# Supplementary material for: Real-time assessment of mitochondrial DNA heteroplasmy dynamics at the single-cell level
Source: EMBO J. 2024 Aug 5;43(22):4. doi: 10.1038/s44318-024-00183-5 (PMC11574196; doi:10.1038/s44318-024-00183-5)
Supplement: Supplementary file 4 — Movie EV2 [file 44318_2024_183_MOESM4_ESM.zip › MovieEV2.txt]

Movie EV2
WT Atp6-mKate2. Example video of a homoplasmic mtDNA-Atp6-mKate2 population over the timecourse of 8 hrs, starting from a single cell. Images were taken in 15 min intervals. Fluorescence images are maximum intensity projections of z-stacks, after deconvolution. Scale bars: 5 �m.
