# Supplementary material for: Real-time assessment of mitochondrial DNA heteroplasmy dynamics at the single-cell level
Source: EMBO J. 2024 Aug 5;43(22):4. doi: 10.1038/s44318-024-00183-5 (PMC11574196; doi:10.1038/s44318-024-00183-5)
Supplement: Supplementary file 6 — Movie EV4 [file 44318_2024_183_MOESM6_ESM.zip › MovieEV4.txt]

Movie EV4
Æabf2 Atp6-mKate2.
Example video of a Æabf2 population expressing Atp6-mKate2 over the timecourse of 8 hrs, starting from a single homoplasmic cell. Brightfield, single fluorescent channels and the merge from both fluorescent channels are shown. Images were taken in 15 min intervals. Fluorescence images are maximum intensity projections of z-stacks, after deconvolution. Scale bars: 5 µm.
