# Supplementary material for: Real-time assessment of mitochondrial DNA heteroplasmy dynamics at the single-cell level
Source: EMBO J. 2024 Aug 5;43(22):4. doi: 10.1038/s44318-024-00183-5 (PMC11574196; doi:10.1038/s44318-024-00183-5)
Supplement: Supplementary file 7 — Movie EV5 [file 44318_2024_183_MOESM7_ESM.zip]

Archive with 4 entries (4 files):
- MovieEV5.txt
- __MACOSX/._MovieEV5.txt
- movieEV5.avi
- __MACOSX/._movieEV5.avi
