# Supplementary material for: Real-time assessment of mitochondrial DNA heteroplasmy dynamics at the single-cell level
Source: EMBO J. 2024 Aug 5;43(22):4. doi: 10.1038/s44318-024-00183-5 (PMC11574196; doi:10.1038/s44318-024-00183-5)
Supplement: Supplementary file 7 — Movie EV5 [file 44318_2024_183_MOESM7_ESM.zip › MovieEV5.txt]

Movie EV5
Æpdr5 Atp6-NG + Chloramphenicol.
Example video of a homoplasmic population expressing Atp6-NG over the timecourse of 8 hrs, upon treatment with Chloramphenicol (1mg/ml). Chloramphenicol was introduced 2 hrs upon initiation of imaging, and a single Æpdr5 cell was followed for a total of 8 hrs. Images were taken in 15 min intervals. Fluorescence images are maximum intensity projections of z-stacks, after deconvolution. Scale bars: 5 µm.
