# Supplementary material for: Real-time assessment of mitochondrial DNA heteroplasmy dynamics at the single-cell level
Source: EMBO J. 2024 Aug 5;43(22):4. doi: 10.1038/s44318-024-00183-5 (PMC11574196; doi:10.1038/s44318-024-00183-5)
Supplement: Supplementary file 8 — Movie EV6 [file 44318_2024_183_MOESM8_ESM.zip › MovieEV6.txt]

Movie EV6
Æpdr5 Atp6-mKate2 + Chloramphenicol. Example video of a homoplasmic population expressing Atp6-mKate2 over the timecourse of 8 hrs, upon treatment with Chloramphenicol (1mg/ml). Chloramphenicol was introduced 2 hrs upon initiation of imaging, and a single Æpdr5 cell was followed for a total of 8 hrs. Images were taken in 15 min intervals. Fluorescence images are maximum intensity projections of z-stacks, after deconvolution. Scale bars: 5 µm.
