# Supplementary material for: Real-time assessment of mitochondrial DNA heteroplasmy dynamics at the single-cell level
Source: EMBO J. 2024 Aug 5;43(22):4. doi: 10.1038/s44318-024-00183-5 (PMC11574196; doi:10.1038/s44318-024-00183-5)
Supplement: Supplementary file 9 — Movie EV7 [file 44318_2024_183_MOESM9_ESM.zip › MovieEV7.txt]

Movie EV7
Æpdr5 Atp6-NG - Chloramphenicol.
Example video of a homoplasmic Æpdr5 population expressing Atp6-NG over the timecourse of 8 hrs, as control to the +CAP treated cells. Images were taken in 15 min intervals. Fluorescence images are maximum intensity projections of z-stacks, after deconvolution. Scale bars: 5 µm.
