# Supplementary material for: Real-time assessment of mitochondrial DNA heteroplasmy dynamics at the single-cell level
Source: EMBO J. 2024 Aug 5;43(22):4. doi: 10.1038/s44318-024-00183-5 (PMC11574196; doi:10.1038/s44318-024-00183-5)
Supplement: Supplementary file 11 — Movie EV9 [file 44318_2024_183_MOESM11_ESM.zip › MovieEV9.txt]

Movie EV9
Mating of Æpdr5 Atp6-NG x Æpdr5 Atp6-mKate2, upon treatment and removal of Chloramphenicol. Example video of a heteroplasmic population over the timecourse of 12 hrs, starting from a single heteroplasmic zygote, upon treatment and removal of Chloramphenicol (1 mg/ml). Æpdr5 cells harboring either mtDNA-Atp6-NG or mtDNA-Atp6-mKate2 were mated, and heteroplasmic zygotes were placed in a microfluidic chamber. CAP was added after the first replication cycle, and the drug was removed after the 6-hr treatment, followed by a visible resurgence of signal. Cell fluorescent signals are shown in cyan for Atp6-NG and magenta for Atp6-mKate2, respectively. Brightfield, single fluorescent channels and the merge from both fluorescent channels are shown. Images were taken in 15 min intervals. All fluorescence images are maximum intensity projections of z-stacks, after deconvolution. Scale bars: 5 µm.
