# Supplementary material for: Real-time assessment of mitochondrial DNA heteroplasmy dynamics at the single-cell level
Source: EMBO J. 2024 Aug 5;43(22):4. doi: 10.1038/s44318-024-00183-5 (PMC11574196; doi:10.1038/s44318-024-00183-5)
Supplement: Supplementary file 12 — Movie EV10 [file 44318_2024_183_MOESM12_ESM.zip › MovieEV10.txt]

Movie EV10
Mating of WT Atp6-NG x WT Atp6-mKate2. Example video of a heteroplasmic population over the timecourse of 8 hrs, starting from a single heteroplasmic zygote. mtDNA-Atp6-NG and mtDNA-Atp6-mKate2 fluorescent signals are shown in cyan and magenta, respectively. Brightfield, single fluorescent channels and the merge from both fluorescent channels are shown. Images were taken in 15 min intervals. All fluorescence images are maximum intensity projections of z-stacks, after deconvolution. Scale bars: 5 �m.
