# Supplementary material for: Real-time assessment of mitochondrial DNA heteroplasmy dynamics at the single-cell level
Source: EMBO J. 2024 Aug 5;43(22):4. doi: 10.1038/s44318-024-00183-5 (PMC11574196; doi:10.1038/s44318-024-00183-5)
Supplement: Supplementary file 13 — Movie EV11 [file 44318_2024_183_MOESM13_ESM.zip › MovieEV11.txt]

Movie EV11
Example video of a mother-bud pair where one mtDNA focus is observed crossing the bud-neck. Cells expressing mitochondrially targeted 3xNG-LacI and mKate2 were imaged. mtDNA foci are shown in the right panel and the mitochondrial network is shown in the middle panel. Images were taken in 10-second intervals. Fluorescence images are maximum intensity projections of z-stacks, after deconvolution. Scale bars: 5 �m.
