# Supplementary material for: Real-time assessment of mitochondrial DNA heteroplasmy dynamics at the single-cell level
Source: EMBO J. 2024 Aug 5;43(22):4. doi: 10.1038/s44318-024-00183-5 (PMC11574196; doi:10.1038/s44318-024-00183-5)
Supplement: Supplementary file 14 — Movie EV12 [file 44318_2024_183_MOESM14_ESM.zip › MovieEV12.txt]

Movie EV12
Example video of a mother-bud pair for assessment of the duration of mitochondrial network connectivity between the two cells. Cells expressing mitochondrially targeted 3xNG-LacI and mKate2 were imaged in early log-phase. Their mitochondrial networks is shown in the right panel. Images were taken in 5 minutes intervals, for 120 minutes in total. Fluorescence images are maximum intensity projections of z-stacks, after deconvolution. Scale bars: 5 �m.
