# Supplementary material for: Real-time assessment of mitochondrial DNA heteroplasmy dynamics at the single-cell level
Source: EMBO J. 2024 Aug 5;43(22):4. doi: 10.1038/s44318-024-00183-5 (PMC11574196; doi:10.1038/s44318-024-00183-5)
Supplement: Supplementary file 15 — Source data Fig. 2 [file 44318_2024_183_MOESM15_ESM.zip]

Archive with 119 entries (98 files):
- Figure 2/
- Figure 2/.DS_Store
- __MACOSX/Figure 2/._.DS_Store
- Figure 2/._.DS_Store
- Figure 2/2D/
- Figure 2/2E/
- Figure 2/2F/
- Figure 2/2A/
- Figure 2/2B/
- Figure 2/2C/
- Figure 2/2D/raw/
- Figure 2/2D/.DS_Store
- __MACOSX/Figure 2/2D/._.DS_Store
- Figure 2/2D/._.DS_Store
- Figure 2/2D/normalised/
- Figure 2/2E/raw/
- Figure 2/2E/.DS_Store
- __MACOSX/Figure 2/2E/._.DS_Store
- Figure 2/2E/._.DS_Store
- Figure 2/2E/normalised/
- Figure 2/2F/.DS_Store
- __MACOSX/Figure 2/2F/._.DS_Store
- Figure 2/2F/._.DS_Store
- Figure 2/2F/normalised/
- Figure 2/2F/raw/
- Figure 2/2A/.smbdeleteAAA2c88106bab
- Figure 2/2A/.smbdeleteAAA2c88106ba5
- Figure 2/2A/.DS_Store
- __MACOSX/Figure 2/2A/._.DS_Store
- Figure 2/2A/._.DS_Store
- Figure 2/2A/NG/
- Figure 2/2A/BF/
- Figure 2/2A/readme.txt
- __MACOSX/Figure 2/2A/._readme.txt
- Figure 2/2A/._readme.txt
- Figure 2/2B/BF/
- Figure 2/2B/.DS_Store
- __MACOSX/Figure 2/2B/._.DS_Store
- Figure 2/2B/._.DS_Store
- Figure 2/2B/mKate2/
- Figure 2/2B/readme.txt
- __MACOSX/Figure 2/2B/._readme.txt
- Figure 2/2B/._readme.txt
- Figure 2/2C/.DS_Store
- __MACOSX/Figure 2/2C/._.DS_Store
- Figure 2/2C/._.DS_Store
- Figure 2/2C/wt_ypg_mKate2/
- Figure 2/2C/wt_ypg_NG/
- Figure 2/2C/Γêåabf2_mKate2/
- Figure 2/2C/Γêåabf2_NG/
- Figure 2/2C/readme.txt
- __MACOSX/Figure 2/2C/._readme.txt
- Figure 2/2C/._readme.txt
- Figure 2/2D/raw/df_ng_ypg_AllPos_acdc_output_156.csv
- Figure 2/2D/raw/df_mk_ypg_AllPos_acdc_output_235.csv
- Figure 2/2D/raw/dabf2_df_mk_AllPos_acdc_output_157.csv
- Figure 2/2D/raw/dabf2_df_ng_AllPos_acdc_output_246.csv
- Figure 2/2D/raw/readme.txt
- __MACOSX/Figure 2/2D/raw/._readme.txt
- Figure 2/2D/raw/._readme.txt
- Figure 2/2D/normalised/dabf2_df_mk_norm.csv
- Figure 2/2D/normalised/dabf2_df_ng_norm.csv
- Figure 2/2D/normalised/df_mk_ypg_norm.csv
- Figure 2/2D/normalised/df_ng_ypg_norm.csv
- Figure 2/2D/normalised/readme.txt
- __MACOSX/Figure 2/2D/normalised/._readme.txt
- Figure 2/2D/normalised/._readme.txt
- Figure 2/2D/normalised/.DS_Store
- __MACOSX/Figure 2/2D/normalised/._.DS_Store
- Figure 2/2D/normalised/._.DS_Store
- Figure 2/2E/raw/multiExp_AllPos_acdc_output_all_ng_3d_haploids.csv
- Figure 2/2E/raw/multiExp_AllPos_acdc_output_all_mkate_3d_haploids.csv
- Figure 2/2E/raw/mk_cap_AllPos_acdc_output_146.csv
- Figure 2/2E/raw/ng_cap_AllPos_acdc_output_468.csv
- Figure 2/2E/raw/readme.txt
- __MACOSX/Figure 2/2E/raw/._readme.txt
- Figure 2/2E/raw/._readme.txt
- Figure 2/2E/normalised/df_mk_cap_norm.csv
- Figure 2/2E/normalised/df_mk_norm.csv
- Figure 2/2E/normalised/df_ng_cap_norm.csv
- Figure 2/2E/normalised/df_ng_norm.csv
- Figure 2/2E/normalised/readme.txt
- __MACOSX/Figure 2/2E/normalised/._readme.txt
- Figure 2/2E/normalised/._readme.txt
- Figure 2/2F/normalised/df_mk_cap_fl_norm.csv
- Figure 2/2F/normalised/df_ng_cap_fl_norm.csv
- Figure 2/2F/normalised/readme.txt
- __MACOSX/Figure 2/2F/normalised/._readme.txt
- Figure 2/2F/normalised/._readme.txt
- Figure 2/2F/normalised/.DS_Store
- __MACOSX/Figure 2/2F/normalised/._.DS_Store
- Figure 2/2F/normalised/._.DS_Store
- Figure 2/2F/raw/ng_cap_flushed_AllPos_acdc_output_1346.csv
- Figure 2/2F/raw/mk_cap_flushed_AllPos_acdc_output_1345.csv
- Figure 2/2F/raw/readme.txt
- __MACOSX/Figure 2/2F/raw/._readme.txt
- Figure 2/2F/raw/._readme.txt
- Figure 2/2A/NG/MAX_131222_Atp6_ng_RR_series003_NG_fr0.tif
- Figure 2/2A/NG/MAX_131222_Atp6_ng_RR_series003_NG_fr32_5umscalebar.tif
- Figure 2/2A/NG/MAX_131222_Atp6_ng_RR_series003_NG_fr16.tif
- Figure 2/2A/BF/131222_Atp6_ng_RR_series003_BF_z11_fr0_5umscalebar.tif
- Figure 2/2A/BF/131222_Atp6_ng_RR_series003_BF_z11_fr16_5umscalebar.tif
- Figure 2/2A/BF/131222_Atp6_ng_RR_series003_BF_z11_fr32_5umscalebar.tif
- Figure 2/2B/BF/MAX_200922_Atp6_mKate2_Haploid_series008_BF_f0.tif
- Figure 2/2B/BF/MAX_200922_Atp6_mKate2_Haploid_series008_BF_f16.tif
- Figure 2/2B/BF/MAX_200922_Atp6_mKate2_Haploid_series008_BF_f32.tif
- Figure 2/2B/mKate2/MAX_200922_Atp6_mKate2_Haploid_series008_mKate_f16.tif
- Figure 2/2B/mKate2/MAX_200922_Atp6_mKate2_Haploid_series008_mKate_f32.tif
- Figure 2/2B/mKate2/MAX_200922_Atp6_mKate2_Haploid_series008_mKate_fr0.tif
- Figure 2/2C/wt_ypg_mKate2/101123_atp6_mkate_ypg_series05_T40_mKate_scalebar5um_.tif
- Figure 2/2C/wt_ypg_mKate2/101123_atp6_mkate_ypg_series05_T40_BF_scalebar5um_.tif
- Figure 2/2C/wt_ypg_NG/ypg_atp6_ng_12hrs_091124_series05_T40_BF_scalebar5um_.tif
- Figure 2/2C/wt_ypg_NG/ypg_atp6_ng_12hrs_091124_series05_T40_NG_scalebar5um_.tif
- Figure 2/2C/Γêåabf2_mKate2/MAX_deltaabf2_atp6mk_14hrs_130923_series07_T40_BF_scalebar5um_.tif
- Figure 2/2C/Γêåabf2_mKate2/MAX_deltaabf2_atp6mk_14hrs_130923_series07_T40_mKate_scalebar5um_.tif
- __MACOSX/Figure 2/2C/Γêåabf2_mKate2/._MAX_deltaabf2_atp6mk_14hrs_130923_series07_T40_mKate_scalebar5um_.tif
- Figure 2/2C/Γêåabf2_mKate2/._MAX_deltaabf2_atp6mk_14hrs_130923_series07_T40_mKate_scalebar5um_.tif
- Figure 2/2C/Γêåabf2_NG/deltaabf2_atp6ng_14hrs_140924_series4_BF_t40_5umscalebar_.tif
- Figure 2/2C/Γêåabf2_NG/deltaabf2_atp6ng_14hrs_140924_series4_NG_t40_5umscalebar_.tif
