# Supplementary material for: Real-time assessment of mitochondrial DNA heteroplasmy dynamics at the single-cell level
Source: EMBO J. 2024 Aug 5;43(22):4. doi: 10.1038/s44318-024-00183-5 (PMC11574196; doi:10.1038/s44318-024-00183-5)
Supplement: Supplementary file 15 — Source data Fig. 2 [file 44318_2024_183_MOESM15_ESM.zip › Figure 2/2A/readme.txt]

These subfolders contain the maximum projection images as tif files of the microscopy data, for the NG channel, for the three timepoints(t=0, 4, 8hrs) depicted in figure 2A. For the brightfield (BF) images, the in-focus z-slice was taken. The raw .nd2 file can be provided upon request.
