# Supplementary material for: Real-time assessment of mitochondrial DNA heteroplasmy dynamics at the single-cell level
Source: EMBO J. 2024 Aug 5;43(22):4. doi: 10.1038/s44318-024-00183-5 (PMC11574196; doi:10.1038/s44318-024-00183-5)
Supplement: Supplementary file 15 — Source data Fig. 2 [file 44318_2024_183_MOESM15_ESM.zip › Figure 2/2D/raw/df_ng_ypg_AllPos_acdc_output_156.csv]

Position_n	Cell_ID	frame_i	time_seconds	time_minutes	time_hours	BF_CV	BF_amount_autoBkgr	BF_amount_dataPrepBkgr	BF_amount_manualBkgr	BF_autoBkgr_bkgrVal_mean	BF_autoBkgr_bkgrVal_median	BF_autoBkgr_bkgrVal_q05	BF_autoBkgr_bkgrVal_q25	BF_autoBkgr_bkgrVal_q75	BF_autoBkgr_bkgrVal_q95	BF_concentration_autoBkgr_from_vol_fl	BF_concentration_autoBkgr_from_vol_vox	BF_concentration_dataPrepBkgr_from_vol_fl	BF_concentration_dataPrepBkgr_from_vol_vox	BF_dataPrepBkgr_bkgrVal_mean	BF_dataPrepBkgr_bkgrVal_median	BF_dataPrepBkgr_bkgrVal_q05	BF_dataPrepBkgr_bkgrVal_q25	BF_dataPrepBkgr_bkgrVal_q75	BF_dataPrepBkgr_bkgrVal_q95	BF_manualBkgr_bkgrVal_mean	BF_manualBkgr_bkgrVal_median	BF_manualBkgr_bkgrVal_q05	BF_manualBkgr_bkgrVal_q25	BF_manualBkgr_bkgrVal_q75	BF_manualBkgr_bkgrVal_q95	BF_max	BF_mean	BF_mean_manualBkgr	BF_median	BF_min	BF_q05	BF_q25	BF_q75	BF_q95	BF_sum	NG_CV	NG_amount_autoBkgr	NG_amount_dataPrepBkgr	NG_amount_manualBkgr	NG_autoBkgr_bkgrVal_mean	NG_autoBkgr_bkgrVal_median	NG_autoBkgr_bkgrVal_q05	NG_autoBkgr_bkgrVal_q25
Position_1	1	0	0.0	0.0	0.0	0.1932830933618005	93634.9999999999	167050.99999999988	166889.86590038316	1930.553134525385	1934.0	1784.0	1876.0	1988.0	2064.0	2117.071549841174	2.8178222328386027	3776.9949214772055	5.02718024048616	1877.1251041146093	1877.0	1786.0	1839.0	1915.0	1970.0	0.0	0.0	0.0	0.0	0.0	0.0	2995.0	2006.6979813664595	129.5728772518503	1992.5	867.0	1231.7	1814.75	2218.0	2670.3	2584627.0	0.2487799567869037	228380.0	229668.0	228888.45210727965	109.58448873454792	109.0	105.0	107.0
Position_1	2	0	0.0	0.0	0.0	0.2257235070994189	27926.999999999964	85610.99999999996	85484.3946360154	1930.553134525385	1934.0	1784.0	1876.0	1988.0	2064.0	992.3656348008624	1.3208386599199478	3042.124623516192	4.049067873900052	1877.1251041146093	1877.0	1786.0	1839.0	1915.0	1970.0	0.0	0.0	0.0	0.0	0.0	0.0	3288.0	1961.5958498023715	84.47074568776225	1910.0	929.0	1165.85	1729.5	2249.25	2748.35	1985135.0	0.3153054865228874	210720.00000000003	211732.00000000003	211119.4980842912	109.58448873454792	109.0	105.0	107.0
Position_1	3	0	0.0	0.0	0.0	0.1378615983904795	167220.9999999997	244683.9999999997	244513.98350824573	1930.553134525385	1934.0	1784.0	1876.0	1988.0	2064.0	3555.571705470089	4.732465939980687	5202.645045665578	6.924720555780884	1877.1251041146093	1877.0	1786.0	1839.0	1915.0	1970.0	0.0	0.0	0.0	0.0	0.0	0.0	2810.0	2057.0470934510668	179.9219893364575	2032.0	1131.0	1656.8	1878.5	2208.5	2583.3	2795527.0	0.2839776261532473	325095.99999999994	326454.99999999994	325632.4801349325	109.58448873454792	109.0	105.0	107.0
Position_1	4	0	0.0	0.0	0.0	0.1811541572956322	8381.999999999996	35855.99999999999	35795.69981675834	1930.553134525385	1934.0	1784.0	1876.0	1988.0	2064.0	820.592776396734	1.092208985384053	3510.280910341363	4.672183891664354	1877.1251041146093	1877.0	1786.0	1839.0	1915.0	1970.0	0.0	0.0	0.0	0.0	0.0	0.0	2907.0	1951.390041493776	74.26493737916667	1949.0	1125.0	1295.15	1739.25	2194.75	2548.45	940570.0	0.3458498558105389	107948.0	108430.0	108138.27477927704	109.58448873454792	109.0	105.0	107.0
Position_1	5	0	0.0	0.0	0.0	0.1672417392052873	91602.0	184740.00000000003	184535.5798767285	1930.553134525385	1934.0	1784.0	1876.0	1988.0	2064.0	1621.0430139830476	2.1576082516114363	3269.267989817124	4.351395694446592	1877.1251041146093	1877.0	1786.0	1839.0	1915.0	1970.0	0.0	0.0	0.0	0.0	0.0	0.0	2837.0	1990.059975520196	112.9348714055866	1982.0	823.0	1402.9	1828.0	2171.0	2585.05	3251758.0	0.2918514469391139	340646.0	342280.0	341291.03939696815	109.58448873454792	109.0	105.0	107.0
Position_1	1	1	1.0	0.0166666666666666	0.0002777777777777	0.1960709946373356	87298.00000000006	161225.00000000006	160701.97738630683	1914.002635262896	1917.0	1769.0	1859.0	1971.0	2047.0	2082.752343814177	2.77214336961667	3846.499881227985	5.119691341914448	1858.417416291854	1858.0	1767.0	1821.0	1896.0	1950.0	0.0	0.0	0.0	0.0	0.0	0.0	2921.0	1986.6711891460493	128.2537728541954	1979.0	862.0	1161.4	1839.0	2145.0	2680.8	2489299.0	0.3033136696584809	214114.0	215367.0	214836.15004997503	109.40672549344832	109.0	105.0	107.0
Position_1	2	1	1.0	0.0166666666666666	0.0002777777777777	0.2171030348624736	26901.999999999887	92273.99999999988	91811.50274862551	1914.002635262896	1917.0	1769.0	1859.0	1971.0	2047.0	829.3711613371663	1.1038930157397682	2844.7473994954244	3.7863587887284096	1858.417416291854	1858.0	1767.0	1821.0	1896.0	1950.0	0.0	0.0	0.0	0.0	0.0	0.0	3146.0	1941.2797833935017	82.86236710164758	1882.5	865.0	1131.35	1726.0	2222.5	2628.5999999999995	2150938.0	0.2747857484304037	231762.0	232870.0	232400.5812093953	109.40672549344832	109.0	105.0	107.0
Position_1	3	1	1.0	0.0166666666666666	0.0002777777777777	0.1427885255233786	173842.00000000006	258566.0000000001	257966.5902048976	1914.002635262896	1917.0	1769.0	1859.0	1971.0	2047.0	3402.939819730741	4.529312900061616	5061.403673614539	6.736728289580951	1858.417416291854	1858.0	1767.0	1821.0	1896.0	1950.0	0.0	0.0	0.0	0.0	0.0	0.0	2824.0	2038.0598885793872	179.6424722875331	1994.0	1069.0	1615.5	1856.75	2185.0	2602.25	2926654.0	0.3017331810232842	347468.99999999994	348904.99999999994	348296.6196901549	109.40672549344832	109.0	105.0	107.0
Position_1	4	1	1.0	0.0166666666666666	0.0002777777777777	0.1826213084046282	8261.999999999976	42304.99999999998	42064.15079960015	1914.002635262896	1917.0	1769.0	1859.0	1971.0	2047.0	616.0434093845255	0.8199537778908033	3154.407702010701	4.198516651376242	1858.417416291854	1858.0	1767.0	1821.0	1896.0	1950.0	0.0	0.0	0.0	0.0	0.0	0.0	2793.0	1931.318890814558	72.9014745227039	1958.0	1042.0	1226.6	1733.0	2142.0	2495.2	1114371.0	0.2764638060765703	117435.0	118012.0	117767.5463518241	109.40672549344832	109.0	105.0	107.0
Position_1	5	1	1.0	0.0166666666666666	0.0002777777777777	0.1726110473799527	90720.00000000004	187244.00000000003	186561.10694652668	1914.002635262896	1917.0	1769.0	1859.0	1971.0	2047.0	1575.834036581652	2.097435102690179	3252.4853212708863	4.329057962611549	1858.417416291854	1858.0	1767.0	1821.0	1896.0	1950.0	0.0	0.0	0.0	0.0	0.0	0.0	3028.0	1972.4523227383863	114.0349064465322	1954.0	807.0	1401.0	1816.0	2140.25	2568.25	3226932.0	0.2605547384815818	343611.0	345247.0	344553.88705647184	109.40672549344832	109.0	105.0	107.0
Position_1	1	2	2.0	0.0333333333333333	0.0005555555555555	0.1996945269810499	85842.00000000006	162955.00000000006	162675.06076128606	1914.484445010724	1918.0	1770.0	1860.0	1972.0	2047.0	1891.35093863653	2.5173880993252213	3590.376414872855	4.77879100819577	1859.2141845743795	1859.0	1768.0	1821.0	1897.0	1952.0	0.0	0.0	0.0	0.0	0.0	0.0	3036.0	1983.678653404744	124.46446883036424	1976.0	825.0	1152.6	1802.5	2183.5	2659.5	2592668.0	0.2706665749997947	239220.0	239220.0	238854.7127686157	109.24507867745427	108.0	105.0	107.0
Position_1	2	2	2.0	0.0333333333333333	0.0005555555555555	0.2164691307082855	-18235.999999999887	47254.00000000011	47016.25512243888	1914.484445010724	1918.0	1770.0	1860.0	1972.0	2047.0	-523.1800848892428	-0.6963526929875823	1355.689390839904	1.8044225792079125	1859.2141845743795	1859.0	1768.0	1821.0	1897.0	1952.0	0.0	0.0	0.0	0.0	0.0	0.0	3145.0	1901.5711711711715	42.356986596791785	1872.0	903.0	1127.35	1698.0	2153.5	2632.0	2110744.0	0.3475301656361765	238234.0	238234.0	237923.77136431783	109.24507867745427	108.0	105.0	107.0
Position_1	3	2	2.0	0.0333333333333333	0.0005555555555555	0.1539970438795261	154007.0	239793.0	239481.57562885224	1914.484445010724	1918.0	1770.0	1860.0	1972.0	2047.0	2994.6598777138674	3.985892297237157	4662.765173379401	6.206140445767982	1859.2141845743795	1859.0	1768.0	1821.0	1897.0	1952.0	0.0	0.0	0.0	0.0	0.0	0.0	3192.0	2023.9195323246213	164.70534775024225	1979.0	1074.0	1602.65	1858.0	2139.0	2626.4	2942779.0	0.2844502568413851	359378.0	359378.0	358971.6284357821	109.24507867745427	108.0	105.0	107.0
Position_1	4	2	2.0	0.0333333333333333	0.0005555555555555	0.1944673602423046	-5084.00000000006	29725.99999999994	29599.631101116043	1914.484445010724	1918.0	1770.0	1860.0	1972.0	2047.0	-369.256048060504	-0.4914797999685308	2159.0293636204547	2.873668082978825	1859.2141845743795	1859.0	1768.0	1821.0	1897.0	1952.0	0.0	0.0	0.0	0.0	0.0	0.0	2837.0	1909.3830508474573	50.16886627307804	1936.5	1046.0	1174.35	1702.75	2148.0	2508.1	1126536.0	0.2880394198224431	121665.0	121665.0	121500.10369815092	109.24507867745427	108.0	105.0	107.0
Position_1	5	2	2.0	0.0333333333333333	0.0005555555555555	0.1674187580137679	80883.00000000009	171212.0000000001	170884.0834166251	1914.484445010724	1918.0	1770.0	1860.0	1972.0	2047.0	1605.055733195176	2.136329180882779	3397.55946480487	4.522151647655281	1859.2141845743795	1859.0	1768.0	1821.0	1897.0	1952.0	0.0	0.0	0.0	0.0	0.0	0.0	3108.0	1970.830176355324	111.61599178094389	1976.0	763.0	1386.0	1828.0	2140.0	2532.5	3017341.0	0.2635926915351855	291735.99999999994	291735.99999999994	291308.10807096446	109.24507867745427	108.0	105.0	107.0
Position_1	11	2	2.0	0.0333333333333333	0.0005555555555555	0.1298240470256741	11204.000000000033	32208.00000000003	32131.750291520933	1914.484445010724	1918.0	1770.0	1860.0	1972.0	2047.0	1739.454902400512	2.315214475095081	5000.389458810745	6.655518369677101	1859.2141845743795	1859.0	1768.0	1821.0	1897.0	1952.0	0.0	0.0	0.0	0.0	0.0	0.0	2638.0	1949.47191011236	90.25772553798016	1944.5	1263.0	1524.5	1805.75	2055.25	2430.25	694012.0	0.209452110103516	69671.0	69671.0	69571.50324837581	109.24507867745427	108.0	105.0	107.0
Position_1	1	3	3.0	0.05	0.0008333333333333	0.1978041216234643	75163.00000000007	164023.0000000001	163050.5309428619	1910.6769431147889	1914.0	1766.0	1856.0	1968.0	2043.0	1467.9232017485122	1.9538057815272696	3203.34695688565	4.2636547996148	1854.656630018324	1854.0	1764.0	1817.0	1892.0	1946.0	0.0	0.0	0.0	0.0	0.0	0.0	2928.0	1964.7515192437545	110.09488922543004	1940.0	921.0	1218.0	1755.0	2200.0	2647.0	2909797.0	0.2898261287590068	261423.0	261423.0	261188.19377811093	109.1214550106236	108.0	105.0	107.0
Position_1	2	3	3.0	0.05	0.0008333333333333	0.2046188792822647	-41356.99999999989	24763.00000000012	24039.39371980682	1910.6769431147889	1914.0	1766.0	1856.0	1968.0	2043.0	-1171.8365960188369	-1.5597145093010716	701.6512229420573	0.9338977777358782	1854.656630018324	1854.0	1764.0	1817.0	1892.0	1946.0	0.0	0.0	0.0	0.0	0.0	0.0	2869.0	1876.4709618874767	21.8143318691532	1855.0	853.0	1128.45	1673.0	2123.0	2547.55	2067871.0	0.3366039427480706	221295.0	221295.0	221120.28260869568	109.1214550106236	108.0	105.0	107.0
Position_1	3	3	3.0	0.05	0.0008333333333333	0.1369354808635388	49421.00000000005	134981.00000000006	134044.6455938697	1910.6769431147889	1914.0	1766.0	1856.0	1968.0	2043.0	944.1554793781306	1.2566709430522918	2578.722623215624	3.4322798114999955	1854.656630018324	1854.0	1764.0	1817.0	1892.0	1946.0	0.0	0.0	0.0	0.0	0.0	0.0	2804.0	1948.657082748948	94.00045273062392	1947.0	983.0	1472.25	1810.25	2094.5	2429.25	2778785.0	0.2534443009173974	331010.99999999994	331010.99999999994	330784.9137931034	109.1214550106236	108.0	105.0	107.0
Position_1	4	3	3.0	0.05	0.0008333333333333	0.1832611598749774	-21097.00000000007	22042.99999999993	21570.883016824813	1910.6769431147889	1914.0	1766.0	1856.0	1968.0	2043.0	-1134.2396410726512	-1.5096729622676988	1185.099512165914	1.5773674506928317	1854.656630018324	1854.0	1764.0	1817.0	1892.0	1946.0	0.0	0.0	0.0	0.0	0.0	0.0	2663.0	1884.6578581363003	30.001228117976098	1954.0	986.0	1217.5	1668.5	2125.0	2384.4	1355069.0	0.3224082219459142	154185.00000000003	154185.00000000003	154071.00562218894	109.1214550106236	108.0	105.0	107.0
Position_1	5	3	3.0	0.05	0.0008333333333333	0.171074272995787	48489.00000000006	146109.00000000006	145040.66296018654	1910.6769431147889	1914.0	1766.0	1856.0	1968.0	2043.0	866.8357666974531	1.15375840547431	2611.9843064694687	3.476551111910863	1854.656630018324	1854.0	1764.0	1817.0	1892.0	1946.0	0.0	0.0	0.0	0.0	0.0	0.0	3076.0	1943.80270436386	89.14607434553568	1956.0	767.0	1208.8000000000002	1824.0	2119.0	2465.8	3162567.0	0.2879944099138972	286385.0	286385.0	286127.04610194906	109.1214550106236	108.0	105.0	107.0
Position_1	11	3	3.0	0.05	0.0008333333333333	0.1482125516539582	86556.00000000007	135336.00000000006	134802.1597951025	1910.6769431147889	1914.0	1766.0	1856.0	1968.0	2043.0	3957.907197078593	5.267974479311607	6188.44826960382	8.236824646842685	1854.656630018324	1854.0	1764.0	1817.0	1892.0	1946.0	0.0	0.0	0.0	0.0	0.0	0.0	2737.0	2020.4649446494464	165.80831463112236	1994.0	1205.0	1510.2	1837.0	2200.0	2556.4	1642638.0	0.3337232416216466	139609.99999999997	139609.99999999997	139481.10232383807	109.1214550106236	108.0	105.0	107.0
Position_1	13	3	3.0	0.05	0.0008333333333333	0.1213356559133414	114807.0	132687.0	132491.32425453936	1910.6769431147889	1914.0	1766.0	1856.0	1968.0	2043.0	23988.57992826431	31.9287998845198	27724.55255290712	36.90137944791937	1854.656630018324	1854.0	1764.0	1817.0	1892.0	1946.0	0.0	0.0	0.0	0.0	0.0	0.0	3123.0	2299.258389261745	444.6017592434207	2239.0	1860.0	1936.25	2092.0	2457.5	2873.0	685179.0	0.4000521759630744	45687.99999999999	45687.99999999999	45640.75337331334	109.1214550106236	108.0	105.0	107.0
Position_1	14	3	3.0	0.05	0.0008333333333333	0.1544460726773815	28759.0	39739.0	39618.83670664667	1910.6769431147889	1914.0	1766.0	1856.0	1968.0	2043.0	11987.489674358	15.955348756570498	16564.235619086634	22.04699760900431	1854.656630018324	1854.0	1764.0	1817.0	1892.0	1946.0	0.0	0.0	0.0	0.0	0.0	0.0	2801.0	2071.153005464481	216.49637544615663	2087.0	1430.0	1542.1	1814.0	2260.5	2596.9	379021.0	0.2218557840674216	15511.999999999998	15511.999999999998	15482.986131934033	109.1214550106236	108.0	105.0	107.0
Position_1	1	4	4.0	0.0666666666666666	0.0011111111111111	0.1890744014118249	117536.00000000006	201375.0000000001	200988.5036231884	1908.3374532151363	1911.0	1764.0	1854.0	1965.0	2041.0	2396.654097552845	3.189946603842837	4106.199112567248	5.465351018827008	1852.2719890054973	1852.0	1761.0	1814.0	1890.0	1945.0	0.0	0.0	0.0	0.0	0.0	0.0	2996.0	1993.713581984518	141.4415929790207	1950.0	936.0	1305.0	1788.0	2202.0	2678.0	2833067.0	0.2342445636043199	248915.0	248915.0	248672.66304347824	109.1629525694038	108.0	105.0	107.0
Position_1	2	4	4.0	0.0666666666666666	0.0011111111111111	0.1877430705455126	-11519.999999999944	53970.00000000006	53668.092203898064	1908.3374532151363	1911.0	1764.0	1854.0	1965.0	2041.0	-325.5860864198672	-0.4333550810248432	1525.3368996597512	2.030223413447129	1852.2719890054973	1852.0	1761.0	1814.0	1890.0	1945.0	0.0	0.0	0.0	0.0	0.0	0.0	2783.0	1900.6216216216217	48.34963261612438	1905.0	879.0	1211.45	1722.25	2100.0	2534.0	2109690.0	0.27677838560483	200166.0	200166.0	199976.70089955023	109.1629525694038	108.0	105.0	107.0
Position_1	3	4	4.0	0.0666666666666666	0.0011111111111111	0.1186718811267853	33633.99999999988	113696.99999999988	113327.91091954008	1908.3374532151363	1911.0	1764.0	1854.0	1965.0	2041.0	680.4458991176398	0.9056734917255784	2300.191990009469	3.0615555387026028	1852.2719890054973	1852.0	1761.0	1814.0	1890.0	1945.0	0.0	0.0	0.0	0.0	0.0	0.0	2634.0	1935.785556374355	83.51356736885782	1952.0	1042.0	1522.2	1832.0	2053.0	2292.2000000000003	2626861.0	0.2533750987545798	264386.00000000006	264386.00000000006	264154.57758620696	109.1629525694038	108.0	105.0	107.0
Position_1	4	4	4.0	0.0666666666666666	0.0011111111111111	0.1741526830347378	-33545.99999999993	11707.00000000007	11498.384432783649	1908.3374532151363	1911.0	1764.0	1854.0	1965.0	2041.0	-1663.4572632492882	-2.2140616173848024	580.5191134817735	0.7726709400442405	1852.2719890054973	1852.0	1761.0	1814.0	1890.0	1945.0	0.0	0.0	0.0	0.0	0.0	0.0	2590.0	1867.2633637548893	14.99137474939198	1923.0	1002.0	1173.8	1677.0	2088.0	2324.0	1432191.0	0.376869619281277	153824.0	153824.0	153693.19602698652	109.1629525694038	108.0	105.0	107.0
Position_1	5	4	4.0	0.0666666666666666	0.0011111111111111	0.1728507946085051	79327.99999999981	178919.99999999985	178460.8825587204	1908.3374532151363	1911.0	1764.0	1854.0	1965.0	2041.0	1353.6181871863084	1.8016658071449765	3053.012379631084	4.0635594772889725	1852.2719890054973	1852.0	1761.0	1814.0	1890.0	1945.0	0.0	0.0	0.0	0.0	0.0	0.0	3050.0	1957.995260663507	105.72327165800972	1968.0	794.0	1241.45	1840.0	2110.0	2529.0	3305096.0	0.3203305135811117	258784.0	258784.0	258496.12893553227	109.1629525694038	108.0	105.0	107.0
Position_1	11	4	4.0	0.0666666666666666	0.0011111111111111	0.1575904081369448	96582.99999999994	156821.99999999994	156544.29922538722	1908.3374532151363	1911.0	1764.0	1854.0	1965.0	2041.0	3138.2395158621443	4.176996795612514	5095.56544481465	6.782197607048299	1852.2719890054973	1852.0	1761.0	1814.0	1890.0	1945.0	0.0	0.0	0.0	0.0	0.0	0.0	2802.0	2005.5964740450536	153.32448503955652	2004.0	1055.0	1403.0	1829.0	2173.0	2557.0	2047714.0	0.3075444787119563	171372.99999999997	171372.99999999997	171198.87893553224	109.1629525694038	108.0	105.0	107.0
Position_1	13	4	4.0	0.0666666666666666	0.0011111111111111	0.1125579436983776	126883.00000000004	169304.00000000003	169108.43990504747	1908.3374532151363	1911.0	1764.0	1854.0	1965.0	2041.0	6807.607078009562	9.060925020830728	9083.605437571076	12.090278837407102	1852.2719890054973	1852.0	1761.0	1814.0	1890.0	1945.0	0.0	0.0	0.0	0.0	0.0	0.0	2739.0	2087.471488178025	235.1994991725278	2061.0	1543.0	1754.0	1921.5	2215.0	2548.6000000000004	1500892.0	0.3904920788220417	151741.00000000003	151741.00000000003	151618.381934033	109.1629525694038	108.0	105.0	107.0
Position_1	14	4	4.0	0.0666666666666666	0.0011111111111111	0.1676181592362416	14939.999999999956	45737.99999999996	45596.02173913037	1908.3374532151363	1911.0	1764.0	1854.0	1965.0	2041.0	1312.6379982183178	1.7471211756285807	4018.570064425003	5.348716755749678	1852.2719890054973	1852.0	1761.0	1814.0	1890.0	1945.0	0.0	0.0	0.0	0.0	0.0	0.0	2690.0	1939.6206896551723	87.34870064967504	1971.0	1174.0	1347.0	1739.0	2140.25	2477.15	1012482.0	0.3626780507572024	71673.0	71673.0	71583.97826086957	109.1629525694038	108.0	105.0	107.0
Position_1	16	4	4.0	0.0666666666666666	0.0011111111111111	0.1337107672432028	-41818.0	-32260.0	-32304.06221889056	1908.3374532151363	1911.0	1764.0	1854.0	1965.0	2041.0	-20961.72589376059	-27.90005716459535	-16170.674765237858	-21.52316811253159	1852.2719890054973	1852.0	1761.0	1814.0	1890.0	1945.0	0.0	0.0	0.0	0.0	0.0	0.0	2100.0	1652.8641975308642	-199.4077914746331	1637.5	1198.0	1255.4	1493.0	1834.75	1985.95	267764.0	0.2369729775557148	10536.0	10536.0	10508.37256371814	109.1629525694038	108.0	105.0	107.0
Position_1	1	5	5.0	0.0833333333333333	0.0013888888888888	0.170508878904023	162208.0	244985.0	244343.8572796936	1910.263973889023	1913.0	1766.0	1856.0	1967.0	2043.0	3335.338917741613	4.439336099514087	5037.408788487183	6.704791097476441	1854.4569798434115	1854.0	1764.0	1817.0	1892.0	1944.0	0.0	0.0	0.0	0.0	0.0	0.0	3187.0	2028.615110477548	174.15813063413657	1978.0	898.0	1510.7	1830.5	2225.0	2654.0	2846147.0	0.2338209318178634	212854.0	212854.0	212510.2030651341	109.2284803605624	108.0	105.0	107.0
Position_1	2	5	5.0	0.0833333333333333	0.0013888888888888	0.1895433809763245	87385.00000000003	161548.00000000003	160973.57633683173	1910.263973889023	1913.0	1766.0	1856.0	1967.0	2043.0	2048.475752814777	2.726521226996468	3787.001898675076	5.040499527136526	1854.4569798434115	1854.0	1764.0	1817.0	1892.0	1944.0	0.0	0.0	0.0	0.0	0.0	0.0	2871.0	1982.5186953062848	128.06171546287328	1956.0	862.0	1271.6	1806.0	2203.0	2632.0	2492026.0	0.2509120420072364	171885.0	171885.0	171576.97951024486	109.2284803605624	108.0	105.0	107.0
Position_1	3	5	5.0	0.0833333333333333	0.0013888888888888	0.1110728800720856	2708.000000000088	79703.00000000009	79106.64130434803	1910.263973889023	1913.0	1766.0	1856.0	1967.0	2043.0	59.16391147480253	0.0787471661729621	1741.3372364387142	2.3177198616999286	1854.4569798434115	1854.0	1764.0	1817.0	1892.0	1944.0	0.0	0.0	0.0	0.0	0.0	0.0	2483.0	1915.075095785441	60.618115942029135	1938.0	1033.0	1476.8	1823.0	2046.0	2207.0	2499173.0	0.2512648826680695	249616.00000000003	249616.00000000003	249296.21739130435	109.2284803605624	108.0	105.0	107.0
Position_1	4	5	5.0	0.0833333333333333	0.0013888888888888	0.1727329851075145	-43057.00000000005	7859.999999999953	7465.626395135789	1910.263973889023	1913.0	1766.0	1856.0	1967.0	2043.0	-1790.012901614317	-2.382507172048656	326.76455411868983	0.4349236215319761	1854.4569798434115	1854.0	1764.0	1817.0	1892.0	1944.0	0.0	0.0	0.0	0.0	0.0	0.0	2663.0	1863.107763615296	8.65078377188388	1914.0	995.0	1212.8	1689.5	2078.0	2330.8	1607862.0	0.3040923193549523	168022.0	168022.0	167810.52690321504	109.2284803605624	108.0	105.0	107.0
Position_1	5	5	5.0	0.0833333333333333	0.0013888888888888	0.1648378715809515	57744.99999999999	157219.0	156448.53198400812	1910.263973889023	1913.0	1766.0	1856.0	1967.0	2043.0	946.0813276108432	1.2592342470500324	2575.8413758013544	3.4284448711916027	1854.4569798434115	1854.0	1764.0	1817.0	1892.0	1944.0	0.0	0.0	0.0	0.0	0.0	0.0	2909.0	1947.249703440095	92.79272359668336	1975.5	737.0	1253.25	1845.25	2096.75	2462.75	3283063.0	0.2758417130462464	282322.0	282322.0	281908.8555722139	109.2284803605624	108.0	105.0	107.0
Position_1	11	5	5.0	0.0833333333333333	0.0013888888888888	0.1537594208574338	85101.00000000012	150355.00000000012	149849.58029318694	1910.263973889023	1913.0	1766.0	1856.0	1967.0	2043.0	2540.718038912493	3.381695709792528	4488.897436465936	5.974722487936161	1854.4569798434115	1854.0	1764.0	1817.0	1892.0	1944.0	0.0	0.0	0.0	0.0	0.0	0.0	2696.0	1989.944846292948	135.4878664495361	1963.5	1077.0	1478.5	1812.0	2211.75	2495.75	2200879.0	0.3182953570151875	184125.0	184125.0	183853.9811760786	109.2284803605624	108.0	105.0	107.0
Position_1	13	5	5.0	0.0833333333333333	0.0013888888888888	0.1236810233905068	116358.0	174709.00000000003	174257.046934866	1910.263973889023	1913.0	1766.0	1856.0	1967.0	2043.0	3943.445807457372	5.248726369725762	5920.9978993715085	7.880848204063477	1854.4569798434115	1854.0	1764.0	1817.0	1892.0	1944.0	0.0	0.0	0.0	0.0	0.0	0.0	2729.0	2030.6521739130435	176.19519406963195	1995.0	1279.0	1641.2	1869.0	2190.0	2489.6	2008315.0	0.3128266983109612	186325.00000000003	186325.00000000003	186082.6513409961	109.2284803605624	108.0	105.0	107.0
Position_1	14	5	5.0	0.0833333333333333	0.0013888888888888	0.1625643567688167	-15453.000000000082	29622.99999999992	29273.8673996335	1910.263973889023	1913.0	1766.0	1856.0	1967.0	2043.0	-754.1374060141989	-1.0037568874048983	1445.6618377246125	1.9241759060114587	1854.4569798434115	1854.0	1764.0	1817.0	1892.0	1944.0	0.0	0.0	0.0	0.0	0.0	0.0	2609.0	1892.773560209424	38.31658036601243	1944.0	1067.0	1287.2	1705.75	2091.0	2355.7	1446079.0	0.3292304025476866	123495.0	123495.0	123307.78627352988	109.2284803605624	108.0	105.0	107.0
Position_1	16	5	5.0	0.0833333333333333	0.0013888888888888	0.1466247292344228	-91832.0	-64810.000000000015	-65019.2967682825	1910.263973889023	1913.0	1766.0	1856.0	1967.0	2043.0	-9883.9654341929	-13.15555799291075	-6975.56189334918	-9.284472880047758	1854.4569798434115	1854.0	1764.0	1817.0	1892.0	1944.0	0.0	0.0	0.0	0.0	0.0	0.0	2171.0	1712.4934497816594	-141.96353006175218	1760.5	1115.0	1260.55	1529.0	1907.5	2064.0	784322.0	0.3274104356307005	52288.99999999999	52288.99999999999	52176.76978177577	109.2284803605624	108.0	105.0	107.0
Position_1	1	6	6.0	0.1	0.0016666666666666	0.1576708820005486	168990.99999999988	253590.99999999988	252823.57996002	1909.621366396128	1913.0	1765.0	1855.0	1967.0	2042.0	3354.5117539881344	4.464855144558206	5033.841980967064	6.700043676667161	1853.544269531901	1853.0	1763.0	1816.0	1891.0	1945.0	0.0	0.0	0.0	0.0	0.0	0.0	2933.0	2032.851773049645	179.30750351774464	1999.0	933.0	1569.8	1856.0	2203.0	2636.55	2866321.0	0.2327087285142192	192098.0	192098.0	191638.33483258373	109.3261707336229	108.0	105.0	107.0
Position_1	2	6	6.0	0.1	0.0016666666666666	0.181567931853556	94261.0000000001	175141.0000000001	174407.32467099797	1909.621366396128	1913.0	1765.0	1855.0	1967.0	2042.0	1983.524806110386	2.6400715169329234	3685.474566013292	4.9053666473636905	1853.544269531901	1853.0	1763.0	1816.0	1891.0	1945.0	0.0	0.0	0.0	0.0	0.0	0.0	3006.0	1982.9265578635016	129.38228833160088	1961.0	863.0	1323.7	1798.75	2196.0	2607.3	2672985.0	0.2625951797442789	190902.0	190902.0	190462.54705980344	109.3261707336229	108.0	105.0	107.0
Position_1	3	6	6.0	0.1	0.0016666666666666	0.1277177096521147	25833.00000000014	110073.00000000012	109308.84557721158	1909.621366396128	1913.0	1765.0	1855.0	1967.0	2042.0	499.5810310847921	0.6649423523738582	2128.687447628851	2.833282992794	1853.544269531901	1853.0	1763.0	1816.0	1891.0	1945.0	0.0	0.0	0.0	0.0	0.0	0.0	2594.0	1931.3995726495727	77.85530311767207	1952.0	937.0	1445.2	1818.0	2080.0	2295.0	2711685.0	0.2636353466165549	282570.0	282570.0	282112.2908545727	109.3261707336229	108.0	105.0	107.0
Position_1	4	6	6.0	0.1	0.0016666666666666	0.1727641106731858	-51370.00000000002	2809.9999999999773	2318.5246126936618	1909.621366396128	1913.0	1765.0	1855.0	1967.0	2042.0	-2043.3729827175107	-2.7197294399970064	111.77492858548094	0.1487724299472751	1853.544269531901	1853.0	1763.0	1816.0	1891.0	1945.0	0.0	0.0	0.0	0.0	0.0	0.0	2739.0	1856.1118493909191	2.567579859018452	1902.0	932.0	1208.2	1675.5	2061.0	2306.7	1676069.0	0.3070192544191609	170286.99999999997	170286.99999999997	169992.61869065466	109.3261707336229	108.0	105.0	107.0
Position_1	5	6	6.0	0.1	0.0016666666666666	0.1619222456600755	102220.99999999984	199840.99999999985	198955.47347159745	1909.621366396128	1913.0	1765.0	1855.0	1967.0	2042.0	1757.7536533135042	2.3395701125602737	3436.390250846932	4.573835423877266	1853.544269531901	1853.0	1763.0	1816.0	1891.0	1945.0	0.0	0.0	0.0	0.0	0.0	0.0	2875.0	1975.8279041180083	122.28363458610784	1962.0	761.0	1428.2000000000005	1841.0	2143.5	2498.0	3214672.0	0.2579112551379499	270875.0	270875.0	270344.59203731467	109.3261707336229	108.0	105.0	107.0
Position_1	11	6	6.0	0.1	0.0016666666666666	0.1502579185248592	66601.99999999994	140461.99999999994	139792.0042062302	1909.621366396128	1913.0	1765.0	1855.0	1967.0	2042.0	1708.7197992153883	2.2743060527556818	3603.648545650161	4.796456214260363	1853.544269531901	1853.0	1763.0	1816.0	1891.0	1945.0	0.0	0.0	0.0	0.0	0.0	0.0	2677.0	1967.1039805036555	113.55971097175484	1960.0	1074.0	1438.0	1793.0	2157.0	2476.0	2421505.0	0.276811786130222	193738.00000000003	193738.00000000003	193336.6894885891	109.3261707336229	108.0	105.0	107.0
Position_1	13	6	6.0	0.1	0.0016666666666666	0.1401279318909549	31540.99999999992	94840.99999999993	94266.7956438447	1909.621366396128	1913.0	1765.0	1855.0	1967.0	2042.0	999.9662673915708	1.3309551018981804	3006.810207846426	4.0020643866435925	1853.544269531901	1853.0	1763.0	1816.0	1891.0	1945.0	0.0	0.0	0.0	0.0	0.0	0.0	2779.0	1942.896682464455	89.35241293255422	1920.0	1188.0	1459.0	1806.0	2073.0	2486.9	2049756.0	0.3162896739267776	188965.00000000003	188965.00000000003	188621.0661335999	109.3261707336229	108.0	105.0	107.0
Position_1	14	6	6.0	0.1	0.0016666666666666	0.1515090355634889	-81851.99999999997	-31331.999999999967	-31790.274945860343	1909.621366396128	1913.0	1765.0	1855.0	1967.0	2042.0	-3465.1091788070325	-4.61206031699216	-1326.403762771611	-1.7654434082490138	1853.544269531901	1853.0	1763.0	1816.0	1891.0	1945.0	0.0	0.0	0.0	0.0	0.0	0.0	2469.0	1815.788598574822	-37.75567095707879	1857.5	1022.0	1239.35	1681.25	1996.0	2202.8	1528894.0	0.3085386827885052	120106.0	120106.0	119831.50491420957	109.3261707336229	108.0	105.0	107.0
Position_1	16	6	6.0	0.1	0.0016666666666666	0.1675554919964373	-103565.00000000004	-56585.00000000004	-57011.16304347827	1909.621366396128	1913.0	1765.0	1855.0	1967.0	2042.0	-4840.553531045293	-6.4427767498212845	-2644.74215762273	-3.520151811795853	1853.544269531901	1853.0	1763.0	1816.0	1891.0	1945.0	0.0	0.0	0.0	0.0	0.0	0.0	2622.0	1780.7330779054917	-72.81119162640903	1826.0	1055.0	1211.4	1575.0	2023.5	2177.8	1394314.0	0.2782160699659178	106909.0	106909.0	106653.73913043478	109.3261707336229	108.0	105.0	107.0
Position_1	19	6	6.0	0.1	0.0016666666666666	0.1180449666425542	34192.99999999997	47572.99999999997	47451.62789438612	1909.621366396128	1913.0	1765.0	1855.0	1967.0	2042.0	10554.406787364604	14.047915433982286	14684.432313493884	19.54497940926036	1853.544269531901	1853.0	1763.0	1816.0	1891.0	1945.0	0.0	0.0	0.0	0.0	0.0	0.0	2728.0	2066.3318385650223	212.7875690331216	2075.0	1350.0	1554.5	1954.0	2204.0	2466.4	460792.0	0.160196391495827	22418.0	22418.0	22345.30118274196	109.3261707336229	108.0	105.0	107.0
Position_1	1	7	7.0	0.1166666666666666	0.0019444444444444	0.1691005424108199	175818.0000000001	257888.0000000001	258558.84624354483	1912.3308791151776	1915.0	1768.0	1858.0	1969.0	2045.0	3499.92293621978	4.658397428108527	5133.650287091462	6.832888532118735	1856.5259037148087	1857.0	1765.0	1819.0	1894.0	1949.0	0.0	0.0	0.0	0.0	0.0	0.0	3016.0	2039.253003533569	182.7270998187596	1990.0	854.0	1502.7	1870.0	2199.5	2689.0	2885543.0	0.2411540988913284	203642.0	203642.0	203389.7844411128	109.12259162244462	108.0	105.0	107.0
Position_1	3	7	7.0	0.1166666666666666	0.0019444444444444	0.1459650307005844	62999.00000000003	145881.00000000003	146558.48359153743	1912.3308791151776	1915.0	1768.0	1858.0	1969.0	2045.0	1224.0512196102984	1.629212173301307	2834.4230220792374	3.772617042387465	1856.5259037148087	1857.0	1765.0	1819.0	1894.0	1949.0	0.0	0.0	0.0	0.0	0.0	0.0	2835.0	1959.0860741777467	102.56017046293732	1960.0	989.0	1443.0	1821.0	2090.0	2493.0	2799534.0	0.2449666707732806	283473.00000000006	283473.00000000006	283218.28902215563	109.12259162244462	108.0	105.0	107.0
Position_1	4	7	7.0	0.1166666666666666	0.0019444444444444	0.1835652918973034	-27595.000000000087	23792.99999999992	24213.049308678805	1912.3308791151776	1915.0	1768.0	1858.0	1969.0	2045.0	-1090.703774915498	-1.4517267244125278	940.4281542512872	1.251709873308463	1856.5259037148087	1857.0	1765.0	1819.0	1894.0	1949.0	0.0	0.0	0.0	0.0	0.0	0.0	2813.0	1883.854401805869	27.3284980910596	1911.0	889.0	1175.75	1721.25	2115.75	2383.75	1669095.0	0.321858935787349	185390.00000000003	185390.00000000003	185232.07562885227	109.12259162244462	108.0	105.0	107.0
Position_1	5	7	7.0	0.1166666666666666	0.0019444444444444	0.1607561351331043	29271.999999999945	118649.99999999994	119380.5823754787	1912.3308791151776	1915.0	1768.0	1858.0	1969.0	2045.0	537.180200523842	0.7149868468972337	2177.3855832247177	2.8981002112721	1856.5259037148087	1857.0	1765.0	1819.0	1894.0	1949.0	0.0	0.0	0.0	0.0	0.0	0.0	2850.0	1933.995457495133	77.46955378032362	1942.0	797.0	1240.0	1833.0	2070.0	2402.0	2980287.0	0.2894367192694442	250400.00000000003	250400.00000000003	250125.32567049813	109.12259162244462	108.0	105.0	107.0
Position_1	11	7	7.0	0.1166666666666666	0.0019444444444444	0.1538148983923315	66227.99999999996	143483.99999999997	144115.49625187388	1912.3308791151776	1915.0	1768.0	1858.0	1969.0	2045.0	1571.0244853475515	2.091033589997591	3403.649170375192	4.53025704576938	1856.5259037148087	1857.0	1765.0	1819.0	1894.0	1949.0	0.0	0.0	0.0	0.0	0.0	0.0	2721.0	1964.7207207207207	108.19481700591132	1954.5	987.0	1422.5	1792.75	2137.0	2512.9	2617008.0	0.2941081503916257	210418.00000000003	210418.00000000003	210180.5787106447	109.12259162244462	108.0	105.0	107.0
Position_1	13	7	7.0	0.1166666666666666	0.0019444444444444	0.1424725486297521	40088.00000000014	111196.00000000016	111777.24204564384	1912.3308791151776	1915.0	1768.0	1858.0	1969.0	2045.0	1062.1617276665104	1.413737259524125	2946.221699002321	3.921421081372089	1856.5259037148087	1857.0	1765.0	1819.0	1894.0	1949.0	0.0	0.0	0.0	0.0	0.0	0.0	2720.0	1947.6982055464928	91.1723018316834	1932.0	1076.0	1444.75	1812.0	2086.0	2475.5	2387878.0	0.3124318628573634	211619.00000000003	211619.00000000003	211400.47259703485	109.12259162244462	108.0	105.0	107.0
Position_1	16	7	7.0	0.1166666666666666	0.0019444444444444	0.1692139842810187	-108315.0	-53215.0	-52764.6085290689	1912.3308791151776	1915.0	1768.0	1858.0	1969.0	2045.0	-3767.7201003796713	-5.014835453605342	-1851.0753371343235	-2.4637812737257843	1856.5259037148087	1857.0	1765.0	1819.0	1894.0	1949.0	0.0	0.0	0.0	0.0	0.0	0.0	2618.0	1800.9842105263158	-55.54169318849358	1841.0	906.0	1181.9	1660.0	2017.75	2211.1	1710935.0	0.3174359740050825	112325.0	112325.0	112155.66799933366	109.12259162244462	108.0	105.0	107.0
Position_1	19	7	7.0	0.1166666666666666	0.0019444444444444	0.1555856459476282	10073.999999999982	49803.99999999998	50128.75595535556	1912.3308791151776	1915.0	1768.0	1858.0	1969.0	2045.0	597.0801412939493	0.7947136680622464	2951.8542145129927	3.928917959516793	1856.5259037148087	1857.0	1765.0	1819.0	1894.0	1949.0	0.0	0.0	0.0	0.0	0.0	0.0	2975.0	1929.7065693430657	73.18066562825629	1947.0	1172.0	1346.6	1797.0	2086.0	2439.4	1321849.0	0.2863678549903714	69533.00000000001	69533.00000000001	69410.90271530901	109.12259162244462	108.0	105.0	107.0
Position_1	21	7	7.0	0.1166666666666666	0.0019444444444444	0.1636697714548648	60751.99999999996	74729.99999999996	74844.25720473091	1912.3308791151776	1915.0	1768.0	1858.0	1969.0	2045.0	17367.093688972804	23.1156017000228	21362.96601555401	28.4341077667024	1856.5259037148087	1857.0	1765.0	1819.0	1894.0	1949.0	0.0	0.0	0.0	0.0	0.0	0.0	2965.0	2167.082987551867	310.5570838370577	2170.0	1288.0	1491.0	1919.0	2434.0	2705.0	522267.0	0.1875810211647416	19166.0	19166.0	19123.04314509412	109.12259162244462	108.0	105.0	107.0
Position_1	22	7	7.0	0.1166666666666666	0.0019444444444444	0.1657502475318207	19183.00000000001	28289.00000000001	28363.43311677494	1912.3308791151776	1915.0	1768.0	1858.0	1969.0	2045.0	10052.26761600129	13.379568196897717	14823.989917586428	19.730730580307533	1856.5259037148087	1857.0	1765.0	1819.0	1894.0	1949.0	0.0	0.0	0.0	0.0	0.0	0.0	2854.0	2037.1847133757965	180.6588096609869	2015.0	1388.0	1527.0	1787.0	2267.0	2625.6	319838.0	0.1448188679849591	8008.000000000002	8008.000000000002	7980.015658837249	109.12259162244462	108.0	105.0	107.0
Position_1	1	8	8.0	0.1333333333333333	0.0022222222222222	0.1687738854807694	177552.99999999985	267012.9999999999	266578.46651674144	1913.5538296839704	1917.0	1769.0	1859.0	1971.0	2046.0	3450.1892194462007	4.592201851082893	5188.565521573777	6.905980709214696	1857.291437614526	1857.0	1767.0	1819.0	1895.0	1948.0	0.0	0.0	0.0	0.0	0.0	0.0	3172.0	2036.0831656606304	178.79172804610425	2005.0	912.0	1445.5	1860.0	2210.0	2655.5	3035800.0	0.2812486041831704	208517.0	208517.0	208313.82858570712	109.1138502692666	108.0	105.0	107.0
Position_1	3	8	8.0	0.1333333333333333	0.0022222222222222	0.1418376188940804	111292.00000000012	194752.0000000001	194346.6102781943	1913.5538296839704	1917.0	1769.0	1859.0	1971.0	2046.0	2279.029867860625	3.033388754122492	3988.117967379437	5.308185014582031	1857.291437614526	1857.0	1767.0	1819.0	1895.0	1948.0	0.0	0.0	0.0	0.0	0.0	0.0	3127.0	1997.008626887132	139.71718927260554	1974.0	1064.0	1588.5	1845.5	2123.0	2531.0	2777839.0	0.2745281342524629	253896.00000000003	253896.00000000003	253706.45510578048	109.1138502692666	108.0	105.0	107.0
Position_1	4	8	8.0	0.1333333333333333	0.0022222222222222	0.170400863597646	-70361.99999999999	-17981.999999999978	-18236.42503748127	1913.5538296839704	1917.0	1769.0	1859.0	1971.0	2046.0	-2944.7723185622585	-3.919491956006366	-752.5780369004076	-1.0016813671144424	1857.291437614526	1857.0	1767.0	1819.0	1895.0	1948.0	0.0	0.0	0.0	0.0	0.0	0.0	2823.0	1836.40206185567	-20.889375758855977	1873.0	860.0	1171.0	1705.0	2033.0	2245.6	1603179.0	0.3048012227427987	161752.0	161752.0	161633.04047976012	109.1138502692666	108.0	105.0	107.0
Position_1	5	8	8.0	0.1333333333333333	0.0022222222222222	0.1705663652907387	95701.00000000004	194101.00000000003	193623.0423121772	1913.5538296839704	1917.0	1769.0	1859.0	1971.0	2046.0	1573.5598023071632	2.094408096870834	3191.4978024014654	4.24788357499635	1857.291437614526	1857.0	1767.0	1819.0	1895.0	1948.0	0.0	0.0	0.0	0.0	0.0	0.0	2906.0	1975.354268292683	118.06283067815684	1960.0	816.0	1343.75	1839.0	2114.25	2614.05	3239581.0	0.254921226154276	242467.0	242467.0	242243.525070798	109.1138502692666	108.0	105.0	107.0
Position_1	11	8	8.0	0.1333333333333333	0.0022222222222222	0.1670789155457231	37915.00000000006	119875.00000000006	119476.8962185574	1913.5538296839704	1917.0	1769.0	1859.0	1971.0	2046.0	885.9151215593909	1.1791530267955492	2800.977850374044	3.728101518847852	1857.291437614526	1857.0	1767.0	1819.0	1895.0	1948.0	0.0	0.0	0.0	0.0	0.0	0.0	2958.0	1944.756222547584	87.46478493305813	1934.0	927.0	1321.25	1788.0	2115.0	2534.0	2656537.0	0.2368645799363638	200602.0	200602.0	200415.8617357988	109.1138502692666	108.0	105.0	107.0
Position_1	13	8	8.0	0.1333333333333333	0.0022222222222222	0.1327161736080825	108806.0	188546.0	188158.6794102948	1913.5538296839704	1917.0	1769.0	1859.0	1971.0	2046.0	2522.1015762021675	3.356917197925085	4370.459016842949	5.817080951417965	1857.291437614526	1857.0	1767.0	1819.0	1895.0	1948.0	0.0	0.0	0.0	0.0	0.0	0.0	2728.0	1998.8705793829947	141.57914176846862	1976.0	1133.0	1561.2	1863.0	2115.0	2505.0	2656499.0	0.3638216593023787	217809.00000000003	217809.00000000003	217627.9035482259	109.1138502692666	108.0	105.0	107.0
Position_1	16	8	8.0	0.1333333333333333	0.0022222222222222	0.186515316374194	-22159.99999999989	47200.0000000001	46863.09811760792	1913.5538296839704	1917.0	1769.0	1859.0	1971.0	2046.0	-566.7672646891009	-0.7543672293011933	1207.1938128757106	1.6067749649375709	1857.291437614526	1857.0	1767.0	1819.0	1895.0	1948.0	0.0	0.0	0.0	0.0	0.0	0.0	2832.0	1897.8304498269897	40.5390122124636	1927.0	901.0	1230.25	1693.5	2109.5	2470.25	2193892.0	0.2857846578860997	138134.0	138134.0	137976.4774279527	109.1138502692666	108.0	105.0	107.0
Position_1	19	8	8.0	0.1333333333333333	0.0022222222222222	0.1655757882138949	-20134.00000000004	36505.99999999996	36230.88289188732	1913.5538296839704	1917.0	1769.0	1859.0	1971.0	2046.0	-728.7713746015099	-0.9699946995946096	1321.3731896892143	1.7587477154763445	1857.291437614526	1857.0	1767.0	1819.0	1895.0	1948.0	0.0	0.0	0.0	0.0	0.0	0.0	2912.0	1895.6716101694915	38.38017255496538	1901.0	990.0	1283.3	1755.0	2089.25	2382.55	1789514.0	0.2847129595272201	103990.0	103990.0	103861.36565050809	109.1138502692666	108.0	105.0	107.0
Position_1	21	8	8.0	0.1333333333333333	0.0022222222222222	0.1806898235476516	60660.00000000002	96180.00000000004	96007.46893220056	1913.5538296839704	1917.0	1769.0	1859.0	1971.0	2046.0	4665.525321526792	6.209814202952161	7397.464975675023	9.846025882623456	1857.291437614526	1857.0	1767.0	1819.0	1895.0	1948.0	0.0	0.0	0.0	0.0	0.0	0.0	2902.0	2019.4662162162165	162.17477860169015	2024.0	1095.0	1318.75	1828.5	2203.25	2705.15	1195524.0	0.2773956311972708	78412.0	78412.0	78331.3310011661	109.1138502692666	108.0	105.0	107.0
Position_1	22	8	8.0	0.1333333333333333	0.0022222222222222	0.1865003075591685	42804.99999999997	59844.99999999997	59762.23171747456	1913.5538296839704	1917.0	1769.0	1859.0	1971.0	2046.0	9883.893589814024	13.155462368042464	13818.516806037152	18.39244586883545	1857.291437614526	1857.0	1767.0	1819.0	1895.0	1948.0	0.0	0.0	0.0	0.0	0.0	0.0	2999.0	2067.7218309859154	210.4303933713893	2044.5	1226.0	1459.1	1794.5	2276.25	2770.55	587233.0	0.3774849369695629	28729.0	28729.0	28690.30068299184	109.1138502692666	108.0	105.0	107.0
Position_1	24	8	8.0	0.1333333333333333	0.0022222222222222	0.1165905694829181	21223.99999999998	30283.99999999998	30239.99292020654	1913.5538296839704	1917.0	1769.0	1859.0	1971.0	2046.0	13098.437428756422	17.4340202176748	18689.835991917626	24.87617170524236	1857.291437614526	1857.0	1767.0	1819.0	1895.0	1948.0	0.0	0.0	0.0	0.0	0.0	0.0	2497.0	2057.5562913907283	200.26485377620224	2076.0	1406.0	1577.5	1919.0	2254.5	2374.5	310691.0	0.2153394035620409	9798.0	9798.0	9777.423954689322	109.1138502692666	108.0	105.0	107.0
Position_1	1	9	9.0	0.15	0.0025	0.166063362619512	102705.99999999984	186341.99999999985	187103.05555555547	1910.3138739732888	1913.0	1766.0	1855.0	1967.0	2043.0	2021.203755093672	2.690222198029677	3667.119254295418	4.880935727467201	1854.4722222222224	1855.0	1764.0	1817.0	1892.0	1946.0	0.0	0.0	0.0	0.0	0.0	0.0	3200.0	1984.2246879334257	129.7524657112035	1992.0	931.0	1388.15	1823.0	2153.75	2556.8500000000004	2861252.0	0.2386316342460619	202096.0	202096.0	201744.2077294686	109.23465448007752	108.0	105.0	107.0
Position_1	3	9	9.0	0.15	0.0025	0.1232461197931742	81916.99999999996	158592.99999999994	159290.72222222225	1910.3138739732888	1913.0	1766.0	1855.0	1967.0	2043.0	1769.5371090959356	2.35525389220669	3425.860306686668	4.559820068199955	1854.4722222222224	1855.0	1764.0	1817.0	1892.0	1946.0	0.0	0.0	0.0	0.0	0.0	0.0	2868.0	1974.964447806354	120.4922255841318	1973.5	1030.0	1597.1	1847.0	2094.0	2396.6000000000004	2610903.0	0.3263632098033026	204919.0	204919.0	204596.4830917874	109.23465448007752	108.0	105.0	107.0
Position_1	4	9	9.0	0.15	0.0025	0.1577754069652864	-69579.00000000001	-18945.00000000001	-18484.249999999967	1910.3138739732888	1913.0	1766.0	1855.0	1967.0	2043.0	-2958.957712591802	-3.938372715459688	-805.6662766790513	-1.0723418142598171	1854.4722222222224	1855.0	1764.0	1817.0	1892.0	1946.0	0.0	0.0	0.0	0.0	0.0	0.0	2678.0	1833.298969072165	-21.173253150057235	1881.0	876.0	1210.0	1726.0	1993.0	2208.6	1600470.0	0.2743129242122142	132663.00000000003	132663.00000000003	132450.02173913046	109.23465448007752	108.0	105.0	107.0
Position_1	5	9	9.0	0.15	0.0025	0.1622926874365697	111485.99999999994	208462.0	209344.44444444447	1910.3138739732888	1913.0	1766.0	1855.0	1967.0	2043.0	1789.08397375469	2.381270769067492	3345.317110102167	4.4526170735459845	1854.4722222222224	1855.0	1764.0	1817.0	1892.0	1946.0	0.0	0.0	0.0	0.0	0.0	0.0	2970.0	1979.678229665072	125.20600744284955	1975.0	704.0	1411.1	1855.0	2119.0	2538.9	3310022.0	0.2717523688793487	248980.00000000003	248980.00000000003	248572.0966183575	109.23465448007752	108.0	105.0	107.0
Position_1	11	9	9.0	0.15	0.0025	0.1635717728227514	40361.00000000006	122025.00000000006	122768.11111111124	1910.3138739732888	1913.0	1766.0	1855.0	1967.0	2043.0	887.1676542672539	1.180820147829715	2682.208890066191	3.5700200326781006	1854.4722222222224	1855.0	1764.0	1817.0	1892.0	1946.0	0.0	0.0	0.0	0.0	0.0	0.0	2899.0	1941.6654829545453	87.19326073232332	1940.0	988.0	1320.7	1799.0	2111.25	2501.65	2733865.0	0.2815791603105915	199988.0	199988.0	199644.50241545893	109.23465448007752	108.0	105.0	107.0
Position_1	13	9	9.0	0.15	0.0025	0.1328365754685589	121239.0	206267.0	207040.72222222228	1910.3138739732888	1913.0	1766.0	1855.0	1967.0	2043.0	2404.540558320344	3.2004434831243778	4090.906122147679	5.4449960485785605	1854.4722222222224	1855.0	1764.0	1817.0	1892.0	1946.0	0.0	0.0	0.0	0.0	0.0	0.0	2688.0	1995.700545702592	141.2283234803699	1975.5	1176.0	1565.25	1846.25	2118.0	2499.75	2925697.0	0.2692856658743599	246912.00000000003	246912.00000000003	246554.35265700484	109.23465448007752	108.0	105.0	107.0
Position_1	16	9	9.0	0.15	0.0025	0.1833577748096446	-23936.99999999995	52043.00000000005	52734.38888888901	1910.3138739732888	1913.0	1766.0	1855.0	1967.0	2043.0	-514.5669773315166	-0.6848886468282485	1118.7537787218198	1.489061279478742	1854.4722222222224	1855.0	1764.0	1817.0	1892.0	1946.0	0.0	0.0	0.0	0.0	0.0	0.0	2974.0	1894.7274809160303	40.2552586938084	1907.5	932.0	1246.45	1695.25	2101.75	2470.55	2482093.0	0.305976118055845	145906.0	145906.0	145586.4106280193	109.23465448007752	108.0	105.0	107.0
Position_1	19	9	9.0	0.15	0.0025	0.2131875247548278	-53709.00000000006	4290.99999999994	4818.777777777768	1910.3138739732888	1913.0	1766.0	1855.0	1967.0	2043.0	-1746.7396157309383	-2.3249104285378785	139.55314176583707	0.1857452316903291	1854.4722222222224	1855.0	1764.0	1817.0	1892.0	1946.0	0.0	0.0	0.0	0.0	0.0	0.0	3004.0	1859.291	4.818777777777768	1869.0	955.0	1142.95	1652.75	2063.5	2569.1	1859291.0	0.2958597282731154	115237.0	115237.0	114993.03864734298	109.23465448007752	108.0	105.0	107.0
Position_1	21	9	9.0	0.15	0.0025	0.1838851220161656	28458.99999999997	85994.99999999997	86518.55555555558	1910.3138739732888	1913.0	1766.0	1855.0	1967.0	2043.0	993.873927629548	1.3228461976749282	3003.204202765488	3.997264793880865	1854.4722222222224	1855.0	1764.0	1817.0	1892.0	1946.0	0.0	0.0	0.0	0.0	0.0	0.0	2872.0	1941.688508064516	87.21628584229393	1958.0	966.0	1239.65	1744.5	2162.25	2537.45	1926155.0	0.3662115273660406	148856.0	148856.0	148613.9903381643	109.23465448007752	108.0	105.0	107.0
Position_1	22	9	9.0	0.15	0.0025	0.1851369208058375	39750.99999999995	69910.99999999994	70185.44444444442	1910.3138739732888	1913.0	1766.0	1855.0	1967.0	2043.0	3501.990821331084	4.661149783191672	6159.031981838885	8.197671567827555	1854.4722222222224	1855.0	1764.0	1817.0	1892.0	1946.0	0.0	0.0	0.0	0.0	0.0	0.0	3000.0	1989.444230769231	134.9720085470085	2005.5	1101.0	1286.35	1792.75	2222.75	2598.2	1034511.0	0.363636336376708	74332.0	74332.0	74205.14009661834	109.23465448007752	108.0	105.0	107.0
Position_1	24	9	9.0	0.15	0.0025	0.1492527029971368	46620.99999999999	70980.99999999999	71202.66666666667	1910.3138739732888	1913.0	1766.0	1855.0	1967.0	2043.0	5946.91148925573	7.915339192199377	9054.240029575963	12.051193479365608	1854.4722222222224	1855.0	1764.0	1817.0	1892.0	1946.0	0.0	0.0	0.0	0.0	0.0	0.0	2573.0	2024.002380952381	169.53015873015875	2039.5	1162.0	1396.9	1843.75	2268.0	2454.05	850081.0	0.2984972039108657	40160.0	40160.0	40057.536231884056	109.23465448007752	108.0	105.0	107.0
Position_1	26	9	9.0	0.15	0.0025	0.1151692089424169	66126.99999999997	75928.99999999997	76018.19444444442	1910.3138739732888	1913.0	1766.0	1855.0	1967.0	2043.0	31335.362213764336	41.70736710652033	35980.20048586678	47.88964684668869	1854.4722222222224	1855.0	1764.0	1817.0	1892.0	1946.0	0.0	0.0	0.0	0.0	0.0	0.0	2873.0	2304.284023668639	449.8118014464167	2259.0	1874.0	1931.2	2079.0	2523.0	2764.2	389424.0	0.1831718376749201	14700.000000000002	14700.000000000002	14658.770531400967	109.23465448007752	108.0	105.0	107.0
Position_1	1	10	10.0	0.1666666666666666	0.0027777777777777	0.1653950325786516	98342.0	181650.0	181222.2602032318	1910.880429186496	1914.0	1766.0	1856.0	1968.0	2044.0	2026.5264346295207	2.697306684491893	3743.248325745384	4.982263521567106	1855.3029318674	1855.0	1765.0	1818.0	1892.0	1947.0	0.0	0.0	0.0	0.0	0.0	0.0	3091.0	1983.6473087818697	128.3443769144701	1990.0	894.0	1389.1	1837.0	2139.0	2564.9	2800910.0	0.1975199874068058	175590.0	175590.0	175069.7616191904	109.34657029599435	108.0	105.0	107.0
Position_1	3	10	10.0	0.1666666666666666	0.0027777777777777	0.1287175860059193	41117.99999999998	118171.99999999996	117776.37098117612	1910.880429186496	1914.0	1766.0	1856.0	1968.0	2044.0	909.0841640718844	1.209991022379678	2612.682859981097	3.47748088663484	1855.3029318674	1855.0	1765.0	1818.0	1892.0	1947.0	0.0	0.0	0.0	0.0	0.0	0.0	2709.0	1945.4839203675344	90.18098850013484	1959.5	909.0	1498.0	1821.0	2095.75	2327.75	2540802.0	0.2820369326348056	203902.0	203902.0	203420.81634182908	109.34657029599435	108.0	105.0	107.0
Position_1	4	10	10.0	0.1666666666666666	0.0027777777777777	0.139612578980321	-57794.00000000003	-8883.000000000027	-9134.130518074291	1910.880429186496	1914.0	1766.0	1856.0	1968.0	2044.0	-2637.636780328476	-3.5106945546172006	-405.407611856904	-0.5395975313815391	1855.3029318674	1855.0	1765.0	1818.0	1892.0	1947.0	0.0	0.0	0.0	0.0	0.0	0.0	2599.0	1844.2846803377563	-11.018251529643294	1904.0	992.0	1263.6	1744.0	2003.0	2128.6	1528912.0	0.2772025321773053	124687.0	124687.0	124381.56259370316	109.34657029599435	108.0	105.0	107.0
Position_1	5	10	10.0	0.1666666666666666	0.0027777777777777	0.1596954608461862	138724.0	241502.0	240974.2926869899	1910.880429186496	1914.0	1766.0	1856.0	1968.0	2044.0	2159.440822768091	2.874215735104329	3759.3298750046097	5.003668063631135	1855.3029318674	1855.0	1765.0	1818.0	1892.0	1947.0	0.0	0.0	0.0	0.0	0.0	0.0	2919.0	1993.6349024110216	138.33197054362222	2001.0	844.0	1318.45	1852.25	2167.75	2501.8	3472912.0	0.2720620020101764	271608.0	271608.0	270966.1761619191	109.34657029599435	108.0	105.0	107.0
Position_1	11	10	10.0	0.1666666666666666	0.0027777777777777	0.15376461962027	61329.99999999998	139150.99999999997	138751.4328668999	1910.880429186496	1914.0	1766.0	1856.0	1968.0	2044.0	1478.3719546117868	1.967713071588288	3354.262772805883	4.464523750604629	1855.3029318674	1855.0	1765.0	1818.0	1892.0	1947.0	0.0	0.0	0.0	0.0	0.0	0.0	2756.0	1960.497346474602	105.19441460720236	1948.0	927.0	1405.8	1816.5	2140.0	2495.0	2585896.0	0.2743402016659381	179665.0	179665.0	179179.0266116941	109.34657029599435	108.0	105.0	107.0
Position_1	13	10	10.0	0.1666666666666666	0.0027777777777777	0.1360820560894117	67542.99999999991	162945.9999999999	162456.1591704148	1910.880429186496	1914.0	1766.0	1856.0	1968.0	2044.0	1164.6489234773328	1.55014771714833	2809.6898788170147	3.739697228705446	1855.3029318674	1855.0	1765.0	1818.0	1892.0	1947.0	0.0	0.0	0.0	0.0	0.0	0.0	2704.0	1955.7705627705627	100.46763090316313	1953.0	1108.0	1467.8000000000002	1829.0	2105.0	2413.8	3162481.0	0.3108986777267876	252846.0	252846.0	252250.23125937028	109.34657029599435	108.0	105.0	107.0
Position_1	16	10	10.0	0.1666666666666666	0.0027777777777777	0.1957371429454838	-1046.9999999999463	71405.00000000006	71032.99966683335	1910.880429186496	1914.0	1766.0	1856.0	1968.0	2044.0	-25.010467835644512	-0.0332889326892428	1705.7043512934952	2.270292491571642	1855.3029318674	1855.0	1765.0	1818.0	1892.0	1947.0	0.0	0.0	0.0	0.0	0.0	0.0	3041.0	1913.147394136808	57.84446226940827	1905.5	874.0	1182.75	1703.0	2146.0	2539.5999999999995	2349345.0	0.2698363095083942	142643.0	142643.0	142190.55472263868	109.34657029599435	108.0	105.0	107.0
Position_1	19	10	10.0	0.1666666666666666	0.0027777777777777	0.1819328267005848	-64521.00000000004	-3456.000000000039	-3769.5344827586177	1910.880429186496	1914.0	1766.0	1856.0	1968.0	2044.0	-2134.2251962428804	-2.8406537361992736	-114.31754433774236	-0.152156651513535	1855.3029318674	1855.0	1765.0	1818.0	1892.0	1947.0	0.0	0.0	0.0	0.0	0.0	0.0	2679.0	1851.660869565217	-3.64206230218224	1892.0	924.0	1124.9	1724.5	2071.5	2316.3	1916469.0	0.2767088384707348	131878.00000000003	131878.00000000003	131496.66379310345	109.34657029599435	108.0	105.0	107.0
Position_1	21	10	10.0	0.1666666666666666	0.0027777777777777	0.1972616956971332	73227.00000000015	148806.00000000015	148417.94427786127	1910.880429186496	1914.0	1766.0	1856.0	1968.0	2044.0	1812.2623324952256	2.4121211645511456	3682.733262994309	4.901717973045426	1855.3029318674	1855.0	1765.0	1818.0	1892.0	1947.0	0.0	0.0	0.0	0.0	0.0	0.0	2868.0	1971.1639344262296	115.86100255883002	1992.0	906.0	1232.0	1745.0	2216.0	2608.0	2525061.0	0.3438087724490983	170326.0	170326.0	169854.02736131934	109.34657029599435	108.0	105.0	107.0
Position_1	22	10	10.0	0.1666666666666666	0.0027777777777777	0.1702111973663691	21860.999999999967	69414.99999999997	69170.8369148759	1910.880429186496	1914.0	1766.0	1856.0	1968.0	2044.0	994.2773543910596	1.3233831586945004	3157.1182724969344	4.20212442069342	1855.3029318674	1855.0	1765.0	1818.0	1892.0	1947.0	0.0	0.0	0.0	0.0	0.0	0.0	2708.0	1941.122828784119	85.81989691671947	1955.5	1015.0	1305.75	1732.0	2160.0	2465.25	1564545.0	0.4416453581699924	99248.0	99248.0	98951.0367316342	109.34657029599435	108.0	105.0	107.0
Position_1	24	10	10.0	0.1666666666666666	0.0027777777777777	0.1642150934340906	65305.00000000007	112328.00000000007	112086.5633016826	1910.880429186496	1914.0	1766.0	1856.0	1968.0	2044.0	3082.441752343383	4.102729972369042	5301.96029641264	7.056909154525223	1855.3029318674	1855.0	1765.0	1818.0	1892.0	1947.0	0.0	0.0	0.0	0.0	0.0	0.0	2693.0	1995.9385194479296	140.63558758053023	1990.0	1016.0	1333.2	1825.0	2221.0	2509.8	1590763.0	0.2935347326658813	80876.0	80876.0	80582.35269865068	109.34657029599435	108.0	105.0	107.0
Position_1	26	10	10.0	0.1666666666666666	0.0027777777777777	0.1247775992663377	125239.99999999996	148839.99999999997	148718.82725304013	1910.880429186496	1914.0	1766.0	1856.0	1968.0	2044.0	16327.805853119047	21.73230959050145	19404.588176127745	25.82750686242603	1855.3029318674	1855.0	1765.0	1818.0	1892.0	1947.0	0.0	0.0	0.0	0.0	0.0	0.0	2921.0	2227.1	371.7970681326003	2188.0	1576.0	1823.8	2026.0	2447.0	2732.2	890840.0	0.2196372425046148	46902.0	46902.0	46754.62368815592	109.34657029599435	108.0	105.0	107.0
Position_1	1	11	11.0	0.1833333333333333	0.0030555555555555	0.1545531781451864	104468.99999999996	186184.0	186387.37789438624	1912.1234670620167	1915.0	1767.0	1857.0	1969.0	2045.0	2205.4226638256914	2.935417565551995	3930.490511460074	5.23148287075336	1855.853156754956	1856.0	1764.0	1818.0	1894.0	1948.0	0.0	0.0	0.0	0.0	0.0	0.0	2835.0	1990.428880866426	134.5757241114702	1988.0	939.0	1425.2	1861.0	2146.0	2527.2	2756744.0	0.1994241846995871	164467.0	164467.0	164208.1344327836	109.13426935405096	108.0	105.0	107.0
Position_1	3	11	11.0	0.1833333333333333	0.0030555555555555	0.1384226215710269	66824.00000000013	149306.00000000012	149511.28685657197	1912.1234670620167	1915.0	1767.0	1857.0	1969.0	2045.0	1380.0648854356718	1.8368663625148791	3083.50245098854	4.104141762265746	1855.853156754956	1856.0	1764.0	1818.0	1894.0	1948.0	0.0	0.0	0.0	0.0	0.0	0.0	3074.0	1962.7997138769672	106.94655712201144	1976.0	961.0	1450.85	1852.0	2094.0	2402.3	2743994.0	0.256603197456513	221308.0	221308.0	221046.7046476762	109.13426935405096	108.0	105.0	107.0
Position_1	4	11	11.0	0.1833333333333333	0.0030555555555555	0.1544055433313855	-46303.99999999991	7622.000000000089	7756.214725970522	1912.1234670620167	1915.0	1767.0	1857.0	1969.0	2045.0	-1905.414567508068	-2.5361067893532376	313.64611769062475	0.4174629826462215	1855.853156754956	1856.0	1764.0	1818.0	1894.0	1948.0	0.0	0.0	0.0	0.0	0.0	0.0	3128.0	1864.3391684901533	8.486011735197508	1881.5	996.0	1336.0	1720.0	2018.75	2286.45	1704006.0	0.3293907103350618	122972.0	122972.0	122801.16741629184	109.13426935405096	108.0	105.0	107.0
Position_1	5	11	11.0	0.1833333333333333	0.0030555555555555	0.1598956096689287	46015.00000000011	148970.00000000012	149226.2414626023	1912.1234670620167	1915.0	1767.0	1857.0	1969.0	2045.0	692.1925294691615	0.921308256723454	2240.919724329476	2.982664153082532	1855.853156754956	1856.0	1764.0	1818.0	1894.0	1948.0	0.0	0.0	0.0	0.0	0.0	0.0	3005.0	1941.369627507164	85.51647075220762	1964.0	866.0	1254.4	1846.0	2081.0	2404.2	3387690.0	0.2631543550177405	250332.00000000003	250332.00000000003	250005.848075962	109.13426935405096	108.0	105.0	107.0
Position_1	11	11	11.0	0.1833333333333333	0.0030555555555555	0.1525381374952636	69458.99999999987	143680.99999999988	143865.7288022655	1912.1234670620167	1915.0	1767.0	1857.0	1969.0	2045.0	1841.328818257529	2.4508086571007714	3808.922759268926	5.0696761925869405	1855.853156754956	1856.0	1764.0	1818.0	1894.0	1948.0	0.0	0.0	0.0	0.0	0.0	0.0	2872.0	1970.2138314785373	114.3606747235815	1944.0	931.0	1507.0	1805.0	2126.0	2519.3	2478529.0	0.2542970858085732	153549.0	153549.0	153313.8715642179	109.13426935405096	108.0	105.0	107.0
Position_1	13	11	11.0	0.1833333333333333	0.0030555555555555	0.1299335003397915	30434.00000000006	120291.00000000006	120514.64226220244	1912.1234670620167	1915.0	1767.0	1857.0	1969.0	2045.0	558.19698438703	0.742960186219137	2206.2848606459925	2.936565149519816	1855.853156754956	1856.0	1764.0	1818.0	1894.0	1948.0	0.0	0.0	0.0	0.0	0.0	0.0	2776.0	1934.9829284307289	79.1297716757731	1940.0	1042.0	1439.2	1816.5	2066.0	2344.9	2946979.0	0.3127255994980141	260971.0	260971.0	260686.3413293353	109.13426935405096	108.0	105.0	107.0
Position_1	16	11	11.0	0.1833333333333333	0.0030555555555555	0.1972198186800892	38714.99999999998	123085.0	123294.98584041324	1912.1234670620167	1915.0	1767.0	1857.0	1969.0	2045.0	761.5165925987452	1.0135785847489298	2421.058240992292	3.222428518760741	1855.853156754956	1856.0	1764.0	1818.0	1894.0	1948.0	0.0	0.0	0.0	0.0	0.0	0.0	2942.0	1942.0734265734263	86.2202698184708	1952.5	865.0	1205.4	1720.0	2147.0	2591.55	2777165.0	0.2998772844930315	146584.00000000003	146584.00000000003	146316.72363818093	109.13426935405096	108.0	105.0	107.0
Position_1	21	11	11.0	0.1833333333333333	0.0030555555555555	0.1941509137844725	54998.999999999854	134176.99999999985	134374.0636348492	1912.1234670620167	1915.0	1767.0	1857.0	1969.0	2045.0	1299.6806811537513	1.7298749866156429	3170.735008912292	4.220248296862261	1855.853156754956	1856.0	1764.0	1818.0	1894.0	1948.0	0.0	0.0	0.0	0.0	0.0	0.0	2856.0	1955.982861400894	100.12970464593832	1991.5	890.0	1215.0	1736.0	2183.0	2566.0	2624929.0	0.3159627075019421	174338.99999999997	174338.99999999997	174088.17141429285	109.13426935405096	108.0	105.0	107.0
Position_1	22	11	11.0	0.1833333333333333	0.0030555555555555	0.1627553377078654	-62089.00000000008	-12942.000000000076	-12819.679576878229	1912.1234670620167	1915.0	1767.0	1857.0	1969.0	2045.0	-2620.756732037218	-3.4882272103415373	-546.2776599079682	-0.7270955653375055	1855.853156754956	1856.0	1764.0	1818.0	1894.0	1948.0	0.0	0.0	0.0	0.0	0.0	0.0	2614.0	1840.4633853541416	-15.389771400814196	1873.0	997.0	1244.6	1680.0	2027.0	2283.4	1533106.0	0.3629724861839743	108814.0	108814.0	108658.3068465767	109.13426935405096	108.0	105.0	107.0
Position_1	24	11	11.0	0.1833333333333333	0.0030555555555555	0.1755611489317882	96758.00000000007	155227.0000000001	155372.5216558389	1912.1234670620167	1915.0	1767.0	1857.0	1969.0	2045.0	3207.3896193081614	4.269035583299162	5145.55352979958	6.848731748163241	1855.853156754956	1856.0	1764.0	1818.0	1894.0	1948.0	0.0	0.0	0.0	0.0	0.0	0.0	2816.0	2012.636730575177	156.7835738202209	2035.0	1000.0	1273.0	1834.5	2225.0	2567.0	1994523.0	0.3424056244971776	116849.0	116849.0	116663.7756121939	109.13426935405096	108.0	105.0	107.0
Position_1	26	11	11.0	0.1833333333333333	0.0030555555555555	0.1364050839084433	145991.9999999999	200330.9999999999	200466.24262868564	1912.1234670620167	1915.0	1767.0	1857.0	1969.0	2045.0	5599.850211021432	7.453400630869526	7684.144286153589	10.227596044870426	1855.853156754956	1856.0	1764.0	1818.0	1894.0	1948.0	0.0	0.0	0.0	0.0	0.0	0.0	2963.0	2073.514657980456	217.66150122550016	2052.0	1192.0	1657.0	1867.0	2267.0	2546.0	1909707.0	0.2269866391776883	91097.0	91097.0	90924.85907046476	109.13426935405096	108.0	105.0	107.0
Position_1	31	11	11.0	0.1833333333333333	0.0030555555555555	0.1768693958858891	49750.00000000004	68807.00000000004	68854.43036814933	1912.1234670620167	1915.0	1767.0	1857.0	1969.0	2045.0	10099.258068197669	13.442112488771096	13967.832158763353	18.591184603314023	1855.853156754956	1856.0	1764.0	1818.0	1894.0	1948.0	0.0	0.0	0.0	0.0	0.0	0.0	3215.0	2069.0247678018577	213.171611046902	2004.0	1275.0	1467.4	1844.5	2307.0	2695.9	668295.0	0.2346641937278365	18905.0	18905.0	18844.6291854073	109.13426935405096	108.0	105.0	107.0
Position_1	32	11	11.0	0.1833333333333333	0.0030555555555555	0.1388775857584816	-93001.0	-66982.00000000001	-66917.2421289355	1912.1234670620167	1915.0	1767.0	1857.0	1969.0	2045.0	-10284.146587119889	-13.68819910745657	-7406.938707094165	-9.858635419142333	1855.853156754956	1856.0	1764.0	1818.0	1894.0	1948.0	0.0	0.0	0.0	0.0	0.0	0.0	2125.0	1704.1133786848072	-151.73977807014853	1745.0	1155.0	1269.0	1509.0	1914.0	2011.0	751514.0	0.2856729602115032	31789.000000000004	31789.000000000004	31706.57421289356	109.13426935405096	108.0	105.0	107.0
Position_1	1	12	12.0	0.2	0.0033333333333333	0.17498952138728	86189.99999999999	169202.99999999997	168159.3519490254	1912.7309802071752	1916.0	1768.0	1858.0	1970.0	2046.0	1845.4025054257245	2.4562307347216388	3622.782690863776	4.8219237615396855	1857.7417541229383	1857.0	1767.0	1820.0	1895.0	1949.0	0.0	0.0	0.0	0.0	0.0	0.0	3210.0	1977.257995735608	119.51624161266908	1974.0	852.0	1319.0	1831.5	2149.0	2589.1000000000004	2782002.0	0.1962851619507187	166045.0	166045.0	165587.9535232384	109.31287348734286	108.0	105.0	107.0
Position_1	3	12	12.0	0.2	0.0033333333333333	0.1588151179477444	115416.99999999996	202796.0	201697.462143928	1912.7309802071752	1916.0	1768.0	1858.0	1970.0	2046.0	2226.131947919627	2.962981622681023	3911.474518574461	5.2061725842226085	1857.7417541229383	1857.0	1767.0	1820.0	1895.0	1949.0	0.0	0.0	0.0	0.0	0.0	0.0	3251.0	1993.9318028359216	136.19004871298307	1979.0	1019.0	1419.0	1851.0	2114.0	2601.0	2953013.0	0.289185221796804	213895.0	213895.0	213413.9155422289	109.31287348734286	108.0	105.0	107.0
Position_1	4	12	12.0	0.2	0.0033333333333333	0.1965447900566073	14995.000000000064	66266.00000000006	65621.41566716644	1912.7309802071752	1916.0	1768.0	1858.0	1970.0	2046.0	661.232485553038	0.8801004382710935	2922.122833454984	3.889345491328582	1857.7417541229383	1857.0	1767.0	1820.0	1895.0	1949.0	0.0	0.0	0.0	0.0	0.0	0.0	3096.0	1933.2554660529345	75.5137119299959	1914.0	941.0	1234.8	1748.0	2160.0	2582.199999999998	1679999.0	0.2957202802647711	121139.0	121139.0	120856.71614192904	109.31287348734286	108.0	105.0	107.0
Position_1	5	12	12.0	0.2	0.0033333333333333	0.1620090521478037	71215.99999999985	172164.99999999985	170895.85869565196	1912.7309802071752	1916.0	1768.0	1858.0	1970.0	2046.0	1111.1843270407226	1.4789863392912015	2686.2931035857987	3.5754561208726976	1857.7417541229383	1857.0	1767.0	1820.0	1895.0	1949.0	0.0	0.0	0.0	0.0	0.0	0.0	3018.0	1957.62244301578	99.8806888928416	1954.0	934.0	1329.5	1844.0	2083.0	2509.5	3349492.0	0.2617091961632897	215197.0	215197.0	214641.20289855075	109.31287348734286	108.0	105.0	107.0
Position_1	11	12	12.0	0.2	0.0033333333333333	0.1525649651335414	74437.00000000003	159220.00000000003	158154.0993253373	1912.7309802071752	1916.0	1768.0	1858.0	1970.0	2046.0	1509.8158537856611	2.009564901388715	3229.481040876888	4.298439265407137	1857.7417541229383	1857.0	1767.0	1820.0	1895.0	1949.0	0.0	0.0	0.0	0.0	0.0	0.0	2736.0	1967.8002783576896	110.05852423475108	1976.0	943.0	1429.0	1824.0	2122.0	2499.6000000000004	2827729.0	0.2851173911274764	157775.99999999997	157775.99999999997	157309.2083958021	109.31287348734286	108.0	105.0	107.0
Position_1	13	12	12.0	0.2	0.0033333333333333	0.1205059002200242	-1989.0000000000216	83678.99999999997	82601.97301349317	1912.7309802071752	1916.0	1768.0	1858.0	1970.0	2046.0	-37.49484590289688	-0.0499056398967557	1577.4415335889755	2.0995746812069265	1857.7417541229383	1857.0	1767.0	1820.0	1895.0	1949.0	0.0	0.0	0.0	0.0	0.0	0.0	2610.0	1914.630165289256	56.88841116631761	1942.0	1121.0	1453.95	1805.0	2048.0	2255.8	2780043.0	0.2619248102289617	223387.0	223387.0	222915.3358320839	109.31287348734286	108.0	105.0	107.0
Position_1	16	12	12.0	0.2	0.0033333333333333	0.1989126660307201	53792.99999999993	131790.9999999999	130810.40104947511	1912.7309802071752	1916.0	1768.0	1858.0	1970.0	2046.0	1191.3590152913766	1.585698849352822	2918.7886153266395	3.884907646999757	1857.7417541229383	1857.0	1767.0	1820.0	1895.0	1949.0	0.0	0.0	0.0	0.0	0.0	0.0	3061.0	1956.6906202723144	98.94886614937604	1965.0	914.0	1196.0	1742.25	2153.0	2635.95	2586745.0	0.2712631182782519	122005.0	122005.0	121575.56471764116	109.31287348734286	108.0	105.0	107.0
Position_1	21	12	12.0	0.2	0.0033333333333333	0.1877136214789177	70598.00000000004	160632.00000000006	159500.08320839578	1912.7309802071752	1916.0	1768.0	1858.0	1970.0	2046.0	1371.1465926718683	1.8249961148462568	3119.7770400587483	4.1524232403181935	1857.7417541229383	1857.0	1767.0	1820.0	1895.0	1949.0	0.0	0.0	0.0	0.0	0.0	0.0	2888.0	1962.2634338138928	104.521679690954	1972.5	893.0	1220.75	1762.25	2183.25	2578.0	2994414.0	0.336191592137933	197207.0	197207.0	196711.29785107443	109.31287348734286	108.0	105.0	107.0
Position_1	22	12	12.0	0.2	0.0033333333333333	0.2115405848937122	-24200.999999999905	41289.000000000095	40465.65292353828	1912.7309802071752	1916.0	1768.0	1858.0	1970.0	2046.0	-665.03797589819	-0.8851655459204909	1134.612329526075	1.5101690105992056	1857.7417541229383	1857.0	1767.0	1820.0	1895.0	1949.0	0.0	0.0	0.0	0.0	0.0	0.0	2927.0	1894.1972972972967	36.45554317435881	1885.0	855.0	1164.8	1685.0	2122.75	2614.55	2102559.0	0.4456365486511843	129008.0	129008.0	128647.43028485756	109.31287348734286	108.0	105.0	107.0
Position_1	24	12	12.0	0.2	0.0033333333333333	0.1537741266118502	59045.00000000004	123355.00000000004	122546.488005997	1912.7309802071752	1916.0	1768.0	1858.0	1970.0	2046.0	1854.35132755796	2.468141616979644	3874.053823539876	5.156365639131575	1857.7417541229383	1857.0	1767.0	1820.0	1895.0	1949.0	0.0	0.0	0.0	0.0	0.0	0.0	2718.0	1970.1697247706425	112.42797064770366	1943.0	1183.0	1396.6	1800.25	2164.0	2488.55	2147485.0	0.3314137033972177	128479.0	128479.0	128124.92703648176	109.31287348734286	108.0	105.0	107.0
Position_1	26	12	12.0	0.2	0.0033333333333333	0.1582036176405863	81215.00000000003	139448.00000000003	138715.88868065964	1912.7309802071752	1916.0	1768.0	1858.0	1970.0	2046.0	3020.086666134998	4.019735352625681	5185.557414507087	6.901976918708932	1857.7417541229383	1857.0	1767.0	1820.0	1895.0	1949.0	0.0	0.0	0.0	0.0	0.0	0.0	2785.0	1998.2847011144884	140.5429469915498	1966.0	1105.0	1468.6	1810.0	2189.5	2588.8	1972307.0	0.2226401985515501	97749.0	97749.0	97428.38530734634	109.31287348734286	108.0	105.0	107.0
Position_1	31	12	12.0	0.2	0.0033333333333333	0.1850326165570944	8071.00000000003	38574.00000000003	38190.51311844079	1912.7309802071752	1916.0	1768.0	1858.0	1970.0	2046.0	709.0575740409943	0.9437556310485632	3388.822557434919	4.510522823945877	1857.7417541229383	1857.0	1767.0	1820.0	1895.0	1949.0	0.0	0.0	0.0	0.0	0.0	0.0	2855.0	1931.6112185686648	73.86946444572686	1960.0	1111.0	1279.0	1700.0	2172.0	2497.2	998643.0	0.3385501960725249	53546.0	53546.0	53378.05897051474	109.31287348734286	108.0	105.0	107.0
Position_1	32	12	12.0	0.2	0.0033333333333333	0.1296400536681459	-40389.00000000006	438.9999999999409	-74.29385307355187	1912.7309802071752	1916.0	1768.0	1858.0	1970.0	2046.0	-2359.7068864499643	-3.140769865864902	25.64835284734441	0.0341379576398154	1857.7417541229383	1857.0	1767.0	1820.0	1895.0	1949.0	0.0	0.0	0.0	0.0	0.0	0.0	2544.0	1857.634393063584	-0.1073610593548437	1902.5	1092.0	1357.1	1732.75	2014.5	2171.45	1285483.0	0.3111357066167147	85088.0	85088.0	84863.2123938031	109.31287348734286	108.0	105.0	107.0
Position_1	35	12	12.0	0.2	0.0033333333333333	0.1483952836953821	35283.99999999996	68559.99999999996	68141.6506746626	1912.7309802071752	1916.0	1768.0	1858.0	1970.0	2046.0	2783.6699071613093	3.705064646431703	5408.922141338269	7.199275370121236	1857.7417541229383	1857.0	1767.0	1820.0	1895.0	1949.0	0.0	0.0	0.0	0.0	0.0	0.0	2630.0	1978.5602836879432	120.8185295650046	1941.0	1245.0	1509.3	1794.75	2176.5	2513.25	1115908.0	0.3164365966622591	54958.99999999999	54958.99999999999	54775.7916041979	109.31287348734286	108.0	105.0	107.0
Position_1	36	12	12.0	0.2	0.0033333333333333	0.1372483266618115	-61743.000000000015	-38674.000000000015	-38964.025862069	1912.7309802071752	1916.0	1768.0	1858.0	1970.0	2046.0	-8662.821075139671	-11.530214851010903	-5426.136440729341	-7.222187602610753	1857.7417541229383	1857.0	1767.0	1820.0	1895.0	1949.0	0.0	0.0	0.0	0.0	0.0	0.0	2220.0	1758.089514066496	-99.65224005644244	1824.0	1154.0	1288.5	1593.0	1946.5	2062.0	687413.0	0.3090183991579745	44424.99999999999	44424.99999999999	44297.988505747126	109.31287348734286	108.0	105.0	107.0
Position_1	1	13	13.0	0.2166666666666666	0.0036111111111111	0.2122669745028471	49592.00000000006	141219.00000000006	141870.0285690487	1914.3347045677003	1917.0	1769.0	1859.0	1971.0	2048.0	904.5049952847291	1.2038961487239743	2575.6833950861846	3.4282345988597114	1857.580792936865	1858.0	1766.0	1820.0	1895.0	1949.0	0.0	0.0	0.0	0.0	0.0	0.0	4095.0	1948.9330328396647	91.3522399028002	1944.0	884.0	1251.2	1783.0	2087.0	2605.599999999998	3026693.0	0.2042270567994124	167821.0	167821.0	167415.02877727803	109.22571515428892	108.0	105.0	107.0
Position_1	3	13	13.0	0.2166666666666666	0.0036111111111111	0.140689639673521	42277.9999999999	124523.9999999999	125108.37464601008	1914.3347045677003	1917.0	1769.0	1859.0	1971.0	2048.0	857.3949211805154	1.141192640091266	2525.33812302102	3.361225041740977	1857.580792936865	1858.0	1766.0	1820.0	1895.0	1949.0	0.0	0.0	0.0	0.0	0.0	0.0	2766.0	1947.328550932568	89.74775799570307	1962.0	980.0	1393.95	1824.0	2101.0	2363.4	2714576.0	0.2867298761251112	171844.0	171844.0	171479.5931201066	109.22571515428892	108.0	105.0	107.0
Position_1	5	13	13.0	0.2166666666666666	0.0036111111111111	0.1626177156318063	52169.99999999984	151289.99999999985	151994.26786606663	1914.3347045677003	1917.0	1769.0	1859.0	1971.0	2048.0	819.4486765144194	1.0906861884406922	2376.3540400587835	3.162927227318241	1857.580792936865	1858.0	1766.0	1820.0	1895.0	1949.0	0.0	0.0	0.0	0.0	0.0	0.0	3056.0	1948.053571428572	90.47277849170632	1948.0	840.0	1318.0	1820.0	2097.5	2480.15	3272730.0	0.260674289366104	213626.0	213626.0	213186.8295852074	109.22571515428892	108.0	105.0	107.0
Position_1	11	13	13.0	0.2166666666666666	0.0036111111111111	0.1645825242370516	34128.00000000003	112952.00000000004	113512.06063634835	1914.3347045677003	1917.0	1769.0	1859.0	1971.0	2048.0	782.0872653305958	1.040958150155023	2588.4411859359293	3.4452152184807217	1857.580792936865	1858.0	1766.0	1820.0	1895.0	1949.0	0.0	0.0	0.0	0.0	0.0	0.0	2797.0	1942.5449101796407	84.96411724277573	1937.5	946.0	1339.5	1813.75	2088.25	2509.0	2595240.0	0.3298625332269176	159631.0	159631.0	159281.75495585543	109.22571515428892	108.0	105.0	107.0
Position_1	13	13	13.0	0.2166666666666666	0.0036111111111111	0.1181134829955717	-33253.00000000006	51175.99999999994	51775.885307346114	1914.3347045677003	1917.0	1769.0	1859.0	1971.0	2048.0	-637.2748951279522	-0.8482128854153044	980.759030254954	1.3053902692693438	1857.580792936865	1858.0	1766.0	1820.0	1895.0	1949.0	0.0	0.0	0.0	0.0	0.0	0.0	2375.0	1893.7624039133475	36.18161097648226	1923.0	979.0	1413.5	1809.5	2039.0	2188.0	2709974.0	0.2687596199589647	177915.0	177915.0	177540.92091454272	109.22571515428892	108.0	105.0	107.0
Position_1	16	13	13.0	0.2166666666666666	0.0036111111111111	0.1701807307796648	32691.999999999847	115232.99999999984	115819.47068132568	1914.3347045677003	1917.0	1769.0	1859.0	1971.0	2048.0	687.2428270357715	0.914720202784612	2422.3985283192624	3.2242124411929383	1857.580792936865	1858.0	1766.0	1820.0	1895.0	1949.0	0.0	0.0	0.0	0.0	0.0	0.0	2857.0	1940.368120085776	82.78732714891044	1957.0	913.0	1280.8	1789.5	2104.5	2515.4	2714575.0	0.2570460118766152	128748.0	128748.0	128382.2860653007	109.22571515428892	108.0	105.0	107.0
Position_1	21	13	13.0	0.2166666666666666	0.0036111111111111	0.1801484823749392	66392.99999999988	158078.99999999988	158730.44777611166	1914.3347045677003	1917.0	1769.0	1859.0	1971.0	2048.0	1224.08585216018	1.6292582692251991	2914.498025750144	3.879196872273441	1857.580792936865	1858.0	1766.0	1820.0	1895.0	1949.0	0.0	0.0	0.0	0.0	0.0	0.0	2820.0	1959.723938223938	102.14314528707314	1964.0	928.0	1292.55	1794.0	2164.0	2581.35	3045411.0	0.2892177132503235	202889.0	202889.0	202482.76736631684	109.22571515428892	108.0	105.0	107.0
Position_1	24	13	13.0	0.2166666666666666	0.0036111111111111	0.1517913298230096	42624.00000000012	111654.00000000012	112144.47226386804	1914.3347045677003	1917.0	1769.0	1859.0	1971.0	2048.0	1215.7330460268922	1.6181406842617934	3184.6250356861483	4.238735922498264	1857.580792936865	1858.0	1766.0	1820.0	1895.0	1949.0	0.0	0.0	0.0	0.0	0.0	0.0	2759.0	1953.430769230769	95.84997629390432	1914.0	1131.0	1459.45	1792.0	2104.75	2516.0	2285514.0	0.3114205897495961	138843.0	138843.0	138537.1491754123	109.22571515428892	108.0	105.0	107.0
Position_1	26	13	13.0	0.2166666666666666	0.0036111111111111	0.1628777115011441	142756.9999999999	211668.9999999999	212158.6338497416	1914.3347045677003	1917.0	1769.0	1859.0	1971.0	2048.0	3921.7277464601593	5.219819630538472	5814.833530863465	7.739543429579272	1857.580792936865	1858.0	1766.0	1820.0	1895.0	1949.0	0.0	0.0	0.0	0.0	0.0	0.0	2907.0	2039.2234589041093	181.6426659672445	2020.5	1034.0	1434.35	1846.75	2261.5	2592.249999999999	2381813.0	0.2107594964304418	109751.0	109751.0	109445.67199733466	109.22571515428892	108.0	105.0	107.0
Position_1	31	13	13.0	0.2166666666666666	0.0036111111111111	0.1922114620248153	-34678.00000000003	15884.999999999967	16244.260453106655	1914.3347045677003	1917.0	1769.0	1859.0	1971.0	2048.0	-1431.5948220613188	-1.905452708163616	655.7726439945783	0.8728333891567838	1857.580792936865	1858.0	1766.0	1820.0	1895.0	1949.0	0.0	0.0	0.0	0.0	0.0	0.0	2933.0	1876.5355892648768	18.954796328012435	1895.0	968.0	1196.2	1688.0	2098.0	2481.9999999999995	1608191.0	0.3153642649260301	76158.0	76158.0	75933.97080626353	109.22571515428892	108.0	105.0	107.0
Position_1	32	13	13.0	0.2166666666666666	0.0036111111111111	0.1632800376101383	-106040.00000000007	-45683.00000000009	-45254.15117441299	1914.3347045677003	1917.0	1769.0	1859.0	1971.0	2048.0	-3417.071172018369	-4.548121729956449	-1472.1054540863383	-1.9593723593889163	1857.580792936865	1858.0	1766.0	1820.0	1895.0	1949.0	0.0	0.0	0.0	0.0	0.0	0.0	2537.0	1813.3440860215053	-44.23670691535972	1865.0	1007.0	1214.8	1651.5	2035.0	2190.0	1855051.0	0.2937835356500726	121384.0	121384.0	121116.57658670664	109.22571515428892	108.0	105.0	107.0
Position_1	35	13	13.0	0.2166666666666666	0.0036111111111111	0.1634081959036667	22651.99999999999	77462.99999999999	77852.44336165239	1914.3347045677003	1917.0	1769.0	1859.0	1971.0	2048.0	849.0650645373889	1.1301056008992645	2903.5461369530185	3.864619908284467	1857.580792936865	1858.0	1766.0	1820.0	1895.0	1949.0	0.0	0.0	0.0	0.0	0.0	0.0	2748.0	1941.383207750269	83.80241481340408	1927.0	1100.0	1405.8	1752.0	2097.0	2540.8	1803545.0	0.3575306573153331	116935.0	116935.0	116692.14921705816	109.22571515428892	108.0	105.0	107.0
Position_1	36	13	13.0	0.2166666666666666	0.0036111111111111	0.1664807288737076	-87311.99999999994	-30376.99999999995	-29972.46518407468	1914.3347045677003	1917.0	1769.0	1859.0	1971.0	2048.0	-3021.8703926559265	-4.022109492625038	-1051.3486911044183	-1.399345107859981	1857.580792936865	1858.0	1766.0	1820.0	1895.0	1949.0	0.0	0.0	0.0	0.0	0.0	0.0	2724.0	1826.521243523316	-31.059549413548893	1881.0	1025.0	1225.0	1668.0	2018.0	2246.8	1762593.0	0.3742647220656049	113853.0	113853.0	113600.73842245544	109.22571515428892	108.0	105.0	107.0
Position_1	39	13	13.0	0.2166666666666666	0.0036111111111111	0.1040194509600509	-22443.0	-16779.0	-16738.75612193904	1914.3347045677003	1917.0	1769.0	1859.0	1971.0	2048.0	-24786.735961058468	-32.99114556416882	-18531.241041331374	-24.66508182601206	1857.580792936865	1858.0	1766.0	1820.0	1895.0	1949.0	0.0	0.0	0.0	0.0	0.0	0.0	2012.0	1683.21875	-174.362042936865	1705.5	1281.0	1390.0	1549.75	1835.25	1939.75	161589.0	0.0563805095897899	2895.0	2895.0	2869.904547726137	109.22571515428892	108.0	105.0	107.0
Position_1	1	14	14.0	0.2333333333333333	0.0038888888888888	0.1357208881777329	-100313.0000000001	-16179.000000000102	-16316.540229885086	1914.446898071021	1917.0	1769.0	1859.0	1971.0	2048.0	-2084.6258170521824	-2.774636962496454	-336.2192447049479	-0.4475078147022856	1858.096451774113	1858.0	1767.0	1820.0	1896.0	1950.0	0.0	0.0	0.0	0.0	0.0	0.0	2479.0	1846.65427769986	-11.442174074253217	1888.0	877.0	1331.0	1742.25	1996.0	2216.25	2633329.0	0.2327863626402034	159796.00000000003	159796.00000000003	159626.56896551725	109.12435537406196	108.0	104.0	107.0
Position_1	3	14	14.0	0.2333333333333333	0.0038888888888888	0.1474568349241221	95109.99999999996	185675.0	185526.94652673663	1914.446898071021	1917.0	1769.0	1859.0	1971.0	2048.0	1692.1994531792225	2.2523174721815447	3303.53415486334	4.397003960123104	1858.096451774113	1858.0	1767.0	1820.0	1896.0	1950.0	0.0	0.0	0.0	0.0	0.0	0.0	2987.0	1978.9609120521168	120.86446027800434	1967.0	923.0	1455.1	1844.5	2105.0	2539.4	3037705.0	0.2515651932192301	194990.0	194990.0	194807.618065967	109.12435537406196	108.0	104.0	107.0
Position_1	5	14	14.0	0.2333333333333333	0.0038888888888888	0.166411818840382	44003.00000000012	146781.00000000012	146612.98100949544	1914.446898071021	1917.0	1769.0	1859.0	1971.0	2048.0	638.1045149106278	0.8493171093460455	2128.5280277048537	2.83307080487516	1858.096451774113	1858.0	1767.0	1820.0	1896.0	1950.0	0.0	0.0	0.0	0.0	0.0	0.0	3044.0	1942.260045924225	84.1635941501122	1951.0	718.0	1233.1	1846.0	2104.0	2437.499999999998	3383417.0	0.2806271171299088	216094.0	216094.0	215887.0232383808	109.12435537406196	108.0	104.0	107.0
Position_1	11	14	14.0	0.2333333333333333	0.0038888888888888	0.166162976043574	57079.00000000009	141508.0000000001	141369.9775112445	1914.446898071021	1917.0	1769.0	1859.0	1971.0	2048.0	1176.266528317735	1.5656107491909053	2916.1534695629894	3.8814002679883393	1858.096451774113	1858.0	1767.0	1820.0	1896.0	1950.0	0.0	0.0	0.0	0.0	0.0	0.0	2755.0	1956.8874912648496	98.79103949073692	1949.0	918.0	1310.0	1823.5	2107.0	2550.0	2800306.0	0.2857507681281674	147284.0	147284.0	147113.9748875562	109.12435537406196	108.0	104.0	107.0
Position_1	13	14	14.0	0.2333333333333333	0.0038888888888888	0.1277768789130792	-21740.999999999847	60859.00000000015	60723.9675162421	1914.446898071021	1917.0	1769.0	1859.0	1971.0	2048.0	-433.1719378689163	-0.5765518493035277	1212.5666237415312	1.613926176199978	1858.096451774113	1858.0	1767.0	1820.0	1896.0	1950.0	0.0	0.0	0.0	0.0	0.0	0.0	2457.0	1901.4707142857144	43.3742625116015	1938.0	1036.0	1407.9	1778.0	2071.0	2237.0	2662059.0	0.2841932152586889	183849.0	183849.0	183682.6581709145	109.12435537406196	108.0	104.0	107.0
Position_1	16	14	14.0	0.2333333333333333	0.0038888888888888	0.1746283416254059	66265.99999999985	151520.99999999985	151381.62718640672	1914.446898071021	1917.0	1769.0	1859.0	1971.0	2048.0	1314.6118748818585	1.7497484054677537	3005.935259318117	4.000899830152413	1858.096451774113	1858.0	1767.0	1820.0	1896.0	1950.0	0.0	0.0	0.0	0.0	0.0	0.0	2879.0	1962.858823529412	104.76237175529876	1953.0	906.0	1288.2	1800.0	2148.0	2555.6	2836331.0	0.2695749857741706	119757.0	119757.0	119585.31146926536	109.12435537406196	108.0	104.0	107.0
Position_1	21	14	14.0	0.2333333333333333	0.0038888888888888	0.1801367148995777	69610.00000000001	163243.00000000003	163089.93103448287	1914.446898071021	1917.0	1769.0	1859.0	1971.0	2048.0	1225.3468306101051	1.63093663154205	2873.571220647685	3.824723294682069	1858.096451774113	1858.0	1767.0	1820.0	1896.0	1950.0	0.0	0.0	0.0	0.0	0.0	0.0	2795.0	1960.862633900441	102.7661821263282	1962.0	849.0	1265.8000000000002	1797.5	2159.0	2573.7	3111889.0	0.2585211210327587	205738.0	205738.0	205549.4396551724	109.12435537406196	108.0	104.0	107.0
Position_1	24	14	14.0	0.2333333333333333	0.0038888888888888	0.1271635329207113	88741.99999999988	154408.99999999988	154301.64917541225	1914.446898071021	1917.0	1769.0	1859.0	1971.0	2048.0	2647.0941829073417	3.523282357449672	4605.881833726307	6.130428720689715	1858.096451774113	1858.0	1767.0	1820.0	1896.0	1950.0	0.0	0.0	0.0	0.0	0.0	0.0	2779.0	1996.732255166217	138.63580339210444	1951.0	1216.0	1654.2	1848.0	2114.0	2510.4	2222363.0	0.2776510554153471	140721.0	140721.0	140588.75824587708	109.12435537406196	108.0	104.0	107.0
Position_1	26	14	14.0	0.2333333333333333	0.0038888888888888	0.1798173311713544	89311.99999999994	167840.99999999994	167712.62268865568	1914.446898071021	1917.0	1769.0	1859.0	1971.0	2048.0	1886.384209897854	2.510777383374044	3545.0176031604465	4.718418429806554	1858.096451774113	1858.0	1767.0	1820.0	1896.0	1950.0	0.0	0.0	0.0	0.0	0.0	0.0	2861.0	1984.1014274981217	126.00497572400876	1982.0	955.0	1302.0	1803.0	2205.5	2597.0	2640839.0	0.2089074110861701	106846.0	106846.0	106687.8564467766	109.12435537406196	108.0	104.0	107.0
Position_1	31	14	14.0	0.2333333333333333	0.0038888888888888	0.196855197116274	31778.99999999991	94141.99999999993	94040.05047476258	1914.446898071021	1917.0	1769.0	1859.0	1971.0	2048.0	1024.6829375225104	1.3638529898424612	3035.5172001713195	4.040273393428026	1858.096451774113	1858.0	1767.0	1820.0	1896.0	1950.0	0.0	0.0	0.0	0.0	0.0	0.0	3018.0	1947.065279091769	88.96882731765618	1947.0	970.0	1211.6	1739.0	2200.0	2577.2	2058048.0	0.3146425257162542	96113.0	96113.0	95987.41191904047	109.12435537406196	108.0	104.0	107.0
Position_1	32	14	14.0	0.2333333333333333	0.0038888888888888	0.1992354579097375	7403.000000000082	81920.00000000009	81798.1814092955	1914.446898071021	1917.0	1769.0	1859.0	1971.0	2048.0	167.79027480154153	0.2233288557608518	1856.730962007584	2.4713089104320947	1858.096451774113	1858.0	1767.0	1820.0	1896.0	1950.0	0.0	0.0	0.0	0.0	0.0	0.0	2947.0	1922.86144101346	64.76498923934719	1935.0	901.0	1181.0	1729.5	2161.5	2546.0	2428574.0	0.3033945032827259	148411.0	148411.0	148260.93590704649	109.12435537406196	108.0	104.0	107.0
Position_1	35	14	14.0	0.2333333333333333	0.0038888888888888	0.1675243416044034	42402.99999999995	107243.99999999994	107137.99950024988	1914.446898071021	1917.0	1769.0	1859.0	1971.0	2048.0	1241.5487031145276	1.6525013238454362	3140.0761530272503	4.17944135967927	1858.096451774113	1858.0	1767.0	1820.0	1896.0	1950.0	0.0	0.0	0.0	0.0	0.0	0.0	2784.0	1955.5832575068243	97.48680573271145	1910.0	1063.0	1374.9	1773.0	2168.0	2546.8	2149186.0	0.3179346008024388	144674.0	144674.0	144543.42166416792	109.12435537406196	108.0	104.0	107.0
Position_1	36	14	14.0	0.2333333333333333	0.0038888888888888	0.1786073320205958	-75126.00000000004	-10108.000000000044	-10214.289855072451	1914.446898071021	1917.0	1769.0	1859.0	1971.0	2048.0	-2190.3839112282194	-2.91540098584476	-294.71022781320613	-0.3922593132193774	1858.096451774113	1858.0	1767.0	1820.0	1896.0	1950.0	0.0	0.0	0.0	0.0	0.0	0.0	2814.0	1848.8275862068965	-9.26886556721638	1886.0	928.0	1180.1	1692.0	2060.0	2321.55	2037408.0	0.3193336819763565	119482.0	119482.0	119351.0652173913	109.12435537406196	108.0	104.0	107.0
Position_1	39	14	14.0	0.2333333333333333	0.0038888888888888	0.1522139690905629	-31891.0	-19088.0	-19108.9300349825	1914.446898071021	1917.0	1769.0	1859.0	1971.0	2048.0	-10611.98253921006	-14.12454875968859	-6351.683004874154	-8.454090079487498	1858.096451774113	1858.0	1767.0	1820.0	1896.0	1950.0	0.0	0.0	0.0	0.0	0.0	0.0	2296.0	1770.036866359447	-88.05958541466589	1847.0	1175.0	1304.0	1533.0	1981.0	2129.6	384098.0	0.2841939531439776	15978.000000000002	15978.000000000002	15952.217016491755	109.12435537406196	108.0	104.0	107.0
Position_1	41	14	14.0	0.2333333333333333	0.0038888888888888	0.1005579954740384	-13173.999999999984	2461.0000000000136	2435.440279860097	1914.446898071021	1917.0	1769.0	1859.0	1971.0	2048.0	-3159.116472499422	-4.20478402489673	590.1461696387679	0.7854845517892	1858.096451774113	1858.0	1767.0	1820.0	1896.0	1950.0	0.0	0.0	0.0	0.0	0.0	0.0	2461.0	1867.2867924528305	9.190340678717348	1900.0	1344.0	1523.4	1766.0	1996.0	2121.0	494831.0	0.1753891884147648	34022.0	34022.0	33990.513868065966	109.12435537406196	108.0	104.0	107.0
Position_1	1	15	15.0	0.25	0.0041666666666666	0.1485385526928286	-106792.00000000007	-25070.000000000065	-24873.366691654377	1915.562374426044	1918.0	1770.0	1860.0	1973.0	2050.0	-2302.745806322528	-3.064954668215285	-540.5820413936053	-0.7195146970948887	1859.8604447776115	1860.0	1767.0	1822.0	1898.0	1953.0	0.0	0.0	0.0	0.0	0.0	0.0	2897.0	1842.207239176721	-17.65320560089026	1901.0	956.0	1186.2	1761.0	2001.0	2144.2	2595670.0	0.221738615861141	138537.0	138537.0	138319.77036481758	109.239623907674	108.0	105.0	107.0
Position_1	3	15	15.0	0.25	0.0041666666666666	0.1505303448554605	123744.0	211208.00000000003	211418.4492753622	1915.562374426044	1918.0	1770.0	1860.0	1973.0	2050.0	2264.021932873709	3.013413192654906	3864.264484729686	5.143336029175212	1859.8604447776115	1860.0	1767.0	1822.0	1898.0	1953.0	0.0	0.0	0.0	0.0	0.0	0.0	3340.0	2000.0583554376656	140.1979106600545	1977.0	1091.0	1526.35	1842.5	2111.0	2569.5999999999995	3016088.0	0.2477389567775599	195135.0	195135.0	194902.5072463768	109.239623907674	108.0	105.0	107.0
Position_1	5	15	15.0	0.25	0.0041666666666666	0.1498272847144538	95209.99999999988	192417.99999999988	192651.89455272336	1915.562374426044	1918.0	1770.0	1860.0	1973.0	2050.0	1459.530919216901	1.942635653477696	2949.6903730057543	3.926037886470659	1859.8604447776115	1860.0	1767.0	1822.0	1898.0	1953.0	0.0	0.0	0.0	0.0	0.0	0.0	3026.0	1974.807875894988	114.94743111737672	1949.0	901.0	1446.75	1843.75	2121.0	2458.25	3309778.0	0.2816618393942947	211033.0	211033.0	210774.6061969016	109.239623907674	108.0	105.0	107.0
Position_1	11	15	15.0	0.25	0.0041666666666666	0.1579603388548779	23486.00000000013	102366.00000000012	102555.79510244876	1915.562374426044	1918.0	1770.0	1860.0	1973.0	2050.0	524.0922490258857	0.6975667834534538	2284.306700322898	3.040412218129777	1859.8604447776115	1860.0	1767.0	1822.0	1898.0	1953.0	0.0	0.0	0.0	0.0	0.0	0.0	2721.0	1935.269117647059	75.40867286944763	1940.5	973.0	1308.4	1793.75	2103.0	2456.1	2631966.0	0.2276341574262931	146584.0	146584.0	146374.3248375812	109.239623907674	108.0	105.0	107.0
Position_1	13	15	15.0	0.25	0.0041666666666666	0.1242541673774895	-23337.000000000127	60240.99999999988	60442.099075462	1915.562374426044	1918.0	1770.0	1860.0	1973.0	2050.0	-459.3621063644836	-0.6114109635711276	1185.7750631830418	1.5782666090966286	1859.8604447776115	1860.0	1767.0	1822.0	1898.0	1953.0	0.0	0.0	0.0	0.0	0.0	0.0	2467.0	1901.8049965301875	41.94455175257599	1931.0	1004.0	1363.0	1829.0	2035.0	2235.0	2740501.0	0.2757031430398132	197784.0	197784.0	197561.8368315842	109.239623907674	108.0	105.0	107.0
Position_1	16	15	15.0	0.25	0.0041666666666666	0.1758883962502679	119339.00000000006	219157.0000000001	219397.174537731	1915.562374426044	1918.0	1770.0	1860.0	1973.0	2050.0	1808.8487675210515	2.407577709570519	3321.8132324186645	4.421333412349242	1859.8604447776115	1860.0	1767.0	1822.0	1898.0	1953.0	0.0	0.0	0.0	0.0	0.0	0.0	2832.0	1987.34282393957	127.48237916195876	1979.0	879.0	1313.0	1828.0	2174.0	2595.0	3420217.0	0.2792530019550159	124854.0	124854.0	124588.66841579208	109.239623907674	108.0	105.0	107.0
Position_1	21	15	15.0	0.25	0.0041666666666666	0.1655879002914271	113587.0	202501.0	202714.93815592187	1915.562374426044	1918.0	1770.0	1860.0	1973.0	2050.0	2094.402056218751	2.7876491368271576	3733.864885826312	4.969774163034821	1859.8604447776115	1860.0	1767.0	1822.0	1898.0	1953.0	0.0	0.0	0.0	0.0	0.0	0.0	2958.0	1992.0945857795173	132.23414100190598	1984.0	840.0	1352.2	1834.0	2160.0	2574.2	3053881.0	0.257139428363259	167908.0	167908.0	167671.65292353823	109.239623907674	108.0	105.0	107.0
Position_1	24	15	15.0	0.25	0.0041666666666666	0.1279277275957768	110641.00000000007	186041.0000000001	186222.4217891054	1915.562374426044	1918.0	1770.0	1860.0	1973.0	2050.0	2633.3862370907736	3.50503708156782	4427.99512779715	5.893661515098007	1859.8604447776115	1860.0	1767.0	1822.0	1898.0	1953.0	0.0	0.0	0.0	0.0	0.0	0.0	2781.0	2003.1084615384616	143.2480167608503	1961.0	1140.0	1654.95	1858.75	2101.25	2530.2	2604041.0	0.2719259313734262	149000.0	149000.0	148799.5752123938	109.239623907674	108.0	105.0	107.0
Position_1	26	15	15.0	0.25	0.0041666666666666	0.1662753584713776	137366.00000000003	224482.00000000003	224691.61194402789	1915.562374426044	1918.0	1770.0	1860.0	1973.0	2050.0	2530.877441675548	3.3685978748701544	4135.931961782467	5.504925441132463	1859.8604447776115	1860.0	1767.0	1822.0	1898.0	1953.0	0.0	0.0	0.0	0.0	0.0	0.0	2728.0	2009.4553928095872	149.59494803197595	1981.5	955.0	1344.3	1831.0	2205.75	2576.95	3018202.0	0.2293805877223599	118263.0	118263.0	118031.43228385808	109.239623907674	108.0	105.0	107.0
Position_1	31	15	15.0	0.25	0.0041666666666666	0.1586630370454183	-106525.0	-50323.000000000015	-50187.77098950536	1915.562374426044	1918.0	1770.0	1860.0	1973.0	2050.0	-3743.859552471861	-4.983077064340048	-1768.619988350542	-2.354033204494572	1859.8604447776115	1860.0	1767.0	1822.0	1898.0	1953.0	0.0	0.0	0.0	0.0	0.0	0.0	2357.0	1808.0670794633645	-51.79336531424701	1856.0	955.0	1200.8	1676.0	2012.0	2176.6	1752017.0	0.3360243622793639	88181.00000000001	88181.00000000001	88031.60644677661	109.239623907674	108.0	105.0	107.0
Position_1	32	15	15.0	0.25	0.0041666666666666	0.2041377409872874	87126.0000000001	172154.0000000001	172358.58795602195	1915.562374426044	1918.0	1770.0	1860.0	1973.0	2050.0	1653.3785773567083	2.200646886461779	3266.9436862276084	4.348302046368947	1859.8604447776115	1860.0	1767.0	1822.0	1898.0	1953.0	0.0	0.0	0.0	0.0	0.0	0.0	3030.0	1977.431105047749	117.57066027013776	1988.5	891.0	1152.25	1755.25	2217.5	2643.5	2898914.0	0.2988351284811487	164014.00000000003	164014.00000000003	163787.98250874563	109.239623907674	108.0	105.0	107.0
Position_1	35	15	15.0	0.25	0.0041666666666666	0.1856246231699033	91226.00000000006	167264.00000000006	167446.95689655165	1915.562374426044	1918.0	1770.0	1860.0	1973.0	2050.0	1975.1085111466068	2.6288694283361336	3621.385898849297	4.820064631368414	1859.8604447776115	1860.0	1767.0	1822.0	1898.0	1953.0	0.0	0.0	0.0	0.0	0.0	0.0	2849.0	1987.585049580473	127.72460480286168	1980.0	905.0	1257.5	1795.5	2213.5	2605.0	2605724.0	0.3174293406006743	164478.0	164478.0	164275.8793103448	109.239623907674	108.0	105.0	107.0
Position_1	36	15	15.0	0.25	0.0041666666666666	0.2106076501964712	-17689.000000000022	54810.99999999998	54985.44402798586	1915.562374426044	1918.0	1770.0	1860.0	1973.0	2050.0	-426.6390859093581	-0.5678566233453557	1321.9806059007174	1.759556186453855	1859.8604447776115	1860.0	1767.0	1822.0	1898.0	1953.0	0.0	0.0	0.0	0.0	0.0	0.0	3029.0	1903.8488	43.98835522238869	1880.0	891.0	1145.8	1701.25	2160.0	2589.1	2379811.0	0.2851953856140515	145844.0	145844.0	145651.28385807094	109.239623907674	108.0	105.0	107.0
Position_1	39	15	15.0	0.25	0.0041666666666666	0.1706563333020442	-52256.00000000005	-19022.00000000005	-18942.03485757132	1915.562374426044	1918.0	1770.0	1860.0	1973.0	2050.0	-4065.56023341622	-5.411260670676987	-1479.927410441738	-1.969783383297953	1859.8604447776115	1860.0	1767.0	1822.0	1898.0	1953.0	0.0	0.0	0.0	0.0	0.0	0.0	2662.0	1826.8027923211168	-33.05765245649445	1876.0	1014.0	1224.6	1636.0	2027.0	2329.4	1046758.0	0.3200895064168664	64407.00000000001	64407.00000000001	64318.65892053973	109.239623907674	108.0	105.0	107.0
Position_1	41	15	15.0	0.25	0.0041666666666666	0.105820892095951	-6979.0000000000055	20397.0	20462.870064967465	1915.562374426044	1918.0	1770.0	1860.0	1973.0	2050.0	-722.6557921600846	-0.9618548593650724	2112.051897505263	2.8111410755795045	1859.8604447776115	1860.0	1767.0	1822.0	1898.0	1953.0	0.0	0.0	0.0	0.0	0.0	0.0	2402.0	1903.213983050848	43.35353827323616	1923.5	1284.0	1531.25	1775.5	2030.0	2212.9	898317.0	0.24834037492486	58716.00000000001	58716.00000000001	58643.2303848076	109.239623907674	108.0	105.0	107.0
Position_1	44	15	15.0	0.25	0.0041666666666666	0.1539520638026376	-61869.99999999998	-48993.99999999998	-48963.01874062969	1915.562374426044	1918.0	1770.0	1860.0	1973.0	2050.0	-20027.603085566418	-26.656739706888903	-15859.582763443364	-21.10910465814312	1859.8604447776115	1860.0	1767.0	1822.0	1898.0	1953.0	0.0	0.0	0.0	0.0	0.0	0.0	2140.0	1639.3063063063064	-220.5541384713049	1609.5	1175.0	1276.25	1439.25	1844.25	2058.85	363926.0	0.1481134896278971	12594.000000000002	12594.000000000002	12559.773613193403	109.239623907674	108.0	105.0	107.0
Position_1	45	15	15.0	0.25	0.0041666666666666	0.1161007611209727	66921.99999999997	76201.99999999997	76224.32883558216	1915.562374426044	1918.0	1770.0	1860.0	1973.0	2050.0	36817.08673882032	49.00354244936984	41922.47158888835	55.79880968481039	1859.8604447776115	1860.0	1767.0	1822.0	1898.0	1953.0	0.0	0.0	0.0	0.0	0.0	0.0	2997.0	2336.2625	476.4020552223885	2309.5	1699.0	1881.8	2141.0	2555.75	2759.6	373802.0	0.1079616806049189	6923.000000000002	6923.000000000002	6898.332333833085	109.239623907674	108.0	105.0	107.0
Position_1	46	15	15.0	0.25	0.0041666666666666	0.1985662125028683	5524.000000000005	15906.000000000004	15930.980384807584	1915.562374426044	1918.0	1770.0	1860.0	1973.0	2050.0	2520.0972201729296	3.354249400050169	7256.456622749926	9.658343764880152	1859.8604447776115	1860.0	1767.0	1822.0	1898.0	1953.0	0.0	0.0	0.0	0.0	0.0	0.0	3265.0	1948.8603351955308	88.99989041791946	1913.0	1213.0	1472.6	1610.0	2162.0	2698.9	348846.0	0.0828013146296301	10662.0	10662.0	10634.40304847576	109.239623907674	108.0	105.0	107.0
Position_1	47	15	15.0	0.25	0.0041666666666666	0.0923167203086931	382.0	4094.0	4102.931534232877	1915.562374426044	1918.0	1770.0	1860.0	1973.0	2050.0	836.3074642200335	1.1131252348768643	8962.939158420988	11.929672019858334	1859.8604447776115	1860.0	1767.0	1822.0	1898.0	1953.0	0.0	0.0	0.0	0.0	0.0	0.0	2268.0	1923.96875	64.10830522238871	1961.5	1476.0	1587.85	1807.75	2051.25	2164.2	123134.0	0.0875983251213165	2301.0	2301.0	2291.132933533233	109.239623907674	108.0	105.0	107.0
Position_1	1	16	16.0	0.2666666666666666	0.0044444444444444	0.1471806069787319	-38405.99999999988	48174.00000000013	47809.7043978013	1916.7234030271504	1920.0	1771.0	1861.0	1974.0	2051.0	-828.6297835663692	-1.1029062419268374	1039.379555109267	1.383414187850434	1860.252457104781	1860.0	1769.0	1822.0	1898.0	1951.0	0.0	0.0	0.0	0.0	0.0	0.0	3051.0	1893.384615384616	33.132158279834584	1931.0	909.0	1255.8000000000002	1808.0	2047.0	2231.7	2732154.0	0.2121463405598981	127799.0	127799.0	127669.79585207396	109.1532288485418	108.0	104.0	107.0
Position_1	3	16	16.0	0.2666666666666666	0.0044444444444444	0.1565180202967889	177551.00000000015	266771.0000000002	266395.59628519096	1916.7234030271504	1920.0	1771.0	1861.0	1974.0	2051.0	3353.1461581386284	4.463037536482514	5038.113858850696	6.705729546130276	1860.252457104781	1860.0	1769.0	1822.0	1898.0	1951.0	0.0	0.0	0.0	0.0	0.0	0.0	3452.0	2039.40215198386	179.14969487907933	1999.0	1157.0	1566.9	1880.0	2136.0	2630.4	3032591.0	0.2385454087606893	180946.0	180946.0	180812.8561552557	109.1532288485418	108.0	104.0	107.0
Position_1	5	16	16.0	0.2666666666666666	0.0044444444444444	0.1392569975713914	65859.00000000013	160719.00000000015	160319.86531734155	1916.7234030271504	1920.0	1771.0	1861.0	1974.0	2051.0	1150.5479223606028	1.5313792846619625	2807.739436278618	3.737101189686841	1860.252457104781	1860.0	1769.0	1822.0	1898.0	1951.0	0.0	0.0	0.0	0.0	0.0	0.0	2916.0	1961.656546489564	101.40408938478276	1924.0	937.0	1527.0	1823.0	2106.0	2436.0	3101379.0	0.2565950636870469	180875.0	180875.0	180733.43953023487	109.1532288485418	108.0	104.0	107.0
Position_1	11	16	16.0	0.2666666666666666	0.0044444444444444	0.1466111887397378	14808.999999999924	98628.99999999993	98276.31742462104	1916.7234030271504	1920.0	1771.0	1861.0	1974.0	2051.0	316.6076442304323	0.4214047744707053	2108.629572746535	2.806585961325638	1860.252457104781	1860.0	1769.0	1822.0	1898.0	1951.0	0.0	0.0	0.0	0.0	0.0	0.0	2939.0	1930.6005726556907	70.34811555090982	1951.0	1027.0	1352.2	1827.0	2061.0	2395.6000000000004	2697049.0	0.2313497011145922	141726.0	141726.0	141600.9146260203	109.1532288485418	108.0	104.0	107.0
Position_1	13	16	16.0	0.2666666666666666	0.0044444444444444	0.1343733391068367	-20854.99999999988	72685.00000000012	72291.41937364671	1916.7234030271504	1920.0	1771.0	1861.0	1974.0	2051.0	-364.3475631350721	-0.4849466065327808	1269.844288011168	1.6901627473428642	1860.252457104781	1860.0	1769.0	1822.0	1898.0	1951.0	0.0	0.0	0.0	0.0	0.0	0.0	2504.0	1906.6228351507373	46.37037804595684	1942.0	914.0	1312.7	1826.5	2046.5	2266.1	2972425.0	0.2895031975953532	221984.0	221984.0	221844.409378644	109.1532288485418	108.0	104.0	107.0
Position_1	16	16	16.0	0.2666666666666666	0.0044444444444444	0.1838628379986694	154551.99999999994	265611.99999999994	265144.7018990505	1916.7234030271504	1920.0	1771.0	1861.0	1974.0	2051.0	1990.7161432407845	2.6496431866534835	3421.2310176411256	4.553658484480338	1860.252457104781	1860.0	1769.0	1822.0	1898.0	1951.0	0.0	0.0	0.0	0.0	0.0	0.0	2996.0	2003.496488384657	143.24403127987603	1997.0	835.0	1323.0	1809.0	2201.5	2648.5	3708472.0	0.2550645075532842	146213.00000000003	146213.00000000003	146047.26411794106	109.1532288485418	108.0	104.0	107.0
Position_1	21	16	16.0	0.2666666666666666	0.0044444444444444	0.1422024360080819	159314.00000000015	247574.0000000001	247202.63559886743	1916.7234030271504	1920.0	1771.0	1861.0	1974.0	2051.0	3114.822575449281	4.145828847922993	4840.435142512773	6.442619174684501	1860.252457104781	1860.0	1769.0	1822.0	1898.0	1951.0	0.0	0.0	0.0	0.0	0.0	0.0	2937.0	2028.3031951053704	168.05073800058972	1978.0	1111.0	1584.5	1859.5	2189.0	2584.0	2983634.0	0.2178430833928053	153679.0	153679.0	153547.28877228053	109.1532288485418	108.0	104.0	107.0
Position_1	24	16	16.0	0.2666666666666666	0.0044444444444444	0.1700548405971228	80400.99999999991	163800.9999999999	163450.0846243545	1916.7234030271504	1920.0	1771.0	1861.0	1974.0	2051.0	1658.5577477956026	2.207540362315947	3378.980580423971	4.497423152544305	1860.252457104781	1860.0	1769.0	1822.0	1898.0	1951.0	0.0	0.0	0.0	0.0	0.0	0.0	3912.0	1977.8424460431647	117.58998893838452	1921.5	1164.0	1591.45	1813.25	2045.0	2527.249999999999	2749201.0	0.3036735540960669	167308.0	167308.0	167183.54139596867	109.1532288485418	108.0	104.0	107.0
Position_1	26	16	16.0	0.2666666666666666	0.0044444444444444	0.1644879385467295	137342.00000000015	234542.0000000001	234133.0194902552	1916.7234030271504	1920.0	1771.0	1861.0	1974.0	2051.0	2225.636990570973	2.962322834449965	3800.769983271665	5.058824847734586	1860.252457104781	1860.0	1769.0	1822.0	1898.0	1951.0	0.0	0.0	0.0	0.0	0.0	0.0	2803.0	2004.7790123456791	144.52655524089823	1980.5	938.0	1357.55	1855.0	2198.5	2566.05	3247742.0	0.2280633000130252	132091.0	132091.0	131945.94752623688	109.1532288485418	108.0	104.0	107.0
Position_1	31	16	16.0	0.2666666666666666	0.0044444444444444	0.1556608654008699	-120431.0	-54311.0	-54589.20772946854	1916.7234030271504	1920.0	1771.0	1861.0	1974.0	2051.0	-3540.842352242215	-4.712861170834388	-1596.820494661897	-2.1253680783949847	1860.252457104781	1860.0	1769.0	1822.0	1898.0	1951.0	0.0	0.0	0.0	0.0	0.0	0.0	2399.0	1810.715970961888	-49.53648614289341	1863.0	957.0	1203.05	1685.5	2014.0	2148.95	1995409.0	0.2884418490519577	93423.0	93423.0	93324.32850241546	109.1532288485418	108.0	104.0	107.0
Position_1	32	16	16.0	0.2666666666666666	0.0044444444444444	0.2166083494307849	86742.99999999991	171222.9999999999	170867.54039646842	1916.7234030271504	1920.0	1771.0	1861.0	1974.0	2051.0	1745.723441263014	2.323557900321072	3445.9034709818343	4.58649751987682	1860.252457104781	1860.0	1769.0	1822.0	1898.0	1951.0	0.0	0.0	0.0	0.0	0.0	0.0	2987.0	1981.6072443181813	121.35478721340088	1981.5	827.0	1134.4	1748.0	2251.0	2702.0	2790103.0	0.3319047666967549	166738.0	166738.0	166611.92970181577	109.1532288485418	108.0	104.0	107.0
Position_1	35	16	16.0	0.2666666666666666	0.0044444444444444	0.1777631394254018	101266.00000000004	190426.0000000001	190050.84874229564	1916.7234030271504	1920.0	1771.0	1861.0	1974.0	2051.0	1840.3917833215187	2.4495614636009413	3460.7710952420703	4.606286327767196	1860.252457104781	1860.0	1769.0	1822.0	1898.0	1951.0	0.0	0.0	0.0	0.0	0.0	0.0	2811.0	1988.1467025572008	127.89424545241968	1970.5	924.0	1292.75	1794.0	2207.75	2583.0	2954386.0	0.3154646205188504	182878.0	182878.0	182744.94569381973	109.1532288485418	108.0	104.0	107.0
Position_1	36	16	16.0	0.2666666666666666	0.0044444444444444	0.2178485734567737	-34378.00000000009	36541.99999999991	36243.59570214891	1916.7234030271504	1920.0	1771.0	1861.0	1974.0	2051.0	-900.788902628822	-1.198950029398962	957.4910721933286	1.2744206170893202	1860.252457104781	1860.0	1769.0	1822.0	1898.0	1951.0	0.0	0.0	0.0	0.0	0.0	0.0	3116.0	1890.9153976311336	30.66294052635272	1864.5	861.0	1089.2	1675.0	2128.75	2645.8	2235062.0	0.2689857279540605	143697.0	143697.0	143591.16541729134	109.1532288485418	108.0	104.0	107.0
Position_1	39	16	16.0	0.2666666666666666	0.0044444444444444	0.1847812997950941	-48568.99999999996	8311.000000000044	8071.670664667761	1916.7234030271504	1920.0	1771.0	1861.0	1974.0	2051.0	-1774.679608717148	-2.362098559202524	303.6785239154256	0.4041961153314315	1860.252457104781	1860.0	1769.0	1822.0	1898.0	1951.0	0.0	0.0	0.0	0.0	0.0	0.0	2805.0	1868.7668776371308	8.514420532349959	1900.5	906.0	1214.35	1695.75	2050.25	2481.3	1771591.0	0.3123773064524236	108164.0	108164.0	108079.11744127936	109.1532288485418	108.0	104.0	107.0
Position_1	41	16	16.0	0.2666666666666666	0.0044444444444444	0.127191521467479	18230.999999999924	60890.99999999993	60711.50299850071	1916.7234030271504	1920.0	1771.0	1861.0	1974.0	2051.0	1016.2986866170556	1.3526935518873011	3394.407510657634	4.517956396685311	1860.252457104781	1860.0	1769.0	1822.0	1898.0	1951.0	0.0	0.0	0.0	0.0	0.0	0.0	2700.0	1945.6413502109704	85.38889310618947	1954.0	1113.0	1500.0	1821.5	2094.0	2361.0	1383351.0	0.2188744830468736	74465.0	74465.0	74401.33808095953	109.1532288485418	108.0	104.0	107.0
Position_1	44	16	16.0	0.2666666666666666	0.0044444444444444	0.1525985837995239	-94278.00000000004	-57618.00000000002	-57772.25129102114	1916.7234030271504	1920.0	1771.0	1861.0	1974.0	2051.0	-6797.010555542966	-9.046821049427688	-4153.993022648706	-5.528964713145427	1860.252457104781	1860.0	1769.0	1822.0	1898.0	1951.0	0.0	0.0	0.0	0.0	0.0	0.0	2245.0	1765.6988543371522	-94.55360276762872	1852.0	1008.0	1212.5	1566.5	1972.0	2098.0	1078842.0	0.3382335358180753	67199.0	67199.0	67144.29193736464	109.1532288485418	108.0	104.0	107.0
Position_1	45	16	16.0	0.2666666666666666	0.0044444444444444	0.153339089349614	105146.00000000006	133946.00000000006	133824.82058970522	1916.7234030271504	1920.0	1771.0	1861.0	1974.0	2051.0	10505.213824839717	13.982439600861658	13382.64290588306	17.81229770773035	1860.252457104781	1860.0	1769.0	1822.0	1898.0	1951.0	0.0	0.0	0.0	0.0	0.0	0.0	3083.0	2139.054166666667	278.8017095618859	2100.5	1190.0	1636.4	1942.0	2328.0	2720.899999999999	1026746.0	0.2400357066638381	29048.000000000007	29048.000000000007	29005.021489255378	109.1532288485418	108.0	104.0	107.0
Position_1	46	16	16.0	0.2666666666666666	0.0044444444444444	0.1567412969312825	23101.99999999996	53761.99999999996	53632.99441945692	1916.7234030271504	1920.0	1771.0	1861.0	1974.0	2051.0	2089.856494404865	2.781598994052876	4863.42588746405	6.473219856214651	1860.252457104781	1860.0	1769.0	1822.0	1898.0	1951.0	0.0	0.0	0.0	0.0	0.0	0.0	2866.0	1965.20939334638	104.95693624159868	1959.0	1202.0	1364.0	1812.5	2154.0	2460.0	1004222.0	0.268024807785301	42811.0	42811.0	42765.24579376978	109.1532288485418	108.0	104.0	107.0
Position_1	47	16	16.0	0.2666666666666666	0.0044444444444444	0.1296748382291521	-44877.000000000015	-35637.000000000015	-35675.87839413627	1916.7234030271504	1920.0	1771.0	1861.0	1974.0	2051.0	-26445.981738218125	-35.19960169356832	-21000.85681317556	-27.95214041833666	1860.252457104781	1860.0	1769.0	1822.0	1898.0	1951.0	0.0	0.0	0.0	0.0	0.0	0.0	2070.0	1628.590909090909	-231.66154801387188	1661.0	1182.0	1286.55	1464.0	1797.25	1938.85	250803.0	0.2536786532784488	10799.0	10799.0	10785.2110611361	109.1532288485418	108.0	104.0	107.0
Position_1	49	16	16.0	0.2666666666666666	0.0044444444444444	0.1157112690723597	94654.99999999996	148054.99999999997	147830.31317674497	1916.7234030271504	1920.0	1771.0	1861.0	1974.0	2051.0	3615.537889956294	4.812280931531826	5655.2581722833365	7.52714862730912	1860.252457104781	1860.0	1769.0	1822.0	1898.0	1951.0	0.0	0.0	0.0	0.0	0.0	0.0	2700.0	2026.3539325842696	166.10147547948873	2018.5	1283.0	1682.45	1871.25	2177.25	2443.2	1803455.0	0.2517710100954727	83708.0	83708.0	83628.31067799433	109.1532288485418	108.0	104.0	107.0
Position_1	51	16	16.0	0.2666666666666666	0.0044444444444444	0.1705690771762181	4011.0	11691.0	11658.685490588046	1916.7234030271504	1920.0	1771.0	1861.0	1974.0	2051.0	3140.9485201339503	4.180602480298288	9155.03095210322	12.185346197249384	1860.252457104781	1860.0	1769.0	1822.0	1898.0	1951.0	0.0	0.0	0.0	0.0	0.0	0.0	2755.0	1951.3359375	91.08348039521913	1974.5	1249.0	1306.4	1791.25	2157.75	2486.499999999999	249771.0	0.1967935454240313	8161.0	8161.0	8149.539063801432	109.1532288485418	108.0	104.0	107.0
Position_1	1	17	17.0	0.2833333333333333	0.0047222222222222	0.1566025086899457	-21088.99999999995	68060.00000000006	68913.1625020822	1913.7994427770493	1917.0	1768.0	1858.0	1971.0	2048.0	-437.3393356985462	-0.5820986558147649	1411.4142532904905	1.8785923711296424	1857.435365650508	1858.0	1766.0	1820.0	1895.0	1948.4500000000007	0.0	0.0	0.0	0.0	0.0	0.0	2896.0	1903.043017868961	45.60765221845281	1945.0	874.0	1237.0	1795.5	2062.5	2281.0	2875498.0	0.2015146091591911	139507.0	139507.0	139216.08908045976	109.33113138585504	108.0	105.0	107.0
Position_1	3	17	17.0	0.2833333333333333	0.0047222222222222	0.1607343430099567	181657.0	271396.0	272254.80884557706	1913.7994427770493	1917.0	1768.0	1858.0	1971.0	2048.0	3436.432787460044	4.573892040109318	5134.038945845777	6.833405836920728	1857.435365650508	1858.0	1766.0	1820.0	1895.0	1948.4500000000007	0.0	0.0	0.0	0.0	0.0	0.0	3361.0	2036.4326101249176	178.99724447440963	2004.0	997.0	1502.0	1889.0	2161.0	2636.0	3097414.0	0.2613915299196504	165208.0	165208.0	164915.16379310345	109.33113138585504	108.0	105.0	107.0
Position_1	5	17	17.0	0.2833333333333333	0.0047222222222222	0.1480028800382928	94329.00000000016	188906.0000000001	189811.1088622356	1913.7994427770493	1917.0	1768.0	1858.0	1971.0	2048.0	1613.121379212711	2.147064555732118	3230.483809449439	4.299773950377203	1857.435365650508	1858.0	1766.0	1820.0	1895.0	1948.4500000000007	0.0	0.0	0.0	0.0	0.0	0.0	3100.0	1975.845290081098	118.40992443058984	1940.0	956.0	1489.3000000000002	1837.0	2118.0	2524.9	3167280.0	0.2214690094572208	178675.0	178675.0	178366.37643678163	109.33113138585504	108.0	105.0	107.0
Position_1	11	17	17.0	0.2833333333333333	0.0047222222222222	0.1430133488726243	-681.9999999998477	83275.00000000015	84078.47467932702	1913.7994427770493	1917.0	1768.0	1858.0	1971.0	2048.0	-14.100624338454294	-0.0187679309944826	1721.744122851973	2.291641427515976	1857.435365650508	1858.0	1766.0	1820.0	1895.0	1948.4500000000007	0.0	0.0	0.0	0.0	0.0	0.0	2759.0	1916.5207308503163	59.085365199808166	1935.0	970.0	1359.3	1807.0	2059.5	2346.7	2727209.0	0.2107983656385369	150863.0	150863.0	150589.0316091954	109.33113138585504	108.0	105.0	107.0
Position_1	13	17	17.0	0.2833333333333333	0.0047222222222222	0.1347241293345314	-37592.00000000008	54329.99999999992	55209.70031650818	1913.7994427770493	1917.0	1768.0	1858.0	1971.0	2048.0	-659.6305259283638	-0.8779682300106522	953.3338602279176	1.2688873679633583	1857.435365650508	1858.0	1766.0	1820.0	1895.0	1948.4500000000007	0.0	0.0	0.0	0.0	0.0	0.0	2487.0	1892.8716302952505	35.436264644742096	1930.0	966.0	1318.85	1797.5	2048.75	2237.3	2949094.0	0.2695093551857071	180150.0	180150.0	179850.04022988505	109.33113138585504	108.0	105.0	107.0
Position_1	16	17	17.0	0.2833333333333333	0.0047222222222222	0.1846445427748944	108210.0	202905.0	203811.2381309344	1913.7994427770493	1917.0	1768.0	1858.0	1971.0	2048.0	1785.6744034285318	2.3767326309633754	3348.325153199022	4.456620778907898	1857.435365650508	1858.0	1766.0	1820.0	1895.0	1948.4500000000007	0.0	0.0	0.0	0.0	0.0	0.0	3068.0	1984.420560747664	126.98519509715538	1967.0	922.0	1295.6	1806.0	2183.0	2625.4	3184995.0	0.2175160112242407	136036.99999999997	136036.99999999997	135727.99137931032	109.33113138585504	108.0	105.0	107.0
Position_1	21	17	17.0	0.2833333333333333	0.0047222222222222	0.1351532113811238	105816.00000000007	192723.0000000001	193554.7063968016	1913.7994427770493	1917.0	1768.0	1858.0	1971.0	2048.0	2019.942731870652	2.688543776119838	3678.9277908284894	4.89665288959272	1857.435365650508	1858.0	1766.0	1820.0	1895.0	1948.4500000000007	0.0	0.0	0.0	0.0	0.0	0.0	2796.0	1988.837067209776	131.40170155926785	1974.0	963.0	1541.0000000000002	1844.0	2153.0	2460.8	2929557.0	0.270959749445727	161085.0	161085.0	160801.4051724138	109.33113138585504	108.0	105.0	107.0
Position_1	24	17	17.0	0.2833333333333333	0.0047222222222222	0.1219061279736876	-35876.00000000012	43655.99999999988	44417.127103114864	1913.7994427770493	1917.0	1768.0	1858.0	1971.0	2048.0	-794.3366530793331	-1.0572620852485923	966.5949639544866	1.2865378970234216	1857.435365650508	1858.0	1766.0	1820.0	1895.0	1948.4500000000007	0.0	0.0	0.0	0.0	0.0	0.0	2639.0	1890.385756676557	32.9503910260496	1900.0	967.0	1433.7	1785.75	2019.0	2248.3	2548240.0	0.2684873946159432	159156.00000000003	159156.00000000003	158896.47126436784	109.33113138585504	108.0	105.0	107.0
Position_1	26	17	17.0	0.2833333333333333	0.0047222222222222	0.1631174562650976	179082.99999999997	276315.0	277245.5174079625	1913.7994427770493	1917.0	1768.0	1858.0	1971.0	2048.0	2848.98962763806	3.7920051943862574	4395.830810075834	5.850850808210935	1857.435365650508	1858.0	1766.0	1820.0	1895.0	1948.4500000000007	0.0	0.0	0.0	0.0	0.0	0.0	2923.0	2025.6668689320388	168.23150328153065	1986.5	968.0	1487.6	1840.0	2227.25	2608.0	3338299.0	0.2189276259047404	127388.0	127388.0	127070.71264367815	109.33113138585504	108.0	105.0	107.0
Position_1	31	17	17.0	0.2833333333333333	0.0047222222222222	0.1671741606205046	-83819.99999999991	-6647.999999999915	-5909.458270864608	1913.7994427770493	1917.0	1768.0	1858.0	1971.0	2048.0	-1963.8835827043647	-2.61392904857951	-155.7611316847825	-0.2073180662724454	1857.435365650508	1858.0	1766.0	1820.0	1895.0	1948.4500000000007	0.0	0.0	0.0	0.0	0.0	0.0	2811.0	1852.9174311926608	-4.517934457847559	1898.0	916.0	1201.35	1713.75	2033.25	2309.5999999999995	2423616.0	0.3372548882702578	111672.0	111672.0	111420.17241379312	109.33113138585504	108.0	105.0	107.0
Position_1	32	17	17.0	0.2833333333333333	0.0047222222222222	0.2139989317364796	67830.00000000013	149191.00000000012	149969.63076794936	1913.7994427770493	1917.0	1768.0	1858.0	1971.0	2048.0	1374.1470779272458	1.8289897607211645	3022.414517220161	4.022833722420034	1857.435365650508	1858.0	1766.0	1820.0	1895.0	1948.4500000000007	0.0	0.0	0.0	0.0	0.0	0.0	3053.0	1966.187817258884	108.75245160837515	1945.0	831.0	1128.7	1761.5	2210.0	2680.1	2711373.0	0.3650330291252562	152258.0	152258.0	151992.50287356324	109.33113138585504	108.0	105.0	107.0
Position_1	35	17	17.0	0.2833333333333333	0.0047222222222222	0.1771817951804833	82474.00000000001	171741.00000000003	172595.29177078116	1913.7994427770493	1917.0	1768.0	1858.0	1971.0	2048.0	1471.2778799530354	1.95827085821749	3063.7380796495167	4.077835384013507	1857.435365650508	1858.0	1766.0	1820.0	1895.0	1948.4500000000007	0.0	0.0	0.0	0.0	0.0	0.0	2883.0	1971.510244547257	114.07487889674894	1942.0	830.0	1349.6	1782.0	2195.0	2590.0	2982895.0	0.334501574738873	192796.0	192796.0	192504.7040229885	109.33113138585504	108.0	105.0	107.0
Position_1	36	17	17.0	0.2833333333333333	0.0047222222222222	0.2087150889761298	-16708.000000000135	53560.99999999987	54233.47951024463	1913.7994427770493	1917.0	1768.0	1858.0	1971.0	2048.0	-435.3731471449479	-0.5794816588499256	1395.6799816992043	1.857650055641641	1857.435365650508	1858.0	1766.0	1820.0	1895.0	1948.4500000000007	0.0	0.0	0.0	0.0	0.0	0.0	3030.0	1902.971452560873	45.53608691036493	1890.0	804.0	1147.5	1689.0	2152.5	2569.5	2266439.0	0.2672395410960839	141242.0	141242.0	141012.69827586206	109.33113138585504	108.0	105.0	107.0
Position_1	39	17	17.0	0.2833333333333333	0.0047222222222222	0.2061355254524465	-33309.99999999988	30056.00000000012	30662.417291354337	1913.7994427770493	1917.0	1768.0	1858.0	1971.0	2048.0	-1022.8773258367175	-1.361449720688671	922.9540950269773	1.2284519004809065	1857.435365650508	1858.0	1766.0	1820.0	1895.0	1948.4500000000007	0.0	0.0	0.0	0.0	0.0	0.0	2928.0	1885.9851024208567	28.549736770348545	1883.0	926.0	1176.15	1688.25	2111.25	2583.7	2025548.0	0.3259578886485668	115276.0	115276.0	115069.22413793104	109.33113138585504	108.0	105.0	107.0
Position_1	41	17	17.0	0.2833333333333333	0.0047222222222222	0.1488861602506869	107230.00000000007	164814.0000000001	165365.0831251041	1913.7994427770493	1917.0	1768.0	1858.0	1971.0	2048.0	4056.459394259292	5.399147453759117	6234.834454960838	8.298564659552875	1857.435365650508	1858.0	1766.0	1820.0	1895.0	1948.4500000000007	0.0	0.0	0.0	0.0	0.0	0.0	3070.0	2026.8668032786888	169.43143762818045	1973.0	1078.0	1625.5	1838.0	2180.0	2612.0	1978222.0	0.204203060818291	97811.0	97811.0	97623.091954023	109.33113138585504	108.0	105.0	107.0
Position_1	44	17	17.0	0.2833333333333333	0.0047222222222222	0.1417409192841228	-57170.99999999998	3304.000000000025	3882.7502082291458	1913.7994427770493	1917.0	1768.0	1858.0	1971.0	2048.0	-1888.8593755830325	-2.514071828901016	109.16008775299343	0.1452920767992342	1857.435365650508	1858.0	1766.0	1820.0	1895.0	1948.4500000000007	0.0	0.0	0.0	0.0	0.0	0.0	2478.0	1861.2234146341464	3.788048983638191	1914.0	964.0	1296.4	1747.0	2043.0	2202.0	1907754.0	0.2603566227939234	124260.0	124260.0	124062.658045977	109.33113138585504	108.0	105.0	107.0
Position_1	45	17	17.0	0.2833333333333333	0.0047222222222222	0.1492198056128677	119382.9999999999	166464.99999999988	166915.57821089437	1913.7994427770493	1917.0	1768.0	1858.0	1971.0	2048.0	5836.369081344454	7.768207247269467	8138.103240210119	10.831815412719669	1857.435365650508	1858.0	1766.0	1820.0	1895.0	1948.4500000000007	0.0	0.0	0.0	0.0	0.0	0.0	2828.0	2066.6027568922304	209.16739124172227	2034.0	1006.0	1555.8	1897.25	2280.5	2570.3	1649149.0	0.3003570982577544	66812.0	66812.0	66658.36206896552	109.33113138585504	108.0	105.0	107.0
Position_1	46	17	17.0	0.2833333333333333	0.0047222222222222	0.1683912775348633	9529.999999999976	60918.99999999997	61410.79651840736	1913.7994427770493	1917.0	1768.0	1858.0	1971.0	2048.0	397.23695341053474	0.5287223849894217	2539.273658427746	3.379773239367329	1857.435365650508	1858.0	1766.0	1820.0	1895.0	1948.4500000000007	0.0	0.0	0.0	0.0	0.0	0.0	2947.0	1927.9414466130884	70.5060809625802	1950.0	1011.0	1308.0	1756.0	2106.0	2462.5	1679237.0	0.2638775701564377	87536.0	87536.0	87368.30747126436	109.33113138585504	108.0	105.0	107.0
Position_1	47	17	17.0	0.2833333333333333	0.0047222222222222	0.1940362398111354	-60504.0	-34544.0	-34295.5608862236	1913.7994427770493	1917.0	1768.0	1858.0	1971.0	2048.0	-7454.223448136111	-9.921571409469164	-4255.8953919148125	-5.664596766638616	1857.435365650508	1858.0	1766.0	1820.0	1895.0	1948.4500000000007	0.0	0.0	0.0	0.0	0.0	0.0	2789.0	1779.490909090909	-77.94445655959908	1829.5	1053.0	1162.85	1551.75	1954.0	2420.249999999999	782976.0	0.296870482232406	32799.99999999999	32799.99999999999	32715.287356321835	109.33113138585504	108.0	105.0	107.0
Position_1	49	17	17.0	0.2833333333333333	0.0047222222222222	0.1140996143431741	66536.00000000006	124297.00000000006	124849.77702815256	1913.7994427770493	1917.0	1768.0	1858.0	1971.0	2048.0	2214.62870820758	2.947670810624289	4137.18444968254	5.50659250252746	1857.435365650508	1858.0	1766.0	1820.0	1895.0	1948.4500000000007	0.0	0.0	0.0	0.0	0.0	0.0	2706.0	1984.9632277834528	127.5278621329444	1987.0	1245.0	1596.2	1839.0	2126.0	2393.1	1943279.0	0.2241380262372299	99552.0	99552.0	99363.5143678161	109.33113138585504	108.0	105.0	107.0
Position_1	51	17	17.0	0.2833333333333333	0.0047222222222222	0.1929380566112531	-16419.999999999996	5056.000000000003	5261.526903215027	1913.7994427770493	1917.0	1768.0	1858.0	1971.0	2048.0	-2477.726191890308	-3.2978535614059994	762.9344473932646	1.015465749480435	1857.435365650508	1858.0	1766.0	1820.0	1895.0	1948.4500000000007	0.0	0.0	0.0	0.0	0.0	0.0	2675.0	1871.89010989011	14.454744239601723	1915.0	1001.0	1192.05	1673.75	2102.25	2433.85	681368.0	0.2791651651438298	34054.0	34054.0	33983.91954022989	109.33113138585504	108.0	105.0	107.0
Position_1	54	17	17.0	0.2833333333333333	0.0047222222222222	0.1211136054127452	81869.99999999997	94849.99999999996	94974.21955688816	1913.7994427770493	1917.0	1768.0	1858.0	1971.0	2048.0	26441.276523155768	35.193339052320326	30633.38314671216	40.77303296827388	1857.435365650508	1858.0	1766.0	1820.0	1895.0	1948.4500000000007	0.0	0.0	0.0	0.0	0.0	0.0	2977.0	2289.1363636363635	431.70099798585534	2248.0	1754.0	1907.75	2061.5	2484.25	2803.1	503610.0	0.2156565729507439	14707.999999999998	14707.999999999998	14665.64367816092	109.33113138585504	108.0	105.0	107.0
Position_1	55	17	17.0	0.2833333333333333	0.0047222222222222	0.1647736127569418	-54262.00000000002	-37919.00000000002	-37762.59628519079	1913.7994427770493	1917.0	1768.0	1858.0	1971.0	2048.0	-12446.875264898508	-16.566790977579917	-8698.040307575959	-11.5770916493836	1857.435365650508	1858.0	1766.0	1820.0	1895.0	1948.4500000000007	0.0	0.0	0.0	0.0	0.0	0.0	2317.0	1721.1083032490974	-136.3270624014108	1796.0	1086.0	1229.6	1492.0	1930.0	2115.2	476747.0	0.2229350350885045	17204.0	17204.0	17150.669540229886	109.33113138585504	108.0	105.0	107.0
Position_1	57	17	17.0	0.2833333333333333	0.0047222222222222	0.1189289111101698	-33035.0	-24893.0	-24815.080459770128	1913.7994427770493	1917.0	1768.0	1858.0	1971.0	2048.0	-22008.496619130565	-29.29330900006278	-16584.15336279755	-22.073508125883546	1857.435365650508	1858.0	1766.0	1820.0	1895.0	1948.4500000000007	0.0	0.0	0.0	0.0	0.0	0.0	2109.0	1677.6159420289855	-179.81942362152267	1684.5	1292.0	1346.1	1526.5	1822.5	1999.7	231511.0	0.1042300813869355	7111.0	7111.0	7084.431034482759	109.33113138585504	108.0	105.0	107.0
Position_1	1	18	18.0	0.3	0.005	0.1553738938499024	33356.000000000095	122033.0000000001	121735.80509745148	1913.970921898346	1916.0	1768.0	1858.0	1971.0	2048.0	687.3151783211883	0.9148165023455016	2514.5441046908923	3.3468582033435776	1857.1977344661	1857.0	1766.0	1819.0	1895.0	1949.0	0.0	0.0	0.0	0.0	0.0	0.0	3039.0	1938.1929474384565	80.99521297235628	1971.0	844.0	1302.8000000000002	1839.0	2096.0	2318.8	2913104.0	0.2163038706860688	153016.0	153016.0	152707.1000749625	109.40127591577554	108.0	105.0	107.0
Position_1	3	18	18.0	0.3	0.005	0.1663629746515849	213195.00000000003	314852.00000000006	314511.3035149094	1913.970921898346	1916.0	1768.0	1858.0	1971.0	2048.0	3348.0054621435334	4.456195270113042	4944.422785556959	6.581026727576312	1857.1977344661	1857.0	1766.0	1819.0	1895.0	1949.0	0.0	0.0	0.0	0.0	0.0	0.0	3227.0	2039.734764944864	182.53703047876343	2008.0	841.0	1464.1	1880.5	2190.0	2644.9	3514463.0	0.2348787175914825	174105.0	174105.0	173750.8851824088	109.40127591577554	108.0	105.0	107.0
Position_1	5	18	18.0	0.3	0.005	0.1559678125393002	64998.99999999981	163115.99999999985	162787.16758287518	1913.970921898346	1916.0	1768.0	1858.0	1971.0	2048.0	1044.9393682908842	1.3908142991951669	2622.291573687844	3.4902700845785204	1857.1977344661	1857.0	1766.0	1819.0	1895.0	1949.0	0.0	0.0	0.0	0.0	0.0	0.0	2834.0	1955.085387853277	97.8876533871769	1942.0	878.0	1385.3	1805.0	2138.5	2459.0	3251307.0	0.2684749106993438	190451.0	190451.0	190109.2165167416	109.40127591577554	108.0	105.0	107.0
Position_1	11	18	18.0	0.3	0.005	0.1548478357980524	33916.99999999988	119407.99999999988	119121.4827586207	1913.970921898346	1916.0	1768.0	1858.0	1971.0	2048.0	690.5259456013732	0.9190900335954276	2431.061771747766	3.2357432181962764	1857.1977344661	1857.0	1766.0	1819.0	1895.0	1949.0	0.0	0.0	0.0	0.0	0.0	0.0	2794.0	1939.407177363699	82.20944289759882	1939.0	948.0	1318.4	1813.0	2093.0	2434.4	2810201.0	0.2520212006602037	154304.0	154304.0	154006.1982758621	109.40127591577554	108.0	105.0	107.0
Position_1	13	18	18.0	0.3	0.005	0.1385041845495096	-50318.0	36471.0	36180.1326003666	1913.970921898346	1916.0	1768.0	1858.0	1971.0	2048.0	-979.428096416765	-1.3036187963307142	709.8994813866973	0.9448762097256942	1857.1977344661	1857.0	1766.0	1819.0	1895.0	1949.0	0.0	0.0	0.0	0.0	0.0	0.0	2489.0	1881.7933378653977	24.595603399297488	1911.0	956.0	1342.5	1767.0	2066.5	2231.5	2768118.0	0.2254921511859953	137210.0	137210.0	136907.6767866067	109.40127591577554	108.0	105.0	107.0
Position_1	16	18	18.0	0.3	0.005	0.1652319170799897	85144.00000000012	173644.00000000012	173347.39830084983	1913.970921898346	1916.0	1768.0	1858.0	1971.0	2048.0	1597.1637937507544	2.125825009482254	3257.2807220949894	4.335440641108431	1857.1977344661	1857.0	1766.0	1819.0	1895.0	1949.0	0.0	0.0	0.0	0.0	0.0	0.0	2858.0	1972.7626666666667	115.56493220056656	1965.0	967.0	1362.9	1817.0	2153.25	2535.05	2959144.0	0.1801015076863918	117073.0	117073.0	116764.71664167914	109.40127591577554	108.0	105.0	107.0
Position_1	21	18	18.0	0.3	0.005	0.1368240276523593	75886.00000000003	163914.00000000003	163618.98017657854	1913.970921898346	1916.0	1768.0	1858.0	1971.0	2048.0	1459.3334055076834	1.9423727627307263	3152.1647712408926	4.195531310521628	1857.1977344661	1857.0	1766.0	1819.0	1895.0	1949.0	0.0	0.0	0.0	0.0	0.0	0.0	2728.0	1966.8619302949064	109.664195828806	1974.0	961.0	1462.85	1841.75	2108.0	2410.3500000000004	2934558.0	0.246606397886278	176677.99999999997	176677.99999999997	176371.3608195902	109.40127591577554	108.0	105.0	107.0
Position_1	24	18	18.0	0.3	0.005	0.1255686662830007	-22145.99999999996	57917.00000000005	57648.67432950207	1913.970921898346	1916.0	1768.0	1858.0	1971.0	2048.0	-493.6289384754245	-0.6570201171107899	1290.9558037424924	1.7182621747812572	1857.1977344661	1857.0	1766.0	1819.0	1895.0	1949.0	0.0	0.0	0.0	0.0	0.0	0.0	2616.0	1899.6801768607224	42.48244239462201	1909.0	977.0	1374.6	1812.0	2034.0	2254.2	2577866.0	0.2348852963090571	139965.0	139965.0	139686.10632183906	109.40127591577554	108.0	105.0	107.0
Position_1	26	18	18.0	0.3	0.005	0.1641994745839304	166412.99999999988	263526.9999999999	263201.52906879893	1913.970921898346	1916.0	1768.0	1858.0	1971.0	2048.0	2620.333548810632	3.487663953466951	4149.487354458002	5.522967668783601	1857.1977344661	1857.0	1766.0	1819.0	1895.0	1949.0	0.0	0.0	0.0	0.0	0.0	0.0	2953.0	2017.1014580801943	159.90372361409413	1979.0	950.0	1386.25	1866.0	2203.75	2604.75	3320149.0	0.1981897282048421	122148.0	122148.0	121809.7103948026	109.40127591577554	108.0	105.0	107.0
Position_1	31	18	18.0	0.3	0.005	0.1609546174245503	-61545.99999999999	9962.000000000018	9722.345827086574	1913.970921898346	1916.0	1768.0	1858.0	1971.0	2048.0	-1578.7524856152197	-2.101319558353857	255.5410954684114	0.3401251980684556	1857.1977344661	1857.0	1766.0	1819.0	1895.0	1949.0	0.0	0.0	0.0	0.0	0.0	0.0	2575.0	1865.2194719471947	8.021737481094533	1909.5	971.0	1197.85	1756.0	2048.0	2292.0	2260646.0	0.3639031273088801	107163.0	107163.0	106913.90704647676	109.40127591577554	108.0	105.0	107.0
Position_1	32	18	18.0	0.3	0.005	0.1976038048986066	80698.99999999997	156631.99999999997	156377.515742129	1913.970921898346	1916.0	1768.0	1858.0	1971.0	2048.0	1828.60900713022	2.4338785884903222	3549.222245688554	4.724014809011465	1857.1977344661	1857.0	1766.0	1819.0	1895.0	1949.0	0.0	0.0	0.0	0.0	0.0	0.0	3011.0	1978.7031857031857	121.50545123708548	1961.0	859.0	1186.2	1795.5	2189.5	2634.8	2546591.0	0.239177612810898	127258.0	127258.0	126993.4928785607	109.40127591577554	108.0	105.0	107.0
Position_1	35	18	18.0	0.3	0.005	0.172059021158486	101569.0	196264.0	195946.63618190915	1913.970921898346	1916.0	1768.0	1858.0	1971.0	2048.0	1666.1339032890908	2.21762422527778	3219.506979443828	4.285163789639735	1857.1977344661	1857.0	1766.0	1819.0	1895.0	1949.0	0.0	0.0	0.0	0.0	0.0	0.0	2789.0	1979.2828660436137	122.0851315775135	1950.0	823.0	1373.8	1797.0	2189.0	2575.6	3176749.0	0.3436357414698098	193277.0	193277.0	192947.13680659668	109.40127591577554	108.0	105.0	107.0
Position_1	36	18	18.0	0.3	0.005	0.197604422565705	24479.99999999994	93686.99999999994	93455.0574712644	1913.970921898346	1916.0	1768.0	1858.0	1971.0	2048.0	644.2587773113275	0.857508432601377	2465.632029001897	3.281756230601525	1857.1977344661	1857.0	1766.0	1819.0	1895.0	1949.0	0.0	0.0	0.0	0.0	0.0	0.0	3005.0	1936.869565217392	79.67183075129105	1920.0	911.0	1225.0	1734.0	2147.0	2642.8	2271948.0	0.212229374004541	110947.0	110947.0	110705.9224137931	109.40127591577554	108.0	105.0	107.0
Position_1	39	18	18.0	0.3	0.005	0.213787823004239	30328.99999999998	103312.0	103067.40246543405	1913.970921898346	1916.0	1768.0	1858.0	1971.0	2048.0	722.7698909150353	0.9620067248079118	2462.026541271198	3.276957326431964	1857.1977344661	1857.0	1766.0	1819.0	1895.0	1949.0	0.0	0.0	0.0	0.0	0.0	0.0	2899.0	1940.5181891673403	83.32045470124012	1914.0	863.0	1176.0	1701.0	2216.0	2636.2	2400421.0	0.31736703158953	128211.0	128211.0	127956.76899050474	109.40127591577554	108.0	105.0	107.0
Position_1	41	18	18.0	0.3	0.005	0.1519656762268478	198151.0000000001	267889.0000000002	267655.2778610698	1913.970921898346	1916.0	1768.0	1858.0	1971.0	2048.0	5346.696741106457	7.116453362412695	7228.433080217952	9.621044429770096	1857.1977344661	1857.0	1766.0	1819.0	1895.0	1949.0	0.0	0.0	0.0	0.0	0.0	0.0	3110.0	2083.6404399323183	226.4427054662181	2036.0	1173.0	1610.0	1877.0	2277.75	2654.8500000000004	2462863.0	0.2780394253999396	113569.0	113569.0	113326.07271364318	109.40127591577554	108.0	105.0	107.0
Position_1	44	18	18.0	0.3	0.005	0.1370408675141552	-43842.0000000001	23889.99999999989	23663.00083291687	1913.970921898346	1916.0	1768.0	1858.0	1971.0	2048.0	-1194.1731360263473	-1.589444444051068	650.7184028937833	0.8661061942516254	1857.1977344661	1857.0	1766.0	1819.0	1895.0	1949.0	0.0	0.0	0.0	0.0	0.0	0.0	2551.0	1877.8101045296169	20.61237006351644	1927.0	950.0	1342.7	1747.0	2054.25	2202.3	2155726.0	0.2895527567771218	130925.0	130925.0	130689.06046976511	109.40127591577554	108.0	105.0	107.0
Position_1	45	18	18.0	0.3	0.005	0.1672216688804003	99114.9999999999	172864.99999999988	172617.83191737466	1913.970921898346	1916.0	1768.0	1858.0	1971.0	2048.0	2416.0669388017304	3.215785095545104	4213.826478090716	5.608603042338743	1857.1977344661	1857.0	1766.0	1819.0	1895.0	1949.0	0.0	0.0	0.0	0.0	0.0	0.0	2787.0	1995.292	138.09426553389972	1988.0	963.0	1384.8	1814.0	2203.0	2547.0	2494115.0	0.3099720131435545	127364.0	127364.0	127107.0972013993	109.40127591577554	108.0	105.0	107.0
Position_1	46	18	18.0	0.3	0.005	0.1679835927805708	3221.000000000058	59861.00000000006	59671.174912543866	1913.970921898346	1916.0	1768.0	1858.0	1971.0	2048.0	116.06504480251157	0.1544825746321428	2157.022554151824	2.8709970195760777	1857.1977344661	1857.0	1766.0	1819.0	1895.0	1949.0	0.0	0.0	0.0	0.0	0.0	0.0	2908.0	1919.3552083333327	62.15747386723319	1937.0	949.0	1289.75	1764.0	2106.0	2437.45	1842581.0	0.2228113421203524	112305.0	112305.0	112107.69865067466	109.40127591577554	108.0	105.0	107.0
Position_1	47	18	18.0	0.3	0.005	0.2022012808273896	4972.000000000021	57187.00000000002	57012.00499750135	1913.970921898346	1916.0	1768.0	1858.0	1971.0	2048.0	210.5759984491721	0.2802766539358481	2422.005153522277	3.2236888593381505	1857.1977344661	1857.0	1766.0	1819.0	1895.0	1949.0	0.0	0.0	0.0	0.0	0.0	0.0	2807.0	1921.6180790960448	64.42034462994502	1928.0	921.0	1167.6	1728.0	2157.0	2565.8	1700632.0	0.3341549731808246	75284.0	75284.0	75102.1128185907	109.40127591577554	108.0	105.0	107.0
Position_1	49	18	18.0	0.3	0.005	0.1395914666753207	72201.99999999987	138930.99999999988	138707.36231884055	1913.970921898346	1916.0	1768.0	1858.0	1971.0	2048.0	2033.155201116271	2.7061295726857564	3912.194748708968	5.207131210531636	1857.1977344661	1857.0	1766.0	1819.0	1895.0	1949.0	0.0	0.0	0.0	0.0	0.0	0.0	2909.0	1979.83908045977	122.6413459936698	1977.0	1051.0	1452.5	1838.0	2146.5	2441.0	2239198.0	0.224038827279166	103372.0	103372.0	103139.55434782608	109.40127591577554	108.0	105.0	107.0
Position_1	51	18	18.0	0.3	0.005	0.1802396882878536	-74859.99999999996	-29901.99999999996	-30052.673663168312	1913.970921898346	1916.0	1768.0	1858.0	1971.0	2048.0	-3662.532707148312	-4.874831033214403	-1462.9582288157724	-1.947197402553793	1857.1977344661	1857.0	1766.0	1819.0	1895.0	1949.0	0.0	0.0	0.0	0.0	0.0	0.0	2731.0	1817.758530183727	-39.43920428237311	1833.0	948.0	1183.05	1629.25	2061.75	2293.95	1385132.0	0.3840558716733271	81494.00000000001	81494.00000000001	81337.39205397302	109.40127591577554	108.0	105.0	107.0
Position_1	54	18	18.0	0.3	0.005	0.1238501871961931	102390.00000000007	135076.0000000001	134966.45510578057	1913.970921898346	1916.0	1768.0	1858.0	1971.0	2048.0	8051.215414034814	10.716167716080337	10621.408079560177	14.137094153894594	1857.1977344661	1857.0	1766.0	1819.0	1895.0	1949.0	0.0	0.0	0.0	0.0	0.0	0.0	2839.0	2100.8194945848377	243.62176011873748	2047.5	1537.0	1736.3	1932.0	2249.5	2625.55	1163854.0	0.3092122854350519	47921.99999999999	47921.99999999999	47808.140679660166	109.40127591577554	108.0	105.0	107.0
Position_1	55	18	18.0	0.3	0.005	0.1541887507342791	-51061.99999999994	-17785.99999999994	-17897.522238880458	1913.970921898346	1916.0	1768.0	1858.0	1971.0	2048.0	-4162.70949108514	-5.540566332634321	-1449.9618308808926	-1.929899196902468	1857.1977344661	1857.0	1766.0	1819.0	1895.0	1949.0	0.0	0.0	0.0	0.0	0.0	0.0	2475.0	1825.4645390070923	-31.733195459007906	1882.0	1038.0	1269.75	1648.5	2017.25	2206.0	1029562.0	0.2497129108802732	45825.99999999999	45825.99999999999	45710.08545727136	109.40127591577554	108.0	105.0	107.0
Position_1	57	18	18.0	0.3	0.005	0.159372457269262	-48440.99999999997	-25430.99999999997	-25508.116441779053	1913.970921898346	1916.0	1768.0	1858.0	1971.0	2048.0	-6500.439477930565	-8.652084945125582	-3412.660274627942	-4.54225082552979	1857.1977344661	1857.0	1766.0	1819.0	1895.0	1949.0	0.0	0.0	0.0	0.0	0.0	0.0	2548.0	1791.7923076923078	-65.40542677379244	1842.5	1091.0	1240.7	1664.0	1946.5	2268.65	698799.0	0.2002754566975317	25431.0	25431.0	25350.846326836578	109.40127591577554	108.0	105.0	107.0
Position_1	59	18	18.0	0.3	0.005	0.1133615399236821	61649.00000000003	73036.00000000003	72997.83724804269	1913.970921898346	1916.0	1768.0	1858.0	1971.0	2048.0	23772.10112066905	31.6406665916105	28162.97389169629	37.48491824984776	1857.1977344661	1857.0	1766.0	1819.0	1895.0	1949.0	0.0	0.0	0.0	0.0	0.0	0.0	2833.0	2235.4248704663214	378.2271360002212	2222.0	1629.0	1799.6	2073.0	2396.0	2672.0	431437.0	0.1656909699001375	15907.999999999998	15907.999999999998	15868.33420789605	109.40127591577554	108.0	105.0	107.0
Position_1	60	18	18.0	0.3	0.005	0.1358251253866799	-46432.000000000015	-38998.000000000015	-39022.91454272864	1913.970921898346	1916.0	1768.0	1858.0	1971.0	2048.0	-35627.689584743275	-47.42045483729329	-29923.514783464383	-39.82819817679109	1857.1977344661	1857.0	1766.0	1819.0	1895.0	1949.0	0.0	0.0	0.0	0.0	0.0	0.0	2025.0	1547.4920634920634	-309.7056709740368	1489.0	1106.0	1255.75	1384.0	1711.75	1888.0	194984.0	0.0952901401227978	2934.999999999998	2934.999999999998	2909.104197901048	109.40127591577554	108.0	105.0	107.0
Position_1	1	19	19.0	0.3166666666666666	0.0052777777777777	0.1050757188709492	53622.99999999999	137403.0	136996.255039147	1914.659766470844	1917.0	1769.0	1859.0	1972.0	2050.0	1144.494762895104	1.5233225294133834	2932.641103744214	3.903345309083549	1858.2864401132767	1858.0	1768.0	1821.0	1895.0	1950.0	0.0	0.0	0.0	0.0	0.0	0.0	2736.0	1954.762676056338	96.47623594306128	1955.0	939.0	1625.0	1846.0	2072.0	2278.3	2775763.0	0.1828028180184588	141957.0	141957.0	141706.90921206065	109.44974152126252	108.0	105.0	107.0
Position_1	3	19	19.0	0.3166666666666666	0.0052777777777777	0.1502668607981496	114403.9999999999	208744.9999999999	208286.9822588704	1914.659766470844	1917.0	1769.0	1859.0	1972.0	2050.0	2034.2595664815808	2.707599482986984	3711.771556984002	4.9403679423457065	1858.2864401132767	1858.0	1768.0	1821.0	1895.0	1950.0	0.0	0.0	0.0	0.0	0.0	0.0	3123.0	1988.547217010632	130.26077689735484	1984.0	877.0	1507.0	1865.0	2107.0	2510.0	3179687.0	0.2302791849049622	176579.0	176579.0	176297.38368315843	109.44974152126252	108.0	105.0	107.0
Position_1	5	19	19.0	0.3166666666666666	0.0052777777777777	0.1614410245930619	41753.000000000175	151021.00000000015	150490.51291021166	1914.659766470844	1917.0	1769.0	1859.0	1972.0	2050.0	559.8769400378504	0.7451962071903788	2025.080242412664	2.6953818026512555	1858.2864401132767	1858.0	1768.0	1821.0	1895.0	1950.0	0.0	0.0	0.0	0.0	0.0	0.0	2972.0	1939.544816414687	81.25837630141018	1949.5	927.0	1337.65	1805.0	2089.25	2469.5999999999985	3592037.0	0.2717151211523266	209423.0	209423.0	209096.82525403964	109.44974152126252	108.0	105.0	107.0
Position_1	11	19	19.0	0.3166666666666666	0.0052777777777777	0.1675677778567656	26275.000000000127	110586.00000000012	110176.67707812766	1914.659766470844	1917.0	1769.0	1859.0	1972.0	2050.0	535.0886136770619	0.7122029448041693	2252.076476958757	2.997513790832106	1858.2864401132767	1858.0	1768.0	1821.0	1895.0	1950.0	0.0	0.0	0.0	0.0	0.0	0.0	2938.0	1935.3869839048289	77.1005437915519	1932.0	961.0	1259.4	1800.0	2106.0	2465.8	2765668.0	0.237108266570076	139048.00000000003	139048.00000000003	138796.32412960188	109.44974152126252	108.0	105.0	107.0
Position_1	13	19	19.0	0.3166666666666666	0.0052777777777777	0.1052805297572619	77416.00000000007	165149.0000000001	164723.06355155757	1914.659766470844	1917.0	1769.0	1859.0	1972.0	2050.0	1565.0659413452472	2.083102767930524	3338.703564472798	4.443814444313294	1858.2864401132767	1858.0	1768.0	1821.0	1895.0	1950.0	0.0	0.0	0.0	0.0	0.0	0.0	2589.0	1969.0618695359783	110.7754294227018	1974.0	1169.0	1610.0	1858.0	2093.0	2305.1000000000004	2927995.0	0.2140041905832635	156453.0	156453.0	156191.10915375646	109.44974152126252	108.0	105.0	107.0
Position_1	16	19	19.0	0.3166666666666666	0.0052777777777777	0.1307843287344821	2132.999999999998	80308.0	79928.46684990832	1914.659766470844	1917.0	1769.0	1859.0	1972.0	2050.0	47.94567686113096	0.0638156959021652	1805.167096748105	2.4026774057717275	1858.2864401132767	1858.0	1768.0	1821.0	1895.0	1950.0	0.0	0.0	0.0	0.0	0.0	0.0	2788.0	1918.6098113207547	60.323371207477976	1938.0	988.0	1419.2	1809.0	2074.0	2264.0	2542158.0	0.1763529564176102	97289.0	97289.0	97055.64063801436	109.44974152126252	108.0	105.0	107.0
Position_1	21	19	19.0	0.3166666666666666	0.0052777777777777	0.1293531529649359	54352.00000000006	138899.00000000006	138488.5313176745	1914.659766470844	1917.0	1769.0	1859.0	1972.0	2050.0	1107.6515825173233	1.4742842563305574	2830.6538335309388	3.76760025242968	1858.2864401132767	1858.0	1768.0	1821.0	1895.0	1950.0	0.0	0.0	0.0	0.0	0.0	0.0	2921.0	1954.9288206559663	96.6423805426898	1973.0	1029.0	1440.6	1828.0	2101.0	2337.999999999999	2801413.0	0.2047985930990563	168544.0	168544.0	168291.61964850908	109.44974152126252	108.0	105.0	107.0
Position_1	24	19	19.0	0.3166666666666666	0.0052777777777777	0.1382230629017106	-11778.99999999998	68933.00000000001	68541.14992503743	1914.659766470844	1917.0	1769.0	1859.0	1972.0	2050.0	-265.246840756528	-0.3530435450469388	1552.2761247873148	2.066079522091916	1858.2864401132767	1858.0	1768.0	1821.0	1895.0	1950.0	0.0	0.0	0.0	0.0	0.0	0.0	2583.0	1908.389619883041	50.10317976976421	1931.5	916.0	1312.35	1807.0	2055.25	2287.249999999999	2610677.0	0.2355534885370679	136130.0	136130.0	135889.06746626686	109.44974152126252	108.0	105.0	107.0
Position_1	26	19	19.0	0.3166666666666666	0.0052777777777777	0.160517716794033	166547.0	262304.0	261839.10769615183	1914.659766470844	1917.0	1769.0	1859.0	1972.0	2050.0	2736.7631447307085	3.6426317456365727	4310.278299311568	5.736980416383697	1858.2864401132767	1858.0	1768.0	1821.0	1895.0	1950.0	0.0	0.0	0.0	0.0	0.0	0.0	3039.0	2019.6167590881084	161.3303189748317	2001.0	960.0	1420.0	1865.0	2170.5	2601.0	3277838.0	0.1635082867366657	119916.0	119916.0	119630.15679660172	109.44974152126252	108.0	105.0	107.0
Position_1	31	19	19.0	0.3166666666666666	0.0052777777777777	0.14594316291648	-67256.99999999994	8145.0000000000655	7778.929535232392	1914.659766470844	1917.0	1769.0	1859.0	1972.0	2050.0	-1568.8877064808785	-2.088189537326049	189.99643708888087	0.2528852577653005	1858.2864401132767	1858.0	1768.0	1821.0	1895.0	1950.0	0.0	0.0	0.0	0.0	0.0	0.0	2584.0	1864.37323943662	6.08679932334303	1897.0	972.0	1296.25	1763.25	2046.75	2237.3	2382669.0	0.3021674289797262	118655.0	118655.0	118429.91829085458	109.44974152126252	108.0	105.0	107.0
Position_1	32	19	19.0	0.3166666666666666	0.0052777777777777	0.1957990419850394	86281.00000000007	165813.0000000001	165426.87872730303	1914.659766470844	1917.0	1769.0	1859.0	1972.0	2050.0	1819.612485229478	2.421904217840435	3496.8927691305776	4.654364275712799	1858.2864401132767	1858.0	1768.0	1821.0	1895.0	1950.0	0.0	0.0	0.0	0.0	0.0	0.0	3042.0	1981.006676557864	122.72023644458682	1995.0	876.0	1186.75	1789.0	2172.25	2656.0	2670397.0	0.2664397188789142	132032.00000000003	132032.00000000003	131794.58987173083	109.44974152126252	108.0	105.0	107.0
Position_1	35	19	19.0	0.3166666666666666	0.0052777777777777	0.1544507079129762	121787.00000000012	215125.0000000001	214671.85174079632	1914.659766470844	1917.0	1769.0	1859.0	1972.0	2050.0	2067.4621651559155	2.7517921418225235	3651.972692316636	4.860775653473442	1858.2864401132767	1858.0	1768.0	1821.0	1895.0	1950.0	0.0	0.0	0.0	0.0	0.0	0.0	2745.0	1993.982932996208	135.69649288293067	1971.0	961.0	1484.05	1814.0	2173.75	2552.9	3154481.0	0.3155032826975221	182494.0	182494.0	182215.3777278028	109.44974152126252	108.0	105.0	107.0
Position_1	36	19	19.0	0.3166666666666666	0.0052777777777777	0.1880640217038133	89530.99999999991	160802.9999999999	160456.98034316162	1914.659766470844	1917.0	1769.0	1859.0	1972.0	2050.0	2266.426146701769	3.016613201260056	4070.636133496608	5.418016693683985	1858.2864401132767	1858.0	1768.0	1821.0	1895.0	1950.0	0.0	0.0	0.0	0.0	0.0	0.0	3120.0	1991.1150662251653	132.82862611188875	1956.5	934.0	1317.4	1790.0	2208.5	2658.65	2405267.0	0.2090260466762923	108510.0	108510.0	108297.24670997835	109.44974152126252	108.0	105.0	107.0
Position_1	39	19	19.0	0.3166666666666666	0.0052777777777777	0.2172386069717046	52725.00000000011	128658.0000000001	128289.35157421294	1914.659766470844	1917.0	1769.0	1859.0	1972.0	2050.0	1162.5370445735346	1.5473368063273745	2836.7888303602017	3.775765933209428	1858.2864401132767	1858.0	1768.0	1821.0	1895.0	1950.0	0.0	0.0	0.0	0.0	0.0	0.0	2903.0	1957.967365967366	99.68092585408932	1957.0	800.0	1162.7	1696.0	2235.0	2676.4	2519904.0	0.3424535703722204	144819.99999999997	144819.99999999997	144593.33320839578	109.44974152126252	108.0	105.0	107.0
Position_1	41	19	19.0	0.3166666666666666	0.0052777777777777	0.1715712450726698	148324.00000000015	207383.0000000001	207096.2734466101	1914.659766470844	1917.0	1769.0	1859.0	1972.0	2050.0	4911.424118118272	6.53710550121542	6867.033439549373	9.140021508040215	1858.2864401132767	1858.0	1768.0	1821.0	1895.0	1950.0	0.0	0.0	0.0	0.0	0.0	0.0	3047.0	2065.1758241758243	206.8893840625476	2006.0	987.0	1518.0	1882.0	2237.0	2746.0	2067241.0	0.2626899888711773	101694.0	101694.0	101517.70360653008	109.44974152126252	108.0	105.0	107.0
Position_1	44	19	19.0	0.3166666666666666	0.0052777777777777	0.1458826365371368	-53369.999999999854	21383.000000000146	21020.080376478512	1914.659766470844	1917.0	1769.0	1859.0	1972.0	2050.0	-1246.980265779075	-1.659730733751949	499.609874895151	0.664980743485446	1858.2864401132767	1858.0	1768.0	1821.0	1895.0	1950.0	0.0	0.0	0.0	0.0	0.0	0.0	2807.0	1874.8768745067089	16.590434393432133	1905.0	922.0	1324.3	1749.0	2055.0	2249.7	2375469.0	0.217101631391644	141286.0	141286.0	141062.85561385975	109.44974152126252	108.0	105.0	107.0
Position_1	45	19	19.0	0.3166666666666666	0.0052777777777777	0.1722017226503366	80792.00000000012	161209.00000000012	160818.58212560392	1914.659766470844	1917.0	1769.0	1859.0	1972.0	2050.0	1729.5990723582097	2.302096365308777	3451.1701264456187	4.593507438299119	1858.2864401132767	1858.0	1768.0	1821.0	1895.0	1950.0	0.0	0.0	0.0	0.0	0.0	0.0	2877.0	1976.2751283932505	117.98868827997352	1969.0	949.0	1343.4	1787.0	2179.0	2565.8	2693663.0	0.3329420846418165	140986.00000000003	140986.00000000003	140745.94806763288	109.44974152126252	108.0	105.0	107.0
Position_1	46	19	19.0	0.3166666666666666	0.0052777777777777	0.195216868829633	-3391.999999999971	53248.00000000003	52973.01749125436	1914.659766470844	1917.0	1769.0	1859.0	1972.0	2050.0	-129.38333731967256	-0.1722092219724841	2031.074276414501	2.703359861907701	1858.2864401132767	1858.0	1768.0	1821.0	1895.0	1950.0	0.0	0.0	0.0	0.0	0.0	0.0	2861.0	1913.4666666666667	55.18022655338996	1941.5	822.0	1144.4	1790.25	2088.0	2534.7	1836928.0	0.2850947028496589	121487.0	121487.0	121317.92453773112	109.44974152126252	108.0	105.0	107.0
Position_1	47	19	19.0	0.3166666666666666	0.0052777777777777	0.1936739321393277	27583.999999999945	93545.99999999994	93225.75995335657	1914.659766470844	1917.0	1769.0	1859.0	1972.0	2050.0	795.1744787910159	1.058377231270842	2696.6861873906782	3.5892893154169925	1858.2864401132767	1858.0	1768.0	1821.0	1895.0	1950.0	0.0	0.0	0.0	0.0	0.0	0.0	2780.0	1941.6726296958848	83.38618958260872	1933.0	895.0	1181.8	1740.5	2199.75	2543.899999999999	2170790.0	0.3110202646890865	92062.0	92062.0	91865.09753456604	109.44974152126252	108.0	105.0	107.0
Position_1	49	19	19.0	0.3166666666666666	0.0052777777777777	0.1424105980798039	80444.99999999997	154784.99999999997	154424.08545727129	1914.659766470844	1917.0	1769.0	1859.0	1972.0	2050.0	1979.227365304661	2.634351623220504	3808.250453585456	5.06878135372224	1858.2864401132767	1858.0	1768.0	1821.0	1895.0	1950.0	0.0	0.0	0.0	0.0	0.0	0.0	2878.0	1980.845238095238	122.55879798196132	1969.5	914.0	1496.7	1826.75	2147.5	2485.1	2495865.0	0.2275706130677722	134883.0	134883.0	134661.08845577214	109.44974152126252	108.0	105.0	107.0
Position_1	51	19	19.0	0.3166666666666666	0.0052777777777777	0.1837302306732063	-90539.9999999999	-31126.99999999989	-31415.445194069573	1914.659766470844	1917.0	1769.0	1859.0	1972.0	2050.0	-2971.615601687763	-3.955220365846412	-1021.6200445519636	-1.3597762792986636	1858.2864401132767	1858.0	1768.0	1821.0	1895.0	1950.0	0.0	0.0	0.0	0.0	0.0	0.0	2797.0	1827.0893743793447	-31.19706573393205	1865.0	925.0	1159.6	1670.5	2025.0	2368.9	1839879.0	0.3187867122742528	107824.0	107824.0	107646.6468848909	109.44974152126252	108.0	105.0	107.0
Position_1	54	19	19.0	0.3166666666666666	0.0052777777777777	0.1532008526011617	28205.99999999994	83193.99999999994	82927.03781442602	1914.659766470844	1917.0	1769.0	1859.0	1972.0	2050.0	1042.496773130376	1.3875632050365303	3074.8591272710987	4.092637498397832	1858.2864401132767	1858.0	1768.0	1821.0	1895.0	1950.0	0.0	0.0	0.0	0.0	0.0	0.0	2764.0	1947.263948497854	88.97750838457728	1926.0	1083.0	1441.55	1787.5	2106.0	2487.9	1814850.0	0.3085701418102755	84017.00000000001	84017.00000000001	83852.85590538067	109.44974152126252	108.0	105.0	107.0
Position_1	55	19	19.0	0.3166666666666666	0.0052777777777777	0.1629395773248546	-36118.00000000002	13500.999999999978	13260.10386473424	1914.659766470844	1917.0	1769.0	1859.0	1972.0	2050.0	-1615.0126342896574	-2.1495818162395337	603.6958185819983	0.8035191345326397	1858.2864401132767	1858.0	1768.0	1821.0	1895.0	1950.0	0.0	0.0	0.0	0.0	0.0	0.0	2575.0	1874.053507728894	15.767067615617409	1906.0	959.0	1223.0	1743.0	2078.0	2312.0	1576079.0	0.2656093911781425	78103.00000000001	78103.00000000001	77954.88285024156	109.44974152126252	108.0	105.0	107.0
Position_1	57	19	19.0	0.3166666666666666	0.0052777777777777	0.1914166664181195	11952.999999999964	62515.99999999996	62270.5208229218	1914.659766470844	1917.0	1769.0	1859.0	1972.0	2050.0	520.9621620651029	0.693400637708652	2724.710995035728	3.6265903343925534	1858.2864401132767	1858.0	1768.0	1821.0	1895.0	1950.0	0.0	0.0	0.0	0.0	0.0	0.0	2787.0	1930.9474912485407	72.66105113526464	1917.0	1010.0	1236.4	1766.0	2157.0	2580.2	1654822.0	0.2211379663136969	58301.99999999999	58301.99999999999	58151.06492587039	109.44974152126252	108.0	105.0	107.0
Position_1	59	19	19.0	0.3166666666666666	0.0052777777777777	0.1587002855817893	46422.99999999999	82589.99999999999	82414.41221056134	1914.659766470844	1917.0	1769.0	1859.0	1972.0	2050.0	3339.2162921707218	4.44449688487923	5940.71631670465	7.907093417533888	1858.2864401132767	1858.0	1768.0	1821.0	1895.0	1950.0	0.0	0.0	0.0	0.0	0.0	0.0	2849.0	1992.7308319738988	134.4443918606221	2011.0	1079.0	1338.8	1846.0	2193.0	2460.4	1221544.0	0.2941637272098087	72328.0	72328.0	72220.0382725304	109.44974152126252	108.0	105.0	107.0
Position_1	60	19	19.0	0.3166666666666666	0.0052777777777777	0.1537610867734821	-81211.00000000003	-64868.00000000002	-64947.34391137768	1914.659766470844	1917.0	1769.0	1859.0	1972.0	2050.0	-17864.32371259129	-23.777414861459004	-14269.28557200837	-18.99241909634313	1858.2864401132767	1858.0	1768.0	1821.0	1895.0	1950.0	0.0	0.0	0.0	0.0	0.0	0.0	2188.0	1623.8194945848377	-234.46694552843928	1628.0	1187.0	1239.8	1426.0	1826.0	2028.2	449798.0	0.2642481336022908	16769.0	16769.0	16720.214684324503	109.44974152126252	108.0	105.0	107.0
Position_1	62	19	19.0	0.3166666666666666	0.0052777777777777	0.1670186796982606	23230.99999999998	52848.99999999999	52705.20706313506	1914.659766470844	1917.0	1769.0	1859.0	1972.0	2050.0	2414.947073596637	3.214294554957124	5493.846063127233	7.312309110022347	1858.2864401132767	1858.0	1768.0	1821.0	1895.0	1950.0	0.0	0.0	0.0	0.0	0.0	0.0	2914.0	1963.2768924302788	104.99045231700212	1952.0	1122.0	1417.05	1766.25	2119.0	2577.2	985565.0	0.2692226215720846	41908.99999999999	41908.99999999999	41820.58762285524	109.44974152126252	108.0	105.0	107.0
Position_1	64	19	19.0	0.3166666666666666	0.0052777777777777	0.1222963729448107	-14407.99999999996	11375.00000000004	11249.825670498103	1914.659766470844	1917.0	1769.0	1859.0	1972.0	2050.0	-1757.1172112440458	-2.338723008165825	1387.2298915811457	1.8464029856945048	1858.2864401132767	1858.0	1768.0	1821.0	1895.0	1950.0	0.0	0.0	0.0	0.0	0.0	0.0	2625.0	1884.029748283753	25.74330817047621	1892.0	1153.0	1515.2	1746.0	2036.0	2226.0	823321.0	0.2265633866293665	40086.00000000001	40086.00000000001	40009.03544061304	109.44974152126252	108.0	105.0	107.0
Position_1	1	20	20.0	0.3333333333333333	0.0055555555555555	0.1100194166046377	55421.9999999999	130879.9999999999	132259.77952690324	1914.4451340215403	1917.0	1768.0	1858.0	1972.0	2050.0	1361.5439144067818	1.8122149500754268	3215.3092186777776	4.279576570060122	1857.939446943195	1859.0	1765.0	1821.0	1895.0	1950.0	0.0	0.0	0.0	0.0	0.0	0.0	2683.0	1959.599538816295	101.6600918731001	1944.0	1308.0	1637.0	1841.0	2066.0	2375.0	2549439.0	0.1608934616251558	124604.0	124604.0	124343.33404131269	109.52306202942066	108.0	105.0	107.0
Position_1	3	20	20.0	0.3333333333333333	0.0055555555555555	0.1417958782069829	32348.000000000146	118710.00000000016	120289.16350158282	1914.4451340215403	1917.0	1768.0	1858.0	1972.0	2050.0	604.8175770924868	0.8050121951100998	2219.5466358553504	2.954216572323471	1857.939446943195	1859.0	1765.0	1821.0	1895.0	1950.0	0.0	0.0	0.0	0.0	0.0	0.0	2661.0	1938.724647414372	80.78520047117718	1970.0	914.0	1328.2	1848.0	2089.0	2326.6	2886761.0	0.19251269460663	163389.99999999997	163389.99999999997	163091.6667083125	109.52306202942066	108.0	105.0	107.0
Position_1	5	20	20.0	0.3333333333333333	0.0055555555555555	0.1676140632237601	28140.99999999984	133932.99999999985	135867.4487756122	1914.4451340215403	1917.0	1768.0	1858.0	1972.0	2050.0	403.2234934326188	0.5366904697588156	1919.0836198397776	2.554300298006744	1857.939446943195	1859.0	1765.0	1821.0	1895.0	1950.0	0.0	0.0	0.0	0.0	0.0	0.0	2957.0	1932.4281798245613	74.48873288136633	1941.0	917.0	1253.15	1806.75	2077.25	2458.55	3524749.0	0.2475314068993662	196161.0	196161.0	195795.5467266367	109.52306202942066	108.0	105.0	107.0
Position_1	11	20	20.0	0.3333333333333333	0.0055555555555555	0.1676155257600202	-88374.99999999996	-6536.999999999953	-5040.55963684807	1914.4451340215403	1917.0	1768.0	1858.0	1972.0	2050.0	-1810.777435275009	-2.410144766351037	-133.94118352919554	-0.1782757152773592	1857.939446943195	1859.0	1765.0	1821.0	1895.0	1950.0	0.0	0.0	0.0	0.0	0.0	0.0	2847.0	1854.3671155209072	-3.572331422287789	1886.0	907.0	1197.5	1740.5	2013.5	2314.5	2616512.0	0.2137632706189048	123939.0	123939.0	123656.2946443445	109.52306202942066	108.0	105.0	107.0
Position_1	13	20	20.0	0.3333333333333333	0.0055555555555555	0.1238668452576387	83747.00000000007	180085.0000000001	181846.5786273532	1914.4451340215403	1917.0	1768.0	1858.0	1972.0	2050.0	1435.05049271693	1.910052205806234	3085.8546333710847	4.107272517016914	1857.939446943195	1859.0	1765.0	1821.0	1895.0	1950.0	0.0	0.0	0.0	0.0	0.0	0.0	2658.0	1967.419626730885	109.48017978769008	1971.0	914.0	1570.0	1853.0	2109.0	2342.0	3267884.0	0.2143150799026617	175027.99999999997	175027.99999999997	174695.20510578042	109.52306202942066	108.0	105.0	107.0
Position_1	16	20	20.0	0.3333333333333333	0.0055555555555555	0.1578757607410084	-4685.00000000001	73208.99999999999	74633.32275528913	1914.4451340215403	1917.0	1768.0	1858.0	1972.0	2050.0	-102.51461667176169	-0.1364469547901148	1601.9194390443936	2.132154773368088	1857.939446943195	1859.0	1765.0	1821.0	1895.0	1950.0	0.0	0.0	0.0	0.0	0.0	0.0	2958.0	1913.511541325391	55.57209438219593	1907.0	865.0	1300.7	1794.0	2087.0	2396.9	2569846.0	0.1854894554665686	108800.0	108800.0	108530.91899883392	109.52306202942066	108.0	105.0	107.0
Position_1	21	20	20.0	0.3333333333333333	0.0055555555555555	0.1324315357722121	52491.99999999988	132821.99999999988	134290.86598367483	1914.4451340215403	1917.0	1768.0	1858.0	1972.0	2050.0	1133.1094638771024	1.5081686964204233	2867.1390918822813	3.816162131295316	1857.939446943195	1859.0	1765.0	1821.0	1895.0	1950.0	0.0	0.0	0.0	0.0	0.0	0.0	2840.0	1954.9003610108305	96.96091406763526	1960.0	1042.0	1405.2	1855.0	2095.0	2352.6	2707537.0	0.2221549088789459	140455.0	140455.0	140177.50395635515	109.52306202942066	108.0	105.0	107.0
Position_1	24	20	20.0	0.3333333333333333	0.0055555555555555	0.1310883312779282	-3235.999999999988	71352.00000000001	72715.87123105126	1914.4451340215403	1917.0	1768.0	1858.0	1972.0	2050.0	-82.63777599970459	-0.1099908798556068	1822.116994169019	2.4252377192389645	1857.939446943195	1859.0	1765.0	1821.0	1895.0	1950.0	0.0	0.0	0.0	0.0	0.0	0.0	2572.0	1914.48367029549	56.54422335229492	1946.5	927.0	1401.75	1794.25	2079.75	2257.5	2462026.0	0.2381387766294787	139911.0	139911.0	139653.33941362653	109.52306202942066	108.0	105.0	107.0
Position_1	26	20	20.0	0.3333333333333333	0.0055555555555555	0.160031682156778	178226.99999999985	268822.9999999999	270479.5838747293	1914.4451340215403	1917.0	1768.0	1858.0	1972.0	2050.0	3072.7146403223574	4.089783186269058	4634.630935578658	6.168693775255194	1857.939446943195	1859.0	1765.0	1821.0	1895.0	1950.0	0.0	0.0	0.0	0.0	0.0	0.0	3168.0	2031.101792573624	173.1623456304285	2007.0	920.0	1484.1	1861.0	2184.0	2624.95	3172581.0	0.1715153555542884	115740.0	115740.0	115427.0405630518	109.52306202942066	108.0	105.0	107.0
Position_1	31	20	20.0	0.3333333333333333	0.0055555555555555	0.1362987071070812	-58029.00000000012	13426.999999999884	14733.601365983668	1914.4451340215403	1917.0	1768.0	1858.0	1972.0	2050.0	-1409.8326165434933	-1.8764872126193897	326.21314415773634	0.4341896948739471	1857.939446943195	1859.0	1765.0	1821.0	1895.0	1950.0	0.0	0.0	0.0	0.0	0.0	0.0	2484.0	1869.8985389610389	11.959092017843886	1912.5	1002.0	1317.55	1746.75	2041.25	2218.45	2303715.0	0.3026357820665863	93897.0	93897.0	93650.15875395636	109.52306202942066	108.0	105.0	107.0
Position_1	32	20	20.0	0.3333333333333333	0.0055555555555555	0.1972125659888607	-34205.000000000146	50184.999999999854	51728.10469765117	1914.4451340215403	1917.0	1768.0	1858.0	1972.0	2050.0	-707.4374985669975	-0.9415993105926737	1037.9403849023392	1.3814986523050137	1857.939446943195	1859.0	1765.0	1821.0	1895.0	1950.0	0.0	0.0	0.0	0.0	0.0	0.0	2873.0	1893.491408934708	35.551961991512826	1889.0	886.0	1136.1	1724.0	2102.0	2568.6	2755030.0	0.2732258572120549	143966.0	143966.0	143674.4788855572	109.52306202942066	108.0	105.0	107.0
Position_1	35	20	20.0	0.3333333333333333	0.0055555555555555	0.1519650475304428	111086.00000000004	200348.00000000003	201980.19115442297	1914.4451340215403	1917.0	1768.0	1858.0	1972.0	2050.0	2048.816672940479	2.726974991683777	3695.122002685117	4.918207385573891	1857.939446943195	1859.0	1765.0	1821.0	1895.0	1950.0	0.0	0.0	0.0	0.0	0.0	0.0	2809.0	1989.180636777128	131.24118983393305	1967.0	929.0	1489.7	1812.5	2152.0	2552.1	3061349.0	0.2677457499683235	147270.0	147270.0	146961.64880059968	109.52306202942066	108.0	105.0	107.0
Position_1	36	20	20.0	0.3333333333333333	0.0055555555555555	0.173885822533133	99660.99999999993	170188.9999999999	171478.63251707482	1914.4451340215403	1917.0	1768.0	1858.0	1972.0	2050.0	2594.6015219096253	3.453414625661711	4430.746615148126	5.897323744762155	1857.939446943195	1859.0	1765.0	1821.0	1895.0	1950.0	0.0	0.0	0.0	0.0	0.0	0.0	3139.0	1998.9580592105265	141.01861226733126	1970.5	858.0	1401.25	1814.0	2182.75	2629.0	2430733.0	0.2156690480859383	107379.0	107379.0	107135.36448442444	109.52306202942066	108.0	105.0	107.0
Position_1	39	20	20.0	0.3333333333333333	0.0055555555555555	0.2091743056938522	71952.00000000004	144684.00000000006	146013.93353323353	1914.4451340215403	1917.0	1768.0	1858.0	1972.0	2050.0	1675.6510057409002	2.230291488641138	3369.4670073745883	4.484760586815576	1857.939446943195	1859.0	1765.0	1821.0	1895.0	1950.0	0.0	0.0	0.0	0.0	0.0	0.0	2942.0	1974.377990430622	116.43854348742708	1952.0	813.0	1191.0500000000002	1738.0	2250.0	2673.0	2475870.0	0.3254241378616013	142861.00000000003	142861.00000000003	142609.75087456274	109.52306202942066	108.0	105.0	107.0
Position_1	41	20	20.0	0.3333333333333333	0.0055555555555555	0.1557829955963001	140180.99999999985	197310.99999999985	198355.6447609528	1914.4451340215403	1917.0	1768.0	1858.0	1972.0	2050.0	4853.493064724334	6.459999269148087	6831.507622957628	9.092736646156602	1857.939446943195	1859.0	1765.0	1821.0	1895.0	1950.0	0.0	0.0	0.0	0.0	0.0	0.0	2988.0	2059.315736040609	201.376289097414	2016.0	1083.0	1597.2	1880.0	2244.0	2682.5999999999995	2028426.0	0.2025905358475686	97352.0	97352.0	97154.64721805764	109.52306202942066	108.0	105.0	107.0
Position_1	44	20	20.0	0.3333333333333333	0.0055555555555555	0.1763875709175969	25789.00000000004	103973.00000000004	105402.6255205732	1914.4451340215403	1917.0	1768.0	1858.0	1972.0	2050.0	569.8847165224665	0.7585165576914029	2297.59291290823	3.058096167080854	1857.939446943195	1859.0	1765.0	1821.0	1895.0	1950.0	0.0	0.0	0.0	0.0	0.0	0.0	3128.0	1936.1313056379825	78.19185869478724	1952.0	916.0	1327.35	1759.0	2115.25	2537.65	2609905.0	0.2204689014756112	145774.0	145774.0	145503.91720806263	109.52306202942066	108.0	105.0	107.0
Position_1	45	20	20.0	0.3333333333333333	0.0055555555555555	0.1519117269715708	114949.99999999988	202529.99999999985	204131.43511577544	1914.4451340215403	1917.0	1768.0	1858.0	1972.0	2050.0	2221.940358205471	2.957402616771482	3914.8288886242217	5.210637250758839	1857.939446943195	1859.0	1765.0	1821.0	1895.0	1950.0	0.0	0.0	0.0	0.0	0.0	0.0	2780.0	1993.1258278145688	135.18638087137447	1963.0	1034.0	1484.9	1826.25	2170.0	2549.55	3009620.0	0.2953960334401652	157047.0	157047.0	156744.45918707314	109.52306202942066	108.0	105.0	107.0
Position_1	46	20	20.0	0.3333333333333333	0.0055555555555555	0.1752802400010814	18852.99999999996	78534.99999999996	79626.30909545232	1914.4451340215403	1917.0	1768.0	1858.0	1972.0	2050.0	620.3787250768712	0.8257240830773155	2584.2806542148287	3.4396775507599364	1857.939446943195	1859.0	1765.0	1821.0	1895.0	1950.0	0.0	0.0	0.0	0.0	0.0	0.0	2929.0	1935.321671525753	77.38222458255814	1933.0	916.0	1267.4	1787.0	2102.0	2541.2	1991446.0	0.2926256807531555	129361.0	129361.0	129154.83145927035	109.52306202942066	108.0	105.0	107.0
Position_1	47	20	20.0	0.3333333333333333	0.0055555555555555	0.2060210082165212	34150.000000000095	107172.0000000001	108507.23629851762	1914.4451340215403	1917.0	1768.0	1858.0	1972.0	2050.0	822.8793441366865	1.0952524070459295	2582.4194749580324	3.4372003211691413	1857.939446943195	1859.0	1765.0	1821.0	1895.0	1950.0	0.0	0.0	0.0	0.0	0.0	0.0	2791.0	1944.12470214456	86.18525520136427	1927.0	887.0	1145.9	1729.0	2216.0	2592.2	2447653.0	0.3252513232437258	102575.0	102575.0	102322.74908379142	109.52306202942066	108.0	105.0	107.0
Position_1	49	20	20.0	0.3333333333333333	0.0055555555555555	0.1614086770323632	67742.00000000012	149928.00000000012	151430.80368149283	1914.4451340215403	1917.0	1768.0	1858.0	1972.0	2050.0	1392.6380354342946	1.8536012251630465	3082.2153963064675	4.102428692483908	1857.939446943195	1859.0	1765.0	1821.0	1895.0	1950.0	0.0	0.0	0.0	0.0	0.0	0.0	2857.0	1964.80663373324	106.86718679004434	1964.0	920.0	1388.8	1817.0	2114.0	2542.4000000000005	2784131.0	0.2113843866572133	148448.0	148448.0	148164.09249541894	109.52306202942066	108.0	105.0	107.0
Position_1	51	20	20.0	0.3333333333333333	0.0055555555555555	0.2019218080847555	-69197.99999999999	-235.9999999999812	1024.9975845411875	1914.4451340215403	1917.0	1768.0	1858.0	1972.0	2050.0	-1784.9185027299634	-2.375726527133581	-6.087470254114827	-0.0081024229082268	1857.939446943195	1859.0	1765.0	1821.0	1895.0	1950.0	0.0	0.0	0.0	0.0	0.0	0.0	2830.0	1858.801513877208	0.8620669340127733	1842.0	878.0	1122.4	1684.0	2102.0	2485.0	2210115.0	0.3263600645362551	120883.0	120883.0	120644.77415458937	109.52306202942066	108.0	105.0	107.0
Position_1	54	20	20.0	0.3333333333333333	0.0055555555555555	0.1654947474631387	8834.000000000124	73678.00000000012	74863.69831750814	1914.4451340215403	1917.0	1768.0	1858.0	1972.0	2050.0	251.3135566988697	0.3344983439661955	2096.024477072571	2.789808578983591	1857.939446943195	1859.0	1765.0	1821.0	1895.0	1950.0	0.0	0.0	0.0	0.0	0.0	0.0	2747.0	1924.9016100178887	66.96216307469422	1898.0	1081.0	1356.7	1759.0	2092.0	2503.3	2152040.0	0.2079186485851078	101441.0	101441.0	101216.99958354158	109.52306202942066	108.0	105.0	107.0
Position_1	55	20	20.0	0.3333333333333333	0.0055555555555555	0.1870563006649347	31156.999999999905	92636.99999999993	93761.18624021322	1914.4451340215403	1917.0	1768.0	1858.0	1972.0	2050.0	1009.9933822118549	1.3443011917239789	3002.944986614879	3.996919777184404	1857.939446943195	1859.0	1765.0	1821.0	1895.0	1950.0	0.0	0.0	0.0	0.0	0.0	0.0	3124.0	1946.393396226415	88.45394928322003	1939.0	921.0	1242.9	1756.0	2168.75	2538.15	2063177.0	0.2190533800792253	92603.0	92603.0	92390.62035648842	109.52306202942066	108.0	105.0	107.0
Position_1	57	20	20.0	0.3333333333333333	0.0055555555555555	0.1656408168106486	86135.99999999996	146687.99999999997	147795.2173913044	1914.4451340215403	1917.0	1768.0	1858.0	1972.0	2050.0	2693.292453717071	3.584772255897421	4586.626769885412	6.1048002307174825	1857.939446943195	1859.0	1765.0	1821.0	1895.0	1950.0	0.0	0.0	0.0	0.0	0.0	0.0	2859.0	1999.5057471264367	141.56630018324176	1989.0	1046.0	1409.15	1801.0	2185.25	2586.95	2087484.0	0.2057993698367173	71486.0	71486.0	71276.82608695651	109.52306202942066	108.0	105.0	107.0
Position_1	59	20	20.0	0.3333333333333333	0.0055555555555555	0.1621324600620479	125372.0	176818.0	177758.71056138605	1914.4451340215403	1917.0	1768.0	1858.0	1972.0	2050.0	5076.15249661815	6.756358972998758	7159.1354700174525	9.528809310593228	1857.939446943195	1859.0	1765.0	1821.0	1895.0	1950.0	0.0	0.0	0.0	0.0	0.0	0.0	2937.0	2058.3438556933484	200.40440875015327	2057.0	1063.0	1377.2	1909.0	2247.0	2611.7	1825751.0	0.3029457719786595	109441.0	109441.0	109263.28231717474	109.52306202942066	108.0	105.0	107.0
Position_1	60	20	20.0	0.3333333333333333	0.0055555555555555	0.160296179927586	-99235.99999999996	-61825.99999999996	-61141.943278360726	1914.4451340215403	1917.0	1768.0	1858.0	1972.0	2050.0	-6289.537156363214	-8.371373955119438	-3918.506632969004	-5.215532328481743	1857.939446943195	1859.0	1765.0	1821.0	1895.0	1950.0	0.0	0.0	0.0	0.0	0.0	0.0	2509.0	1763.1457364341086	-94.7937105090864	1830.0	1059.0	1226.2	1580.0	1946.0	2173.4	1137229.0	0.3145057604926846	52860.00000000001	52860.00000000001	52730.76899050475	109.52306202942066	108.0	105.0	107.0
Position_1	62	20	20.0	0.3333333333333333	0.0055555555555555	0.1532289619746778	-22040.000000000047	26273.99999999996	27157.440696318536	1914.4451340215403	1917.0	1768.0	1858.0	1972.0	2050.0	-933.5368514395992	-1.2425375492661064	1112.8741939529916	1.4812355521514315	1857.939446943195	1859.0	1765.0	1821.0	1895.0	1950.0	0.0	0.0	0.0	0.0	0.0	0.0	2663.0	1890.5414165666264	32.601969623431614	1912.0	994.0	1278.6	1762.0	2089.0	2296.2	1574821.0	0.2877768065159397	80857.99999999999	80857.99999999999	80691.10165750457	109.52306202942066	108.0	105.0	107.0
Position_1	64	20	20.0	0.3333333333333333	0.0055555555555555	0.13141454330832	36031.99999999993	82257.99999999993	83103.26078627353	1914.4451340215403	1917.0	1768.0	1858.0	1972.0	2050.0	1678.101639319384	2.2335532819341	3830.9637168942622	5.099012707186263	1857.939446943195	1859.0	1765.0	1821.0	1895.0	1950.0	0.0	0.0	0.0	0.0	0.0	0.0	2843.0	1962.2095357590963	104.27008881590154	1950.0	1284.0	1541.0	1806.0	2105.0	2437.8	1563881.0	0.2032028456667917	79690.99999999999	79690.99999999999	79531.31455105779	109.52306202942066	108.0	105.0	107.0
Position_1	68	20	20.0	0.3333333333333333	0.0055555555555555	0.1568415278150315	42318.99999999998	54672.99999999998	54898.89780109945	1914.4451340215403	1917.0	1768.0	1858.0	1972.0	2050.0	15148.895550445386	20.16317997764281	19571.24616435881	26.04932864476158	1857.939446943195	1859.0	1765.0	1821.0	1895.0	1950.0	0.0	0.0	0.0	0.0	0.0	0.0	3128.0	2115.680751173709	257.74130423051383	2100.0	1365.0	1581.4	1917.0	2281.0	2772.8	450640.0	0.1117094764728579	13001.000000000002	13001.000000000002	12958.323713143429	109.52306202942066	108.0	105.0	107.0
Position_1	69	20	20.0	0.3333333333333333	0.0055555555555555	0.1165540708072411	-18410.00000000004	4035.999999999962	4446.434032983505	1914.4451340215403	1917.0	1768.0	1858.0	1972.0	2050.0	-2621.192316421938	-3.4888069731575992	574.6405317261717	0.7648465477275346	1857.939446943195	1859.0	1765.0	1821.0	1895.0	1950.0	0.0	0.0	0.0	0.0	0.0	0.0	2528.0	1869.428940568476	11.489493625280376	1914.0	1245.0	1453.2	1751.0	1995.0	2169.7	723469.0	0.2228073406190626	32953.0	32953.0	32875.461394302845	109.52306202942066	108.0	105.0	107.0
Position_1	70	20	20.0	0.3333333333333333	0.0055555555555555	0.1482439866280078	-4337.999999999991	22922.00000000001	23420.459936698368	1914.4451340215403	1917.0	1768.0	1858.0	1972.0	2050.0	-470.9183182498492	-0.6267922815905491	2488.333262084617	3.311971571834625	1857.939446943195	1859.0	1765.0	1821.0	1895.0	1950.0	0.0	0.0	0.0	0.0	0.0	0.0	2663.0	1907.7702127659568	49.83076582276249	1926.0	950.0	1358.35	1785.25	2088.75	2303.65	896652.0	0.1443244677792287	44259.00000000001	44259.00000000001	44164.83166749959	109.52306202942066	108.0	105.0	107.0
Position_1	71	20	20.0	0.3333333333333333	0.0055555555555555	0.1802515277608886	-40004.99999999997	-19414.99999999997	-19038.503664834192	1914.4451340215403	1917.0	1768.0	1858.0	1972.0	2050.0	-6497.703408922643	-8.648443237276037	-3153.428613529134	-4.1972134846072775	1857.939446943195	1859.0	1765.0	1821.0	1895.0	1950.0	0.0	0.0	0.0	0.0	0.0	0.0	3202.0	1804.3098591549297	-53.629587788265326	1752.0	1095.0	1398.1	1583.0	1944.5	2337.4	640530.0	0.189088725262696	36098.0	36098.0	36026.872855239046	109.52306202942066	108.0	105.0	107.0
Position_1	72	20	20.0	0.3333333333333333	0.0055555555555555	0.1184358819328049	-27131.99999999997	-10543.99999999998	-10240.681825753743	1914.4451340215403	1917.0	1768.0	1858.0	1972.0	2050.0	-6372.7828774677255	-8.482174009909542	-2476.5819939562	-3.296330633955702	1857.939446943195	1859.0	1765.0	1821.0	1895.0	1950.0	0.0	0.0	0.0	0.0	0.0	0.0	2263.0	1822.1328671328672	-35.806579810327776	1875.0	1185.0	1392.5	1702.0	1973.75	2092.5	521130.0	0.1219043618880833	22753.0	22753.0	22695.69756788272	109.52306202942066	108.0	105.0	107.0
Position_1	73	20	20.0	0.3333333333333333	0.0055555555555555	0.1106342381915842	-63195.0	-53277.0	-53095.64542728634	1914.4451340215403	1917.0	1768.0	1858.0	1972.0	2050.0	-29238.035021502663	-38.91582461362005	-24649.33605254525	-32.80826628593774	1857.939446943195	1859.0	1765.0	1821.0	1895.0	1950.0	0.0	0.0	0.0	0.0	0.0	0.0	1969.0	1547.438596491228	-310.5008504519669	1563.0	1163.0	1266.5	1417.5	1685.5	1794.5	264612.0	0.173378966635766	8757.000000000002	8757.000000000002	8722.73875562219	109.52306202942066	108.0	105.0	107.0
Position_1	74	20	20.0	0.3333333333333333	0.0055555555555555	0.11966784254982	111193.00000000004	122387.00000000004	122591.6867399634	1914.4451340215403	1917.0	1768.0	1858.0	1972.0	2050.0	48586.1692654904	64.66819129236771	53477.42661764295	71.17845482808276	1857.939446943195	1859.0	1765.0	1821.0	1895.0	1950.0	0.0	0.0	0.0	0.0	0.0	0.0	3330.0	2493.1295336787566	635.1900867355616	2433.0	2003.0	2111.4	2255.0	2663.0	3082.4	481174.0	0.0929116754766667	14186.0	14186.0	14147.330876228552	109.52306202942066	108.0	105.0	107.0
Position_1	1	21	21.0	0.35	0.0058333333333333	0.1113951696693715	106672.00000000012	191032.0000000001	189963.6226886557	1914.3642135041864	1917.0	1767.0	1858.0	1972.0	2050.0	2429.7877626350632	3.234047512067269	4351.350081293134	5.791646958201161	1857.759870064968	1857.0	1767.55	1820.0	1895.0	1950.0	0.0	0.0	0.0	0.0	0.0	0.0	2784.0	1992.869132290185	135.10926222521744	1968.0	1283.0	1686.25	1866.25	2102.0	2424.75	2801974.0	0.1766682729251339	134347.0	134347.0	134037.4247043145	109.61102988506684	108.0	105.0	107.0
Position_1	3	21	21.0	0.35	0.0058333333333333	0.1534399430362073	75333.99999999991	164073.9999999999	162950.15217391288	1914.3642135041864	1917.0	1767.0	1858.0	1972.0	2050.0	1487.087648004257	1.9793136594936656	3238.808755125848	4.310854453072503	1857.759870064968	1857.0	1767.55	1820.0	1895.0	1950.0	0.0	0.0	0.0	0.0	0.0	0.0	2915.0	1967.9357674104124	110.1758973454448	1987.0	927.0	1347.6	1849.5	2115.5	2429.2	2910577.0	0.2253309842740784	143939.0	143939.0	143613.35144927536	109.61102988506684	108.0	105.0	107.0
Position_1	5	21	21.0	0.35	0.0058333333333333	0.157555608837324	70119.99999999991	170259.9999999999	168991.77686156903	1914.3642135041864	1917.0	1767.0	1858.0	1972.0	2050.0	1124.025150665624	1.4960774755359454	2729.2715652072056	3.632660453290791	1857.759870064968	1857.0	1767.55	1820.0	1895.0	1950.0	0.0	0.0	0.0	0.0	0.0	0.0	3034.0	1959.013181545836	101.2533114808682	1955.0	768.0	1401.0	1821.0	2100.0	2532.4	3269593.0	0.2174857474726124	163927.00000000003	163927.00000000003	163559.51694985843	109.61102988506684	108.0	105.0	107.0
Position_1	11	21	21.0	0.35	0.0058333333333333	0.155547257549897	-89935.99999999996	-1975.999999999956	-3089.969515242416	1914.3642135041864	1917.0	1767.0	1858.0	1972.0	2050.0	-1802.7494896034232	-2.399459570662156	-39.60853263939119	-0.0527189569430296	1857.759870064968	1857.0	1767.55	1820.0	1895.0	1950.0	0.0	0.0	0.0	0.0	0.0	0.0	2676.0	1855.6521145975444	-2.107755467423204	1891.0	919.0	1227.25	1738.25	2014.0	2293.5	2720386.0	0.2329546733421575	122251.0	122251.0	121928.2138097618	109.61102988506684	108.0	105.0	107.0
Position_1	13	21	21.0	0.35	0.0058333333333333	0.1407353485809407	108529.00000000004	211429.00000000003	210125.82283858064	1914.3642135041864	1917.0	1767.0	1858.0	1972.0	2050.0	1751.6716008674673	2.331474900754599	3412.49043941995	4.5420247748679525	1857.759870064968	1857.0	1767.55	1820.0	1895.0	1950.0	0.0	0.0	0.0	0.0	0.0	0.0	3058.0	1980.28221574344	122.52234567847267	1999.0	962.0	1440.7	1853.0	2138.0	2403.3	3396184.0	0.2002493126391935	162659.0	162659.0	162281.38859736797	109.61102988506684	108.0	105.0	107.0
Position_1	16	21	21.0	0.35	0.0058333333333333	0.171606281947971	30875.0	118175.0	117069.3890554722	1914.3642135041864	1917.0	1767.0	1858.0	1972.0	2050.0	611.1304205248532	0.8134145897185795	2339.120241150592	3.113369040971438	1857.759870064968	1857.0	1767.55	1820.0	1895.0	1950.0	0.0	0.0	0.0	0.0	0.0	0.0	3053.0	1938.2199312714777	80.46006120651009	1941.0	871.0	1243.7	1780.5	2146.0	2448.8	2820110.0	0.2288173749543208	123649.0	123649.0	123328.63580709646	109.61102988506684	108.0	105.0	107.0
Position_1	21	21	21.0	0.35	0.0058333333333333	0.1523680882115441	28308.99999999988	115608.99999999988	114503.38905547206	1914.3642135041864	1917.0	1767.0	1858.0	1972.0	2050.0	582.0153996967031	0.7746624969963117	2376.849000089596	3.163586019119252	1857.759870064968	1857.0	1767.55	1820.0	1895.0	1950.0	0.0	0.0	0.0	0.0	0.0	0.0	2754.0	1936.456357388316	78.69648732334849	1965.0	972.0	1286.4	1832.0	2089.0	2390.0	2817544.0	0.2551543711485923	151210.0	151210.0	150889.63580709643	109.61102988506684	108.0	105.0	107.0
Position_1	24	21	21.0	0.35	0.0058333333333333	0.1487147575944955	37412.99999999996	125372.99999999996	124259.0304847575	1914.3642135041864	1917.0	1767.0	1858.0	1972.0	2050.0	729.9770377700438	0.9715994372719282	2446.19279812749	3.255882614307689	1857.759870064968	1857.0	1767.55	1820.0	1895.0	1950.0	0.0	0.0	0.0	0.0	0.0	0.0	2778.0	1942.5204638472032	84.76059378223567	1939.0	906.0	1389.5	1813.0	2082.0	2453.0	2847735.0	0.2436951977307099	156143.0	156143.0	155820.21380976177	109.61102988506684	108.0	105.0	107.0
Position_1	26	21	21.0	0.35	0.0058333333333333	0.1725792971340361	149975.99999999985	251375.99999999985	250091.81959020463	1914.3642135041864	1917.0	1767.0	1858.0	1972.0	2050.0	2352.232161798982	3.130821007354445	3942.5955613190185	5.247594692115613	1857.759870064968	1857.0	1767.55	1820.0	1895.0	1950.0	0.0	0.0	0.0	0.0	0.0	0.0	2935.0	2005.743195266272	147.98332520130452	1972.0	864.0	1404.9	1834.25	2169.75	2666.55	3389706.0	0.2120953003199163	126506.0	126506.0	126133.89313676496	109.61102988506684	108.0	105.0	107.0
Position_1	31	21	21.0	0.35	0.0058333333333333	0.1317291222281202	-66262.99999999987	9037.000000000126	8083.363068465823	1914.3642135041864	1917.0	1767.0	1858.0	1972.0	2050.0	-1582.9789510724663	-2.1069449838774523	215.887913026004	0.2873468122376113	1857.759870064968	1857.0	1767.55	1820.0	1895.0	1950.0	0.0	0.0	0.0	0.0	0.0	0.0	2654.0	1864.200796812749	6.440926747781532	1905.0	1020.0	1351.4	1757.5	2016.5	2192.5	2339572.0	0.3027979777513608	95521.0	95521.0	95244.67212227218	109.61102988506684	108.0	105.0	107.0
Position_1	32	21	21.0	0.35	0.0058333333333333	0.1698524747262067	-134698.00000000015	-49438.00000000016	-50517.77536231908	1914.3642135041864	1917.0	1767.0	1858.0	1972.0	2050.0	-2936.6804559961047	-3.908721686930816	-1077.8453160665763	-1.4346121156846134	1857.759870064968	1857.0	1767.55	1820.0	1895.0	1950.0	0.0	0.0	0.0	0.0	0.0	0.0	2552.0	1822.209007741028	-35.55086232394024	1867.0	896.0	1160.0	1692.0	2019.0	2242.0	2589359.0	0.2433339628304473	153009.99999999997	153009.99999999997	152697.1219806763	109.61102988506684	108.0	105.0	107.0
Position_1	35	21	21.0	0.35	0.0058333333333333	0.1535532479344843	117544.99999999993	217024.9999999999	215765.13543228369	1914.3642135041864	1917.0	1767.0	1858.0	1972.0	2050.0	1934.5724043738185	2.574915870221552	3571.828457690485	4.754103677186035	1857.759870064968	1857.0	1767.55	1820.0	1895.0	1950.0	0.0	0.0	0.0	0.0	0.0	0.0	2747.0	1987.8956574185763	130.13578735360898	1964.0	903.0	1479.85	1834.25	2144.0	2543.15	3295931.0	0.251074091968011	159051.0	159051.0	158685.93894719306	109.61102988506684	108.0	105.0	107.0
Position_1	36	21	21.0	0.35	0.0058333333333333	0.1820777694282963	46465.9999999999	116725.9999999999	115836.19215392286	1914.3642135041864	1917.0	1767.0	1858.0	1972.0	2050.0	1363.0134078157346	1.8141708458027428	3423.989649220928	4.557330223113056	1857.759870064968	1857.0	1767.55	1820.0	1895.0	1950.0	0.0	0.0	0.0	0.0	0.0	0.0	3083.0	1956.6806148590947	98.92074479412712	1944.0	850.0	1320.0	1783.5	2133.0	2589.0	2291273.0	0.2213248552620571	104912.0	104912.0	104654.16737464604	109.61102988506684	108.0	105.0	107.0
Position_1	39	21	21.0	0.35	0.0058333333333333	0.1875575703270787	116481.99999999988	193821.99999999988	192842.52748625667	1914.3642135041864	1917.0	1767.0	1858.0	1972.0	2050.0	2592.206720199048	3.450227144584933	4313.341897653029	5.741058065776181	1857.759870064968	1857.0	1767.55	1820.0	1895.0	1950.0	0.0	0.0	0.0	0.0	0.0	0.0	2912.0	2007.3661753297129	149.6063052647453	2006.0	847.0	1329.2	1786.0	2214.0	2648.9999999999995	2587495.0	0.2823190344774916	114868.0	114868.0	114584.18594869232	109.61102988506684	108.0	105.0	107.0
Position_1	41	21	21.0	0.35	0.0058333333333333	0.1543677744506059	129246.00000000004	189426.0000000001	188663.8503248376	1914.3642135041864	1917.0	1767.0	1858.0	1972.0	2050.0	4449.8757624671625	5.922784639843794	6521.84335438702	8.680573504689123	1857.759870064968	1857.0	1767.55	1820.0	1895.0	1950.0	0.0	0.0	0.0	0.0	0.0	0.0	2940.0	2045.859421734796	188.0995516698281	1985.0	1030.0	1580.2	1869.5	2197.0	2646.9	2051997.0	0.1854445269904144	90977.0	90977.0	90756.15787939364	109.61102988506684	108.0	105.0	107.0
Position_1	44	21	21.0	0.35	0.0058333333333333	0.1606583611688716	17214.999999999985	101395.0	100328.90229885047	1914.3642135041864	1917.0	1767.0	1858.0	1972.0	2050.0	366.18815324052497	0.4873964319631387	2156.8195061180977	2.8707267626431885	1857.759870064968	1857.0	1767.55	1820.0	1895.0	1950.0	0.0	0.0	0.0	0.0	0.0	0.0	2815.0	1929.2701354240912	71.51026535912365	1953.0	953.0	1349.6	1764.5	2102.0	2467.9	2706766.0	0.1990742678406914	125795.0	125795.0	125486.08524904214	109.61102988506684	108.0	105.0	107.0
Position_1	45	21	21.0	0.35	0.0058333333333333	0.1299165553956907	38686.99999999991	126226.9999999999	125118.3495752122	1914.3642135041864	1917.0	1767.0	1858.0	1972.0	2050.0	780.2219077549227	1.038475359221802	2545.6890105250027	3.3883120730087786	1857.759870064968	1857.0	1767.55	1820.0	1895.0	1950.0	0.0	0.0	0.0	0.0	0.0	0.0	2747.0	1943.5161069225496	85.75623685758205	1946.0	1059.0	1484.7	1821.5	2088.0	2346.2	2835590.0	0.3415865727164813	158400.0	158400.0	158078.75508079294	109.61102988506684	108.0	105.0	107.0
Position_1	46	21	21.0	0.35	0.0058333333333333	0.146848406643597	52216.00000000001	115276.0	114477.37656171908	1914.3642135041864	1917.0	1767.0	1858.0	1972.0	2050.0	1727.622098051073	2.299465012505978	3814.029511546949	5.076473279868988	1857.759870064968	1857.0	1767.55	1820.0	1895.0	1950.0	0.0	0.0	0.0	0.0	0.0	0.0	2773.0	1966.682207421504	108.92233735653576	1956.0	1019.0	1414.5	1832.0	2135.5	2456.0	2066983.0	0.2193932980482676	107299.0	107299.0	107067.58916375146	109.61102988506684	108.0	105.0	107.0
Position_1	47	21	21.0	0.35	0.0058333333333333	0.1918693620004531	49897.00000000016	134137.00000000015	133070.14242878568	1914.3642135041864	1917.0	1767.0	1858.0	1972.0	2050.0	1053.0742898039032	1.4016418797289951	2830.956290186301	3.7680028222379662	1857.759870064968	1857.0	1767.55	1820.0	1895.0	1950.0	0.0	0.0	0.0	0.0	0.0	0.0	2894.0	1952.539173789174	94.77930372420631	1947.0	847.0	1206.75	1768.0	2202.75	2543.85	2741365.0	0.375860866162006	120167.0	120167.0	119857.86506746628	109.61102988506684	108.0	105.0	107.0
Position_1	49	21	21.0	0.35	0.0058333333333333	0.1697136717024511	56068.99999999988	130528.99999999988	129586.00124937511	1914.3642135041864	1917.0	1767.0	1858.0	1972.0	2050.0	1450.2891448625044	1.9303348518119927	3376.2826479829864	4.493832204465355	1857.759870064968	1857.0	1767.55	1820.0	1895.0	1950.0	0.0	0.0	0.0	0.0	0.0	0.0	3051.0	1962.180499597099	104.42062953213144	1959.0	932.0	1233.0	1833.0	2136.0	2499.0	2435066.0	0.2207248575817897	135997.0	135997.0	135723.7546643345	109.61102988506684	108.0	105.0	107.0
Position_1	51	21	21.0	0.35	0.0058333333333333	0.1827172408034455	-72566.00000000004	14253.999999999956	13154.468015991875	1914.3642135041864	1917.0	1767.0	1858.0	1972.0	2050.0	-1372.4054244111762	-1.826671619891276	269.5789614910128	0.3588095977445379	1857.759870064968	1857.0	1767.55	1820.0	1895.0	1950.0	0.0	0.0	0.0	0.0	0.0	0.0	2668.0	1866.8507256392536	9.090855574286024	1884.0	916.0	1150.0	1694.0	2089.0	2399.4	2701333.0	0.316318231144492	134382.0	134382.0	134063.3972597035	109.61102988506684	108.0	105.0	107.0
Position_1	54	21	21.0	0.35	0.0058333333333333	0.1760911656633482	64693.00000000002	135733.00000000003	134833.31384307842	1914.3642135041864	1917.0	1767.0	1858.0	1972.0	2050.0	1686.3063039777885	2.244473690594436	3538.0553314549816	4.70915164616658	1857.759870064968	1857.0	1767.55	1820.0	1895.0	1950.0	0.0	0.0	0.0	0.0	0.0	0.0	2700.0	1971.639358108108	113.87948804314055	1988.5	886.0	1285.45	1810.5	2174.5	2524.85	2334421.0	0.257921668945788	113403.0	113403.0	113142.3050141596	109.61102988506684	108.0	105.0	107.0
Position_1	55	21	21.0	0.35	0.0058333333333333	0.1773022044330382	-6638.999999999878	61821.00000000013	60953.98825587212	1914.3642135041864	1917.0	1767.0	1858.0	1972.0	2050.0	-189.5925094654242	-0.2523476300984795	1765.4463816331115	2.349809133953672	1857.759870064968	1857.0	1767.55	1820.0	1895.0	1950.0	0.0	0.0	0.0	0.0	0.0	0.0	2884.0	1911.1814198071868	53.42154974221921	1915.0	884.0	1221.0	1743.0	2129.0	2441.0	2180658.0	0.2030416846687956	109936.0	109936.0	109684.77282192238	109.61102988506684	108.0	105.0	107.0
Position_1	57	21	21.0	0.35	0.0058333333333333	0.1846041754890958	86776.0	160696.0	159759.84007995995	1914.3642135041864	1917.0	1767.0	1858.0	1972.0	2050.0	2175.824577415608	2.8960225125401737	4029.2973436477655	5.362994764395175	1857.759870064968	1857.0	1767.55	1820.0	1895.0	1950.0	0.0	0.0	0.0	0.0	0.0	0.0	2821.0	1987.435064935065	129.67519487009736	1996.0	941.0	1304.0	1790.0	2199.0	2601.45	2448520.0	0.1864400639257383	80342.00000000001	80342.00000000001	80070.73629851743	109.61102988506684	108.0	105.0	107.0
Position_1	59	21	21.0	0.35	0.0058333333333333	0.1892518734115685	108688.0	166587.99999999997	165854.72538730627	1914.3642135041864	1917.0	1767.0	1858.0	1972.0	2050.0	3837.800053805298	5.108111871614852	5882.263316680011	7.829292474501093	1857.759870064968	1857.0	1767.55	1820.0	1895.0	1950.0	0.0	0.0	0.0	0.0	0.0	0.0	3096.0	2029.630051813472	171.8701817485039	2006.0	1060.0	1358.6	1794.0	2247.0	2696.5999999999995	1958593.0	0.3083465144010107	113967.0	113967.0	113754.52477927704	109.61102988506684	108.0	105.0	107.0
Position_1	60	21	21.0	0.35	0.0058333333333333	0.1628371484666958	-93060.99999999994	-40260.99999999995	-40929.685657171416	1914.3642135041864	1917.0	1767.0	1858.0	1972.0	2050.0	-3689.434171442536	-4.910636882190015	-1596.1606814503157	-2.1244898670103702	1857.759870064968	1857.0	1767.55	1820.0	1895.0	1950.0	0.0	0.0	0.0	0.0	0.0	0.0	2507.0	1811.248863636364	-46.51100642860388	1857.0	961.0	1221.0	1666.0	2021.0	2209.0	1593899.0	0.3384103356136944	77516.0	77516.0	77322.24021322673	109.61102988506684	108.0	105.0	107.0
Position_1	62	21	21.0	0.35	0.0058333333333333	0.1670250043041518	-2788.000000000119	63391.99999999988	62553.86331834065	1914.3642135041864	1917.0	1767.0	1858.0	1972.0	2050.0	-80.20581900866678	-0.1067539451005354	1823.675494475315	2.427312083146644	1857.759870064968	1857.0	1767.55	1820.0	1895.0	1950.0	0.0	0.0	0.0	0.0	0.0	0.0	2652.0	1914.4723481414323	56.71247807646478	1917.0	957.0	1241.4	1773.0	2123.5	2438.8999999999987	2111663.0	0.2985744671456718	107909.0	107909.0	107666.13972180575	109.61102988506684	108.0	105.0	107.0
Position_1	64	21	21.0	0.35	0.0058333333333333	0.1402370646870103	77032.00000000009	129712.00000000007	129044.83408295856	1914.3642135041864	1917.0	1767.0	1858.0	1972.0	2050.0	3132.550057174871	4.169424126099754	5274.812195143145	7.020775031735526	1857.759870064968	1857.0	1767.55	1820.0	1895.0	1950.0	0.0	0.0	0.0	0.0	0.0	0.0	2871.0	2004.73576309795	146.9758930329824	1979.5	1182.0	1620.25	1821.25	2124.0	2565.0	1760158.0	0.1680610351641957	89601.99999999999	89601.99999999999	89408.68057637847	109.61102988506684	108.0	105.0	107.0
Position_1	68	21	21.0	0.35	0.0058333333333333	0.1643860942543271	6428.999999999975	34808.99999999998	34449.58145927032	1914.3642135041864	1917.0	1767.0	1858.0	1972.0	2050.0	661.3160710384512	0.8802116905521786	3580.611466289862	4.765793861631806	1857.759870064968	1857.0	1767.55	1820.0	1895.0	1950.0	0.0	0.0	0.0	0.0	0.0	0.0	2908.0	1930.5919661733608	72.8320961083939	1966.0	993.0	1288.8	1778.0	2114.0	2396.8	913170.0	0.2637312561835611	55968.99999999999	55968.99999999999	55864.85411460936	109.61102988506684	108.0	105.0	107.0
Position_1	69	21	21.0	0.35	0.0058333333333333	0.165656245151224	52565.00000000004	107405.00000000004	106710.47876061968	1914.3642135041864	1917.0	1767.0	1858.0	1972.0	2050.0	2066.979162079005	2.751149264727156	4223.416663237809	5.621367578769524	1857.759870064968	1857.0	1767.55	1820.0	1895.0	1950.0	0.0	0.0	0.0	0.0	0.0	0.0	2893.0	1974.5109409190368	116.75107085406968	1962.5	1072.0	1356.65	1821.0	2141.75	2602.7	1804703.0	0.2846206655974787	88793.0	88793.0	88591.75403964684	109.61102988506684	108.0	105.0	107.0
Position_1	70	21	21.0	0.35	0.0058333333333333	0.1467933388227045	68513.00000000006	117113.00000000006	116497.50524737632	1914.3642135041864	1917.0	1767.0	1858.0	1972.0	2050.0	3049.327675434796	4.058655136003713	5212.381767740359	6.937680132862416	1857.759870064968	1857.0	1767.55	1820.0	1895.0	1950.0	0.0	0.0	0.0	0.0	0.0	0.0	2885.0	2001.583950617284	143.82408055231645	1991.5	1061.0	1472.45	1828.0	2192.0	2476.65	1621283.0	0.2110906872119848	77707.0	77707.0	77528.65292353823	109.61102988506684	108.0	105.0	107.0
Position_1	71	21	21.0	0.35	0.0058333333333333	0.1339775241264024	122581.0	145920.99999999997	145625.4105447276	1914.3642135041864	1917.0	1767.0	1858.0	1972.0	2050.0	16961.34435752916	22.57554933987131	20190.86424482597	26.874040309863364	1857.759870064968	1857.0	1767.55	1820.0	1895.0	1950.0	0.0	0.0	0.0	0.0	0.0	0.0	3085.0	2232.1182519280205	374.35838186305295	2207.0	1649.0	1784.2	1999.0	2453.0	2751.8	868294.0	0.2388451491605508	46020.99999999999	46020.99999999999	45935.34936698317	109.61102988506684	108.0	105.0	107.0
Position_1	72	21	21.0	0.35	0.0058333333333333	0.1585130143632448	-10110.000000000013	28469.99999999999	27981.40354822584	1914.3642135041864	1917.0	1767.0	1858.0	1972.0	2050.0	-675.2427029986933	-0.8987480376912607	1901.4994811446848	2.5308958094035763	1857.759870064968	1857.0	1767.55	1820.0	1895.0	1950.0	0.0	0.0	0.0	0.0	0.0	0.0	2939.0	1901.2768273716952	43.51695730672759	1922.0	979.0	1300.4	1758.0	2112.0	2289.7	1222521.0	0.1955437639764728	59127.99999999999	59127.99999999999	58986.42324670997	109.61102988506684	108.0	105.0	107.0
Position_1	73	21	21.0	0.35	0.0058333333333333	0.1550419077204844	-96436.00000000004	-73396.00000000003	-73687.79010494758	1914.3642135041864	1917.0	1767.0	1858.0	1972.0	2050.0	-13766.704132821054	-18.32348320078482	-10477.633005646583	-13.945729530515605	1857.759870064968	1857.0	1767.55	1820.0	1895.0	1950.0	0.0	0.0	0.0	0.0	0.0	0.0	2139.0	1665.8645833333333	-191.89528673163431	1728.0	1059.0	1181.5	1464.75	1876.0	1994.85	639692.0	0.2674591799729495	33430.0	33430.0	33345.45027486257	109.61102988506684	108.0	105.0	107.0
Position_1	74	21	21.0	0.35	0.0058333333333333	0.1364927971504095	125591.0	155831.0	155448.02548725632	1914.3642135041864	1917.0	1767.0	1858.0	1972.0	2050.0	12849.505137332437	17.102691337789473	15943.42934649498	21.220704460184816	1857.759870064968	1857.0	1767.55	1820.0	1895.0	1950.0	0.0	0.0	0.0	0.0	0.0	0.0	2993.0	2166.188492063492	308.4286219985245	2101.5	1596.0	1773.3	1948.75	2343.25	2710.7	1091759.0	0.18690230248991	56981.99999999999	56981.99999999999	56871.02848575712	109.61102988506684	108.0	105.0	107.0
Position_1	77	21	21.0	0.35	0.0058333333333333	0.1198012248826567	92046.00000000004	110646.00000000004	110410.44027986008	1914.3642135041864	1917.0	1767.0	1858.0	1972.0	2050.0	17682.17290456581	23.53497213597709	21255.26044802152	28.29075165631664	1857.759870064968	1857.0	1767.55	1820.0	1895.0	1950.0	0.0	0.0	0.0	0.0	0.0	0.0	3184.0	2213.9225806451614	356.1627105801938	2175.0	1758.0	1850.45	2029.0	2345.0	2746.5000000000005	686316.0	0.1706398419841161	29877.0	29877.0	29808.7437114776	109.61102988506684	108.0	105.0	107.0
Position_1	78	21	21.0	0.35	0.0058333333333333	0.1267004988230938	12176.999999999984	50816.99999999999	50327.64367816087	1914.3642135041864	1917.0	1767.0	1858.0	1972.0	2050.0	927.2354293689268	1.2341503564900411	3869.5345991821296	5.150350551511414	1857.759870064968	1857.0	1767.55	1820.0	1895.0	1950.0	0.0	0.0	0.0	0.0	0.0	0.0	2881.0	1935.908385093168	78.14851502820011	1946.5	1142.0	1512.95	1819.0	2035.25	2407.85	1246725.0	0.2190185050629113	64930.99999999999	64930.99999999999	64789.2030651341	109.61102988506684	108.0	105.0	107.0
Position_1	1	22	22.0	0.3666666666666666	0.0061111111111111	0.1524549001447222	6004.0000000001	88840.0000000001	88976.52923538238	1911.305464298784	1914.0	1765.0	1855.0	1969.0	2047.0	138.3473775253271	0.1841403594862103	2047.0987707111703	2.7246884638165683	1854.902756954856	1855.0	1764.0	1817.0	1893.0	1947.0	0.0	0.0	0.0	0.0	0.0	0.0	3094.0	1918.276353276353	63.373596321497416	1937.0	934.0	1273.05	1809.0	2082.25	2343.85	2693260.0	0.1420991072798529	130545.0	131949.0	131510.93703148424	109.7955087357774	109.0	105.0	107.0
Position_1	3	22	22.0	0.3666666666666666	0.0061111111111111	0.1726185951743104	6111.000000000007	80392.0	80514.4289938364	1911.305464298784	1914.0	1765.0	1855.0	1969.0	2047.0	162.89624487017005	0.2168149019221963	2142.9479492067903	2.852263720394238	1854.902756954856	1855.0	1764.0	1817.0	1893.0	1947.0	0.0	0.0	0.0	0.0	0.0	0.0	2900.0	1918.853852263701	63.951095308845424	1937.0	852.0	1176.7	1775.5	2113.5	2370.4	2415837.0	0.2521052671725178	137026.99999999997	138285.99999999997	137893.17857737796	109.7955087357774	109.0	105.0	107.0
Position_1	5	22	22.0	0.3666666666666666	0.0061111111111111	0.146030085047912	40464.00000000001	135277.0	135433.26957354654	1911.305464298784	1914.0	1765.0	1855.0	1969.0	2047.0	677.8921039321266	0.9022743903336604	2266.291274802943	3.0164336867627166	1854.902756954856	1855.0	1764.0	1817.0	1893.0	1947.0	0.0	0.0	0.0	0.0	0.0	0.0	2853.0	1939.1798382078407	84.27708125298477	1944.0	801.0	1428.1	1819.5	2091.5	2360.7	3116262.0	0.2530634297173664	144844.0	146451.0	145949.59886723306	109.7955087357774	109.0	105.0	107.0
Position_1	11	22	22.0	0.3666666666666666	0.0061111111111111	0.1504096094812033	-56315.999999999854	34190.000000000146	34339.17083125114	1911.305464298784	1914.0	1765.0	1855.0	1969.0	2047.0	-1043.5200347767257	-1.3889251662878217	633.5313230523562	0.843230190982686	1854.902756954856	1855.0	1764.0	1817.0	1893.0	1947.0	0.0	0.0	0.0	0.0	0.0	0.0	2670.0	1877.2881355932204	22.3853786383645	1871.0	920.0	1339.9	1752.0	2042.0	2334.7	2879760.0	0.2287425512838858	139129.0	140663.0	140184.3756455106	109.7955087357774	109.0	105.0	107.0
Position_1	13	22	22.0	0.3666666666666666	0.0061111111111111	0.1100109952824889	103711.00000000007	195043.0000000001	195193.5322338831	1911.305464298784	1914.0	1765.0	1855.0	1969.0	2047.0	1930.8789495912224	2.569999881905917	3631.2871630311215	4.833243213994423	1854.902756954856	1855.0	1764.0	1817.0	1893.0	1947.0	0.0	0.0	0.0	0.0	0.0	0.0	2930.0	1980.99677002584	126.09401307098392	1975.0	1171.0	1681.0	1867.75	2079.25	2351.3	3066583.0	0.2129317195978958	137641.0	139189.0	138706.00749625184	109.7955087357774	109.0	105.0	107.0
Position_1	16	22	22.0	0.3666666666666666	0.0061111111111111	0.1849454879410898	154043.99999999985	255169.99999999985	255336.6745793768	1911.305464298784	1914.0	1765.0	1855.0	1969.0	2047.0	2226.235283736288	2.963119162652998	3687.7025872542176	4.908332143635363	1854.902756954856	1855.0	1764.0	1817.0	1893.0	1947.0	0.0	0.0	0.0	0.0	0.0	0.0	3128.0	2003.8739789964995	148.9712220416434	1996.5	814.0	1281.65	1832.25	2181.5	2670.0	3434640.0	0.253086788653087	131431.00000000003	133145.00000000003	132610.2137264701	109.7955087357774	109.0	105.0	107.0
Position_1	21	22	22.0	0.3666666666666666	0.0061111111111111	0.1440701348414106	2931.0000000000805	96564.00000000007	96718.32471264372	1911.305464298784	1914.0	1765.0	1855.0	1969.0	2047.0	50.870638093583466	0.0677088193025595	1675.9714421250983	2.2307179894685056	1854.902756954856	1855.0	1764.0	1817.0	1893.0	1947.0	0.0	0.0	0.0	0.0	0.0	0.0	2937.0	1915.8468809073725	60.94412395251652	1943.0	953.0	1309.9	1826.0	2053.0	2318.8	3040449.0	0.2761294021639927	167203.0	168790.0	168294.83908045976	109.7955087357774	109.0	105.0	107.0
Position_1	24	22	22.0	0.3666666666666666	0.0061111111111111	0.1644744052378979	39842.00000000005	131528.00000000006	131679.11569215392	1911.305464298784	1914.0	1765.0	1855.0	1969.0	2047.0	677.9973358285864	0.9024144539878484	2238.231855500784	2.979086599671543	1854.902756954856	1855.0	1764.0	1817.0	1893.0	1947.0	0.0	0.0	0.0	0.0	0.0	0.0	2892.0	1939.638352638353	84.73559568349674	1940.0	862.0	1301.85	1807.25	2079.5	2513.35	3014198.0	0.2199447142683045	171862.0	173416.0	172931.13543228386	109.7955087357774	109.0	105.0	107.0
Position_1	26	22	22.0	0.3666666666666666	0.0061111111111111	0.165540262544489	197823.0000000001	298005.0000000002	298170.1186906548	1911.305464298784	1914.0	1765.0	1855.0	1969.0	2047.0	2951.2983011175515	3.928178038787461	4445.901893230493	5.917495419889786	1854.902756954856	1855.0	1764.0	1817.0	1893.0	1947.0	0.0	0.0	0.0	0.0	0.0	0.0	3265.0	2030.503533568905	175.60077661404875	1981.5	962.0	1566.85	1841.0	2163.75	2711.0	3447795.0	0.1698810611975602	136480.0	138178.0	137648.20589705146	109.7955087357774	109.0	105.0	107.0
Position_1	31	22	22.0	0.3666666666666666	0.0061111111111111	0.1400115572625394	-42463.00000000009	36242.99999999991	36372.7222222221	1911.305464298784	1914.0	1765.0	1855.0	1969.0	2047.0	-961.8079758872929	-1.280166415905987	820.9218960055341	1.092647043583366	1854.902756954856	1855.0	1764.0	1817.0	1893.0	1947.0	0.0	0.0	0.0	0.0	0.0	0.0	2695.0	1882.1686656671664	27.26590871231042	1915.0	951.0	1332.3	1772.25	2029.0	2249.45	2510813.0	0.2914458436775551	108411.0	109745.0	109328.77777777777	109.7955087357774	109.0	105.0	107.0
Position_1	32	22	22.0	0.3666666666666666	0.0061111111111111	0.1803337293095306	-137334.99999999997	-57153.99999999998	-57021.84670164919	1911.305464298784	1914.0	1765.0	1855.0	1969.0	2047.0	-3131.730010296468	-4.1683326437045976	-1303.3159573923929	-1.7347135392892747	1854.902756954856	1855.0	1764.0	1817.0	1893.0	1947.0	0.0	0.0	0.0	0.0	0.0	0.0	2565.0	1812.944076526858	-41.95868042799793	1851.0	873.0	1127.0	1662.0	2010.0	2302.1	2463791.0	0.2553327927704719	137029.99999999997	138388.99999999997	137964.97751124436	109.7955087357774	109.0	105.0	107.0
Position_1	35	22	22.0	0.3666666666666666	0.0061111111111111	0.1586742478252526	146948.99999999988	245655.99999999988	245818.6876145259	1911.305464298784	1914.0	1765.0	1855.0	1969.0	2047.0	2420.464487419936	3.2216382327559345	4046.312830448877	5.385642377327454	1854.902756954856	1855.0	1764.0	1817.0	1893.0	1947.0	0.0	0.0	0.0	0.0	0.0	0.0	2843.0	2001.8356246264195	146.9328676715636	1981.0	860.0	1468.4	1833.0	2176.0	2567.5999999999995	3349071.0	0.2504831492533644	174473.0	176146.0	175624.00616358485	109.7955087357774	109.0	105.0	107.0
Position_1	36	22	22.0	0.3666666666666666	0.0061111111111111	0.1632506465810808	1809.0000000000816	66591.00000000009	66697.77286356827	1911.305464298784	1914.0	1765.0	1855.0	1969.0	2047.0	56.93208669101828	0.0757766073857453	2095.723927496645	2.789408547498035	1854.902756954856	1855.0	1764.0	1817.0	1893.0	1947.0	0.0	0.0	0.0	0.0	0.0	0.0	2848.0	1915.6475409836064	60.7447840287507	1940.5	865.0	1251.0	1789.5	2079.75	2399.3	2103381.0	0.190109289072753	107580.0	108678.0	108335.41229385308	109.7955087357774	109.0	105.0	107.0
Position_1	39	22	22.0	0.3666666666666666	0.0061111111111111	0.1479949909768209	145499.9999999999	220842.9999999999	220967.17936864888	1911.305464298784	1914.0	1765.0	1855.0	1969.0	2047.0	3559.939619497872	4.738279633551668	5403.352201984665	7.191861780841589	1854.902756954856	1855.0	1764.0	1817.0	1893.0	1947.0	0.0	0.0	0.0	0.0	0.0	0.0	2886.0	2027.938919342208	173.0361623873523	1981.0	1051.0	1610.6	1843.0	2180.0	2599.4	2589678.0	0.2641075425886349	115258.0	116535.0	116136.56238547392	109.7955087357774	109.0	105.0	107.0
Position_1	41	22	22.0	0.3666666666666666	0.0061111111111111	0.1632838017994306	117659.0	178900.99999999997	179001.93828085953	1911.305464298784	1914.0	1765.0	1855.0	1969.0	2047.0	3866.587398171686	5.146427826966514	5879.162258053466	7.825164965469163	1854.902756954856	1855.0	1764.0	1817.0	1893.0	1947.0	0.0	0.0	0.0	0.0	0.0	0.0	3060.0	2027.3516377649323	172.44888081007662	1975.5	1053.0	1520.25	1822.0	2192.0	2663.0	2104391.0	0.2044056577415906	95430.0	96468.0	96144.13293353324	109.7955087357774	109.0	105.0	107.0
Position_1	44	22	22.0	0.3666666666666666	0.0061111111111111	0.1564949066148628	53008.00000000004	135962.00000000003	136098.7237214726	1911.305464298784	1914.0	1765.0	1855.0	1969.0	2047.0	1174.2062321890182	1.5628684950435834	3011.7610123166924	4.0086539073935175	1854.902756954856	1855.0	1764.0	1817.0	1893.0	1947.0	0.0	0.0	0.0	0.0	0.0	0.0	3046.0	1951.701280227596	96.79852327274013	1943.0	935.0	1373.25	1826.0	2104.0	2524.25	2744092.0	0.2146201256264635	118537.0	119943.0	119504.3130101616	109.7955087357774	109.0	105.0	107.0
Position_1	45	22	22.0	0.3666666666666666	0.0061111111111111	0.1468318517584104	49478.00000000011	132078.00000000012	132214.1402632018	1911.305464298784	1914.0	1765.0	1855.0	1969.0	2047.0	1041.5201208163653	1.3862632808065822	2780.2638448842663	3.7005311775409577	1854.902756954856	1855.0	1764.0	1817.0	1893.0	1947.0	0.0	0.0	0.0	0.0	0.0	0.0	2841.0	1949.3414285714289	94.43867161657272	1965.5	971.0	1397.95	1810.75	2095.0	2434.1	2729078.0	0.3009255397897292	156703.0	158103.0	157666.1850741296	109.7955087357774	109.0	105.0	107.0
Position_1	46	22	22.0	0.3666666666666666	0.0061111111111111	0.1603638878043733	61013.00000000009	128509.00000000007	128620.2460436449	1911.305464298784	1914.0	1765.0	1855.0	1969.0	2047.0	1755.6251746137532	2.3367371074109053	3697.796134667016	4.921766655241798	1854.902756954856	1855.0	1764.0	1817.0	1893.0	1947.0	0.0	0.0	0.0	0.0	0.0	0.0	3099.0	1967.333041958042	112.4302850031861	1969.0	1068.0	1356.45	1803.75	2141.0	2510.0999999999995	2250629.0	0.1982576433254651	104826.0	105970.0	105613.0598034316	109.7955087357774	109.0	105.0	107.0
Position_1	47	22	22.0	0.3666666666666666	0.0061111111111111	0.2092764335660726	12105.0	87625.0	87749.47109778441	1911.305464298784	1914.0	1765.0	1855.0	1969.0	2047.0	279.4599057083279	0.3719611344977844	2022.9388052616464	2.692531549803252	1854.902756954856	1855.0	1764.0	1817.0	1893.0	1947.0	0.0	0.0	0.0	0.0	0.0	0.0	2914.0	1923.45703125	68.55427429514407	1907.0	830.0	1132.3	1703.75	2190.0	2617.0	2462025.0	0.2532612096003076	126782.0	128062.0	127662.62635348992	109.7955087357774	109.0	105.0	107.0
Position_1	49	22	22.0	0.3666666666666666	0.0061111111111111	0.1094437605773782	105277.99999999996	169469.99999999994	169575.8004331167	1911.305464298784	1914.0	1765.0	1855.0	1969.0	2047.0	3177.5152757201563	4.229272831983527	5114.967170503761	6.808021303940505	1854.902756954856	1855.0	1764.0	1817.0	1893.0	1947.0	0.0	0.0	0.0	0.0	0.0	0.0	2720.0	2010.7628676470588	155.86011069220285	2012.0	1104.0	1661.0	1875.75	2153.0	2377.3	2187710.0	0.1919858270860025	102865.0	103953.0	103613.53240046644	109.7955087357774	109.0	105.0	107.0
Position_1	51	22	22.0	0.3666666666666666	0.0061111111111111	0.1896944132638707	-42347.00000000015	50636.99999999985	50790.2550391469	1911.305464298784	1914.0	1765.0	1855.0	1969.0	2047.0	-712.8573867915984	-0.9488131818196174	852.4088954345273	1.1345562398233555	1854.902756954856	1855.0	1764.0	1817.0	1893.0	1947.0	0.0	0.0	0.0	0.0	0.0	0.0	2900.0	1887.130076142132	32.22731918727595	1880.0	907.0	1173.0	1715.75	2095.0	2507.5	2974117.0	0.2704973896770873	137061.00000000003	138637.00000000003	138145.2711977345	109.7955087357774	109.0	105.0	107.0
Position_1	54	22	22.0	0.3666666666666666	0.0061111111111111	0.153073592784544	55670.00000000007	132547.00000000006	132673.70768782278	1911.305464298784	1914.0	1765.0	1855.0	1969.0	2047.0	1265.6499009152817	1.6845800181182395	3013.4380710727087	4.010886072597775	1854.902756954856	1855.0	1764.0	1817.0	1893.0	1947.0	0.0	0.0	0.0	0.0	0.0	0.0	2757.0	1956.724481964697	101.82172500984096	1937.0	1128.0	1411.8000000000002	1796.5	2113.0	2497.9	2549612.0	0.228002586679582	114063.0	115366.0	114959.4501082792	109.7955087357774	109.0	105.0	107.0
Position_1	55	22	22.0	0.3666666666666666	0.0061111111111111	0.1641653893116265	-5741.000000000035	68716.99999999997	68839.72072297178	1911.305464298784	1914.0	1765.0	1855.0	1969.0	2047.0	-139.55427455961043	-0.1857467394388414	1670.397332331073	2.2232988493326573	1854.902756954856	1855.0	1764.0	1817.0	1893.0	1947.0	0.0	0.0	0.0	0.0	0.0	0.0	2781.0	1909.4508716323296	54.54811467747368	1922.5	925.0	1364.2	1740.0	2106.0	2398.8	2409727.0	0.2482495615358882	119431.0	120693.0	120299.24254539396	109.7955087357774	109.0	105.0	107.0
Position_1	57	22	22.0	0.3666666666666666	0.0061111111111111	0.1720951709991489	53558.99999999994	116570.99999999994	116674.8555722138	1911.305464298784	1914.0	1765.0	1855.0	1969.0	2047.0	1730.4368352964038	2.3032114277795133	3766.29048950386	5.012932641529637	1854.902756954856	1855.0	1764.0	1817.0	1893.0	1947.0	0.0	0.0	0.0	0.0	0.0	0.0	2870.0	1964.1488764044943	109.2461194496384	1969.5	905.0	1365.4	1777.0	2143.5	2582.5	2097711.0	0.1846956539242041	85732.00000000001	86800.00000000001	86466.77261369316	109.7955087357774	109.0	105.0	107.0
Position_1	59	22	22.0	0.3666666666666666	0.0061111111111111	0.1838191849124	131379.00000000012	193093.0000000001	193194.7162252208	1911.305464298784	1914.0	1765.0	1855.0	1969.0	2047.0	4109.497984529814	5.469741817409182	6039.89446050598	8.039099526933459	1854.902756954856	1855.0	1764.0	1817.0	1893.0	1947.0	0.0	0.0	0.0	0.0	0.0	0.0	3097.0	2039.6013384321225	184.6985814772665	2007.5	944.0	1436.0	1805.0	2254.25	2715.5	2133423.0	0.2667208895521475	116956.0	118002.0	117675.63684824256	109.7955087357774	109.0	105.0	107.0
Position_1	60	22	22.0	0.3666666666666666	0.0061111111111111	0.2002545245177958	-35409.00000000002	25183.99999999997	25283.868607362936	1911.305464298784	1914.0	1765.0	1855.0	1969.0	2047.0	-1123.8324963984007	-1.4958210527062714	799.3051932925889	1.0638752122724358	1854.902756954856	1855.0	1764.0	1817.0	1893.0	1947.0	0.0	0.0	0.0	0.0	0.0	0.0	2961.0	1879.5219084712755	24.61915151641961	1874.0	967.0	1177.6	1691.5	2109.5	2540.8	1930269.0	0.3203888463002717	90414.0	91441.0	91120.56505080793	109.7955087357774	109.0	105.0	107.0
Position_1	62	22	22.0	0.3666666666666666	0.0061111111111111	0.1916548564207378	40321.99999999991	118791.99999999993	118921.33325004153	1911.305464298784	1914.0	1765.0	1855.0	1969.0	2047.0	909.3012658398592	1.2102799848328525	2678.8779319391083	3.5655865274109533	1854.902756954856	1855.0	1764.0	1817.0	1893.0	1947.0	0.0	0.0	0.0	0.0	0.0	0.0	2924.0	1944.3172932330824	89.4145362782267	1947.5	898.0	1188.9	1753.0	2175.25	2577.2	2585942.0	0.2902120686159181	125207.0	126537.0	126122.02582042312	109.7955087357774	109.0	105.0	107.0
Position_1	64	22	22.0	0.3666666666666666	0.0061111111111111	0.1514347568739167	71226.99999999997	129636.99999999996	129733.2706146926	1911.305464298784	1914.0	1765.0	1855.0	1969.0	2047.0	2455.9425511230456	3.2688595355447734	4469.948537772732	5.949501503775505	1854.902756954856	1855.0	1764.0	1817.0	1893.0	1947.0	0.0	0.0	0.0	0.0	0.0	0.0	2917.0	1985.9464646464648	131.0437076916087	1952.0	948.0	1582.35	1813.0	2149.75	2555.2	1966087.0	0.1796062242711847	104993.0	105983.0	105674.10944527735	109.7955087357774	109.0	105.0	107.0
Position_1	68	22	22.0	0.3666666666666666	0.0061111111111111	0.1331486938531619	51624.99999999996	67731.99999999997	67758.54735132429	1911.305464298784	1914.0	1765.0	1855.0	1969.0	2047.0	12104.695316659529	16.11134946647383	15881.360255457304	21.138090500013668	1854.902756954856	1855.0	1764.0	1817.0	1893.0	1947.0	0.0	0.0	0.0	0.0	0.0	0.0	3028.0	2103.102564102564	248.19980714770804	2060.0	1507.0	1702.6	1892.0	2298.0	2596.0	574147.0	0.0718525988610725	15380.000000000004	15653.000000000004	15567.821089455274	109.7955087357774	109.0	105.0	107.0
Position_1	69	22	22.0	0.3666666666666666	0.0061111111111111	0.1525195913594453	50646.00000000011	114425.00000000012	114530.11973180083	1911.305464298784	1914.0	1765.0	1855.0	1969.0	2047.0	1424.532543022862	1.8960528147634288	3218.460218682439	4.2837705510663255	1854.902756954856	1855.0	1764.0	1817.0	1893.0	1947.0	0.0	0.0	0.0	0.0	0.0	0.0	2946.0	1960.851063829788	105.9483068749314	1956.0	1026.0	1426.0	1805.0	2133.0	2470.0	2119680.0	0.2717817862825403	131776.0	132857.0	132519.71647509577	109.7955087357774	109.0	105.0	107.0
Position_1	70	22	22.0	0.3666666666666666	0.0061111111111111	0.1651809105597177	18028.00000000009	73311.00000000009	73402.11673330008	1911.305464298784	1914.0	1765.0	1855.0	1969.0	2047.0	667.6792628947171	0.8886810989128684	2715.122833485379	3.61382849136904	1854.902756954856	1855.0	1764.0	1817.0	1893.0	1947.0	0.0	0.0	0.0	0.0	0.0	0.0	2862.0	1933.2401280683032	78.33737111344726	1935.0	943.0	1280.6	1779.0	2148.0	2403.6	1811446.0	0.2196630359391236	89658.0	90595.0	90302.64601032816	109.7955087357774	109.0	105.0	107.0
Position_1	71	22	22.0	0.3666666666666666	0.0061111111111111	0.1439584797531203	141157.99999999997	200925.0	201023.5072047309	1911.305464298784	1914.0	1765.0	1855.0	1969.0	2047.0	4657.054195962425	6.198539134825988	6628.874129158463	8.823031465909914	1854.902756954856	1855.0	1764.0	1817.0	1893.0	1947.0	0.0	0.0	0.0	0.0	0.0	0.0	3076.0	2053.346495557749	198.4437386028933	2024.0	1142.0	1574.8	1870.0	2227.0	2579.6	2080040.0	0.2246876819429489	93520.0	94533.0	94216.93320006665	109.7955087357774	109.0	105.0	107.0
Position_1	72	22	22.0	0.3666666666666666	0.0061111111111111	0.1863650535771688	7927.000000000021	52177.00000000002	52249.93228385807	1911.305464298784	1914.0	1765.0	1855.0	1969.0	2047.0	436.984375318274	0.5816262035486227	2876.313075688348	3.828372703741191	1854.902756954856	1855.0	1764.0	1817.0	1893.0	1947.0	0.0	0.0	0.0	0.0	0.0	0.0	3040.0	1924.569333333333	69.66657637847743	1924.5	980.0	1236.85	1747.0	2152.0	2518.65	1443427.0	0.2169705665262971	63286.00000000001	64036.00000000001	63801.992003998006	109.7955087357774	109.0	105.0	107.0
Position_1	73	22	22.0	0.3666666666666666	0.0061111111111111	0.1597739754327448	-83027.99999999999	-43674.99999999999	-43610.13888888889	1911.305464298784	1914.0	1765.0	1855.0	1969.0	2047.0	-5449.420463169068	-7.253178636478029	-2866.544282999819	-3.8153704406727593	1854.902756954856	1855.0	1764.0	1817.0	1893.0	1947.0	0.0	0.0	0.0	0.0	0.0	0.0	2313.0	1789.52023988006	-65.38251707479594	1866.0	1014.0	1184.5	1639.0	1992.5	2158.7	1193610.0	0.2547954641843498	58708.99999999999	59375.99999999999	59167.88888888888	109.7955087357774	109.0	105.0	107.0
Position_1	74	22	22.0	0.3666666666666666	0.0061111111111111	0.153765574621625	165934.0	221276.0	221367.2139763452	1911.305464298784	1914.0	1765.0	1855.0	1969.0	2047.0	6887.593459302119	9.16738689433112	9184.730858657877	12.22487677287363	1854.902756954856	1855.0	1764.0	1817.0	1893.0	1947.0	0.0	0.0	0.0	0.0	0.0	0.0	2993.0	2090.901918976546	235.99916202168995	2049.0	1063.0	1657.2	1874.25	2285.75	2675.3	1961266.0	0.2332096582114401	89602.0	90540.0	90247.33399966682	109.7955087357774	109.0	105.0	107.0
Position_1	77	22	22.0	0.3666666666666666	0.0061111111111111	0.1180313082806773	106937.99999999993	141039.9999999999	141096.20648009318	1911.305464298784	1914.0	1765.0	1855.0	1969.0	2047.0	8108.468886785031	10.792372088310875	10694.219564534224	14.234006240395052	1854.902756954856	1855.0	1764.0	1817.0	1893.0	1947.0	0.0	0.0	0.0	0.0	0.0	0.0	3186.0	2099.0138408304497	244.1110838755937	2076.0	1421.0	1754.1	1920.0	2251.75	2513.9	1213230.0	0.2063094206663167	69489.0	70067.0	69886.65783774779	109.7955087357774	109.0	105.0	107.0
Position_1	78	22	22.0	0.3666666666666666	0.0061111111111111	0.1282829191858786	41874.99999999994	94148.99999999994	94235.1573379976	1911.305464298784	1914.0	1765.0	1855.0	1969.0	2047.0	1844.033689432088	2.4544088406341085	4146.004246599206	5.518331652223544	1854.902756954856	1855.0	1764.0	1817.0	1893.0	1947.0	0.0	0.0	0.0	0.0	0.0	0.0	2856.0	1961.2629796839728	106.36022272911693	1951.5	1114.0	1523.25	1840.0	2101.75	2366.0	1737679.0	0.1710164411599747	86440.00000000001	87326.00000000001	87049.5585540563	109.7955087357774	109.0	105.0	107.0
Position_1	80	22	22.0	0.3666666666666666	0.0061111111111111	0.1838948802418659	-95469.00000000006	-50688.00000000005	-50614.1925287357	1911.305464298784	1914.0	1765.0	1855.0	1969.0	2047.0	-4814.051011389496	-6.40750189615942	-2555.9565687847457	-3.4019781930524964	1854.902756954856	1855.0	1764.0	1817.0	1893.0	1947.0	0.0	0.0	0.0	0.0	0.0	0.0	2699.0	1788.2173913043478	-66.68536565050817	1839.0	897.0	1144.4	1617.5	2001.5	2232.8	1357257.0	0.2310426251530469	64707.0	65466.0	65229.18390804597	109.7955087357774	109.0	105.0	107.0
Position_1	81	22	22.0	0.3666666666666666	0.0061111111111111	0.1144583160288545	-41187.99999999999	-23310.99999999999	-23281.535357321336	1911.305464298784	1914.0	1765.0	1855.0	1969.0	2047.0	-8662.907667579992	-11.530330105548968	-4902.909600829299	-6.525772678703796	1854.902756954856	1855.0	1764.0	1817.0	1893.0	1947.0	0.0	0.0	0.0	0.0	0.0	0.0	2395.0	1778.06600660066	-76.83675035419583	1800.0	1300.0	1414.6	1646.5	1908.5	2119.999999999999	538754.0	0.2780498197412772	16150.999999999996	16453.999999999996	16359.460769615189	109.7955087357774	109.0	105.0	107.0
Position_1	1	23	23.0	0.3833333333333333	0.0063888888888888	0.143549321032986	25051.00000000015	114197.00000000016	114168.25966183588	1912.5400548051728	1915.0	1765.0	1856.0	1970.0	2049.0	482.3918527632568	0.6420635560278948	2199.022091333894	2.9268984035654126	1857.0186989838407	1857.0	1767.0	1819.0	1895.0	1949.0	0.0	0.0	0.0	0.0	0.0	0.0	2885.0	1931.298633702017	74.27993471817558	1959.0	922.0	1307.8000000000002	1833.0	2073.0	2340.5999999999995	2968406.0	0.1669990710598402	141041.99999999997	141041.99999999997	140984.96739130435	109.67388252142132	108.0	105.0	107.0
Position_1	3	23	23.0	0.3833333333333333	0.0063888888888888	0.1448728048067597	108068.00000000016	196692.0000000001	196663.4279526905	1912.5400548051728	1915.0	1765.0	1856.0	1970.0	2049.0	2005.723648693364	2.669618176410866	3650.5699736165634	4.858908634883646	1857.0186989838407	1857.0	1767.0	1819.0	1895.0	1949.0	0.0	0.0	0.0	0.0	0.0	0.0	2997.0	1985.7251308900525	128.70643190621104	1999.0	769.0	1470.8000000000002	1870.0	2125.25	2399.3	3034188.0	0.2562719741307522	171424.0	171424.0	171367.30134932534	109.67388252142132	108.0	105.0	107.0
Position_1	5	23	23.0	0.3833333333333333	0.0063888888888888	0.1486771833749599	129762.00000000004	230914.00000000003	230881.3889721805	1912.5400548051728	1915.0	1765.0	1856.0	1970.0	2049.0	1858.8771969122247	2.474165549090172	3307.9080859403334	4.402825662386584	1857.0186989838407	1857.0	1767.0	1819.0	1895.0	1949.0	0.0	0.0	0.0	0.0	0.0	0.0	2897.0	1989.4048165137613	132.38611752992006	1989.0	794.0	1539.45	1845.0	2173.0	2434.0	3469522.0	0.2412841981908652	162363.99999999997	162363.99999999997	162299.28635682157	109.67388252142132	108.0	105.0	107.0
Position_1	11	23	23.0	0.3833333333333333	0.0063888888888888	0.1611642581246779	-3829.000000000169	88622.99999999983	88593.19381975659	1912.5400548051728	1915.0	1765.0	1856.0	1970.0	2049.0	-65.05207336599355	-0.0865843096501374	1505.6437445584174	2.0040118240072533	1857.0186989838407	1857.0	1767.0	1819.0	1895.0	1949.0	0.0	0.0	0.0	0.0	0.0	0.0	2821.0	1912.5978670012544	55.57916801741317	1927.0	861.0	1310.9	1784.0	2045.0	2459.0	3048681.0	0.1988625209988545	143176.00000000003	143176.00000000003	143116.8523238381	109.67388252142132	108.0	105.0	107.0
Position_1	13	23	23.0	0.3833333333333333	0.0063888888888888	0.1329326139661231	173267.00000000015	268329.0000000002	268298.35236548405	1912.5400548051728	1915.0	1765.0	1856.0	1970.0	2049.0	2984.6478290638915	3.97256626048404	4622.15867605998	6.152093197835834	1857.0186989838407	1857.0	1767.0	1819.0	1895.0	1949.0	0.0	0.0	0.0	0.0	0.0	0.0	2861.0	2020.7150701647347	163.6963711808933	2012.0	1089.0	1586.2	1878.0	2147.0	2511.3	3311952.0	0.2406686856049134	143350.0	143350.0	143289.18253373314	109.67388252142132	108.0	105.0	107.0
Position_1	16	23	23.0	0.3833333333333333	0.0063888888888888	0.1715821476737088	44801.00000000017	137369.00000000015	137339.15642178926	1912.5400548051728	1915.0	1765.0	1856.0	1970.0	2049.0	808.1261664565037	1.0756159275536064	2477.8795866155483	3.298057729785295	1857.0186989838407	1857.0	1767.0	1819.0	1895.0	1949.0	0.0	0.0	0.0	0.0	0.0	0.0	2879.0	1943.0708020050129	86.0521030211712	1942.5	775.0	1244.75	1824.0	2093.0	2503.25	3101141.0	0.2060248941021107	127577.0	127577.0	127517.77811094454	109.67388252142132	108.0	105.0	107.0
Position_1	21	23	23.0	0.3833333333333333	0.0063888888888888	0.1658431614257226	69030.00000000012	164092.00000000012	164061.352365484	1912.5400548051728	1915.0	1765.0	1856.0	1970.0	2049.0	1171.7240244907289	1.55956467659716	2785.3185372552875	3.707258973086788	1857.0186989838407	1857.0	1767.0	1819.0	1895.0	1949.0	0.0	0.0	0.0	0.0	0.0	0.0	3161.0	1957.117144600366	100.09844561652471	1947.0	984.0	1315.9	1824.0	2102.5	2517.0	3207715.0	0.2747112572654788	186442.0	186442.0	186381.1825337332	109.67388252142132	108.0	105.0	107.0
Position_1	24	23	23.0	0.3833333333333333	0.0063888888888888	0.152975331997066	41430.99999999995	127444.99999999996	127417.26940696313	1912.5400548051728	1915.0	1765.0	1856.0	1970.0	2049.0	763.0151955941286	1.0155732253357852	2347.094484866255	3.123982759356985	1857.0186989838407	1857.0	1767.0	1819.0	1895.0	1949.0	0.0	0.0	0.0	0.0	0.0	0.0	2773.0	1942.9372892784893	85.91859029464808	1943.0	1000.0	1376.2	1803.0	2072.0	2496.9	2881376.0	0.2207437613383517	134442.0	134442.0	134386.9711394303	109.67388252142132	108.0	105.0	107.0
Position_1	26	23	23.0	0.3833333333333333	0.0063888888888888	0.1587811909991569	95552.00000000006	177158.00000000006	177131.69052973515	1912.5400548051728	1915.0	1765.0	1856.0	1970.0	2049.0	1863.9709340360928	2.4809453132020405	3455.891689676472	4.599791838959383	1857.0186989838407	1857.0	1767.0	1819.0	1895.0	1949.0	0.0	0.0	0.0	0.0	0.0	0.0	3031.0	1982.911869225302	125.89317024146068	1960.0	922.0	1423.4	1834.5	2136.5	2528.6000000000004	2789957.0	0.1505390534988928	110235.0	110235.0	110182.79122938532	109.67388252142132	108.0	105.0	107.0
Position_1	31	23	23.0	0.3833333333333333	0.0063888888888888	0.1723391065373929	-83276.99999999988	-1612.9999999998836	-1639.3281692486198	1912.5400548051728	1915.0	1765.0	1856.0	1970.0	2049.0	-1701.3622001311653	-2.264513088374581	-32.953843543972226	-0.043861565757027	1857.0186989838407	1857.0	1767.0	1819.0	1895.0	1949.0	0.0	0.0	0.0	0.0	0.0	0.0	3225.0	1855.854403409091	-1.1642955747504402	1892.0	945.0	1225.35	1710.75	2016.0	2340.3	2613043.0	0.2550297261422604	111909.0	111909.0	111856.75412293855	109.67388252142132	108.0	105.0	107.0
Position_1	32	23	23.0	0.3833333333333333	0.0063888888888888	0.188244466804691	-77498.00000000016	9327.999999999834	9300.007621189212	1912.5400548051728	1915.0	1765.0	1856.0	1970.0	2049.0	-1514.056290250929	-2.015208922323986	182.2384716439184	0.2425594057580553	1857.0186989838407	1857.0	1767.0	1819.0	1895.0	1949.0	0.0	0.0	0.0	0.0	0.0	0.0	3094.0	1863.231128924516	6.212429940674156	1884.0	875.0	1148.0	1715.0	2051.0	2399.4000000000005	2789257.0	0.2090695387131623	119996.0	119996.0	119940.4516491754	109.67388252142132	108.0	105.0	107.0
Position_1	35	23	23.0	0.3833333333333333	0.0063888888888888	0.1464935586418816	163561.00000000003	262915.0	262882.96864067967	1912.5400548051728	1915.0	1765.0	1856.0	1970.0	2049.0	2631.0651706364047	3.501947742117054	4229.2875400484845	5.629181715804532	1857.0186989838407	1857.0	1767.0	1819.0	1895.0	1949.0	0.0	0.0	0.0	0.0	0.0	0.0	2767.0	2010.482194979568	153.4634959957266	1984.0	1084.0	1536.8	1843.0	2171.0	2557.8	3443956.0	0.2564925905033731	177686.00000000003	177686.00000000003	177622.4366566717	109.67388252142132	108.0	105.0	107.0
Position_1	36	23	23.0	0.3833333333333333	0.0063888888888888	0.1650064376394284	-5548.999999999959	60513.00000000005	60491.70185740465	1912.5400548051728	1915.0	1765.0	1856.0	1970.0	2049.0	-158.69976134747282	-0.2112293823534863	1730.6539301531268	2.303500381033812	1857.0186989838407	1857.0	1767.0	1819.0	1895.0	1949.0	0.0	0.0	0.0	0.0	0.0	0.0	2778.0	1910.1281826163304	53.10948363248872	1938.0	859.0	1228.0	1805.5	2070.5	2380.4999999999995	2175636.0	0.2087937986280067	109143.0	109143.0	109100.73575712144	109.67388252142132	108.0	105.0	107.0
Position_1	39	23	23.0	0.3833333333333333	0.0063888888888888	0.159851740712795	132977.0	217483.0	217455.75558054305	1912.5400548051728	1915.0	1765.0	1856.0	1970.0	2049.0	2728.054748896592	3.631040870781364	4461.715416607966	5.938543219505203	1857.0186989838407	1857.0	1767.0	1819.0	1895.0	1949.0	0.0	0.0	0.0	0.0	0.0	0.0	2777.0	2006.267673301304	149.24897431746265	1983.0	1031.0	1427.0	1833.0	2198.0	2574.6000000000004	2923132.0	0.2922834732173066	122087.0	122087.0	122032.9359070465	109.67388252142132	108.0	105.0	107.0
Position_1	41	23	23.0	0.3833333333333333	0.0063888888888888	0.1554247793767409	74347.99999999996	144933.99999999994	144911.24333666492	1912.5400548051728	1915.0	1765.0	1856.0	1970.0	2049.0	1920.1254784102584	2.5556870117640536	3743.092834883419	4.98205656322983	1857.0186989838407	1857.0	1767.0	1819.0	1895.0	1949.0	0.0	0.0	0.0	0.0	0.0	0.0	2960.0	1976.0912078882493	119.07250890440832	1934.0	1031.0	1494.2	1807.0	2163.0	2525.0	2404903.0	0.1610429014753755	102695.0	102695.0	102649.84145427289	109.67388252142132	108.0	105.0	107.0
Position_1	44	23	23.0	0.3833333333333333	0.0063888888888888	0.1533872509827844	9887.999999999927	91203.99999999993	91177.78402465423	1912.5400548051728	1915.0	1765.0	1856.0	1970.0	2049.0	219.23262782046888	0.291798627629044	2022.1371953618705	2.6914646070266497	1857.0186989838407	1857.0	1767.0	1819.0	1895.0	1949.0	0.0	0.0	0.0	0.0	0.0	0.0	2895.0	1922.0527817403708	65.03408275652941	1961.0	874.0	1334.15	1796.25	2073.0	2354.0	2694718.0	0.2071665875643152	127941.0	127941.0	127888.9767616192	109.67388252142132	108.0	105.0	107.0
Position_1	45	23	23.0	0.3833333333333333	0.0063888888888888	0.1440457196170338	-12729.999999999867	70616.00000000013	70589.12956022	1912.5400548051728	1915.0	1765.0	1856.0	1970.0	2049.0	-252.9317687981156	-0.3366521842702917	1403.0659690061232	1.8674808047471496	1857.0186989838407	1857.0	1767.0	1819.0	1895.0	1949.0	0.0	0.0	0.0	0.0	0.0	0.0	2755.0	1906.141266527488	49.12256754364648	1933.0	983.0	1352.6	1797.0	2056.0	2314.4	2739125.0	0.2613364585587992	137650.99999999997	137650.99999999997	137597.678035982	109.67388252142132	108.0	105.0	107.0
Position_1	46	23	23.0	0.3833333333333333	0.0063888888888888	0.148136019052216	28371.99999999994	93853.99999999994	93832.88884724295	1912.5400548051728	1915.0	1765.0	1856.0	1970.0	2049.0	847.5328442275361	1.1280662156668506	2803.6214423421434	3.7316201397573927	1857.0186989838407	1857.0	1767.0	1819.0	1895.0	1949.0	0.0	0.0	0.0	0.0	0.0	0.0	2789.0	1940.1302037201065	83.1115047362648	1960.0	1022.0	1355.0	1794.0	2104.0	2383.9999999999995	2190407.0	0.230419402339621	120530.0	120530.0	120488.10682158924	109.67388252142132	108.0	105.0	107.0
Position_1	47	23	23.0	0.3833333333333333	0.0063888888888888	0.192710286431203	-10518.99999999998	67027.00000000001	67001.99945860403	1912.5400548051728	1915.0	1765.0	1856.0	1970.0	2049.0	-225.51215133197184	-0.3001566734228545	1436.9619704656438	1.912596382689772	1857.0186989838407	1857.0	1767.0	1819.0	1895.0	1949.0	0.0	0.0	0.0	0.0	0.0	0.0	2927.0	1907.132385938669	50.11368695482725	1916.0	848.0	1163.6	1743.0	2106.0	2532.2	2549836.0	0.2130966054572273	98918.0	98918.0	98868.38868065969	109.67388252142132	108.0	105.0	107.0
Position_1	49	23	23.0	0.3833333333333333	0.0063888888888888	0.1441878179812681	107242.0	179162.00000000003	179138.81326003664	1912.5400548051728	1915.0	1765.0	1856.0	1970.0	2049.0	2621.0670425013386	3.488640233569282	4378.840505292934	5.828236712544896	1857.0186989838407	1857.0	1767.0	1819.0	1895.0	1949.0	0.0	0.0	0.0	0.0	0.0	0.0	3249.0	2001.485483870968	144.46678488712632	1993.0	954.0	1509.95	1859.75	2136.0	2502.3	2481842.0	0.1916939805504264	134839.0	134839.0	134792.98800599703	109.67388252142132	108.0	105.0	107.0
Position_1	51	23	23.0	0.3833333333333333	0.0063888888888888	0.2067694102144747	-9380.000000000058	81215.99999999994	81186.79218723963	1912.5400548051728	1915.0	1765.0	1856.0	1970.0	2049.0	-154.6405881436905	-0.205826622819252	1338.9434975136337	1.782133795190646	1857.0186989838407	1857.0	1767.0	1819.0	1895.0	1949.0	0.0	0.0	0.0	0.0	0.0	0.0	3049.0	1908.9948783610755	51.97617937723408	1872.0	872.0	1139.05	1731.5	2130.75	2627.95	2981850.0	0.2600719619403078	159733.99999999997	159733.99999999997	159676.03973013491	109.67388252142132	108.0	105.0	107.0
Position_1	54	23	23.0	0.3833333333333333	0.0063888888888888	0.1533134307314042	80425.00000000006	165453.00000000006	165425.58728968853	1912.5400548051728	1915.0	1765.0	1856.0	1970.0	2049.0	1565.852509198521	2.0841496897432314	3221.324155479301	4.287582450942949	1857.0186989838407	1857.0	1767.0	1819.0	1895.0	1949.0	0.0	0.0	0.0	0.0	0.0	0.0	2720.0	1969.8601637107777	112.84146472693624	1955.5	1051.0	1413.0	1801.25	2160.0	2486.5	2887815.0	0.2461238665830389	128696.0	128696.0	128641.60194902548	109.67388252142132	108.0	105.0	107.0
Position_1	55	23	23.0	0.3833333333333333	0.0063888888888888	0.1507617126673071	21424.99999999997	96476.99999999996	96452.80351490916	1912.5400548051728	1915.0	1765.0	1856.0	1970.0	2049.0	530.3401893527202	0.7058827920284706	2388.12744215554	3.178597625509024	1857.0186989838407	1857.0	1767.0	1819.0	1895.0	1949.0	0.0	0.0	0.0	0.0	0.0	0.0	2838.0	1931.5571870170013	74.53848803316009	1931.0	1016.0	1434.3	1771.25	2105.75	2400.0999999999995	2499435.0	0.2215543616931805	130395.0	130395.0	130346.98425787108	109.67388252142132	108.0	105.0	107.0
Position_1	57	23	23.0	0.3833333333333333	0.0063888888888888	0.1815137145641916	4201.999999999903	65681.9999999999	65662.17907712798	1912.5400548051728	1915.0	1765.0	1856.0	1970.0	2049.0	124.72200564065288	0.1660049895077089	1949.5456388599569	2.5948452453226025	1857.0186989838407	1857.0	1767.0	1819.0	1895.0	1949.0	0.0	0.0	0.0	0.0	0.0	0.0	2847.0	1918.964150943396	61.9454519595547	1970.5	976.0	1237.75	1741.75	2125.25	2448.05	2034102.0	0.1863482456647301	93157.0	93157.0	93117.6671664168	109.67388252142132	108.0	105.0	107.0
Position_1	59	23	23.0	0.3833333333333333	0.0063888888888888	0.1473093341366088	153888.00000000012	220298.0000000001	220276.58966350165	1912.5400548051728	1915.0	1765.0	1856.0	1970.0	2049.0	4448.21892101512	5.920579383871125	6367.837205381763	8.475591320363126	1857.0186989838407	1857.0	1767.0	1819.0	1895.0	1949.0	0.0	0.0	0.0	0.0	0.0	0.0	3034.0	2049.4	192.38130101615863	2013.0	1034.0	1610.4	1861.0	2227.0	2602.8	2346563.0	0.2193530660215529	133210.0	133210.0	133167.51311844078	109.67388252142132	108.0	105.0	107.0
Position_1	60	23	23.0	0.3833333333333333	0.0063888888888888	0.1881144263420252	-24606.00000000012	46559.99999999988	46537.05634682645	1912.5400548051728	1915.0	1765.0	1856.0	1970.0	2049.0	-609.6500926225776	-0.8114442732806509	1153.5929575106484	1.5354322264466729	1857.0186989838407	1857.0	1767.0	1819.0	1895.0	1949.0	0.0	0.0	0.0	0.0	0.0	0.0	2886.0	1894.9462102689488	37.92751128510713	1909.0	873.0	1207.2	1715.5	2097.5	2506.0	2325099.0	0.2559583687573052	102257.0	102257.0	102211.4703898051	109.67388252142132	108.0	105.0	107.0
Position_1	62	23	23.0	0.3833333333333333	0.0063888888888888	0.1876864585634274	57507.00000000009	137547.0000000001	137521.1954022989	1912.5400548051728	1915.0	1765.0	1856.0	1970.0	2049.0	1264.71715412684	1.6833385321428238	3024.989138690669	4.02626054359728	1857.0186989838407	1857.0	1767.0	1819.0	1895.0	1949.0	0.0	0.0	0.0	0.0	0.0	0.0	2904.0	1956.6717391304348	99.6530401465934	1972.0	898.0	1173.9	1804.0	2177.25	2544.05	2700207.0	0.2630310133262166	141659.0	141659.0	141607.7931034483	109.67388252142132	108.0	105.0	107.0
Position_1	64	23	23.0	0.3833333333333333	0.0063888888888888	0.1474075806100964	-49788.00000000012	9139.999999999884	9121.00183241699	1912.5400548051728	1915.0	1765.0	1856.0	1970.0	2049.0	-1733.76816606452	-2.307645429031876	318.2823378691548	0.423633791703845	1857.0186989838407	1857.0	1767.0	1819.0	1895.0	1949.0	0.0	0.0	0.0	0.0	0.0	0.0	2642.0	1865.9960629921256	8.97736400828444	1894.0	956.0	1290.5	1743.75	2040.25	2246.0	1895852.0	0.2276308226243881	107575.0	107575.0	107537.29985007497	109.67388252142132	108.0	105.0	107.0
Position_1	68	23	23.0	0.3833333333333333	0.0063888888888888	0.1792390625389326	-42343.00000000004	-6209.000000000036	-6220.649466933249	1912.5400548051728	1915.0	1765.0	1856.0	1970.0	2049.0	-3000.696624475336	-3.993927207176673	-440.00957280701545	-0.5856527414061375	1857.0186989838407	1857.0	1767.0	1819.0	1895.0	1949.0	0.0	0.0	0.0	0.0	0.0	0.0	2876.0	1847.0337078651685	-9.984991118672951	1883.0	931.0	1196.5	1691.5	2031.5	2361.8	1150702.0	0.2179436348478001	49339.0	49339.0	49315.88268365817	109.67388252142132	108.0	105.0	107.0
Position_1	69	23	23.0	0.3833333333333333	0.0063888888888888	0.1736551995623075	56288.00000000013	132500.00000000012	132475.42953523248	1912.5400548051728	1915.0	1765.0	1856.0	1970.0	2049.0	1332.8629459904528	1.7740405811132929	3137.5131527809613	4.17603000635146	1857.0186989838407	1857.0	1767.0	1819.0	1895.0	1949.0	0.0	0.0	0.0	0.0	0.0	0.0	3009.0	1957.837138508372	100.81843952453004	1966.5	1007.0	1314.95	1791.0	2130.75	2560.4	2572598.0	0.3101950506459533	154529.0	154529.0	154480.24212893553	109.67388252142132	108.0	105.0	107.0
Position_1	70	23	23.0	0.3833333333333333	0.0063888888888888	0.1614039695669773	27815.999999999927	86801.99999999993	86782.9831334332	1912.5400548051728	1915.0	1765.0	1856.0	1970.0	2049.0	894.5943208979107	1.190705041115119	2791.651432361971	3.715688056473783	1857.0186989838407	1857.0	1767.0	1819.0	1895.0	1949.0	0.0	0.0	0.0	0.0	0.0	0.0	2712.0	1942.3510324483773	85.33233346453608	1966.0	971.0	1325.4	1757.0	2140.0	2449.2	1975371.0	0.2096948604666106	98636.0	98636.0	98598.2627436282	109.67388252142132	108.0	105.0	107.0
Position_1	71	23	23.0	0.3833333333333333	0.0063888888888888	0.1169439225922367	26263.00000000003	75041.00000000003	75025.27415458938	1912.5400548051728	1915.0	1765.0	1856.0	1970.0	2049.0	1119.8888294838212	1.4905720320429656	3199.846843593472	4.258996148822911	1857.0186989838407	1857.0	1767.0	1819.0	1895.0	1949.0	0.0	0.0	0.0	0.0	0.0	0.0	2602.0	1946.2282996432816	89.20960065944041	1965.0	993.0	1579.0	1796.0	2106.0	2286.0	1636778.0	0.2430534823064438	87479.00000000001	87479.00000000001	87447.79347826088	109.67388252142132	108.0	105.0	107.0
Position_1	72	23	23.0	0.3833333333333333	0.0063888888888888	0.2027031392575043	-44898.00000000003	2719.9999999999745	2704.648134266158	1912.5400548051728	1915.0	1765.0	1856.0	1970.0	2049.0	-2017.5576766131207	-2.6853692675720646	122.22720122026897	0.1626844048241779	1857.0186989838407	1857.0	1767.0	1819.0	1895.0	1949.0	0.0	0.0	0.0	0.0	0.0	0.0	2850.0	1860.313032886724	3.2943339028820446	1875.0	970.0	1146.0	1665.0	2083.0	2526.0	1527317.0	0.1987442649313699	67361.00000000001	67361.00000000001	67330.53560719642	109.67388252142132	108.0	105.0	107.0
Position_1	73	23	23.0	0.3833333333333333	0.0063888888888888	0.1513255855230191	-43792.999999999935	-1452.999999999936	-1466.6502582041812	1912.5400548051728	1915.0	1765.0	1856.0	1970.0	2049.0	-2496.809509527293	-3.3232534571808268	-82.84118962717791	-0.1102616233937737	1857.0186989838407	1857.0	1767.0	1819.0	1895.0	1949.0	0.0	0.0	0.0	0.0	0.0	0.0	2388.0	1855.009589041096	-2.0091099427454537	1894.0	937.0	1208.35	1719.25	2071.0	2188.0	1354157.0	0.1964573095764955	65108.99999999999	65108.99999999999	65081.91229385307	109.67388252142132	108.0	105.0	107.0
Position_1	74	23	23.0	0.3833333333333333	0.0063888888888888	0.1781738943050332	2128.0000000000728	52240.00000000007	52223.84407796108	1912.5400548051728	1915.0	1765.0	1856.0	1970.0	2049.0	89.83025896263398	0.1195640746792658	2205.231545210453	2.9351631866751133	1857.0186989838407	1857.0	1767.0	1819.0	1895.0	1949.0	0.0	0.0	0.0	0.0	0.0	0.0	2881.0	1917.462962962963	60.444263979121615	1953.5	919.0	1177.05	1749.0	2109.0	2434.0	1656688.0	0.2139180231068829	93388.0	93388.0	93355.940029985	109.67388252142132	108.0	105.0	107.0
Position_1	77	23	23.0	0.3833333333333333	0.0063888888888888	0.1472443705979267	99617.00000000004	143581.00000000003	143566.82617024824	1912.5400548051728	1915.0	1765.0	1856.0	1970.0	2049.0	4872.017697300023	6.484655555106329	7022.186705040649	9.346530504409102	1857.0186989838407	1857.0	1767.0	1819.0	1895.0	1949.0	0.0	0.0	0.0	0.0	0.0	0.0	3114.0	2046.4208443271768	189.4021453433354	1990.0	1162.0	1604.1	1864.0	2248.75	2558.15	1551187.0	0.2602824113561099	87474.99999999999	87474.99999999999	87446.87331334333	109.67388252142132	108.0	105.0	107.0
Position_1	78	23	23.0	0.3833333333333333	0.0063888888888888	0.1171572790775052	19090.0	74886.0	74868.01157754454	1912.5400548051728	1915.0	1765.0	1856.0	1970.0	2049.0	770.5272122846928	1.025571719550926	3022.613976906837	4.023099203263	1857.0186989838407	1857.0	1767.0	1819.0	1895.0	1949.0	0.0	0.0	0.0	0.0	0.0	0.0	2766.0	1934.8440748440748	77.82537586023341	1952.5	1065.0	1477.15	1841.0	2067.5	2254.7	1861320.0	0.1803464226765738	95112.0	95112.0	95076.3035982009	109.67388252142132	108.0	105.0	107.0
Position_1	80	23	23.0	0.3833333333333333	0.0063888888888888	0.2114653379338701	-67002.99999999997	-13526.999999999967	-13544.240463101767	1912.5400548051728	1915.0	1765.0	1856.0	1970.0	2049.0	-2595.38158290939	-3.454452886852398	-523.9724590244505	-0.6974073429615435	1857.0186989838407	1857.0	1767.0	1819.0	1895.0	1949.0	0.0	0.0	0.0	0.0	0.0	0.0	2866.0	1842.32863340564	-14.690065578201484	1848.0	906.0	1122.05	1654.25	2044.75	2567.7499999999995	1698627.0	0.2962591421855802	75553.00000000001	75553.00000000001	75518.78785607198	109.67388252142132	108.0	105.0	107.0
Position_1	81	23	23.0	0.3833333333333333	0.0063888888888888	0.1745089122589246	20566.99999999997	69750.99999999997	69735.14326170244	1912.5400548051728	1915.0	1765.0	1856.0	1970.0	2049.0	880.163214245649	1.1714972381609587	2984.9887857659514	3.973020073854481	1857.0186989838407	1857.0	1767.0	1819.0	1895.0	1949.0	0.0	0.0	0.0	0.0	0.0	0.0	2819.0	1939.253537735849	82.23483875200759	1926.0	1073.0	1367.7	1732.75	2114.25	2555.65	1644487.0	0.3752446101665361	76517.0	76517.0	76485.53373313344	109.67388252142132	108.0	105.0	107.0
Position_1	88	23	23.0	0.3833333333333333	0.0063888888888888	0.1429417238949955	-1648.9999999999957	32977.00000000001	32965.83670664667	1912.5400548051728	1915.0	1765.0	1856.0	1970.0	2049.0	-121.28481489215925	-0.1614300886214639	2425.475646269708	3.22830808518498	1857.0186989838407	1857.0	1767.0	1819.0	1895.0	1949.0	0.0	0.0	0.0	0.0	0.0	0.0	2738.0	1912.237855946399	55.21915696255724	1897.0	1160.0	1482.8	1773.0	2006.0	2532.8	1141606.0	0.2158357564677521	43260.0	43260.0	43237.84745127437	109.67388252142132	108.0	105.0	107.0
Position_1	89	23	23.0	0.3833333333333333	0.0063888888888888	0.1756055584307941	42089.99999999996	67667.99999999996	67659.75374812589	1912.5400548051728	1915.0	1765.0	1856.0	1970.0	2049.0	5058.988821974689	6.733514122048312	8133.3251509950915	10.825455775974469	1857.0186989838407	1857.0	1767.0	1819.0	1895.0	1949.0	0.0	0.0	0.0	0.0	0.0	0.0	3278.0	2010.442176870748	153.42347788690677	1969.0	1150.0	1390.0	1834.0	2180.0	2631.0	886605.0	0.1571100841150871	22554.0	22554.0	22537.636056971514	109.67388252142132	108.0	105.0	107.0
Position_1	90	23	23.0	0.3833333333333333	0.0063888888888888	0.1621443363288136	-23475.99999999997	2160.00000000003	2151.735049142117	1912.5400548051728	1915.0	1765.0	1856.0	1970.0	2049.0	-2879.9558397787696	-3.833221222745542	264.9814539922575	0.3526903152636946	1857.0186989838407	1857.0	1767.0	1819.0	1895.0	1949.0	0.0	0.0	0.0	0.0	0.0	0.0	2784.0	1861.8868778280544	4.868178844212935	1892.5	1121.0	1295.2	1727.5	2002.5	2365.9	822954.0	0.2297706342932557	28635.000000000004	28635.000000000004	28618.598950524745	109.67388252142132	108.0	105.0	107.0
Position_1	91	23	23.0	0.3833333333333333	0.0063888888888888	0.1151635204073813	121478.00000000004	157206.00000000003	157194.4814259537	1912.5400548051728	1915.0	1765.0	1856.0	1970.0	2049.0	8878.831998715565	11.817725390290414	11490.192983009918	15.2934468603862	1857.0186989838407	1857.0	1767.0	1819.0	1895.0	1949.0	0.0	0.0	0.0	0.0	0.0	0.0	2850.0	2112.204545454545	255.1858464707041	2066.0	1628.0	1794.75	1925.75	2259.75	2611.25	1301118.0	0.1976618110568233	49689.00000000001	49689.00000000001	49666.14242878562	109.67388252142132	108.0	105.0	107.0
Position_1	92	23	23.0	0.3833333333333333	0.0063888888888888	0.1415996697088201	15912.000000000004	52046.00000000001	52034.3505330668	1912.5400548051728	1915.0	1765.0	1856.0	1970.0	2049.0	1104.2971197810618	1.4698194664285933	3612.006529419629	4.807580690657527	1857.0186989838407	1857.0	1767.0	1819.0	1895.0	1949.0	0.0	0.0	0.0	0.0	0.0	0.0	2854.0	1940.5409309791328	83.5222319952918	1914.0	1202.0	1522.0	1778.5	2063.5	2490.0	1208957.0	0.2844907962191502	68031.0	68031.0	68007.88268365817	109.67388252142132	108.0	105.0	107.0
Position_1	94	23	23.0	0.3833333333333333	0.0063888888888888	0.1478944223313792	11378.0	18280.0	18277.77482092287	1912.5400548051728	1915.0	1765.0	1856.0	1970.0	2049.0	10192.646097651652	13.566411955974347	16375.599460807893	21.795922882335304	1857.0186989838407	1857.0	1767.0	1819.0	1895.0	1949.0	0.0	0.0	0.0	0.0	0.0	0.0	2561.0	2010.613445378152	153.59474639430982	2031.0	1256.0	1459.5	1861.5	2224.0	2475.3	239263.0	0.0493657111933027	3707.999999999999	3707.999999999999	3703.584332833583	109.67388252142132	108.0	105.0	107.0
Position_1	95	23	23.0	0.3833333333333333	0.0063888888888888	0.1292810563782573	95242.99999999994	110612.99999999994	110608.04476928196	1912.5400548051728	1915.0	1765.0	1856.0	1970.0	2049.0	22824.188609389254	30.37899503909709	26507.4805985781	35.28145667670744	1857.0186989838407	1857.0	1767.0	1819.0	1895.0	1949.0	0.0	0.0	0.0	0.0	0.0	0.0	3031.0	2274.407547169811	417.38884818596966	2294.0	1428.0	1835.2	2043.0	2506.0	2726.0	602718.0	0.1636149078060149	25443.000000000004	25443.000000000004	25433.1667916042	109.67388252142132	108.0	105.0	107.0
Position_1	96	23	23.0	0.3833333333333333	0.0063888888888888	0.1435145712262725	87028.99999999997	99962.99999999996	99958.83012660334	1912.5400548051728	1915.0	1765.0	1856.0	1970.0	2049.0	27043.27229181471	35.994595420405375	31062.365741381305	41.34400880177852	1857.0186989838407	1857.0	1767.0	1819.0	1895.0	1949.0	0.0	0.0	0.0	0.0	0.0	0.0	3098.0	2305.264573991032	448.24587500718985	2300.0	1545.0	1732.9	2089.5	2537.0	2870.9	514074.0	0.1240767406946043	15400.0	15400.0	15391.725262368818	109.67388252142132	108.0	105.0	107.0
Position_1	97	23	23.0	0.3833333333333333	0.0063888888888888	0.1479750672061543	50720.00000000001	58260.00000000001	58257.569132100616	1912.5400548051728	1915.0	1765.0	1856.0	1970.0	2049.0	36334.19705696777	48.3608162828241	41735.61357529461	55.55010166871712	1857.0186989838407	1857.0	1767.0	1819.0	1895.0	1949.0	0.0	0.0	0.0	0.0	0.0	0.0	3048.0	2305.153846153846	448.1351471700048	2294.0	1600.0	1730.45	2051.5	2581.75	2868.35	299670.0	0.1235324967791359	7896.0	7896.0	7891.176161919041	109.67388252142132	108.0	105.0	107.0
Position_1	1	24	24.0	0.4	0.0066666666666666	0.1479326207512109	150844.0	238339.0	238710.41221056148	1907.1429216717104	1909.0	1760.0	1851.0	1965.0	2044.0	2912.2238510293464	3.87616994572006	4601.419482581232	6.124489331315619	1851.758037647843	1852.0	1762.0	1815.0	1888.0	1943.0	0.0	0.0	0.0	0.0	0.0	0.0	3190.0	2007.2697068403909	155.5116691925482	1975.0	902.0	1589.1	1852.0	2150.0	2575.6	3081159.0	0.178558200768385	159176.0	160711.0	160043.41691654176	110.0685623000995	109.0	105.0	107.0
Position_1	3	24	24.0	0.4	0.0066666666666666	0.1419514033799151	128141.00000000007	215237.0000000001	215606.71847409647	1907.1429216717104	1909.0	1760.0	1851.0	1965.0	2044.0	2449.9833499718893	3.2609278388125844	4115.209544937993	5.477343904312468	1851.758037647843	1852.0	1762.0	1815.0	1888.0	1943.0	0.0	0.0	0.0	0.0	0.0	0.0	3150.0	1992.8619109947645	141.10387334692177	1999.0	808.0	1423.15	1892.75	2134.25	2391.5999999999995	3045093.0	0.2087217218109956	177188.0	178716.0	178051.46126936533	110.0685623000995	109.0	105.0	107.0
Position_1	5	24	24.0	0.4	0.0066666666666666	0.1553529225158195	126699.99999999984	227988.99999999985	228418.9670997834	1907.1429216717104	1909.0	1760.0	1851.0	1965.0	2044.0	1815.6106181694247	2.4165777327835047	3267.081682918937	4.348485719965105	1851.758037647843	1852.0	1762.0	1815.0	1888.0	1943.0	0.0	0.0	0.0	0.0	0.0	0.0	2873.0	1980.29994372538	128.54190607753708	1977.0	717.0	1339.6	1869.0	2172.0	2415.199999999999	3518993.0	0.2150908811745611	167177.0	168954.0	168181.16929035482	110.0685623000995	109.0	105.0	107.0
Position_1	11	24	24.0	0.4	0.0066666666666666	0.1767214530663617	36155.00000000019	132941.0000000002	133351.85207396332	1907.1429216717104	1909.0	1760.0	1851.0	1965.0	2044.0	581.4895931545715	0.7739626484887345	2138.122196198633	2.845840643140381	1851.758037647843	1852.0	1762.0	1815.0	1888.0	1943.0	0.0	0.0	0.0	0.0	0.0	0.0	3530.0	1930.2926972909304	78.53465964308793	1922.0	894.0	1323.85	1794.0	2041.0	2505.0	3277637.0	0.198966646394705	132394.0	134092.0	133353.52698650677	110.0685623000995	109.0	105.0	107.0
Position_1	13	24	24.0	0.4	0.0066666666666666	0.1101918274767449	52313.99999999999	139296.0	139665.23454939204	1907.1429216717104	1909.0	1760.0	1851.0	1965.0	2044.0	965.0951099960284	1.2845415914047138	2569.749750391995	3.420336917771745	1851.758037647843	1852.0	1762.0	1815.0	1888.0	1943.0	0.0	0.0	0.0	0.0	0.0	0.0	2574.0	1943.2817824377453	91.52374478990303	1962.0	1005.0	1523.25	1864.0	2063.0	2262.0	2965448.0	0.2424029643328968	149432.99999999997	150958.99999999997	150295.33108445775	110.0685623000995	109.0	105.0	107.0
Position_1	16	24	24.0	0.4	0.0066666666666666	0.1506146415193592	87679.9999999999	179050.9999999999	179438.8656505081	1907.1429216717104	1909.0	1760.0	1851.0	1965.0	2044.0	1453.525281588796	1.9346421497946875	2968.238540074768	3.950725496839517	1851.758037647843	1852.0	1762.0	1815.0	1888.0	1943.0	0.0	0.0	0.0	0.0	0.0	0.0	2989.0	1963.6974422956955	111.93940464785284	1952.0	810.0	1459.2	1843.0	2100.0	2458.8	3147807.0	0.1870996195303922	111771.0	113374.0	112676.84320339833	110.0685623000995	109.0	105.0	107.0
Position_1	21	24	24.0	0.4	0.0066666666666666	0.1572214645287535	14300.999999999936	104417.99999999994	104800.54247876065	1907.1429216717104	1909.0	1760.0	1851.0	1965.0	2044.0	237.3708994988792	0.3159406672330082	1733.1511491416031	2.306824179507473	1851.758037647843	1852.0	1762.0	1815.0	1888.0	1943.0	0.0	0.0	0.0	0.0	0.0	0.0	3167.0	1918.045540796964	66.28750314912122	1940.0	921.0	1279.0	1830.0	2067.0	2362.0	3032430.0	0.2384522503904561	143727.0	145308.0	144620.4111694153	110.0685623000995	109.0	105.0	107.0
Position_1	24	24	24.0	0.4	0.0066666666666666	0.1433229375475678	58171.0000000001	140593.00000000012	140942.8775612196	1907.1429216717104	1909.0	1760.0	1851.0	1965.0	2044.0	1102.4680877396436	1.4673850247814657	2664.5458365780128	3.546510508485335	1851.758037647843	1852.0	1762.0	1815.0	1888.0	1943.0	0.0	0.0	0.0	0.0	0.0	0.0	2761.0	1949.2289073305672	97.47086968272448	1928.5	877.0	1474.0	1793.25	2101.75	2443.5	2818585.0	0.2168818869449111	122446.0	123892.0	123263.12368815592	110.0685623000995	109.0	105.0	107.0
Position_1	26	24	24.0	0.4	0.0066666666666666	0.1508889332148608	111095.99999999993	192777.0	193123.7320506413	1907.1429216717104	1909.0	1760.0	1851.0	1965.0	2044.0	2167.138985550617	2.8844619897678707	3760.482395563219	5.005202068494644	1851.758037647843	1852.0	1762.0	1815.0	1888.0	1943.0	0.0	0.0	0.0	0.0	0.0	0.0	2942.0	1986.526866713189	134.76882906534638	1955.0	925.0	1532.6	1827.0	2146.0	2527.2	2846693.0	0.1308920219104373	101268.0	102701.0	102077.77748625688	110.0685623000995	109.0	105.0	107.0
Position_1	31	24	24.0	0.4	0.0066666666666666	0.1538976563560695	-43924.00000000007	29377.999999999927	29689.16358487424	1907.1429216717104	1909.0	1760.0	1851.0	1965.0	2044.0	-1055.57931331419	-1.4049760660211867	706.0105879825186	0.9397000926047322	1851.758037647843	1852.0	1762.0	1815.0	1888.0	1943.0	0.0	0.0	0.0	0.0	0.0	0.0	2720.0	1874.8444790046656	23.08644135682289	1909.0	959.0	1281.75	1752.25	2026.75	2302.75	2411050.0	0.2426454828997593	114218.0	115504.0	114944.70889555222	110.0685623000995	109.0	105.0	107.0
Position_1	32	24	24.0	0.4	0.0066666666666666	0.1749366767202707	-119292.0	-37155.00000000002	-36806.33225054133	1907.1429216717104	1909.0	1760.0	1851.0	1965.0	2044.0	-2540.076781539478	-3.380842196229045	-791.138993546083	-1.0530060004098365	1851.758037647843	1852.0	1762.0	1815.0	1888.0	1943.0	0.0	0.0	0.0	0.0	0.0	0.0	2759.0	1826.215822345593	-25.54221530224936	1871.0	891.0	1155.0	1672.0	2023.0	2285.0	2631577.0	0.2347822630254053	119380.0	120821.0	120194.29822588708	110.0685623000995	109.0	105.0	107.0
Position_1	35	24	24.0	0.4	0.0066666666666666	0.1552360922708857	157565.00000000015	253040.0000000001	253445.28693986364	1907.1429216717104	1909.0	1760.0	1851.0	1965.0	2044.0	2624.131944935697	3.4927196187094127	4214.199519858653	5.609099560931867	1851.758037647843	1852.0	1762.0	1815.0	1888.0	1943.0	0.0	0.0	0.0	0.0	0.0	0.0	2976.0	2003.068656716418	151.3106190685753	1979.0	803.0	1501.0	1819.0	2184.5	2542.9	3355140.0	0.2293674238804318	149591.0	151266.0	150537.52986006998	110.0685623000995	109.0	105.0	107.0
Position_1	36	24	24.0	0.4	0.0066666666666666	0.1565542165913059	6174.999999999958	66936.99999999996	67194.93186739966	1907.1429216717104	1909.0	1760.0	1851.0	1965.0	2044.0	201.462736819312	0.2681469027065042	2183.856067121355	2.906712425338524	1851.758037647843	1852.0	1762.0	1815.0	1888.0	1943.0	0.0	0.0	0.0	0.0	0.0	0.0	2724.0	1914.7926829268288	63.03464527898655	1924.0	908.0	1220.75	1810.25	2089.0	2341.0	2041169.0	0.2138100351429617	100572.0	101638.0	101174.38855572217	110.0685623000995	109.0	105.0	107.0
Position_1	39	24	24.0	0.4	0.0066666666666666	0.1728245836185432	39082.00000000003	113866.00000000004	114183.45460603044	1907.1429216717104	1909.0	1760.0	1851.0	1965.0	2044.0	850.7356492588002	1.132329149163463	2478.6312225193824	3.299058157173297	1851.758037647843	1852.0	1762.0	1815.0	1888.0	1943.0	0.0	0.0	0.0	0.0	0.0	0.0	3197.0	1938.7881097560976	87.0300721082549	1941.0	954.0	1321.95	1751.0	2138.5	2525.45	2543690.0	0.2981834260919583	125800.0	127112.0	126541.40129935031	110.0685623000995	109.0	105.0	107.0
Position_1	41	24	24.0	0.4	0.0066666666666666	0.144878234634438	66603.00000000004	145263.00000000003	145596.90804597712	1907.1429216717104	1909.0	1760.0	1851.0	1965.0	2044.0	1515.7675109579272	2.0174865570850007	3305.931203463527	4.400194431809954	1851.758037647843	1852.0	1762.0	1815.0	1888.0	1943.0	0.0	0.0	0.0	0.0	0.0	0.0	2807.0	1957.263043478261	105.5050058304182	1949.5	1009.0	1507.85	1794.0	2121.25	2481.05	2701023.0	0.2115230001611634	117009.0	118389.0	117788.8275862069	110.0685623000995	109.0	105.0	107.0
Position_1	44	24	24.0	0.4	0.0066666666666666	0.1594027594407487	8001.000000000161	92475.00000000016	92833.58820589732	1907.1429216717104	1909.0	1760.0	1851.0	1965.0	2044.0	165.31618451776097	0.2200358415931398	1910.7129312935465	2.5431589115517097	1851.758037647843	1852.0	1762.0	1815.0	1888.0	1943.0	0.0	0.0	0.0	0.0	0.0	0.0	2837.0	1914.398785425101	62.64074777725864	1935.5	850.0	1305.1	1787.0	2084.0	2374.7000000000003	2837139.0	0.2513267277263307	139556.0	141038.0	140393.46701649178	110.0685623000995	109.0	105.0	107.0
Position_1	45	24	24.0	0.4	0.0066666666666666	0.1428780960161714	6262.000000000087	88513.00000000009	88862.15167416309	1907.1429216717104	1909.0	1760.0	1851.0	1965.0	2044.0	128.82005343251842	0.171459491118682	1820.8638437356044	2.4235697760120893	1851.758037647843	1852.0	1762.0	1815.0	1888.0	1943.0	0.0	0.0	0.0	0.0	0.0	0.0	2658.0	1913.3395703395704	61.58153269172772	1918.0	929.0	1385.3	1803.0	2053.0	2375.0999999999985	2760949.0	0.2602574007842304	126542.0	127985.0	127357.4284107946	110.0685623000995	109.0	105.0	107.0
Position_1	46	24	24.0	0.4	0.0066666666666666	0.1743448975139071	137641.00000000012	222571.0000000001	222931.5239047145	1907.1429216717104	1909.0	1760.0	1851.0	1965.0	2044.0	2781.56969766518	3.702269267592354	4497.909410561071	5.986717425456786	1851.758037647843	1852.0	1762.0	1815.0	1888.0	1943.0	0.0	0.0	0.0	0.0	0.0	0.0	3207.0	2001.3765100671144	149.61847241927148	1975.0	998.0	1406.9	1824.25	2177.0	2627.65	2982051.0	0.1980727157814482	148824.0	150314.0	149665.98775612193	110.0685623000995	109.0	105.0	107.0
Position_1	47	24	24.0	0.4	0.0066666666666666	0.1818556352161483	-30575.000000000007	41700.99999999999	42007.80826253547	1907.1429216717104	1909.0	1760.0	1851.0	1965.0	2044.0	-705.5810310298978	-0.939128352300794	962.3363720352496	1.2808697111789171	1851.758037647843	1852.0	1762.0	1815.0	1888.0	1943.0	0.0	0.0	0.0	0.0	0.0	0.0	2877.0	1884.887223974764	33.12918632692072	1901.5	863.0	1168.05	1732.75	2078.0	2444.55	2390037.0	0.2174086109461451	75125.00000000001	76393.00000000001	75841.53723138433	110.0685623000995	109.0	105.0	107.0
Position_1	49	24	24.0	0.4	0.0066666666666666	0.1343761163641787	153053.9999999999	229661.9999999999	229987.1974012993	1907.1429216717104	1909.0	1760.0	1851.0	1965.0	2044.0	3270.2699430284083	4.352729294170811	4907.135623085907	6.531397514327343	1851.758037647843	1852.0	1762.0	1815.0	1888.0	1943.0	0.0	0.0	0.0	0.0	0.0	0.0	3017.0	2022.8794642857144	171.12142663787154	2006.0	964.0	1628.15	1883.0	2150.0	2501.7	2718750.0	0.1778696462370948	135212.0	136556.0	135971.48425787105	110.0685623000995	109.0	105.0	107.0
Position_1	51	24	24.0	0.4	0.0066666666666666	0.2025010405482833	21962.00000000011	111509.00000000012	111889.12285523926	1907.1429216717104	1909.0	1760.0	1851.0	1965.0	2044.0	377.2262152225295	0.5020880924611868	1915.3136341521208	2.549282447056473	1851.758037647843	1852.0	1762.0	1815.0	1888.0	1943.0	0.0	0.0	0.0	0.0	0.0	0.0	3021.0	1922.9796308084024	71.22159316055968	1904.0	862.0	1132.5	1725.0	2147.5	2600.5	3021001.0	0.2436923064855555	147374.0	148945.0	148261.76024487757	110.0685623000995	109.0	105.0	107.0
Position_1	54	24	24.0	0.4	0.0066666666666666	0.1643542485121393	93394.00000000004	177298.00000000006	177654.16858237563	1907.1429216717104	1909.0	1760.0	1851.0	1965.0	2044.0	1779.5074756643014	2.3685244501091853	3378.194706515721	4.496377154372425	1851.758037647843	1852.0	1762.0	1815.0	1888.0	1943.0	0.0	0.0	0.0	0.0	0.0	0.0	2891.0	1972.4470108695648	120.68897322172256	1960.5	965.0	1359.75	1806.0	2150.0	2533.45	2903442.0	0.2345071449096944	128477.0	129949.0	129308.81609195402	110.0685623000995	109.0	105.0	107.0
Position_1	55	24	24.0	0.4	0.0066666666666666	0.1493129328585155	76026.00000000001	153432.0	153760.58487422965	1907.1429216717104	1909.0	1760.0	1851.0	1965.0	2044.0	1683.9432136465953	2.241328417363618	3398.4528339808007	4.523340722028445	1851.758037647843	1852.0	1762.0	1815.0	1888.0	1943.0	0.0	0.0	0.0	0.0	0.0	0.0	2879.0	1964.9837997054487	113.22576205760652	1937.5	1015.0	1466.7500000000002	1811.25	2134.0	2515.15	2668448.0	0.2035433164490458	115135.0	116493.0	115902.3955522239	110.0685623000995	109.0	105.0	107.0
Position_1	57	24	24.0	0.4	0.0066666666666666	0.1829558848367074	-25772.99999999993	31911.00000000007	32155.86590038328	1907.1429216717104	1909.0	1760.0	1851.0	1965.0	2044.0	-845.2382066053542	-1.1250120529917265	1046.536934426865	1.3929406597221572	1851.758037647843	1852.0	1762.0	1815.0	1888.0	1943.0	0.0	0.0	0.0	0.0	0.0	0.0	2805.0	1883.532608695652	31.77457104780956	1937.5	945.0	1159.3	1723.0	2092.25	2395.5999999999995	1906135.0	0.1577691024804372	64968.99999999999	65980.99999999999	65540.87356321838	110.0685623000995	109.0	105.0	107.0
Position_1	59	24	24.0	0.4	0.0066666666666666	0.1594435887837983	204042.9999999999	277458.99999999994	277770.64750957856	1907.1429216717104	1909.0	1760.0	1851.0	1965.0	2044.0	4615.902045515764	6.143765622581482	6276.7336573504535	8.354332497933454	1851.758037647843	1852.0	1762.0	1815.0	1888.0	1943.0	0.0	0.0	0.0	0.0	0.0	0.0	3014.0	2067.418478260869	215.6604406130268	1995.0	983.0	1585.1	1867.75	2292.0	2658.0	2662835.0	0.2307784597405925	148315.0	149603.0	149042.83908045976	110.0685623000995	109.0	105.0	107.0
Position_1	60	24	24.0	0.4	0.0066666666666666	0.1843467713607512	1220.0000000001492	81362.00000000015	81702.19906713333	1907.1429216717104	1909.0	1760.0	1851.0	1965.0	2044.0	24.335263688961792	0.0323902359700081	1622.9227248041564	2.160110146714332	1851.758037647843	1852.0	1762.0	1815.0	1888.0	1943.0	0.0	0.0	0.0	0.0	0.0	0.0	3062.0	1909.8677098150783	58.10967216723566	1936.0	946.0	1226.25	1737.5	2078.75	2551.5	2685274.0	0.2909064642767325	103861.0	105267.0	104655.519990005	110.0685623000995	109.0	105.0	107.0
Position_1	62	24	24.0	0.4	0.0066666666666666	0.183823101887195	76572.00000000012	166290.00000000012	166670.84874229573	1907.1429216717104	1909.0	1760.0	1851.0	1965.0	2044.0	1396.948321957847	1.8593382165258945	3033.7269035466	4.037890508620524	1851.758037647843	1852.0	1762.0	1815.0	1888.0	1943.0	0.0	0.0	0.0	0.0	0.0	0.0	2994.0	1957.6480304955528	105.88999284771012	1952.0	836.0	1254.3	1793.25	2144.75	2596.7	3081338.0	0.2568290143419915	148315.99999999997	149889.99999999997	149205.45552223886	110.0685623000995	109.0	105.0	107.0
Position_1	64	24	24.0	0.4	0.0066666666666666	0.1478956457136637	-25166.000000000007	39471.99999999999	39746.38530734639	1907.1429216717104	1909.0	1760.0	1851.0	1965.0	2044.0	-721.7239332287425	-0.960614555127456	1131.9990102680167	1.50669068266673	1851.758037647843	1852.0	1762.0	1815.0	1888.0	1943.0	0.0	0.0	0.0	0.0	0.0	0.0	2718.0	1886.8077601410928	35.04972249325078	1912.0	1025.0	1355.65	1745.5	2048.75	2319.35	2139640.0	0.2578465601048317	107606.0	108740.0	108246.81484257872	110.0685623000995	109.0	105.0	107.0
Position_1	68	24	24.0	0.4	0.0066666666666666	0.1760556155682251	16170.000000000053	68097.00000000006	68317.42770281536	1907.1429216717104	1909.0	1760.0	1851.0	1965.0	2044.0	631.8659928353399	0.8410136364638373	2660.9881579534967	3.541775238236104	1851.758037647843	1852.0	1762.0	1815.0	1888.0	1943.0	0.0	0.0	0.0	0.0	0.0	0.0	2949.0	1926.7497255762896	74.99168792844716	1923.0	972.0	1271.5	1755.5	2109.0	2511.5	1755269.0	0.2071799777323376	68220.0	69131.0	68734.79922538731	110.0685623000995	109.0	105.0	107.0
Position_1	69	24	24.0	0.4	0.0066666666666666	0.1849460415006815	104528.00000000016	182276.0000000001	182606.0366483428	1907.1429216717104	1909.0	1760.0	1851.0	1965.0	2044.0	2310.929941620514	3.075847752296904	4029.801259364194	5.363665476213743	1851.758037647843	1852.0	1762.0	1815.0	1888.0	1943.0	0.0	0.0	0.0	0.0	0.0	0.0	3091.0	1985.633431085044	133.8753934372014	1945.5	933.0	1353.15	1799.75	2199.0	2688.349999999999	2708404.0	0.2648104055113774	170507.0	171871.0	171277.78610694653	110.0685623000995	109.0	105.0	107.0
Position_1	70	24	24.0	0.4	0.0066666666666666	0.1794328721472761	39356.99999999986	112487.99999999988	112798.4376978177	1907.1429216717104	1909.0	1760.0	1851.0	1965.0	2044.0	917.1122276465384	1.2206763749975424	2621.239430431792	3.488869681904715	1851.758037647843	1852.0	1762.0	1815.0	1888.0	1943.0	0.0	0.0	0.0	0.0	0.0	0.0	2791.0	1939.675759937646	87.91772228980335	1973.0	856.0	1179.3	1787.0	2141.5	2473.8	2488604.0	0.1759957120952299	120738.0	122021.0	121463.01361819092	110.0685623000995	109.0	105.0	107.0
Position_1	71	24	24.0	0.4	0.0066666666666666	0.1412201209166121	128574.00000000012	189051.0000000001	189307.72205563905	1907.1429216717104	1909.0	1760.0	1851.0	1965.0	2044.0	3780.282381827272	5.031555850212098	5558.4034452286405	7.39823498559932	1851.758037647843	1852.0	1762.0	1815.0	1888.0	1943.0	0.0	0.0	0.0	0.0	0.0	0.0	2890.0	2030.181903864279	178.4238662164364	2020.0	1070.0	1618.0	1844.0	2224.0	2495.0	2154023.0	0.2626712358313291	115702.0	116763.0	116301.56309345328	110.0685623000995	109.0	105.0	107.0
Position_1	72	24	24.0	0.4	0.0066666666666666	0.1732378821697643	17878.999999999978	68551.99999999997	68767.10453106783	1907.1429216717104	1909.0	1760.0	1851.0	1965.0	2044.0	699.8676854859975	0.9315238893818626	2683.4459184202774	3.571666517417389	1851.758037647843	1852.0	1762.0	1815.0	1888.0	1943.0	0.0	0.0	0.0	0.0	0.0	0.0	2903.0	1929.111361079865	77.35332343202231	1911.0	999.0	1306.4	1751.0	2141.0	2484.5999999999995	1714980.0	0.2210885604002291	75346.0	76235.0	75848.36719140431	110.0685623000995	109.0	105.0	107.0
Position_1	73	24	24.0	0.4	0.0066666666666666	0.1430456635004534	-77992.00000000006	-37864.00000000006	-37693.65850408131	1907.1429216717104	1909.0	1760.0	1851.0	1965.0	2044.0	-4823.51759525365	-6.420101919282608	-2341.748772011031	-3.1168676155466826	1851.758037647843	1852.0	1762.0	1815.0	1888.0	1943.0	0.0	0.0	0.0	0.0	0.0	0.0	2274.0	1798.215909090909	-53.54212855693368	1877.0	943.0	1148.05	1688.0	1970.5	2091.55	1265944.0	0.2684934583852381	65598.0	66302.0	65995.82508745628	110.0685623000995	109.0	105.0	107.0
Position_1	74	24	24.0	0.4	0.0066666666666666	0.1775079260783692	123597.99999999996	178659.99999999997	178893.73563218393	1907.1429216717104	1909.0	1760.0	1851.0	1965.0	2044.0	4614.983665945136	6.142543259372976	6670.924948281995	8.879001106163336	1851.758037647843	1852.0	1762.0	1815.0	1888.0	1943.0	0.0	0.0	0.0	0.0	0.0	0.0	3183.0	2036.948240165632	185.19020251778875	2011.0	842.0	1528.0	1799.0	2249.75	2686.0	1967692.0	0.2146334335207888	96046.0	97012.0	96591.87931034484	110.0685623000995	109.0	105.0	107.0
Position_1	77	24	24.0	0.4	0.0066666666666666	0.1630766259987094	89379.99999999997	137145.99999999997	137348.7644511078	1907.1429216717104	1909.0	1760.0	1851.0	1965.0	2044.0	3772.180776667276	5.020772613744144	5788.090230440928	7.703948096716876	1851.758037647843	1852.0	1762.0	1815.0	1888.0	1943.0	0.0	0.0	0.0	0.0	0.0	0.0	2951.0	2015.658711217184	163.90067356934105	1996.0	960.0	1444.1	1852.25	2195.75	2594.45	1689122.0	0.2140932446947582	94394.0	95232.0	94867.54747626188	110.0685623000995	109.0	105.0	107.0
Position_1	78	24	24.0	0.4	0.0066666666666666	0.1074645889314875	74960.0	138230.0	138498.57821089463	1907.1429216717104	1909.0	1760.0	1851.0	1965.0	2044.0	2344.8727143567285	3.121025582808805	4324.0629042893615	5.75532772560914	1851.758037647843	1852.0	1762.0	1815.0	1888.0	1943.0	0.0	0.0	0.0	0.0	0.0	0.0	2864.0	1976.5315315315315	124.77349388368884	1975.0	1104.0	1645.45	1860.0	2091.0	2317.0	2193950.0	0.1670786568719552	112385.0	113495.0	113012.25262368815	110.0685623000995	109.0	105.0	107.0
Position_1	80	24	24.0	0.4	0.0066666666666666	0.2010825639231839	-57058.00000000005	2164.999999999951	2416.398883891402	1907.1429216717104	1909.0	1760.0	1851.0	1965.0	2044.0	-1801.843457592956	-2.398253642056224	68.36887177413608	0.0909989683313751	1851.758037647843	1852.0	1762.0	1815.0	1888.0	1943.0	0.0	0.0	0.0	0.0	0.0	0.0	2816.0	1854.0837343599608	2.32569671211877	1866.0	848.0	1139.7	1669.0	2077.0	2479.1	1926393.0	0.2866105161131955	83191.00000000001	84230.00000000001	83778.13105947028	110.0685623000995	109.0	105.0	107.0
Position_1	81	24	24.0	0.4	0.0066666666666666	0.1695247885452918	68488.00000000007	136546.00000000006	136834.9030484759	1907.1429216717104	1909.0	1760.0	1851.0	1965.0	2044.0	1767.0378182617535	2.3519273361063937	3522.98133880927	4.689088161955137	1851.758037647843	1852.0	1762.0	1815.0	1888.0	1943.0	0.0	0.0	0.0	0.0	0.0	0.0	2719.0	1966.36013400335	114.60209635550746	1959.0	966.0	1370.95	1761.25	2174.0	2533.35	2347834.0	0.2873522718398189	102086.0	103280.0	102760.7203898051	110.0685623000995	109.0	105.0	107.0
Position_1	88	24	24.0	0.4	0.0066666666666666	0.144231146088643	164482.00000000006	237043.0000000001	237351.0180742964	1907.1429216717104	1909.0	1760.0	1851.0	1965.0	2044.0	3884.6882756831137	5.170520094934224	5598.412974871124	7.451487669553465	1851.758037647843	1852.0	1762.0	1815.0	1888.0	1943.0	0.0	0.0	0.0	0.0	0.0	0.0	2968.0	2038.2081696779264	186.45013203008352	1990.0	1190.0	1587.0	1858.0	2186.0	2573.4	2594639.0	0.2022856965794924	72303.00000000001	73576.00000000001	73022.3626936532	110.0685623000995	109.0	105.0	107.0
Position_1	89	24	24.0	0.4	0.0066666666666666	0.1765625730242689	18418.00000000001	72340.00000000001	72568.89638514083	1907.1429216717104	1909.0	1760.0	1851.0	1965.0	2044.0	679.013065156242	0.903766389722958	2666.945658236644	3.5497046711129734	1851.758037647843	1852.0	1762.0	1815.0	1888.0	1943.0	0.0	0.0	0.0	0.0	0.0	0.0	2798.0	1928.4693446088795	76.71130696103683	1937.0	935.0	1237.5	1744.25	2144.25	2472.5	1824332.0	0.2516920086855356	66640.99999999999	67586.99999999999	67175.57746126936	110.0685623000995	109.0	105.0	107.0
Position_1	90	24	24.0	0.4	0.0066666666666666	0.1820220316756113	-3159.000000000093	50762.99999999991	50991.89638514072	1907.1429216717104	1909.0	1760.0	1851.0	1965.0	2044.0	-120.04132846489765	-0.1597750081867787	1928.9832088836365	2.56747665102412	1851.758037647843	1852.0	1762.0	1815.0	1888.0	1943.0	0.0	0.0	0.0	0.0	0.0	0.0	2986.0	1905.6606765327688	53.90263888492677	1911.5	983.0	1222.25	1755.0	2087.25	2525.5	1802755.0	0.2830629493452132	63144.00000000001	64090.00000000001	63678.57746126938	110.0685623000995	109.0	105.0	107.0
Position_1	91	24	24.0	0.4	0.0066666666666666	0.1521548979955276	42544.99999999998	94244.0	94463.45985340666	1907.1429216717104	1909.0	1760.0	1851.0	1965.0	2044.0	1649.1785668855805	2.195056672524708	3653.19508420648	4.862402657078825	1851.758037647843	1852.0	1762.0	1815.0	1888.0	1943.0	0.0	0.0	0.0	0.0	0.0	0.0	2726.0	1955.9073869900767	104.14934934223449	1918.0	1147.0	1483.3	1775.0	2131.5	2484.1	1774008.0	0.2762590525515083	87513.0	88420.0	88025.53885557222	110.0685623000995	109.0	105.0	107.0
Position_1	92	24	24.0	0.4	0.0066666666666666	0.1296791029927592	35630.000000000015	81686.00000000001	81881.50558054313	1907.1429216717104	1909.0	1760.0	1851.0	1965.0	2044.0	1590.2693932562984	2.116648562424133	3645.881157943698	4.852667821223061	1851.758037647843	1852.0	1762.0	1815.0	1888.0	1943.0	0.0	0.0	0.0	0.0	0.0	0.0	2791.0	1953.0965346534647	101.33849700562268	1935.5	1120.0	1573.8	1793.75	2097.0	2421.25	1578102.0	0.2217161619066599	73577.0	74385.0	74033.59470264868	110.0685623000995	109.0	105.0	107.0
Position_1	94	24	24.0	0.4	0.0066666666666666	0.1785476518867696	-61437.99999999999	-40347.99999999999	-40258.47392970178	1907.1429216717104	1909.0	1760.0	1851.0	1965.0	2044.0	-8952.21698904259	-11.915400812415688	-5879.163564469716	-7.825166704309192	1851.758037647843	1852.0	1762.0	1815.0	1888.0	1943.0	0.0	0.0	0.0	0.0	0.0	0.0	2578.0	1742.9513513513514	-108.8066862964913	1770.5	1122.0	1211.6	1519.0	1955.0	2265.4500000000003	644892.0	0.2485544052997393	25041.0	25411.0	25250.08420789605	110.0685623000995	109.0	105.0	107.0
Position_1	95	24	24.0	0.4	0.0066666666666666	0.1474460644465685	99143.99999999996	136421.99999999997	136580.24337831087	1907.1429216717104	1909.0	1760.0	1851.0	1965.0	2044.0	6655.552142711183	8.858539901948584	9158.030081628189	12.189338038647117	1851.758037647843	1852.0	1762.0	1815.0	1888.0	1943.0	0.0	0.0	0.0	0.0	0.0	0.0	3082.0	2060.5963302752293	208.83829262738664	2037.5	1007.0	1658.9	1889.25	2201.75	2614.05	1347630.0	0.2563376953607026	68957.0	69611.0	69326.57046476763	110.0685623000995	109.0	105.0	107.0
Position_1	96	24	24.0	0.4	0.0066666666666666	0.1079870621805196	78961.00000000003	103471.00000000004	103575.04381142768	1907.1429216717104	1909.0	1760.0	1851.0	1965.0	2044.0	9427.42519517552	12.547902934778616	12353.75834107985	16.44285235197728	1851.758037647843	1852.0	1762.0	1815.0	1888.0	1943.0	0.0	0.0	0.0	0.0	0.0	0.0	2636.0	2092.63023255814	240.8721949102969	2064.5	1327.0	1756.25	1925.25	2269.75	2456.0	899831.0	0.1037079028583198	30910.0	31340.0	31152.98975512244	110.0685623000995	109.0	105.0	107.0
Position_1	97	24	24.0	0.4	0.0066666666666666	0.1657499514982148	92167.00000000004	112858.00000000004	112945.83233383315	1907.1429216717104	1909.0	1760.0	1851.0	1965.0	2044.0	14424.609842388176	19.19915570021866	17662.857829724788	23.50926377136369	1851.758037647843	1852.0	1762.0	1815.0	1888.0	1943.0	0.0	0.0	0.0	0.0	0.0	0.0	3199.0	2162.9035812672178	311.1455436193751	2135.0	1254.0	1587.0	1923.0	2384.5	2797.9	785134.0	0.2061859268692372	24504.0	24867.0	24709.12856071964	110.0685623000995	109.0	105.0	107.0
Position_1	103	24	24.0	0.4	0.0066666666666666	0.1702888697488111	-8642.000000000067	25500.99999999993	25645.935448942164	1907.1429216717104	1909.0	1760.0	1851.0	1965.0	2044.0	-614.9198573601651	-0.8184583301463796	1814.5187783547103	2.415124493990119	1851.758037647843	1852.0	1762.0	1815.0	1888.0	1943.0	0.0	0.0	0.0	0.0	0.0	0.0	2682.0	1894.5726210350583	42.81458338721564	1889.0	1143.0	1378.8	1664.5	2037.5	2505.5	1134849.0	0.264341521376523	38415.00000000001	39014.00000000001	38753.4903798101	110.0685623000995	109.0	105.0	107.0
Position_1	104	24	24.0	0.4	0.0066666666666666	0.1157679331989513	-42019.99999999999	-27997.999999999985	-27938.477261369288	1907.1429216717104	1909.0	1760.0	1851.0	1965.0	2044.0	-12158.64944399584	-16.183162409958463	-8101.329536720502	-10.782869613374988	1851.758037647843	1852.0	1762.0	1815.0	1888.0	1943.0	0.0	0.0	0.0	0.0	0.0	0.0	2148.0	1738.1869918699188	-113.57104577792391	1764.0	1219.0	1399.75	1594.0	1901.5	2022.0	427594.0	0.2261209834809116	12256.999999999996	12502.999999999996	12396.012743628184	110.0685623000995	109.0	105.0	107.0
Position_1	105	24	24.0	0.4	0.0066666666666666	0.1348761182732626	14795.99999999997	41300.99999999997	41413.51249375312	1907.1429216717104	1909.0	1760.0	1851.0	1965.0	2044.0	1682.1708833116536	2.23896944568781	4695.548773428946	6.249775417433928	1851.758037647843	1852.0	1762.0	1815.0	1888.0	1943.0	0.0	0.0	0.0	0.0	0.0	0.0	2977.0	1940.8193548387096	89.06131719086693	1937.0	1264.0	1511.8	1802.0	2039.0	2499.8	902481.0	0.252625156370664	59037.0	59502.0	59299.7679910045	110.0685623000995	109.0	105.0	107.0
Position_1	106	24	24.0	0.4	0.0066666666666666	0.1272957901408977	-19919.000000000004	-11027.000000000004	-10989.253873063462	1907.1429216717104	1909.0	1760.0	1851.0	1965.0	2044.0	-11073.409226439158	-14.73870768039052	-6130.151289720599	-8.159231366618117	1851.758037647843	1852.0	1762.0	1815.0	1888.0	1943.0	0.0	0.0	0.0	0.0	0.0	0.0	2360.0	1781.3141025641023	-70.44393508374014	1794.5	1264.0	1365.5	1648.25	1936.75	2130.25	277885.0	0.183514451452832	6924.0	7080.0	7012.154422788607	110.0685623000995	109.0	105.0	107.0
Position_1	107	24	24.0	0.4	0.0066666666666666	0.1352343678342756	27744.000000000025	41139.00000000002	41195.86115275699	1907.1429216717104	1909.0	1760.0	1851.0	1965.0	2044.0	9013.84347958464	11.997425671327155	13365.791050556243	17.78986788829036	1851.758037647843	1852.0	1762.0	1815.0	1888.0	1943.0	0.0	0.0	0.0	0.0	0.0	0.0	2500.0	2027.0595744680847	175.30153682024252	2024.0	1281.0	1477.9	1870.5	2246.0	2439.9	476359.0	0.2026097193398731	10875.000000000002	11110.000000000002	11007.796726636683	110.0685623000995	109.0	105.0	107.0
Position_1	120	24	24.0	0.4	0.0066666666666666	0.1466130338740321	113130.00000000007	175203.00000000006	175466.49700149937	1907.1429216717104	1909.0	1760.0	1851.0	1965.0	2044.0	3443.6562732634898	4.583506499713705	5333.14691102787	7.098418538578096	1851.758037647843	1852.0	1762.0	1815.0	1888.0	1943.0	0.0	0.0	0.0	0.0	0.0	0.0	3131.0	2012.8842975206608	161.12625987281854	1989.0	1048.0	1550.2	1852.0	2181.0	2538.6	2192031.0	0.2181041530531845	97794.0	98883.0	98409.38568215891	110.0685623000995	109.0	105.0	107.0
Position_1	1	25	25.0	0.4166666666666667	0.0069444444444444	0.1517016127743542	153851.9999999999	248841.9999999999	246828.96360153257	1913.2168258439024	1915.0	1765.0	1856.0	1971.0	2050.0	2749.466684404093	3.659540156941848	4447.019139695834	5.918982474935155	1857.25033316675	1856.0	1767.0	1820.0	1895.0	1950.0	0.0	0.0	0.0	0.0	0.0	0.0	3226.0	2010.560248447205	153.30991528045502	1982.0	895.0	1555.9	1860.25	2125.0	2602.3	3237002.0	0.1789650302562242	175688.00000000003	175688.00000000003	175478.93869731802	109.92761278458384	108.0	105.0	107.0
Position_1	3	25	25.0	0.4166666666666667	0.0069444444444444	0.1239130163881103	193750.99999999985	280775.9999999999	278931.7585790438	1913.2168258439024	1915.0	1765.0	1856.0	1971.0	2050.0	3915.058545199156	5.210942923660077	5673.5422170044985	7.551484690832987	1857.25033316675	1856.0	1767.0	1820.0	1895.0	1950.0	0.0	0.0	0.0	0.0	0.0	0.0	3048.0	2046.356610169492	189.1062770027416	2015.0	942.0	1736.0	1917.5	2173.5	2447.3	3018376.0	0.2506232758400886	165244.00000000003	165244.00000000003	165052.46868232553	109.92761278458384	108.0	105.0	107.0
Position_1	5	25	25.0	0.4166666666666667	0.0069444444444444	0.1336338618164012	169768.99999999988	269891.9999999999	267770.1846160253	1913.2168258439024	1915.0	1765.0	1856.0	1971.0	2050.0	2621.960773452521	3.4898297894653054	4168.288892958361	5.547992516527579	1857.25033316675	1856.0	1767.0	1820.0	1895.0	1950.0	0.0	0.0	0.0	0.0	0.0	0.0	2862.0	2015.0406599882144	157.79032682146453	2007.0	927.0	1589.8	1888.0	2161.0	2469.2	3419524.0	0.2057411622253856	163183.00000000003	163183.00000000003	162962.64159586874	109.92761278458384	108.0	105.0	107.0
Position_1	11	25	25.0	0.4166666666666667	0.0069444444444444	0.1349852650243117	-51759.99999999984	37389.00000000016	35499.746585041066	1913.2168258439024	1915.0	1765.0	1856.0	1971.0	2050.0	-943.4699289578156	-1.2557584754428526	681.5184925387177	0.9071011135690332	1857.25033316675	1856.0	1767.0	1820.0	1895.0	1950.0	0.0	0.0	0.0	0.0	0.0	0.0	2701.0	1880.744540039709	23.49420687295901	1882.0	857.0	1411.0	1767.0	1994.0	2337.5	2841805.0	0.2087381294170581	119487.0	119487.0	119290.79401965684	109.92761278458384	108.0	105.0	107.0
Position_1	13	25	25.0	0.4166666666666667	0.0069444444444444	0.1181653353442257	114152.99999999988	211148.99999999988	209093.45227386305	1913.2168258439024	1915.0	1765.0	1856.0	1971.0	2050.0	1784.6609639495614	2.375383743016866	3301.090447706028	4.3937513858967225	1857.25033316675	1856.0	1767.0	1820.0	1895.0	1950.0	0.0	0.0	0.0	0.0	0.0	0.0	2806.0	1984.4361313868608	127.18579822011134	1983.0	1121.0	1592.0	1881.0	2097.0	2372.55	3262413.0	0.223917458075013	155565.0	155565.0	155351.52373813093	109.92761278458384	108.0	105.0	107.0
Position_1	16	25	25.0	0.4166666666666667	0.0069444444444444	0.1361187062195371	62694.99999999995	151312.99999999994	149434.9995835416	1913.2168258439024	1915.0	1765.0	1856.0	1971.0	2050.0	1198.7075505124687	1.5954797497320958	2893.054240221601	3.850655193734951	1857.25033316675	1856.0	1767.0	1820.0	1895.0	1950.0	0.0	0.0	0.0	0.0	0.0	0.0	2841.0	1956.7410119840213	99.49067881727136	1963.5	838.0	1521.2	1821.5	2110.75	2387.9	2939025.0	0.1794364161032184	119887.0	119887.0	119691.96268532402	109.92761278458384	108.0	105.0	107.0
Position_1	21	25	25.0	0.4166666666666667	0.0069444444444444	0.1604306915886703	48131.00000000009	139699.0000000001	137758.48292520424	1913.2168258439024	1915.0	1765.0	1856.0	1971.0	2050.0	837.085534699943	1.114160846685624	2429.619416011452	3.233823442711242	1857.25033316675	1856.0	1767.0	1820.0	1895.0	1950.0	0.0	0.0	0.0	0.0	0.0	0.0	3212.0	1946.0122422680413	88.7619091012914	1961.5	936.0	1270.0	1839.75	2103.25	2410.0	3020211.0	0.2359521539714959	141874.00000000003	141874.00000000003	141672.47009828422	109.92761278458384	108.0	105.0	107.0
Position_1	24	25	25.0	0.4166666666666667	0.0069444444444444	0.1529250243784645	87137.99999999999	183485.0	181443.2059386974	1913.2168258439024	1915.0	1765.0	1856.0	1971.0	2050.0	1370.0457388286518	1.823530878380936	2884.8819388668	3.839777860631711	1857.25033316675	1856.0	1767.0	1820.0	1895.0	1950.0	0.0	0.0	0.0	0.0	0.0	0.0	2829.0	1968.360685854256	111.11035268750608	1975.0	895.0	1454.2	1788.0	2169.0	2458.4	3214333.0	0.2357130400993987	142400.0	142400.0	142187.9521072797	109.92761278458384	108.0	105.0	107.0
Position_1	26	25	25.0	0.4166666666666667	0.0069444444444444	0.1525904103144176	18770.99999999993	109630.99999999994	107705.4869232051	1913.2168258439024	1915.0	1765.0	1856.0	1971.0	2050.0	329.2881737904925	0.4382825593151455	1923.189589304011	2.5597653433636385	1857.25033316675	1856.0	1767.0	1820.0	1895.0	1950.0	0.0	0.0	0.0	0.0	0.0	0.0	2829.0	1927.188961038961	69.9386278722111	1934.0	942.0	1351.95	1782.75	2106.25	2419.1	2967871.0	0.1344737074287917	110274.0	110274.0	110074.02831917374	109.92761278458384	108.0	105.0	107.0
Position_1	31	25	25.0	0.4166666666666667	0.0069444444444444	0.154452869409673	-9776.999999999956	68752.00000000004	67087.80655505593	1913.2168258439024	1915.0	1765.0	1856.0	1971.0	2050.0	-218.477359256426	-0.2907933651703029	1536.3358293543904	2.044862988870693	1857.25033316675	1856.0	1767.0	1820.0	1895.0	1950.0	0.0	0.0	0.0	0.0	0.0	0.0	2739.0	1907.6543951915853	50.40406202483541	1921.0	945.0	1285.0	1782.5	2072.5	2378.5	2539088.0	0.1899803764054118	106119.0	106119.0	105946.16733300018	109.92761278458384	108.0	105.0	107.0
Position_1	32	25	25.0	0.4166666666666667	0.0069444444444444	0.180274474280981	-79358.99999999996	12976.000000000044	11019.228594036456	1913.2168258439024	1915.0	1765.0	1856.0	1971.0	2050.0	-1503.0400618182723	-2.0005463222801203	245.7622682008844	0.327109578975377	1857.25033316675	1856.0	1767.0	1820.0	1895.0	1950.0	0.0	0.0	0.0	0.0	0.0	0.0	3106.0	1864.291373801917	7.0410406351670645	1890.0	907.0	1168.4	1737.0	2028.0	2391.5999999999995	2917616.0	0.2754274134904674	129489.0	129489.0	129285.78202565384	109.92761278458384	108.0	105.0	107.0
Position_1	35	25	25.0	0.4166666666666667	0.0069444444444444	0.1669042638138059	121148.9999999998	226463.9999999998	224232.15529735124	1913.2168258439024	1915.0	1765.0	1856.0	1971.0	2050.0	1827.497721213903	2.4323994669357045	3416.144119530377	4.546887823094931	1857.25033316675	1856.0	1767.0	1820.0	1895.0	1950.0	0.0	0.0	0.0	0.0	0.0	0.0	2771.0	1982.870588235294	125.62025506854413	1988.0	850.0	1312.2	1832.0	2179.0	2522.0	3539424.0	0.2554843041948633	167120.00000000003	167120.00000000003	166888.21464267868	109.92761278458384	108.0	105.0	107.0
Position_1	36	25	25.0	0.4166666666666667	0.0069444444444444	0.150051883046998	67102.99999999994	142091.99999999994	140502.82654506082	1913.2168258439024	1915.0	1765.0	1856.0	1971.0	2050.0	1561.9461881593768	2.0789503764401305	3307.45358281958	4.402220718732861	1857.25033316675	1856.0	1767.0	1820.0	1895.0	1950.0	0.0	0.0	0.0	0.0	0.0	0.0	2742.0	1967.795436664044	110.54510349729412	1979.0	904.0	1378.5	1865.0	2109.0	2425.5	2501068.0	0.1919316095147667	123755.0	123755.0	123589.95843744796	109.92761278458384	108.0	105.0	107.0
Position_1	39	25	25.0	0.4166666666666667	0.0069444444444444	0.1838659049245726	53168.00000000005	129809.00000000006	128184.81721639194	1913.2168258439024	1915.0	1765.0	1856.0	1971.0	2050.0	1318.192914733132	1.754514769509799	3218.3513404414884	4.28362563412762	1857.25033316675	1856.0	1767.0	1820.0	1895.0	1950.0	0.0	0.0	0.0	0.0	0.0	0.0	2927.0	1955.9299461123944	98.6796129456443	1948.0	851.0	1360.8	1732.0	2147.5	2602.1	2540753.0	0.2639766808530592	144796.0	144796.0	144627.32258870563	109.92761278458384	108.0	105.0	107.0
Position_1	41	25	25.0	0.4166666666666667	0.0069444444444444	0.1435232077837065	25872.0000000001	101215.0000000001	99618.32454606048	1913.2168258439024	1915.0	1765.0	1856.0	1971.0	2050.0	638.6048896257347	0.8499831080918528	2498.3145448155747	3.32525665914953	1857.25033316675	1856.0	1767.0	1820.0	1895.0	1950.0	0.0	0.0	0.0	0.0	0.0	0.0	2844.0	1935.259984338293	78.00965117154306	1951.0	1019.0	1440.6	1787.0	2080.0	2421.6000000000004	2471327.0	0.1972667110358146	106170.0	106170.0	106004.17932700316	109.92761278458384	108.0	105.0	107.0
Position_1	44	25	25.0	0.4166666666666667	0.0069444444444444	0.1741032330410574	254.00000000014504	80907.00000000015	79197.79456105303	1913.2168258439024	1915.0	1765.0	1856.0	1971.0	2050.0	5.774554535774631	0.007685932087116	1839.3774953765828	2.448211446346232	1857.25033316675	1856.0	1767.0	1820.0	1895.0	1950.0	0.0	0.0	0.0	0.0	0.0	0.0	3145.0	1915.1858083394293	57.93547517267962	1937.0	895.0	1261.6	1761.5	2074.5	2426.7	2618059.0	0.2156470644064967	128948.0	128948.0	128770.4926703315	109.92761278458384	108.0	105.0	107.0
Position_1	45	25	25.0	0.4166666666666667	0.0069444444444444	0.1459556034890667	47927.00000000013	140026.00000000012	138074.22992670356	1913.2168258439024	1915.0	1765.0	1856.0	1971.0	2050.0	911.7016198156388	1.2134748559746154	2663.674567911707	3.5453508498904824	1857.25033316675	1856.0	1767.0	1820.0	1895.0	1950.0	0.0	0.0	0.0	0.0	0.0	0.0	2998.0	1945.7027546444588	88.45242147770887	1943.0	915.0	1379.0	1819.0	2089.0	2429.0	3037242.0	0.2965133098379729	162625.00000000003	162625.00000000003	162422.30143261704	109.92761278458384	108.0	105.0	107.0
Position_1	46	25	25.0	0.4166666666666667	0.0069444444444444	0.1988003303196615	19272.999999999945	87358.99999999994	85916.11552557057	1913.2168258439024	1915.0	1765.0	1856.0	1971.0	2050.0	550.3746796070714	0.732548698557012	2494.6911033982387	3.320433858623056	1857.25033316675	1856.0	1767.0	1820.0	1895.0	1950.0	0.0	0.0	0.0	0.0	0.0	0.0	3117.0	1931.701039861352	74.45070669460188	1926.0	876.0	1245.65	1745.0	2099.0	2603.35	2229183.0	0.1804655216999156	131771.0	131771.0	131621.1510911211	109.92761278458384	108.0	105.0	107.0
Position_1	47	25	25.0	0.4166666666666667	0.0069444444444444	0.1846841008690228	22741.00000000004	104338.00000000004	102608.78923038492	1913.2168258439024	1915.0	1765.0	1856.0	1971.0	2050.0	451.4428477202649	0.6008704303156726	2071.2652849671053	2.756854094291217	1857.25033316675	1856.0	1767.0	1820.0	1895.0	1950.0	0.0	0.0	0.0	0.0	0.0	0.0	3031.0	1931.4432393347795	74.1929061680296	1937.0	828.0	1228.1	1764.5	2110.0	2539.8	2671186.0	0.2359550593285222	92683.0	92683.0	92503.41504247874	109.92761278458384	108.0	105.0	107.0
Position_1	49	25	25.0	0.4166666666666667	0.0069444444444444	0.1363826870609667	87001.00000000001	164173.00000000003	162537.56421789117	1913.2168258439024	1915.0	1765.0	1856.0	1971.0	2050.0	1841.804930991125	2.451442363149188	3475.530636838725	4.625931277632343	1857.25033316675	1856.0	1767.0	1820.0	1895.0	1950.0	0.0	0.0	0.0	0.0	0.0	0.0	3077.0	1981.514525993884	124.26419282713393	1952.5	973.0	1595.35	1832.0	2120.25	2469.3	2591821.0	0.1850044045428874	126857.0	126857.0	126687.1539230385	109.92761278458384	108.0	105.0	107.0
Position_1	51	25	25.0	0.4166666666666667	0.0069444444444444	0.1913278503248486	36143.99999999991	128360.99999999993	126406.72926036982	1913.2168258439024	1915.0	1765.0	1856.0	1971.0	2050.0	621.309084165628	0.8269623910244508	2206.503302141	2.936855895149672	1857.25033316675	1856.0	1767.0	1820.0	1895.0	1950.0	0.0	0.0	0.0	0.0	0.0	0.0	2984.0	1938.124760076776	80.87442691002548	1916.0	866.0	1225.4	1746.5	2149.0	2569.8	3029289.0	0.2363602699052976	128384.0	128384.0	128181.04172913544	109.92761278458384	108.0	105.0	107.0
Position_1	54	25	25.0	0.4166666666666667	0.0069444444444444	0.1623363332007774	84800.99999999988	168757.99999999988	166978.7759037148	1913.2168258439024	1915.0	1765.0	1856.0	1971.0	2050.0	1677.9774446195158	2.2333879787885755	3339.254461611308	4.44454768840465	1857.25033316675	1856.0	1767.0	1820.0	1895.0	1950.0	0.0	0.0	0.0	0.0	0.0	0.0	2894.0	1974.5931131412508	117.3427799745009	1955.0	963.0	1346.0	1833.5	2168.0	2520.0	2809846.0	0.241998756931095	131141.0	131141.0	130956.2209728469	109.92761278458384	108.0	105.0	107.0
Position_1	55	25	25.0	0.4166666666666667	0.0069444444444444	0.1320707444311639	46630.99999999999	120499.0	118933.58287522913	1913.2168258439024	1915.0	1765.0	1856.0	1971.0	2050.0	1188.0822925033651	1.581337531321979	3070.119194620811	4.0863286480403	1857.25033316675	1856.0	1767.0	1820.0	1895.0	1950.0	0.0	0.0	0.0	0.0	0.0	0.0	2770.0	1952.245207667732	94.99487450098172	1946.0	995.0	1513.55	1810.75	2098.0	2379.7000000000003	2444211.0	0.1838404940254945	101334.0	101334.0	101171.42562052306	109.92761278458384	108.0	105.0	107.0
Position_1	57	25	25.0	0.4166666666666667	0.0069444444444444	0.1790985894694021	-9480.000000000076	47690.99999999993	46479.42716141928	1913.2168258439024	1915.0	1765.0	1856.0	1971.0	2050.0	-343.90488625587943	-0.4577374036065755	1730.081005319514	2.302737818080273	1857.25033316675	1856.0	1767.0	1820.0	1895.0	1950.0	0.0	0.0	0.0	0.0	0.0	0.0	2778.0	1905.2167182662536	47.966385099503896	1926.0	923.0	1177.6	1782.0	2106.0	2458.6	1846155.0	0.1468291447488826	65415.99999999999	65415.99999999999	65290.1736631684	109.92761278458384	108.0	105.0	107.0
Position_1	59	25	25.0	0.4166666666666667	0.0069444444444444	0.1645841486319676	194866.0000000001	288381.00000000006	286399.22193070146	1913.2168258439024	1915.0	1765.0	1856.0	1971.0	2050.0	3389.4492204352573	4.511356912399327	5016.025143628646	6.676329466169728	1857.25033316675	1856.0	1767.0	1820.0	1895.0	1950.0	0.0	0.0	0.0	0.0	0.0	0.0	2818.0	2037.9438485804417	180.69351541369176	2029.0	852.0	1445.4	1846.0	2220.0	2618.0	3230141.0	0.2519091870878951	162989.99999999997	162989.99999999997	162784.1849908379	109.92761278458384	108.0	105.0	107.0
Position_1	60	25	25.0	0.4166666666666667	0.0069444444444444	0.1843284459593113	-12329.000000000004	72985.0	71177.01824087964	1913.2168258439024	1915.0	1765.0	1856.0	1971.0	2050.0	-242.55760008387443	-0.3228441657116369	1435.888266860375	1.91116728319116	1857.25033316675	1856.0	1767.0	1820.0	1895.0	1950.0	0.0	0.0	0.0	0.0	0.0	0.0	2989.0	1906.473720608576	49.22338744182548	1925.0	920.0	1212.25	1738.25	2090.0	2521.75	2756761.0	0.2677013685450862	106745.0	106745.0	106557.2343828086	109.92761278458384	108.0	105.0	107.0
Position_1	62	25	25.0	0.4166666666666667	0.0069444444444444	0.1629590744949059	165936.00000000006	262932.00000000006	260876.45227386325	1913.2168258439024	1915.0	1765.0	1856.0	1971.0	2050.0	2749.5677993108143	3.6596747408826937	4356.796358887709	5.7988959536795415	1857.25033316675	1856.0	1767.0	1820.0	1895.0	1950.0	0.0	0.0	0.0	0.0	0.0	0.0	3113.0	2015.934306569343	158.6839734025932	1995.0	889.0	1453.3	1847.0	2185.0	2612.7	3314196.0	0.2903739283335029	142749.00000000003	142749.00000000003	142535.52373813096	109.92761278458384	108.0	105.0	107.0
Position_1	64	25	25.0	0.4166666666666667	0.0069444444444444	0.1370806856463089	-9792.99999999998	56110.00000000002	54713.37785274039	1913.2168258439024	1915.0	1765.0	1856.0	1971.0	2050.0	-283.9540651459642	-0.3779428607092783	1626.944000341069	2.1654624644539626	1857.25033316675	1856.0	1767.0	1820.0	1895.0	1950.0	0.0	0.0	0.0	0.0	0.0	0.0	2664.0	1906.2327663384065	48.98243317165657	1922.0	1047.0	1390.0	1780.0	2061.0	2305.2	2129262.0	0.2007603716515113	91782.0	91782.0	91636.95560553056	109.92761278458384	108.0	105.0	107.0
Position_1	68	25	25.0	0.4166666666666667	0.0069444444444444	0.1507412049672578	16285.000000000096	73692.0000000001	72475.42582875244	1913.2168258439024	1915.0	1765.0	1856.0	1971.0	2050.0	573.1608957692229	0.7628771522688356	2593.6366429859	3.452130371814232	1857.25033316675	1856.0	1767.0	1820.0	1895.0	1950.0	0.0	0.0	0.0	0.0	0.0	0.0	2807.0	1931.736896197328	74.48656303057805	1910.0	1034.0	1452.8	1774.0	2096.0	2450.0	1879580.0	0.1993772463881647	79343.99999999999	79343.99999999999	79217.65425620522	109.92761278458384	108.0	105.0	107.0
Position_1	69	25	25.0	0.4166666666666667	0.0069444444444444	0.1835589496224013	120075.9999999999	202203.99999999988	200463.53623188403	1913.2168258439024	1915.0	1765.0	1856.0	1971.0	2050.0	2629.426276863834	3.499766374505763	4427.866608539383	5.893490455965917	1857.25033316675	1856.0	1767.0	1820.0	1895.0	1950.0	0.0	0.0	0.0	0.0	0.0	0.0	3210.0	2001.2614942528733	144.0111610861236	1981.0	897.0	1303.3	1814.0	2224.25	2605.0	2785756.0	0.2477917183767548	167216.99999999997	167216.99999999997	167036.24637681158	109.92761278458384	108.0	105.0	107.0
Position_1	70	25	25.0	0.4166666666666667	0.0069444444444444	0.1769577945391865	86511.00000000003	170173.00000000003	168400.02756954866	1913.2168258439024	1915.0	1765.0	1856.0	1971.0	2050.0	1867.7416840562	2.4859641814788023	3673.9744726207728	4.890060023058248	1857.25033316675	1856.0	1767.0	1820.0	1895.0	1950.0	0.0	0.0	0.0	0.0	0.0	0.0	3100.0	1976.009167842031	118.75883467528116	1955.5	916.0	1367.1	1800.5	2131.75	2619.3	2801981.0	0.2122763924794759	136119.0	136119.0	135934.87023155089	109.92761278458384	108.0	105.0	107.0
Position_1	71	25	25.0	0.4166666666666667	0.0069444444444444	0.1738782388397607	149981.00000000006	231932.0000000001	230195.2872313845	1913.2168258439024	1915.0	1765.0	1856.0	1971.0	2050.0	3168.8047691548645	4.217679147745125	4900.268885523006	6.522257886631121	1857.25033316675	1856.0	1767.0	1820.0	1895.0	1950.0	0.0	0.0	0.0	0.0	0.0	0.0	2861.0	2022.9776817854568	165.7273486187073	2022.0	950.0	1427.2	1813.0	2242.0	2629.0	2809916.0	0.2609685949744448	138247.0	138247.0	138066.63593203397	109.92761278458384	108.0	105.0	107.0
Position_1	72	25	25.0	0.4166666666666667	0.0069444444444444	0.1479872591398481	21360.00000000005	77646.00000000006	76453.18215892065	1913.2168258439024	1915.0	1765.0	1856.0	1971.0	2050.0	762.5490311870715	1.0149527605099922	2771.9514080314257	3.689467324089827	1857.25033316675	1856.0	1767.0	1820.0	1895.0	1950.0	0.0	0.0	0.0	0.0	0.0	0.0	2769.0	1937.3899371069183	80.1396039401684	1931.0	966.0	1412.9	1784.25	2091.0	2424.7	1848270.0	0.2117710953417463	74577.00000000001	74577.00000000001	74453.12143928037	109.92761278458384	108.0	105.0	107.0
Position_1	73	25	25.0	0.4166666666666667	0.0069444444444444	0.1660102683529467	-107255.00000000007	-41234.00000000008	-42633.12281359321	1913.2168258439024	1915.0	1765.0	1856.0	1971.0	2050.0	-3042.622901123143	-4.049731081394903	-1169.7311333262955	-1.5569121384572997	1857.25033316675	1856.0	1767.0	1820.0	1895.0	1950.0	0.0	0.0	0.0	0.0	0.0	0.0	2748.0	1819.1510277033065	-38.09930546344344	1847.0	939.0	1189.8	1679.0	2033.5	2232.0	2035630.0	0.256138674596127	79180.0	79180.0	79034.69590204897	109.92761278458384	108.0	105.0	107.0
Position_1	74	25	25.0	0.4166666666666667	0.0069444444444444	0.1753602012102023	32629.99999999997	91275.99999999996	90033.16883225057	1913.2168258439024	1915.0	1765.0	1856.0	1971.0	2050.0	1154.633935319329	1.5368177679100268	3229.8610812199554	4.2989450991037605	1857.25033316675	1856.0	1767.0	1820.0	1895.0	1950.0	0.0	0.0	0.0	0.0	0.0	0.0	2861.0	1947.826961770624	90.5766286038738	1935.0	891.0	1303.9	1772.25	2146.0	2550.0	1936140.0	0.2376937834642084	102377.0	102377.0	102247.92736964852	109.92761278458384	108.0	105.0	107.0
Position_1	77	25	25.0	0.4166666666666667	0.0069444444444444	0.2046923127592072	106058.00000000007	157447.0000000001	156357.95981176093	1913.2168258439024	1915.0	1765.0	1856.0	1971.0	2050.0	4308.941736171656	5.735201450844474	6396.782416555267	8.51411739643506	1857.25033316675	1856.0	1767.0	1820.0	1895.0	1950.0	0.0	0.0	0.0	0.0	0.0	0.0	3839.0	2036.7657864523533	179.51545328560383	1983.0	1018.0	1477.0	1843.5	2136.5	2910.5	1774023.0	0.1977630772065504	111479.0	111479.0	111365.89913376643	109.92761278458384	108.0	105.0	107.0
Position_1	78	25	25.0	0.4166666666666667	0.0069444444444444	0.1342729904274613	166502.00000000003	251226.00000000003	249430.5215725472	1913.2168258439024	1915.0	1765.0	1856.0	1971.0	2050.0	3749.2418548158594	4.990240908759908	5657.031352283871	7.529508729889831	1857.25033316675	1856.0	1767.0	1820.0	1895.0	1950.0	0.0	0.0	0.0	0.0	0.0	0.0	3344.0	2030.9484679665736	173.69813479982395	2009.0	1244.0	1643.5	1869.0	2158.0	2555.5	2916442.0	0.2066998571454096	135506.0	135506.0	135319.53290021658	109.92761278458384	108.0	105.0	107.0
Position_1	80	25	25.0	0.4166666666666667	0.0069444444444444	0.1976729725470429	1346.0000000000991	79934.0000000001	78268.55622188923	1913.2168258439024	1915.0	1765.0	1856.0	1971.0	2050.0	30.479949632239308	0.0405688129605105	1810.0923431673405	2.40923290875573	1857.25033316675	1856.0	1767.0	1820.0	1895.0	1950.0	0.0	0.0	0.0	0.0	0.0	0.0	2884.0	1916.0105105105104	58.76017734376069	1904.5	860.0	1175.65	1726.75	2134.25	2587.45	2552126.0	0.3078553889105413	92031.0	92031.0	91858.03748125937	109.92761278458384	108.0	105.0	107.0
Position_1	81	25	25.0	0.4166666666666667	0.0069444444444444	0.1484241034100583	116131.00000000004	190884.0000000001	189299.82787772792	1913.2168258439024	1915.0	1765.0	1856.0	1971.0	2050.0	2757.337235495039	3.670015860443896	4532.222755855327	6.03238848804344	1857.25033316675	1856.0	1767.0	1820.0	1895.0	1950.0	0.0	0.0	0.0	0.0	0.0	0.0	2756.0	2006.6582478295184	149.4079146627687	1973.0	1145.0	1534.3	1823.5	2193.5	2554.0	2542436.0	0.2792654928717733	117782.0	117782.0	117617.47784441114	109.92761278458384	108.0	105.0	107.0
Position_1	88	25	25.0	0.4166666666666667	0.0069444444444444	0.1552881924482851	150444.00000000012	225610.0000000001	224017.0755455608	1913.2168258439024	1915.0	1765.0	1856.0	1971.0	2050.0	3546.3464925274434	4.720187181554027	5318.199676817396	7.078523769843954	1857.25033316675	1856.0	1767.0	1820.0	1895.0	1950.0	0.0	0.0	0.0	0.0	0.0	0.0	2976.0	2033.087912087912	175.83757892116228	1987.5	1207.0	1523.45	1854.0	2193.25	2634.0	2590154.0	0.1801370850333246	85644.99999999999	85644.99999999999	85479.56888222555	109.92761278458384	108.0	105.0	107.0
Position_1	89	25	25.0	0.4166666666666667	0.0069444444444444	0.1969918400412022	-31489.99999999996	43204.00000000005	41621.07821089467	1913.2168258439024	1915.0	1765.0	1856.0	1971.0	2050.0	-759.0843266889998	-1.0103412388230586	1041.4569466583555	1.3861791960022714	1857.25033316675	1856.0	1767.0	1820.0	1895.0	1950.0	0.0	0.0	0.0	0.0	0.0	0.0	2735.0	1890.126382306477	32.87604913972723	1907.0	912.0	1158.25	1682.25	2120.0	2508.25	2392900.0	0.2551199778981953	102740.0	102740.0	102575.60769615194	109.92761278458384	108.0	105.0	107.0
Position_1	90	25	25.0	0.4166666666666667	0.0069444444444444	0.1876649758305082	26923.99999999997	95245.99999999996	93798.1141929036	1913.2168258439024	1915.0	1765.0	1856.0	1971.0	2050.0	754.3323847834416	1.0040164041467607	2668.5166513550635	3.5517956629535887	1857.25033316675	1856.0	1767.0	1820.0	1895.0	1950.0	0.0	0.0	0.0	0.0	0.0	0.0	3116.0	1938.2504317789287	81.00009861217927	1940.0	939.0	1251.0	1756.0	2134.75	2577.15	2244494.0	0.2797285874532381	74735.00000000001	74735.00000000001	74584.63168415794	109.92761278458384	108.0	105.0	107.0
Position_1	91	25	25.0	0.4166666666666667	0.0069444444444444	0.1640139864250259	39011.00000000001	92760.0	91620.94648509086	1913.2168258439024	1915.0	1765.0	1856.0	1971.0	2050.0	1543.4494691297346	2.0543312434116765	3670.0000706588953	4.884770094046989	1857.25033316675	1856.0	1767.0	1820.0	1895.0	1950.0	0.0	0.0	0.0	0.0	0.0	0.0	2744.0	1957.8221734357849	100.57184026903496	1965.0	1043.0	1299.0	1838.5	2122.0	2486.0	1783576.0	0.2283193329313164	95603.0	95603.0	95484.7050641346	109.92761278458384	108.0	105.0	107.0
Position_1	92	25	25.0	0.4166666666666667	0.0069444444444444	0.1369850789052313	46003.999999999935	103882.99999999994	102656.4231634183	1913.2168258439024	1915.0	1765.0	1856.0	1971.0	2050.0	1556.0212226540043	2.07106424735248	3513.697780040129	4.676731745233411	1857.25033316675	1856.0	1767.0	1820.0	1895.0	1950.0	0.0	0.0	0.0	0.0	0.0	0.0	2889.0	1961.89500509684	104.64467193009	1961.0	989.0	1513.0	1815.0	2107.0	2428.0	1924619.0	0.2383864058599284	98709.0	98709.0	98581.61544227888	109.92761278458384	108.0	105.0	107.0
Position_1	94	25	25.0	0.4166666666666667	0.0069444444444444	0.1796860380874507	-79143.00000000003	-35542.00000000003	-36465.99621022821	1913.2168258439024	1915.0	1765.0	1856.0	1971.0	2050.0	-4047.441253881345	-5.38714430891607	-1817.6485228693737	-2.419290183939136	1857.25033316675	1856.0	1767.0	1820.0	1895.0	1950.0	0.0	0.0	0.0	0.0	0.0	0.0	2636.0	1807.9052774018944	-49.34505576485549	1830.0	1012.0	1173.7	1657.5	2014.5	2311.5	1336042.0	0.3033066764127051	60593.99999999999	60593.99999999999	60498.03956355155	109.92761278458384	108.0	105.0	107.0
Position_1	95	25	25.0	0.4166666666666667	0.0069444444444444	0.1405354001791005	16341.000000000084	68910.00000000009	67795.95314842592	1913.2168258439024	1915.0	1765.0	1856.0	1971.0	2050.0	622.3270468147103	0.8283172993103793	2624.353270668963	3.493014203260389	1857.25033316675	1856.0	1767.0	1820.0	1895.0	1950.0	0.0	0.0	0.0	0.0	0.0	0.0	2814.0	1933.340067340068	76.08973417331754	1940.0	1019.0	1387.5	1805.0	2077.5	2355.0	1722606.0	0.2199604026018174	91076.0	91076.0	90960.30209895052	109.92761278458384	108.0	105.0	107.0
Position_1	96	25	25.0	0.4166666666666667	0.0069444444444444	0.1174487397813875	22213.99999999996	65224.99999999996	64313.50712143929	1913.2168258439024	1915.0	1765.0	1856.0	1971.0	2050.0	1173.6443964394466	1.5621206916609034	3446.0680542794184	4.586716580245906	1857.25033316675	1856.0	1767.0	1820.0	1895.0	1950.0	0.0	0.0	0.0	0.0	0.0	0.0	2779.0	1945.471879286694	88.22154611994415	1932.0	1247.0	1587.4	1794.0	2105.0	2336.4	1418249.0	0.2264305902248912	68582.0	68582.0	68487.33808095953	109.92761278458384	108.0	105.0	107.0
Position_1	97	25	25.0	0.4166666666666667	0.0069444444444444	0.1731993601863355	97969.99999999994	148827.99999999994	147750.21281026152	1913.2168258439024	1915.0	1765.0	1856.0	1971.0	2050.0	4394.987263906915	5.849728048260103	6676.504690341314	8.886427742844289	1857.25033316675	1856.0	1767.0	1820.0	1895.0	1950.0	0.0	0.0	0.0	0.0	0.0	0.0	3115.0	2028.654292343388	171.4039591766375	2029.0	988.0	1384.05	1863.25	2223.0	2642.9	1748700.0	0.2497451840449387	57648.000000000015	57648.000000000015	57536.06779943363	109.92761278458384	108.0	105.0	107.0
Position_1	103	25	25.0	0.4166666666666667	0.0069444444444444	0.1704984094150829	42196.99999999989	101196.99999999988	99946.66683325	1913.2168258439024	1915.0	1765.0	1856.0	1971.0	2050.0	1432.8612546732577	1.9071383299701057	3436.293110628003	4.573706130245872	1857.25033316675	1856.0	1767.0	1820.0	1895.0	1950.0	0.0	0.0	0.0	0.0	0.0	0.0	2732.0	1957.197	99.94666683325	1934.5	1062.0	1344.75	1769.75	2166.25	2535.2	1957197.0	0.1993794051188561	54068.99999999999	54068.99999999999	53939.14825920372	109.92761278458384	108.0	105.0	107.0
Position_1	104	25	25.0	0.4166666666666667	0.0069444444444444	0.1413660677087477	-50011.99999999999	-12723.99999999999	-13514.210561385926	1913.2168258439024	1915.0	1765.0	1856.0	1971.0	2050.0	-3283.709986431656	-4.3706179919405335	-835.4380122241935	-1.1119679942704015	1857.25033316675	1856.0	1767.0	1820.0	1895.0	1950.0	0.0	0.0	0.0	0.0	0.0	0.0	2592.0	1835.867088607595	-21.383244559154942	1893.5	1161.0	1340.55	1687.75	2005.25	2167.2499999999995	1160268.0	0.2286149913588169	48418.0	48418.0	48335.93369981676	109.92761278458384	108.0	105.0	107.0
Position_1	105	25	25.0	0.4166666666666667	0.0069444444444444	0.126046152417663	54439.99999999997	102760.99999999996	101736.9771364318	1913.2168258439024	1915.0	1765.0	1856.0	1971.0	2050.0	2480.464033092336	3.301497628045899	4682.126460407818	6.2319103188028055	1857.25033316675	1856.0	1767.0	1820.0	1895.0	1950.0	0.0	0.0	0.0	0.0	0.0	0.0	2744.0	1981.4713064713064	124.22097330455654	1987.0	1159.0	1515.7	1864.5	2094.0	2455.1	1622825.0	0.231955963609947	101541.0	101541.0	101434.65142428786	109.92761278458384	108.0	105.0	107.0
Position_1	106	25	25.0	0.4166666666666667	0.0069444444444444	0.1695720876808078	-28462.00000000002	2512.9999999999827	1856.5750874562864	1913.2168258439024	1915.0	1765.0	1856.0	1971.0	2050.0	-2585.503510366153	-3.441305172297349	228.28228239582927	0.3038437178688487	1857.25033316675	1856.0	1767.0	1820.0	1895.0	1950.0	0.0	0.0	0.0	0.0	0.0	0.0	2637.0	1860.7866666666664	3.5363334999167364	1852.0	1057.0	1316.2	1681.0	1983.0	2460.8	976913.0	0.1932159937556977	21969.0	21969.0	21900.82783608196	109.92761278458384	108.0	105.0	107.0
Position_1	107	25	25.0	0.4166666666666667	0.0069444444444444	0.1767683429224752	13054.999999999996	52053.99999999999	51227.52977677831	1913.2168258439024	1915.0	1765.0	1856.0	1971.0	2050.0	871.2071182831475	1.1595766744348692	3473.7506959104526	4.623562176256812	1857.25033316675	1856.0	1767.0	1820.0	1895.0	1950.0	0.0	0.0	0.0	0.0	0.0	0.0	2747.0	1934.750378214826	77.50004504807612	1930.0	1128.0	1346.0	1737.0	2086.0	2559.0	1278870.0	0.2891757888209835	42948.00000000001	42948.00000000001	42862.16799933367	109.92761278458384	108.0	105.0	107.0
Position_1	110	25	25.0	0.4166666666666667	0.0069444444444444	0.0886840843933799	63526.99999999997	75503.99999999997	75250.18236714974	1913.2168258439024	1915.0	1765.0	1856.0	1971.0	2050.0	23391.7414380164	31.134407853999825	27801.88023259386	37.00430258958243	1857.25033316675	1856.0	1767.0	1820.0	1895.0	1950.0	0.0	0.0	0.0	0.0	0.0	0.0	2964.0	2227.9408866995072	370.69055353275735	2216.0	1715.0	1923.2	2092.5	2339.5	2558.5	452272.0	0.1241271716300324	13943.999999999996	13943.999999999996	13917.640096618354	109.92761278458384	108.0	105.0	107.0
Position_1	111	25	25.0	0.4166666666666667	0.0069444444444444	0.1859671745548708	65190.00000000004	77757.00000000004	77490.67903548232	1913.2168258439024	1915.0	1765.0	1856.0	1971.0	2050.0	22425.03127063444	29.847716621214435	26748.01589984234	35.60160916269015	1857.25033316675	1856.0	1767.0	1820.0	1895.0	1950.0	0.0	0.0	0.0	0.0	0.0	0.0	3466.0	2221.056338028169	363.8060048614193	2123.0	1557.0	1735.0	1877.0	2445.0	3047.5999999999995	473085.0	0.0445606701102687	12311.000000000002	12311.000000000002	12283.341579210395	109.92761278458384	108.0	105.0	107.0
Position_1	115	25	25.0	0.4166666666666667	0.0069444444444444	0.1564817859389171	66732.99999999994	81482.99999999994	81170.41670831248	1913.2168258439024	1915.0	1765.0	1856.0	1971.0	2050.0	18076.12165182384	24.05931791857753	22071.48817759672	29.37715076438124	1857.25033316675	1856.0	1767.0	1820.0	1895.0	1950.0	0.0	0.0	0.0	0.0	0.0	0.0	3051.0	2181.932	324.6816668332499	2152.5	1328.0	1652.45	1960.25	2364.0	2855.2	545483.0	0.055082228889483	8692.0	8692.0	8659.537064800932	109.92761278458384	108.0	105.0	107.0
Position_1	116	25	25.0	0.4166666666666667	0.0069444444444444	0.1333113221680234	33400.00000000004	65378.00000000004	64700.31942362159	1913.2168258439024	1915.0	1765.0	1856.0	1971.0	2050.0	2672.726613094821	3.5573991220292074	5231.662290745903	6.963342508982796	1857.25033316675	1856.0	1767.0	1820.0	1895.0	1950.0	0.0	0.0	0.0	0.0	0.0	0.0	2892.0	1976.6236162361624	119.37328306941254	1970.0	1300.0	1527.35	1851.5	2109.75	2471.65	1071330.0	0.2307204641405109	63844.99999999999	63844.99999999999	63774.62035648842	109.92761278458384	108.0	105.0	107.0
Position_1	117	25	25.0	0.4166666666666667	0.0069444444444444	0.1413367441972115	-5692.999999999991	8644.00000000001	8340.169040479785	1913.2168258439024	1915.0	1765.0	1856.0	1971.0	2050.0	-1754.7518947833107	-2.3355747719565865	2664.3378497289614	3.5462336779892474	1857.25033316675	1856.0	1767.0	1820.0	1895.0	1950.0	0.0	0.0	0.0	0.0	0.0	0.0	2313.0	1891.5720164609047	34.32168329415549	1957.0	1140.0	1254.4	1848.0	2050.0	2222.6	459652.0	0.1514753324241941	15013.999999999998	15013.999999999998	14982.446026986505	109.92761278458384	108.0	105.0	107.0
Position_1	118	25	25.0	0.4166666666666667	0.0069444444444444	0.1075139689106814	-17296.0	-5554.999999999998	-5803.816300183227	1913.2168258439024	1915.0	1765.0	1856.0	1971.0	2050.0	-6948.678681082083	-9.248691324520252	-2231.7246804701063	-2.970425549705712	1857.25033316675	1856.0	1767.0	1820.0	1895.0	1950.0	0.0	0.0	0.0	0.0	0.0	0.0	2231.0	1828.0854271356784	-29.164906031071496	1877.0	1253.0	1409.8	1737.5	1965.5	2066.3	363789.0	0.1195673691174256	16133.000000000002	16133.000000000002	16107.159503581544	109.92761278458384	108.0	105.0	107.0
Position_1	119	25	25.0	0.4166666666666667	0.0069444444444444	0.137748356431256	-5161.999999999996	12007.000000000004	11643.153048475784	1913.2168258439024	1915.0	1765.0	1856.0	1971.0	2050.0	-1181.320756239783	-1.572337926555151	2747.795102706525	3.657315281702386	1857.25033316675	1856.0	1767.0	1820.0	1895.0	1950.0	0.0	0.0	0.0	0.0	0.0	0.0	2776.0	1897.26116838488	40.01083521812984	1909.0	1264.0	1444.5	1772.5	2028.0	2370.0	552103.0	0.1813276260489551	24267.0	24267.0	24229.21314342828	109.92761278458384	108.0	105.0	107.0
Position_1	120	25	25.0	0.4166666666666667	0.0069444444444444	0.1442305822095361	48675.99999999999	105316.0	104115.68015992008	1913.2168258439024	1915.0	1765.0	1856.0	1971.0	2050.0	1874.607081297073	2.495102025206404	4055.923234733391	5.398433825430143	1857.25033316675	1856.0	1767.0	1820.0	1895.0	1950.0	0.0	0.0	0.0	0.0	0.0	0.0	2814.0	1965.7041666666669	108.45383349991675	1934.0	985.0	1556.9	1802.0	2110.25	2498.0	1887076.0	0.2186941351596183	99296.0	99296.0	99171.34232883558	109.92761278458384	108.0	105.0	107.0
Position_1	1	26	26.0	0.4333333333333333	0.0072222222222222	0.1573841164314037	235204.99999999965	331774.99999999965	331412.2113943024	1915.7516724714403	1918.0	1767.0	1858.0	1974.0	2054.0	4085.3205449176985	5.437561645285456	5762.663309836398	7.670104865392245	1860.2178910544728	1860.0	1769.0	1822.0	1898.0	1952.0	0.0	0.0	0.0	0.0	0.0	0.0	3211.0	2059.264264264264	199.04637320979123	2011.0	1044.0	1639.4	1880.0	2170.0	2764.8	3428675.0	0.1676669121831971	167053.0	168718.0	168459.98463268366	110.06203329618278	109.0	105.0	107.0
Position_1	3	26	26.0	0.4333333333333333	0.0072222222222222	0.1288164154708408	155492.9999999999	243130.9999999999	242801.76661669143	1915.7516724714403	1918.0	1767.0	1858.0	1974.0	2054.0	2914.666744194277	3.8794214365225823	4557.413132312701	6.065916879108205	1860.2178910544728	1860.0	1769.0	1822.0	1898.0	1952.0	0.0	0.0	0.0	0.0	0.0	0.0	3009.0	2020.907346128392	160.6894550739189	2012.0	942.0	1615.0	1899.5	2170.5	2406.0	3053591.0	0.2234181184946892	158701.99999999997	160212.99999999997	159978.8491171081	110.06203329618278	109.0	105.0	107.0
Position_1	5	26	26.0	0.4333333333333333	0.0072222222222222	0.149092886940584	128937.9999999998	229567.99999999985	229189.95902048945	1915.7516724714403	1918.0	1767.0	1858.0	1974.0	2054.0	1941.3485614708643	2.5839349353177203	3456.479133845288	4.6005737271480776	1860.2178910544728	1860.0	1769.0	1822.0	1898.0	1952.0	0.0	0.0	0.0	0.0	0.0	0.0	3055.0	1992.315850144092	132.09795908961928	1999.0	789.0	1403.7	1869.0	2151.5	2422.3	3456668.0	0.2027991587815817	164355.0	166090.0	165821.13713976345	110.06203329618278	109.0	105.0	107.0
Position_1	11	26	26.0	0.4333333333333333	0.0072222222222222	0.1214803437711825	88552.0000000001	179902.00000000012	179558.8215892054	1915.7516724714403	1918.0	1767.0	1858.0	1974.0	2054.0	1565.6399946771785	2.0838668329153243	3180.7499132985545	4.233578134600376	1860.2178910544728	1860.0	1769.0	1822.0	1898.0	1952.0	0.0	0.0	0.0	0.0	0.0	0.0	3071.0	1974.223492063492	114.0056010090193	1941.0	1168.0	1654.7	1840.0	2074.0	2414.9	3109402.0	0.201123185380517	125292.0	126867.0	126622.93140929534	110.06203329618278	109.0	105.0	107.0
Position_1	13	26	26.0	0.4333333333333333	0.0072222222222222	0.0995415695865902	83858.0	172366.0	172033.49825087446	1915.7516724714403	1918.0	1767.0	1858.0	1974.0	2054.0	1579.9856981953849	2.1029609642980573	3247.582995720691	4.322532967304239	1860.2178910544728	1860.0	1769.0	1822.0	1898.0	1952.0	0.0	0.0	0.0	0.0	0.0	0.0	2695.0	1972.9528178243768	112.73492676990465	1985.5	1166.0	1624.0	1889.0	2084.5	2246.75	3010726.0	0.2283371809725937	136917.99999999997	138443.99999999997	138207.52465433948	110.06203329618278	109.0	105.0	107.0
Position_1	16	26	26.0	0.4333333333333333	0.0072222222222222	0.1475709287937392	35267.00000000014	127197.00000000016	126851.6426786607	1915.7516724714403	1918.0	1767.0	1858.0	1974.0	2054.0	632.7090459229075	0.8421357401233899	2281.982944799837	3.0373192995285825	1860.2178910544728	1860.0	1769.0	1822.0	1898.0	1952.0	0.0	0.0	0.0	0.0	0.0	0.0	2971.0	1940.25047318612	80.03258213164713	1957.0	838.0	1382.2	1822.0	2083.0	2385.6	3075297.0	0.1914605448633194	128802.0	130387.0	130141.38176744962	110.06203329618278	109.0	105.0	107.0
Position_1	21	26	26.0	0.4333333333333333	0.0072222222222222	0.1513836973092923	83854.99999999985	169868.99999999985	169545.86756621665	1915.7516724714403	1918.0	1767.0	1858.0	1974.0	2054.0	1634.0719247220263	2.174949731805017	3310.2160131251103	4.4058975134695215	1860.2178910544728	1860.0	1769.0	1822.0	1898.0	1952.0	0.0	0.0	0.0	0.0	0.0	0.0	3266.0	1974.5441672285904	114.32627617411777	1979.0	946.0	1394.0	1835.5	2130.0	2413.8	2928249.0	0.2478745133439594	152088.00000000003	153571.00000000003	153341.1881142762	110.06203329618278	109.0	105.0	107.0
Position_1	24	26	26.0	0.4333333333333333	0.0072222222222222	0.1569310095633772	114603.00000000004	217147.00000000003	216761.76861569207	1915.7516724714403	1918.0	1767.0	1858.0	1974.0	2054.0	1667.1437975814038	2.2189683945808483	3158.8638535937894	4.204447789133333	1860.2178910544728	1860.0	1769.0	1822.0	1898.0	1952.0	0.0	0.0	0.0	0.0	0.0	0.0	2768.0	1982.820701357466	122.60281030299323	2003.0	848.0	1366.0	1827.0	2148.25	2493.3	3505627.0	0.1973273414886595	155512.00000000003	157280.00000000003	157006.02332167252	110.06203329618278	109.0	105.0	107.0
Position_1	26	26	26.0	0.4333333333333333	0.0072222222222222	0.1760288749906133	68123.00000000007	167477.00000000006	167103.7526236881	1915.7516724714403	1918.0	1767.0	1858.0	1974.0	2054.0	1021.2206183938376	1.3592446430821978	2510.619988942716	3.3416352052827545	1860.2178910544728	1860.0	1769.0	1822.0	1898.0	1952.0	0.0	0.0	0.0	0.0	0.0	0.0	3081.0	1957.7682428488035	97.55035179433048	1978.0	861.0	1214.2	1855.0	2101.0	2550.399999999999	3353657.0	0.1709052037385398	123048.99999999996	124761.99999999996	124496.54635182406	110.06203329618278	109.0	105.0	107.0
Position_1	31	26	26.0	0.4333333333333333	0.0072222222222222	0.1595958042021146	200.00000000011823	76760.00000000012	76472.38380809598	1915.7516724714403	1918.0	1767.0	1858.0	1974.0	2054.0	4.570944448420541	0.0060839270608477	1754.328479302769	2.3350112059519854	1860.2178910544728	1860.0	1769.0	1822.0	1898.0	1952.0	0.0	0.0	0.0	0.0	0.0	0.0	2899.0	1918.1515151515152	57.93362409704241	1937.5	964.0	1244.9	1797.5	2100.75	2363.25	2531960.0	0.1968220813432332	105922.0	107242.0	107037.44727636184	110.06203329618278	109.0	105.0	107.0
Position_1	32	26	26.0	0.4333333333333333	0.0072222222222222	0.1918370572028746	-27914.999999999844	63551.00000000016	63207.38580709651	1915.7516724714403	1918.0	1767.0	1858.0	1974.0	2054.0	-544.6800638546796	-0.7249691649905785	1240.0129943768234	1.650457295515552	1860.2178910544728	1860.0	1769.0	1822.0	1898.0	1952.0	0.0	0.0	0.0	0.0	0.0	0.0	3251.0	1900.2986683576407	40.08077730316836	1915.0	891.0	1172.2	1721.0	2062.0	2544.999999999999	2996771.0	0.2603664260605348	129394.0	130971.0	130726.6214809262	110.06203329618278	109.0	105.0	107.0
Position_1	35	26	26.0	0.4333333333333333	0.0072222222222222	0.1381197209763295	163575.00000000012	258115.0000000001	257759.8375812094	1915.7516724714403	1918.0	1767.0	1858.0	1974.0	2054.0	2876.360670023281	3.8284360518009866	4538.785476650215	6.041123469421436	1860.2178910544728	1860.0	1769.0	1822.0	1898.0	1952.0	0.0	0.0	0.0	0.0	0.0	0.0	2863.0	2018.3527607361964	158.13486968172356	1990.0	828.0	1606.15	1899.0	2135.5	2520.55	3289915.0	0.3352495091332453	167611.99999999997	169241.99999999997	168989.40837914374	110.06203329618278	109.0	105.0	107.0
Position_1	36	26	26.0	0.4333333333333333	0.0072222222222222	0.1448517405381308	79888.99999999993	154708.99999999994	154427.92053973	1915.7516724714403	1918.0	1767.0	1858.0	1974.0	2054.0	1914.4279472150924	2.548103597743288	3707.38441194282	4.934528652295892	1860.2178910544728	1860.0	1769.0	1822.0	1898.0	1952.0	0.0	0.0	0.0	0.0	0.0	0.0	2825.0	1979.929457364341	119.7115663098682	1996.0	864.0	1478.9	1853.25	2132.0	2428.1	2554109.0	0.222364298315402	136390.99999999997	137680.99999999997	137481.09620189902	110.06203329618278	109.0	105.0	107.0
Position_1	39	26	26.0	0.4333333333333333	0.0072222222222222	0.1662396039908882	101859.99999999994	173605.99999999994	173336.46876561706	1915.7516724714403	1918.0	1767.0	1858.0	1974.0	2054.0	2623.9070963330314	3.492420345219265	4472.079475417165	5.952337781780246	1860.2178910544728	1860.0	1769.0	1822.0	1898.0	1952.0	0.0	0.0	0.0	0.0	0.0	0.0	3085.0	2000.3443815683104	140.12649051383755	1979.0	1145.0	1442.6	1823.0	2179.0	2608.0	2474426.0	0.2542483297502642	113790.0	115027.0	114835.30930368148	110.06203329618278	109.0	105.0	107.0
Position_1	41	26	26.0	0.4333333333333333	0.0072222222222222	0.1256879230613619	14631.999999999864	85623.99999999987	85357.30134932512	1915.7516724714403	1918.0	1767.0	1858.0	1974.0	2054.0	371.497091266844	0.4944626284761693	2173.938418714632	2.893512035309175	1860.2178910544728	1860.0	1769.0	1822.0	1898.0	1952.0	0.0	0.0	0.0	0.0	0.0	0.0	2673.0	1929.954248366013	69.73635731154013	1932.0	1030.0	1509.75	1792.75	2088.0	2310.4	2362264.0	0.2014481347579537	105143.0	106367.0	106177.32383808098	110.06203329618278	109.0	105.0	107.0
Position_1	44	26	26.0	0.4333333333333333	0.0072222222222222	0.1708394461638023	35094.99999999997	115482.99999999996	115181.00299850064	1915.7516724714403	1918.0	1767.0	1858.0	1974.0	2054.0	767.1009437922877	1.021011356187535	2524.209097933176	3.359722309349057	1860.2178910544728	1860.0	1769.0	1822.0	1898.0	1952.0	0.0	0.0	0.0	0.0	0.0	0.0	2979.0	1943.321067821068	83.10317676659497	1953.0	911.0	1291.5	1813.0	2097.75	2512.0	2693443.0	0.1888071691216971	112667.0	114053.0	113838.21964017989	110.06203329618278	109.0	105.0	107.0
Position_1	45	26	26.0	0.4333333333333333	0.0072222222222222	0.1558524705204845	3122.000000000032	97546.00000000004	97191.27336331828	1915.7516724714403	1918.0	1767.0	1858.0	1974.0	2054.0	53.99984594822991	0.071873794957094	1687.209792718124	2.245676234107823	1860.2178910544728	1860.0	1769.0	1822.0	1898.0	1952.0	0.0	0.0	0.0	0.0	0.0	0.0	3216.0	1919.9176904176904	59.69979936321761	1920.0	938.0	1337.35	1798.0	2073.25	2374.65	3125626.0	0.3061656790730957	167463.0	169091.0	168838.7183075129	110.06203329618278	109.0	105.0	107.0
Position_1	46	26	26.0	0.4333333333333333	0.0072222222222222	0.1884376991658527	23380.0	86774.0	86535.84507746118	1915.7516724714403	1918.0	1767.0	1858.0	1974.0	2054.0	705.9099875751041	0.9395661934624636	2619.958651062536	3.487164964564235	1860.2178910544728	1860.0	1769.0	1822.0	1898.0	1952.0	0.0	0.0	0.0	0.0	0.0	0.0	3258.0	1939.3906678865508	79.17277683207794	1938.0	967.0	1291.0	1780.0	2082.0	2625.5999999999995	2119754.0	0.2131587480660695	123841.0	124934.0	124764.6241462602	110.06203329618278	109.0	105.0	107.0
Position_1	47	26	26.0	0.4333333333333333	0.0072222222222222	0.1787371760139169	-30685.000000000044	47672.99999999996	47378.62918540716	1915.7516724714403	1918.0	1767.0	1858.0	1974.0	2054.0	-664.8669324411841	-0.884937887079216	1032.954253552827	1.3748621114788129	1860.2178910544728	1860.0	1769.0	1822.0	1898.0	1952.0	0.0	0.0	0.0	0.0	0.0	0.0	2792.0	1895.2871946706143	35.0693036161415	1950.0	841.0	1150.5	1757.0	2088.0	2383.5	2560533.0	0.2542718654230904	91999.0	93350.0	93140.64338664	110.06203329618278	109.0	105.0	107.0
Position_1	49	26	26.0	0.4333333333333333	0.0072222222222222	0.1337916718531626	98659.99999999996	179511.99999999997	179208.25987006485	1915.7516724714403	1918.0	1767.0	1858.0	1974.0	2054.0	1990.327311680097	2.6491256518462087	3621.403166169852	4.820087614172073	1860.2178910544728	1860.0	1769.0	1822.0	1898.0	1952.0	0.0	0.0	0.0	0.0	0.0	0.0	2735.0	1988.77474892396	128.55685786948698	1973.5	1032.0	1571.25	1846.0	2126.0	2487.35	2772352.0	0.1979944413727125	125436.0	126830.0	126613.9799267033	110.06203329618278	109.0	105.0	107.0
Position_1	51	26	26.0	0.4333333333333333	0.0072222222222222	0.1866273334686521	51264.99999999994	136756.99999999994	136435.828585707	1915.7516724714403	1918.0	1767.0	1858.0	1974.0	2054.0	939.6552557613278	1.250681145418327	2506.6699270877207	3.336377672953756	1860.2178910544728	1860.0	1769.0	1822.0	1898.0	1952.0	0.0	0.0	0.0	0.0	0.0	0.0	3137.0	1952.7795115332428	92.56162047877	1900.5	898.0	1263.3	1780.25	2167.75	2614.0	2878397.0	0.2298852020542079	130567.0	132041.0	131812.58279193734	110.06203329618278	109.0	105.0	107.0
Position_1	54	26	26.0	0.4333333333333333	0.0072222222222222	0.1620239935441814	68594.99999999993	148286.99999999994	147987.61769115427	1915.7516724714403	1918.0	1767.0	1858.0	1974.0	2054.0	1501.3232350039805	1.998261225790298	3245.523996632924	4.319792439518421	1860.2178910544728	1860.0	1769.0	1822.0	1898.0	1952.0	0.0	0.0	0.0	0.0	0.0	0.0	2894.0	1967.9235807860264	107.70568973155332	1953.5	918.0	1334.65	1815.25	2144.75	2502.05	2703927.0	0.2328447008555904	102281.0	103655.0	103442.0792103948	110.06203329618278	109.0	105.0	107.0
Position_1	55	26	26.0	0.4333333333333333	0.0072222222222222	0.1327345547299415	37071.99999999988	111543.99999999988	111264.22788605676	1915.7516724714403	1918.0	1767.0	1858.0	1974.0	2054.0	924.6782912111288	1.2307468056020123	2782.2161015012507	3.703129631098165	1860.2178910544728	1860.0	1769.0	1822.0	1898.0	1952.0	0.0	0.0	0.0	0.0	0.0	0.0	2816.0	1946.872274143302	86.65438308882926	1960.0	1042.0	1479.9	1841.0	2062.0	2375.2499999999995	2499784.0	0.215319898833499	104896.0	106180.0	105981.02598700648	110.06203329618278	109.0	105.0	107.0
Position_1	57	26	26.0	0.4333333333333333	0.0072222222222222	0.1569404240348682	75052.99999999994	133516.99999999994	133297.3658170913	1915.7516724714403	1918.0	1767.0	1858.0	1974.0	2054.0	2614.927042674987	3.480467893800408	4651.875527385133	6.191646326949612	1860.2178910544728	1860.0	1769.0	1822.0	1898.0	1952.0	0.0	0.0	0.0	0.0	0.0	0.0	3066.0	1992.4573412698408	132.23945021536838	1942.0	944.0	1549.75	1838.0	2145.5	2568.65	2008397.0	0.1555803823440804	70020.00000000001	71028.00000000001	70871.79610194903	110.06203329618278	109.0	105.0	107.0
Position_1	59	26	26.0	0.4333333333333333	0.0072222222222222	0.169180848995973	186691.0000000001	277461.00000000006	277120.0004997501	1915.7516724714403	1918.0	1767.0	1858.0	1974.0	2054.0	3114.625664104866	4.145566758923576	4628.970605911372	6.161159876468036	1860.2178910544728	1860.0	1769.0	1822.0	1898.0	1952.0	0.0	0.0	0.0	0.0	0.0	0.0	2807.0	2037.291373801917	177.07348274744413	2010.0	960.0	1349.0	1855.0	2267.0	2623.8	3188361.0	0.2441152414798962	135458.0	137023.0	136780.4810511411	110.06203329618278	109.0	105.0	107.0
Position_1	60	26	26.0	0.4333333333333333	0.0072222222222222	0.1918827914536295	97690.00000000012	189330.0000000001	188985.73213393305	1915.7516724714403	1918.0	1767.0	1858.0	1974.0	2054.0	1708.9207405289249	2.274573505643999	3312.0069997373444	4.408281316650405	1860.2178910544728	1860.0	1769.0	1822.0	1898.0	1952.0	0.0	0.0	0.0	0.0	0.0	0.0	3063.0	1979.8291139240507	119.61122286957789	1966.0	872.0	1220.95	1805.0	2180.25	2634.05	3128130.0	0.3370629397768829	123566.0	125146.0	124901.15658837248	110.06203329618278	109.0	105.0	107.0
Position_1	62	26	26.0	0.4333333333333333	0.0072222222222222	0.1532675473753693	154733.9999999999	238659.9999999999	238344.71164417773	1915.7516724714403	1918.0	1767.0	1858.0	1974.0	2054.0	3054.7319145008314	4.065848178200606	4711.584517396103	6.271118992654212	1860.2178910544728	1860.0	1769.0	1822.0	1898.0	1952.0	0.0	0.0	0.0	0.0	0.0	0.0	3043.0	2024.934346924672	164.71645587019884	1986.0	1057.0	1517.3	1844.0	2206.5	2595.0	2930080.0	0.2437732304293886	116832.0	118279.0	118054.76682492088	110.06203329618278	109.0	105.0	107.0
Position_1	64	26	26.0	0.4333333333333333	0.0072222222222222	0.1284836242666499	51980.00000000008	115548.00000000007	115309.19140429786	1915.7516724714403	1918.0	1767.0	1858.0	1974.0	2054.0	1531.1539441315108	2.037965899639041	3403.650941448781	4.530259403068328	1860.2178910544728	1860.0	1769.0	1822.0	1898.0	1952.0	0.0	0.0	0.0	0.0	0.0	0.0	2736.0	1965.42700729927	105.20911624479731	1960.5	1056.0	1596.25	1840.75	2098.75	2380.0	2154108.0	0.2008987668475838	104328.0	105424.0	105254.15925370649	110.06203329618278	109.0	105.0	107.0
Position_1	68	26	26.0	0.4333333333333333	0.0072222222222222	0.1670284050698717	36150.00000000007	98384.00000000007	98150.20289855072	1915.7516724714403	1918.0	1767.0	1858.0	1974.0	2054.0	1128.5793879613273	1.5021391653765264	3071.484218677374	4.088145495059584	1860.2178910544728	1860.0	1769.0	1822.0	1898.0	1952.0	0.0	0.0	0.0	0.0	0.0	0.0	2863.0	1951.690587138863	91.47269608439024	1919.0	977.0	1404.6	1753.0	2158.0	2558.8	2094164.0	0.2056951600731394	85594.0	86667.0	86500.72342995169	110.06203329618278	109.0	105.0	107.0
Position_1	69	26	26.0	0.4333333333333333	0.0072222222222222	0.1701655627126909	79054.0	147262.0	147005.76011993995	1915.7516724714403	1918.0	1767.0	1858.0	1974.0	2054.0	2120.0915843656458	2.8218418987906744	3949.31220301128	5.256534542208014	1860.2178910544728	1860.0	1769.0	1822.0	1898.0	1952.0	0.0	0.0	0.0	0.0	0.0	0.0	3080.0	1985.2227891156465	125.00489806117344	1962.0	926.0	1368.5	1827.75	2154.5	2570.5	2334622.0	0.2819058621295305	127746.0	128922.0	128739.76211894052	110.06203329618278	109.0	105.0	107.0
Position_1	70	26	26.0	0.4333333333333333	0.0072222222222222	0.1663694929784123	5128.999999999996	75889.0	75623.17291354314	1915.7516724714403	1918.0	1767.0	1858.0	1974.0	2054.0	136.87735055259674	0.1821837535855062	2025.245711851437	2.695602042474263	1860.2178910544728	1860.0	1769.0	1822.0	1898.0	1952.0	0.0	0.0	0.0	0.0	0.0	0.0	3011.0	1922.204098360656	61.986207306182905	1935.0	922.0	1316.9	1782.75	2081.25	2438.1	2345089.0	0.1712724473604565	114417.0	115637.0	115447.94369481926	110.06203329618278	109.0	105.0	107.0
Position_1	71	26	26.0	0.4333333333333333	0.0072222222222222	0.1764617934782283	126907.00000000012	201437.0000000001	201157.00999500253	1915.7516724714403	1918.0	1767.0	1858.0	1974.0	2054.0	2973.419965387124	3.957621973930261	4719.651379101907	6.281855985584638	1860.2178910544728	1860.0	1769.0	1822.0	1898.0	1952.0	0.0	0.0	0.0	0.0	0.0	0.0	3017.0	2016.7603112840468	156.54242022957396	2003.0	911.0	1426.4	1815.0	2211.0	2636.6	2591537.0	0.2356876784571863	129038.0	130323.0	130123.87102282191	110.06203329618278	109.0	105.0	107.0
Position_1	72	26	26.0	0.4333333333333333	0.0072222222222222	0.1607194740683705	5506.00000000003	71336.00000000003	71088.69365317337	1915.7516724714403	1918.0	1767.0	1858.0	1974.0	2054.0	148.96125489227504	0.198267430261618	1929.9491607328875	2.5687623329354734	1860.2178910544728	1860.0	1769.0	1822.0	1898.0	1952.0	0.0	0.0	0.0	0.0	0.0	0.0	2666.0	1922.851101321586	62.6332102671131	1927.0	1029.0	1331.8	1750.0	2112.5	2431.6	2182436.0	0.2047712111637191	89951.99999999999	91087.0	90911.11565050806	110.06203329618278	109.0	105.0	107.0
Position_1	73	26	26.0	0.4333333333333333	0.0072222222222222	0.1756683254203437	-32885.00000000002	50692.99999999998	50379.01899050463	1915.7516724714403	1918.0	1767.0	1858.0	1974.0	2054.0	-648.3757139734381	-0.8629880752986461	999.486394053686	1.3303163904854558	1860.2178910544728	1860.0	1769.0	1822.0	1898.0	1952.0	0.0	0.0	0.0	0.0	0.0	0.0	2745.0	1895.179042331714	34.96115127724124	1931.0	928.0	1206.0	1726.0	2095.0	2412.0	2730953.0	0.3028928217841369	98313.0	99754.0	99530.69661002832	110.06203329618278	109.0	105.0	107.0
Position_1	74	26	26.0	0.4333333333333333	0.0072222222222222	0.1613798562572708	76572.00000000001	140952.0	140710.14092953518	1915.7516724714403	1918.0	1767.0	1858.0	1974.0	2054.0	2110.941901753912	2.809663671234456	3885.773950478207	5.171965128086493	1860.2178910544728	1860.0	1769.0	1822.0	1898.0	1952.0	0.0	0.0	0.0	0.0	0.0	0.0	3076.0	1986.983783783784	126.76589272931096	1947.0	796.0	1580.8	1798.5	2175.75	2575.65	2205552.0	0.2203327698013115	115394.0	116504.0	116331.98975512244	110.06203329618278	109.0	105.0	107.0
Position_1	77	26	26.0	0.4333333333333333	0.0072222222222222	0.1843645300176475	49022.00000000003	102846.00000000004	102643.79710144924	1915.7516724714403	1918.0	1767.0	1858.0	1974.0	2054.0	1937.5467149553167	2.578874677605527	4064.887794180052	5.410365654053649	1860.2178910544728	1860.0	1769.0	1822.0	1898.0	1952.0	0.0	0.0	0.0	0.0	0.0	0.0	3062.0	1970.8254310344828	110.60753998000996	1987.0	934.0	1209.4	1799.0	2160.0	2590.7499999999995	1828926.0	0.2493614815039942	104467.0	105395.0	105251.19323671496	110.06203329618278	109.0	105.0	107.0
Position_1	78	26	26.0	0.4333333333333333	0.0072222222222222	0.1209848988466983	4803.000000000091	74461.00000000009	74199.31284357823	1915.7516724714403	1918.0	1767.0	1858.0	1974.0	2054.0	131.26645101098833	0.1747156462956254	2035.0262770620504	2.7086199747695887	1860.2178910544728	1860.0	1769.0	1822.0	1898.0	1952.0	0.0	0.0	0.0	0.0	0.0	0.0	2542.0	1921.999167360533	61.781276306060136	1950.0	977.0	1440.0	1810.0	2072.0	2270.0	2308321.0	0.2337024791880928	114763.0	115964.0	115777.88801432616	110.06203329618278	109.0	105.0	107.0
Position_1	80	26	26.0	0.4333333333333333	0.0072222222222222	0.1751283162387685	-85179.99999999988	-10533.999999999887	-10814.42578710642	1915.7516724714403	1918.0	1767.0	1858.0	1974.0	2054.0	-1869.435379087797	-2.488218489565857	-231.1884513185099	-0.3077118287049366	1860.2178910544728	1860.0	1769.0	1822.0	1898.0	1952.0	0.0	0.0	0.0	0.0	0.0	0.0	2639.0	1851.815073815074	-8.402817239398928	1882.0	910.0	1182.3	1695.5	2057.5	2327.4	2383286.0	0.2861074514664632	91668.0	92955.0	92755.56109445276	110.06203329618278	109.0	105.0	107.0
Position_1	81	26	26.0	0.4333333333333333	0.0072222222222222	0.1606669715786969	127030.00000000007	212116.0000000001	211796.35382308843	1915.7516724714403	1918.0	1767.0	1858.0	1974.0	2054.0	2422.0048947198634	3.223688514872138	4044.2886739226815	5.3829482249910905	1860.2178910544728	1860.0	1769.0	1822.0	1898.0	1952.0	0.0	0.0	0.0	0.0	0.0	0.0	2778.0	2004.591683708248	144.37379265377535	2015.0	963.0	1397.1	1808.0	2213.0	2537.7	2940736.0	0.2678156320488997	121463.0	122930.0	122702.6675412294	110.06203329618278	109.0	105.0	107.0
Position_1	88	26	26.0	0.4333333333333333	0.0072222222222222	0.1525895541632641	59313.99999999991	138309.9999999999	138013.23238380792	1915.7516724714403	1918.0	1767.0	1858.0	1974.0	2054.0	1368.1066876274992	1.8209500012322013	3190.1884203688774	4.246140787510975	1860.2178910544728	1860.0	1769.0	1822.0	1898.0	1952.0	0.0	0.0	0.0	0.0	0.0	0.0	2768.0	1961.5491923641705	101.33130130969744	1942.0	952.0	1403.1	1813.25	2130.0	2485.95	2671630.0	0.1982277866041969	97792.0	99154.0	98942.93878060968	110.06203329618278	109.0	105.0	107.0
Position_1	89	26	26.0	0.4333333333333333	0.0072222222222222	0.1888888547716332	44789.99999999999	123960.0	123662.57871064458	1915.7516724714403	1918.0	1767.0	1858.0	1974.0	2054.0	959.6023071085884	1.277230670761531	2655.77811987454	3.5348406775530123	1860.2178910544728	1860.0	1769.0	1822.0	1898.0	1952.0	0.0	0.0	0.0	0.0	0.0	0.0	2820.0	1950.8131868131868	90.59529575871396	1947.0	822.0	1245.6	1747.0	2169.0	2577.0	2662860.0	0.2257095125778266	106882.0	108247.0	108035.473888056	110.06203329618278	109.0	105.0	107.0
Position_1	90	26	26.0	0.4333333333333333	0.0072222222222222	0.1742583252373206	26784.99999999999	100155.0	99879.36781609186	1915.7516724714403	1918.0	1767.0	1858.0	1974.0	2054.0	666.6044975844802	0.8872505862849431	2492.5806778261576	3.317624882186616	1860.2178910544728	1860.0	1769.0	1822.0	1898.0	1952.0	0.0	0.0	0.0	0.0	0.0	0.0	2948.0	1939.1739130434785	78.95602198900542	1959.0	934.0	1245.0	1778.0	2116.0	2528.6	2453055.0	0.2619865124787209	86244.00000000001	87509.00000000001	87312.97030651342	110.06203329618278	109.0	105.0	107.0
Position_1	91	26	26.0	0.4333333333333333	0.0072222222222222	0.1357291140110072	39812.00000000001	98160.0	97940.80159920032	1915.7516724714403	1918.0	1767.0	1858.0	1974.0	2054.0	1302.6263937130686	1.7337957300320943	3211.740349816005	4.274826405605102	1860.2178910544728	1860.0	1769.0	1822.0	1898.0	1952.0	0.0	0.0	0.0	0.0	0.0	0.0	2569.0	1957.5745526838969	97.3566616294238	1967.0	947.0	1453.5	1818.25	2128.75	2370.5	1969320.0	0.2622317684936852	106004.0	107010.0	106854.1060303182	110.06203329618278	109.0	105.0	107.0
Position_1	92	26	26.0	0.4333333333333333	0.0072222222222222	0.1428553118861836	-11313.999999999976	47034.00000000002	46814.80159920036	1915.7516724714403	1918.0	1767.0	1858.0	1974.0	2054.0	-406.372477006144	-0.5408817668951778	1689.351518782661	2.2485268714997217	1860.2178910544728	1860.0	1769.0	1822.0	1898.0	1952.0	0.0	0.0	0.0	0.0	0.0	0.0	2620.0	1906.7534791252483	46.5355880707757	1919.5	1028.0	1314.0	1805.5	2065.0	2330.75	1918194.0	0.2333779471192304	94499.0	95505.0	95349.10603031816	110.06203329618278	109.0	105.0	107.0
Position_1	94	26	26.0	0.4333333333333333	0.0072222222222222	0.1855968092201454	-80079.00000000009	-21673.000000000084	-21892.41629185422	1915.7516724714403	1918.0	1767.0	1858.0	1974.0	2054.0	-2602.485219075036	-3.4639078265888723	-704.3502310594963	-0.9374901575401896	1860.2178910544728	1860.0	1769.0	1822.0	1898.0	1952.0	0.0	0.0	0.0	0.0	0.0	0.0	2671.0	1838.477656405164	-21.74023464930906	1862.0	911.0	1162.2	1656.5	2028.0	2398.0	1851347.0	0.2795074692750012	71360.0	72367.0	72210.9510661336	110.06203329618278	109.0	105.0	107.0
Position_1	95	26	26.0	0.4333333333333333	0.0072222222222222	0.1836753426552207	102346.00000000004	172816.00000000003	172551.26236881554	1915.7516724714403	1918.0	1767.0	1858.0	1974.0	2054.0	2524.90957260104	3.360654641131984	4263.427712842917	5.674622285793922	1860.2178910544728	1860.0	1769.0	1822.0	1898.0	1952.0	0.0	0.0	0.0	0.0	0.0	0.0	2969.0	2002.235390946502	142.01749989202926	1997.0	981.0	1246.0	1815.0	2207.0	2629.3	2432716.0	0.2245210215616106	105663.0	106878.0	106689.71851574212	110.06203329618278	109.0	105.0	107.0
Position_1	96	26	26.0	0.4333333333333333	0.0072222222222222	0.1202794299530737	42507.999999999935	89197.99999999994	89022.59770114931	1915.7516724714403	1918.0	1767.0	1858.0	1974.0	2054.0	2029.5722789586723	2.701360703293993	4258.816884787707	5.668485273652437	1860.2178910544728	1860.0	1769.0	1822.0	1898.0	1952.0	0.0	0.0	0.0	0.0	0.0	0.0	2748.0	1970.8049689440995	110.58707788962649	1959.0	1279.0	1597.0	1818.0	2117.0	2402.4	1586498.0	0.1728742356699601	70566.0	71371.0	71246.25383141762	110.06203329618278	109.0	105.0	107.0
Position_1	97	26	26.0	0.4333333333333333	0.0072222222222222	0.1796987903252808	88626.99999999996	161532.99999999997	161259.1109445276	1915.7516724714403	1918.0	1767.0	1858.0	1974.0	2054.0	2291.6100752182083	3.050133010115436	4176.725493136662	5.559221631364897	1860.2178910544728	1860.0	1769.0	1822.0	1898.0	1952.0	0.0	0.0	0.0	0.0	0.0	0.0	3102.0	1988.5067621320604	128.2888710775876	1986.0	932.0	1323.0	1800.0	2167.0	2608.2	2499553.0	0.3053346287774089	89174.0	90431.0	90236.21001999	110.06203329618278	109.0	105.0	107.0
Position_1	103	26	26.0	0.4333333333333333	0.0072222222222222	0.1536016885995573	91230.0	150622.0	150398.87956021982	1915.7516724714403	1918.0	1767.0	1858.0	1974.0	2054.0	2989.415157862103	3.9789115751144593	4935.566040858333	6.56923840038244	1860.2178910544728	1860.0	1769.0	1822.0	1898.0	1952.0	0.0	0.0	0.0	0.0	0.0	0.0	2745.0	2007.091796875	146.87390582052717	1971.5	1116.0	1497.45	1806.75	2213.0	2552.7	2055262.0	0.1965970761354691	57189.0	58213.0	58054.31667499583	110.06203329618278	109.0	105.0	107.0
Position_1	104	26	26.0	0.4333333333333333	0.0072222222222222	0.1640353797407281	6202.999999999954	63854.99999999996	63638.41629185396	1915.7516724714403	1918.0	1767.0	1858.0	1974.0	2054.0	209.46603447911983	0.2787992918917085	2156.287865817232	2.870019149402736	1860.2178910544728	1860.0	1769.0	1822.0	1898.0	1952.0	0.0	0.0	0.0	0.0	0.0	0.0	2841.0	1924.240442655936	64.02255160146274	1925.0	1036.0	1305.6	1770.75	2119.75	2432.7499999999995	1912695.0	0.2434129447388682	70517.0	71511.0	71356.96560053306	110.06203329618278	109.0	105.0	107.0
Position_1	105	26	26.0	0.4333333333333333	0.0072222222222222	0.1255736418969684	33000.99999999991	84504.99999999991	84311.51274362803	1915.7516724714403	1918.0	1767.0	1858.0	1974.0	2054.0	1305.698574291716	1.7378848023822735	3343.476198312828	4.450166819954373	1860.2178910544728	1860.0	1769.0	1822.0	1898.0	1952.0	0.0	0.0	0.0	0.0	0.0	0.0	2706.0	1955.163288288288	94.94539723381536	1966.0	1091.0	1521.8	1825.75	2089.0	2362.0	1736185.0	0.2164802690076153	111195.0	112083.0	111945.39180409792	110.06203329618278	109.0	105.0	107.0
Position_1	106	26	26.0	0.4333333333333333	0.0072222222222222	0.1711183277853686	30267.0	84613.0	84408.83608195896	1915.7516724714403	1918.0	1767.0	1858.0	1974.0	2054.0	1124.2078030298424	1.49632058583272	3142.7823979173377	4.183043371627976	1860.2178910544728	1860.0	1769.0	1822.0	1898.0	1952.0	0.0	0.0	0.0	0.0	0.0	0.0	2707.0	1950.3020277481323	90.0841366936595	1954.0	1039.0	1291.8	1774.0	2142.0	2512.8	1827433.0	0.2175830779901925	68087.0	69024.0	68878.7985590538	110.06203329618278	109.0	105.0	107.0
Position_1	107	26	26.0	0.4333333333333333	0.0072222222222222	0.1652265131458408	72104.00000000013	141124.00000000015	140864.70964517747	1915.7516724714403	1918.0	1767.0	1858.0	1974.0	2054.0	1926.3752505129933	2.5640054584327943	3770.356441437306	5.018344423553054	1860.2178910544728	1860.0	1769.0	1822.0	1898.0	1952.0	0.0	0.0	0.0	0.0	0.0	0.0	2729.0	1978.591596638656	118.37370558418274	1965.0	1059.0	1354.7	1803.0	2200.0	2527.2	2354524.0	0.3107502383413292	87193.99999999999	88383.99999999999	88199.59262035647	110.06203329618278	109.0	105.0	107.0
Position_1	110	26	26.0	0.4333333333333333	0.0072222222222222	0.1080654469335132	67425.99999999996	91843.99999999996	91752.26786606688	1915.7516724714403	1918.0	1767.0	1858.0	1974.0	2054.0	7964.043308688269	10.600141643864086	10848.183099148184	14.438931704966231	1860.2178910544728	1860.0	1769.0	1822.0	1898.0	1952.0	0.0	0.0	0.0	0.0	0.0	0.0	2690.0	2078.1567695961994	217.93887854172647	2037.0	1609.0	1778.0	1900.0	2253.0	2471.0	874904.0	0.2038084143102325	36164.00000000001	36585.00000000001	36519.76007829419	110.06203329618278	109.0	105.0	107.0
Position_1	111	26	26.0	0.4333333333333333	0.0072222222222222	0.144025752101623	178038.00000000003	208430.00000000003	208315.82508745627	1915.7516724714403	1918.0	1767.0	1858.0	1974.0	2054.0	16496.779817610077	21.95721393723901	19312.86476698496	25.70542300485698	1860.2178910544728	1860.0	1769.0	1822.0	1898.0	1952.0	0.0	0.0	0.0	0.0	0.0	0.0	3287.0	2257.767175572519	397.5492845180463	2188.0	1669.0	1811.15	2006.5	2461.25	2879.25	1183070.0	0.1409661980631279	41456.0	41980.0	41898.79876728303	110.06203329618278	109.0	105.0	107.0
Position_1	115	26	26.0	0.4333333333333333	0.0072222222222222	0.1453245870438167	97889.00000000004	127469.00000000004	127357.87556221888	1915.7516724714403	1918.0	1767.0	1858.0	1974.0	2054.0	9076.987076149657	12.08146979835519	11819.861941686198	15.732236244384328	1860.2178910544728	1860.0	1769.0	1822.0	1898.0	1952.0	0.0	0.0	0.0	0.0	0.0	0.0	2894.0	2109.9392156862746	249.7213246318017	2066.0	1277.0	1682.45	1891.5	2328.25	2671.3	1076069.0	0.2760108473485282	42721.00000000001	43231.00000000001	43151.96826586707	110.06203329618278	109.0	105.0	107.0
Position_1	116	26	26.0	0.4333333333333333	0.0072222222222222	0.1183127121319892	49726.99999999993	96648.99999999993	96472.7261369314	1915.7516724714403	1918.0	1767.0	1858.0	1974.0	2054.0	2312.545199438173	3.0779976604522084	4494.64437791341	5.982371667002749	1860.2178910544728	1860.0	1769.0	1822.0	1898.0	1952.0	0.0	0.0	0.0	0.0	0.0	0.0	2854.0	1979.4672435105067	119.24935245603388	1995.0	1128.0	1557.2	1863.0	2119.0	2323.9999999999995	1601389.0	0.2516750859375386	102369.0	103178.0	103052.63397467932	110.06203329618278	109.0	105.0	107.0
Position_1	117	26	26.0	0.4333333333333333	0.0072222222222222	0.1608461573213812	-3146.00000000003	34321.99999999997	34181.24237881052	1915.7516724714403	1918.0	1767.0	1858.0	1974.0	2054.0	-221.2685004659342	-0.2945083741201584	2413.9788534620834	3.213005853958033	1860.2178910544728	1860.0	1769.0	1822.0	1898.0	1952.0	0.0	0.0	0.0	0.0	0.0	0.0	2614.0	1913.1300309597525	52.912139905279446	1950.0	1029.0	1183.0	1812.75	2108.0	2304.75	1235882.0	0.2535994820619767	53348.0	53994.0	53893.89313676495	110.06203329618278	109.0	105.0	107.0
Position_1	118	26	26.0	0.4333333333333333	0.0072222222222222	0.1402130424519432	-28652.99999999997	2609.000000000031	2491.5567216391755	1915.7516724714403	1918.0	1767.0	1858.0	1974.0	2054.0	-2479.214124630377	-3.299833999883032	225.7449359983505	0.3004665098138045	1860.2178910544728	1860.0	1769.0	1822.0	1898.0	1952.0	0.0	0.0	0.0	0.0	0.0	0.0	2493.0	1864.8404452690168	4.622554214543925	1930.0	1076.0	1329.9	1765.5	2024.5	2204.1	1005149.0	0.2067926151713987	48183.0	48722.0	48638.474304514406	110.06203329618278	109.0	105.0	107.0
Position_1	119	26	26.0	0.4333333333333333	0.0072222222222222	0.1471883915762295	49629.000000000015	93187.0	93023.36381809092	1915.7516724714403	1918.0	1767.0	1858.0	1974.0	2054.0	2607.064460884265	3.470002797436956	4895.212797284288	6.515528233185387	1860.2178910544728	1860.0	1769.0	1822.0	1898.0	1952.0	0.0	0.0	0.0	0.0	0.0	0.0	3069.0	1984.0838881491345	123.86599709466168	1964.0	1136.0	1474.0	1819.5	2143.0	2493.0	1490047.0	0.2386799342510457	68675.0	69426.0	69309.62189738464	110.06203329618278	109.0	105.0	107.0
Position_1	120	26	26.0	0.4333333333333333	0.0072222222222222	0.1432622116684052	88946.99999999994	153036.99999999994	152796.23038480748	1915.7516724714403	1918.0	1767.0	1858.0	1974.0	2054.0	2782.970900815172	3.7041342689849928	4788.216777946996	6.373116531447452	1860.2178910544728	1860.0	1769.0	1822.0	1898.0	1952.0	0.0	0.0	0.0	0.0	0.0	0.0	2854.0	1998.4950226244343	138.2771315699615	1940.0	1235.0	1607.2	1824.0	2150.0	2547.2	2208337.0	0.2289571411375895	107350.0	108455.0	108283.7645760453	110.06203329618278	109.0	105.0	107.0
Position_1	122	26	26.0	0.4333333333333333	0.0072222222222222	0.151821831777945	-2756.9999999999745	21545.000000000025	21453.70364817591	1915.7516724714403	1918.0	1767.0	1858.0	1974.0	2054.0	-352.6215484118742	-0.4693392809362045	2755.6152559063867	3.6677239056114006	1860.2178910544728	1860.0	1769.0	1822.0	1898.0	1952.0	0.0	0.0	0.0	0.0	0.0	0.0	2751.0	1911.420047732697	51.20215667822413	1940.0	1040.0	1326.9	1824.0	2032.5	2378.9	800885.0	0.2347686311976256	31903.0	32322.0	32257.070006663333	110.06203329618278	109.0	105.0	107.0
Position_1	123	26	26.0	0.4333333333333333	0.0072222222222222	0.1167743542776632	-13075.999999999947	24682.00000000005	24540.15292353824	1915.7516724714403	1918.0	1767.0	1858.0	1974.0	2054.0	-839.2193231074931	-1.1170009190560732	1584.0938614973438	2.1084289296529644	1860.2178910544728	1860.0	1769.0	1822.0	1898.0	1952.0	0.0	0.0	0.0	0.0	0.0	0.0	2733.0	1897.913978494624	37.696087440150905	1908.0	1210.0	1498.0	1771.5	2027.5	2239.0	1235542.0	0.1954030402793181	45558.0	46209.0	46108.11831584208	110.06203329618278	109.0	105.0	107.0
Position_1	125	26	26.0	0.4333333333333333	0.0072222222222222	0.1690520048233737	25649.0	42005.0	41943.55472263866	1915.7516724714403	1918.0	1767.0	1858.0	1974.0	2054.0	5629.829071545678	7.493302494227296	9219.890449930845	12.27167418885795	1860.2178910544728	1860.0	1769.0	1822.0	1898.0	1952.0	0.0	0.0	0.0	0.0	0.0	0.0	2878.0	2008.95390070922	148.73600965474702	1990.0	1222.0	1387.85	1804.5	2256.75	2548.5	566525.0	0.1692001103411785	12623.999999999996	12905.999999999996	12862.300099950022	110.06203329618278	109.0	105.0	107.0
Position_1	127	26	26.0	0.4333333333333333	0.0072222222222222	0.1371158478468692	111910.00000000007	136444.00000000006	136351.83208395806	1915.7516724714403	1918.0	1767.0	1858.0	1974.0	2054.0	13817.320948063549	18.390854181872584	16846.488601890647	22.42267632911645	1860.2178910544728	1860.0	1769.0	1822.0	1898.0	1952.0	0.0	0.0	0.0	0.0	0.0	0.0	2911.0	2182.5626477541373	322.34475669966446	2141.0	1500.0	1735.4	1935.5	2416.0	2680.6	923224.0	0.1557913027517751	34108.0	34531.0	34465.45014992504	110.06203329618278	109.0	105.0	107.0
Position_1	129	26	26.0	0.4333333333333333	0.0072222222222222	0.1404106447487174	16100.000000000004	45506.00000000001	45395.52923538228	1915.7516724714403	1918.0	1767.0	1858.0	1974.0	2054.0	1523.5504190597337	2.027845607768505	4306.253749672809	5.731623740814508	1860.2178910544728	1860.0	1769.0	1822.0	1898.0	1952.0	0.0	0.0	0.0	0.0	0.0	0.0	2986.0	1949.7554240631164	89.53753300864355	1970.0	1147.0	1443.4	1802.0	2108.5	2366.4	988526.0	0.2070113910134386	56381.0	56888.0	56809.43315842079	110.06203329618278	109.0	105.0	107.0
Position_1	130	26	26.0	0.4333333333333333	0.0072222222222222	0.115569296689531	87552.00000000004	106402.00000000004	106331.18540729638	1915.7516724714403	1918.0	1767.0	1858.0	1974.0	2054.0	17373.605633889227	23.124269098706563	21114.15372186908	28.102938603807743	1860.2178910544728	1860.0	1769.0	1822.0	1898.0	1952.0	0.0	0.0	0.0	0.0	0.0	0.0	3048.0	2187.3907692307694	327.17287817629654	2152.0	1695.0	1837.4	2006.0	2310.0	2646.6000000000004	710902.0	0.2031094998492188	31371.0	31696.0	31645.636640013327	110.06203329618278	109.0	105.0	107.0
Position_1	131	26	26.0	0.4333333333333333	0.0072222222222222	0.1589002869942883	-6472.999999999979	27457.000000000025	27329.533733133416	1915.7516724714403	1918.0	1767.0	1858.0	1974.0	2054.0	-479.065837217316	-0.6376366293362475	2032.0887830180595	2.7047101701970364	1860.2178910544728	1860.0	1769.0	1822.0	1898.0	1952.0	0.0	0.0	0.0	0.0	0.0	0.0	2813.0	1906.9350427350428	46.71715168056994	1909.0	1027.0	1423.6	1722.0	2079.0	2431.5999999999995	1115557.0	0.2570000504323584	69921.0	70506.0	70415.34595202398	110.06203329618278	109.0	105.0	107.0
Position_1	1	27	27.0	0.45	0.0075	0.1534334603725059	240189.0000000001	337203.00000000006	337037.3505747126	1913.09836817671	1915.0	1765.0	1855.0	1971.0	2052.0	4062.463548358257	5.407138982864839	5703.32070118552	7.591119853277927	1858.097326336832	1858.0	1767.0	1821.0	1895.0	1949.4500000000007	0.0	0.0	0.0	0.0	0.0	0.0	2996.0	2056.1216216216217	198.02429528479	1999.0	895.0	1654.25	1886.0	2176.75	2681.95	3499519.0	0.1773041007011106	154926.0	156628.0	156263.59961685824	110.23511317257818	109.0	105.0	107.0
Position_1	3	27	27.0	0.45	0.0075	0.1258617177294529	143642.9999999999	233075.9999999999	232923.29497751105	1913.09836817671	1915.0	1765.0	1855.0	1971.0	2052.0	2600.5833806553887	3.4613764796523223	4219.7223117704	5.6164503969664015	1858.097326336832	1858.0	1767.0	1821.0	1895.0	1949.4500000000007	0.0	0.0	0.0	0.0	0.0	0.0	2737.0	2006.550669216061	148.45334287922947	2007.0	968.0	1615.8	1882.0	2156.0	2415.6	3148278.0	0.2330227625549223	163256.0	164825.0	164489.07508745627	110.23511317257818	109.0	105.0	107.0
Position_1	5	27	27.0	0.45	0.0075	0.1406003846295456	101951.0	200846.0	200677.1388055971	1913.09836817671	1915.0	1765.0	1855.0	1971.0	2052.0	1535.0060838693491	2.043093097630104	3024.0000776924526	4.024944103408655	1858.097326336832	1858.0	1767.0	1821.0	1895.0	1949.4500000000007	0.0	0.0	0.0	0.0	0.0	0.0	2873.0	1973.7613832853024	115.66405694847094	1978.0	956.0	1527.1	1824.5	2139.0	2425.3	3424476.0	0.256102040072751	161318.00000000003	163053.00000000003	162681.53427452943	110.23511317257818	109.0	105.0	107.0
Position_1	11	27	27.0	0.45	0.0075	0.1238361757578157	129104.99999999984	218651.99999999985	218499.1003248373	1913.09836817671	1915.0	1765.0	1855.0	1971.0	2052.0	2286.9853053780453	3.043977441458178	3873.234274362113	5.155274819175972	1858.097326336832	1858.0	1767.0	1821.0	1895.0	1949.4500000000007	0.0	0.0	0.0	0.0	0.0	0.0	3448.0	1997.180140038192	139.08281370136046	1960.0	990.0	1724.0	1852.0	2108.0	2410.5	3137570.0	0.1748041092425102	130881.0	132452.0	132115.64688489088	110.23511317257818	109.0	105.0	107.0
Position_1	13	27	27.0	0.45	0.0075	0.1246771807025513	97710.9999999999	197745.9999999999	197575.1922788604	1913.09836817671	1915.0	1765.0	1855.0	1971.0	2052.0	1496.400049429505	1.9917084657906712	3028.3911143523974	4.030788573203041	1858.097326336832	1858.0	1767.0	1821.0	1895.0	1949.4500000000007	0.0	0.0	0.0	0.0	0.0	0.0	2969.0	1970.675783475784	112.57845713895176	1969.0	876.0	1541.1	1864.0	2080.0	2348.6	3458536.0	0.2162733771890541	147290.0	149045.0	148669.25224887556	110.23511317257818	109.0	105.0	107.0
Position_1	16	27	27.0	0.45	0.0075	0.144091426802057	47731.99999999996	136252.99999999997	136101.8521989004	1913.09836817671	1915.0	1765.0	1855.0	1971.0	2052.0	850.0031264350557	1.131354161285059	2426.3696469068072	3.2294980000329603	1858.097326336832	1858.0	1767.0	1821.0	1895.0	1949.4500000000007	0.0	0.0	0.0	0.0	0.0	0.0	2938.0	1945.7353509336767	87.63802459684507	1953.0	825.0	1407.4	1830.0	2077.0	2409.4	3021727.0	0.2318225761139562	137940.0	139493.0	139160.50070797934	110.23511317257818	109.0	105.0	107.0
Position_1	21	27	27.0	0.45	0.0075	0.1431344975272107	100549.0	189640.0	189487.8789355321	1913.09836817671	1915.0	1765.0	1855.0	1971.0	2052.0	1827.351818186984	2.432205270006875	3446.4688738921272	4.587250071150422	1858.097326336832	1858.0	1767.0	1821.0	1895.0	1949.4500000000007	0.0	0.0	0.0	0.0	0.0	0.0	3262.0	1979.3307741522715	121.2334478154396	1984.0	923.0	1396.1	1872.0	2121.0	2365.9	3093694.0	0.2436466525295759	171540.99999999997	173103.99999999997	172769.3596951524	110.23511317257818	109.0	105.0	107.0
Position_1	24	27	27.0	0.45	0.0075	0.1542591697832075	84471.00000000009	176127.0000000001	175970.4992503748	1913.09836817671	1915.0	1765.0	1855.0	1971.0	2052.0	1417.0945238847935	1.88615281129066	2954.72537567043	3.9327394750173417	1858.097326336832	1858.0	1767.0	1821.0	1895.0	1949.4500000000007	0.0	0.0	0.0	0.0	0.0	0.0	2784.0	1967.5317164179105	109.43439008107885	1951.5	889.0	1429.05	1813.0	2157.5	2451.65	3163791.0	0.2297188738506958	136852.99999999997	138460.99999999997	138116.72513743126	110.23511317257818	109.0	105.0	107.0
Position_1	26	27	27.0	0.45	0.0075	0.1631821122215303	35457.000000000044	129849.00000000004	129687.82758620684	1913.09836817671	1915.0	1765.0	1855.0	1971.0	2052.0	581.4908728287047	0.773964351735006	2129.509218093308	2.8343767692821924	1858.097326336832	1858.0	1767.0	1821.0	1895.0	1949.4500000000007	0.0	0.0	0.0	0.0	0.0	0.0	2867.0	1936.411231884058	78.31390554722634	1957.0	759.0	1245.25	1836.0	2087.0	2419.5	3206697.0	0.15869749095589	136422.0	138078.0	137723.44827586206	110.23511317257818	109.0	105.0	107.0
Position_1	31	27	27.0	0.45	0.0075	0.1746581830362398	35281.00000000006	119299.00000000006	119155.5409795102	1913.09836817671	1915.0	1765.0	1855.0	1971.0	2052.0	698.3627266104592	0.929520789118521	2361.440291428845	3.143077027891792	1858.097326336832	1858.0	1767.0	1821.0	1895.0	1949.4500000000007	0.0	0.0	0.0	0.0	0.0	0.0	2973.0	1938.9355495251016	80.83822318827015	1981.0	948.0	1207.3	1783.5	2145.0	2448.7	2857991.0	0.2181284361277607	127092.0	128566.0	128250.414709312	110.23511317257818	109.0	105.0	107.0
Position_1	32	27	27.0	0.45	0.0075	0.1818356961203052	-44604.00000000008	37076.99999999992	36937.53135932016	1913.09836817671	1915.0	1765.0	1855.0	1971.0	2052.0	-991.7650852759144	-1.3200393285022418	824.4030595187636	1.0972804722194742	1858.097326336832	1858.0	1767.0	1821.0	1895.0	1949.4500000000007	0.0	0.0	0.0	0.0	0.0	0.0	3274.0	1883.873691556176	25.776365219344143	1900.0	903.0	1214.4	1737.0	2027.0	2495.8	2699591.0	0.2613101720167746	113542.0	114975.0	114668.1928619024	110.23511317257818	109.0	105.0	107.0
Position_1	35	27	27.0	0.45	0.0075	0.1440319230777882	145535.9999999999	236222.9999999999	236068.1537981008	1913.09836817671	1915.0	1765.0	1855.0	1971.0	2052.0	2608.7767335993312	3.472281832420709	4234.36858468719	5.63594458621865	1858.097326336832	1858.0	1767.0	1821.0	1895.0	1949.4500000000007	0.0	0.0	0.0	0.0	0.0	0.0	3048.0	2006.4745443117536	148.3772179749219	1976.0	827.0	1588.5	1859.5	2126.0	2534.5	3192301.0	0.2644966288035582	170338.0	171929.0	171588.36485923707	110.23511317257818	109.0	105.0	107.0
Position_1	36	27	27.0	0.45	0.0075	0.1661350536917669	63482.99999999998	143396.99999999997	143260.548475762	1913.09836817671	1915.0	1765.0	1855.0	1971.0	2052.0	1365.0675888798492	1.81690496079908	3083.4490657751485	4.104070706546723	1858.097326336832	1858.0	1767.0	1821.0	1895.0	1949.4500000000007	0.0	0.0	0.0	0.0	0.0	0.0	2808.0	1960.2803138373752	102.1829875005435	1972.0	773.0	1347.3	1821.25	2122.0	2491.95	2748313.0	0.2521633272652092	152628.0	154030.0	153729.83000166583	110.23511317257818	109.0	105.0	107.0
Position_1	39	27	27.0	0.45	0.0075	0.1487967418086734	44621.00000000005	111083.00000000004	110969.51749125432	1913.09836817671	1915.0	1765.0	1855.0	1971.0	2052.0	1228.7541158578038	1.6354717282067366	3058.9563983736884	4.0714709662353785	1858.097326336832	1858.0	1767.0	1821.0	1895.0	1949.4500000000007	0.0	0.0	0.0	0.0	0.0	0.0	2701.0	1953.2684391080616	95.17111277123011	1981.0	1072.0	1374.5	1798.5	2159.0	2371.75	2277511.0	0.2113605235402938	97562.0	98728.0	98478.35790438116	110.23511317257818	109.0	105.0	107.0
Position_1	41	27	27.0	0.45	0.0075	0.1166699379273416	15561.000000000104	80541.0000000001	80430.04797601202	1913.09836817671	1915.0	1765.0	1855.0	1971.0	2052.0	444.3075880355232	0.5913733996752814	2299.657955656377	3.0608447389786373	1858.097326336832	1858.0	1767.0	1821.0	1895.0	1949.4500000000007	0.0	0.0	0.0	0.0	0.0	0.0	2633.0	1928.65	70.55267366316843	1927.0	1025.0	1567.65	1812.75	2074.0	2266.05	2198661.0	0.197079805753944	89247.99999999999	90388.0	90143.92453773112	110.23511317257818	109.0	105.0	107.0
Position_1	44	27	27.0	0.45	0.0075	0.1588467695926944	53046.000000000095	129768.00000000007	129636.99875062468	1913.09836817671	1915.0	1765.0	1855.0	1971.0	2052.0	1153.858221125069	1.5357852923174664	2822.717521376876	3.757037020952621	1858.097326336832	1858.0	1767.0	1821.0	1895.0	1949.4500000000007	0.0	0.0	0.0	0.0	0.0	0.0	3237.0	1954.4101040118871	96.31277767505549	1938.5	976.0	1354.25	1812.25	2119.0	2497.25	2630636.0	0.1913682436914067	106467.0	107813.0	107524.8196734966	110.23511317257818	109.0	105.0	107.0
Position_1	45	27	27.0	0.45	0.0075	0.1540683556116836	-24395.99999999993	66747.00000000007	66591.37518740624	1913.09836817671	1915.0	1765.0	1855.0	1971.0	2052.0	-421.0251705611251	-0.5603845020168575	1151.9169970258863	1.5332015230414546	1858.097326336832	1858.0	1767.0	1821.0	1895.0	1949.4500000000007	0.0	0.0	0.0	0.0	0.0	0.0	2886.0	1899.7429643527205	41.64563801588884	1919.0	935.0	1286.9	1797.0	2031.0	2372.0	3037689.0	0.305149234225847	151543.0	153142.0	152799.65204897552	110.23511317257818	109.0	105.0	107.0
Position_1	46	27	27.0	0.45	0.0075	0.1952883779572827	-4977.999999999966	60116.00000000004	60004.85332333829	1913.09836817671	1915.0	1765.0	1855.0	1971.0	2052.0	-133.8912356857201	-0.1782092346976934	1616.9155332428302	2.1521145747462067	1858.097326336832	1858.0	1767.0	1821.0	1895.0	1949.4500000000007	0.0	0.0	0.0	0.0	0.0	0.0	3289.0	1910.640980735552	52.54365439872004	1940.0	970.0	1257.0	1729.25	2075.5	2620.3500000000004	2181952.0	0.2217657730376138	124427.0	125569.0	125324.49633516576	110.23511317257818	109.0	105.0	107.0
Position_1	47	27	27.0	0.45	0.0075	0.1624993123167724	13397.999999999962	88808.99999999996	88680.23725637168	1913.09836817671	1915.0	1765.0	1855.0	1971.0	2052.0	295.0853327174232	0.3927585778468901	1955.9809906927671	2.603410698612073	1858.097326336832	1858.0	1767.0	1821.0	1895.0	1949.4500000000007	0.0	0.0	0.0	0.0	0.0	0.0	2713.0	1925.126984126984	67.02965779015244	1957.0	811.0	1245.2	1778.5	2128.0	2363.0	2546943.0	0.2202791663327188	101483.0	102806.0	102522.7440029985	110.23511317257818	109.0	105.0	107.0
Position_1	49	27	27.0	0.45	0.0075	0.1293761911722625	146881.00000000015	232609.0000000001	232462.62118940533	1913.09836817671	1915.0	1765.0	1855.0	1971.0	2052.0	2606.442634774582	3.469175146884968	4127.708926493423	5.493980581162746	1858.097326336832	1858.0	1767.0	1821.0	1895.0	1949.4500000000007	0.0	0.0	0.0	0.0	0.0	0.0	2833.0	2012.6602393617025	154.56291302487057	1994.0	969.0	1636.45	1860.0	2156.0	2495.0	3027041.0	0.1482728277329086	114080.0	115584.0	115261.99167083124	110.23511317257818	109.0	105.0	107.0
Position_1	51	27	27.0	0.45	0.0075	0.1895627267175616	80666.99999999988	169928.99999999988	169776.58695652153	1913.09836817671	1915.0	1765.0	1855.0	1971.0	2052.0	1322.3845810266434	1.7600938773464625	2785.668110494709	3.707724255068457	1858.097326336832	1858.0	1767.0	1821.0	1895.0	1949.4500000000007	0.0	0.0	0.0	0.0	0.0	0.0	2920.0	1966.5114942528733	108.41416791604183	1951.0	920.0	1216.5	1771.0	2193.0	2595.75	3079557.0	0.2033452008320795	149860.00000000003	151426.00000000003	151090.71739130438	110.23511317257818	109.0	105.0	107.0
Position_1	54	27	27.0	0.45	0.0075	0.1569009325226348	72402.00000000015	152829.00000000015	152691.6725387307	1913.09836817671	1915.0	1765.0	1855.0	1971.0	2052.0	1455.6846295023076	1.9375162418675715	3072.716585760172	4.089785775646789	1858.097326336832	1858.0	1767.0	1821.0	1895.0	1949.4500000000007	0.0	0.0	0.0	0.0	0.0	0.0	2819.0	1966.3125442948265	108.2152179579948	1933.0	948.0	1459.5	1804.5	2156.0	2512.0	2774467.0	0.2750543435379524	110945.0	112356.0	112053.90309012162	110.23511317257818	109.0	105.0	107.0
Position_1	55	27	27.0	0.45	0.0075	0.145990927505047	87066.99999999991	164529.9999999999	164397.7335082457	1913.09836817671	1915.0	1765.0	1855.0	1971.0	2052.0	1927.0066795713567	2.5648458905094764	3641.4532370459024	4.846774258508096	1858.097326336832	1858.0	1767.0	1821.0	1895.0	1949.4500000000007	0.0	0.0	0.0	0.0	0.0	0.0	2893.0	1979.066961000736	120.96963466390412	1991.0	895.0	1454.6	1837.5	2147.5	2396.1	2689552.0	0.2109941144225733	120574.0	121933.0	121642.0363568216	110.23511317257818	109.0	105.0	107.0
Position_1	57	27	27.0	0.45	0.0075	0.168408492039804	62196.99999999993	125922.99999999993	125814.18915542214	1913.09836817671	1915.0	1765.0	1855.0	1971.0	2052.0	1804.915363250334	2.4023423484861945	3654.201284411981	4.8637419095523455	1858.097326336832	1858.0	1767.0	1821.0	1895.0	1949.4500000000007	0.0	0.0	0.0	0.0	0.0	0.0	2897.0	1970.6323792486585	112.5350529118266	1925.5	919.0	1520.65	1786.25	2120.75	2613.0	2203167.0	0.1913308394770307	80807.99999999999	81925.99999999999	81686.63476595035	110.23511317257818	109.0	105.0	107.0
Position_1	59	27	27.0	0.45	0.0075	0.157775363738379	158742.99999999997	254161.0	253998.07571214376	1913.09836817671	1915.0	1765.0	1855.0	1971.0	2052.0	2469.647746385477	3.28710115043907	3954.115399539377	5.26292759678691	1858.097326336832	1858.0	1767.0	1821.0	1895.0	1949.4500000000007	0.0	0.0	0.0	0.0	0.0	0.0	2843.0	2009.8285543608124	151.73122802398075	1984.0	988.0	1479.6	1813.25	2227.75	2557.05	3364453.0	0.2737259144979961	136450.00000000003	138124.00000000003	137765.59445277363	110.23511317257818	109.0	105.0	107.0
Position_1	60	27	27.0	0.45	0.0075	0.197890173830723	62290.00000000017	145795.00000000015	145652.41691654178	1913.09836817671	1915.0	1765.0	1855.0	1971.0	2052.0	1218.325363874107	1.6215910593164369	2851.593296291944	3.795470677364577	1858.097326336832	1858.0	1767.0	1821.0	1895.0	1949.4500000000007	0.0	0.0	0.0	0.0	0.0	0.0	2940.0	1957.518771331058	99.42144499422648	1960.0	861.0	1188.2	1756.0	2201.0	2598.8	2867765.0	0.3337052175265675	123943.0	125408.0	125094.34162085626	110.23511317257818	109.0	105.0	107.0
Position_1	62	27	27.0	0.45	0.0075	0.1466344542318564	129098.00000000012	209012.0000000001	208875.54847576216	1913.09836817671	1915.0	1765.0	1855.0	1971.0	2052.0	2652.337820934073	3.530261639663251	4294.1829666538	5.715557528616207	1858.097326336832	1858.0	1767.0	1821.0	1895.0	1949.4500000000007	0.0	0.0	0.0	0.0	0.0	0.0	2883.0	2007.0813124108413	148.9839860740101	1967.0	1077.0	1502.05	1853.25	2186.0	2547.95	2813928.0	0.2575378902275752	122645.0	124047.0	123746.83000166585	110.23511317257818	109.0	105.0	107.0
Position_1	64	27	27.0	0.45	0.0075	0.1521196927192774	155686.99999999985	238222.99999999985	238082.0714642676	1913.09836817671	1915.0	1765.0	1855.0	1971.0	2052.0	3061.482007990069	4.074832552634782	4684.497924614248	6.2350667376615645	1858.097326336832	1858.0	1767.0	1821.0	1895.0	1949.4500000000007	0.0	0.0	0.0	0.0	0.0	0.0	2804.0	2022.51864640884	164.42132007200803	2007.5	1003.0	1521.7	1858.0	2198.25	2573.0	2928607.0	0.2029004002205072	130388.0	131836.00000000003	131525.981342662	110.23511317257818	109.0	105.0	107.0
Position_1	68	27	27.0	0.45	0.0075	0.18721822873682	15040.000000000053	78139.00000000006	78031.2597451274	1913.09836817671	1915.0	1765.0	1855.0	1971.0	2052.0	440.2874892075133	0.5860226481352002	2287.475007924587	3.044629235547625	1858.097326336832	1858.0	1767.0	1821.0	1895.0	1949.4500000000007	0.0	0.0	0.0	0.0	0.0	0.0	2883.0	1928.586269196025	70.48894285919368	1906.0	836.0	1187.3	1750.5	2152.5	2532.1000000000004	2134945.0	0.220823829247666	99072.0	100179.0	99941.98988005998	110.23511317257818	109.0	105.0	107.0
Position_1	69	27	27.0	0.45	0.0075	0.1630335061668764	92323.99999999994	159013.99999999994	158900.1281859069	1913.09836817671	1915.0	1765.0	1855.0	1971.0	2052.0	2585.4120189063783	3.441183397164389	4452.977630674352	5.926913226427563	1858.097326336832	1858.0	1767.0	1821.0	1895.0	1949.4500000000007	0.0	0.0	0.0	0.0	0.0	0.0	3092.0	1993.9094017094017	135.81207537257	1983.0	927.0	1416.8	1843.0	2128.75	2575.75	2332874.0	0.2416901113347591	124210.0	125380.0	125129.50149925036	110.23511317257818	109.0	105.0	107.0
Position_1	70	27	27.0	0.45	0.0075	0.1578306864529277	33511.99999999996	102481.99999999996	102364.23513243363	1913.09836817671	1915.0	1765.0	1855.0	1971.0	2052.0	878.6362580546972	1.169464859470802	2686.9300846849355	3.5763039427156493	1858.097326336832	1858.0	1767.0	1821.0	1895.0	1949.4500000000007	0.0	0.0	0.0	0.0	0.0	0.0	2817.0	1942.695867768595	84.59854143176335	1976.5	924.0	1323.6	1785.25	2125.0	2404.95	2350662.0	0.1809260432657401	105460.0	106670.0	106410.93744794268	110.23511317257818	109.0	105.0	107.0
Position_1	71	27	27.0	0.45	0.0075	0.1703398379042393	149801.99999999994	220482.0	220361.3153423287	1913.09836817671	1915.0	1765.0	1855.0	1971.0	2052.0	4103.886417724871	5.462272821991802	6040.193623268147	8.039497712569903	1858.097326336832	1858.0	1767.0	1821.0	1895.0	1949.4500000000007	0.0	0.0	0.0	0.0	0.0	0.0	3113.0	2035.808064516129	177.71073817929732	1990.0	920.0	1499.7	1855.75	2253.5	2627.0	2524402.0	0.1747070001203866	107712.0	108952.0	108686.51440946196	110.23511317257818	109.0	105.0	107.0
Position_1	72	27	27.0	0.45	0.0075	0.1593421657770089	33240.99999999991	94515.99999999993	94411.37418790588	1913.09836817671	1915.0	1765.0	1855.0	1971.0	2052.0	975.2732804702416	1.2980887363058915	2773.0492276684067	3.6909285220266494	1858.097326336832	1858.0	1767.0	1821.0	1895.0	1949.4500000000007	0.0	0.0	0.0	0.0	0.0	0.0	2847.0	1945.921860465116	87.82453412828454	1937.0	911.0	1347.2	1806.5	2091.0	2518.6	2091866.0	0.1855189177996674	89410.00000000001	90485.0	90254.84112110612	110.23511317257818	109.0	105.0	107.0
Position_1	73	27	27.0	0.45	0.0075	0.1686643412225434	44935.00000000009	141208.0000000001	141043.61581709143	1913.09836817671	1915.0	1765.0	1855.0	1971.0	2052.0	737.996381517139	0.982273183799312	2319.149728302482	3.086788288370604	1858.097326336832	1858.0	1767.0	1821.0	1895.0	1949.4500000000007	0.0	0.0	0.0	0.0	0.0	0.0	2734.0	1941.604499703967	83.50717336713524	1961.0	947.0	1230.4	1785.0	2144.0	2459.8	3279370.0	0.2695439506282949	104618.0	106307.0	105945.3829335332	110.23511317257818	109.0	105.0	107.0
Position_1	74	27	27.0	0.45	0.0075	0.1563231204764036	2216.999999999959	72725.99999999996	72605.6073213392	1913.09836817671	1915.0	1765.0	1855.0	1971.0	2052.0	58.55802772407394	0.0779407349007424	1920.925180090698	2.556751414700719	1858.097326336832	1858.0	1767.0	1821.0	1895.0	1949.4500000000007	0.0	0.0	0.0	0.0	0.0	0.0	2801.0	1916.7922392886007	58.694912951769766	1943.0	832.0	1419.0	1751.0	2094.0	2364.8	2371072.0	0.2226410698803594	121545.0	122782.0	122517.15671331005	110.23511317257818	109.0	105.0	107.0
Position_1	77	27	27.0	0.45	0.0075	0.1696501614955637	30128.999999999927	81770.99999999993	81682.82233883045	1913.09836817671	1915.0	1765.0	1855.0	1971.0	2052.0	1260.4444448838533	1.6776515561404088	3420.883623837424	4.55319610332761	1858.097326336832	1858.0	1767.0	1821.0	1895.0	1949.4500000000007	0.0	0.0	0.0	0.0	0.0	0.0	2929.0	1948.254966887417	90.15764055058548	1969.5	938.0	1228.0	1817.25	2170.0	2400.5	1765119.0	0.2260737756315414	90763.0	91669.0	91475.02423788104	110.23511317257818	109.0	105.0	107.0
Position_1	78	27	27.0	0.45	0.0075	0.1153190402997844	17543.999999999996	88509.0	88387.82871064458	1913.09836817671	1915.0	1765.0	1855.0	1971.0	2052.0	454.7502606159797	0.6052725968798689	2294.2026229400226	3.05358369113317	1858.097326336832	1858.0	1767.0	1821.0	1895.0	1949.4500000000007	0.0	0.0	0.0	0.0	0.0	0.0	2528.0	1929.09156626506	70.99423992822858	1943.0	1113.0	1462.4	1841.0	2059.0	2268.6	2401719.0	0.1825679624256665	112772.0	114017.0	113750.4439030485	110.23511317257818	109.0	105.0	107.0
Position_1	80	27	27.0	0.45	0.0075	0.1825606807990336	-84971.00000000003	-17882.000000000025	-17996.553098450888	1913.09836817671	1915.0	1765.0	1855.0	1971.0	2052.0	-2200.8141375582804	-2.929283617090071	-463.15752913131786	-0.616462671273784	1858.097326336832	1858.0	1767.0	1821.0	1895.0	1949.4500000000007	0.0	0.0	0.0	0.0	0.0	0.0	2753.0	1842.8071367884447	-15.29018954838648	1851.0	818.0	1110.6	1688.0	2077.0	2351.2	2168984.0	0.2737085330288384	98711.0	99888.0	99636.00279027157	110.23511317257818	109.0	105.0	107.0
Position_1	81	27	27.0	0.45	0.0075	0.1814798852654525	137884.99999999985	228457.99999999985	228303.3484507744	1913.09836817671	1915.0	1765.0	1855.0	1971.0	2052.0	2334.4321616055104	3.1071292070969343	3867.8587429819913	5.14811998690903	1858.097326336832	1858.0	1767.0	1821.0	1895.0	1949.4500000000007	0.0	0.0	0.0	0.0	0.0	0.0	2858.0	2001.7747010698552	143.6773747330235	1985.0	907.0	1333.4	1796.0	2266.0	2591.6	3180820.0	0.2436735090445475	142828.99999999997	144417.99999999997	144077.79306180243	110.23511317257818	109.0	105.0	107.0
Position_1	88	27	27.0	0.45	0.0075	0.1486937700389541	93978.00000000006	174120.00000000006	173983.15917041476	1913.09836817671	1915.0	1765.0	1855.0	1971.0	2052.0	1983.8276928343348	2.6404746591624995	3675.584475901959	4.892202937425507	1858.097326336832	1858.0	1767.0	1821.0	1895.0	1949.4500000000007	0.0	0.0	0.0	0.0	0.0	0.0	2867.0	1981.840682788052	123.7433564512196	1936.0	967.0	1515.0	1841.0	2140.75	2515.5	2786468.0	0.1982009975981748	104985.0	106391.0	106089.97359653508	110.23511317257818	109.0	105.0	107.0
Position_1	89	27	27.0	0.45	0.0075	0.1868721496197505	93226.99999999996	179011.99999999994	178865.52386306832	1913.09836817671	1915.0	1765.0	1855.0	1971.0	2052.0	1715.8202362494153	2.283756734447972	3294.672274464269	4.385208797311941	1858.097326336832	1858.0	1767.0	1821.0	1895.0	1949.4500000000007	0.0	0.0	0.0	0.0	0.0	0.0	2954.0	1976.9448504983388	118.84752416150718	1962.0	869.0	1264.4	1798.0	2220.0	2585.2	2975302.0	0.2439332490580588	131794.0	133299.0	132976.77756954858	110.23511317257818	109.0	105.0	107.0
Position_1	90	27	27.0	0.45	0.0075	0.1602460279978196	61075.00000000002	133066.00000000003	132943.07683658163	1913.09836817671	1915.0	1765.0	1855.0	1971.0	2052.0	1562.8527914966703	2.0801570654820685	3405.035932104722	4.532102825631386	1858.097326336832	1858.0	1767.0	1821.0	1895.0	1949.4500000000007	0.0	0.0	0.0	0.0	0.0	0.0	2967.0	1963.3570863024545	105.25975996562283	1981.0	985.0	1402.3	1785.5	2134.0	2487.0	2479720.0	0.2495989163657527	101545.0	102808.0	102537.59007996	110.23511317257818	109.0	105.0	107.0
Position_1	91	27	27.0	0.45	0.0075	0.1666167954155722	56281.99999999991	130951.99999999993	130824.50249875044	1913.09836817671	1915.0	1765.0	1855.0	1971.0	2052.0	1342.8126957514048	1.7872836980451197	3124.3382988173507	4.158494275725893	1858.097326336832	1858.0	1767.0	1821.0	1895.0	1949.4500000000007	0.0	0.0	0.0	0.0	0.0	0.0	2831.0	1957.963358778626	99.86603244179425	1951.5	1009.0	1331.95	1789.5	2142.0	2523.75	2564932.0	0.2497834290464446	121964.0	123274.0	122993.52731967352	110.23511317257818	109.0	105.0	107.0
Position_1	92	27	27.0	0.45	0.0075	0.1096746527244185	99665.99999999993	165443.9999999999	165331.6854072962	1913.09836817671	1915.0	1765.0	1855.0	1971.0	2052.0	2792.811938088036	3.7172326895951744	4636.0241033555785	6.170548081566274	1858.097326336832	1858.0	1767.0	1821.0	1895.0	1949.4500000000007	0.0	0.0	0.0	0.0	0.0	0.0	2963.0	2001.3656845753897	143.26835823855822	1969.0	1442.0	1690.65	1862.25	2106.0	2412.05	2309576.0	0.2422666659550621	111590.0	112744.0	112496.92711977346	110.23511317257818	109.0	105.0	107.0
Position_1	94	27	27.0	0.45	0.0075	0.1869870288018889	-36851.00000000003	33486.99999999997	33366.8993003497	1913.09836817671	1915.0	1765.0	1855.0	1971.0	2052.0	-874.9514883398564	-1.1645604309803488	795.0802010810215	1.0582517476388396	1858.097326336832	1858.0	1767.0	1821.0	1895.0	1949.4500000000007	0.0	0.0	0.0	0.0	0.0	0.0	2718.0	1885.1369529983792	27.03962666154757	1899.0	943.0	1214.3	1677.25	2103.25	2482.0	2326259.0	0.2764656593900772	91922.0	93156.0	92891.79901715808	110.23511317257818	109.0	105.0	107.0
Position_1	95	27	27.0	0.45	0.0075	0.1479079207765375	25342.000000000087	88783.00000000009	88674.67578710645	1913.09836817671	1915.0	1765.0	1855.0	1971.0	2052.0	788.6402522413667	1.049680175733259	2762.9171933843063	3.677442784394511	1858.097326336832	1858.0	1767.0	1821.0	1895.0	1949.4500000000007	0.0	0.0	0.0	0.0	0.0	0.0	2849.0	1937.7690925426773	79.67176620584587	1941.0	960.0	1337.6	1805.0	2117.0	2371.8	2156737.0	0.1992053572035231	104248.0	105361.0	105122.70527236383	110.23511317257818	109.0	105.0	107.0
Position_1	96	27	27.0	0.45	0.0075	0.1775975889309977	87867.00000000009	148971.0000000001	148866.66616691655	1913.09836817671	1915.0	1765.0	1855.0	1971.0	2052.0	2761.6990273644788	3.675821405422121	4682.225019694693	6.2320415012136365	1858.097326336832	1858.0	1767.0	1821.0	1895.0	1949.4500000000007	0.0	0.0	0.0	0.0	0.0	0.0	2825.0	1996.965485074627	138.86815873779528	1989.0	926.0	1312.2	1803.0	2216.0	2579.45	2140747.0	0.1924899391695707	86492.0	87564.0	87334.48342495419	110.23511317257818	109.0	105.0	107.0
Position_1	97	27	27.0	0.45	0.0075	0.2052198811548516	78913.0	157858.0	157723.20302348817	1913.09836817671	1915.0	1765.0	1855.0	1971.0	2052.0	1639.3033478682191	2.1819127560126	3279.2714494162096	4.364710299172975	1858.097326336832	1858.0	1767.0	1821.0	1895.0	1949.4500000000007	0.0	0.0	0.0	0.0	0.0	0.0	2991.0	1971.9768953068592	113.87956897002756	1974.0	822.0	1174.4	1765.0	2224.0	2644.8	2731188.0	0.2588150323076997	107707.0	109092.0	108795.4697234716	110.23511317257818	109.0	105.0	107.0
Position_1	103	27	27.0	0.45	0.0075	0.180152157334436	109895.00000000004	174476.00000000003	174365.72926036976	1913.09836817671	1915.0	1765.0	1855.0	1971.0	2052.0	3117.9599009951166	4.1500046282245	4950.263175631502	6.588800286765529	1858.097326336832	1858.0	1767.0	1821.0	1895.0	1949.4500000000007	0.0	0.0	0.0	0.0	0.0	0.0	2982.0	2011.9947043248008	153.89737798796978	2017.0	856.0	1313.4	1839.0	2221.0	2597.4	2279590.0	0.2301846040009499	62501.0	63634.0	63391.42324670998	110.23511317257818	109.0	105.0	107.0
Position_1	104	27	27.0	0.45	0.0075	0.169329983835062	41777.00000000006	105047.00000000006	104938.96776611693	1913.09836817671	1915.0	1765.0	1855.0	1971.0	2052.0	1231.9240685673808	1.6396909352631837	3097.6357237426705	4.122953148301494	1858.097326336832	1858.0	1767.0	1821.0	1895.0	1949.4500000000007	0.0	0.0	0.0	0.0	0.0	0.0	2854.0	1952.636936936937	94.53961060010532	1993.5	943.0	1293.35	1772.25	2140.75	2467.0	2167427.0	0.29277849552949	90104.0	91214.0	90976.34757621188	110.23511317257818	109.0	105.0	107.0
Position_1	105	27	27.0	0.45	0.0075	0.1718851165414112	162264.00000000006	226902.0000000001	226791.6319340329	1913.09836817671	1915.0	1765.0	1855.0	1971.0	2052.0	4624.731466930452	6.15551758248443	6466.997111555572	8.607573155480464	1858.097326336832	1858.0	1767.0	1821.0	1895.0	1949.4500000000007	0.0	0.0	0.0	0.0	0.0	0.0	2983.0	2058.089947089947	199.9926207531155	2031.0	899.0	1392.15	1889.25	2274.0	2667.7	2333874.0	0.2844724758175044	135902.0	137036.0	136793.2091454273	110.23511317257818	109.0	105.0	107.0
Position_1	106	27	27.0	0.45	0.0075	0.1647314570549572	82445.00000000006	146912.00000000006	146801.92391304346	1913.09836817671	1915.0	1765.0	1855.0	1971.0	2052.0	2237.1749606795	2.9776798726644134	3986.5103744720304	5.306045308422272	1858.097326336832	1858.0	1767.0	1821.0	1895.0	1949.4500000000007	0.0	0.0	0.0	0.0	0.0	0.0	2693.0	1987.89566755084	129.79834121400836	1978.0	993.0	1315.5	1826.5	2201.0	2521.0	2248310.0	0.2127042902635504	84958.00000000001	86089.00000000001	85846.85144927537	110.23511317257818	109.0	105.0	107.0
Position_1	107	27	27.0	0.45	0.0075	0.1674952816406907	88659.99999999996	161334.99999999997	161210.9089205396	1913.09836817671	1915.0	1765.0	1855.0	1971.0	2052.0	2145.878833880773	2.856164727895309	3904.86534699024	5.197375776844009	1858.097326336832	1858.0	1767.0	1821.0	1895.0	1949.4500000000007	0.0	0.0	0.0	0.0	0.0	0.0	2694.0	1984.5372549019608	126.4399285651291	1970.0	883.0	1350.8	1796.5	2198.0	2525.3	2530285.0	0.2539924702392439	108474.0	109749.0	109476.0208645677	110.23511317257818	109.0	105.0	107.0
Position_1	110	27	27.0	0.45	0.0075	0.135101578264909	50886.99999999999	89532.99999999999	89467.01274362812	1913.09836817671	1915.0	1765.0	1855.0	1971.0	2052.0	3019.6869549421062	4.019203337027943	5312.980370955876	7.071576873742269	1858.097326336832	1858.0	1767.0	1821.0	1895.0	1949.4500000000007	0.0	0.0	0.0	0.0	0.0	0.0	2890.0	1990.0545722713864	131.95724593455475	1962.5	1170.0	1592.5	1841.75	2115.0	2445.15	1349257.0	0.215434096402228	71398.0	72076.0	71930.83933033484	110.23511317257818	109.0	105.0	107.0
Position_1	111	27	27.0	0.45	0.0075	0.1255130956788935	140570.0000000001	179102.0000000001	179036.20739630188	1913.09836817671	1915.0	1765.0	1855.0	1971.0	2052.0	8774.917703382927	11.679415463202677	11180.232699091475	14.880889722490751	1858.097326336832	1858.0	1767.0	1821.0	1895.0	1949.4500000000007	0.0	0.0	0.0	0.0	0.0	0.0	2892.0	2122.9437869822486	264.846460645417	2092.0	1172.0	1742.0	1947.75	2300.0	2599.5	1435110.0	0.2244198409826468	59078.0	59754.0	59609.267532900216	110.23511317257818	109.0	105.0	107.0
Position_1	115	27	27.0	0.45	0.0075	0.1650818426361805	47638.99999999993	95803.99999999993	95721.75924537718	1913.09836817671	1915.0	1765.0	1855.0	1971.0	2052.0	2063.835269482121	2.7469647436807025	4150.458115356437	5.524259751539416	1858.097326336832	1858.0	1767.0	1821.0	1895.0	1949.4500000000007	0.0	0.0	0.0	0.0	0.0	0.0	2919.0	1971.3775147928995	113.28018845606766	1992.0	946.0	1361.8	1769.0	2174.0	2504.4	1665814.0	0.2804041307635649	76037.0	76882.0	76701.08441612528	110.23511317257818	109.0	105.0	107.0
Position_1	116	27	27.0	0.45	0.0075	0.1403816041312029	86586.00000000006	137088.00000000006	137001.76886556722	1913.09836817671	1915.0	1765.0	1855.0	1971.0	2052.0	3677.418320789325	4.894643784970592	5822.302944591122	7.749485219250783	1858.097326336832	1858.0	1767.0	1821.0	1895.0	1949.4500000000007	0.0	0.0	0.0	0.0	0.0	0.0	2942.0	2012.7268623024831	154.62953596565148	2037.5	1066.0	1514.25	1859.0	2158.75	2492.0	1783276.0	0.2318195690458393	110413.0	111299.0	111109.3062635349	110.23511317257818	109.0	105.0	107.0
Position_1	117	27	27.0	0.45	0.0075	0.1553777987093156	96117.00000000006	154884.00000000006	154783.65654672662	1913.09836817671	1915.0	1765.0	1855.0	1971.0	2052.0	3211.966894167841	4.275127936137396	5175.799082745943	6.88898857913485	1858.097326336832	1858.0	1767.0	1821.0	1895.0	1949.4500000000007	0.0	0.0	0.0	0.0	0.0	0.0	2787.0	2008.226964112512	150.12963777568052	2001.0	971.0	1348.5	1869.5	2190.5	2524.0	2070482.0	0.2115702145649888	92936.0	93967.0	93746.26157754456	110.23511317257818	109.0	105.0	107.0
Position_1	118	27	27.0	0.45	0.0075	0.1173442284639037	81721.00000000004	125041.00000000004	124967.03198400798	1913.09836817671	1915.0	1765.0	1855.0	1971.0	2052.0	4061.9506477228833	5.406456312119158	6215.175670169442	8.272398816995526	1858.097326336832	1858.0	1767.0	1821.0	1895.0	1949.4500000000007	0.0	0.0	0.0	0.0	0.0	0.0	2739.0	2022.527631578948	164.43030524211576	2017.5	1283.0	1658.9	1871.75	2161.5	2449.15	1537121.0	0.2279080338252633	76792.00000000001	77552.00000000001	77389.2830251541	110.23511317257818	109.0	105.0	107.0
Position_1	119	27	27.0	0.45	0.0075	0.1379177826875392	87265.00000000001	143239.0	143143.42553723132	1913.09836817671	1915.0	1765.0	1855.0	1971.0	2052.0	2948.8453033392934	3.9249130987445993	4840.310002922328	6.4424526138896185	1858.097326336832	1858.0	1767.0	1821.0	1895.0	1949.4500000000007	0.0	0.0	0.0	0.0	0.0	0.0	3034.0	2003.8645621181263	145.76723578129463	1977.5	1020.0	1592.3	1844.0	2158.5	2495.499999999999	1967795.0	0.1731246307353675	100807.0	101789.0	101578.75254039648	110.23511317257818	109.0	105.0	107.0
Position_1	120	27	27.0	0.45	0.0075	0.1431467195999175	104521.0	170128.0	170015.97738630677	1913.09836817671	1915.0	1765.0	1855.0	1971.0	2052.0	2951.223791002871	3.928078865824821	4803.683480982161	6.393702713187256	1858.097326336832	1858.0	1767.0	1821.0	1895.0	1949.4500000000007	0.0	0.0	0.0	0.0	0.0	0.0	2775.0	2005.8088618592528	147.71153552242117	1969.0	1015.0	1519.0	1848.0	2182.0	2529.5	2308686.0	0.2003992895403068	106955.0	108106.0	107859.56942362152	110.23511317257818	109.0	105.0	107.0
Position_1	122	27	27.0	0.45	0.0075	0.0987834321756873	107775.99999999993	145851.9999999999	145786.98600699636	1913.09836817671	1915.0	1765.0	1855.0	1971.0	2052.0	6836.0514751359215	9.098784513405912	9251.148490865542	12.313278641342036	1858.097326336832	1858.0	1767.0	1821.0	1895.0	1949.4500000000007	0.0	0.0	0.0	0.0	0.0	0.0	2841.0	2076.3413173652693	218.24399102843768	2062.5	1442.0	1789.75	1940.75	2178.0	2459.65	1386996.0	0.2299173178472467	61378.0	62046.0	61902.98034316176	110.23511317257818	109.0	105.0	107.0
Position_1	123	27	27.0	0.45	0.0075	0.114973220824247	16071.99999999992	60075.99999999992	60000.86406796588	1913.09836817671	1915.0	1765.0	1855.0	1971.0	2052.0	789.4295580340898	1.0507307417433736	2950.8318895256443	3.927557244958632	1858.097326336832	1858.0	1767.0	1821.0	1895.0	1949.4500000000007	0.0	0.0	0.0	0.0	0.0	0.0	2510.0	1935.8186528497408	77.72132651290917	1920.0	986.0	1598.2	1807.0	2090.25	2271.9	1494452.0	0.2038430908556287	68024.0	68796.0	68630.7138097618	110.23511317257818	109.0	105.0	107.0
Position_1	125	27	27.0	0.45	0.0075	0.1895121553710386	50527.000000000015	91852.0	91781.43840579706	1913.09836817671	1915.0	1765.0	1855.0	1971.0	2052.0	2639.8787260484014	3.513678584370422	4798.981549369599	6.387444442210936	1858.097326336832	1858.0	1767.0	1821.0	1895.0	1949.4500000000007	0.0	0.0	0.0	0.0	0.0	0.0	2927.0	1984.692413793104	126.5950874562718	1976.0	1108.0	1304.0	1769.0	2191.0	2662.6	1438902.0	0.23237637695773	51624.99999999999	52349.99999999999	52194.77657004831	110.23511317257818	109.0	105.0	107.0
Position_1	127	27	27.0	0.45	0.0075	0.1440949434897414	152429.00000000003	193013.00000000003	192943.70364817587	1913.09836817671	1915.0	1765.0	1855.0	1971.0	2052.0	8763.371083595628	11.66404691226578	11096.605914609703	14.769582472345515	1858.097326336832	1858.0	1767.0	1821.0	1895.0	1949.4500000000007	0.0	0.0	0.0	0.0	0.0	0.0	2954.0	2129.0856741573034	270.98834782047174	2083.5	1140.0	1690.0	1902.75	2359.0	2680.9	1515909.0	0.1811565295098463	68482.0	69194.0	69041.5598867233	110.23511317257818	109.0	105.0	107.0
Position_1	129	27	27.0	0.45	0.0075	0.1485581441314166	14525.000000000087	61721.00000000009	61640.41379310348	1913.09836817671	1915.0	1765.0	1855.0	1971.0	2052.0	635.4953322453439	0.8458442872185526	2700.406705784144	3.594241325398696	1858.097326336832	1858.0	1767.0	1821.0	1895.0	1949.4500000000007	0.0	0.0	0.0	0.0	0.0	0.0	2929.0	1932.542270531401	74.44494419456942	1971.0	923.0	1413.65	1778.75	2077.0	2379.3	1600145.0	0.2522340048001028	75058.99999999999	75886.99999999999	75709.72413793103	110.23511317257818	109.0	105.0	107.0
Position_1	130	27	27.0	0.45	0.0075	0.1197954699994468	93819.9999999999	126765.9999999999	126709.7453773112	1913.09836817671	1915.0	1765.0	1855.0	1971.0	2052.0	7136.946079576175	9.499275231915888	9643.168905601724	12.835057813355894	1858.097326336832	1858.0	1767.0	1821.0	1895.0	1949.4500000000007	0.0	0.0	0.0	0.0	0.0	0.0	2853.0	2077.318339100346	219.22101276351407	2042.0	1526.0	1720.25	1905.25	2212.75	2575.45	1200690.0	0.2818946440213586	69337.0	69915.0	69791.24945860403	110.23511317257818	109.0	105.0	107.0
Position_1	131	27	27.0	0.45	0.0075	0.1539156056093095	64972.0	121117.0	121021.1335582208	1913.09836817671	1915.0	1765.0	1855.0	1971.0	2052.0	2283.696811824644	3.0396004565386017	4257.133946280943	5.666245282499935	1858.097326336832	1858.0	1767.0	1821.0	1895.0	1949.4500000000007	0.0	0.0	0.0	0.0	0.0	0.0	2734.0	1980.961421319797	122.8640949829653	1982.0	974.0	1438.2	1818.0	2170.0	2515.8	1951247.0	0.2602040799094303	104177.0	105162.0	104951.1102365484	110.23511317257818	109.0	105.0	107.0
Position_1	133	27	27.0	0.45	0.0075	0.1648887142851215	-50104.0	-28957.0	-28993.108070964547	1913.09836817671	1915.0	1765.0	1855.0	1971.0	2052.0	-7488.91080229229	-9.967740277851036	-4328.125301412619	-5.760734776180195	1858.097326336832	1858.0	1767.0	1821.0	1895.0	1949.4500000000007	0.0	0.0	0.0	0.0	0.0	0.0	2477.0	1779.9487870619946	-78.14853927483705	1837.0	1131.0	1236.0	1588.0	1952.0	2255.5	660361.0	0.2336003178141947	20484.0	20855.0	20775.56842412128	110.23511317257818	109.0	105.0	107.0
Position_1	134	27	27.0	0.45	0.0075	0.1214370929229219	-40017.00000000003	-16875.000000000033	-16914.514492753686	1913.09836817671	1915.0	1765.0	1855.0	1971.0	2052.0	-5075.705553865128	-6.755764092194485	-2140.403609003027	-2.848877203583029	1858.097326336832	1858.0	1767.0	1821.0	1895.0	1949.4500000000007	0.0	0.0	0.0	0.0	0.0	0.0	2493.0	1816.435960591133	-41.66136574569873	1859.0	1212.0	1409.25	1670.5	1954.0	2127.5	737473.0	0.2458651950199352	40194.0	40600.0	40513.07487922705	110.23511317257818	109.0	105.0	107.0
Position_1	136	27	27.0	0.45	0.0075	0.1230986947345471	-41551.00000000005	-9631.00000000004	-9685.502748625768	1913.09836817671	1915.0	1765.0	1855.0	1971.0	2052.0	-3345.778876386082	-4.453231684469875	-775.5095270504792	-1.0322031805041876	1858.097326336832	1858.0	1767.0	1821.0	1895.0	1949.4500000000007	0.0	0.0	0.0	0.0	0.0	0.0	2520.0	1840.8017857142856	-17.295540622546014	1860.0	1137.0	1417.6	1705.0	1991.25	2199.0	1030849.0	0.2368852349334307	51714.99999999999	52274.99999999999	52155.103281692485	110.23511317257818	109.0	105.0	107.0
Position_1	137	27	27.0	0.45	0.0075	0.1364073012028993	-23720.0	-634.9999999999989	-674.4171664168198	1913.09836817671	1915.0	1765.0	1855.0	1971.0	2052.0	-3057.9909036009603	-4.070185892692878	-81.86442764699015	-0.1089615531981438	1858.097326336832	1858.0	1767.0	1821.0	1895.0	1949.4500000000007	0.0	0.0	0.0	0.0	0.0	0.0	2545.0	1856.432098765432	-1.665227571399555	1883.0	1128.0	1384.2	1732.0	1990.0	2288.4	751855.0	0.2202145304507854	29090.000000000004	29495.000000000004	29408.288980509747	110.23511317257818	109.0	105.0	107.0
Position_1	138	27	27.0	0.45	0.0075	0.1576379060046699	-74046.99999999997	-57060.99999999998	-57090.00324837581	1913.09836817671	1915.0	1765.0	1855.0	1971.0	2052.0	-15301.742250820176	-20.36661893584165	-11791.601477089553	-15.694621566006193	1858.097326336832	1858.0	1767.0	1821.0	1895.0	1949.4500000000007	0.0	0.0	0.0	0.0	0.0	0.0	2277.0	1666.520134228188	-191.5771921086437	1697.5	1114.0	1219.85	1439.5	1875.75	2014.05	496623.0	0.0536704168382095	5148.0	5446.0	5382.1978177577885	110.23511317257818	109.0	105.0	107.0
Position_1	139	27	27.0	0.45	0.0075	0.1381576225127865	-28962.000000000025	-9525.000000000022	-9558.188280859616	1913.09836817671	1915.0	1765.0	1855.0	1971.0	2052.0	-4957.907747245689	-6.598975211584013	-1630.5528379433488	-2.170265827302597	1858.097326336832	1858.0	1767.0	1821.0	1895.0	1949.4500000000007	0.0	0.0	0.0	0.0	0.0	0.0	2521.0	1830.067448680352	-28.02987765647981	1844.0	1217.0	1394.0	1676.0	1951.0	2314.0	624053.0	0.2136593731907372	21627.000000000004	21968.000000000004	21894.99146260204	110.23511317257818	109.0	105.0	107.0
Position_1	140	27	27.0	0.45	0.0075	0.1211503638770383	-29688.99999999997	-18402.99999999997	-18422.270614692647	1913.09836817671	1915.0	1765.0	1855.0	1971.0	2052.0	-11362.712991293269	-15.12377099141134	-7043.282265444101	-9.3746086953061	1858.097326336832	1858.0	1767.0	1821.0	1895.0	1949.4500000000007	0.0	0.0	0.0	0.0	0.0	0.0	2176.0	1765.0555555555557	-93.041770781276	1793.5	1279.0	1411.55	1595.5	1947.75	2075.0	349481.0	0.0378124718726833	10005.999999999998	10203.999999999998	10161.607946026985	110.23511317257818	109.0	105.0	107.0
Position_1	141	27	27.0	0.45	0.0075	0.1255184366681579	116250.00000000007	136827.0000000001	136791.86519240384	1913.09836817671	1915.0	1765.0	1855.0	1971.0	2052.0	17717.952815063123	23.582595196849013	20854.144772702293	27.75686669246675	1858.097326336832	1858.0	1767.0	1821.0	1895.0	1949.4500000000007	0.0	0.0	0.0	0.0	0.0	0.0	3030.0	2237.02216066482	378.9248343279885	2184.0	1576.0	1840.0	2030.0	2433.0	2764.0	807565.0	0.2173544381862085	40923.0	41284.0	41206.70943694819	110.23511317257818	109.0	105.0	107.0
Position_1	142	27	27.0	0.45	0.0075	0.1041700847308403	-22018.000000000025	-9307.000000000024	-9328.703773113482	1913.09836817671	1915.0	1765.0	1855.0	1971.0	2052.0	-7340.007751499995	-9.769550317246493	-3102.6184096289653	-4.129585103216153	1858.097326336832	1858.0	1767.0	1821.0	1895.0	1949.4500000000007	0.0	0.0	0.0	0.0	0.0	0.0	2428.0	1816.2645739910315	-41.83275234580037	1820.0	1229.0	1488.3	1704.5	1920.5	2169.4999999999995	405027.0	0.0582285263985523	13785.0	14008.0	13960.255413959689	110.23511317257818	109.0	105.0	107.0
Position_1	143	27	27.0	0.45	0.0075	0.1246540892800492	59268.99999999997	67989.99999999997	67975.10907046472	1913.09836817671	1915.0	1765.0	1855.0	1971.0	2052.0	33880.503612147295	45.094950307768045	38865.77199868219	51.73034253024599	1858.097326336832	1858.0	1767.0	1821.0	1895.0	1949.4500000000007	0.0	0.0	0.0	0.0	0.0	0.0	2827.0	2302.37908496732	444.2817586304884	2322.0	1742.0	1863.0	2068.0	2521.0	2757.4	352264.0	0.0696289826795757	9641.000000000002	9794.000000000002	9761.242503748128	110.23511317257818	109.0	105.0	107.0
Position_1	1	28	28.0	0.4666666666666667	0.0077777777777777	0.1446066623128365	254148.0000000001	345918.00000000006	346920.12643678155	1912.186353092374	1915.0	1763.0	1855.0	1971.0	2051.0	4474.900406240292	5.956092440705828	6090.736888450152	8.106770798527151	1857.3775612193904	1858.0	1765.0	1820.0	1895.0	1948.0	0.0	0.0	0.0	0.0	0.0	0.0	3155.0	2072.855900621118	215.47833940172768	2044.5	933.0	1635.45	1894.0	2213.75	2666.8499999999995	3337298.0	0.1729635321169982	162753.00000000003	164363.00000000003	164035.39463601535	110.42398836277358	109.0	105.0	107.0
Position_1	3	28	28.0	0.4666666666666667	0.0077777777777777	0.1156072580199474	113108.99999999993	199064.9999999999	200003.63768115925	1912.186353092374	1915.0	1763.0	1855.0	1971.0	2051.0	2102.8721869973174	2.798922880893429	3700.927882879533	4.925935012112658	1857.3775612193904	1858.0	1765.0	1820.0	1895.0	1948.0	0.0	0.0	0.0	0.0	0.0	0.0	2864.0	1990.0059681697608	132.62840695037085	1999.5	894.0	1661.05	1890.5	2110.25	2336.3	3000929.0	0.2118446166646543	167692.99999999997	169200.99999999997	168894.1497584541	110.42398836277358	109.0	105.0	107.0
Position_1	5	28	28.0	0.4666666666666667	0.0077777777777777	0.1397634096835656	111749.99999999984	213551.99999999985	214663.67566216865	1912.186353092374	1915.0	1763.0	1855.0	1971.0	2051.0	1643.8448875300728	2.1879575453025266	3141.3544825219	4.181142816236648	1857.3775612193904	1858.0	1765.0	1820.0	1895.0	1948.0	0.0	0.0	0.0	0.0	0.0	0.0	2960.0	1977.569988801792	120.19242758240124	1970.5	972.0	1558.5	1811.25	2142.75	2437.25	3531940.0	0.2470175738987733	171631.00000000003	173417.00000000003	173053.58187572882	110.42398836277358	109.0	105.0	107.0
Position_1	11	28	28.0	0.4666666666666667	0.0077777777777777	0.1252514294448665	81255.00000000004	167781.00000000003	168725.86206896545	1912.186353092374	1915.0	1763.0	1855.0	1971.0	2051.0	1500.8460137998636	1.9976260443676184	3099.0516896357744	4.124837798905215	1857.3775612193904	1858.0	1765.0	1820.0	1895.0	1948.0	0.0	0.0	0.0	0.0	0.0	0.0	3544.0	1968.5276679841893	111.15010676479938	1950.5	929.0	1617.7	1817.0	2110.0	2358.3	2988225.0	0.1776848817353677	122779.0	124297.0	123988.11494252871	110.42398836277358	109.0	105.0	107.0
Position_1	13	28	28.0	0.4666666666666667	0.0077777777777777	0.1332949880679005	100980.00000000012	202554.0000000001	203663.18590704649	1912.186353092374	1915.0	1763.0	1855.0	1971.0	2051.0	1511.732553530435	2.0121160287490096	3032.3576514934007	4.036068034137717	1857.3775612193904	1858.0	1765.0	1820.0	1895.0	1948.0	0.0	0.0	0.0	0.0	0.0	0.0	2905.0	1971.6666666666667	114.28910544727636	1960.0	848.0	1537.2	1849.0	2126.0	2379.0	3513510.0	0.2540352384183967	171051.00000000003	172833.00000000003	172470.395802099	110.42398836277358	109.0	105.0	107.0
Position_1	16	28	28.0	0.4666666666666667	0.0077777777777777	0.1511677466566918	122067.00000000007	212925.0000000001	213917.16741629184	1912.186353092374	1915.0	1763.0	1855.0	1971.0	2051.0	2096.9231408991136	2.79100470053672	3657.723707275051	4.868430254383092	1857.3775612193904	1858.0	1765.0	1820.0	1895.0	1948.0	0.0	0.0	0.0	0.0	0.0	0.0	3108.0	1991.5790464240904	134.20148520470002	1980.0	850.0	1496.55	1843.25	2120.75	2517.149999999999	3174577.0	0.1751104980005208	126932.99999999996	128526.99999999996	128202.6503414959	110.42398836277358	109.0	105.0	107.0
Position_1	21	28	28.0	0.4666666666666667	0.0077777777777777	0.1404535051433231	128275.00000000004	217993.00000000003	218972.7186406796	1912.186353092374	1915.0	1763.0	1855.0	1971.0	2051.0	2312.4522241231007	3.077873910307847	3929.8257469753817	5.230598069224233	1857.3775612193904	1858.0	1765.0	1820.0	1895.0	1948.0	0.0	0.0	0.0	0.0	0.0	0.0	3197.0	1996.4961880559083	139.11862683651816	2009.0	910.0	1569.6	1870.25	2138.0	2405.05	3142485.0	0.2454878813139011	184333.0	185907.0	185586.71997334663	110.42398836277358	109.0	105.0	107.0
Position_1	24	28	28.0	0.4666666666666667	0.0077777777777777	0.1539445461085957	105048.00000000004	190320.00000000003	191251.16841579205	1912.186353092374	1915.0	1763.0	1855.0	1971.0	2051.0	2041.02686923898	2.7166067629570825	3697.816557702789	4.9217938383024125	1857.3775612193904	1858.0	1765.0	1820.0	1895.0	1948.0	0.0	0.0	0.0	0.0	0.0	0.0	3089.0	1985.2192513368984	127.84169011750804	1925.5	984.0	1562.25	1806.75	2164.0	2543.5	2969888.0	0.1975811730462614	111709.0	113205.0	112900.59153756454	110.42398836277358	109.0	105.0	107.0
Position_1	26	28	28.0	0.4666666666666667	0.0077777777777777	0.182135100149265	106233.00000000012	204045.0000000001	205113.10494752624	1912.186353092374	1915.0	1763.0	1855.0	1971.0	2051.0	1736.2698344422192	2.310975149642594	3334.9070285952807	4.438761255060318	1857.3775612193904	1858.0	1765.0	1820.0	1895.0	1948.0	0.0	0.0	0.0	0.0	0.0	0.0	3136.0	1976.9073426573427	119.52978143795237	1980.0	750.0	1244.0	1846.75	2105.0	2622.0	3392373.0	0.1411928679309262	122846.99999999996	124562.99999999996	124213.8255872064	110.42398836277358	109.0	105.0	107.0
Position_1	31	28	28.0	0.4666666666666667	0.0077777777777777	0.1775418578544038	106197.00000000012	184344.0000000001	185197.36356821592	1912.186353092374	1915.0	1763.0	1855.0	1971.0	2051.0	2321.727943267109	3.090219892488522	4030.213809934666	5.36421458102304	1857.3775612193904	1858.0	1765.0	1820.0	1895.0	1948.0	0.0	0.0	0.0	0.0	0.0	0.0	2929.0	1992.4595185995624	135.08195738017207	2020.0	914.0	1217.5	1820.5	2197.0	2529.0	2731662.0	0.2461819131211137	126469.0	127840.0	127561.0267366317	110.42398836277358	109.0	105.0	107.0
Position_1	32	28	28.0	0.4666666666666667	0.0077777777777777	0.1661367021966275	-8712.00000000014	69605.99999999985	70461.23088455749	1912.186353092374	1915.0	1763.0	1855.0	1971.0	2051.0	-204.9591006405372	-0.272800562952555	1637.5554590432705	2.179586315986593	1857.3775612193904	1858.0	1765.0	1820.0	1895.0	1948.0	0.0	0.0	0.0	0.0	0.0	0.0	3234.0	1908.659388646288	51.281827426897735	1912.5	830.0	1344.65	1763.25	2044.0	2411.35	2622498.0	0.2455955141121669	95144.0	96518.0	96238.41629185408	110.42398836277358	109.0	105.0	107.0
Position_1	35	28	28.0	0.4666666666666667	0.0077777777777777	0.1298650414148091	169011.00000000015	254910.0000000001	255848.01524237887	1912.186353092374	1915.0	1763.0	1855.0	1971.0	2051.0	3299.2175584394217	4.39125857028287	4976.028470465193	6.623093894189172	1857.3775612193904	1858.0	1765.0	1820.0	1895.0	1948.0	0.0	0.0	0.0	0.0	0.0	0.0	3105.0	2027.1506303915064	169.77306917211604	2005.0	1008.0	1661.0	1887.5	2131.5	2574.7	3054916.0	0.1972421632184403	142251.0	143758.0	143451.35324004665	110.42398836277358	109.0	105.0	107.0
Position_1	36	28	28.0	0.4666666666666667	0.0077777777777777	0.1452582143728428	77619.99999999984	159756.99999999985	160653.9342828583	1912.186353092374	1915.0	1763.0	1855.0	1971.0	2051.0	1483.0526724275144	1.9739431070010207	3052.409762806012	4.062757394294802	1857.3775612193904	1858.0	1765.0	1820.0	1895.0	1948.0	0.0	0.0	0.0	0.0	0.0	0.0	2898.0	1968.8653712699515	111.48781005056094	1976.0	901.0	1429.0	1843.0	2117.0	2416.0	2837135.0	0.2482748883711592	147141.0	148582.0	148288.78302515412	110.42398836277358	109.0	105.0	107.0
Position_1	39	28	28.0	0.4666666666666667	0.0077777777777777	0.1519253390316686	61548.99999999986	130005.99999999988	130753.54897551202	1912.186353092374	1915.0	1763.0	1855.0	1971.0	2051.0	1617.758576367899	2.1532366651456734	3417.0875477958266	4.548143526116244	1857.3775612193904	1858.0	1765.0	1820.0	1895.0	1948.0	0.0	0.0	0.0	0.0	0.0	0.0	2776.0	1966.248126561199	108.87056534180851	1991.0	1014.0	1421.0	1825.0	2134.0	2453.0	2361464.0	0.2119993727406141	109558.0	110759.0	110514.61860736298	110.42398836277358	109.0	105.0	107.0
Position_1	41	28	28.0	0.4666666666666667	0.0077777777777777	0.1376555837113788	53016.00000000006	120390.00000000006	121125.72263868064	1912.186353092374	1915.0	1763.0	1855.0	1971.0	2051.0	1398.6464557913089	1.861598432658232	3176.07980256367	4.227362217212245	1857.3775612193904	1858.0	1765.0	1820.0	1895.0	1948.0	0.0	0.0	0.0	0.0	0.0	0.0	2828.0	1959.8527918781729	102.47523065878228	1949.0	1017.0	1529.15	1795.0	2114.0	2454.9	2316546.0	0.1926315451166214	90238.0	91420.0	91179.48475762118	110.42398836277358	109.0	105.0	107.0
Position_1	44	28	28.0	0.4666666666666667	0.0077777777777777	0.1557262317988267	66805.0	142102.0	142924.24162918533	1912.186353092374	1915.0	1763.0	1855.0	1971.0	2051.0	1497.3851883743068	1.9930196857262024	3185.112342464872	4.239384527820744	1857.3775612193904	1858.0	1765.0	1820.0	1895.0	1948.0	0.0	0.0	0.0	0.0	0.0	0.0	3172.0	1965.57153671461	108.19397549521976	1944.0	952.0	1473.0	1802.0	2139.0	2519.0	2596520.0	0.2132357335897423	123492.0	124813.0	124544.20081625853	110.42398836277358	109.0	105.0	107.0
Position_1	45	28	28.0	0.4666666666666667	0.0077777777777777	0.1519382753572723	49409.00000000008	140039.0000000001	141028.67766116938	1912.186353092374	1915.0	1763.0	1855.0	1971.0	2051.0	881.3293566832416	1.1730493737453944	2497.9352300302444	3.324751791170255	1857.3775612193904	1858.0	1765.0	1820.0	1895.0	1948.0	0.0	0.0	0.0	0.0	0.0	0.0	3093.0	1946.074842767296	88.69728154790528	1934.0	980.0	1400.95	1810.25	2083.75	2451.8499999999995	3094259.0	0.2262904081790643	136998.0	138588.0	138264.46426786607	110.42398836277358	109.0	105.0	107.0
Position_1	46	28	28.0	0.4666666666666667	0.0077777777777777	0.2008866054116553	32615.999999999924	104720.99999999993	105508.3850574711	1912.186353092374	1915.0	1763.0	1855.0	1971.0	2051.0	780.6340040626299	1.0390238594073604	2506.400954729053	3.3360196707443697	1857.3775612193904	1858.0	1765.0	1820.0	1895.0	1948.0	0.0	0.0	0.0	0.0	0.0	0.0	3738.0	1940.783399209486	83.40583799009573	1939.0	966.0	1253.0	1771.0	2090.0	2595.8	2455091.0	0.2367336426616333	130808.0	132073.0	131815.59578544064	110.42398836277358	109.0	105.0	107.0
Position_1	47	28	28.0	0.4666666666666667	0.0077777777777777	0.1659056259609244	92142.99999999988	171600.99999999988	172468.6796601697	1912.186353092374	1915.0	1763.0	1855.0	1971.0	2051.0	1817.626625694268	2.41926103879907	3385.0270405322403	4.505470990948411	1857.3775612193904	1858.0	1765.0	1820.0	1895.0	1948.0	0.0	0.0	0.0	0.0	0.0	0.0	2841.0	1981.099713055954	123.72215183656364	2004.0	986.0	1386.65	1810.0	2172.5	2510.05	2761653.0	0.1729413484262189	83496.00000000001	84890.00000000001	84606.34666000336	110.42398836277358	109.0	105.0	107.0
Position_1	49	28	28.0	0.4666666666666667	0.0077777777777777	0.1377515808443183	173605.99999999988	261214.99999999988	262171.6884057969	1912.186353092374	1915.0	1763.0	1855.0	1971.0	2051.0	2983.7212638422084	3.9713330021739774	4489.434408571954	5.97543719780927	1857.3775612193904	1858.0	1765.0	1820.0	1895.0	1948.0	0.0	0.0	0.0	0.0	0.0	0.0	2864.0	2027.9512036434608	170.57364242407084	2015.0	1033.0	1566.0	1854.0	2204.0	2517.2	3116961.0	0.1781967501310123	118590.0	120127.0	119814.24879227056	110.42398836277358	109.0	105.0	107.0
Position_1	51	28	28.0	0.4666666666666667	0.0077777777777777	0.1778603672227529	89449.99999999988	176089.99999999988	177036.10694652653	1912.186353092374	1915.0	1763.0	1855.0	1971.0	2051.0	1580.699705304806	2.103911307760697	3111.742997284779	4.141729929386041	1857.3775612193904	1858.0	1765.0	1820.0	1895.0	1948.0	0.0	0.0	0.0	0.0	0.0	0.0	3097.0	1973.8486842105265	116.47112299113589	1944.0	915.0	1273.8	1823.0	2161.25	2582.0	3000250.0	0.2008014774664773	159728.0	161248.0	160938.70797934366	110.42398836277358	109.0	105.0	107.0
Position_1	54	28	28.0	0.4666666666666667	0.0077777777777777	0.1364164614068991	100948.99999999996	184454.0	185365.87281359307	1912.186353092374	1915.0	1763.0	1855.0	1971.0	2051.0	1907.8510053088	2.539349688066012	3486.025114991029	4.639899428053059	1857.3775612193904	1858.0	1765.0	1820.0	1895.0	1948.0	0.0	0.0	0.0	0.0	0.0	0.0	2716.0	1983.9071672354949	126.52960601610448	1967.0	981.0	1551.4	1832.0	2158.0	2425.0	2906424.0	0.1853476133135634	119748.0	121213.0	120914.89946693322	110.42398836277358	109.0	105.0	107.0
Position_1	55	28	28.0	0.4666666666666667	0.0077777777777777	0.1528415371126127	118486.00000000007	198343.0000000001	199215.03673163417	1912.186353092374	1915.0	1763.0	1855.0	1971.0	2051.0	2478.4655251513723	3.298837613976476	4148.897655884227	5.522182779981906	1857.3775612193904	1858.0	1765.0	1820.0	1895.0	1948.0	0.0	0.0	0.0	0.0	0.0	0.0	3013.0	1999.5724482512487	142.1948870318588	1995.0	844.0	1504.0	1838.0	2175.0	2506.0	2801401.0	0.2111580197600223	133662.99999999997	135063.99999999997	134778.92228885557	110.42398836277358	109.0	105.0	107.0
Position_1	57	28	28.0	0.4666666666666667	0.0077777777777777	0.1598029849372902	36537.999999999935	102372.99999999993	103091.91679160405	1912.186353092374	1915.0	1763.0	1855.0	1971.0	2051.0	1023.614150637786	1.362430434498893	2867.9854245783067	3.817288600113726	1857.3775612193904	1858.0	1765.0	1820.0	1895.0	1948.0	0.0	0.0	0.0	0.0	0.0	0.0	3029.0	1946.634632034632	89.2570708152416	1932.0	988.0	1415.7	1779.0	2118.5	2463.0999999999995	2248363.0	0.1549058089198193	87268.00000000001	88423.00000000001	88187.9787606197	110.42398836277358	109.0	105.0	107.0
Position_1	59	28	28.0	0.4666666666666667	0.0077777777777777	0.158417349152974	219695.00000000032	313802.00000000035	314829.64642678684	1912.186353092374	1915.0	1763.0	1855.0	1971.0	2051.0	3631.5862282300222	4.833641269774159	5187.18687995192	6.904145737216004	1857.3775612193904	1858.0	1765.0	1820.0	1895.0	1948.0	0.0	0.0	0.0	0.0	0.0	0.0	2931.0	2048.067837674137	190.6902764547467	1996.0	958.0	1605.0	1853.0	2248.0	2643.5	3381360.0	0.2183037600222759	138733.0	140384.0	140048.0518907213	110.42398836277358	109.0	105.0	107.0
Position_1	60	28	28.0	0.4666666666666667	0.0077777777777777	0.1883051291752162	82492.99999999984	162919.99999999985	163798.26111944002	1912.186353092374	1915.0	1763.0	1855.0	1971.0	2051.0	1743.587408583118	2.32071484082413	3443.50745646736	4.583308424558056	1857.3775612193904	1858.0	1765.0	1820.0	1895.0	1948.0	0.0	0.0	0.0	0.0	0.0	0.0	2983.0	1973.4642097802976	116.08664856090718	1987.0	976.0	1237.0	1759.0	2200.5	2622.5	2784558.0	0.2793594007615891	110430.0	111841.0	111553.88747293022	110.42398836277358	109.0	105.0	107.0
Position_1	62	28	28.0	0.4666666666666667	0.0077777777777777	0.137321162326503	123440.0	209225.0	210161.7703648175	1912.186353092374	1915.0	1763.0	1855.0	1971.0	2051.0	2382.971953487884	3.171735670092373	4039.025493912042	5.375942932396928	1857.3775612193904	1858.0	1765.0	1820.0	1895.0	1948.0	0.0	0.0	0.0	0.0	0.0	0.0	3709.0	1997.0199335548173	139.6423723354269	1984.0	1068.0	1597.2	1872.0	2112.0	2420.6	3005515.0	0.2460071088330521	141390.99999999997	142895.99999999997	142589.7602032317	110.42398836277358	109.0	105.0	107.0
Position_1	64	28	28.0	0.4666666666666667	0.0077777777777777	0.1501922554671892	197509.99999999985	283978.9999999999	284923.23963018466	1912.186353092374	1915.0	1763.0	1855.0	1971.0	2051.0	3824.35530366238	5.090216909174628	5498.641055028806	7.31869124424334	1857.3775612193904	1858.0	1765.0	1820.0	1895.0	1948.0	0.0	0.0	0.0	0.0	0.0	0.0	2966.0	2045.197758734344	187.82019751495363	2000.0	1179.0	1559.2	1875.0	2204.0	2632.2	3102565.0	0.193918840006282	139215.0	140732.0	140423.3184241213	110.42398836277358	109.0	105.0	107.0
Position_1	68	28	28.0	0.4666666666666667	0.0077777777777777	0.1792588255218867	48416.99999999997	111857.99999999996	112550.77436281848	1912.186353092374	1915.0	1763.0	1855.0	1971.0	2051.0	1394.099771746624	1.855546796194757	3220.7946024750386	4.2868776158942765	1857.3775612193904	1858.0	1765.0	1820.0	1895.0	1948.0	0.0	0.0	0.0	0.0	0.0	0.0	3223.0	1958.5013477088949	101.12378648950448	1930.0	903.0	1391.6	1774.0	2136.0	2572.8	2179812.0	0.2406358800267796	98168.0	99281.0	99054.52498750624	110.42398836277358	109.0	105.0	107.0
Position_1	69	28	28.0	0.4666666666666667	0.0077777777777777	0.1584758702973024	133420.00000000015	206494.0000000001	207291.9665167417	1912.186353092374	1915.0	1763.0	1855.0	1971.0	2051.0	3328.93234742123	4.430808954417657	5152.185250700039	6.857558568681752	1857.3775612193904	1858.0	1765.0	1820.0	1895.0	1948.0	0.0	0.0	0.0	0.0	0.0	0.0	2952.0	2019.071762870515	161.69420165112456	2006.0	940.0	1504.2	1862.0	2196.75	2555.7000000000003	2588450.0	0.2007125057105746	141586.0	142868.0	142607.13659836748	110.42398836277358	109.0	105.0	107.0
Position_1	70	28	28.0	0.4666666666666667	0.0077777777777777	0.1528977616697289	45301.000000000095	114214.0000000001	114966.52848575714	1912.186353092374	1915.0	1763.0	1855.0	1971.0	2051.0	1199.9041540393457	1.5970724290263687	3025.227987228751	4.026578451001467	1857.3775612193904	1858.0	1765.0	1820.0	1895.0	1948.0	0.0	0.0	0.0	0.0	0.0	0.0	2857.0	1952.4698097601324	95.09224854074203	1939.0	998.0	1416.8	1791.0	2132.0	2475.9999999999995	2360536.0	0.1487591643697548	97320.0	98529.0	98282.9907546227	110.42398836277358	109.0	105.0	107.0
Position_1	71	28	28.0	0.4666666666666667	0.0077777777777777	0.1605932253337755	150550.99999999988	224365.99999999988	225172.05822088936	1912.186353092374	1915.0	1763.0	1855.0	1971.0	2051.0	4039.3845959545615	5.376420897215521	6019.890696547624	8.012474517104888	1857.3775612193904	1858.0	1765.0	1820.0	1895.0	1948.0	0.0	0.0	0.0	0.0	0.0	0.0	2920.0	2031.2555984555984	173.878037236208	2009.0	927.0	1591.7	1845.0	2208.5	2634.5	2630476.0	0.2397222524367318	114806.0	116101.0	115837.49133766448	110.42398836277358	109.0	105.0	107.0
Position_1	72	28	28.0	0.4666666666666667	0.0077777777777777	0.1574329401464803	40887.99999999995	102960.99999999994	103638.83583208385	1912.186353092374	1915.0	1763.0	1855.0	1971.0	2051.0	1195.5465306485553	1.5912724322932268	3010.532829732586	4.007019196374071	1857.3775612193904	1858.0	1765.0	1820.0	1895.0	1948.0	0.0	0.0	0.0	0.0	0.0	0.0	2904.0	1952.5463728191	95.16881159970968	1933.0	935.0	1390.2	1805.0	2139.0	2477.2	2126323.0	0.2035122097425177	101260.0	102349.0	102127.40854572711	110.42398836277358	109.0	105.0	107.0
Position_1	73	28	28.0	0.4666666666666667	0.0077777777777777	0.1848985013973784	78824.9999999999	172418.99999999988	173441.0444777609	1912.186353092374	1915.0	1763.0	1855.0	1971.0	2051.0	1350.767705694811	1.797871816279793	2954.6212121559624	3.932600833379586	1857.3775612193904	1858.0	1765.0	1820.0	1895.0	1948.0	0.0	0.0	0.0	0.0	0.0	0.0	3403.0	1963.0054811205848	105.62791990119422	1976.0	992.0	1261.25	1756.0	2187.5	2550.95	3223255.0	0.3010429693480743	119357.0	120999.0	120664.88322505412	110.42398836277358	109.0	105.0	107.0
Position_1	74	28	28.0	0.4666666666666667	0.0077777777777777	0.1814700538036601	92978.99999999988	168047.99999999988	168867.75187406276	1912.186353092374	1915.0	1763.0	1855.0	1971.0	2051.0	2197.7568182848377	2.925214325137119	3972.1726174634127	5.286961753843802	1857.3775612193904	1858.0	1765.0	1820.0	1895.0	1948.0	0.0	0.0	0.0	0.0	0.0	0.0	3047.0	1985.5990888382687	128.22152761887833	1949.0	881.0	1456.2	1755.0	2188.0	2674.4	2615034.0	0.1960149589929552	136906.0	138223.0	137955.0147426287	110.42398836277358	109.0	105.0	107.0
Position_1	77	28	28.0	0.4666666666666667	0.0077777777777777	0.1459566833237928	95438.00000000004	144800.00000000003	145339.03198400798	1912.186353092374	1915.0	1763.0	1855.0	1971.0	2051.0	4118.497000780537	5.481719508038895	6248.646930080489	8.31694906393713	1857.3775612193904	1858.0	1765.0	1820.0	1895.0	1948.0	0.0	0.0	0.0	0.0	0.0	0.0	2984.0	2025.2055427251728	167.82798150578287	2004.0	1015.0	1582.5	1863.0	2161.75	2569.5	1753828.0	0.2019150248047322	91197.0	92063.0	91886.7849408629	110.42398836277358	109.0	105.0	107.0
Position_1	78	28	28.0	0.4666666666666667	0.0077777777777777	0.1415799733095329	22562.00000000008	95978.00000000007	96779.70114942528	1912.186353092374	1915.0	1763.0	1855.0	1971.0	2051.0	582.84578107688	0.7757677346133273	2479.4066295628336	3.300090223948131	1857.3775612193904	1858.0	1765.0	1820.0	1895.0	1948.0	0.0	0.0	0.0	0.0	0.0	0.0	2706.0	1932.5170807453417	75.1395195259513	1935.0	1036.0	1342.35	1839.75	2066.25	2390.65	2489082.0	0.1794386980904769	105242.0	106530.0	106267.91570881227	110.42398836277358	109.0	105.0	107.0
Position_1	80	28	28.0	0.4666666666666667	0.0077777777777777	0.1671366278518498	-26475.99999999993	36224.00000000007	36908.68265867066	1912.186353092374	1915.0	1763.0	1855.0	1971.0	2051.0	-777.3086317755805	-1.0345977888932976	1063.5000709109668	1.4155185943824968	1857.3775612193904	1858.0	1765.0	1820.0	1895.0	1948.0	0.0	0.0	0.0	0.0	0.0	0.0	2767.0	1890.9309090909087	33.55334787151878	1911.5	995.0	1245.85	1715.25	2070.25	2391.05	2080024.0	0.2522649781011492	99816.0	100916.0	100692.17024820924	110.42398836277358	109.0	105.0	107.0
Position_1	81	28	28.0	0.4666666666666667	0.0077777777777777	0.1625139414604107	215912.0000000003	297023.0000000003	297908.7303848078	1912.186353092374	1915.0	1763.0	1855.0	1971.0	2051.0	4471.6955073066	5.9518267202250845	6151.563667914372	8.187731241994028	1857.3775612193904	1858.0	1765.0	1820.0	1895.0	1948.0	0.0	0.0	0.0	0.0	0.0	0.0	2934.0	2066.730147575545	209.3525863561545	2045.0	957.0	1515.2	1855.0	2276.5	2678.5999999999995	2940957.0	0.218158786967861	142127.0	143550.0	143260.44569381975	110.42398836277358	109.0	105.0	107.0
Position_1	88	28	28.0	0.4666666666666667	0.0077777777777777	0.1446631650345361	58248.00000000013	133032.00000000012	133848.63968015995	1912.186353092374	1915.0	1763.0	1855.0	1971.0	2051.0	1380.2904919747227	1.837166644818356	3152.4310659315524	4.195885748754896	1857.3775612193904	1858.0	1765.0	1820.0	1895.0	1948.0	0.0	0.0	0.0	0.0	0.0	0.0	2744.0	1959.3963414634147	102.01878024402436	1940.5	1034.0	1497.1	1827.75	2105.0	2453.45	2570728.0	0.1579509378204301	98525.0	99837.0	99570.03215059136	110.42398836277358	109.0	105.0	107.0
Position_1	89	28	28.0	0.4666666666666667	0.0077777777777777	0.194255572764361	90018.99999999987	177342.99999999985	178296.5762118938	1912.186353092374	1915.0	1763.0	1855.0	1971.0	2051.0	1546.6797300157466	2.058630720650959	3047.0547702172066	4.055629899159102	1857.3775612193904	1858.0	1765.0	1820.0	1895.0	1948.0	0.0	0.0	0.0	0.0	0.0	0.0	3007.0	1973.759138381201	116.38157716181058	1974.0	880.0	1279.1	1755.0	2205.0	2648.0	3023799.0	0.2656215004136139	122977.0	124509.0	124197.26620023324	110.42398836277358	109.0	105.0	107.0
Position_1	90	28	28.0	0.4666666666666667	0.0077777777777777	0.1686629231577709	132051.99999999997	204898.0	205693.47676161907	1912.186353092374	1915.0	1763.0	1855.0	1971.0	2051.0	3391.1429297740665	4.513611239529282	5261.854451464928	7.003528274899819	1857.3775612193904	1858.0	1765.0	1820.0	1895.0	1948.0	0.0	0.0	0.0	0.0	0.0	0.0	3099.0	2018.3270735524256	160.94951233303527	1981.0	995.0	1505.0	1819.0	2194.0	2643.899999999999	2579422.0	0.2273980302256847	108344.0	109622.0	109361.95052473764	110.42398836277358	109.0	105.0	107.0
Position_1	91	28	28.0	0.4666666666666667	0.0077777777777777	0.1582425004353778	10782.999999999964	83400.99999999997	84193.98700649664	1912.186353092374	1915.0	1763.0	1855.0	1971.0	2051.0	252.838684465858	0.336528289024057	1955.578143664758	2.6028745092177927	1857.3775612193904	1858.0	1765.0	1820.0	1895.0	1948.0	0.0	0.0	0.0	0.0	0.0	0.0	2731.0	1923.4638932496075	66.08633203021714	1933.5	991.0	1242.95	1779.25	2120.75	2376.05	2450493.0	0.3028010970875961	112481.0	113755.0	113495.76445110778	110.42398836277358	109.0	105.0	107.0
Position_1	92	28	28.0	0.4666666666666667	0.0077777777777777	0.1341184809031885	71415.00000000003	142095.00000000003	142866.824087956	1912.186353092374	1915.0	1763.0	1855.0	1971.0	2051.0	1794.922432383553	2.389041757502509	3571.3716030181463	4.753495603617153	1857.3775612193904	1858.0	1765.0	1820.0	1895.0	1948.0	0.0	0.0	0.0	0.0	0.0	0.0	2910.0	1972.592741935484	115.21518071609351	1940.0	928.0	1590.8	1843.0	2074.0	2488.1	2446015.0	0.2404303817875288	132398.0	133638.0	133385.68282525404	110.42398836277358	109.0	105.0	107.0
Position_1	94	28	28.0	0.4666666666666667	0.0077777777777777	0.1850797689617366	-61460.00000000001	8364.999999999993	9127.487506246784	1912.186353092374	1915.0	1763.0	1855.0	1971.0	2051.0	-1545.2870095874423	-2.0567770097608853	210.32095403838173	0.2799371898250861	1857.3775612193904	1858.0	1765.0	1820.0	1895.0	1948.0	0.0	0.0	0.0	0.0	0.0	0.0	3037.0	1864.828571428572	7.4510102091810495	1878.0	889.0	1193.0	1662.0	2038.0	2433.0	2284415.0	0.2641727858779156	88908.0	90133.0	89883.73504914211	110.42398836277358	109.0	105.0	107.0
Position_1	95	28	28.0	0.4666666666666667	0.0077777777777777	0.1743981394756308	93640.00000000004	166372.00000000003	167166.23188405792	1912.186353092374	1915.0	1763.0	1855.0	1971.0	2051.0	2246.785841426021	2.9904719549380334	3991.907881351237	5.313229390078496	1857.3775612193904	1858.0	1765.0	1820.0	1895.0	1948.0	0.0	0.0	0.0	0.0	0.0	0.0	2935.0	1988.385579937304	131.00801871791373	1986.0	843.0	1319.25	1827.0	2184.0	2570.0	2537180.0	0.212003377747808	119705.0	120981.0	120721.3574879227	110.42398836277358	109.0	105.0	107.0
Position_1	96	28	28.0	0.4666666666666667	0.0077777777777777	0.1628338863525527	127411.00000000007	194842.0000000001	195578.34507746127	1912.186353092374	1915.0	1763.0	1855.0	1971.0	2051.0	3192.34481530548	4.249010949171593	4881.861444488704	6.497757582614463	1857.3775612193904	1858.0	1765.0	1820.0	1895.0	1948.0	0.0	0.0	0.0	0.0	0.0	0.0	3029.0	2022.701606086221	165.32404486683117	1998.0	985.0	1527.8	1802.5	2199.0	2641.9	2392856.0	0.1876995736531164	98929.0	100112.0	99871.28127602865	110.42398836277358	109.0	105.0	107.0
Position_1	97	28	28.0	0.4666666666666667	0.0077777777777777	0.1934702857939541	23330.999999999927	106493.99999999993	107402.13818090936	1912.186353092374	1915.0	1763.0	1855.0	1971.0	2051.0	451.74055003460205	0.6012666720960552	2061.96297352814	2.744472717765954	1857.3775612193904	1858.0	1765.0	1820.0	1895.0	1948.0	0.0	0.0	0.0	0.0	0.0	0.0	2907.0	1930.9910897875257	73.61352856813528	1952.0	944.0	1221.9	1716.0	2154.0	2552.0	2817316.0	0.2827089954901438	119844.0	121303.0	121006.12035648842	110.42398836277358	109.0	105.0	107.0
Position_1	103	28	28.0	0.4666666666666667	0.0077777777777777	0.1398204941188783	156177.99999999985	229194.99999999985	229992.3440779608	1912.186353092374	1915.0	1763.0	1855.0	1971.0	2051.0	3646.292837436136	4.853215766627494	5351.023107455436	7.1222117560231855	1857.3775612193904	1858.0	1765.0	1820.0	1895.0	1948.0	0.0	0.0	0.0	0.0	0.0	0.0	2876.0	2036.91881342701	179.54125220761966	2008.0	1186.0	1577.0	1869.0	2184.0	2596.0	2609293.0	0.2126959562457837	64564.99999999999	65846.0	65585.34007996002	110.42398836277358	109.0	105.0	107.0
Position_1	104	28	28.0	0.4666666666666667	0.0077777777777777	0.171986391405338	50527.000000000015	119440.0	120192.52848575704	1912.186353092374	1915.0	1763.0	1855.0	1971.0	2051.0	1341.4293497900808	1.7854424645705973	3170.984256712792	4.220580045684725	1857.3775612193904	1858.0	1765.0	1820.0	1895.0	1948.0	0.0	0.0	0.0	0.0	0.0	0.0	2730.0	1956.7923904052936	99.41482918590329	2008.0	994.0	1251.2	1776.0	2177.0	2436.6	2365762.0	0.3467284087021917	104147.0	105356.0	105109.99075462268	110.42398836277358	109.0	105.0	107.0
Position_1	105	28	28.0	0.4666666666666667	0.0077777777777777	0.1808454053756786	183380.99999999988	250868.99999999988	251605.96751624165	1912.186353092374	1915.0	1763.0	1855.0	1971.0	2051.0	5017.618635467513	6.678450403807259	6864.206048942365	9.136258251142287	1857.3775612193904	1858.0	1765.0	1820.0	1895.0	1948.0	0.0	0.0	0.0	0.0	0.0	0.0	3143.0	2069.8826013513512	212.50504013196087	2029.0	879.0	1444.0	1878.5	2271.25	2776.7	2450741.0	0.2078590545432444	141948.0	143132.0	142891.07779443613	110.42398836277358	109.0	105.0	107.0
Position_1	106	28	28.0	0.4666666666666667	0.0077777777777777	0.1490108378131329	133722.0000000001	198246.0000000001	198950.60069965007	1912.186353092374	1915.0	1763.0	1855.0	1971.0	2051.0	3742.3861992997736	4.981116031267998	5548.175277563772	7.38462129443738	1857.3775612193904	1858.0	1765.0	1820.0	1895.0	1948.0	0.0	0.0	0.0	0.0	0.0	0.0	2951.0	2033.1289752650173	175.75141404562737	2002.0	1172.0	1585.55	1842.75	2194.0	2630.4000000000005	2301502.0	0.2412517104013908	86989.99999999999	88121.99999999999	87891.65883724803	110.42398836277358	109.0	105.0	107.0
Position_1	107	28	28.0	0.4666666666666667	0.0077777777777777	0.171770755067371	66410.9999999999	138743.9999999999	139533.8748125935	1912.186353092374	1915.0	1763.0	1855.0	1971.0	2051.0	1693.6568430675409	2.254257258122897	3538.340410994611	4.7095310870338265	1857.3775612193904	1858.0	1765.0	1820.0	1895.0	1948.0	0.0	0.0	0.0	0.0	0.0	0.0	2945.0	1967.3333333333333	109.95577211394288	1967.0	954.0	1336.0	1787.0	2142.0	2555.0	2496546.0	0.3135660931156842	104957.0	106226.0	105967.78185907048	110.42398836277358	109.0	105.0	107.0
Position_1	110	28	28.0	0.4666666666666667	0.0077777777777777	0.2327880879535449	87877.99999999999	135530.0	136050.35882058964	1912.186353092374	1915.0	1763.0	1855.0	1971.0	2051.0	3911.730843085528	5.206513752146837	6032.873770037799	8.02975498792031	1857.3775612193904	1858.0	1765.0	1820.0	1895.0	1948.0	0.0	0.0	0.0	0.0	0.0	0.0	3432.0	2020.1172248803828	162.7396636609924	1930.0	927.0	1326.25	1772.75	2178.0	3040.25	1688818.0	0.3330888960391443	82483.99999999999	83319.99999999999	83149.88938863901	110.42398836277358	109.0	105.0	107.0
Position_1	111	28	28.0	0.4666666666666667	0.0077777777777777	0.1309902484947828	77498.00000000001	128513.0	129070.08270864564	1912.186353092374	1915.0	1763.0	1855.0	1971.0	2051.0	3094.965602276119	4.119399216629515	5132.304245855517	6.831096951233693	1857.3775612193904	1858.0	1765.0	1820.0	1895.0	1948.0	0.0	0.0	0.0	0.0	0.0	0.0	2636.0	2001.5899441340785	144.21238291468785	2002.0	1054.0	1587.2	1828.5	2175.5	2437.0	1791423.0	0.2251193693299277	81817.0	82712.0	82529.88397467934	110.42398836277358	109.0	105.0	107.0
Position_1	115	28	28.0	0.4666666666666667	0.0077777777777777	0.1779658790571759	37015.99999999991	92533.99999999993	93140.25537231368	1912.186353092374	1915.0	1763.0	1855.0	1971.0	2051.0	1306.8170008197917	1.7393734280911428	3266.8306773789386	4.348151631591367	1857.3775612193904	1858.0	1765.0	1820.0	1895.0	1948.0	0.0	0.0	0.0	0.0	0.0	0.0	2947.0	1953.0041067761808	95.62654555679023	1972.0	852.0	1292.9	1743.5	2166.0	2501.4	1902226.0	0.2608705852804046	84531.99999999999	85505.99999999999	85307.8089288689	110.42398836277358	109.0	105.0	107.0
Position_1	116	28	28.0	0.4666666666666667	0.0077777777777777	0.146901598938456	93947.0	148324.99999999997	148918.80659670156	1912.186353092374	1915.0	1763.0	1855.0	1971.0	2051.0	3632.8898464100807	4.835376385571817	5735.663581261511	7.634168226659071	1857.3775612193904	1858.0	1765.0	1820.0	1895.0	1948.0	0.0	0.0	0.0	0.0	0.0	0.0	2995.0	2013.4769392033545	156.0993779839639	2021.5	1029.0	1494.0	1852.5	2183.75	2490.7	1920857.0	0.2198502796186386	117799.0	118753.0	118558.87856071963	110.42398836277358	109.0	105.0	107.0
Position_1	117	28	28.0	0.4666666666666667	0.0077777777777777	0.1683227139822132	209382.99999999985	284166.9999999999	284983.6396801597	1912.186353092374	1915.0	1763.0	1855.0	1971.0	2051.0	4711.85878526894	6.271484043192958	6394.76354543358	8.511430278972092	1857.3775612193904	1858.0	1765.0	1820.0	1895.0	1948.0	0.0	0.0	0.0	0.0	0.0	0.0	2998.0	2074.590701219512	217.2131400001217	2043.0	970.0	1503.2	1885.0	2289.0	2687.25	2721863.0	0.2318440598679297	107081.0	108393.0	108126.0321505914	110.42398836277358	109.0	105.0	107.0
Position_1	118	28	28.0	0.4666666666666667	0.0077777777777777	0.1434299338996355	118527.0	167319.0	167851.80759620186	1912.186353092374	1915.0	1763.0	1855.0	1971.0	2051.0	4968.762290120071	6.613422608149815	7014.168397247886	9.335858136736936	1857.3775612193904	1858.0	1765.0	1820.0	1895.0	1948.0	0.0	0.0	0.0	0.0	0.0	0.0	2796.0	2053.466121495327	196.0885602759368	2028.0	1120.0	1584.5	1875.75	2232.0	2586.75	1757767.0	0.2419577150937432	94781.0	95637.0	95462.81975678827	110.42398836277358	109.0	105.0	107.0
[truncated: 6,043 more rows]
[truncated: 145 more columns]
