# Supplementary material for: Real-time assessment of mitochondrial DNA heteroplasmy dynamics at the single-cell level
Source: EMBO J. 2024 Aug 5;43(22):4. doi: 10.1038/s44318-024-00183-5 (PMC11574196; doi:10.1038/s44318-024-00183-5)
Supplement: Supplementary file 15 — Source data Fig. 2 [file 44318_2024_183_MOESM15_ESM.zip › Figure 2/2D/raw/df_mk_ypg_AllPos_acdc_output_235.csv]

Position_n	Cell_ID	frame_i	time_seconds	time_minutes	time_hours	BF_CV	BF_amount_autoBkgr	BF_amount_dataPrepBkgr	BF_amount_manualBkgr	BF_autoBkgr_bkgrVal_mean	BF_autoBkgr_bkgrVal_median	BF_autoBkgr_bkgrVal_q05	BF_autoBkgr_bkgrVal_q25	BF_autoBkgr_bkgrVal_q75	BF_autoBkgr_bkgrVal_q95	BF_concentration_autoBkgr_from_vol_fl	BF_concentration_autoBkgr_from_vol_vox	BF_concentration_dataPrepBkgr_from_vol_fl	BF_concentration_dataPrepBkgr_from_vol_vox	BF_dataPrepBkgr_bkgrVal_mean	BF_dataPrepBkgr_bkgrVal_median	BF_dataPrepBkgr_bkgrVal_q05	BF_dataPrepBkgr_bkgrVal_q25	BF_dataPrepBkgr_bkgrVal_q75	BF_dataPrepBkgr_bkgrVal_q95	BF_manualBkgr_bkgrVal_mean	BF_manualBkgr_bkgrVal_median	BF_manualBkgr_bkgrVal_q05	BF_manualBkgr_bkgrVal_q25	BF_manualBkgr_bkgrVal_q75	BF_manualBkgr_bkgrVal_q95	BF_max	BF_mean	BF_mean_manualBkgr	BF_median	BF_min	BF_q05	BF_q25	BF_q75	BF_q95	BF_sum	_mKate_3D_manualBkgr_bkgrVal_mean_maxProj	_mKate_3D_manualBkgr_bkgrVal_mean_meanProj	_mKate_3D_manualBkgr_bkgrVal_mean_zSlice	_mKate_3D_manualBkgr_bkgrVal_median_maxProj	_mKate_3D_manualBkgr_bkgrVal_median_meanProj	_mKate_3D_manualBkgr_bkgrVal_median_zSlice	_mKate_3D_manualBkgr_bkgrVal_q05_maxProj	_mKate_3D_manualBkgr_bkgrVal_q05_meanProj
Position_2	1	0	0.0	0.0	0.0	0.1392938304410985	-99571.0	-123184.0	-123081.07221172017	2007.227130843672	2008.0	1885.0	1958.0	2057.0	2127.0	-10066.07020565678	-13.397939443729175	-12453.212202484909	-16.575225441507413	2058.7776937618146	2059.0	1963.0	2019.0	2099.0	2155.0	0.0	0.0	0.0	0.0	0.0	0.0	2235.0	1792.9438444924406	-265.833849269374	1861.0	1179.0	1288.4	1616.5	1994.5	2107.4	830133.0	0.0	0.0	0.0	0.0	0.0	0.0	0.0	0.0
Position_2	2	0	0.0	0.0	0.0	0.1439647384938696	147032.9999999996	40289.99999999959	40755.28695652165	2007.227130843672	2008.0	1885.0	1958.0	2057.0	2127.0	1650.5395100018825	2.196868087812505	452.2810311833082	0.6019860525049832	2058.7776937618146	2059.0	1963.0	2019.0	2099.0	2155.0	0.0	0.0	0.0	0.0	0.0	0.0	3286.0	2078.249880554228	19.472186792413595	2021.0	1011.0	1743.0	1921.0	2186.0	2693.4	4349777.0	0.0	0.0	0.0	0.0	0.0	0.0	0.0	0.0
Position_2	1	1	1.0	0.0166666666666666	0.0002777777777777	0.1467649762570163	-125191.99999999996	-161892.99999999994	-161764.86294896028	2030.3475987767129	2031.0	1907.0	1981.0	2081.0	2152.0	-6216.088837461747	-8.273614242661585	-8038.383204703133	-10.699088045459868	2079.828922495274	2080.0	1982.0	2040.0	2119.0	2177.0	0.0	0.0	0.0	0.0	0.0	0.0	2356.0	1863.8544726301736	-215.9744498651005	1925.0	1128.0	1296.8	1736.0	2069.0	2195.6	1396027.0	0.0	0.0	0.0	0.0	0.0	0.0	0.0	0.0
Position_2	2	1	1.0	0.0166666666666666	0.0002777777777777	0.1361046479183981	75201.99999999993	-25003.00000000008	-24653.14650283567	2030.3475987767129	2031.0	1907.0	1981.0	2081.0	2152.0	865.99614090009	1.15264086353802	-287.9245433755092	-0.3832275672328026	2079.828922495274	2080.0	1982.0	2040.0	2119.0	2177.0	0.0	0.0	0.0	0.0	0.0	0.0	2953.0	2067.7735941320293	-12.055328363244826	2028.0	991.0	1730.4	1943.0	2148.0	2658.8	4228597.0	0.0	0.0	0.0	0.0	0.0	0.0	0.0	0.0
Position_2	1	2	2.0	0.0333333333333333	0.0005555555555555	0.1567587297730664	-132840.99999999994	-177208.99999999994	-177556.70964083186	2027.1922403214776	2028.0	1903.0	1978.0	2078.0	2148.0	-4709.817838917286	-6.268767543598908	-6282.8653007482135	-8.362493715295873	2075.368336483932	2075.0	1978.0	2035.0	2115.0	2172.05	0.0	0.0	0.0	0.0	0.0	0.0	2421.0	1887.278601694916	-188.0897347890168	1945.0	1008.0	1264.9	1767.75	2079.25	2280.0	1781591.0	0.0	0.0	0.0	0.0	0.0	0.0	0.0	0.0
Position_2	2	2	2.0	0.0333333333333333	0.0005555555555555	0.1371099984126113	63713.00000000016	-32401.99999999984	-33155.248109641034	2027.1922403214776	2028.0	1903.0	1978.0	2078.0	2148.0	738.419364784176	0.9828361745277382	-375.531904913231	-0.4998329654395105	2075.368336483932	2075.0	1978.0	2035.0	2115.0	2172.05	0.0	0.0	0.0	0.0	0.0	0.0	2991.0	2059.155501222494	-16.21283526143816	2018.0	992.0	1721.0	1932.0	2155.0	2644.6	4210973.0	0.0	0.0	0.0	0.0	0.0	0.0	0.0	0.0
Position_2	1	3	3.0	0.05	0.0008333333333333	0.1556291473308934	-141853.00000000003	-193603.00000000003	-194195.0434782609	2025.624024829458	2026.0	1902.0	1976.0	2076.0	2147.0	-4331.541140365432	-5.765281257826389	-5911.749200920451	-7.868538186425119	2076.57202268431	2076.0	1981.0	2036.0	2116.0	2174.0	0.0	0.0	0.0	0.0	0.0	0.0	2420.0	1888.943961352657	-187.62806133165304	1941.0	1002.0	1237.4	1777.0	2089.0	2262.0	1955057.0	0.0	0.0	0.0	0.0	0.0	0.0	0.0	0.0
Position_2	2	3	3.0	0.05	0.0008333333333333	0.1349212158524526	88401.00000000033	-15398.999999999667	-16586.519092627255	2025.624024829458	2026.0	1902.0	1976.0	2076.0	2147.0	1007.9218637538336	1.3415440006563526	-175.574810012838	-0.2336900721270873	2076.57202268431	2076.0	1981.0	2036.0	2116.0	2174.0	0.0	0.0	0.0	0.0	0.0	0.0	2881.0	2068.5823699421967	-7.989652742113321	2026.0	1029.0	1720.0	1916.0	2192.0	2648.0	4294377.0	0.0	0.0	0.0	0.0	0.0	0.0	0.0	0.0
Position_2	1	4	4.0	0.0666666666666666	0.0011111111111111	0.1544980316018696	-130751.0	-188738.0	-188798.71880907385	2045.6487739240456	2046.0	1921.0	1995.0	2097.0	2168.0	-3555.631781614392	-4.732545901328756	-5132.525420060551	-6.831391334100594	2097.053402646503	2097.0	2000.0	2056.0	2136.0	2195.0	0.0	0.0	0.0	0.0	0.0	0.0	2447.0	1931.0035180299035	-166.04988461659968	1985.0	1001.0	1276.0	1804.0	2132.0	2313.4	2195551.0	0.0	0.0	0.0	0.0	0.0	0.0	0.0	0.0
Position_2	2	4	4.0	0.0666666666666666	0.0011111111111111	0.1202864182802542	142048.00000000006	34030.00000000005	33916.89319470681	2045.6487739240456	2046.0	1921.0	1995.0	2097.0	2168.0	1568.5049058512016	2.087680029687949	375.76186884797	0.500139047436648	2097.053402646503	2097.0	2000.0	2056.0	2136.0	2195.0	0.0	0.0	0.0	0.0	0.0	0.0	2965.0	2113.067044381492	16.01364173498905	2063.0	1082.0	1825.85	1976.0	2189.0	2687.3	4475476.0	0.0	0.0	0.0	0.0	0.0	0.0	0.0	0.0
Position_2	7	4	4.0	0.0666666666666666	0.0011111111111111	0.1331753845493339	-21043.0	-28081.0	-28088.3695652174	2045.6487739240456	2046.0	1921.0	1995.0	2097.0	2168.0	-14154.60599024292	-18.839780573013325	-18888.72740635896	-25.14089617786377	2097.053402646503	2097.0	2000.0	2056.0	2136.0	2195.0	0.0	0.0	0.0	0.0	0.0	0.0	2528.0	1893.5144927536232	-203.5389098928797	1890.0	1402.0	1487.8	1706.0	2065.25	2270.9500000000003	261305.0	0.0	0.0	0.0	0.0	0.0	0.0	0.0	0.0
Position_2	1	5	5.0	0.0833333333333333	0.0013888888888888	0.1487024354115996	-140456.99999999994	-204411.0	-204457.2249527409	2053.702073628408	2054.0	1928.0	2003.0	2105.0	2177.0	-3248.2532052653546	-4.323425016208186	-4727.273727485967	-6.292001331283822	2105.0368620037807	2105.0	2008.0	2064.0	2145.0	2205.0	0.0	0.0	0.0	0.0	0.0	0.0	2519.0	1941.9928229665072	-163.04403903727348	2007.5	1023.0	1296.95	1831.0	2131.0	2298.35	2435259.0	0.0	0.0	0.0	0.0	0.0	0.0	0.0	0.0
Position_2	2	5	5.0	0.0833333333333333	0.0013888888888888	0.1138280176952306	176912.9999999998	71750.99999999978	71674.99054820399	2053.702073628408	2054.0	1928.0	2003.0	2105.0	2177.0	2035.056394486057	2.7086600610609417	825.3623609388162	1.0985573024095645	2105.0368620037807	2105.0	2008.0	2064.0	2145.0	2205.0	0.0	0.0	0.0	0.0	0.0	0.0	2973.0	2139.796799224054	34.759937220273514	2076.0	1217.0	1862.0	1989.0	2216.0	2708.95	4412261.0	0.0	0.0	0.0	0.0	0.0	0.0	0.0	0.0
Position_2	7	5	5.0	0.0833333333333333	0.0013888888888888	0.1442187744912872	-47039.00000000002	-65297.00000000002	-65310.19659735351	2053.702073628408	2054.0	1928.0	2003.0	2105.0	2177.0	-7301.658541471368	-9.718507518698392	-10135.768145208356	-13.490707401272322	2105.0368620037807	2105.0	2008.0	2064.0	2145.0	2205.0	0.0	0.0	0.0	0.0	0.0	0.0	2578.0	1922.6061452513968	-182.4307167523841	2002.0	1343.0	1428.0	1699.25	2115.5	2284.3	688293.0	0.0	0.0	0.0	0.0	0.0	0.0	0.0	0.0
Position_2	1	6	6.0	0.1	0.0016666666666666	0.1487108659201685	-142015.00000000012	-205135.0000000001	-205868.3175803401	2023.986750031832	2024.0	1900.0	1974.0	2074.0	2146.0	-3057.911770708864	-4.070080566813497	-4417.031518391456	-5.879068950979028	2072.557655954631	2072.0	1975.0	2032.0	2113.0	2170.0	0.0	0.0	0.0	0.0	0.0	0.0	2453.0	1916.0038022813687	-156.55385367326244	1973.0	1026.0	1293.7	1819.0	2094.5	2278.0	2519545.0	0.0	0.0	0.0	0.0	0.0	0.0	0.0	0.0
Position_2	2	6	6.0	0.1	0.0016666666666666	0.1106586716375015	131745.00000000044	35265.00000000042	34144.11153119177	2023.986750031832	2024.0	1900.0	1974.0	2074.0	2146.0	1573.8927651013742	2.094851270349929	421.2936229936653	0.5607418122045685	2072.557655954631	2072.0	1975.0	2032.0	2113.0	2170.0	0.0	0.0	0.0	0.0	0.0	0.0	2954.0	2089.544776119403	16.987120164772023	2037.0	1072.0	1817.35	1955.0	2173.75	2608.55	4199985.0	0.0	0.0	0.0	0.0	0.0	0.0	0.0	0.0
Position_2	7	6	6.0	0.1	0.0016666666666666	0.1652512799724195	-43751.99999999993	-84455.99999999993	-84928.89224952717	2023.986750031832	2024.0	1900.0	1974.0	2074.0	2146.0	-1888.9783417447445	-2.5142301728622543	-3646.3602767963575	-4.853305528415952	2072.557655954631	2072.0	1975.0	2032.0	2113.0	2170.0	0.0	0.0	0.0	0.0	0.0	0.0	2785.0	1972.4056603773583	-100.1519955772726	2017.0	1138.0	1342.1	1827.0	2145.25	2549.95	1672600.0	0.0	0.0	0.0	0.0	0.0	0.0	0.0	0.0
Position_2	1	7	7.0	0.1166666666666666	0.0019444444444444	0.1391596569464725	-155288.99999999997	-228639.0	-228282.926654064	2027.3928287878464	2028.0	1903.0	1977.0	2078.0	2149.0	-2913.760888792553	-3.878215742982888	-4290.06160032353	-5.710071990030618	2077.7572778827976	2078.0	1979.0	2038.0	2118.0	2175.0	0.0	0.0	0.0	0.0	0.0	0.0	2478.0	1922.1451942740289	-155.6120836087689	1977.0	1057.0	1326.0	1832.5	2088.0	2264.0	2819787.0	0.0	0.0	0.0	0.0	0.0	0.0	0.0	0.0
Position_2	2	7	7.0	0.1166666666666666	0.0019444444444444	0.1027233735512679	135270.0000000004	38020.0000000004	38492.094517959165	2027.3928287878464	2028.0	1903.0	1977.0	2078.0	2149.0	1717.1060050003673	2.2854680926554884	482.6226828573553	0.6423707908831399	2077.7572778827976	2078.0	1979.0	2038.0	2118.0	2175.0	0.0	0.0	0.0	0.0	0.0	0.0	2880.0	2097.547557840617	19.79027995781962	2055.0	1343.0	1840.0	1957.0	2189.0	2565.8	4079730.0	0.0	0.0	0.0	0.0	0.0	0.0	0.0	0.0
Position_2	7	7	7.0	0.1166666666666666	0.0019444444444444	0.1575998255040101	-9324.999999999867	-70724.99999999987	-70426.93724007526	2027.3928287878464	2028.0	1903.0	1977.0	2078.0	2149.0	-236.60283554659893	-0.3149183741125232	-1794.502471210018	-2.3884827891805336	2077.7572778827976	2078.0	1979.0	2038.0	2118.0	2175.0	0.0	0.0	0.0	0.0	0.0	0.0	2777.0	2020.406351791531	-57.3509260912665	2049.5	1104.0	1328.35	1901.25	2192.25	2533.899999999999	2481059.0	0.0	0.0	0.0	0.0	0.0	0.0	0.0	0.0
Position_2	1	8	8.0	0.1333333333333333	0.0022222222222222	0.1312342550461321	-121212.0	-194112.0	-194428.12967863897	2037.307770109392	2038.0	1913.0	1987.0	2088.0	2160.0	-2314.8628835583245	-3.081082498016129	-3707.080685520192	-4.934124392427376	2088.2168241965974	2088.0	1991.0	2047.0	2129.0	2188.0	0.0	0.0	0.0	0.0	0.0	0.0	2491.0	1954.864197530864	-133.35262666573317	1997.0	1013.0	1397.85	1855.0	2116.75	2305.15	2850192.0	0.0	0.0	0.0	0.0	0.0	0.0	0.0	0.0
Position_2	2	8	8.0	0.1333333333333333	0.0022222222222222	0.1011673645670341	102729.00000000016	9579.000000000173	9175.056521739269	2037.307770109392	2038.0	1913.0	1987.0	2088.0	2160.0	1394.8792482562012	1.856584279429004	130.06598252729384	0.1731178227438281	2088.2168241965974	2088.0	1991.0	2047.0	2129.0	2188.0	0.0	0.0	0.0	0.0	0.0	0.0	2938.0	2093.141706924316	4.924882727718341	2057.0	1414.0	1806.1	1950.0	2207.0	2501.0	3899523.0	0.0	0.0	0.0	0.0	0.0	0.0	0.0	0.0
Position_2	7	8	8.0	0.1333333333333333	0.0022222222222222	0.1648376040323093	18458.999999999804	-49341.0000000002	-49635.01361058623	2037.307770109392	2038.0	1913.0	1987.0	2088.0	2160.0	405.7134851142107	0.5400046486870145	-1084.474189773041	-1.4434351465879174	2088.2168241965974	2088.0	1991.0	2047.0	2129.0	2188.0	0.0	0.0	0.0	0.0	0.0	0.0	2928.0	2051.612831858407	-36.60399233819044	2072.0	1041.0	1340.75	1915.75	2220.0	2616.5	2781987.0	0.0	0.0	0.0	0.0	0.0	0.0	0.0	0.0
Position_2	11	8	8.0	0.1333333333333333	0.0022222222222222	0.1120515332246785	-24135.0	-30435.0	-30462.31984877127	2037.307770109392	2038.0	1913.0	1987.0	2088.0	2160.0	-17277.501731906097	-22.99635480516701	-21787.477323826894	-28.99913231801359	2088.2168241965974	2088.0	1991.0	2047.0	2129.0	2188.0	0.0	0.0	0.0	0.0	0.0	0.0	2252.0	1846.452380952381	-241.7644432442164	1855.0	1448.0	1525.5	1691.25	2014.75	2164.5	232653.0	0.0	0.0	0.0	0.0	0.0	0.0	0.0	0.0
Position_2	1	9	9.0	0.15	0.0025	0.1118756329810112	-66808.00000000003	-137953.00000000003	-138510.07703213583	2056.7064745864627	2057.0	1931.0	2006.0	2108.0	2181.0	-1329.230992987449	-1.769206451666295	-2744.752173027146	-3.653265142299131	2108.399338374291	2108.0	2010.0	2067.0	2149.0	2205.0	0.0	0.0	0.0	0.0	0.0	0.0	2536.0	2009.108960573477	-99.2903778008142	2039.0	1061.0	1554.1	1924.5	2147.0	2321.0	2802707.0	0.0	0.0	0.0	0.0	0.0	0.0	0.0	0.0
Position_2	2	9	9.0	0.15	0.0025	0.1071348632024749	180465.00000000023	81270.00000000025	80493.28686200446	2056.7064745864627	2057.0	1931.0	2006.0	2108.0	2181.0	2352.606839828454	3.1313197038116725	1059.4650368373857	1.41014796403056	2108.399338374291	2108.0	2010.0	2067.0	2149.0	2205.0	0.0	0.0	0.0	0.0	0.0	0.0	2971.0	2149.7840616966582	41.384723322367336	2087.0	1539.0	1878.4	1994.0	2262.0	2672.4	4181330.0	0.0	0.0	0.0	0.0	0.0	0.0	0.0	0.0
Position_2	7	9	9.0	0.15	0.0025	0.1591584024404564	31882.999999999985	-43495.000000000015	-44085.22211720195	2056.7064745864627	2057.0	1931.0	2006.0	2108.0	2181.0	618.9038278389125	0.8237609948535927	-844.3127055751819	-1.123780211120567	2108.399338374291	2108.0	2010.0	2067.0	2149.0	2205.0	0.0	0.0	0.0	0.0	0.0	0.0	2919.0	2078.5717185385656	-29.827619835725272	2087.0	993.0	1370.85	1955.25	2250.75	2655.15	3072129.0	0.0	0.0	0.0	0.0	0.0	0.0	0.0	0.0
Position_2	11	9	9.0	0.15	0.0025	0.149590763976441	-47768.00000000001	-62303.00000000001	-62416.81143667291	2056.7064745864627	2057.0	1931.0	2006.0	2108.0	2181.0	-10035.583654892382	-13.35736184466176	-13089.243184783956	-17.421782678947448	2108.399338374291	2108.0	2010.0	2067.0	2149.0	2205.0	0.0	0.0	0.0	0.0	0.0	0.0	2510.0	1889.3929824561403	-219.0063559181505	1984.0	1259.0	1393.4	1648.0	2100.0	2250.2000000000003	538477.0	0.0	0.0	0.0	0.0	0.0	0.0	0.0	0.0
Position_2	13	9	9.0	0.15	0.0025	0.1332577712144876	34403.00000000003	26804.00000000003	26744.498582230684	2056.7064745864627	2057.0	1931.0	2006.0	2108.0	2181.0	20533.249127188137	27.329754588287408	15997.826050203495	21.293106472820856	2108.399338374291	2108.0	2010.0	2067.0	2149.0	2205.0	0.0	0.0	0.0	0.0	0.0	0.0	2996.0	2287.8926174496646	179.49327907537372	2268.0	1605.0	1737.0	2072.0	2501.0	2780.2	340896.0	0.0	0.0	0.0	0.0	0.0	0.0	0.0	0.0
Position_2	1	10	10.0	0.1666666666666666	0.0027777777777777	0.1168418523129192	-82033.9999999999	-152933.99999999988	-154173.2086956521	2026.4168509616031	2027.0	1902.0	1976.0	2077.0	2149.0	-1601.8681065029757	-2.13208644975546	-2986.3239266636538	-3.974797146389323	2077.8739130434783	2077.0	1980.0	2038.0	2118.0	2177.0	0.0	0.0	0.0	0.0	0.0	0.0	2439.0	1969.148095909732	-108.7258171337462	2007.0	1077.0	1461.4	1895.0	2107.75	2268.15	2792252.0	0.0	0.0	0.0	0.0	0.0	0.0	0.0	0.0
Position_2	2	10	10.0	0.1666666666666666	0.0027777777777777	0.1039430832330439	95271.00000000012	2221.0000000001173	594.6478260870076	2026.4168509616031	2027.0	1902.0	1976.0	2077.0	2149.0	1306.827256368947	1.7393870782270684	30.46533925744016	0.0405493665516528	2077.8739130434783	2077.0	1980.0	2038.0	2118.0	2177.0	0.0	0.0	0.0	0.0	0.0	0.0	2863.0	2078.1934443847395	0.319531341261154	2049.0	1240.0	1784.0	1941.0	2196.0	2472.0	3867518.0	0.0	0.0	0.0	0.0	0.0	0.0	0.0	0.0
Position_2	7	10	10.0	0.1666666666666666	0.0027777777777777	0.1563291403410519	38914.00000000016	-42335.99999999984	-43756.10869565208	2026.4168509616031	2027.0	1902.0	1976.0	2077.0	2149.0	668.509302175659	0.889785881195802	-727.2963410831185	-0.9680314299816308	2077.8739130434783	2077.0	1980.0	2038.0	2118.0	2177.0	0.0	0.0	0.0	0.0	0.0	0.0	2844.0	2050.947076923077	-26.92683612040128	2049.0	968.0	1397.0	1927.0	2218.0	2602.0	3332789.0	0.0	0.0	0.0	0.0	0.0	0.0	0.0	0.0
Position_2	11	10	10.0	0.1666666666666666	0.0027777777777777	0.1486722859685758	-94562.00000000007	-127212.00000000007	-127782.6652173914	2026.4168509616031	2027.0	1902.0	1976.0	2077.0	2149.0	-5853.526612384469	-7.791043921083729	-7874.609540985311	-10.48110529905145	2077.8739130434783	2077.0	1980.0	2038.0	2118.0	2177.0	0.0	0.0	0.0	0.0	0.0	0.0	2423.0	1882.188361408882	-195.68555163459632	1940.0	1161.0	1305.6	1713.0	2076.0	2266.6	1229069.0	0.0	0.0	0.0	0.0	0.0	0.0	0.0	0.0
Position_2	13	10	10.0	0.1666666666666666	0.0027777777777777	0.1362373212024621	74689.00000000003	52039.00000000004	51643.11739130437	2026.4168509616031	2027.0	1902.0	1976.0	2077.0	2149.0	8181.202984396789	10.889181172232124	5700.191756550826	7.586955227969148	2077.8739130434783	2077.0	1980.0	2038.0	2118.0	2177.0	0.0	0.0	0.0	0.0	0.0	0.0	2943.0	2191.8763796909493	114.002466647471	2097.0	1600.0	1832.8	1960.0	2440.0	2732.6	992920.0	0.0	0.0	0.0	0.0	0.0	0.0	0.0	0.0
Position_2	1	11	11.0	0.1833333333333333	0.0030555555555555	0.10943749278798	-62695.00000000007	-131745.00000000006	-132336.68931947072	2027.7764741494127	2028.0	1903.0	1977.0	2078.0	2151.0	-1274.5718965296974	-1.696455194281027	-2678.339173910278	-3.56486944047458	2078.428449905482	2078.0	1982.0	2039.0	2118.0	2176.0	0.0	0.0	0.0	0.0	0.0	0.0	2443.0	1982.601737871108	-95.82671203437415	2019.0	1050.0	1526.0	1909.0	2113.0	2270.0	2737973.0	0.0	0.0	0.0	0.0	0.0	0.0	0.0	0.0
Position_2	2	11	11.0	0.1833333333333333	0.0030555555555555	0.1052126098383598	177281.00000000035	82781.00000000036	81971.22967863936	2027.7764741494127	2028.0	1903.0	1977.0	2078.0	2151.0	2420.846148262529	3.222146223337426	1130.4091526972486	1.5045745822400376	2078.428449905482	2078.0	1982.0	2039.0	2118.0	2176.0	0.0	0.0	0.0	0.0	0.0	0.0	2886.0	2121.799470899471	43.37102099398908	2057.0	1542.0	1870.0	1970.0	2222.0	2626.1	4010201.0	0.0	0.0	0.0	0.0	0.0	0.0	0.0	0.0
Position_2	7	11	11.0	0.1833333333333333	0.0030555555555555	0.1524803584026208	64744.000000000255	-15305.999999999744	-15991.948298676443	2027.7764741494127	2028.0	1903.0	1977.0	2078.0	2151.0	1129.0250157223445	1.5027322959264406	-266.91055372923904	-0.3552579470136171	2078.428449905482	2078.0	1982.0	2039.0	2118.0	2176.0	0.0	0.0	0.0	0.0	0.0	0.0	2864.0	2068.439725171768	-9.988724733714209	2048.0	1015.0	1464.0	1929.0	2223.0	2630.0	3311572.0	0.0	0.0	0.0	0.0	0.0	0.0	0.0	0.0
Position_2	11	11	11.0	0.1833333333333333	0.0030555555555555	0.1465287756456506	-113125.9999999999	-162025.99999999988	-162445.0240075613	2027.7764741494127	2028.0	1903.0	1977.0	2078.0	2151.0	-3889.7269378045935	-5.177226554217914	-5571.105641715672	-7.41514160912356	2078.428449905482	2078.0	1982.0	2039.0	2118.0	2176.0	0.0	0.0	0.0	0.0	0.0	0.0	2511.0	1912.329243353784	-166.09920655169867	1978.5	1092.0	1331.85	1772.25	2096.75	2281.3	1870258.0	0.0	0.0	0.0	0.0	0.0	0.0	0.0	0.0
Position_2	13	11	11.0	0.1833333333333333	0.0030555555555555	0.1698930411293328	28162.00000000004	-20687.999999999964	-21106.59555765589	2027.7764741494127	2028.0	1903.0	1977.0	2078.0	2151.0	962.0675227812386	1.2805118728218283	-706.7414569738728	-0.9406728792322246	2078.428449905482	2078.0	1982.0	2039.0	2118.0	2176.0	0.0	0.0	0.0	0.0	0.0	0.0	2848.0	2056.824974411464	-21.603475494018312	2060.0	1032.0	1328.4	1883.0	2251.0	2610.4	2009518.0	0.0	0.0	0.0	0.0	0.0	0.0	0.0	0.0
Position_2	16	11	11.0	0.1833333333333333	0.0030555555555555	0.1457458369399619	-34383.999999999985	-41933.99999999999	-41998.69593572777	2027.7764741494127	2028.0	1903.0	1977.0	2078.0	2151.0	-20308.45543846795	-27.03055418860084	-24767.763214190178	-32.96589283808713	2078.428449905482	2078.0	1982.0	2039.0	2118.0	2176.0	0.0	0.0	0.0	0.0	0.0	0.0	2263.0	1800.291390728477	-278.1370591770051	1803.0	1316.0	1397.5	1587.0	2041.0	2163.5	271844.0	0.0	0.0	0.0	0.0	0.0	0.0	0.0	0.0
Position_2	1	12	12.0	0.2	0.0033333333333333	0.1157137753336255	-78655.0000000001	-148355.0000000001	-148762.39584120986	2022.896076052161	2023.0	1898.0	1973.0	2073.0	2145.0	-1553.8337758682817	-2.068152755680683	-2930.761042768276	-3.900842947924576	2073.29224952741	2073.0	1977.0	2033.0	2113.0	2173.0	0.0	0.0	0.0	0.0	0.0	0.0	2446.0	1966.5760401721664	-106.7162093552438	1996.0	954.0	1464.0	1877.0	2101.75	2277.35	2741407.0	0.0	0.0	0.0	0.0	0.0	0.0	0.0	0.0
Position_2	2	12	12.0	0.2	0.0033333333333333	0.0935348354247558	107725.00000000007	16825.000000000087	16293.69035916844	2022.896076052161	2023.0	1898.0	1973.0	2073.0	2145.0	1546.4145497333311	2.058277765695064	241.5263383547312	0.3214715563501471	2073.29224952741	2073.0	1977.0	2033.0	2113.0	2173.0	0.0	0.0	0.0	0.0	0.0	0.0	2901.0	2082.254675467547	8.962425940136654	2046.0	1360.0	1844.85	1959.0	2165.0	2480.15	3785539.0	0.0	0.0	0.0	0.0	0.0	0.0	0.0	0.0
Position_2	7	12	12.0	0.2	0.0033333333333333	0.1486042884833572	81605.00000000029	1455.000000000295	986.5240075618252	2022.896076052161	2023.0	1898.0	1973.0	2073.0	2145.0	1420.1843377037862	1.89026535348374	25.32158827718179	0.0337030339969289	2073.29224952741	2073.0	1977.0	2033.0	2113.0	2173.0	0.0	0.0	0.0	0.0	0.0	0.0	2884.0	2073.907673112913	0.6154235855033221	2060.0	1023.0	1444.2	1938.0	2223.0	2633.8	3324474.0	0.0	0.0	0.0	0.0	0.0	0.0	0.0	0.0
Position_2	11	12	12.0	0.2	0.0033333333333333	0.1562283312275407	-129180.99999999996	-183181.0	-183496.62948960293	2022.896076052161	2023.0	1898.0	1973.0	2073.0	2145.0	-3799.3081469957706	-5.05687914365137	-5387.487832381174	-7.170746304899342	2073.29224952741	2073.0	1977.0	2033.0	2113.0	2173.0	0.0	0.0	0.0	0.0	0.0	0.0	2558.0	1903.387962962963	-169.90428656444715	1956.0	1051.0	1268.95	1769.5	2105.25	2314.05	2055659.0	0.0	0.0	0.0	0.0	0.0	0.0	0.0	0.0
Position_2	13	12	12.0	0.2	0.0033333333333333	0.1674252381135095	26976.00000000016	-40623.99999999985	-41019.12136105837	2022.896076052161	2023.0	1898.0	1973.0	2073.0	2145.0	559.2470797620975	0.7443578631633518	-842.1876248611817	-1.1209517286902329	2073.29224952741	2073.0	1977.0	2033.0	2113.0	2173.0	0.0	0.0	0.0	0.0	0.0	0.0	2826.0	2042.9526627218936	-30.339586805516547	2012.0	987.0	1385.05	1869.75	2264.0	2606.45	2762072.0	0.0	0.0	0.0	0.0	0.0	0.0	0.0	0.0
Position_2	16	12	12.0	0.2	0.0033333333333333	0.1833043227652245	-46548.99999999999	-71449.0	-71594.54026465025	2022.896076052161	2023.0	1898.0	1973.0	2073.0	2145.0	-4555.2831278929625	-6.0630818432255325	-6991.996051576281	-9.30634674464803	2073.29224952741	2073.0	1977.0	2033.0	2113.0	2173.0	0.0	0.0	0.0	0.0	0.0	0.0	2773.0	1929.5281124497992	-143.76413707761094	1982.0	1171.0	1310.55	1680.75	2130.25	2529.3	960905.0	0.0	0.0	0.0	0.0	0.0	0.0	0.0	0.0
Position_2	1	13	13.0	0.2166666666666666	0.0036111111111111	0.1078782341236457	-68471.00000000009	-145277.0000000001	-144234.47221172028	2028.0137779006195	2028.0	1903.0	1978.0	2079.0	2151.0	-1227.4354128603968	-1.633716534517188	-2604.2869897346286	-3.46630598333679	2078.3077504725898	2079.0	1979.0	2037.0	2119.0	2176.0	0.0	0.0	0.0	0.0	0.0	0.0	2418.0	1982.5345285524568	-95.77322192013298	2024.5	1017.0	1515.25	1911.25	2114.0	2242.0	2985697.0	0.0	0.0	0.0	0.0	0.0	0.0	0.0	0.0
Position_2	2	13	13.0	0.2166666666666666	0.0036111111111111	0.1028521341669563	149091.99999999974	51120.99999999973	52450.8113421548	2028.0137779006195	2028.0	1903.0	1978.0	2079.0	2151.0	1952.1886013647536	2.598363028416487	669.3708146001611	0.8909325542328143	2078.3077504725898	2079.0	1979.0	2037.0	2119.0	2176.0	0.0	0.0	0.0	0.0	0.0	0.0	2886.0	2105.611660593441	27.30391012085101	2062.0	1269.0	1842.0	1969.0	2190.0	2592.0	4044880.0	0.0	0.0	0.0	0.0	0.0	0.0	0.0	0.0
Position_2	7	13	13.0	0.2166666666666666	0.0036111111111111	0.1357105806148724	77224.99999999968	1234.9999999996726	2266.4517958409306	2028.0137779006195	2028.0	1903.0	1978.0	2079.0	2151.0	1498.86696776522	1.994991934095508	23.97022603029541	0.0319043708463231	2078.3077504725898	2079.0	1979.0	2037.0	2119.0	2176.0	0.0	0.0	0.0	0.0	0.0	0.0	2805.0	2079.8288590604025	1.521108587812705	2059.5	1023.0	1673.0	1955.0	2212.0	2604.2	3098945.0	0.0	0.0	0.0	0.0	0.0	0.0	0.0	0.0
Position_2	11	13	13.0	0.2166666666666666	0.0036111111111111	0.1557383293898848	-111794.0	-173351.0	-172515.45482041585	2028.0137779006195	2028.0	1903.0	1978.0	2079.0	2151.0	-2905.551355404701	-3.867288854043657	-4505.431713783927	-5.996729611046407	2078.3077504725898	2079.0	1979.0	2037.0	2119.0	2176.0	0.0	0.0	0.0	0.0	0.0	0.0	2723.0	1935.3786246893123	-142.9291257832774	1995.0	1047.0	1296.2	1807.0	2112.5	2370.4	2336002.0	0.0	0.0	0.0	0.0	0.0	0.0	0.0	0.0
Position_2	13	13	13.0	0.2166666666666666	0.0036111111111111	0.1753811338820987	20585.00000000008	-53211.99999999992	-52210.3149338373	2028.0137779006195	2028.0	1903.0	1978.0	2079.0	2151.0	379.8342538897817	0.5055593919272994	-981.867394606896	-1.3068655022217786	2078.3077504725898	2079.0	1979.0	2037.0	2119.0	2176.0	0.0	0.0	0.0	0.0	0.0	0.0	2862.0	2042.22598479613	-36.08176567645978	2024.0	991.0	1332.3	1856.0	2271.0	2631.7	2955101.0	0.0	0.0	0.0	0.0	0.0	0.0	0.0	0.0
Position_2	16	13	13.0	0.2166666666666666	0.0036111111111111	0.1881460690915587	-23582.00000000009	-69788.00000000009	-69160.82192816642	2028.0137779006195	2028.0	1903.0	1978.0	2079.0	2151.0	-927.6155349547436	-1.2346562770247635	-2745.1629613019027	-3.653811901492832	2078.3077504725898	2079.0	1979.0	2037.0	2119.0	2176.0	0.0	0.0	0.0	0.0	0.0	0.0	2853.0	2001.971302428256	-76.33644804433379	2024.0	1084.0	1273.75	1814.25	2217.5	2625.0	1813786.0	0.0	0.0	0.0	0.0	0.0	0.0	0.0	0.0
Position_2	20	13	13.0	0.2166666666666666	0.0036111111111111	0.1304354628951116	-38801.00000000001	-44717.00000000001	-44636.69905482042	2028.0137779006195	2028.0	1903.0	1978.0	2079.0	2151.0	-33914.86927329177	-45.14069100275135	-39085.8794694412	-52.02330557382624	2078.3077504725898	2079.0	1979.0	2037.0	2119.0	2176.0	0.0	0.0	0.0	0.0	0.0	0.0	2138.0	1693.5086206896551	-384.7991297829346	1696.0	1035.0	1388.5	1511.0	1861.25	2061.25	196447.0	0.0	0.0	0.0	0.0	0.0	0.0	0.0	0.0
Position_2	1	14	14.0	0.2333333333333333	0.0038888888888888	0.0845808835884463	-13061.000000000036	-79848.00000000003	-81156.24810964061	2028.3631365252368	2029.0	1903.0	1978.0	2079.0	2152.0	-275.4737175541506	-0.3666555180645744	-1684.099640093696	-2.2415366209647094	2078.9598298676747	2078.0	1982.0	2038.0	2119.0	2178.0	0.0	0.0	0.0	0.0	0.0	0.0	2446.0	2019.417461482025	-59.54236838564975	2028.0	1272.0	1706.3	1942.0	2124.0	2271.0	2752466.0	0.0	0.0	0.0	0.0	0.0	0.0	0.0	0.0
Position_2	2	14	14.0	0.2333333333333333	0.0038888888888888	0.104103167282147	188336.9999999996	89013.99999999959	87068.42485822304	2028.3631365252368	2029.0	1903.0	1978.0	2079.0	2152.0	2285.6218506165114	3.042162683170576	1080.2568980645208	1.437821931323877	2078.9598298676747	2078.0	1982.0	2038.0	2119.0	2178.0	0.0	0.0	0.0	0.0	0.0	0.0	2878.0	2121.914158855451	42.954328987776535	2072.0	1204.0	1852.0	1978.5	2236.0	2598.7	4301120.0	0.0	0.0	0.0	0.0	0.0	0.0	0.0	0.0
Position_2	7	14	14.0	0.2333333333333333	0.0038888888888888	0.1304255833764759	70887.00000000009	-1044.99999999992	-2454.0302457463367	2028.3631365252368	2029.0	1903.0	1978.0	2079.0	2152.0	1359.1126126634017	1.8089788874549872	-20.035728416115	-0.026667554521849	2078.9598298676747	2078.0	1982.0	2038.0	2119.0	2178.0	0.0	0.0	0.0	0.0	0.0	0.0	2907.0	2077.2881471389646	-1.6716827287100386	2049.5	1046.0	1721.75	1947.75	2222.25	2538.5999999999995	3049459.0	0.0	0.0	0.0	0.0	0.0	0.0	0.0	0.0
Position_2	11	14	14.0	0.2333333333333333	0.0038888888888888	0.1487921068269614	-108303.00000000007	-173767.00000000006	-175049.33270321344	2028.3631365252368	2029.0	1903.0	1978.0	2079.0	2152.0	-2477.9111663939225	-3.298099762470311	-3975.6903285298895	-5.291643827273282	2078.9598298676747	2078.0	1982.0	2038.0	2119.0	2178.0	0.0	0.0	0.0	0.0	0.0	0.0	2649.0	1947.934880239521	-131.02494962815376	2009.5	1046.0	1329.25	1836.0	2129.25	2329.25	2602441.0	0.0	0.0	0.0	0.0	0.0	0.0	0.0	0.0
Position_2	13	14	14.0	0.2333333333333333	0.0038888888888888	0.1803034409641981	71473.99999999968	-26036.000000000327	-27946.06143667292	2028.3631365252368	2029.0	1903.0	1978.0	2079.0	2152.0	845.6600727427601	1.1255735568206136	-308.0505589995086	-0.4100152940283459	2078.9598298676747	2078.0	1982.0	2038.0	2119.0	2178.0	0.0	0.0	0.0	0.0	0.0	0.0	3045.0	2064.9165829145727	-14.04324695310197	2056.0	923.0	1332.45	1873.0	2304.0	2671.55	4109184.0	0.0	0.0	0.0	0.0	0.0	0.0	0.0	0.0
Position_2	16	14	14.0	0.2333333333333333	0.0038888888888888	0.1810116064644356	-22073.99999999988	-79403.99999999987	-80527.00094517924	2028.3631365252368	2029.0	1903.0	1978.0	2079.0	2152.0	-587.273809582003	-0.781661440553646	-2112.525576517602	-2.8117715423449283	2078.9598298676747	2078.0	1982.0	2038.0	2119.0	2178.0	0.0	0.0	0.0	0.0	0.0	0.0	2919.0	2010.1333333333328	-68.82649653434123	2006.5	1027.0	1277.8	1851.25	2209.75	2645.0	2351856.0	0.0	0.0	0.0	0.0	0.0	0.0	0.0	0.0
Position_2	20	14	14.0	0.2333333333333333	0.0038888888888888	0.1541072742645511	-73892.0	-86387.0	-86631.75661625703	2028.3631365252368	2029.0	1903.0	1978.0	2079.0	2152.0	-18707.46862503624	-24.899640739923232	-21870.86683417698	-29.11012375628956	2078.9598298676747	2078.0	1982.0	2038.0	2119.0	2178.0	0.0	0.0	0.0	0.0	0.0	0.0	2295.0	1739.2274509803922	-339.7323788872825	1757.0	1184.0	1315.2	1502.5	1983.0	2121.3	443503.0	0.0	0.0	0.0	0.0	0.0	0.0	0.0	0.0
Position_2	22	14	14.0	0.2333333333333333	0.0038888888888888	0.1334796442654826	1016.9999999999928	-2707.000000000008	-2779.9470699432823	2028.3631365252368	2029.0	1903.0	1978.0	2079.0	2152.0	1717.5866681187345	2.286107855266035	-4571.786736084032	-6.085048145727845	2078.9598298676747	2078.0	1982.0	2038.0	2119.0	2178.0	0.0	0.0	0.0	0.0	0.0	0.0	2542.0	2042.3815789473683	-36.578250920306346	2114.0	1383.0	1548.0	1876.5	2242.5	2415.5	155221.0	0.0	0.0	0.0	0.0	0.0	0.0	0.0	0.0
Position_2	1	15	15.0	0.25	0.0041666666666666	0.0819252657685515	1545.9999999999309	-70154.00000000007	-69869.77523629478	2028.4323512115989	2029.0	1903.0	1978.0	2079.0	2152.0	31.36370945945676	0.0417450972905369	-1423.214536493422	-1.8942985480727448	2078.8017958412097	2079.0	1981.0	2038.75	2118.0	2178.0	0.0	0.0	0.0	0.0	0.0	0.0	2515.0	2030.0781032078105	-48.72369263339942	2027.5	1278.0	1764.95	1955.0	2118.75	2293.0	2911132.0	0.0	0.0	0.0	0.0	0.0	0.0	0.0	0.0
Position_2	2	15	15.0	0.25	0.0041666666666666	0.0975543194330588	188269.9999999998	89069.9999999998	89463.23705103976	2028.4323512115989	2029.0	1903.0	1978.0	2079.0	2152.0	2336.196069323636	3.109476968269759	1105.2476968962446	1.4710846845689016	2078.8017958412097	2079.0	1981.0	2038.75	2118.0	2178.0	0.0	0.0	0.0	0.0	0.0	0.0	2859.0	2123.8941532258063	45.09235738459665	2082.0	1131.0	1883.15	1983.0	2228.25	2552.55	4213806.0	0.0	0.0	0.0	0.0	0.0	0.0	0.0	0.0
Position_2	7	15	15.0	0.25	0.0041666666666666	0.1259115523201264	-8625.999999999898	-79325.9999999999	-79045.7393194704	2028.4323512115989	2029.0	1903.0	1978.0	2079.0	2152.0	-178.05527992400997	-0.2369915775788572	-1637.423270954343	-2.1794103736402306	2078.8017958412097	2079.0	1981.0	2038.75	2118.0	2178.0	0.0	0.0	0.0	0.0	0.0	0.0	2748.0	2022.899575671853	-55.90222016935672	2039.0	1004.0	1464.8000000000002	1921.0	2164.0	2399.45	2860380.0	0.0	0.0	0.0	0.0	0.0	0.0	0.0	0.0
Position_2	11	15	15.0	0.25	0.0041666666666666	0.1453145000576452	-63583.99999999995	-130983.99999999994	-130716.82079395062	2028.4323512115989	2029.0	1903.0	1978.0	2079.0	2152.0	-1460.7220767769315	-1.944221084190096	-3009.1095323438235	-4.0051247875496285	2078.8017958412097	2079.0	1981.0	2038.75	2118.0	2178.0	0.0	0.0	0.0	0.0	0.0	0.0	2881.0	1981.830860534125	-96.97093530708504	2037.0	1020.0	1387.0	1865.0	2149.25	2373.3	2671508.0	0.0	0.0	0.0	0.0	0.0	0.0	0.0	0.0
Position_2	13	15	15.0	0.25	0.0041666666666666	0.1714944958906594	-23382.00000000009	-98632.00000000007	-98333.70274102068	2028.4323512115989	2029.0	1903.0	1978.0	2079.0	2152.0	-428.0122868718574	-0.5696843538264421	-1805.478910219182	-2.40309242950173	2078.8017958412097	2079.0	1981.0	2038.75	2118.0	2178.0	0.0	0.0	0.0	0.0	0.0	0.0	2814.0	2013.4637873754152	-65.33800846579447	1996.0	915.0	1303.2	1868.0	2189.0	2642.8	3030263.0	0.0	0.0	0.0	0.0	0.0	0.0	0.0	0.0
Position_2	16	15	15.0	0.25	0.0041666666666666	0.1884291462873612	-17983.00000000009	-80583.00000000009	-80334.84839319462	2028.4323512115989	2029.0	1903.0	1978.0	2079.0	2152.0	-432.79425289990337	-0.5760491506097714	-1939.3793739327573	-2.5813139467045	2078.8017958412097	2079.0	1981.0	2038.75	2118.0	2178.0	0.0	0.0	0.0	0.0	0.0	0.0	2955.0	2014.6365814696485	-64.1652143715612	2010.0	1014.0	1244.65	1847.75	2226.25	2651.0	2522325.0	0.0	0.0	0.0	0.0	0.0	0.0	0.0	0.0
Position_2	20	15	15.0	0.25	0.0041666666666666	0.1528949850099169	-104207.99999999996	-136257.99999999994	-136130.95113421537	2028.4323512115989	2029.0	1903.0	1978.0	2079.0	2152.0	-6603.377749440455	-8.789095784505244	-8634.299145778226	-11.49225216303082	2078.8017958412097	2079.0	1981.0	2038.75	2118.0	2178.0	0.0	0.0	0.0	0.0	0.0	0.0	2456.0	1866.4290171606865	-212.3727786805232	1949.0	1072.0	1279.0	1707.0	2074.0	2207.0	1196381.0	0.0	0.0	0.0	0.0	0.0	0.0	0.0	0.0
Position_2	22	15	15.0	0.25	0.0041666666666666	0.1191777705720025	69988.00000000001	54188.000000000015	54250.63251417775	2028.4323512115989	2029.0	1903.0	1978.0	2079.0	2152.0	13974.869837361734	18.600551753528467	10820.00123945473	14.401421649714246	2078.8017958412097	2079.0	1981.0	2038.75	2118.0	2178.0	0.0	0.0	0.0	0.0	0.0	0.0	2840.0	2250.481012658228	171.6792168170182	2208.0	1742.0	1897.5	2024.0	2451.25	2727.5	711152.0	0.0	0.0	0.0	0.0	0.0	0.0	0.0	0.0
Position_2	24	15	15.0	0.25	0.0041666666666666	0.1350324008760596	49948.0000000001	23198.000000000106	23304.03922495292	2028.4323512115989	2029.0	1903.0	1978.0	2079.0	2152.0	4294.058642600651	5.715392053301467	1994.345567210902	2.6544739499577106	2078.8017958412097	2079.0	1981.0	2038.75	2118.0	2178.0	0.0	0.0	0.0	0.0	0.0	0.0	2846.0	2122.360747663552	43.558951822341896	2121.0	1247.0	1611.7	1974.5	2272.5	2649.0999999999995	1135463.0	0.0	0.0	0.0	0.0	0.0	0.0	0.0	0.0
Position_2	25	15	15.0	0.25	0.0041666666666666	0.1247259504801251	-35606.999999999985	-42306.99999999999	-42280.44064272209	2028.4323512115989	2029.0	1903.0	1978.0	2079.0	2152.0	-24090.9458848437	-32.06504897272696	-28624.024701605933	-38.098576877837495	2078.8017958412097	2079.0	1981.0	2038.75	2118.0	2178.0	0.0	0.0	0.0	0.0	0.0	0.0	2284.0	1763.2761194029852	-315.52567643822454	1768.0	1363.0	1426.3	1592.5	1931.75	2113.7	236279.0	0.0	0.0	0.0	0.0	0.0	0.0	0.0	0.0
Position_2	1	16	16.0	0.2666666666666666	0.0044444444444444	0.0704683476603242	16411.99999999998	-52482.00000000002	-53034.034404537015	2027.8890687677724	2028.0	1902.0	1977.0	2079.0	2152.0	342.95663658790306	0.4564752832984989	-1096.7005972097463	-1.4597084948861725	2077.392627599244	2077.0	1981.95	2038.0	2116.0	2175.0	0.0	0.0	0.0	0.0	0.0	0.0	2456.0	2039.6728307254623	-37.71979687378166	2041.5	1415.0	1817.0	1961.0	2123.0	2271.75	2867780.0	0.0	0.0	0.0	0.0	0.0	0.0	0.0	0.0
Position_2	2	16	16.0	0.2666666666666666	0.0044444444444444	0.0937096439354153	176957.00000000038	81652.0000000004	80888.3393194709	2027.8890687677724	2028.0	1902.0	1977.0	2079.0	2152.0	2273.4457235573645	3.025956258054852	1049.0197631057626	1.39624530469377	2077.392627599244	2077.0	1981.95	2038.0	2116.0	2175.0	0.0	0.0	0.0	0.0	0.0	0.0	2888.0	2118.980462724936	41.58783512569198	2082.0	1150.0	1880.2	1995.0	2209.0	2515.8	4121417.0	0.0	0.0	0.0	0.0	0.0	0.0	0.0	0.0
Position_2	7	16	16.0	0.2666666666666666	0.0044444444444444	0.1157868501761596	-24612.000000000065	-97916.00000000006	-98503.370888469	2027.8890687677724	2028.0	1902.0	1977.0	2079.0	2152.0	-484.8580205011897	-0.6453460252870835	-1928.9516469768569	-2.567434642126196	2077.392627599244	2077.0	1981.95	2038.0	2116.0	2175.0	0.0	0.0	0.0	0.0	0.0	0.0	2608.0	2011.548128342246	-65.844499256998	2027.0	941.0	1580.0	1927.0	2139.0	2367.75	3009276.0	0.0	0.0	0.0	0.0	0.0	0.0	0.0	0.0
Position_2	11	16	16.0	0.2666666666666666	0.0044444444444444	0.140470820862182	31259.99999999985	-35772.000000000146	-36309.11455576587	2027.8890687677724	2028.0	1902.0	1977.0	2079.0	2152.0	710.4100477001873	0.9455557734889491	-812.9490795371503	-1.082035224863947	2077.392627599244	2077.0	1981.95	2038.0	2116.0	2175.0	0.0	0.0	0.0	0.0	0.0	0.0	3045.0	2050.8508771929824	-26.5417504062616	2053.0	1070.0	1463.35	1938.0	2188.0	2581.3	2805564.0	0.0	0.0	0.0	0.0	0.0	0.0	0.0	0.0
Position_2	13	16	16.0	0.2666666666666666	0.0044444444444444	0.1624639737931079	-26566.99999999992	-97224.99999999993	-97791.16899810969	2027.8890687677724	2028.0	1902.0	1977.0	2079.0	2152.0	-517.940808247527	-0.6893792157774584	-1895.464112691156	-2.522862733991928	2077.392627599244	2077.0	1981.95	2038.0	2116.0	2175.0	0.0	0.0	0.0	0.0	0.0	0.0	2824.0	2009.576282940361	-67.81634465888328	2005.0	953.0	1309.75	1873.0	2172.0	2607.95	2897809.0	0.0	0.0	0.0	0.0	0.0	0.0	0.0	0.0
Position_2	16	16	16.0	0.2666666666666666	0.0044444444444444	0.1868318435909747	-8099.000000000059	-77042.00000000006	-77594.4270321363	2027.8890687677724	2028.0	1902.0	1977.0	2079.0	2152.0	-160.7616775487081	-0.2139737928173304	-1529.2506681945288	-2.0354326393669178	2077.392627599244	2077.0	1981.95	2038.0	2116.0	2175.0	0.0	0.0	0.0	0.0	0.0	0.0	2944.0	2022.2437810945275	-55.14884650471663	2010.0	956.0	1280.8	1844.5	2217.0	2710.7	2845297.0	0.0	0.0	0.0	0.0	0.0	0.0	0.0	0.0
Position_2	20	16	16.0	0.2666666666666666	0.0044444444444444	0.1527001576715504	-78808.99999999997	-126485.99999999996	-126868.02665406434	2027.8890687677724	2028.0	1902.0	1977.0	2079.0	2152.0	-2778.451678328642	-3.698119183855423	-4459.328743989604	-5.935366558250162	2077.392627599244	2077.0	1981.95	2038.0	2116.0	2175.0	0.0	0.0	0.0	0.0	0.0	0.0	2751.0	1947.0041109969168	-130.38851660232717	1995.0	1038.0	1297.6	1824.0	2117.0	2391.0	1894435.0	0.0	0.0	0.0	0.0	0.0	0.0	0.0	0.0
Position_2	22	16	16.0	0.2666666666666666	0.0044444444444444	0.1454560205811848	53858.00000000006	17108.000000000062	16813.529300567097	2027.8890687677724	2028.0	1902.0	1977.0	2079.0	2152.0	2784.165983522716	3.705724924068735	884.3906503417643	1.1771239556048885	2077.392627599244	2077.0	1981.95	2038.0	2116.0	2175.0	0.0	0.0	0.0	0.0	0.0	0.0	2785.0	2099.8106666666667	22.4180390674228	2056.0	1202.0	1629.8	1905.25	2323.75	2603.55	1574858.0	0.0	0.0	0.0	0.0	0.0	0.0	0.0	0.0
Position_2	24	16	16.0	0.2666666666666666	0.0044444444444444	0.1386362983107104	143184.0000000001	93253.0000000001	92852.91247637052	2027.8890687677724	2028.0	1902.0	1977.0	2079.0	2152.0	4507.443534457892	5.999407344363453	2935.6117437618864	3.907299230947071	2077.392627599244	2077.0	1981.95	2038.0	2116.0	2175.0	0.0	0.0	0.0	0.0	0.0	0.0	2928.0	2168.514229636899	91.12160203765508	2152.0	1135.0	1734.7	1981.0	2335.0	2721.4	2209716.0	0.0	0.0	0.0	0.0	0.0	0.0	0.0	0.0
Position_2	25	16	16.0	0.2666666666666666	0.0044444444444444	0.1530011574954773	-81556.00000000003	-97775.00000000004	-97904.95973534977	2027.8890687677724	2028.0	1902.0	1977.0	2079.0	2152.0	-13923.275943978531	-18.531880281435427	-16692.19070850092	-22.217305833014724	2077.392627599244	2077.0	1981.95	2038.0	2116.0	2175.0	0.0	0.0	0.0	0.0	0.0	0.0	2313.0	1781.607250755287	-295.785376843957	1836.0	1183.0	1310.0	1558.0	2015.5	2157.5	589712.0	0.0	0.0	0.0	0.0	0.0	0.0	0.0	0.0
Position_2	1	17	17.0	0.2833333333333333	0.0047222222222222	0.0697015373200923	10241.999999999884	-58113.00000000012	-58902.26937618134	2031.4038897642283	2031.0	1905.0	1980.0	2082.0	2155.0	213.4085935657849	0.2840468380360597	-1210.8781095380418	-1.6116787637951335	2080.565784499054	2080.0	1985.0	2039.0	2122.0	2179.0	0.0	0.0	0.0	0.0	0.0	0.0	2442.0	2038.3419354838709	-42.22384901518376	2047.0	1385.0	1808.7	1963.5	2129.0	2250.0	2843487.0	0.0	0.0	0.0	0.0	0.0	0.0	0.0	0.0
Position_2	2	17	17.0	0.2833333333333333	0.0047222222222222	0.0927652996873138	63600.99999999982	-23080.000000000186	-24080.87277882785	2031.4038897642283	2031.0	1905.0	1980.0	2082.0	2155.0	934.84879693832	1.244283748724904	-339.24482686336154	-0.4515348645551342	2080.565784499054	2080.0	1985.0	2039.0	2122.0	2179.0	0.0	0.0	0.0	0.0	0.0	0.0	2690.0	2066.9530808366308	-13.612703662423884	2042.0	976.0	1834.0	1957.0	2180.0	2379.6	3656440.0	0.0	0.0	0.0	0.0	0.0	0.0	0.0	0.0
Position_2	7	17	17.0	0.2833333333333333	0.0047222222222222	0.1132457616478838	-15016.999999999844	-89006.99999999984	-89861.33459357236	2031.4038897642283	2031.0	1905.0	1980.0	2082.0	2155.0	-286.0919531125959	-0.3807883895928651	-1695.690648644406	-2.256964253345704	2080.565784499054	2080.0	1985.0	2039.0	2122.0	2179.0	0.0	0.0	0.0	0.0	0.0	0.0	2595.0	2021.054966887417	-59.51081761163732	2031.0	1031.0	1595.05	1928.0	2147.75	2371.55	3051793.0	0.0	0.0	0.0	0.0	0.0	0.0	0.0	0.0
Position_2	11	17	17.0	0.2833333333333333	0.0047222222222222	0.1381665891757366	6515.000000000096	-59977.99999999991	-60745.76956521705	2031.4038897642283	2031.0	1905.0	1980.0	2082.0	2155.0	148.80939545877547	0.1980653053556301	-1369.9600799426385	-1.823416866403652	2080.565784499054	2080.0	1985.0	2039.0	2122.0	2179.0	0.0	0.0	0.0	0.0	0.0	0.0	2901.0	2035.801031687546	-44.76475281150852	2041.0	1047.0	1469.4	1935.0	2158.0	2533.2	2762582.0	0.0	0.0	0.0	0.0	0.0	0.0	0.0	0.0
Position_2	13	17	17.0	0.2833333333333333	0.0047222222222222	0.1506514139813348	-20925.00000000011	-88202.0000000001	-88978.82211720213	2031.4038897642283	2031.0	1905.0	1980.0	2082.0	2155.0	-437.4436164490768	-0.5822374534937212	-1843.890172427303	-2.4542178195007405	2080.565784499054	2080.0	1985.0	2039.0	2122.0	2179.0	0.0	0.0	0.0	0.0	0.0	0.0	2796.0	2015.7596504005824	-64.80613409847206	2010.0	973.0	1390.8000000000002	1874.0	2184.0	2540.8	2767638.0	0.0	0.0	0.0	0.0	0.0	0.0	0.0	0.0
Position_2	16	17	17.0	0.2833333333333333	0.0047222222222222	0.1858504039911011	-17995.000000000076	-87428.00000000007	-88229.71663516051	2031.4038897642283	2031.0	1905.0	1980.0	2082.0	2155.0	-350.7167066190813	-0.4668039365099973	-1703.943330163542	-2.2679485724476747	2080.565784499054	2080.0	1985.0	2039.0	2122.0	2179.0	0.0	0.0	0.0	0.0	0.0	0.0	2983.0	2018.300635144672	-62.26514935438286	2019.0	908.0	1221.8	1868.0	2194.0	2676.4000000000005	2859932.0	0.0	0.0	0.0	0.0	0.0	0.0	0.0	0.0
Position_2	20	17	17.0	0.2833333333333333	0.0047222222222222	0.1489745796528371	-89652.00000000004	-148942.00000000006	-149626.59924385618	2031.4038897642283	2031.0	1905.0	1980.0	2082.0	2155.0	-2296.1776862993297	-3.056212500464408	-3814.720217650412	-5.077392609692698	2080.565784499054	2080.0	1985.0	2039.0	2122.0	2179.0	0.0	0.0	0.0	0.0	0.0	0.0	2847.0	1956.9074380165289	-123.65834648252576	1996.0	1054.0	1320.45	1842.5	2116.75	2387.55	2367858.0	0.0	0.0	0.0	0.0	0.0	0.0	0.0	0.0
Position_2	22	17	17.0	0.2833333333333333	0.0047222222222222	0.1528372253261056	28653.00000000001	-24266.99999999999	-24878.047258979004	2031.4038897642283	2031.0	1905.0	1980.0	2082.0	2155.0	854.0537783022829	1.1367455789203385	-723.3212242369553	-0.9627405494593876	2080.565784499054	2080.0	1985.0	2039.0	2122.0	2179.0	0.0	0.0	0.0	0.0	0.0	0.0	2863.0	2057.530555555556	-23.03522894349908	2020.5	1042.0	1577.75	1876.0	2239.5	2616.1	2222133.0	0.0	0.0	0.0	0.0	0.0	0.0	0.0	0.0
Position_2	24	17	17.0	0.2833333333333333	0.0047222222222222	0.1401828239420623	179093.00000000015	115736.00000000016	115004.44064272252	2031.4038897642283	2031.0	1905.0	1980.0	2082.0	2155.0	3982.938017295845	5.30129050102077	2573.910283315105	3.4258745870924048	2080.565784499054	2080.0	1985.0	2039.0	2122.0	2179.0	0.0	0.0	0.0	0.0	0.0	0.0	2955.0	2169.509667440062	88.94388294100736	2139.0	1136.0	1732.6	1982.0	2337.0	2728.5999999999995	2805176.0	0.0	0.0	0.0	0.0	0.0	0.0	0.0	0.0
Position_2	25	17	17.0	0.2833333333333333	0.0047222222222222	0.1598280004656935	-100672.99999999996	-134237.99999999997	-134625.5623818524	2031.4038897642283	2031.0	1905.0	1980.0	2082.0	2155.0	-5752.237525644191	-7.656228146632418	-7670.069045001391	-10.208861898896853	2080.565784499054	2080.0	1985.0	2039.0	2122.0	2179.0	0.0	0.0	0.0	0.0	0.0	0.0	2683.0	1884.0321167883208	-196.53366771073345	1946.0	1149.0	1298.4	1693.0	2095.0	2308.2	1290562.0	0.0	0.0	0.0	0.0	0.0	0.0	0.0	0.0
Position_2	28	17	17.0	0.2833333333333333	0.0047222222222222	0.1242603399742308	-21298.0	-25806.0	-25858.052173913027	2031.4038897642283	2031.0	1905.0	1980.0	2082.0	2155.0	-26832.56187307928	-35.71413985306851	-32512.02421338547	-43.27350422801606	2080.565784499054	2080.0	1985.0	2039.0	2122.0	2179.0	0.0	0.0	0.0	0.0	0.0	0.0	2360.0	1799.5	-281.06578449905464	1799.0	1362.0	1482.5	1613.5	1953.0	2152.6	165554.0	0.0	0.0	0.0	0.0	0.0	0.0	0.0	0.0
Position_2	30	17	17.0	0.2833333333333333	0.0047222222222222	0.1216330700084577	8956.999999999993	-3293.0000000000064	-3434.446124763668	2031.4038897642283	2031.0	1905.0	1980.0	2082.0	2155.0	2397.1015471489777	3.190542159255289	-881.2833978744675	-1.1729882025709162	2080.565784499054	2080.0	1985.0	2039.0	2122.0	2179.0	0.0	0.0	0.0	0.0	0.0	0.0	2626.0	2066.828	-13.73778449905467	2083.5	1369.0	1554.9	1951.5	2232.0	2441.8	516707.0	0.0	0.0	0.0	0.0	0.0	0.0	0.0	0.0
Position_2	1	18	18.0	0.3	0.005	0.0700615815051706	6371.000000000141	-68496.99999999985	-68177.86956521701	2030.131337924324	2030.0	1904.0	1979.0	2081.0	2154.0	123.87594705311088	0.1648788855276905	-1331.8365633804317	-1.7726744658593545	2080.782608695652	2081.0	1983.0	2040.0	2121.0	2179.0	0.0	0.0	0.0	0.0	0.0	0.0	2451.0	2034.3399182561309	-46.44269043952113	2031.5	1336.0	1829.0	1945.75	2128.25	2259.3	2986411.0	0.0	0.0	0.0	0.0	0.0	0.0	0.0	0.0
Position_2	2	18	18.0	0.3	0.005	0.0904043137383615	97793.99999999964	3800.999999999631	4201.652173912966	2030.131337924324	2030.0	1904.0	1979.0	2081.0	2154.0	1364.229080999895	1.81578890681086	53.02405809027257	0.0705750213181527	2080.782608695652	2081.0	1983.0	2040.0	2121.0	2179.0	0.0	0.0	0.0	0.0	0.0	0.0	2994.0	2083.0623982637003	2.2797895680482725	2064.0	1141.0	1820.0	1956.0	2194.0	2393.9	3839084.0	0.0	0.0	0.0	0.0	0.0	0.0	0.0	0.0
Position_2	7	18	18.0	0.3	0.005	0.0866943720112461	17475.999999999913	-54332.00000000009	-54025.913043478125	2030.131337924324	2030.0	1904.0	1979.0	2081.0	2154.0	375.7807468496762	0.500164174056919	-1168.2833335910243	-1.5549851170096534	2080.782608695652	2081.0	1983.0	2040.0	2121.0	2179.0	0.0	0.0	0.0	0.0	0.0	0.0	2522.0	2042.4119318181813	-38.37067687747026	2046.0	1168.0	1747.35	1960.0	2146.25	2319.65	2875716.0	0.0	0.0	0.0	0.0	0.0	0.0	0.0	0.0
Position_2	11	18	18.0	0.3	0.005	0.1031947763744028	-31027.00000000008	-87994.00000000007	-87751.17391304339	2030.131337924324	2030.0	1904.0	1979.0	2081.0	2154.0	-938.328612233935	-1.2489153828833677	-2661.14313033528	-3.5419815064762585	2080.782608695652	2081.0	1983.0	2040.0	2121.0	2179.0	0.0	0.0	0.0	0.0	0.0	0.0	2420.0	2002.2229185317813	-78.55969016387053	2040.0	1096.0	1559.8	1944.0	2119.0	2244.2	2236483.0	0.0	0.0	0.0	0.0	0.0	0.0	0.0	0.0
Position_2	13	18	18.0	0.3	0.005	0.1527359654952866	-34906.00000000009	-106255.00000000007	-105950.86956521726	2030.131337924324	2030.0	1904.0	1979.0	2081.0	2154.0	-722.4352917835905	-0.961561373363959	-2199.116539519432	-2.927024114100364	2080.782608695652	2081.0	1983.0	2040.0	2121.0	2179.0	0.0	0.0	0.0	0.0	0.0	0.0	2792.0	2005.049320943531	-75.73328775212099	2005.0	1010.0	1363.0	1865.5	2157.5	2570.3	2805064.0	0.0	0.0	0.0	0.0	0.0	0.0	0.0	0.0
Position_2	16	18	18.0	0.3	0.005	0.1872585487058071	17129.000000000015	-54831.99999999999	-54525.26086956498	2030.131337924324	2030.0	1904.0	1979.0	2081.0	2154.0	326.10057292044013	0.4340398625571057	-1043.887361455634	-1.3894140780974484	2080.782608695652	2081.0	1983.0	2040.0	2121.0	2179.0	0.0	0.0	0.0	0.0	0.0	0.0	3106.0	2042.1396172927	-38.64299140295179	2020.0	958.0	1250.0	1880.5	2224.5	2721.5	2881459.0	0.0	0.0	0.0	0.0	0.0	0.0	0.0	0.0
Position_2	20	18	18.0	0.3	0.005	0.1495812257053249	-79265.99999999988	-150155.99999999988	-149853.8260869562	2030.131337924324	2030.0	1904.0	1979.0	2081.0	2154.0	-1669.9204026840614	-2.2226640559724853	-3163.38112160861	-4.210460272861059	2080.782608695652	2081.0	1983.0	2040.0	2121.0	2179.0	0.0	0.0	0.0	0.0	0.0	0.0	2820.0	1972.9741007194243	-107.80850797622747	1999.0	1034.0	1302.25	1887.25	2112.75	2437.65	2742434.0	0.0	0.0	0.0	0.0	0.0	0.0	0.0	0.0
Position_2	22	18	18.0	0.3	0.005	0.1574577975905062	41127.99999999995	-18389.00000000005	-18135.30434782596	2030.131337924324	2030.0	1904.0	1979.0	2081.0	2154.0	1108.8492673129042	1.4758783747934754	-495.7846035940741	-0.6598893073837125	2080.782608695652	2081.0	1983.0	2040.0	2121.0	2179.0	0.0	0.0	0.0	0.0	0.0	0.0	2856.0	2065.242502142245	-15.540106553406986	2037.0	1009.0	1562.0	1881.0	2232.5	2650.0	2410138.0	0.0	0.0	0.0	0.0	0.0	0.0	0.0	0.0
Position_2	24	18	18.0	0.3	0.005	0.1542744073437391	177318.00000000015	102603.00000000016	102921.47826086998	2030.131337924324	2030.0	1904.0	1979.0	2081.0	2154.0	3267.7682044503235	4.34939948012338	1890.8560951579464	2.516729462655227	2080.782608695652	2081.0	1983.0	2040.0	2121.0	2179.0	0.0	0.0	0.0	0.0	0.0	0.0	3059.0	2151.036177474403	70.25356877875083	2120.0	1016.0	1665.8	1955.0	2336.0	2754.8	3151268.0	0.0	0.0	0.0	0.0	0.0	0.0	0.0	0.0
Position_2	25	18	18.0	0.3	0.005	0.1650264463816916	-85889.00000000009	-136940.0000000001	-136722.39130434775	2030.131337924324	2030.0	1904.0	1979.0	2081.0	2154.0	-2869.4093866829644	-3.819183893675025	-4574.938832823354	-6.089243586487883	2080.782608695652	2081.0	1983.0	2040.0	2121.0	2179.0	0.0	0.0	0.0	0.0	0.0	0.0	2930.0	1944.196803196803	-136.5858054988489	1985.0	1081.0	1305.0	1790.0	2131.0	2444.0	1946141.0	0.0	0.0	0.0	0.0	0.0	0.0	0.0	0.0
Position_2	28	18	18.0	0.3	0.005	0.1438642236039982	-72822.00000000003	-85929.00000000003	-85873.1304347826	2030.131337924324	2030.0	1904.0	1979.0	2081.0	2154.0	-19648.403673994133	-26.1520252900862	-23184.857313760152	-30.859045084614763	2080.782608695652	2081.0	1983.0	2040.0	2121.0	2179.0	0.0	0.0	0.0	0.0	0.0	0.0	2276.0	1746.645914396887	-334.1366942987649	1797.0	1267.0	1341.8	1536.0	1939.0	2134.0	448888.0	0.0	0.0	0.0	0.0	0.0	0.0	0.0	0.0
Position_2	30	18	18.0	0.3	0.005	0.1197224382272166	25283.99999999993	-3939.000000000067	-3814.434782608672	2030.131337924324	2030.0	1904.0	1979.0	2081.0	2154.0	2104.14110444031	2.8006118100100528	-327.80461202304	-0.4363079386026662	2080.782608695652	2081.0	1983.0	2040.0	2121.0	2179.0	0.0	0.0	0.0	0.0	0.0	0.0	2744.0	2074.1256544502617	-6.656954245390352	2093.0	1086.0	1598.0	1996.0	2200.0	2433.0	1188474.0	0.0	0.0	0.0	0.0	0.0	0.0	0.0	0.0
Position_2	1	19	19.0	0.3166666666666666	0.0052777777777777	0.0966371319607491	31321.99999999971	-44628.00000000029	-45398.60491493446	2031.5576558568173	2032.0	1905.0	1981.0	2082.0	2156.0	556.0238519736384	0.7400677469769128	-792.2301406640678	-1.0544583172238742	2081.497164461248	2081.0	1984.0	2041.0	2121.0	2180.0	0.0	0.0	0.0	0.0	0.0	0.0	3082.0	2052.207741935484	-29.289422525764166	2040.0	1313.0	1772.45	1941.0	2156.75	2376.1	3180922.0	0.0	0.0	0.0	0.0	0.0	0.0	0.0	0.0
Position_2	2	19	19.0	0.3166666666666666	0.0052777777777777	0.1004422561431533	232677.00000000023	132178.00000000023	131158.3156899809	2031.5576558568173	2032.0	1905.0	1981.0	2082.0	2156.0	2806.7747811624986	3.7358172337272855	1594.4587433416152	2.1222245873876897	2081.497164461248	2081.0	1984.0	2041.0	2121.0	2180.0	0.0	0.0	0.0	0.0	0.0	0.0	2919.0	2145.445636274988	63.94847181374007	2099.0	1424.0	1891.5	2002.0	2246.0	2626.5	4400309.0	0.0	0.0	0.0	0.0	0.0	0.0	0.0	0.0
Position_2	7	19	19.0	0.3166666666666666	0.0052777777777777	0.0804522474561534	15672.0	-48322.0	-48971.29678638969	2031.5576558568173	2032.0	1905.0	1981.0	2082.0	2156.0	368.74933383866295	0.4908053633392604	-1136.9771126692108	-1.5133165369627195	2081.497164461248	2081.0	1984.0	2041.0	2121.0	2180.0	0.0	0.0	0.0	0.0	0.0	0.0	2478.0	2044.0	-37.49716446124785	2047.0	1225.0	1785.25	1947.0	2148.0	2301.75	2669464.0	0.0	0.0	0.0	0.0	0.0	0.0	0.0	0.0
Position_2	11	19	19.0	0.3166666666666666	0.0052777777777777	0.1133794670177176	-30153.99999999992	-81211.99999999991	-81730.04536862018	2031.5576558568173	2032.0	1905.0	1981.0	2082.0	2156.0	-1056.7194470236357	-1.4064935839884591	-2846.000521711337	-3.788026694397789	2081.497164461248	2081.0	1984.0	2041.0	2121.0	2180.0	0.0	0.0	0.0	0.0	0.0	0.0	2471.0	2003.0614203454893	-78.43574411575833	2031.5	1052.0	1444.45	1929.0	2141.0	2284.0	2087190.0	0.0	0.0	0.0	0.0	0.0	0.0	0.0	0.0
Position_2	13	19	19.0	0.3166666666666666	0.0052777777777777	0.1471360630889549	-101152.99999999993	-178474.99999999994	-179259.52551984903	2031.5576558568173	2032.0	1905.0	1981.0	2082.0	2156.0	-1705.844830348884	-2.270479469194364	-3009.8035263068537	-4.006048493514422	2081.497164461248	2081.0	1984.0	2041.0	2121.0	2180.0	0.0	0.0	0.0	0.0	0.0	0.0	2755.0	1967.897972116604	-113.5991923446445	1975.5	1002.0	1321.55	1859.0	2120.0	2416.5999999999995	3105343.0	0.0	0.0	0.0	0.0	0.0	0.0	0.0	0.0
Position_2	16	19	19.0	0.3166666666666666	0.0052777777777777	0.176110535398417	28563.000000000284	-36116.99999999972	-36773.25708884688	2031.5576558568173	2032.0	1905.0	1981.0	2082.0	2156.0	628.5201667333173	0.8365603419220453	-794.7436495433539	-1.057803797542204	2081.497164461248	2081.0	1984.0	2041.0	2121.0	2180.0	0.0	0.0	0.0	0.0	0.0	0.0	3017.0	2053.6386363636366	-27.85852809761127	2034.0	953.0	1320.5	1893.0	2228.25	2709.05	2710803.0	0.0	0.0	0.0	0.0	0.0	0.0	0.0	0.0
Position_2	20	19	19.0	0.3166666666666666	0.0052777777777777	0.1503203522790782	-89511.00000000003	-161198.00000000003	-161925.35160680563	2031.5576558568173	2032.0	1905.0	1981.0	2082.0	2156.0	-1753.1354241275249	-2.333423249513736	-3157.175365022273	-4.202200410844646	2081.497164461248	2081.0	1984.0	2041.0	2121.0	2180.0	0.0	0.0	0.0	0.0	0.0	0.0	2899.0	1970.8168147641832	-110.68034969706468	2001.0	992.0	1289.3	1880.0	2112.5	2407.0	2883305.0	0.0	0.0	0.0	0.0	0.0	0.0	0.0	0.0
Position_2	22	19	19.0	0.3166666666666666	0.0052777777777777	0.1524499254366997	28835.00000000003	-37069.99999999997	-37738.68620037833	2031.5576558568173	2032.0	1905.0	1981.0	2082.0	2156.0	611.602635757376	0.8140431081930675	-786.2704944520856	-1.0465260281157258	2081.497164461248	2081.0	1984.0	2041.0	2121.0	2180.0	0.0	0.0	0.0	0.0	0.0	0.0	2862.0	2053.438661710037	-28.058502751210654	2012.0	1033.0	1557.0	1894.0	2217.0	2628.4	2761875.0	0.0	0.0	0.0	0.0	0.0	0.0	0.0	0.0
Position_2	24	19	19.0	0.3166666666666666	0.0052777777777777	0.148294140654777	183663.0	102273.99999999996	101448.2098298673	2031.5576558568173	2032.0	1905.0	1981.0	2082.0	2156.0	2820.630141587949	3.75425871845356	1570.6872211646648	2.090584691370169	2081.497164461248	2081.0	1984.0	2041.0	2121.0	2180.0	0.0	0.0	0.0	0.0	0.0	0.0	2988.0	2142.5737507525587	61.07658629131083	2114.0	1058.0	1667.0	1964.0	2297.0	2728.0	3558815.0	0.0	0.0	0.0	0.0	0.0	0.0	0.0	0.0
Position_2	25	19	19.0	0.3166666666666666	0.0052777777777777	0.1747155684283162	-90494.0000000001	-144492.0000000001	-145039.87523629522	2031.5576558568173	2032.0	1905.0	1981.0	2082.0	2156.0	-2647.2222015592693	-3.523452750275387	-4226.826423273385	-5.625905969376875	2081.497164461248	2081.0	1984.0	2041.0	2121.0	2180.0	0.0	0.0	0.0	0.0	0.0	0.0	2963.0	1949.8820326678765	-131.61513179337135	1965.0	1049.0	1279.0	1798.0	2142.0	2496.8500000000004	2148770.0	0.0	0.0	0.0	0.0	0.0	0.0	0.0	0.0
Position_2	28	19	19.0	0.3166666666666666	0.0052777777777777	0.1904163706934027	-67822.00000000003	-99574.00000000004	-99896.16257088864	2031.5576558568173	2032.0	1905.0	1981.0	2082.0	2156.0	-4544.2835225170775	-6.04844136847023	-6671.765613976518	-8.880120032202745	2081.497164461248	2081.0	1984.0	2041.0	2121.0	2180.0	0.0	0.0	0.0	0.0	0.0	0.0	2825.0	1927.3364197530864	-154.16074470816147	1942.5	1127.0	1289.35	1733.5	2112.25	2609.65	1248914.0	0.0	0.0	0.0	0.0	0.0	0.0	0.0	0.0
Position_2	30	19	19.0	0.3166666666666666	0.0052777777777777	0.1332202976385972	-28559.999999999967	-69229.99999999997	-69642.64650283568	2031.5576558568173	2032.0	1905.0	1981.0	2082.0	2156.0	-1338.2947832239086	-1.7812703564710222	-3244.0527956089377	-4.317834270955496	2081.497164461248	2081.0	1984.0	2041.0	2121.0	2180.0	0.0	0.0	0.0	0.0	0.0	0.0	2518.0	1997.5903614457832	-83.90680301546467	2052.0	1103.0	1316.25	1948.25	2142.75	2320.1	1658000.0	0.0	0.0	0.0	0.0	0.0	0.0	0.0	0.0
Position_2	1	20	20.0	0.3333333333333333	0.0055555555555555	0.1098747054402798	116185.0	34201.000000000015	32290.719848771456	2030.3746591734923	2031.0	1904.0	1980.0	2081.0	2155.0	1869.396587024258	2.488166857329288	550.2881841271823	0.7324335730732796	2080.1184310018903	2079.0	1983.0	2040.0	2120.0	2177.0	0.0	0.0	0.0	0.0	0.0	0.0	3153.0	2099.0240046838408	18.9055736819505	2076.0	1092.0	1810.05	1965.75	2221.0	2470.95	3585133.0	0.0	0.0	0.0	0.0	0.0	0.0	0.0	0.0
Position_2	2	20	20.0	0.3333333333333333	0.0055555555555555	0.1044458305172928	234907.0000000003	133099.0000000003	130726.80784499108	2030.3746591734923	2031.0	1904.0	1980.0	2081.0	2155.0	2593.8682506095893	3.452438641561363	1469.693411809295	1.9561619311181715	2080.1184310018903	2079.0	1983.0	2040.0	2120.0	2177.0	0.0	0.0	0.0	0.0	0.0	0.0	2983.0	2141.752946723244	61.63451572135364	2095.0	1413.0	1850.0	2010.0	2215.0	2648.0	4542658.0	0.0	0.0	0.0	0.0	0.0	0.0	0.0	0.0
Position_2	7	20	20.0	0.3333333333333333	0.0055555555555555	0.0859248790285108	8541.999999999942	-54002.00000000006	-55459.31559546306	2030.3746591734923	2031.0	1904.0	1980.0	2081.0	2155.0	196.5552322118841	0.2616150140740177	-1242.6101205696848	-1.6539140704782505	2080.1184310018903	2079.0	1983.0	2040.0	2120.0	2177.0	0.0	0.0	0.0	0.0	0.0	0.0	2484.0	2037.5556408288564	-42.56279017303382	2044.0	1139.0	1777.1	1934.0	2152.5	2300.9	2654935.0	0.0	0.0	0.0	0.0	0.0	0.0	0.0	0.0
Position_2	11	20	20.0	0.3333333333333333	0.0055555555555555	0.1024806270455925	5116.999999999882	-55171.00000000012	-56575.74933837429	2030.3746591734923	2031.0	1904.0	1980.0	2081.0	2155.0	143.1479929033856	0.1905299785544062	-1543.4078398422682	-2.054275834830059	2080.1184310018903	2079.0	1983.0	2040.0	2120.0	2177.0	0.0	0.0	0.0	0.0	0.0	0.0	2828.0	2035.0740445859872	-45.04438641590309	2059.5	971.0	1626.25	1965.75	2155.0	2288.5	2556053.0	0.0	0.0	0.0	0.0	0.0	0.0	0.0	0.0
Position_2	13	20	20.0	0.3333333333333333	0.0055555555555555	0.163359206228463	-32077.00000000016	-123181.00000000016	-125303.78204158788	2030.3746591734923	2031.0	1904.0	1980.0	2081.0	2155.0	-400.904895799955	-0.5336044163097401	-1539.5412903181118	-2.049129457413407	2080.1184310018903	2079.0	1983.0	2040.0	2120.0	2177.0	0.0	0.0	0.0	0.0	0.0	0.0	3167.0	2014.099578503688	-66.01885249820225	2002.0	977.0	1356.0	1887.0	2174.75	2587.0	3822761.0	0.0	0.0	0.0	0.0	0.0	0.0	0.0	0.0
Position_2	16	20	20.0	0.3333333333333333	0.0055555555555555	0.1641036125504667	40583.00000000013	-20136.99999999987	-21551.81521739105	2030.3746591734923	2031.0	1904.0	1980.0	2081.0	2155.0	955.9235663204958	1.2723342667725797	-474.3225699183312	-0.6313233405612988	2080.1184310018903	2079.0	1983.0	2040.0	2120.0	2177.0	0.0	0.0	0.0	0.0	0.0	0.0	2981.0	2063.0814229249013	-17.03700807698897	2061.0	999.0	1449.0	1906.0	2223.0	2656.8	2609798.0	0.0	0.0	0.0	0.0	0.0	0.0	0.0	0.0
Position_2	20	20	20.0	0.3333333333333333	0.0055555555555555	0.1422136354253904	-16858.999999999993	-88186.99999999999	-89848.98846880891	2030.3746591734923	2031.0	1904.0	1980.0	2081.0	2155.0	-333.6852280827524	-0.4441350385781433	-1745.4593516183456	-2.323206397004018	2080.1184310018903	2079.0	1983.0	2040.0	2120.0	2177.0	0.0	0.0	0.0	0.0	0.0	0.0	3063.0	2019.6547779273217	-60.46365307456858	2010.0	961.0	1514.75	1906.25	2131.0	2547.0	3001207.0	0.0	0.0	0.0	0.0	0.0	0.0	0.0	0.0
Position_2	22	20	20.0	0.3333333333333333	0.0055555555555555	0.130903052272945	46646.99999999993	-23529.00000000008	-25164.14612476364	2030.3746591734923	2031.0	1904.0	1980.0	2081.0	2155.0	875.4012974351948	1.1651591268862442	-441.55716610613325	-0.5877125880872633	2080.1184310018903	2079.0	1983.0	2040.0	2120.0	2177.0	0.0	0.0	0.0	0.0	0.0	0.0	2821.0	2062.906292749658	-17.212138252232307	2020.0	1131.0	1682.3	1927.0	2176.0	2595.8500000000004	3015969.0	0.0	0.0	0.0	0.0	0.0	0.0	0.0	0.0
Position_2	24	20	20.0	0.3333333333333333	0.0055555555555555	0.1421999392796897	216480.9999999999	130512.9999999999	128509.89007561444	2030.3746591734923	2031.0	1904.0	1980.0	2081.0	2155.0	3058.4492354194035	4.070795932343226	1843.89108079828	2.4542190285425107	2080.1184310018903	2079.0	1983.0	2040.0	2120.0	2177.0	0.0	0.0	0.0	0.0	0.0	0.0	3023.0	2151.8715801228363	71.75314912094609	2114.0	1047.0	1725.5	1988.5	2296.5	2753.5	3854002.0	0.0	0.0	0.0	0.0	0.0	0.0	0.0	0.0
Position_2	25	20	20.0	0.3333333333333333	0.0055555555555555	0.1920608910115622	-14356.000000000133	-79540.00000000013	-81058.8293005671	2030.3746591734923	2031.0	1904.0	1980.0	2081.0	2155.0	-292.7413438599658	-0.3896387286776144	-1621.9452835484467	-2.1588091724029828	2080.1184310018903	2079.0	1983.0	2040.0	2120.0	2177.0	0.0	0.0	0.0	0.0	0.0	0.0	3158.0	2020.428571428572	-59.68985957331893	2025.0	1022.0	1276.0	1836.25	2232.75	2733.3	2743742.0	0.0	0.0	0.0	0.0	0.0	0.0	0.0	0.0
Position_2	28	20	20.0	0.3333333333333333	0.0055555555555555	0.1826412222285089	-48165.99999999996	-97797.99999999996	-98954.45765595448	2030.3746591734923	2031.0	1904.0	1980.0	2081.0	2155.0	-1582.3255545916477	-2.1060753131614827	-3212.811414440768	-4.2762519926206615	2080.1184310018903	2079.0	1983.0	2040.0	2120.0	2177.0	0.0	0.0	0.0	0.0	0.0	0.0	2906.0	1984.4177949709865	-95.70063603090377	1997.5	1043.0	1268.95	1811.0	2162.75	2617.05	2051888.0	0.0	0.0	0.0	0.0	0.0	0.0	0.0	0.0
Position_2	30	20	20.0	0.3333333333333333	0.0055555555555555	0.1438035286536478	-69473.0	-118337.0	-119475.56275992429	2030.3746591734923	2031.0	1904.0	1980.0	2081.0	2155.0	-2342.1323268736714	-3.117378127068857	-3989.476676770108	-5.309993456781013	2080.1184310018903	2079.0	1983.0	2040.0	2120.0	2177.0	0.0	0.0	0.0	0.0	0.0	0.0	2540.0	1962.7554027504912	-117.3630282513991	2027.0	1036.0	1275.8	1894.0	2125.0	2312.15	1998085.0	0.0	0.0	0.0	0.0	0.0	0.0	0.0	0.0
Position_2	34	20	20.0	0.3333333333333333	0.0055555555555555	0.1049880429763848	-29636.0	-34820.0	-34940.790548204146	2030.3746591734923	2031.0	1904.0	1980.0	2081.0	2155.0	-27798.209554534555	-36.99941691708549	-32660.73885439645	-43.47144341520167	2080.1184310018903	2079.0	1983.0	2040.0	2120.0	2177.0	0.0	0.0	0.0	0.0	0.0	0.0	2152.0	1756.5925925925926	-323.52583840929765	1766.0	1382.0	1460.45	1606.0	1890.25	2040.3	189712.0	0.0	0.0	0.0	0.0	0.0	0.0	0.0	0.0
Position_2	35	20	20.0	0.3333333333333333	0.0055555555555555	0.1442624988095837	-10735.999999999993	-16927.999999999993	-17072.277599243836	2030.3746591734923	2031.0	1904.0	1980.0	2081.0	2155.0	-8232.93207159155	-10.95803258728835	-12981.284846116036	-17.278090130180445	2080.1184310018903	2079.0	1983.0	2040.0	2120.0	2177.0	0.0	0.0	0.0	0.0	0.0	0.0	2672.0	1947.7751937984497	-132.3432372034406	1988.0	1426.0	1479.0	1707.0	2151.0	2394.2	251263.0	0.0	0.0	0.0	0.0	0.0	0.0	0.0	0.0
Position_2	36	20	20.0	0.3333333333333333	0.0055555555555555	0.0745290072982451	-4012.000000000015	-18748.00000000001	-19091.358317580325	2030.3746591734923	2031.0	1904.0	1980.0	2081.0	2155.0	-905.5238756313644	-1.205252278465346	-4231.495917332196	-5.6321210659691525	2080.1184310018903	2079.0	1983.0	2040.0	2120.0	2177.0	0.0	0.0	0.0	0.0	0.0	0.0	2357.0	2017.9315960912047	-62.18683491068509	2031.0	1402.0	1737.5	1951.0	2118.5	2227.7	619505.0	0.0	0.0	0.0	0.0	0.0	0.0	0.0	0.0
Position_2	1	21	21.0	0.35	0.0058333333333333	0.1015064788509099	126267.99999999984	45531.999999999854	43621.38790170125	2031.1850837359584	2031.0	1904.0	1980.0	2082.0	2156.0	2119.757564076087	2.821397317785271	764.3805351119221	1.0173904922339685	2080.135916824197	2079.0	1984.0	2039.0	2120.0	2179.0	0.0	0.0	0.0	0.0	0.0	0.0	3230.0	2106.0701545778834	25.93423775368683	2072.0	1375.0	1851.0	1977.0	2200.75	2476.8	3542410.0	0.0	0.0	0.0	0.0	0.0	0.0	0.0	0.0
Position_2	2	21	21.0	0.35	0.0058333333333333	0.1067890608352897	182232.0	84647.99999999993	82338.68109640833	2031.1850837359584	2031.0	1904.0	1980.0	2082.0	2156.0	2108.7640586608672	2.8067649620776147	979.5352080728138	1.303761361944915	2080.135916824197	2079.0	1984.0	2039.0	2120.0	2179.0	0.0	0.0	0.0	0.0	0.0	0.0	3011.0	2120.6369896704377	40.50107284624119	2075.0	1137.0	1861.6	1990.0	2196.0	2619.2	4311255.0	0.0	0.0	0.0	0.0	0.0	0.0	0.0	0.0
Position_2	7	21	21.0	0.35	0.0058333333333333	0.0842151993282508	10313.999999999996	-62022.00000000001	-63733.82665406421	2031.1850837359584	2031.0	1904.0	1980.0	2082.0	2156.0	194.4282097836401	0.258783947222025	-1169.170683265555	-1.5561661794264536	2080.135916824197	2079.0	1984.0	2039.0	2120.0	2179.0	0.0	0.0	0.0	0.0	0.0	0.0	2498.0	2037.8440610484408	-42.29185577575595	2055.0	1219.0	1750.6	1953.0	2143.5	2280.0	3071031.0	0.0	0.0	0.0	0.0	0.0	0.0	0.0	0.0
Position_2	11	21	21.0	0.35	0.0058333333333333	0.1175151209812528	32542.99999999981	-33553.00000000019	-35117.15746691885	2031.1850837359584	2031.0	1904.0	1980.0	2082.0	2156.0	768.1980366170417	1.0224715867372824	-792.0397235230894	-1.054204872009232	2080.135916824197	2079.0	1984.0	2039.0	2120.0	2179.0	0.0	0.0	0.0	0.0	0.0	0.0	2972.0	2054.633260711692	-25.50265611250461	2074.0	1114.0	1578.0	1961.0	2175.0	2384.2	2829230.0	0.0	0.0	0.0	0.0	0.0	0.0	0.0	0.0
Position_2	13	21	21.0	0.35	0.0058333333333333	0.1540354378022552	-161367.0	-246327.0	-248337.5727788279	2031.1850837359584	2031.0	1904.0	1980.0	2082.0	2156.0	-2371.275672612463	-3.156167920247188	-3619.7563479993446	-4.817895699187127	2080.135916824197	2079.0	1984.0	2039.0	2120.0	2179.0	0.0	0.0	0.0	0.0	0.0	0.0	2810.0	1939.8322033898305	-140.30371343436605	1979.0	953.0	1263.45	1851.0	2111.0	2342.55	3433503.0	0.0	0.0	0.0	0.0	0.0	0.0	0.0	0.0
Position_2	16	21	21.0	0.35	0.0058333333333333	0.1612249838788745	-17740.99999999998	-76876.99999999999	-78276.44952741014	2031.1850837359584	2031.0	1904.0	1980.0	2082.0	2156.0	-432.26978221535495	-0.5753510801286373	-1873.1528125455088	-2.493166393498072	2080.135916824197	2079.0	1984.0	2039.0	2120.0	2179.0	0.0	0.0	0.0	0.0	0.0	0.0	3006.0	2016.5998376623377	-63.53607916185888	2037.0	989.0	1329.85	1903.0	2163.25	2528.45	2484451.0	0.0	0.0	0.0	0.0	0.0	0.0	0.0	0.0
Position_2	20	21	21.0	0.35	0.0058333333333333	0.1444522972545963	23185.99999999985	-53998.00000000015	-55824.55425330821	2031.1850837359584	2031.0	1904.0	1980.0	2082.0	2156.0	400.7870075980019	0.5334475071129404	-933.3950157973388	-1.242348766026258	2080.135916824197	2079.0	1984.0	2039.0	2120.0	2179.0	0.0	0.0	0.0	0.0	0.0	0.0	3005.0	2045.419154228856	-34.716762595340924	2020.0	972.0	1562.05	1928.75	2156.5	2607.199999999999	3289034.0	0.0	0.0	0.0	0.0	0.0	0.0	0.0	0.0
Position_2	22	21	21.0	0.35	0.0058333333333333	0.1460123795079146	-7206.00000000001	-89238.00000000001	-91179.28185255193	2031.1850837359584	2031.0	1904.0	1980.0	2082.0	2156.0	-112.94231247652904	-0.1503262179062601	-1398.660294307589	-1.8616168517234009	2080.135916824197	2079.0	1984.0	2039.0	2120.0	2179.0	0.0	0.0	0.0	0.0	0.0	0.0	2804.0	2026.7834991222933	-53.35241770190282	2008.0	968.0	1490.8	1892.0	2168.0	2573.6	3463773.0	0.0	0.0	0.0	0.0	0.0	0.0	0.0	0.0
Position_2	24	21	21.0	0.35	0.0058333333333333	0.1367602618031281	239635.99999999965	155395.99999999965	153402.4659735347	2031.1850837359584	2031.0	1904.0	1980.0	2082.0	2156.0	3482.0512927256686	4.6346102706178645	2257.9948033033334	3.0053910831967365	2080.135916824197	2079.0	1984.0	2039.0	2120.0	2179.0	0.0	0.0	0.0	0.0	0.0	0.0	3066.0	2167.544729344729	87.40881252053259	2123.0	1049.0	1793.0	1999.0	2290.5	2780.5	3804041.0	0.0	0.0	0.0	0.0	0.0	0.0	0.0	0.0
Position_2	25	21	21.0	0.35	0.0058333333333333	0.189060840296849	-39413.99999999997	-110549.99999999996	-112233.42873345928	2031.1850837359584	2031.0	1904.0	1980.0	2082.0	2156.0	-711.25921261683	-0.9466860119930008	-1994.9689438978687	-2.655303664328063	2080.135916824197	2079.0	1984.0	2039.0	2120.0	2179.0	0.0	0.0	0.0	0.0	0.0	0.0	3263.0	2004.4048582995952	-75.7310585246014	2005.0	1053.0	1270.0	1837.0	2210.0	2716.7000000000003	2970528.0	0.0	0.0	0.0	0.0	0.0	0.0	0.0	0.0
Position_2	28	21	21.0	0.35	0.0058333333333333	0.1899238434405527	-64362.00000000005	-122202.00000000006	-123570.7797731569	2031.1850837359584	2031.0	1904.0	1980.0	2082.0	2156.0	-1675.932644530225	-2.230666349869729	-3182.0378643746694	-4.235292397482684	2080.135916824197	2079.0	1984.0	2039.0	2120.0	2179.0	0.0	0.0	0.0	0.0	0.0	0.0	2952.0	1977.58755186722	-102.54836495697668	1977.0	1026.0	1247.8	1825.0	2179.0	2654.6	2382993.0	0.0	0.0	0.0	0.0	0.0	0.0	0.0	0.0
Position_2	30	21	21.0	0.35	0.0058333333333333	0.154460968025589	-84793.99999999999	-136729.99999999997	-137959.06200378065	2031.1850837359584	2031.0	1904.0	1980.0	2082.0	2156.0	-2657.443099373349	-3.537056765265928	-4285.116812242824	-5.703490477095199	2080.135916824197	2079.0	1984.0	2039.0	2120.0	2179.0	0.0	0.0	0.0	0.0	0.0	0.0	2680.0	1952.6321626617373	-127.50375416245902	2003.0	1039.0	1275.15	1870.25	2125.0	2390.95	2112748.0	0.0	0.0	0.0	0.0	0.0	0.0	0.0	0.0
Position_2	34	21	21.0	0.35	0.0058333333333333	0.1426475531092841	-58488.000000000015	-70872.00000000001	-71165.06654064273	2031.1850837359584	2031.0	1904.0	1980.0	2082.0	2156.0	-14306.258871479313	-19.04163055793896	-17335.40518977366	-23.073424307588738	2080.135916824197	2079.0	1984.0	2039.0	2120.0	2179.0	0.0	0.0	0.0	0.0	0.0	0.0	2353.0	1804.3023255813955	-275.8335912428013	1853.0	1208.0	1362.25	1587.5	2010.75	2146.8499999999995	465510.0	0.0	0.0	0.0	0.0	0.0	0.0	0.0	0.0
Position_2	35	21	21.0	0.35	0.0058333333333333	0.1672482756979905	6054.000000000037	-13721.999999999964	-14189.997731568945	2031.1850837359584	2031.0	1904.0	1980.0	2082.0	2156.0	796.3306393823503	1.0599160810179082	-1804.9635007605737	-2.402406419512324	2080.135916824197	2079.0	1984.0	2039.0	2120.0	2179.0	0.0	0.0	0.0	0.0	0.0	0.0	2750.0	2045.6941747572816	-34.44174206691491	2087.0	1238.0	1366.2	1857.75	2248.75	2590.0	842826.0	0.0	0.0	0.0	0.0	0.0	0.0	0.0	0.0
Position_2	36	21	21.0	0.35	0.0058333333333333	0.1062856522774185	16864.000000000146	-21967.99999999985	-22886.95671077487	2031.1850837359584	2031.0	1904.0	1980.0	2082.0	2156.0	844.8744991373335	1.1245279583517909	-1100.581297263322	-1.4648737066574813	2080.135916824197	2079.0	1984.0	2039.0	2120.0	2179.0	0.0	0.0	0.0	0.0	0.0	0.0	2869.0	2051.845488257108	-28.29042856708884	2053.0	1083.0	1769.4	1972.0	2130.0	2418.2	1659943.0	0.0	0.0	0.0	0.0	0.0	0.0	0.0	0.0
Position_2	38	21	21.0	0.35	0.0058333333333333	0.0996970449970875	-30899.99999999997	-47699.99999999998	-48097.57088846877	2031.1850837359584	2031.0	1904.0	1980.0	2082.0	2156.0	-5142.163943492041	-6.844220208787906	-7937.903563254706	-10.565349642692013	2080.135916824197	2079.0	1984.0	2039.0	2120.0	2179.0	0.0	0.0	0.0	0.0	0.0	0.0	2434.0	1942.7142857142856	-137.42163110991078	1974.0	1328.0	1583.15	1834.0	2087.5	2186.65	679950.0	0.0	0.0	0.0	0.0	0.0	0.0	0.0	0.0
Position_2	39	21	21.0	0.35	0.0058333333333333	0.1236413107964146	-71933.99999999999	-82637.99999999999	-82891.30945179581	2031.1850837359584	2031.0	1904.0	1980.0	2082.0	2156.0	-22418.714634807213	-29.8393091789284	-25754.68818627073	-34.27948997592634	2080.135916824197	2079.0	1984.0	2039.0	2120.0	2179.0	0.0	0.0	0.0	0.0	0.0	0.0	2127.0	1708.42600896861	-371.7099078555866	1723.0	1264.0	1357.5	1527.5	1882.0	2029.4	380979.0	0.0	0.0	0.0	0.0	0.0	0.0	0.0	0.0
Position_2	1	22	22.0	0.3666666666666666	0.0061111111111111	0.1025724687810643	130952.99999999988	55448.99999999988	54287.38856332685	2033.9227373007632	2034.0	1906.0	1982.0	2085.0	2159.0	2486.029460314601	3.308905211678734	1052.6513141736664	1.40107889916515	2082.7384688090738	2082.0	1987.0	2043.0	2123.0	2180.0	0.0	0.0	0.0	0.0	0.0	0.0	3252.0	2117.250476795932	34.5120079868575	2091.0	1371.0	1858.0	1980.0	2213.0	2503.999999999999	3330435.0	0.0	0.0	0.0	0.0	0.0	0.0	0.0	0.0
Position_2	2	22	22.0	0.3666666666666666	0.0061111111111111	0.09093039436076	110012.00000000007	16892.000000000073	15459.370510396966	2033.9227373007632	2034.0	1906.0	1982.0	2085.0	2159.0	1378.280739395164	1.834491664134964	211.63071528436168	0.2816804820434854	2082.7384688090738	2082.0	1987.0	2043.0	2123.0	2180.0	0.0	0.0	0.0	0.0	0.0	0.0	2904.0	2090.7072164948454	7.968747685771632	2072.0	1027.0	1834.0	1973.75	2191.0	2432.05	4055972.0	0.0	0.0	0.0	0.0	0.0	0.0	0.0	0.0
Position_2	7	22	22.0	0.3666666666666666	0.0061111111111111	0.0702985275277629	48671.000000000095	-26256.99999999991	-27409.74981096405	2033.9227373007632	2034.0	1906.0	1982.0	2085.0	2159.0	881.3307540226707	1.1730512336041747	-475.4597523858795	-0.6328369304256056	2082.7384688090738	2082.0	1987.0	2043.0	2123.0	2180.0	0.0	0.0	0.0	0.0	0.0	0.0	2599.0	2065.179372197309	-17.55909661176429	2057.0	1394.0	1852.0	1965.0	2159.0	2303.0	3223745.0	0.0	0.0	0.0	0.0	0.0	0.0	0.0	0.0
Position_2	11	22	22.0	0.3666666666666666	0.0061111111111111	0.1183829361106614	6263.000000000028	-62664.99999999997	-63725.4412098299	2033.9227373007632	2034.0	1906.0	1982.0	2085.0	2159.0	135.10054976518765	0.1798188317374647	-1351.7604903457516	-1.799193212650195	2082.7384688090738	2082.0	1987.0	2043.0	2123.0	2180.0	0.0	0.0	0.0	0.0	0.0	0.0	3088.0	2038.3614206128127	-44.377048196260375	2063.0	1121.0	1576.5	1937.75	2168.0	2348.75	2927087.0	0.0	0.0	0.0	0.0	0.0	0.0	0.0	0.0
Position_2	13	22	22.0	0.3666666666666666	0.0061111111111111	0.1426000371123191	-175438.00000000015	-257710.0000000001	-258975.7355387526	2033.9227373007632	2034.0	1906.0	1982.0	2085.0	2159.0	-2734.8372324946995	-3.640068356450445	-4017.344607133055	-5.347085672094095	2082.7384688090738	2082.0	1987.0	2043.0	2123.0	2180.0	0.0	0.0	0.0	0.0	0.0	0.0	2762.0	1931.644107351225	-151.09436145784866	1981.0	1007.0	1307.9	1852.0	2096.75	2265.35	3310838.0	0.0	0.0	0.0	0.0	0.0	0.0	0.0	0.0
Position_2	16	22	22.0	0.3666666666666666	0.0061111111111111	0.1611259719211371	78214.00000000007	3046.0000000000728	1889.557844990556	2033.9227373007632	2034.0	1906.0	1982.0	2085.0	2159.0	1367.2192839646495	1.8197688669569487	53.24558185179659	0.0708698694447412	2082.7384688090738	2082.0	1987.0	2043.0	2123.0	2180.0	0.0	0.0	0.0	0.0	0.0	0.0	3005.0	2083.9450830140486	1.2066142049748123	2063.0	974.0	1488.25	1923.0	2239.0	2720.75	3263458.0	0.0	0.0	0.0	0.0	0.0	0.0	0.0	0.0
Position_2	20	22	22.0	0.3666666666666666	0.0061111111111111	0.1406610978503387	54484.000000000175	-26395.99999999982	-27640.31994328912	2033.9227373007632	2034.0	1906.0	1982.0	2085.0	2159.0	874.3829842471848	1.163803752033003	-423.6145153107052	-0.5638309198785486	2082.7384688090738	2082.0	1987.0	2043.0	2123.0	2180.0	0.0	0.0	0.0	0.0	0.0	0.0	3069.0	2066.3347181008903	-16.403750708183452	2040.0	1016.0	1596.6	1949.0	2169.0	2615.6	3481774.0	0.0	0.0	0.0	0.0	0.0	0.0	0.0	0.0
Position_2	22	22	22.0	0.3666666666666666	0.0061111111111111	0.1431347270741133	-9087.999999999902	-91071.9999999999	-92333.30472589788	2033.9227373007632	2034.0	1906.0	1982.0	2085.0	2159.0	-142.38884472844876	-0.1895195523335653	-1426.8966623139756	-1.8991994575399016	2082.7384688090738	2082.0	1987.0	2043.0	2123.0	2180.0	0.0	0.0	0.0	0.0	0.0	0.0	2970.0	2028.6791569086647	-54.0593119004086	2011.0	974.0	1550.35	1902.5	2142.25	2574.0	3464984.0	0.0	0.0	0.0	0.0	0.0	0.0	0.0	0.0
Position_2	24	22	22.0	0.3666666666666666	0.0061111111111111	0.1299898424244789	233309.99999999985	151949.99999999985	150698.29536861985	2033.9227373007632	2034.0	1906.0	1982.0	2085.0	2159.0	3456.5183951352788	4.600625983925055	2251.159273673676	2.996292993259663	2082.7384688090738	2082.0	1987.0	2043.0	2123.0	2180.0	0.0	0.0	0.0	0.0	0.0	0.0	2989.0	2171.646017699115	88.9075488900412	2126.0	1139.0	1823.7	2006.0	2298.5	2770.3	3680940.0	0.0	0.0	0.0	0.0	0.0	0.0	0.0	0.0
Position_2	25	22	22.0	0.3666666666666666	0.0061111111111111	0.1857188328682373	-19995.99999999998	-97468.0	-98659.88865784503	2033.9227373007632	2034.0	1906.0	1982.0	2085.0	2159.0	-324.22912501793155	-0.4315489653988669	-1580.4143007225334	-2.103531434261692	2082.7384688090738	2082.0	1987.0	2043.0	2123.0	2180.0	0.0	0.0	0.0	0.0	0.0	0.0	3302.0	2021.6109045848823	-61.127564224191474	2031.0	1044.0	1289.6	1865.5	2193.75	2708.05	3262880.0	0.0	0.0	0.0	0.0	0.0	0.0	0.0	0.0
Position_2	28	22	22.0	0.3666666666666666	0.0061111111111111	0.1954842709874009	-78713.00000000009	-142505.0000000001	-143486.4250472591	2033.9227373007632	2034.0	1906.0	1982.0	2085.0	2159.0	-1669.3738958705023	-2.2219366554036384	-3022.2978038065608	-4.022678376866532	2082.7384688090738	2082.0	1987.0	2043.0	2123.0	2180.0	0.0	0.0	0.0	0.0	0.0	0.0	2919.0	1974.772761474793	-107.96570733428076	1969.0	1014.0	1236.8	1794.0	2174.0	2695.0	2624473.0	0.0	0.0	0.0	0.0	0.0	0.0	0.0	0.0
Position_2	30	22	22.0	0.3666666666666666	0.0061111111111111	0.1435446828429581	-115747.00000000007	-182755.0000000001	-183785.90245746705	2033.9227373007632	2034.0	1906.0	1982.0	2085.0	2159.0	-2455.28362389175	-3.267982503399919	-3876.691047580816	-5.159875784330066	2082.7384688090738	2082.0	1987.0	2043.0	2123.0	2180.0	0.0	0.0	0.0	0.0	0.0	0.0	2633.0	1951.086676217765	-131.65179259130878	2016.0	1039.0	1364.25	1848.0	2117.0	2328.25	2723717.0	0.0	0.0	0.0	0.0	0.0	0.0	0.0	0.0
Position_2	34	22	22.0	0.3666666666666666	0.0061111111111111	0.1553568189856513	-127401.99999999996	-162825.99999999997	-163370.9899810964	2033.9227373007632	2034.0	1906.0	1982.0	2085.0	2159.0	-6643.897095980988	-8.843027034750694	-8491.226107519507	-11.301821949108463	2082.7384688090738	2082.0	1987.0	2043.0	2123.0	2180.0	0.0	0.0	0.0	0.0	0.0	0.0	2601.0	1861.368563685637	-221.3699051234369	1927.0	1128.0	1298.4	1675.25	2060.75	2249.45	1373690.0	0.0	0.0	0.0	0.0	0.0	0.0	0.0	0.0
Position_2	35	22	22.0	0.3666666666666666	0.0061111111111111	0.1813595796555538	11002.000000000033	-32917.99999999997	-33593.69896030246	2033.9227373007632	2034.0	1906.0	1982.0	2085.0	2159.0	432.101965435086	0.5751277159940995	-1292.8497089794682	-1.720782962651672	2082.7384688090738	2082.0	1987.0	2043.0	2123.0	2180.0	0.0	0.0	0.0	0.0	0.0	0.0	2926.0	2046.024043715847	-36.71442509322674	2059.0	1110.0	1294.8	1867.5	2264.0	2670.6	1872112.0	0.0	0.0	0.0	0.0	0.0	0.0	0.0	0.0
Position_2	36	22	22.0	0.3666666666666666	0.0061111111111111	0.1390318471328918	57517.99999999984	-1330.0000000001628	-2235.3627599245992	2033.9227373007632	2034.0	1906.0	1982.0	2085.0	2159.0	1520.5676139650918	2.023875494187537	-35.16038329868607	-0.0467984701705511	2082.7384688090738	2082.0	1987.0	2043.0	2123.0	2180.0	0.0	0.0	0.0	0.0	0.0	0.0	2881.0	2080.915171288744	-1.823297520330016	2075.0	998.0	1683.75	1944.0	2201.75	2622.0	2551202.0	0.0	0.0	0.0	0.0	0.0	0.0	0.0	0.0
Position_2	38	22	22.0	0.3666666666666666	0.0061111111111111	0.1195718759430917	-53943.99999999996	-89799.99999999996	-90351.63620037808	2033.9227373007632	2034.0	1906.0	1982.0	2085.0	2159.0	-2816.368654559245	-3.748586679218356	-4688.378785025588	-6.240232162869058	2082.7384688090738	2082.0	1987.0	2043.0	2123.0	2180.0	0.0	0.0	0.0	0.0	0.0	0.0	2546.0	1961.785809906292	-120.95265890278188	1976.0	1151.0	1504.4	1839.0	2107.5	2323.1	1465454.0	0.0	0.0	0.0	0.0	0.0	0.0	0.0	0.0
Position_2	39	22	22.0	0.3666666666666666	0.0061111111111111	0.165312847294184	-100289.00000000004	-128945.00000000004	-129385.86587901707	2033.9227373007632	2034.0	1906.0	1982.0	2085.0	2159.0	-7115.349978018758	-9.470530820742963	-9148.449011513014	-12.17658563432382	2082.7384688090738	2082.0	1987.0	2043.0	2123.0	2180.0	0.0	0.0	0.0	0.0	0.0	0.0	2731.0	1866.0117252931325	-216.7267435159415	1921.0	1143.0	1297.6	1652.0	2070.0	2305.8	1114009.0	0.0	0.0	0.0	0.0	0.0	0.0	0.0	0.0
Position_2	42	22	22.0	0.3666666666666666	0.0061111111111111	0.0927124933340567	12778.99999999993	-10165.00000000007	-10517.98809073733	2033.9227373007632	2034.0	1906.0	1982.0	2085.0	2159.0	1292.350772658192	1.7201188784080537	-1027.9948042938167	-1.36826108451507	2082.7384688090738	2082.0	1987.0	2043.0	2123.0	2180.0	0.0	0.0	0.0	0.0	0.0	0.0	2535.0	2060.734309623431	-22.004159185642948	2103.0	1285.0	1688.25	1957.25	2190.5	2297.15	985031.0	0.0	0.0	0.0	0.0	0.0	0.0	0.0	0.0
Position_2	43	22	22.0	0.3666666666666666	0.0061111111111111	0.0934522793909138	17775.99999999997	10671.999999999967	10562.706616257052	2033.9227373007632	2034.0	1906.0	1982.0	2085.0	2159.0	10799.123632006502	14.373633554200651	6483.362252518747	8.62935515810245	2082.7384688090738	2082.0	1987.0	2043.0	2123.0	2180.0	0.0	0.0	0.0	0.0	0.0	0.0	2510.0	2154.108108108108	71.36963929903413	2152.5	1570.0	1771.4	2040.0	2327.5	2429.95	318808.0	0.0	0.0	0.0	0.0	0.0	0.0	0.0	0.0
Position_2	44	22	22.0	0.3666666666666666	0.0061111111111111	0.0739588274411022	2398.000000000011	-1249.999999999989	-1306.1236294895953	2033.9227373007632	2034.0	1906.0	1982.0	2085.0	2159.0	3944.456755637788	5.250071941753896	-2056.117991887894	-2.7366930472027864	2082.7384688090738	2082.0	1987.0	2043.0	2123.0	2180.0	0.0	0.0	0.0	0.0	0.0	0.0	2323.0	2065.5526315789475	-17.185837230126253	2095.5	1678.0	1753.0	2007.5	2153.75	2288.25	156982.0	0.0	0.0	0.0	0.0	0.0	0.0	0.0	0.0
Position_2	1	23	23.0	0.3833333333333333	0.0063888888888888	0.0910188736701169	27069.999999999887	-48680.00000000011	-48930.73393194736	2031.6143418861304	2031.0	1903.0	1979.0	2082.0	2158.0	514.5713692082351	0.6848944924161608	-925.3540544165882	-1.231646246428479	2081.16550094518	2081.0	1984.0	2042.0	2121.0	2178.0	0.0	0.0	0.0	0.0	0.0	0.0	2645.0	2048.86798679868	-32.29751414649991	2053.0	1374.0	1739.8	1944.5	2152.0	2368.3	3104035.0	0.0	0.0	0.0	0.0	0.0	0.0	0.0	0.0
Position_2	2	23	23.0	0.3833333333333333	0.0063888888888888	0.1150593970620017	134378.00000000006	31928.000000000047	31588.88856332684	2031.6143418861304	2031.0	1903.0	1979.0	2082.0	2158.0	1516.4266604416423	2.0183638850478256	360.3005731189689	0.4795600628213475	2081.16550094518	2081.0	1984.0	2042.0	2121.0	2178.0	0.0	0.0	0.0	0.0	0.0	0.0	3077.0	2096.582235236701	15.416734291521152	2076.0	1344.0	1744.0	1958.0	2198.0	2548.8	4295897.0	0.0	0.0	0.0	0.0	0.0	0.0	0.0	0.0
Position_2	7	23	23.0	0.3833333333333333	0.0063888888888888	0.0894942128628071	34356.00000000003	-42993.99999999997	-43250.029962192966	2031.6143418861304	2031.0	1903.0	1979.0	2082.0	2158.0	636.9478255918933	0.84777755586281	-797.0932242839044	-1.0609310815218769	2081.16550094518	2081.0	1984.0	2042.0	2121.0	2178.0	0.0	0.0	0.0	0.0	0.0	0.0	2618.0	2053.20814479638	-27.95735614879959	2054.0	1032.0	1813.2	1970.0	2144.0	2333.4	3176313.0	0.0	0.0	0.0	0.0	0.0	0.0	0.0	0.0
Position_2	11	23	23.0	0.3833333333333333	0.0063888888888888	0.1209468984526875	8727.999999999965	-63422.00000000004	-63660.81786389434	2031.6143418861304	2031.0	1903.0	1979.0	2082.0	2158.0	189.2389716879816	0.2518770713167034	-1375.10472758882	-1.83026439242072	2081.16550094518	2081.0	1984.0	2042.0	2121.0	2178.0	0.0	0.0	0.0	0.0	0.0	0.0	3331.0	2037.04851004851	-44.11699089666968	2053.0	1068.0	1590.5	1952.5	2155.5	2332.7999999999984	2939461.0	0.0	0.0	0.0	0.0	0.0	0.0	0.0	0.0
Position_2	13	23	23.0	0.3833333333333333	0.0063888888888888	0.1473394164559626	-204183.0000000001	-288533.00000000006	-288812.2000945182	2031.6143418861304	2031.0	1903.0	1979.0	2082.0	2158.0	-3257.174609879284	-4.335299405749326	-4602.745388755671	-6.126254112433799	2081.16550094518	2081.0	1984.0	2042.0	2121.0	2178.0	0.0	0.0	0.0	0.0	0.0	0.0	2483.0	1909.966804979253	-171.19869596592662	1958.0	996.0	1277.1	1803.0	2095.5	2276.0	3222114.0	0.0	0.0	0.0	0.0	0.0	0.0	0.0	0.0
Position_2	16	23	23.0	0.3833333333333333	0.0063888888888888	0.145645163025168	117349.9999999997	41299.999999999694	41048.27306238137	2031.6143418861304	2031.0	1903.0	1979.0	2082.0	2158.0	2100.48697056848	2.795748157826647	739.2425384275911	0.9839318186471236	2081.16550094518	2081.0	1984.0	2042.0	2121.0	2178.0	0.0	0.0	0.0	0.0	0.0	0.0	3282.0	2108.15318869165	26.98768774647033	2048.0	1082.0	1684.0	1928.0	2258.0	2739.0	3206501.0	0.0	0.0	0.0	0.0	0.0	0.0	0.0	0.0
Position_2	20	23	23.0	0.3833333333333333	0.0063888888888888	0.1385852714599488	24270.00000000005	-55629.99999999995	-55894.47051039712	2031.6143418861304	2031.0	1903.0	1979.0	2082.0	2158.0	422.1690617218135	0.5619070211517336	-967.6664566783852	-1.2879640538389308	2081.16550094518	2081.0	1984.0	2042.0	2121.0	2178.0	0.0	0.0	0.0	0.0	0.0	0.0	3067.0	2046.187734668336	-34.97776627684425	2033.0	1104.0	1553.65	1947.0	2142.75	2568.949999999998	3269808.0	0.0	0.0	0.0	0.0	0.0	0.0	0.0	0.0
Position_2	22	23	23.0	0.3833333333333333	0.0063888888888888	0.1442754462090013	-71797.99999999983	-153847.99999999985	-154119.5870510397	2031.6143418861304	2031.0	1903.0	1979.0	2082.0	2158.0	-1180.9421465745268	-1.5718339970906952	-2530.510423217889	-3.3681093733030107	2081.16550094518	2081.0	1984.0	2042.0	2121.0	2178.0	0.0	0.0	0.0	0.0	0.0	0.0	2920.0	1987.2474101157832	-93.91809082939652	1996.0	1002.0	1372.0	1893.0	2103.0	2459.0	3261073.0	0.0	0.0	0.0	0.0	0.0	0.0	0.0	0.0
Position_2	24	23	23.0	0.3833333333333333	0.0063888888888888	0.1229256968918145	264063.99999999965	176613.99999999965	176324.53884688037	2031.6143418861304	2031.0	1903.0	1979.0	2082.0	2158.0	3939.373534409632	5.243306174299221	2634.77231809797	3.506881955388398	2081.16550094518	2081.0	1984.0	2042.0	2121.0	2178.0	0.0	0.0	0.0	0.0	0.0	0.0	3039.0	2181.979988564894	100.81448761971431	2126.0	1243.0	1855.4	2008.0	2293.0	2777.2	3816283.0	0.0	0.0	0.0	0.0	0.0	0.0	0.0	0.0
Position_2	25	23	23.0	0.3833333333333333	0.0063888888888888	0.1878758383138296	-24649.00000000016	-107949.00000000016	-108224.72457466954	2031.6143418861304	2031.0	1903.0	1979.0	2082.0	2158.0	-366.0102346751314	-0.4871596223525999	-1602.9225860256226	-2.1334899620001035	2081.16550094518	2081.0	1984.0	2042.0	2121.0	2178.0	0.0	0.0	0.0	0.0	0.0	0.0	3340.0	2016.204681872749	-64.9608190724307	2009.0	1050.0	1283.0	1878.0	2206.75	2738.5	3358997.0	0.0	0.0	0.0	0.0	0.0	0.0	0.0	0.0
Position_2	28	23	23.0	0.3833333333333333	0.0063888888888888	0.1900174998017788	-111073.00000000012	-184173.0000000001	-184414.96238185285	2031.6143418861304	2031.0	1903.0	1979.0	2082.0	2158.0	-2055.989256801104	-2.7365217008022698	-3409.088701960239	-4.537497062309078	2081.16550094518	2081.0	1984.0	2042.0	2121.0	2178.0	0.0	0.0	0.0	0.0	0.0	0.0	3011.0	1955.0266757865936	-126.13882515858607	1959.0	1015.0	1232.05	1800.0	2127.0	2682.4500000000007	2858249.0	0.0	0.0	0.0	0.0	0.0	0.0	0.0	0.0
Position_2	30	23	23.0	0.3833333333333333	0.0063888888888888	0.1537855426587229	-113058.00000000004	-190708.0000000001	-190965.0229678641	2031.6143418861304	2031.0	1903.0	1979.0	2082.0	2158.0	-2037.3881186826657	-2.711763585966628	-3436.698096001466	-4.574245165777952	2081.16550094518	2081.0	1984.0	2042.0	2121.0	2178.0	0.0	0.0	0.0	0.0	0.0	0.0	3007.0	1958.2002575660013	-122.96524337917845	1983.0	1060.0	1374.8	1827.0	2110.0	2427.8	3041085.0	0.0	0.0	0.0	0.0	0.0	0.0	0.0	0.0
Position_2	34	23	23.0	0.3833333333333333	0.0063888888888888	0.1576231140683347	-112537.99999999996	-166737.99999999997	-166917.40302457477	2031.6143418861304	2031.0	1903.0	1979.0	2082.0	2158.0	-3499.1222853486665	-4.657331761799075	-5184.352410869804	-6.900373058867708	2081.16550094518	2081.0	1984.0	2042.0	2121.0	2178.0	0.0	0.0	0.0	0.0	0.0	0.0	3009.0	1927.1826568265683	-153.9828441186114	1973.0	1056.0	1292.3	1811.25	2084.25	2348.649999999999	2089066.0	0.0	0.0	0.0	0.0	0.0	0.0	0.0	0.0
Position_2	35	23	23.0	0.3833333333333333	0.0063888888888888	0.180229543993371	9404.000000000067	-51495.999999999935	-51697.58015122881	2031.6143418861304	2031.0	1903.0	1979.0	2082.0	2158.0	241.45750278580687	0.321379936207909	-1322.2134797381764	-1.7598661415315129	2081.16550094518	2081.0	1984.0	2042.0	2121.0	2178.0	0.0	0.0	0.0	0.0	0.0	0.0	2994.0	2038.720853858785	-42.44464708639475	2031.5	1097.0	1330.25	1867.25	2224.0	2714.3	2483162.0	0.0	0.0	0.0	0.0	0.0	0.0	0.0	0.0
Position_2	36	23	23.0	0.3833333333333333	0.0063888888888888	0.1461942013109496	45080.99999999986	-20169.00000000013	-20384.978733459644	2031.6143418861304	2031.0	1903.0	1979.0	2082.0	2158.0	1077.0109906911118	1.4335016286098696	-481.848997831664	-0.6413410161139448	2081.16550094518	2081.0	1984.0	2042.0	2121.0	2178.0	0.0	0.0	0.0	0.0	0.0	0.0	3037.0	2065.544827586207	-15.620673358972908	2045.0	910.0	1662.8	1927.0	2192.0	2655.5999999999995	2695536.0	0.0	0.0	0.0	0.0	0.0	0.0	0.0	0.0
Position_2	38	23	23.0	0.3833333333333333	0.0063888888888888	0.1226978975230272	-99839.99999999996	-155139.99999999997	-155323.0440453687	2031.6143418861304	2031.0	1903.0	1979.0	2082.0	2158.0	-2942.214705712486	-3.9160877733033193	-4571.866881452677	-6.085154819213513	2081.16550094518	2081.0	1984.0	2042.0	2121.0	2178.0	0.0	0.0	0.0	0.0	0.0	0.0	2714.0	1940.7287522603976	-140.43674868478183	1954.0	1201.0	1455.5	1838.0	2071.75	2336.25	2146446.0	0.0	0.0	0.0	0.0	0.0	0.0	0.0	0.0
Position_2	39	23	23.0	0.3833333333333333	0.0063888888888888	0.1912079992096308	-67633.99999999993	-113183.99999999993	-113334.77136105864	2031.6143418861304	2031.0	1903.0	1979.0	2082.0	2158.0	-2667.5322001896766	-3.5504853584524594	-4464.056015410422	-5.941658556511272	2081.16550094518	2081.0	1984.0	2042.0	2121.0	2178.0	0.0	0.0	0.0	0.0	0.0	0.0	3099.0	1956.7585071350163	-124.40699381016316	1992.0	1099.0	1289.0	1766.5	2137.5	2694.5	1782607.0	0.0	0.0	0.0	0.0	0.0	0.0	0.0	0.0
Position_2	42	23	23.0	0.3833333333333333	0.0063888888888888	0.115768253383952	-12322.99999999994	-57022.99999999994	-57170.95784499059	2031.6143418861304	2031.0	1903.0	1979.0	2082.0	2158.0	-468.2668934133399	-0.6232632351331554	-2166.8411152405247	-2.884065524385138	2081.16550094518	2081.0	1984.0	2042.0	2121.0	2178.0	0.0	0.0	0.0	0.0	0.0	0.0	2627.0	2017.215883668904	-63.94961727627583	2037.0	1029.0	1575.2	1948.0	2142.0	2343.0	1803391.0	0.0	0.0	0.0	0.0	0.0	0.0	0.0	0.0
Position_2	43	23	23.0	0.3833333333333333	0.0063888888888888	0.1304976174495579	39410.999999999935	20010.99999999993	19946.785633270207	2031.6143418861304	2031.0	1903.0	1979.0	2082.0	2158.0	5468.546088137122	7.278634843310509	2776.663260757448	3.695738800068163	2081.16550094518	2081.0	1984.0	2042.0	2121.0	2178.0	0.0	0.0	0.0	0.0	0.0	0.0	2701.0	2132.574742268041	51.40924132286136	2100.5	1375.0	1738.3	1912.75	2372.25	2571.55	827439.0	0.0	0.0	0.0	0.0	0.0	0.0	0.0	0.0
Position_2	44	23	23.0	0.3833333333333333	0.0063888888888888	0.1753193154393735	-20171.99999999997	-30621.99999999997	-30656.58969754254	2031.6143418861304	2031.0	1903.0	1979.0	2082.0	2158.0	-8154.237932316701	-10.853290687913528	-12378.498610123046	-16.475781650073774	2081.16550094518	2081.0	1984.0	2042.0	2121.0	2178.0	0.0	0.0	0.0	0.0	0.0	0.0	2769.0	1934.4832535885168	-146.68224735666286	1981.0	1299.0	1405.8	1662.0	2137.0	2521.2	404307.0	0.0	0.0	0.0	0.0	0.0	0.0	0.0	0.0
Position_2	46	23	23.0	0.3833333333333333	0.0063888888888888	0.1261654790167312	-47944.000000000015	-57794.000000000015	-57826.60368620041	2031.6143418861304	2031.0	1903.0	1979.0	2082.0	2158.0	-18993.10680220212	-25.27982515373101	-22895.203039514203	-30.4735152455934	2081.16550094518	2081.0	1984.0	2042.0	2121.0	2178.0	0.0	0.0	0.0	0.0	0.0	0.0	2379.0	1787.6294416243654	-293.5360593208143	1791.0	1333.0	1414.0	1650.0	1946.0	2139.8	352163.0	0.0	0.0	0.0	0.0	0.0	0.0	0.0	0.0
Position_2	1	24	24.0	0.4	0.0066666666666666	0.0963850396728195	39268.99999999994	-39229.00000000006	-40900.046502835845	2032.629150249331	2032.0	1904.0	1980.0	2083.0	2160.0	667.7326456838248	0.8887521514051708	-667.0524830663078	-0.8878468549612557	2082.043100189036	2081.0	1984.0	2042.0	2122.0	2180.0	0.0	0.0	0.0	0.0	0.0	0.0	2671.0	2056.512484394507	-25.53061579452924	2049.0	1231.0	1750.05	1941.0	2179.75	2378.95	3294533.0	0.0	0.0	0.0	0.0	0.0	0.0	0.0	0.0
Position_2	2	24	24.0	0.4	0.0066666666666666	0.1028025018312312	53148.00000000016	-46027.99999999984	-48139.23478260884	2032.629150249331	2032.0	1904.0	1980.0	2083.0	2160.0	625.0939055290785	0.8319999882592034	-541.3528690391405	-0.7205406686910959	2082.043100189036	2081.0	1984.0	2042.0	2122.0	2180.0	0.0	0.0	0.0	0.0	0.0	0.0	3089.0	2058.2588932806325	-23.784206908403576	2030.5	1260.0	1783.0	1943.0	2138.25	2428.2499999999995	4165916.0	0.0	0.0	0.0	0.0	0.0	0.0	0.0	0.0
Position_2	7	24	24.0	0.4	0.0066666666666666	0.1032227661941375	91662.9999999998	9979.999999999804	8241.15198487668	2032.629150249331	2032.0	1904.0	1980.0	2083.0	2160.0	1482.5628999400878	1.9732912198202568	161.4171229547562	0.2148461906527805	2082.043100189036	2081.0	1984.0	2042.0	2122.0	2180.0	0.0	0.0	0.0	0.0	0.0	0.0	3015.0	2086.986802639472	4.9437024504359215	2076.0	1065.0	1779.0	1961.5	2215.0	2420.7	3479007.0	0.0	0.0	0.0	0.0	0.0	0.0	0.0	0.0
Position_2	11	24	24.0	0.4	0.0066666666666666	0.1107515822408438	-9437.000000000147	-80144.00000000015	-81649.19357277919	2032.629150249331	2032.0	1904.0	1980.0	2083.0	2160.0	-202.0550583644668	-0.2689352826831053	-1715.9585246965776	-2.283940796371145	2082.043100189036	2081.0	1984.0	2042.0	2122.0	2180.0	0.0	0.0	0.0	0.0	0.0	0.0	3124.0	2025.4601524601524	-56.58294772888371	2047.0	1094.0	1595.3	1952.0	2131.0	2327.9	2922739.0	0.0	0.0	0.0	0.0	0.0	0.0	0.0	0.0
Position_2	13	24	24.0	0.4	0.0066666666666666	0.1522379081457792	-233175.99999999988	-319170.9999999999	-321001.6408317582	2032.629150249331	2032.0	1904.0	1980.0	2083.0	2160.0	-3560.0558044393506	-4.738434275708776	-4872.99967045799	-6.485962561379584	2082.043100189036	2081.0	1984.0	2042.0	2122.0	2180.0	0.0	0.0	0.0	0.0	0.0	0.0	2510.0	1899.1361823361824	-182.90691785285367	1941.0	965.0	1243.0	1801.5	2082.0	2282.3	3332984.0	0.0	0.0	0.0	0.0	0.0	0.0	0.0	0.0
Position_2	16	24	24.0	0.4	0.0066666666666666	0.1395511479496945	110079.0000000002	35991.0000000002	34413.83251417766	2032.629150249331	2032.0	1904.0	1980.0	2083.0	2160.0	1971.754746119827	2.6244055670854896	644.6772324203431	0.8580653963514767	2082.043100189036	2081.0	1984.0	2042.0	2122.0	2180.0	0.0	0.0	0.0	0.0	0.0	0.0	3135.0	2104.803571428572	22.76047123953549	2042.0	1255.0	1700.05	1937.0	2227.25	2752.45	3182463.0	0.0	0.0	0.0	0.0	0.0	0.0	0.0	0.0
Position_2	20	24	24.0	0.4	0.0066666666666666	0.1417682400370077	20961.99999999991	-58957.000000000095	-60658.29640831792	2032.629150249331	2032.0	1904.0	1980.0	2083.0	2160.0	343.3993950345246	0.4570645947909522	-965.8333237787706	-1.2855241539495434	2082.043100189036	2081.0	1984.0	2042.0	2122.0	2180.0	0.0	0.0	0.0	0.0	0.0	0.0	3115.0	2044.8522378908644	-37.19086229817162	2026.0	1040.0	1544.5	1929.5	2148.0	2611.5	3335154.0	0.0	0.0	0.0	0.0	0.0	0.0	0.0	0.0
Position_2	22	24	24.0	0.4	0.0066666666666666	0.1364699690941278	-66015.00000000017	-143190.00000000015	-144832.882797732	2032.629150249331	2032.0	1904.0	1980.0	2083.0	2160.0	-1139.4472440947047	-1.5166042818900518	-2471.520879829138	-3.289594291052582	2082.043100189036	2081.0	1984.0	2042.0	2122.0	2180.0	0.0	0.0	0.0	0.0	0.0	0.0	2924.0	1990.0857142857144	-91.95738590332188	2007.0	1031.0	1425.8	1901.0	2109.0	2419.3	3134385.0	0.0	0.0	0.0	0.0	0.0	0.0	0.0	0.0
Position_2	24	24	24.0	0.4	0.0066666666666666	0.1430711508474548	259652.0000000003	162975.0000000003	160916.96332703214	2032.629150249331	2032.0	1904.0	1980.0	2083.0	2160.0	3259.136309869544	4.337910428436364	2045.6524120784327	2.7227633604763946	2082.043100189036	2081.0	1984.0	2042.0	2122.0	2180.0	0.0	0.0	0.0	0.0	0.0	0.0	3091.0	2163.6026355803347	81.5595353912986	2113.0	1066.0	1773.6	1988.0	2303.0	2785.0	4268788.0	0.0	0.0	0.0	0.0	0.0	0.0	0.0	0.0
Position_2	25	24	24.0	0.4	0.0066666666666666	0.1859636810549058	213.0000000000184	-87937.99999999999	-89814.53724007586	2032.629150249331	2032.0	1904.0	1980.0	2083.0	2160.0	2.9177716444548696	0.0038835540587694	-1204.615036948592	-1.6033426141785758	2082.043100189036	2081.0	1984.0	2042.0	2122.0	2180.0	0.0	0.0	0.0	0.0	0.0	0.0	3307.0	2032.118399110617	-49.92470107841905	2027.0	1061.0	1300.8	1887.0	2199.0	2752.3	3655781.0	0.0	0.0	0.0	0.0	0.0	0.0	0.0	0.0
Position_2	28	24	24.0	0.4	0.0066666666666666	0.1819433533198937	-120516.99999999993	-198818.9999999999	-200485.8741020796	2032.629150249331	2032.0	1904.0	1980.0	2083.0	2160.0	-1956.3721317562545	-2.6039313073675743	-3227.461278190188	-4.29575096127114	2082.043100189036	2081.0	1984.0	2042.0	2122.0	2180.0	0.0	0.0	0.0	0.0	0.0	0.0	2950.0	1956.582603254068	-125.46049693496845	1964.0	1049.0	1240.4	1821.0	2115.75	2656.15	3126619.0	0.0	0.0	0.0	0.0	0.0	0.0	0.0	0.0
Position_2	30	24	24.0	0.4	0.0066666666666666	0.1538098211294288	-90241.99999999984	-163790.99999999985	-165356.693383743	2032.629150249331	2032.0	1904.0	1980.0	2083.0	2160.0	-1750.428228831696	-2.329819972574988	-3177.061568101023	-4.228668947142461	2082.043100189036	2081.0	1984.0	2042.0	2122.0	2180.0	0.0	0.0	0.0	0.0	0.0	0.0	3100.0	1971.8787475016657	-110.1643526873704	1993.0	1079.0	1372.0	1859.0	2112.0	2457.0	2959790.0	0.0	0.0	0.0	0.0	0.0	0.0	0.0	0.0
Position_2	34	24	24.0	0.4	0.0066666666666666	0.1568580199204751	-121728.00000000007	-179254.00000000006	-180478.5996219284	2032.629150249331	2032.0	1904.0	1980.0	2083.0	2160.0	-3380.8693286443367	-4.499937076425612	-4978.594494584744	-6.626509272292294	2082.043100189036	2081.0	1984.0	2042.0	2122.0	2180.0	0.0	0.0	0.0	0.0	0.0	0.0	2918.0	1928.3134582623509	-153.7296419266852	1956.0	1064.0	1307.85	1809.25	2105.0	2346.35	2263840.0	0.0	0.0	0.0	0.0	0.0	0.0	0.0	0.0
Position_2	35	24	24.0	0.4	0.0066666666666666	0.1940218317942153	-3016.000000000132	-68431.00000000013	-69823.53875236328	2032.629150249331	2032.0	1904.0	1980.0	2083.0	2160.0	-67.19674841123027	-0.0894388721353474	-1524.6487700691998	-2.0293075129621045	2082.043100189036	2081.0	1984.0	2042.0	2122.0	2180.0	0.0	0.0	0.0	0.0	0.0	0.0	3065.0	2029.740823970037	-52.30227621899871	2019.0	1004.0	1283.4	1847.0	2226.0	2762.0999999999995	2709704.0	0.0	0.0	0.0	0.0	0.0	0.0	0.0	0.0
Position_2	36	24	24.0	0.4	0.0066666666666666	0.1305399541181948	-24535.99999999993	-89019.99999999994	-90392.7198487714	2032.629150249331	2032.0	1904.0	1980.0	2083.0	2160.0	-559.4397208545038	-0.7446142684573445	-2029.724647475873	-2.701563505790387	2082.043100189036	2081.0	1984.0	2042.0	2122.0	2180.0	0.0	0.0	0.0	0.0	0.0	0.0	2904.0	2013.355623100304	-68.68747708873207	2013.0	956.0	1599.5	1915.0	2123.0	2428.0	2649576.0	0.0	0.0	0.0	0.0	0.0	0.0	0.0	0.0
Position_2	38	24	24.0	0.4	0.0066666666666666	0.1401517967535131	-79126.00000000001	-139984.0	-141279.53043478282	2032.629150249331	2032.0	1904.0	1980.0	2083.0	2160.0	-1987.52398646752	-2.645394425988269	-3516.183779309826	-4.680040610261378	2082.043100189036	2081.0	1984.0	2042.0	2122.0	2180.0	0.0	0.0	0.0	0.0	0.0	0.0	2845.0	1968.291465378422	-113.75163481061418	1965.0	1097.0	1484.1	1845.0	2092.0	2450.8	2444618.0	0.0	0.0	0.0	0.0	0.0	0.0	0.0	0.0
Position_2	39	24	24.0	0.4	0.0066666666666666	0.1820962398324553	-76311.00000000006	-133249.00000000006	-134461.08241965997	2032.629150249331	2032.0	1904.0	1980.0	2083.0	2160.0	-2099.3058254809503	-2.794176053715145	-3665.6629049483176	-4.8789973264862105	2082.043100189036	2081.0	1984.0	2042.0	2122.0	2180.0	0.0	0.0	0.0	0.0	0.0	0.0	3202.0	1966.327882960413	-115.71521722862305	1976.0	1086.0	1299.4	1825.5	2136.75	2634.1500000000005	2284873.0	0.0	0.0	0.0	0.0	0.0	0.0	0.0	0.0
Position_2	42	24	24.0	0.4	0.0066666666666666	0.131965305376899	-11392.999999999947	-63822.99999999995	-64939.11720226854	2032.629150249331	2032.0	1904.0	1980.0	2083.0	2160.0	-335.2838355463474	-0.4462627851121883	-1878.2428013758108	-2.499941168631204	2082.043100189036	2081.0	1984.0	2042.0	2122.0	2180.0	0.0	0.0	0.0	0.0	0.0	0.0	2779.0	2021.3523364485984	-60.69076374043789	2031.5	1064.0	1498.45	1909.25	2164.0	2436.5999999999995	2162847.0	0.0	0.0	0.0	0.0	0.0	0.0	0.0	0.0
Position_2	43	24	24.0	0.4	0.0066666666666666	0.1511668314770781	-3672.000000000032	-41010.00000000003	-41804.84234404552	2032.629150249331	2032.0	1904.0	1980.0	2083.0	2160.0	-183.49957530576583	-0.2442379347319743	-2049.378426821732	-2.727722686099725	2082.043100189036	2081.0	1984.0	2042.0	2122.0	2180.0	0.0	0.0	0.0	0.0	0.0	0.0	2802.0	2027.181102362205	-54.86199782683138	2007.0	1171.0	1506.25	1835.5	2192.75	2588.95	1544712.0	0.0	0.0	0.0	0.0	0.0	0.0	0.0	0.0
Position_2	44	24	24.0	0.4	0.0066666666666666	0.1668375599999217	-67999.00000000003	-89559.00000000003	-90017.9640831759	2032.629150249331	2032.0	1904.0	1980.0	2083.0	2160.0	-8059.496922931319	-10.727190404421584	-10614.869114557654	-14.128390791476235	2082.043100189036	2081.0	1984.0	2042.0	2122.0	2180.0	0.0	0.0	0.0	0.0	0.0	0.0	2588.0	1877.456818181818	-204.586282007218	1930.5	1136.0	1306.35	1694.0	2074.5	2340.05	826081.0	0.0	0.0	0.0	0.0	0.0	0.0	0.0	0.0
Position_2	46	24	24.0	0.4	0.0066666666666666	0.149249740490396	-73377.0	-91605.0	-91993.03327032142	2032.629150249331	2032.0	1904.0	1980.0	2083.0	2160.0	-10620.23721250175	-14.13553572983983	-13258.471044758206	-17.647024960573173	2082.043100189036	2081.0	1984.0	2042.0	2122.0	2180.0	0.0	0.0	0.0	0.0	0.0	0.0	2345.0	1834.75	-247.29310018903607	1918.0	1185.0	1291.1	1641.75	2045.0	2182.9	682527.0	0.0	0.0	0.0	0.0	0.0	0.0	0.0	0.0
Position_2	49	24	24.0	0.4	0.0066666666666666	0.0690113615594661	27736.00000000003	247.00000000003047	-338.17920604920346	2032.629150249331	2032.0	1904.0	1980.0	2083.0	2160.0	2289.454747980102	3.047264269561516	20.388495916900577	0.0271370880653946	2082.043100189036	2081.0	1984.0	2042.0	2122.0	2180.0	0.0	0.0	0.0	0.0	0.0	0.0	2522.0	2081.440285204991	-0.602814984044926	2058.0	1738.0	1879.0	1977.0	2187.0	2336.0	1167688.0	0.0	0.0	0.0	0.0	0.0	0.0	0.0	0.0
Position_2	50	24	24.0	0.4	0.0066666666666666	0.093143539534732	10651.999999999984	-1353.0000000000157	-1608.559546313852	2032.629150249331	2032.0	1904.0	1980.0	2083.0	2160.0	2964.4231472144074	3.945647208942376	-376.5362859726947	-0.5011697966296567	2082.043100189036	2081.0	1984.0	2042.0	2122.0	2180.0	0.0	0.0	0.0	0.0	0.0	0.0	2447.0	2075.477551020408	-6.565549168627968	2089.0	1496.0	1727.2	1954.0	2226.0	2363.4	508492.0	0.0	0.0	0.0	0.0	0.0	0.0	0.0	0.0
Position_2	1	25	25.0	0.4166666666666667	0.0069444444444444	0.1134617900376782	5295.000000000078	-76583.99999999993	-76990.37835538769	2034.4684877814884	2033.0	1904.0	1981.0	2085.0	2162.0	82.50661005922879	0.1098162979888335	-1193.3307317801468	-1.588323203999375	2082.2431947069945	2082.0	1984.0	2042.0	2123.0	2179.0	0.0	0.0	0.0	0.0	0.0	0.0	2846.0	2036.168761220826	-46.07443348616857	2016.0	1222.0	1663.0	1911.0	2159.0	2442.0	3402438.0	0.0	0.0	0.0	0.0	0.0	0.0	0.0	0.0
Position_2	2	25	25.0	0.4166666666666667	0.0069444444444444	0.1070436084777344	22213.99999999992	-71768.00000000009	-72234.44744801547	2034.4684877814884	2033.0	1904.0	1981.0	2085.0	2162.0	285.5667368322661	0.3800893267237461	-922.5962712243708	-1.2279756369996373	2082.2431947069945	2082.0	1984.0	2042.0	2123.0	2179.0	0.0	0.0	0.0	0.0	0.0	0.0	3165.0	2044.581856100104	-37.66133860689024	2037.0	1185.0	1732.7	1926.0	2160.0	2390.15	3921508.0	0.0	0.0	0.0	0.0	0.0	0.0	0.0	0.0
Position_2	7	25	25.0	0.4166666666666667	0.0069444444444444	0.1285556474031906	60478.000000000335	-23556.99999999967	-23974.078922495188	2034.4684877814884	2033.0	1904.0	1981.0	2085.0	2162.0	937.6880055497264	1.248062735386686	-365.2421764399364	-0.4861373368415553	2082.2431947069945	2082.0	1984.0	2042.0	2123.0	2179.0	0.0	0.0	0.0	0.0	0.0	0.0	2974.0	2068.264139941691	-13.979054765303315	2066.0	1023.0	1644.9	1921.0	2231.0	2481.0	3547073.0	0.0	0.0	0.0	0.0	0.0	0.0	0.0	0.0
Position_2	11	25	25.0	0.4166666666666667	0.0069444444444444	0.1221489053751825	-15672.000000000087	-90495.00000000007	-90866.35831758064	2034.4684877814884	2033.0	1904.0	1981.0	2085.0	2162.0	-307.88049122911343	-0.40978893382595	-1777.7976680563102	-2.3662486961829488	2082.2431947069945	2082.0	1984.0	2042.0	2123.0	2179.0	0.0	0.0	0.0	0.0	0.0	0.0	3122.0	2022.73673870334	-59.50645600365465	2044.0	1057.0	1540.1	1938.5	2140.5	2340.0	3088719.0	0.0	0.0	0.0	0.0	0.0	0.0	0.0	0.0
Position_2	13	25	25.0	0.4166666666666667	0.0069444444444444	0.1393792622248803	-209783.0	-298472.99999999994	-298913.1824196599	2034.4684877814884	2033.0	1904.0	1981.0	2085.0	2162.0	-3075.568082670465	-4.093581118034389	-4375.826603389703	-5.824225209111693	2082.2431947069945	2082.0	1984.0	2042.0	2123.0	2179.0	0.0	0.0	0.0	0.0	0.0	0.0	2553.0	1917.0977900552489	-165.14540465174582	1970.5	990.0	1317.6	1830.5	2094.0	2239.0	3469947.0	0.0	0.0	0.0	0.0	0.0	0.0	0.0	0.0
Position_2	16	25	25.0	0.4166666666666667	0.0069444444444444	0.1222249546982503	50898.00000000023	-17750.999999999774	-18091.715784499032	2034.4684877814884	2033.0	1904.0	1981.0	2085.0	2162.0	1030.0257116912055	1.3709642222609948	-359.2279934030862	-0.4781324592195077	2082.2431947069945	2082.0	1984.0	2042.0	2123.0	2179.0	0.0	0.0	0.0	0.0	0.0	0.0	3006.0	2069.3297644539616	-12.913430253032857	2034.0	1277.0	1713.0	1925.0	2177.0	2593.0	2899131.0	0.0	0.0	0.0	0.0	0.0	0.0	0.0	0.0
Position_2	20	25	25.0	0.4166666666666667	0.0069444444444444	0.1479819490606526	80971.00000000009	-7816.999999999911	-8257.668809073895	2034.4684877814884	2033.0	1904.0	1981.0	2085.0	2162.0	1131.7977968678672	1.506422867631131	-109.26459322616748	-0.1454311735840289	2082.2431947069945	2082.0	1984.0	2042.0	2123.0	2179.0	0.0	0.0	0.0	0.0	0.0	0.0	3082.0	2077.685982339956	-4.557212367038574	2054.0	1024.0	1583.0	1944.0	2189.0	2705.45	3764767.0	0.0	0.0	0.0	0.0	0.0	0.0	0.0	0.0
Position_2	22	25	25.0	0.4166666666666667	0.0069444444444444	0.1166146904389279	17528.000000000135	-58078.99999999987	-58454.249432892335	2034.4684877814884	2033.0	1904.0	1981.0	2085.0	2162.0	301.2939056858257	0.4010221884678339	-998.3368751898046	-1.32878638087763	2082.2431947069945	2082.0	1984.0	2042.0	2123.0	2179.0	0.0	0.0	0.0	0.0	0.0	0.0	3004.0	2044.359688917693	-37.88350578930158	2029.0	1114.0	1701.0	1920.0	2156.0	2493.499999999999	3154447.0	0.0	0.0	0.0	0.0	0.0	0.0	0.0	0.0
Position_2	24	25	25.0	0.4166666666666667	0.0069444444444444	0.1504388286102914	265065.00000000047	167359.00000000044	166874.06975425346	2034.4684877814884	2033.0	1904.0	1981.0	2085.0	2162.0	3225.9555338829296	4.293746815598179	2036.8313138102487	2.7110224786814414	2082.2431947069945	2082.0	1984.0	2042.0	2123.0	2179.0	0.0	0.0	0.0	0.0	0.0	0.0	3086.0	2165.931293881645	83.68809917465069	2139.0	1073.0	1696.9	1995.0	2311.75	2826.7	4318867.0	0.0	0.0	0.0	0.0	0.0	0.0	0.0	0.0
Position_2	25	25	25.0	0.4166666666666667	0.0069444444444444	0.1807371770280046	20004.99999999993	-62511.00000000007	-62920.53988657876	2034.4684877814884	2033.0	1904.0	1981.0	2085.0	2162.0	312.10859320616703	0.4154165375574083	-975.2671966963654	-1.2980806388028625	2082.2431947069945	2082.0	1984.0	2042.0	2123.0	2179.0	0.0	0.0	0.0	0.0	0.0	0.0	3308.0	2044.8794536817104	-37.3637410252843	2048.5	1105.0	1345.0	1886.75	2192.25	2773.4	3443577.0	0.0	0.0	0.0	0.0	0.0	0.0	0.0	0.0
Position_2	28	25	25.0	0.4166666666666667	0.0069444444444444	0.1833769486674475	-74397.99999999981	-156864.99999999985	-157274.2966918715	2034.4684877814884	2033.0	1904.0	1981.0	2085.0	2162.0	-1128.455299900431	-1.501974004167474	-2379.299720676381	-3.1668479282202635	2082.2431947069945	2082.0	1984.0	2042.0	2123.0	2179.0	0.0	0.0	0.0	0.0	0.0	0.0	2966.0	1988.7944147355915	-93.44877997140316	1998.0	1002.0	1256.1	1835.5	2146.0	2699.499999999999	3347141.0	0.0	0.0	0.0	0.0	0.0	0.0	0.0	0.0
Position_2	30	25	25.0	0.4166666666666667	0.0069444444444444	0.1344015525981325	-64123.00000000009	-133997.0000000001	-134343.79565217422	2034.4684877814884	2033.0	1904.0	1981.0	2085.0	2162.0	-1337.1646515472455	-1.7797661512093834	-2794.255599603514	-3.719154203072277	2082.2431947069945	2082.0	1984.0	2042.0	2123.0	2179.0	0.0	0.0	0.0	0.0	0.0	0.0	3006.0	1988.032959326788	-94.21023538020631	2003.0	1081.0	1437.75	1888.25	2110.0	2395.0	2834935.0	0.0	0.0	0.0	0.0	0.0	0.0	0.0	0.0
Position_2	34	25	25.0	0.4166666666666667	0.0069444444444444	0.1621680256687932	-159852.9999999999	-229628.9999999999	-229975.30926276004	2034.4684877814884	2033.0	1904.0	1981.0	2085.0	2162.0	-3322.916152811384	-4.422801399391951	-4773.372493815727	-6.353358789268732	2082.2431947069945	2082.0	1984.0	2042.0	2123.0	2179.0	0.0	0.0	0.0	0.0	0.0	0.0	2957.0	1920.743679775281	-161.49951493171352	1957.5	998.0	1296.15	1793.0	2090.0	2402.85	2735139.0	0.0	0.0	0.0	0.0	0.0	0.0	0.0	0.0
Position_2	35	25	25.0	0.4166666666666667	0.0069444444444444	0.1883766589606822	-53332.000000000095	-122030.00000000007	-122370.95897920636	2034.4684877814884	2033.0	1904.0	1981.0	2085.0	2162.0	-1073.123541052156	-1.4283274331404197	-2455.4351180265967	-3.2681841420934004	2082.2431947069945	2082.0	1984.0	2042.0	2123.0	2179.0	0.0	0.0	0.0	0.0	0.0	0.0	3221.0	1994.9600570613409	-87.2831376456536	2011.0	1052.0	1291.0	1831.25	2169.0	2704.7000000000003	2796934.0	0.0	0.0	0.0	0.0	0.0	0.0	0.0	0.0
Position_2	36	25	25.0	0.4166666666666667	0.0069444444444444	0.1368282276025486	-41062.99999999991	-107947.99999999993	-108279.96077504737	2034.4684877814884	2033.0	1904.0	1981.0	2085.0	2162.0	-867.3996283444611	-1.1545089053264777	-2280.253636620024	-3.035017590341252	2082.2431947069945	2082.0	1984.0	2042.0	2123.0	2179.0	0.0	0.0	0.0	0.0	0.0	0.0	2989.0	2002.917216117216	-79.32597858977829	2000.0	992.0	1446.4	1904.0	2131.0	2435.4	2733982.0	0.0	0.0	0.0	0.0	0.0	0.0	0.0	0.0
Position_2	38	25	25.0	0.4166666666666667	0.0069444444444444	0.140171342925971	-51007.99999999994	-119411.99999999994	-119751.49981096423	2034.4684877814884	2033.0	1904.0	1981.0	2085.0	2162.0	-1082.2999343256868	-1.440541212587489	-2533.712354095416	-3.372371143300999	2082.2431947069945	2082.0	1984.0	2042.0	2123.0	2179.0	0.0	0.0	0.0	0.0	0.0	0.0	2907.0	1996.461318051576	-85.7818766554185	1994.5	1073.0	1468.25	1874.75	2122.0	2496.5	2787060.0	0.0	0.0	0.0	0.0	0.0	0.0	0.0	0.0
Position_2	39	25	25.0	0.4166666666666667	0.0069444444444444	0.1788915185784407	-123327.99999999994	-185166.0	-185472.91172022696	2034.4684877814884	2033.0	1904.0	1981.0	2085.0	2162.0	-2878.7641437613383	-3.831635075346341	-4322.20778285314	-5.752858558977529	2082.2431947069945	2082.0	1984.0	2042.0	2123.0	2179.0	0.0	0.0	0.0	0.0	0.0	0.0	3184.0	1935.275752773376	-146.96744193361883	1956.0	1060.0	1273.1	1795.0	2104.0	2518.95	2442318.0	0.0	0.0	0.0	0.0	0.0	0.0	0.0	0.0
Position_2	42	25	25.0	0.4166666666666667	0.0069444444444444	0.1239518605565551	-1787.9999999998918	-60489.99999999989	-60781.34725897927	2034.4684877814884	2033.0	1904.0	1981.0	2085.0	2162.0	-43.86649032205295	-0.0583862986186524	-1484.05145390444	-1.9752724851468093	2082.2431947069945	2082.0	1984.0	2042.0	2123.0	2179.0	0.0	0.0	0.0	0.0	0.0	0.0	2897.0	2031.507512520868	-50.73568218612627	2036.5	1050.0	1560.85	1926.0	2173.0	2423.45	2433746.0	0.0	0.0	0.0	0.0	0.0	0.0	0.0	0.0
Position_2	43	25	25.0	0.4166666666666667	0.0069444444444444	0.1505612710634129	-39300.0	-94866.0	-95141.78279773174	2034.4684877814884	2033.0	1904.0	1981.0	2085.0	2162.0	-1100.902902044151	-1.465301762620765	-2657.461951789324	-3.53708185783159	2082.2431947069945	2082.0	1984.0	2042.0	2123.0	2179.0	0.0	0.0	0.0	0.0	0.0	0.0	2872.0	1998.343915343916	-83.89927936307913	1981.0	1185.0	1454.3	1859.0	2110.75	2624.7499999999995	2266122.0	0.0	0.0	0.0	0.0	0.0	0.0	0.0	0.0
Position_2	44	25	25.0	0.4166666666666667	0.0069444444444444	0.1669295169089611	-122473.0	-163682.0	-163886.52674858234	2034.4684877814884	2033.0	1904.0	1981.0	2085.0	2162.0	-5216.532826969148	-6.943205192695936	-6971.761336653501	-9.279414339085807	2082.2431947069945	2082.0	1984.0	2042.0	2123.0	2179.0	0.0	0.0	0.0	0.0	0.0	0.0	2848.0	1887.372175980975	-194.87101872601943	1947.0	1098.0	1289.0	1706.0	2071.0	2361.0	1587280.0	0.0	0.0	0.0	0.0	0.0	0.0	0.0	0.0
Position_2	46	25	25.0	0.4166666666666667	0.0069444444444444	0.1643600169526799	-121830.99999999994	-156571.99999999994	-156744.42504725902	2034.4684877814884	2033.0	1904.0	1981.0	2085.0	2162.0	-7019.444021654811	-9.342879992822551	-9021.089783048134	-12.007070501237065	2082.2431947069945	2082.0	1984.0	2042.0	2123.0	2179.0	0.0	0.0	0.0	0.0	0.0	0.0	2507.0	1861.1650211565584	-221.07817355043585	1950.0	1040.0	1214.6	1705.0	2061.0	2254.2000000000003	1319566.0	0.0	0.0	0.0	0.0	0.0	0.0	0.0	0.0
Position_2	49	25	25.0	0.4166666666666667	0.0069444444444444	0.086198576521911	36877.999999999854	-3890.0000000001455	-4092.3379962195454	2034.4684877814884	2033.0	1904.0	1981.0	2085.0	2162.0	1666.7474381978232	2.218440840241302	-175.8134262863984	-0.2340076703871962	2082.2431947069945	2082.0	1984.0	2042.0	2123.0	2179.0	0.0	0.0	0.0	0.0	0.0	0.0	2852.0	2077.324519230769	-4.918675476225417	2067.0	1338.0	1826.0	1956.0	2190.25	2358.0	1728334.0	0.0	0.0	0.0	0.0	0.0	0.0	0.0	0.0
Position_2	50	25	25.0	0.4166666666666667	0.0069444444444444	0.1111126529865538	-29864.99999999993	-59509.999999999935	-59657.1327977316	2034.4684877814884	2033.0	1904.0	1981.0	2085.0	2162.0	-2104.2627305715328	-2.80077369439071	-4193.024446553224	-5.5809155383623406	2082.2431947069945	2082.0	1984.0	2042.0	2123.0	2179.0	0.0	0.0	0.0	0.0	0.0	0.0	2583.0	1983.636363636364	-98.60683107063072	2020.0	1295.0	1544.0	1857.0	2123.0	2309.6	1200100.0	0.0	0.0	0.0	0.0	0.0	0.0	0.0	0.0
Position_2	52	25	25.0	0.4166666666666667	0.0069444444444444	0.108248059535487	-67275.99999999996	-91775.99999999996	-91897.5973534972	2034.4684877814884	2033.0	1904.0	1981.0	2085.0	2162.0	-6290.595957685732	-8.37278321967971	-8581.451552003178	-11.42191201571623	2082.2431947069945	2082.0	1984.0	2042.0	2123.0	2179.0	0.0	0.0	0.0	0.0	0.0	0.0	2480.0	1898.448	-183.7951947069944	1916.5	1373.0	1534.7	1774.0	2026.0	2225.05	949224.0	0.0	0.0	0.0	0.0	0.0	0.0	0.0	0.0
Position_2	1	26	26.0	0.4333333333333333	0.0072222222222222	0.104860697325973	44568.00000000033	-35301.99999999967	-36107.29395085017	2034.646144230675	2033.0	1904.0	1981.0	2085.0	2163.0	714.5167803985756	0.9510218347105042	-565.9637269258234	-0.7532977205382709	2082.49404536862	2082.0	1985.95	2043.0	2122.0	2182.0	0.0	0.0	0.0	0.0	0.0	0.0	2978.0	2060.342331288344	-22.15171408027618	2039.0	1123.0	1781.95	1944.25	2174.75	2428.65	3358358.0	0.0	0.0	0.0	0.0	0.0	0.0	0.0	0.0
Position_2	2	26	26.0	0.4333333333333333	0.0072222222222222	0.10910153016784	-7182.999999999887	-97979.99999999988	-98895.46606805264	2034.646144230675	2033.0	1904.0	1981.0	2085.0	2163.0	-101.42910876597128	-0.1350021437675077	-1383.5478319490476	-1.8415021643241825	2082.49404536862	2082.0	1985.95	2043.0	2122.0	2182.0	0.0	0.0	0.0	0.0	0.0	0.0	2817.0	2029.1235833783053	-53.370461990314425	2022.0	1199.0	1668.0	1915.0	2154.0	2397.4	3759966.0	0.0	0.0	0.0	0.0	0.0	0.0	0.0	0.0
Position_2	7	26	26.0	0.4333333333333333	0.0072222222222222	0.1313165074234475	137107.00000000006	48221.00000000007	47324.8017013235	2034.646144230675	2033.0	1904.0	1981.0	2085.0	2163.0	1923.6956097740751	2.560438856609294	676.570313688694	0.9005150875196517	2082.49404536862	2082.0	1985.95	2043.0	2122.0	2182.0	0.0	0.0	0.0	0.0	0.0	0.0	3180.0	2108.582690187431	26.08864481881119	2101.0	1029.0	1673.0	1949.25	2264.75	2583.7	3824969.0	0.0	0.0	0.0	0.0	0.0	0.0	0.0	0.0
Position_2	11	26	26.0	0.4333333333333333	0.0072222222222222	0.1287536410109431	9390.000000000042	-70871.99999999996	-71681.24631379942	2034.646144230675	2033.0	1904.0	1981.0	2085.0	2163.0	162.8822118401756	0.2167962239592737	-1229.370406553447	-1.636292011122638	2082.49404536862	2082.0	1985.95	2043.0	2122.0	2182.0	0.0	0.0	0.0	0.0	0.0	0.0	3342.0	2038.7326007326008	-43.76144463601918	2055.0	1090.0	1532.0	1944.25	2160.0	2396.749999999999	3339444.0	0.0	0.0	0.0	0.0	0.0	0.0	0.0	0.0
Position_2	13	26	26.0	0.4333333333333333	0.0072222222222222	0.1312116170540835	-157389.00000000003	-246373.00000000003	-247270.18638941384	2034.646144230675	2033.0	1904.0	1981.0	2085.0	2163.0	-2304.530899645608	-3.067330627428304	-3607.457899461762	-4.801526464183605	2082.49404536862	2082.0	1985.95	2043.0	2122.0	2182.0	0.0	0.0	0.0	0.0	0.0	0.0	2703.0	1946.3320484581493	-136.16199691047018	1976.0	1042.0	1390.5	1849.75	2094.25	2308.0	3534539.0	0.0	0.0	0.0	0.0	0.0	0.0	0.0	0.0
Position_2	16	26	26.0	0.4333333333333333	0.0072222222222222	0.1052860038960078	14439.000000000056	-53229.99999999995	-53912.27665406408	2034.646144230675	2033.0	1904.0	1981.0	2085.0	2163.0	310.2185375931193	0.4129008735364418	-1143.634099042985	-1.5221769858262133	2082.49404536862	2082.0	1985.95	2043.0	2122.0	2182.0	0.0	0.0	0.0	0.0	0.0	0.0	2700.0	2043.4554670528605	-39.03857831575965	2041.0	1253.0	1671.0	1919.0	2182.0	2377.0	2822012.0	0.0	0.0	0.0	0.0	0.0	0.0	0.0	0.0
Position_2	20	26	26.0	0.4333333333333333	0.0072222222222222	0.1502043269058889	101584.00000000007	9121.000000000076	8188.736389414257	2034.646144230675	2033.0	1904.0	1981.0	2085.0	2163.0	1407.3474506673083	1.873179456838188	126.36257774390278	0.1681885909771346	2082.49404536862	2082.0	1985.95	2043.0	2122.0	2182.0	0.0	0.0	0.0	0.0	0.0	0.0	3343.0	2086.8335983041866	4.339552935566644	2062.0	1033.0	1595.9	1967.0	2182.0	2730.499999999999	3937855.0	0.0	0.0	0.0	0.0	0.0	0.0	0.0	0.0
Position_2	22	26	26.0	0.4333333333333333	0.0072222222222222	0.1073708638268856	13538.999999999898	-59471.0000000001	-60207.12759924381	2034.646144230675	2033.0	1904.0	1981.0	2085.0	2163.0	241.1984985642301	0.3210352015889902	-1059.4811956653712	-1.410169471430609	2082.49404536862	2082.0	1985.95	2043.0	2122.0	2182.0	0.0	0.0	0.0	0.0	0.0	0.0	2831.0	2042.086577181208	-40.40746818741195	2024.5	1304.0	1715.0	1903.0	2170.75	2414.65	3042709.0	0.0	0.0	0.0	0.0	0.0	0.0	0.0	0.0
Position_2	24	26	26.0	0.4333333333333333	0.0072222222222222	0.1389700780962378	293976.00000000006	196956.0000000001	195977.7901701326	2034.646144230675	2033.0	1904.0	1981.0	2085.0	2163.0	3589.8707044153152	4.778117907576784	2405.1166573421738	3.201210270922433	2082.49404536862	2082.0	1985.95	2043.0	2122.0	2182.0	0.0	0.0	0.0	0.0	0.0	0.0	3148.0	2181.472727272728	98.97868190410736	2141.0	1037.0	1808.9	2012.0	2303.25	2802.05	4319316.0	0.0	0.0	0.0	0.0	0.0	0.0	0.0	0.0
Position_2	25	26	26.0	0.4333333333333333	0.0072222222222222	0.1639837454754613	-32520.99999999991	-108372.99999999993	-109137.78223062358	2034.646144230675	2033.0	1904.0	1981.0	2085.0	2163.0	-554.6774871160746	-0.7382757353514953	-1848.407592362796	-2.4602305054348808	2082.49404536862	2082.0	1985.95	2043.0	2122.0	2182.0	0.0	0.0	0.0	0.0	0.0	0.0	3152.0	2011.9916020671835	-70.50244330143641	2031.5	1095.0	1354.5	1889.0	2148.0	2585.65	3114563.0	0.0	0.0	0.0	0.0	0.0	0.0	0.0	0.0
Position_2	28	26	26.0	0.4333333333333333	0.0072222222222222	0.1782321898690293	-54450.00000000015	-131772.00000000015	-132551.60359168242	2034.646144230675	2033.0	1904.0	1981.0	2085.0	2163.0	-926.4590404938788	-1.2331169828973525	-2242.0819225704163	-2.984211038941224	2082.49404536862	2082.0	1985.95	2043.0	2122.0	2182.0	0.0	0.0	0.0	0.0	0.0	0.0	2992.0	1998.494296577947	-83.99974879067327	1997.5	963.0	1273.55	1847.25	2164.0	2680.15	3153624.0	0.0	0.0	0.0	0.0	0.0	0.0	0.0	0.0
Position_2	30	26	26.0	0.4333333333333333	0.0072222222222222	0.1167199647023804	-75238.99999999997	-142613.99999999997	-143293.3123818524	2034.646144230675	2033.0	1904.0	1981.0	2085.0	2163.0	-1661.5831254812274	-2.211567140015513	-3149.497147189354	-4.19198070290903	2082.49404536862	2082.0	1985.95	2043.0	2122.0	2182.0	0.0	0.0	0.0	0.0	0.0	0.0	2639.0	1978.2807272727275	-104.21331809589265	2003.0	1158.0	1481.1	1891.5	2112.5	2293.0	2720136.0	0.0	0.0	0.0	0.0	0.0	0.0	0.0	0.0
Position_2	34	26	26.0	0.4333333333333333	0.0072222222222222	0.1534099283863825	-152522.9999999999	-227247.9999999999	-228001.4191871453	2034.646144230675	2033.0	1904.0	1981.0	2085.0	2163.0	-2797.7859356043464	-3.723853080289385	-4168.4943142622205	-5.548265932283014	2082.49404536862	2082.0	1985.95	2043.0	2122.0	2182.0	0.0	0.0	0.0	0.0	0.0	0.0	2921.0	1932.984918032787	-149.509127335833	1971.0	1039.0	1323.2	1795.0	2105.0	2377.8	2947802.0	0.0	0.0	0.0	0.0	0.0	0.0	0.0	0.0
Position_2	35	26	26.0	0.4333333333333333	0.0072222222222222	0.1350806546172086	-47388.0	-111382.0	-112027.22325141764	2034.646144230675	2033.0	1904.0	1981.0	2085.0	2163.0	-1142.5958183707269	-1.5207950342514374	-2685.5872254952374	-3.5745165971341604	2082.49404536862	2082.0	1985.95	2043.0	2122.0	2182.0	0.0	0.0	0.0	0.0	0.0	0.0	2910.0	1996.7151607963249	-85.77888457229528	2023.0	1069.0	1403.5	1901.25	2139.75	2399.25	2607710.0	0.0	0.0	0.0	0.0	0.0	0.0	0.0	0.0
Position_2	36	26	26.0	0.4333333333333333	0.0072222222222222	0.1243698352601467	-12522.999999999878	-75487.99999999988	-76122.8482986765	2034.646144230675	2033.0	1904.0	1981.0	2085.0	2163.0	-293.3648590844657	-0.3904686274414238	-1768.3882841626073	-2.35372480622043	2082.49404536862	2082.0	1985.95	2043.0	2122.0	2182.0	0.0	0.0	0.0	0.0	0.0	0.0	2923.0	2023.2544747081715	-59.23957066044864	2011.0	986.0	1588.8	1907.0	2160.0	2425.8	2599882.0	0.0	0.0	0.0	0.0	0.0	0.0	0.0	0.0
Position_2	38	26	26.0	0.4333333333333333	0.0072222222222222	0.138369188075137	-57835.00000000014	-137803.00000000015	-138609.28204158787	2034.646144230675	2033.0	1904.0	1981.0	2085.0	2163.0	-1008.1837767028196	-1.341892606791453	-2402.1915618739254	-3.1973169688541945	2082.49404536862	2082.0	1985.95	2043.0	2122.0	2182.0	0.0	0.0	0.0	0.0	0.0	0.0	3038.0	1997.5618872549016	-84.93215811371806	1982.0	1083.0	1476.6	1878.0	2137.0	2444.3499999999995	3260021.0	0.0	0.0	0.0	0.0	0.0	0.0	0.0	0.0
Position_2	39	26	26.0	0.4333333333333333	0.0072222222222222	0.1926555638146988	-48095.00000000011	-120174.0000000001	-120900.74073724003	2034.646144230675	2033.0	1904.0	1981.0	2085.0	2163.0	-895.8431749920574	-1.1923672659144284	-2238.425152541748	-2.979343878033066	2082.49404536862	2082.0	1985.95	2043.0	2122.0	2182.0	0.0	0.0	0.0	0.0	0.0	0.0	3050.0	2000.304554724677	-82.18949064394292	1983.0	1025.0	1279.0	1845.5	2180.0	2777.0	2942448.0	0.0	0.0	0.0	0.0	0.0	0.0	0.0	0.0
Position_2	42	26	26.0	0.4333333333333333	0.0072222222222222	0.12584182022597	11797.000000000073	-49844.99999999993	-50466.509073723806	2034.646144230675	2033.0	1904.0	1981.0	2085.0	2163.0	272.1310737882187	0.3622064592121191	-1149.8154931739984	-1.530404421414592	2082.49404536862	2082.0	1985.95	2043.0	2122.0	2182.0	0.0	0.0	0.0	0.0	0.0	0.0	2800.0	2042.3775834658188	-40.11646190280112	2050.0	1037.0	1578.55	1917.0	2168.0	2483.749999999999	2569311.0	0.0	0.0	0.0	0.0	0.0	0.0	0.0	0.0
Position_2	43	26	26.0	0.4333333333333333	0.0072222222222222	0.1489961436263443	-21669.99999999998	-83899.99999999999	-84527.4376181473	2034.646144230675	2033.0	1904.0	1981.0	2085.0	2163.0	-516.9714745545987	-0.6880890326321708	-2001.5646845930253	-2.6640825951933165	2082.49404536862	2082.0	1985.95	2043.0	2122.0	2182.0	0.0	0.0	0.0	0.0	0.0	0.0	2821.0	2015.937007874016	-66.55703749460417	1998.5	1118.0	1451.9	1863.75	2168.0	2604.3	2560240.0	0.0	0.0	0.0	0.0	0.0	0.0	0.0	0.0
Position_2	44	26	26.0	0.4333333333333333	0.0072222222222222	0.1519585187175884	-150356.0	-203276.0	-203809.56899810955	2034.646144230675	2033.0	1904.0	1981.0	2085.0	2163.0	-4393.593233184908	-5.847872593369113	-5939.982827881132	-7.9061171439097855	2082.49404536862	2082.0	1985.95	2043.0	2122.0	2182.0	0.0	0.0	0.0	0.0	0.0	0.0	2706.0	1893.7814814814813	-188.7125638871385	1947.0	1103.0	1299.0	1768.0	2071.25	2302.15	2045284.0	0.0	0.0	0.0	0.0	0.0	0.0	0.0	0.0
Position_2	46	26	26.0	0.4333333333333333	0.0072222222222222	0.1568016418380744	-139589.00000000003	-186678.00000000003	-187152.7775992438	2034.646144230675	2033.0	1904.0	1981.0	2085.0	2163.0	-5106.23677489006	-6.796401147378669	-6828.776398304498	-9.089101386143286	2082.49404536862	2082.0	1985.95	2043.0	2122.0	2182.0	0.0	0.0	0.0	0.0	0.0	0.0	2660.0	1887.746097814776	-194.7479475538437	1958.0	1075.0	1249.0	1783.0	2066.0	2259.0	1814124.0	0.0	0.0	0.0	0.0	0.0	0.0	0.0	0.0
Position_2	49	26	26.0	0.4333333333333333	0.0072222222222222	0.1013507450704184	35170.00000000015	-10399.999999999844	-10859.462192816389	2034.646144230675	2033.0	1904.0	1981.0	2085.0	2163.0	1310.6527062588746	1.744478752030562	-387.56861373591227	-0.5158538248824992	2082.49404536862	2082.0	1985.95	2043.0	2122.0	2182.0	0.0	0.0	0.0	0.0	0.0	0.0	2855.0	2070.8172043010754	-11.6768410675445	2046.0	1231.0	1814.45	1932.0	2201.75	2415.55	1925860.0	0.0	0.0	0.0	0.0	0.0	0.0	0.0	0.0
Position_2	50	26	26.0	0.4333333333333333	0.0072222222222222	0.1102614239195106	-49828.00000000007	-94712.00000000007	-95164.54555765592	2034.646144230675	2033.0	1904.0	1981.0	2085.0	2163.0	-1874.9871723605272	-2.4956079264118616	-3563.935639973712	-4.743598336805011	2082.49404536862	2082.0	1985.95	2043.0	2122.0	2182.0	0.0	0.0	0.0	0.0	0.0	0.0	2619.0	1978.602620087336	-103.89142528128376	2006.5	1200.0	1544.75	1881.75	2114.0	2294.0	1812400.0	0.0	0.0	0.0	0.0	0.0	0.0	0.0	0.0
Position_2	52	26	26.0	0.4333333333333333	0.0072222222222222	0.1263714454032175	-39641.00000000003	-94423.00000000004	-94975.34272211712	2034.646144230675	2033.0	1904.0	1981.0	2085.0	2163.0	-1174.9456055926626	-1.5638526010438336	-2798.6652434821503	-3.7250234390747416	2082.49404536862	2082.0	1985.95	2043.0	2122.0	2182.0	0.0	0.0	0.0	0.0	0.0	0.0	2820.0	1997.542933810376	-84.95111155824429	2013.5	1278.0	1532.4	1876.25	2110.0	2452.45	2233253.0	0.0	0.0	0.0	0.0	0.0	0.0	0.0	0.0
Position_2	54	26	26.0	0.4333333333333333	0.0072222222222222	0.1282466295075625	-73021.00000000003	-87819.00000000003	-87968.20170132325	2034.646144230675	2033.0	1904.0	1981.0	2085.0	2163.0	-15354.154378986295	-20.43637947843076	-18465.735656978093	-24.577894159437843	2082.49404536862	2082.0	1985.95	2043.0	2122.0	2182.0	0.0	0.0	0.0	0.0	0.0	0.0	2257.0	1791.208609271523	-291.28543609709686	1819.0	1285.0	1350.8	1643.75	1980.5	2102.9	540945.0	0.0	0.0	0.0	0.0	0.0	0.0	0.0	0.0
Position_2	55	26	26.0	0.4333333333333333	0.0072222222222222	0.1309514118120693	10373.000000000073	-15302.999999999927	-15561.879773156774	2034.646144230675	2033.0	1904.0	1981.0	2085.0	2163.0	911.2909204760122	1.212928215153572	-1344.4022901806854	-1.7893994482304922	2082.49404536862	2082.0	1985.95	2043.0	2122.0	2182.0	0.0	0.0	0.0	0.0	0.0	0.0	2864.0	2052.7958015267177	-29.69824384190224	2055.0	1314.0	1594.15	1910.75	2182.0	2579.85	1075665.0	0.0	0.0	0.0	0.0	0.0	0.0	0.0	0.0
Position_2	56	26	26.0	0.4333333333333333	0.0072222222222222	0.1682363228141589	19278.99999999991	-4633.000000000091	-4874.09413988662	2034.646144230675	2033.0	1904.0	1981.0	2085.0	2163.0	2110.6555012308986	2.809282472138326	-507.2185765445817	-0.6751079253808383	2082.49404536862	2082.0	1985.95	2043.0	2122.0	2182.0	0.0	0.0	0.0	0.0	0.0	0.0	3056.0	2072.5061475409834	-9.987897827636516	2123.0	1108.0	1356.8	1888.0	2299.25	2560.15	1011383.0	0.0	0.0	0.0	0.0	0.0	0.0	0.0	0.0
Position_2	57	26	26.0	0.4333333333333333	0.0072222222222222	0.1136197083813671	-64240.00000000001	-72521.00000000001	-72604.49366729677	2034.646144230675	2033.0	1904.0	1981.0	2085.0	2163.0	-33610.21014782968	-44.7351897067613	-37942.80899954478	-50.501878778394094	2082.49404536862	2082.0	1985.95	2043.0	2122.0	2182.0	0.0	0.0	0.0	0.0	0.0	0.0	2045.0	1652.8816568047337	-429.6123885638863	1681.0	1270.0	1341.6	1496.0	1809.0	1931.8	279337.0	0.0	0.0	0.0	0.0	0.0	0.0	0.0	0.0
Position_2	58	26	26.0	0.4333333333333333	0.0072222222222222	0.112580255696604	4340.000000000032	-18689.999999999967	-18922.20132325133	2034.646144230675	2033.0	1904.0	1981.0	2085.0	2163.0	455.0357553260867	0.6056525903390214	-1959.5894624526456	-2.608213574524472	2082.49404536862	2082.0	1985.95	2043.0	2122.0	2182.0	0.0	0.0	0.0	0.0	0.0	0.0	2831.0	2042.234042553192	-40.26000281542838	2045.5	1354.0	1659.45	1923.25	2136.0	2450.249999999999	959850.0	0.0	0.0	0.0	0.0	0.0	0.0	0.0	0.0
Position_2	1	27	27.0	0.45	0.0075	0.1249786974741413	79106.99999999991	-10602.000000000093	-10757.616635160686	2035.8182860329653	2034.0	1904.0	1982.0	2086.0	2165.0	1172.072716568323	1.5600287857524373	-157.08236870387552	-0.2090766327448583	2085.0884688090737	2085.0	1989.0	2045.0	2125.0	2182.0	0.0	0.0	0.0	0.0	0.0	0.0	3197.0	2078.97271176805	-6.1157570410236985	2063.0	1213.0	1622.7	1947.0	2203.0	2513.2	3656913.0	0.0	0.0	0.0	0.0	0.0	0.0	0.0	0.0
Position_2	2	27	27.0	0.45	0.0075	0.1026561872556914	37197.00000000022	-48839.99999999978	-48989.24688090707	2035.8182860329653	2034.0	1904.0	1982.0	2086.0	2165.0	623.2178605420546	0.8295029723814746	-818.2907306738078	-1.089144962526838	2085.0884688090737	2085.0	1989.0	2045.0	2125.0	2182.0	0.0	0.0	0.0	0.0	0.0	0.0	2846.0	2056.049199762893	-29.039269046180834	2047.0	1222.0	1743.3	1935.0	2171.5	2423.8999999999987	3468555.0	0.0	0.0	0.0	0.0	0.0	0.0	0.0	0.0
Position_2	7	27	27.0	0.45	0.0075	0.1159884468075032	156422.00000000012	66713.0000000001	66557.38336483951	2035.8182860329653	2034.0	1904.0	1982.0	2086.0	2165.0	2275.6716393505026	3.0289189519755184	970.5596532200724	1.2918148984359166	2085.0884688090737	2085.0	1989.0	2045.0	2125.0	2182.0	0.0	0.0	0.0	0.0	0.0	0.0	3196.0	2122.9266628766345	37.83819406756084	2099.0	1212.0	1761.9	1985.0	2249.0	2564.0	3734228.0	0.0	0.0	0.0	0.0	0.0	0.0	0.0	0.0
Position_2	11	27	27.0	0.45	0.0075	0.1241721869550458	-15709.000000000018	-94555.0	-94691.77277882792	2035.8182860329653	2034.0	1904.0	1982.0	2086.0	2165.0	-285.6780367233389	-0.380237466878764	-1719.542094492029	-2.2887105277688904	2085.0884688090737	2085.0	1989.0	2045.0	2125.0	2182.0	0.0	0.0	0.0	0.0	0.0	0.0	3098.0	2023.83893919793	-61.24952961114354	2062.5	1120.0	1500.75	1924.0	2158.0	2351.0	3128855.0	0.0	0.0	0.0	0.0	0.0	0.0	0.0	0.0
Position_2	13	27	27.0	0.45	0.0075	0.093870811023229	-86230.0000000001	-170635.0000000001	-170781.41587901703	2035.8182860329653	2034.0	1904.0	1982.0	2086.0	2165.0	-1396.460571423997	-1.85868902056534	-2763.3659933310164	-3.678040137123584	2085.0884688090737	2085.0	1989.0	2045.0	2125.0	2182.0	0.0	0.0	0.0	0.0	0.0	0.0	2556.0	1981.8972809667675	-103.19118784230636	1987.0	1271.0	1626.0	1903.0	2086.5	2276.6	3280040.0	0.0	0.0	0.0	0.0	0.0	0.0	0.0	0.0
Position_2	16	27	27.0	0.45	0.0075	0.1255656117326592	-48214.00000000015	-122725.00000000016	-122854.25293005678	2035.8182860329653	2034.0	1904.0	1982.0	2086.0	2165.0	-913.2027401973356	-1.2154728472026537	-2324.4867940995937	-3.09389192294656	2085.0884688090737	2085.0	1989.0	2045.0	2125.0	2182.0	0.0	0.0	0.0	0.0	0.0	0.0	2751.0	2000.9993155373031	-84.08915327177056	2022.0	969.0	1438.0	1931.0	2133.0	2372.0	2923460.0	0.0	0.0	0.0	0.0	0.0	0.0	0.0	0.0
Position_2	20	27	27.0	0.45	0.0075	0.1437260474985082	96853.00000000028	15559.000000000273	15417.980718336836	2035.8182860329653	2034.0	1904.0	1982.0	2086.0	2165.0	1585.729577729317	2.1106060679577205	254.74034361238995	0.339059397348091	2085.0884688090737	2085.0	1989.0	2045.0	2125.0	2182.0	0.0	0.0	0.0	0.0	0.0	0.0	3149.0	2094.7609786700127	9.672509860939044	2061.0	1059.0	1538.1	1967.0	2225.0	2667.35	3339049.0	0.0	0.0	0.0	0.0	0.0	0.0	0.0	0.0
Position_2	22	27	27.0	0.45	0.0075	0.1259481731382543	8490.999999999969	-79484.00000000003	-79636.60869565212	2035.8182860329653	2034.0	1904.0	1982.0	2086.0	2165.0	124.90613492403132	0.1662500655838856	-1169.2426367096623	-1.5562619494605607	2085.0884688090737	2085.0	1989.0	2045.0	2125.0	2182.0	0.0	0.0	0.0	0.0	0.0	0.0	3001.0	2038.92231884058	-46.16614996849398	2026.0	1121.0	1616.0	1906.0	2169.0	2500.8	3517141.0	0.0	0.0	0.0	0.0	0.0	0.0	0.0	0.0
Position_2	24	27	27.0	0.45	0.0075	0.1353946731682249	255017.99999999977	158831.99999999977	158665.14782608682	2035.8182860329653	2034.0	1904.0	1982.0	2086.0	2165.0	3344.662772763232	4.45174615054786	2083.145023188674	2.7726660258641247	2085.0884688090737	2085.0	1989.0	2045.0	2125.0	2182.0	0.0	0.0	0.0	0.0	0.0	0.0	2987.0	2169.2163308589606	84.12786204988697	2122.0	1066.0	1820.0	2008.0	2309.0	2764.75	4091142.0	0.0	0.0	0.0	0.0	0.0	0.0	0.0	0.0
Position_2	25	27	27.0	0.45	0.0075	0.1699043256907652	-35587.99999999999	-114230.0	-114366.4189035916	2035.8182860329653	2034.0	1904.0	1982.0	2086.0	2165.0	-610.4231081466847	-0.8124731569432374	-1959.329876463859	-2.6078680655733963	2085.0884688090737	2085.0	1989.0	2045.0	2125.0	2182.0	0.0	0.0	0.0	0.0	0.0	0.0	3294.0	2010.9208819714656	-74.16758683760804	2030.0	1054.0	1337.0	1879.25	2162.0	2575.95	3100840.0	0.0	0.0	0.0	0.0	0.0	0.0	0.0	0.0
Position_2	28	27	27.0	0.45	0.0075	0.1769246461948251	-38488.00000000002	-120139.00000000004	-120280.63856332698	2035.8182860329653	2034.0	1904.0	1982.0	2086.0	2165.0	-637.8827187078974	-0.8490218986002114	-1991.1294934225748	-2.650193355745447	2085.0884688090737	2085.0	1989.0	2045.0	2125.0	2182.0	0.0	0.0	0.0	0.0	0.0	0.0	3118.0	2009.9600249843847	-75.12844382468893	1996.0	978.0	1263.0	1872.0	2159.0	2681.0	3217946.0	0.0	0.0	0.0	0.0	0.0	0.0	0.0	0.0
Position_2	30	27	27.0	0.45	0.0075	0.1096765078645659	-47457.99999999999	-124366.0	-124499.41096408309	2035.8182860329653	2034.0	1904.0	1982.0	2086.0	2165.0	-932.0181457622052	-1.240516152009495	-2442.3989362354587	-3.250832984129396	2085.0884688090737	2085.0	1989.0	2045.0	2125.0	2182.0	0.0	0.0	0.0	0.0	0.0	0.0	2600.0	2002.529177718833	-82.55929109024078	2017.0	1043.0	1580.05	1904.0	2140.25	2312.0	3019814.0	0.0	0.0	0.0	0.0	0.0	0.0	0.0	0.0
Position_2	34	27	27.0	0.45	0.0075	0.1456852628888662	-133102.00000000003	-209908.00000000003	-210041.23402646487	2035.8182860329653	2034.0	1904.0	1982.0	2086.0	2165.0	-2522.9669994152	-3.3580690762216308	-3978.835456366138	-5.29582999242333	2085.0884688090737	2085.0	1989.0	2045.0	2125.0	2182.0	0.0	0.0	0.0	0.0	0.0	0.0	2874.0	1945.6188579017264	-139.46961090734726	1973.5	1007.0	1392.0	1825.5	2101.0	2375.75	2930102.0	0.0	0.0	0.0	0.0	0.0	0.0	0.0	0.0
Position_2	35	27	27.0	0.45	0.0075	0.1048733358827096	-26661.00000000012	-88116.00000000012	-88222.6049149339	2035.8182860329653	2034.0	1904.0	1982.0	2086.0	2165.0	-765.0901351083013	-1.0183349698291488	-2528.6629288174813	-3.3656503582560675	2085.0884688090737	2085.0	1989.0	2045.0	2125.0	2182.0	0.0	0.0	0.0	0.0	0.0	0.0	2648.0	2011.8746887966804	-73.21378001239327	2024.0	1300.0	1600.8	1903.0	2147.0	2336.0	2424309.0	0.0	0.0	0.0	0.0	0.0	0.0	0.0	0.0
Position_2	36	27	27.0	0.45	0.0075	0.1005069960466172	1985.999999999968	-59469.00000000003	-59575.60491493381	2035.8182860329653	2034.0	1904.0	1982.0	2086.0	2165.0	50.01336692803962	0.0665677913812207	-1497.605698813514	-1.993313185120787	2085.0884688090737	2085.0	1989.0	2045.0	2125.0	2182.0	0.0	0.0	0.0	0.0	0.0	0.0	2812.0	2035.648132780083	-49.44033602899072	2022.0	1238.0	1736.8	1923.0	2148.0	2360.2	2452956.0	0.0	0.0	0.0	0.0	0.0	0.0	0.0	0.0
Position_2	38	27	27.0	0.45	0.0075	0.118496928678864	-112810.00000000006	-195277.0000000001	-195420.0540642721	2035.8182860329653	2034.0	1904.0	1982.0	2086.0	2165.0	-2035.6310987867173	-2.7094249924851206	-3523.7295814003523	-4.690084072843868	2085.0884688090737	2085.0	1989.0	2045.0	2125.0	2182.0	0.0	0.0	0.0	0.0	0.0	0.0	2815.0	1964.235003092146	-120.85346571692776	1970.0	1086.0	1516.8	1845.0	2103.0	2331.4	3176168.0	0.0	0.0	0.0	0.0	0.0	0.0	0.0	0.0
Position_2	39	27	27.0	0.45	0.0075	0.1728034321679912	-96650.99999999994	-173507.99999999994	-173641.32249527398	2035.8182860329653	2034.0	1904.0	1982.0	2086.0	2165.0	-1761.7938408057848	-2.3449476021125	-3162.774577919837	-4.209652963211303	2085.0884688090737	2085.0	1989.0	2045.0	2125.0	2182.0	0.0	0.0	0.0	0.0	0.0	0.0	3014.0	1969.865295288653	-115.22317352042069	1982.0	969.0	1287.8	1833.5	2164.0	2490.4	2968587.0	0.0	0.0	0.0	0.0	0.0	0.0	0.0	0.0
Position_2	42	27	27.0	0.45	0.0075	0.131240922094886	55415.0	-12822.999999999996	-12941.371266540573	2035.8182860329653	2034.0	1904.0	1982.0	2086.0	2165.0	1147.7233865143364	1.5276198274505817	-265.582549585371	-0.3534903734981287	2085.0884688090737	2085.0	1989.0	2045.0	2125.0	2182.0	0.0	0.0	0.0	0.0	0.0	0.0	3026.0	2075.416292974589	-9.672175834484731	2063.0	999.0	1609.8000000000002	1958.25	2186.0	2581.15	2776907.0	0.0	0.0	0.0	0.0	0.0	0.0	0.0	0.0
Position_2	43	27	27.0	0.45	0.0075	0.1480570601080468	15899.000000000013	-53205.99999999999	-53325.87523629482	2035.8182860329653	2034.0	1904.0	1982.0	2086.0	2165.0	335.5281306984721	0.4465879419596664	-1122.8448155193971	-1.4945064494563174	2085.0884688090737	2085.0	1989.0	2045.0	2125.0	2182.0	0.0	0.0	0.0	0.0	0.0	0.0	2858.0	2045.733579335793	-39.35488947328031	2020.0	1010.0	1542.5	1887.5	2195.0	2614.6	2771969.0	0.0	0.0	0.0	0.0	0.0	0.0	0.0	0.0
Position_2	44	27	27.0	0.45	0.0075	0.1590317455407552	-160345.00000000006	-218332.0000000001	-218432.58903591684	2035.8182860329653	2034.0	1904.0	1982.0	2086.0	2165.0	-4395.6876329574925	-5.850660239466423	-5985.339563309584	-7.966486958765056	2085.0884688090737	2085.0	1989.0	2045.0	2125.0	2182.0	0.0	0.0	0.0	0.0	0.0	0.0	2577.0	1892.9753737906767	-192.1130950183965	1944.0	1065.0	1272.6	1776.0	2078.0	2334.2	2152313.0	0.0	0.0	0.0	0.0	0.0	0.0	0.0	0.0
Position_2	46	27	27.0	0.45	0.0075	0.1723899658779236	-143118.00000000003	-199371.00000000003	-199468.5810964083	2035.8182860329653	2034.0	1904.0	1982.0	2086.0	2165.0	-4365.050320242689	-5.809881976243019	-6080.747686504179	-8.093475170737062	2085.0884688090737	2085.0	1989.0	2045.0	2125.0	2182.0	0.0	0.0	0.0	0.0	0.0	0.0	2900.0	1904.246600181324	-180.84186862775005	1947.0	1045.0	1251.1	1752.5	2079.5	2406.0	2100384.0	0.0	0.0	0.0	0.0	0.0	0.0	0.0	0.0
Position_2	49	27	27.0	0.45	0.0075	0.1372910273114799	-14062.999999999987	-66643.99999999999	-66735.21134215494	2035.8182860329653	2034.0	1904.0	1982.0	2086.0	2165.0	-467.0324975900455	-0.6216202542923506	-2213.2485080986285	-2.9458337642792745	2085.0884688090737	2085.0	1989.0	2045.0	2125.0	2182.0	0.0	0.0	0.0	0.0	0.0	0.0	2743.0	2020.359844810864	-64.72862399821042	2035.0	936.0	1379.0	1936.5	2172.5	2423.0	2082991.0	0.0	0.0	0.0	0.0	0.0	0.0	0.0	0.0
Position_2	50	27	27.0	0.45	0.0075	0.1134232127941317	-55645.99999999991	-108124.99999999993	-108216.03440453672	2035.8182860329653	2034.0	1904.0	1982.0	2086.0	2165.0	-1744.1849429974864	-2.3215101591296543	-3389.102486460902	-4.510895409479461	2085.0884688090737	2085.0	1989.0	2045.0	2125.0	2182.0	0.0	0.0	0.0	0.0	0.0	0.0	2777.0	1979.922254616132	-105.16621419294142	1998.0	1173.0	1515.8000000000002	1877.0	2113.0	2308.2	2037340.0	0.0	0.0	0.0	0.0	0.0	0.0	0.0	0.0
Position_2	52	27	27.0	0.45	0.0075	0.126572633047994	-14711.00000000014	-88100.00000000015	-88227.30661625716	2035.8182860329653	2034.0	1904.0	1982.0	2086.0	2165.0	-300.01867903898875	-0.399324861800894	-1796.7266415155125	-2.391443159857147	2085.0884688090737	2085.0	1989.0	2045.0	2125.0	2182.0	0.0	0.0	0.0	0.0	0.0	0.0	2882.0	2023.7769284225155	-61.311540386558136	2024.0	1264.0	1551.6	1917.5	2129.0	2523.8	2912215.0	0.0	0.0	0.0	0.0	0.0	0.0	0.0	0.0
Position_2	54	27	27.0	0.45	0.0075	0.150891293955281	-132477.00000000006	-173889.00000000006	-173960.83667296788	2035.8182860329653	2034.0	1904.0	1982.0	2086.0	2165.0	-6222.791331435937	-8.282535262141232	-8168.021330737136	-10.871636391211128	2085.0884688090737	2085.0	1989.0	2045.0	2125.0	2182.0	0.0	0.0	0.0	0.0	0.0	0.0	2636.0	1870.8509852216748	-214.23748358739888	1925.0	1120.0	1284.55	1741.75	2059.25	2235.0	1519131.0	0.0	0.0	0.0	0.0	0.0	0.0	0.0	0.0
Position_2	55	27	27.0	0.45	0.0075	0.1400748753963448	102027.00000000004	47406.00000000002	47311.24990548212	2035.8182860329653	2034.0	1904.0	1982.0	2086.0	2165.0	3010.6386967481867	4.007160105371836	1398.8683197393295	1.861893733573048	2085.0884688090737	2085.0	1989.0	2045.0	2125.0	2182.0	0.0	0.0	0.0	0.0	0.0	0.0	2979.0	2129.263305322129	44.1748365130552	2095.0	1104.0	1644.0	1980.5	2260.0	2723.5	2280441.0	0.0	0.0	0.0	0.0	0.0	0.0	0.0	0.0
Position_2	56	27	27.0	0.45	0.0075	0.1592105952921677	-39296.99999999995	-75812.99999999996	-75876.34366729671	2035.8182860329653	2034.0	1904.0	1982.0	2086.0	2165.0	-2140.7793062067417	-2.849377256561173	-4130.058313394199	-5.497107615127677	2085.0884688090737	2085.0	1989.0	2045.0	2125.0	2182.0	0.0	0.0	0.0	0.0	0.0	0.0	2955.0	1979.1159217877096	-105.97254702136412	2042.0	937.0	1221.75	1870.75	2143.0	2415.0	1417047.0	0.0	0.0	0.0	0.0	0.0	0.0	0.0	0.0
Position_2	57	27	27.0	0.45	0.0075	0.1416311541347939	-122044.99999999994	-147952.99999999994	-147997.94215500937	2035.8182860329653	2034.0	1904.0	1982.0	2086.0	2165.0	-11392.763857348724	-15.16376869413115	-13811.246597454348	-18.38276922121173	2085.0884688090737	2085.0	1989.0	2045.0	2125.0	2182.0	0.0	0.0	0.0	0.0	0.0	0.0	2501.0	1793.753937007874	-291.33453180119955	1866.0	1108.0	1289.35	1657.75	1964.5	2120.9	911227.0	0.0	0.0	0.0	0.0	0.0	0.0	0.0	0.0
Position_2	58	27	27.0	0.45	0.0075	0.0990662529799177	14270.999999999873	-20868.000000000127	-20928.95500945189	2035.8182860329653	2034.0	1904.0	1982.0	2086.0	2165.0	819.5128792328595	1.090771642258936	-1198.345929775879	-1.594998432531695	2085.0884688090737	2085.0	1989.0	2045.0	2125.0	2182.0	0.0	0.0	0.0	0.0	0.0	0.0	2825.0	2054.7126269956457	-30.375841813428	2026.0	1413.0	1804.6	1930.0	2156.0	2410.2	1415697.0	0.0	0.0	0.0	0.0	0.0	0.0	0.0	0.0
Position_2	62	27	27.0	0.45	0.0075	0.1289801045731362	-27998.99999999995	-62525.99999999995	-62585.89338374283	2035.8182860329653	2034.0	1904.0	1982.0	2086.0	2165.0	-1688.9833342868185	-2.248036817935755	-3771.7551326696566	-5.0202060815833125	2085.0884688090737	2085.0	1989.0	2045.0	2125.0	2182.0	0.0	0.0	0.0	0.0	0.0	0.0	2963.0	1992.642540620384	-92.44592818868956	2017.0	1189.0	1490.2	1902.0	2122.0	2366.5999999999995	1349019.0	0.0	0.0	0.0	0.0	0.0	0.0	0.0	0.0
Position_2	63	27	27.0	0.45	0.0075	0.1082304366741874	60879.00000000003	46854.00000000003	46829.67107750477	2035.8182860329653	2034.0	1904.0	1982.0	2086.0	2165.0	14221.045066827512	18.92821098394741	10944.871721958909	14.567624261927303	2085.0884688090737	2085.0	1989.0	2045.0	2125.0	2182.0	0.0	0.0	0.0	0.0	0.0	0.0	3142.0	2255.378181818182	170.28971300910823	2222.0	1813.0	1919.0	2081.0	2417.5	2667.8	620229.0	0.0	0.0	0.0	0.0	0.0	0.0	0.0	0.0
Position_2	64	27	27.0	0.45	0.0075	0.1082734927824208	4222.999999999958	-6028.000000000042	-6045.78223062385	2035.8182860329653	2034.0	1904.0	1982.0	2086.0	2165.0	1579.8132151469713	2.1027313893606183	-2255.058977245111	-3.001483498713242	2085.0884688090737	2085.0	1989.0	2045.0	2125.0	2182.0	0.0	0.0	0.0	0.0	0.0	0.0	2536.0	2055.009950248756	-30.07851856031766	2034.0	1586.0	1680.0	1902.0	2210.0	2437.0	413057.0	0.0	0.0	0.0	0.0	0.0	0.0	0.0	0.0
Position_2	65	27	27.0	0.45	0.0075	0.1085941413781994	-25306.0	-28978.0	-28984.3697542533	2035.8182860329653	2034.0	1904.0	1982.0	2086.0	2165.0	-44694.156127446	-59.48792180563061	-51179.453736707896	-68.11985292355821	2085.0884688090737	2085.0	1989.0	2045.0	2125.0	2182.0	0.0	0.0	0.0	0.0	0.0	0.0	2073.0	1682.5277777777778	-402.5606910312959	1637.0	1381.0	1446.55	1544.5	1821.0	2008.45	121142.0	0.0	0.0	0.0	0.0	0.0	0.0	0.0	0.0
Position_2	1	28	28.0	0.4666666666666667	0.0077777777777777	0.0861212335840419	-72522.00000000004	-191025.0000000001	-190608.97542533075	1965.609311597488	1964.0	1824.0	1904.0	2025.0	2112.0	-1265.2625663028011	-1.6840644757490282	-3332.737400071599	-4.4358734794952985	2040.729678638941	2041.0	1944.0	2001.0	2080.0	2138.0	0.0	0.0	0.0	0.0	0.0	0.0	2528.0	1916.877192982456	-123.8524856564852	1915.0	1330.0	1675.0	1826.5	2013.0	2180.1	2950074.0	0.0	0.0	0.0	0.0	0.0	0.0	0.0	0.0
Position_2	2	28	28.0	0.4666666666666667	0.0077777777777777	0.0833618064610638	-97052.00000000004	-241119.0000000001	-240613.22873345923	1965.609311597488	1964.0	1824.0	1904.0	2025.0	2112.0	-1319.7996230378662	-1.7566532982633998	-3278.95113245752	-4.364283957300959	2040.729678638941	2041.0	1944.0	2001.0	2080.0	2138.0	0.0	0.0	0.0	0.0	0.0	0.0	2621.0	1912.1282736504545	-128.60140498848705	1886.0	1571.0	1696.5	1805.0	1993.0	2207.5	3577592.0	0.0	0.0	0.0	0.0	0.0	0.0	0.0	0.0
Position_2	7	28	28.0	0.4666666666666667	0.0077777777777777	0.1191626067851671	22186.000000000065	-121110.99999999994	-120607.93194706974	1965.609311597488	1964.0	1824.0	1904.0	2025.0	2112.0	296.3563635831504	0.3944503199291731	-1617.7776773604437	-2.15326208856675	2040.729678638941	2041.0	1944.0	2001.0	2080.0	2138.0	0.0	0.0	0.0	0.0	0.0	0.0	2810.0	1975.921547555078	-64.80813108386337	1957.0	1181.0	1624.0	1846.0	2092.0	2424.0	3677190.0	0.0	0.0	0.0	0.0	0.0	0.0	0.0	0.0
Position_2	11	28	28.0	0.4666666666666667	0.0077777777777777	0.1096692939457153	-49717.99999999992	-169452.9999999999	-169032.65028355367	1965.609311597488	1964.0	1824.0	1904.0	2025.0	2112.0	-884.7104818426278	-1.1775496513325376	-3015.3434426099	-4.013422122113776	2040.729678638941	2041.0	1944.0	2001.0	2080.0	2138.0	0.0	0.0	0.0	0.0	0.0	0.0	2766.0	1932.0270096463023	-108.70266899263902	1934.0	1214.0	1505.8	1843.0	2036.0	2255.3	3004302.0	0.0	0.0	0.0	0.0	0.0	0.0	0.0	0.0
Position_2	13	28	28.0	0.4666666666666667	0.0077777777777777	0.074029872734825	-119350.99999999984	-238315.99999999985	-237898.3534971641	1965.609311597488	1964.0	1824.0	1904.0	2025.0	2112.0	-2113.721813737339	-2.813363734084398	-4220.607517009728	-5.617628605139948	2040.729678638941	2041.0	1944.0	2001.0	2080.0	2138.0	0.0	0.0	0.0	0.0	0.0	0.0	2339.0	1886.7501618122976	-153.97951682664348	1883.0	1401.0	1664.2	1798.0	1977.0	2123.2	2915029.0	0.0	0.0	0.0	0.0	0.0	0.0	0.0	0.0
Position_2	16	28	28.0	0.4666666666666667	0.0077777777777777	0.1035263610846171	-130021.00000000004	-241209.00000000003	-240818.6559546313	1965.609311597488	1964.0	1824.0	1904.0	2025.0	2112.0	-2671.970581839401	-3.5563928444282427	-4956.917360079526	-6.597657006265849	2040.729678638941	2041.0	1944.0	2001.0	2080.0	2138.0	0.0	0.0	0.0	0.0	0.0	0.0	2492.0	1873.957756232687	-166.77192240625436	1881.0	952.0	1522.15	1786.0	1984.0	2166.85	2705995.0	0.0	0.0	0.0	0.0	0.0	0.0	0.0	0.0
Position_2	20	28	28.0	0.4666666666666667	0.0077777777777777	0.1175652351977394	8826.999999999909	-116760.00000000007	-116319.10586011338	1965.609311597488	1964.0	1824.0	1904.0	2025.0	2112.0	136.77051216223876	0.1820415516879397	-1809.1452362142488	-2.407972309401165	2040.729678638941	2041.0	1944.0	2001.0	2080.0	2138.0	0.0	0.0	0.0	0.0	0.0	0.0	2852.0	1969.412017167382	-71.3176614715594	1956.0	1147.0	1552.0	1856.0	2074.0	2414.5	3212111.0	0.0	0.0	0.0	0.0	0.0	0.0	0.0	0.0
Position_2	22	28	28.0	0.4666666666666667	0.0077777777777777	0.10420262585144	-64091.0	-187522.0	-187088.6748582229	1965.609311597488	1964.0	1824.0	1904.0	2025.0	2112.0	-1059.013782041302	-1.4095473438969728	-3098.5377422095	-4.124153734880844	2040.729678638941	2041.0	1944.0	2001.0	2080.0	2138.0	0.0	0.0	0.0	0.0	0.0	0.0	2814.0	1924.0180910792265	-116.71158755971489	1904.0	1239.0	1660.0	1808.5	2015.5	2282.399999999999	3084201.0	0.0	0.0	0.0	0.0	0.0	0.0	0.0	0.0
Position_2	24	28	28.0	0.4666666666666667	0.0077777777777777	0.1243299370451931	8660.000000000153	-135098.99999999985	-134594.31001890328	1965.609311597488	1964.0	1824.0	1904.0	2025.0	2112.0	115.69632441295497	0.153991807793643	-1804.9027404001745	-2.4023255474726315	2040.729678638941	2041.0	1944.0	2001.0	2080.0	2138.0	0.0	0.0	0.0	0.0	0.0	0.0	2680.0	1968.6384574183185	-72.09122122062308	1930.0	1161.0	1623.3000000000002	1830.0	2098.0	2436.4	3675448.0	0.0	0.0	0.0	0.0	0.0	0.0	0.0	0.0
Position_2	25	28	28.0	0.4666666666666667	0.0077777777777777	0.1304863126376619	-97119.00000000007	-215622.0000000001	-215205.9754253308	1965.609311597488	1964.0	1824.0	1904.0	2025.0	2112.0	-1711.5792201879965	-2.278111942070223	-3800.019920050412	-5.057826513587099	2040.729678638941	2041.0	1944.0	2001.0	2080.0	2138.0	0.0	0.0	0.0	0.0	0.0	0.0	2740.0	1900.8947368421047	-139.83494179683612	1921.0	1097.0	1365.7	1808.5	2036.0	2264.0	2925477.0	0.0	0.0	0.0	0.0	0.0	0.0	0.0	0.0
Position_2	28	28	28.0	0.4666666666666667	0.0077777777777777	0.1391632717766523	-175248.00000000003	-283125.00000000006	-282746.27977315686	1965.609311597488	1964.0	1824.0	1904.0	2025.0	2112.0	-3479.762286339316	-4.631563603117629	-5621.791388887855	-7.482604338609734	2040.729678638941	2041.0	1944.0	2001.0	2080.0	2138.0	0.0	0.0	0.0	0.0	0.0	0.0	2615.0	1838.912205567452	-201.8174730714896	1852.0	1070.0	1248.0	1745.0	1968.0	2247.0	2576316.0	0.0	0.0	0.0	0.0	0.0	0.0	0.0	0.0
Position_2	30	28	28.0	0.4666666666666667	0.0077777777777777	0.107192985949934	-117075.00000000007	-233807.0000000001	-233397.1928166352	1965.609311597488	1964.0	1824.0	1904.0	2025.0	2112.0	-2223.8806983884365	-2.959985209555009	-4441.245991442281	-5.911298414609675	2040.729678638941	2041.0	1944.0	2001.0	2080.0	2138.0	0.0	0.0	0.0	0.0	0.0	0.0	2617.0	1886.773746701847	-153.95593193709442	1885.5	1098.0	1534.75	1793.0	1998.0	2198.25	2860349.0	0.0	0.0	0.0	0.0	0.0	0.0	0.0	0.0
Position_2	34	28	28.0	0.4666666666666667	0.0077777777777777	0.1135036918845081	-128522.00000000016	-247718.0000000001	-247299.5425330813	1965.609311597488	1964.0	1824.0	1904.0	2025.0	2112.0	-2197.891659939663	-2.925393799379691	-4236.296713534905	-5.638510925714958	2040.729678638941	2041.0	1944.0	2001.0	2080.0	2138.0	0.0	0.0	0.0	0.0	0.0	0.0	2614.0	1880.9754521963823	-159.754226442559	1886.5	1182.0	1481.1	1768.0	2001.0	2218.0	2911750.0	0.0	0.0	0.0	0.0	0.0	0.0	0.0	0.0
Position_2	35	28	28.0	0.4666666666666667	0.0077777777777777	0.1077016146856	-83205.00000000009	-178531.0000000001	-178196.34215500945	1965.609311597488	1964.0	1824.0	1904.0	2025.0	2112.0	-2221.0815822249883	-2.9562595859414595	-4765.72220366816	-6.34317625308232	2040.729678638941	2041.0	1944.0	2001.0	2080.0	2138.0	0.0	0.0	0.0	0.0	0.0	0.0	2536.0	1896.7907915993533	-143.9388870395876	1883.5	1266.0	1567.55	1766.25	2019.5	2255.0	2348227.0	0.0	0.0	0.0	0.0	0.0	0.0	0.0	0.0
Position_2	36	28	28.0	0.4666666666666667	0.0077777777777777	0.081374773709563	-66399.00000000013	-155411.00000000012	-155098.5085066163	1965.609311597488	1964.0	1824.0	1904.0	2025.0	2112.0	-1793.1757261317343	-2.3867168914813384	-4197.039605624462	-5.586259715086158	2040.729678638941	2041.0	1944.0	2001.0	2080.0	2138.0	0.0	0.0	0.0	0.0	0.0	0.0	2373.0	1906.561418685121	-134.16825995382032	1904.5	1287.0	1676.5	1808.0	2006.0	2162.25	2203985.0	0.0	0.0	0.0	0.0	0.0	0.0	0.0	0.0
Position_2	38	28	28.0	0.4666666666666667	0.0077777777777777	0.0827707785930567	-141772.00000000012	-255732.0000000001	-255331.9243856333	1965.609311597488	1964.0	1824.0	1904.0	2025.0	2112.0	-2874.761119594146	-3.826307050179808	-5185.568452416908	-6.901991610166903	2040.729678638941	2041.0	1944.0	2001.0	2080.0	2138.0	0.0	0.0	0.0	0.0	0.0	0.0	2433.0	1868.208108108108	-172.5215705308333	1865.0	1218.0	1613.0	1788.75	1954.0	2120.0	2764948.0	0.0	0.0	0.0	0.0	0.0	0.0	0.0	0.0
Position_2	39	28	28.0	0.4666666666666667	0.0077777777777777	0.1381279725064341	-111423.0	-227462.0	-227054.62570888456	1965.609311597488	1964.0	1824.0	1904.0	2025.0	2112.0	-2073.798198786212	-2.760225402584448	-4233.509112950731	-5.634800629337423	2040.729678638941	2041.0	1944.0	2001.0	2080.0	2138.0	0.0	0.0	0.0	0.0	0.0	0.0	2762.0	1890.0630391506304	-150.66663948831092	1888.0	1078.0	1370.9	1758.0	2052.0	2317.0	2848325.0	0.0	0.0	0.0	0.0	0.0	0.0	0.0	0.0
Position_2	42	28	28.0	0.4666666666666667	0.0077777777777777	0.115745915448863	44623.99999999992	-60481.00000000008	-60112.01134215498	1965.609311597488	1964.0	1824.0	1904.0	2025.0	2112.0	942.6332987314096	1.2546449206115058	-1277.595117886665	-1.7004791019071517	2040.729678638941	2041.0	1944.0	2001.0	2080.0	2138.0	0.0	0.0	0.0	0.0	0.0	0.0	2887.0	1996.691575091575	-44.03810354736629	1956.0	1273.0	1705.2	1871.0	2074.0	2504.6	2725484.0	0.0	0.0	0.0	0.0	0.0	0.0	0.0	0.0
Position_2	43	28	28.0	0.4666666666666667	0.0077777777777777	0.1189658625418462	-52145.000000000095	-166875.0000000001	-166472.22117202266	1965.609311597488	1964.0	1824.0	1904.0	2025.0	2112.0	-952.9817439247564	-1.2684187011638508	-3049.742612281974	-4.059207416947307	2040.729678638941	2041.0	1944.0	2001.0	2080.0	2138.0	0.0	0.0	0.0	0.0	0.0	0.0	2617.0	1929.003355704698	-111.7263229342434	1902.0	1109.0	1609.45	1799.0	2028.75	2386.1	2874215.0	0.0	0.0	0.0	0.0	0.0	0.0	0.0	0.0
Position_2	44	28	28.0	0.4666666666666667	0.0077777777777777	0.1500079605438008	-172129.99999999997	-269149.99999999994	-268809.39508506603	1965.609311597488	1964.0	1824.0	1904.0	2025.0	2112.0	-4285.573734293896	-5.704098640345176	-6701.11061747053	-8.919178231853275	2040.729678638941	2041.0	1944.0	2001.0	2080.0	2138.0	0.0	0.0	0.0	0.0	0.0	0.0	2493.0	1827.388888888889	-213.3407897500524	1856.5	1102.0	1253.0	1711.75	2004.25	2233.1	2302510.0	0.0	0.0	0.0	0.0	0.0	0.0	0.0	0.0
Position_2	46	28	28.0	0.4666666666666667	0.0077777777777777	0.1552155956372382	-167413.00000000012	-257888.0000000001	-257570.37240075617	1965.609311597488	1964.0	1824.0	1904.0	2025.0	2112.0	-4793.723633491079	-6.3804461561766255	-7384.395479405704	-9.82863038308899	2040.729678638941	2041.0	1944.0	2001.0	2080.0	2138.0	0.0	0.0	0.0	0.0	0.0	0.0	2642.0	1821.5208510638297	-219.20882757511163	1848.0	1074.0	1278.5	1725.0	1955.0	2297.8	2140287.0	0.0	0.0	0.0	0.0	0.0	0.0	0.0	0.0
Position_2	49	28	28.0	0.4666666666666667	0.0077777777777777	0.0810550384206926	-64149.00000000004	-144845.00000000003	-144561.70321361054	1965.609311597488	1964.0	1824.0	1904.0	2025.0	2112.0	-2190.243835931604	-2.915214545624964	-4945.453061084552	-6.582398024303539	2040.729678638941	2041.0	1944.0	2001.0	2080.0	2138.0	0.0	0.0	0.0	0.0	0.0	0.0	2437.0	1902.7891221374043	-137.94055650153678	1902.0	1272.0	1667.7	1806.0	1988.0	2159.2	1994123.0	0.0	0.0	0.0	0.0	0.0	0.0	0.0	0.0
Position_2	50	28	28.0	0.4666666666666667	0.0077777777777777	0.1067545684061455	-58392.99999999989	-143631.99999999988	-143332.75425330794	1965.609311597488	1964.0	1824.0	1904.0	2025.0	2112.0	-1731.4499102025522	-2.304559830479597	-4258.9285274298845	-5.668633870009176	2040.729678638941	2041.0	1944.0	2001.0	2080.0	2138.0	0.0	0.0	0.0	0.0	0.0	0.0	2549.0	1911.2511291779583	-129.47854946098278	1916.0	1146.0	1526.9	1808.5	2026.0	2241.7	2115755.0	0.0	0.0	0.0	0.0	0.0	0.0	0.0	0.0
Position_2	52	28	28.0	0.4666666666666667	0.0077777777777777	0.1017637845999011	-81124.99999999997	-196163.0	-195759.1398865783	1965.609311597488	1964.0	1824.0	1904.0	2025.0	2112.0	-1593.7567577439108	-2.1212902445571453	-3853.757865877582	-5.129351719483061	2040.729678638941	2041.0	1944.0	2001.0	2080.0	2138.0	0.0	0.0	0.0	0.0	0.0	0.0	2637.0	1909.6994645247653	-131.03021411417558	1893.0	1313.0	1616.65	1806.25	1986.0	2323.35	2853091.0	0.0	0.0	0.0	0.0	0.0	0.0	0.0	0.0
Position_2	54	28	28.0	0.4666666666666667	0.0077777777777777	0.1268625496873954	-125001.99999999988	-219095.99999999985	-218765.6672967861	1965.609311597488	1964.0	1824.0	1904.0	2025.0	2112.0	-3178.9093135003063	-4.231128296268907	-5571.801370783374	-7.416067624512671	2040.729678638941	2041.0	1944.0	2001.0	2080.0	2138.0	0.0	0.0	0.0	0.0	0.0	0.0	2617.0	1861.707037643208	-179.02264099573335	1881.0	1178.0	1395.05	1760.0	1978.0	2286.7000000000003	2275006.0	0.0	0.0	0.0	0.0	0.0	0.0	0.0	0.0
Position_2	55	28	28.0	0.4666666666666667	0.0077777777777777	0.1323478328448418	14410.000000000096	-93928.99999999993	-93548.65784499036	1965.609311597488	1964.0	1824.0	1904.0	2025.0	2112.0	279.1575515550996	0.3715587011198375	-1819.638421930517	-2.421938739589518	2040.729678638941	2041.0	1944.0	2001.0	2080.0	2138.0	0.0	0.0	0.0	0.0	0.0	0.0	2738.0	1974.2416488983647	-66.48802974057594	1931.0	1157.0	1525.4	1832.0	2106.0	2486.8	2777758.0	0.0	0.0	0.0	0.0	0.0	0.0	0.0	0.0
Position_2	56	28	28.0	0.4666666666666667	0.0077777777777777	0.1351818962016212	-101948.0	-175945.0	-175685.2211720226	1965.609311597488	1964.0	1824.0	1904.0	2025.0	2112.0	-3654.604775361505	-4.864278956006163	-6307.229540559697	-8.394922518484956	2040.729678638941	2041.0	1944.0	2001.0	2080.0	2138.0	0.0	0.0	0.0	0.0	0.0	0.0	2710.0	1857.9146722164407	-182.8150064225001	1870.0	1150.0	1324.0	1751.0	1998.0	2271.0	1785456.0	0.0	0.0	0.0	0.0	0.0	0.0	0.0	0.0
Position_2	57	28	28.0	0.4666666666666667	0.0077777777777777	0.173782926450615	-88143.00000000004	-162756.00000000006	-162494.0586011342	1965.609311597488	1964.0	1824.0	1904.0	2025.0	2112.0	-3118.9625329738988	-4.151339131388259	-5759.16256556618	-7.665445374768584	2040.729678638941	2041.0	1944.0	2001.0	2080.0	2138.0	0.0	0.0	0.0	0.0	0.0	0.0	2618.0	1873.0371517027863	-167.692526936155	1846.0	1076.0	1265.4	1738.0	2075.0	2457.8	1814973.0	0.0	0.0	0.0	0.0	0.0	0.0	0.0	0.0
Position_2	58	28	28.0	0.4666666666666667	0.0077777777777777	0.1093119362038723	-52604.99999999998	-118209.0	-117978.68620037798	1965.609311597488	1964.0	1824.0	1904.0	2025.0	2112.0	-2321.9679629282145	-3.0905393586574528	-5217.707650029111	-6.944768882188746	2040.729678638941	2041.0	1944.0	2001.0	2080.0	2138.0	0.0	0.0	0.0	0.0	0.0	0.0	2792.0	1902.2570422535207	-138.47263638542017	1882.0	1328.0	1580.3	1774.5	2024.0	2255.45	1620723.0	0.0	0.0	0.0	0.0	0.0	0.0	0.0	0.0
Position_2	62	28	28.0	0.4666666666666667	0.0077777777777777	0.1226253712887344	-4520.999999999889	-86987.99999999988	-86698.48582230604	1965.609311597488	1964.0	1824.0	1904.0	2025.0	2112.0	-143.293695698957	-0.1907239089753117	-2757.0962179741564	-3.669695066123602	2040.729678638941	2041.0	1944.0	2001.0	2080.0	2138.0	0.0	0.0	0.0	0.0	0.0	0.0	2770.0	1959.778711484594	-80.95096715434738	1936.0	1194.0	1595.5	1827.0	2070.0	2438.5	2098923.0	0.0	0.0	0.0	0.0	0.0	0.0	0.0	0.0
Position_2	63	28	28.0	0.4666666666666667	0.0077777777777777	0.1004949047247225	-28382.000000000004	-73273.0	-73115.4026465028	1965.609311597488	1964.0	1824.0	1904.0	2025.0	2112.0	-2076.7546586614085	-2.7641604506783346	-5361.498277221385	-7.136154206981664	2040.729678638941	2041.0	1944.0	2001.0	2080.0	2138.0	0.0	0.0	0.0	0.0	0.0	0.0	2409.0	1915.3173241852487	-125.4123544536926	1907.0	1217.0	1624.3	1805.0	2030.5	2243.9	1116630.0	0.0	0.0	0.0	0.0	0.0	0.0	0.0	0.0
Position_2	64	28	28.0	0.4666666666666667	0.0077777777777777	0.104503912479172	10666.000000000004	-30837.0	-30691.29678638937	1965.609311597488	1964.0	1824.0	1904.0	2025.0	2112.0	927.3818376502768	1.2343452259125185	-2681.199486932456	-3.568676517107098	2040.729678638941	2041.0	1944.0	2001.0	2080.0	2138.0	0.0	0.0	0.0	0.0	0.0	0.0	2470.0	1983.7884972170689	-56.94118142187267	1965.0	1445.0	1669.8	1828.5	2137.0	2339.2	1069262.0	0.0	0.0	0.0	0.0	0.0	0.0	0.0	0.0
Position_2	65	28	28.0	0.4666666666666667	0.0077777777777777	0.0994828924804492	-54800.99999999999	-72818.99999999999	-72755.74480151225	1965.609311597488	1964.0	1824.0	1904.0	2025.0	2112.0	-15755.95622248932	-20.971177732133285	-20936.35109150289	-27.866283302790343	2040.729678638941	2041.0	1944.0	2001.0	2080.0	2138.0	0.0	0.0	0.0	0.0	0.0	0.0	2037.0	1729.8076923076924	-310.92198633124895	1739.0	1334.0	1423.3	1605.25	1879.0	1976.0	404775.0	0.0	0.0	0.0	0.0	0.0	0.0	0.0	0.0
Position_2	67	28	28.0	0.4666666666666667	0.0077777777777777	0.0741663018605622	-2122.000000000018	-51864.000000000015	-51689.37240075611	1965.609311597488	1964.0	1824.0	1904.0	2025.0	2112.0	-134.90931229087485	-0.1795642946591544	-3297.3310898463124	-4.388747680585442	2040.729678638941	2041.0	1944.0	2001.0	2080.0	2138.0	0.0	0.0	0.0	0.0	0.0	0.0	2424.0	1960.7151702786373	-80.01450836030358	1951.5	1457.0	1739.25	1866.75	2052.25	2211.75	1266622.0	0.0	0.0	0.0	0.0	0.0	0.0	0.0	0.0
Position_2	68	28	28.0	0.4666666666666667	0.0077777777777777	0.1116323519293512	6358.000000000011	-15278.999999999987	-15203.0396975425	1965.609311597488	1964.0	1824.0	1904.0	2025.0	2112.0	1505.5008928603534	2.0038216883971303	-3617.890553949872	-4.815412327307279	2040.729678638941	2041.0	1944.0	2001.0	2080.0	2138.0	0.0	0.0	0.0	0.0	0.0	0.0	2560.0	1986.626334519573	-54.10334411936833	1967.0	1584.0	1679.0	1798.0	2155.0	2350.0	558242.0	0.0	0.0	0.0	0.0	0.0	0.0	0.0	0.0
Position_2	69	28	28.0	0.4666666666666667	0.0077777777777777	0.1340318984415064	-9916.000000000004	-22544.000000000007	-22499.66729678638	1965.609311597488	1964.0	1824.0	1904.0	2025.0	2112.0	-5172.569489528697	-6.884689990562696	-11759.823171836922	-15.652324641714944	2040.729678638941	2041.0	1944.0	2001.0	2080.0	2138.0	0.0	0.0	0.0	0.0	0.0	0.0	2602.0	1903.5365853658536	-137.1930932730877	1911.0	1436.0	1508.6	1707.75	2072.25	2337.95	312180.0	0.0	0.0	0.0	0.0	0.0	0.0	0.0	0.0
Position_2	70	28	28.0	0.4666666666666667	0.0077777777777777	0.0731159513755359	-41127.99999999999	-65074.99999999999	-64990.93005671074	1965.609311597488	1964.0	1824.0	1904.0	2025.0	2112.0	-8579.635058000467	-11.419494262198622	-13575.173881525492	-18.06855643631043	2040.729678638941	2041.0	1944.0	2001.0	2080.0	2138.0	0.0	0.0	0.0	0.0	0.0	0.0	2191.0	1831.7556270096463	-208.974051629295	1839.0	1359.0	1601.0	1742.0	1931.5	2030.0	569676.0	0.0	0.0	0.0	0.0	0.0	0.0	0.0	0.0
Position_2	1	29	29.0	0.4833333333333333	0.0080555555555555	0.1026393779521012	-72217.00000000015	-38218.00000000015	-40797.07618147452	1885.185081837016	1881.0	1737.0	1815.0	1953.0	2042.0	-1154.211196822048	-1.536255102970146	-610.8207696268902	-0.8130024443733908	1861.5930056710768	1860.0	1766.95	1823.0	1901.0	1958.0	0.0	0.0	0.0	0.0	0.0	0.0	2364.0	1836.394070413836	-25.19893525724183	1837.0	1147.0	1473.9	1746.0	1946.0	2137.1	2973122.0	0.0	0.0	0.0	0.0	0.0	0.0	0.0	0.0
Position_2	2	29	29.0	0.4833333333333333	0.0080555555555555	0.0852007010632073	-11642.999999999933	28656.000000000065	25599.02211720247	1885.185081837016	1881.0	1737.0	1815.0	1953.0	2042.0	-154.8031906436852	-0.206043046746745	381.00491549304127	0.507117542521238	1861.5930056710768	1860.0	1766.95	1823.0	1901.0	1958.0	0.0	0.0	0.0	0.0	0.0	0.0	2544.0	1874.9327774882752	13.339771817197745	1868.0	1326.0	1636.0	1770.0	1960.0	2160.1	3597996.0	0.0	0.0	0.0	0.0	0.0	0.0	0.0	0.0
Position_2	7	29	29.0	0.4833333333333333	0.0080555555555555	0.1214568892722166	-12970.000000000196	24976.999999999807	22098.43875236288	1885.185081837016	1881.0	1737.0	1815.0	1953.0	2042.0	-182.5829835270616	-0.2430179510745188	351.60949726717905	0.4679922408626152	1861.5930056710768	1860.0	1766.95	1823.0	1901.0	1958.0	0.0	0.0	0.0	0.0	0.0	0.0	2675.0	1873.8223574986164	12.229351827538949	1848.0	1083.0	1577.0	1745.0	1988.0	2305.0999999999995	3385997.0	0.0	0.0	0.0	0.0	0.0	0.0	0.0	0.0
Position_2	11	29	29.0	0.4833333333333333	0.0080555555555555	0.0891184290187132	-17666.999999999844	13224.000000000156	10880.68865784525	1885.185081837016	1881.0	1737.0	1815.0	1953.0	2042.0	-356.8739741382888	-0.4749992595780624	267.1252297506554	0.3555436807981223	1861.5930056710768	1860.0	1766.95	1823.0	1901.0	1958.0	0.0	0.0	0.0	0.0	0.0	0.0	2385.0	1868.9898028552009	7.396797184123216	1861.0	1188.0	1605.5	1777.0	1970.0	2145.0	2749284.0	0.0	0.0	0.0	0.0	0.0	0.0	0.0	0.0
Position_2	13	29	29.0	0.4833333333333333	0.0080555555555555	0.0950025733499781	-41342.00000000003	-8540.000000000031	-11028.274858222983	1885.185081837016	1881.0	1737.0	1815.0	1953.0	2042.0	-723.4234061063278	-0.9628765535275224	-149.43727657462284	-0.198901015120823	1861.5930056710768	1860.0	1766.95	1823.0	1901.0	1958.0	0.0	0.0	0.0	0.0	0.0	0.0	2449.0	1854.532650448144	-7.060355222934049	1856.0	1187.0	1558.1	1763.0	1954.75	2127.0	2896780.0	0.0	0.0	0.0	0.0	0.0	0.0	0.0	0.0
Position_2	16	29	29.0	0.4833333333333333	0.0080555555555555	0.0739563258541274	-178102.00000000015	-145594.00000000015	-148059.97277882803	1885.185081837016	1881.0	1737.0	1815.0	1953.0	2042.0	-3335.373296003073	-4.4393818569800905	-2726.5855501806354	-3.6290853672904255	1861.5930056710768	1860.0	1766.95	1823.0	1901.0	1958.0	0.0	0.0	0.0	0.0	0.0	0.0	2250.0	1765.9470284237725	-95.64597724730493	1759.0	1236.0	1561.0	1687.0	1842.0	1983.65	2733686.0	0.0	0.0	0.0	0.0	0.0	0.0	0.0	0.0
Position_2	20	29	29.0	0.4833333333333333	0.0080555555555555	0.1030013121858001	-22630.999999999884	9625.000000000116	7178.143289225176	1885.185081837016	1881.0	1737.0	1815.0	1953.0	2042.0	-387.0861077328572	-0.5152116093924329	164.6283322402375	0.2191203102117561	1861.5930056710768	1860.0	1766.95	1823.0	1901.0	1958.0	0.0	0.0	0.0	0.0	0.0	0.0	2542.0	1866.2662760416667	4.673270370589307	1864.0	1129.0	1526.0	1760.75	1971.0	2196.25	2866585.0	0.0	0.0	0.0	0.0	0.0	0.0	0.0	0.0
Position_2	22	29	29.0	0.4833333333333333	0.0080555555555555	0.0870763567693986	41135.00000000015	72152.00000000015	69799.13062381878	1885.185081837016	1881.0	1737.0	1815.0	1953.0	2042.0	734.769822705724	0.9779786340213186	1288.8078825297998	1.7154032916471635	1861.5930056710768	1860.0	1766.95	1823.0	1901.0	1958.0	0.0	0.0	0.0	0.0	0.0	0.0	2587.0	1908.8503723764388	47.25736670536139	1896.0	1178.0	1688.0	1808.0	1990.0	2225.0	2819372.0	0.0	0.0	0.0	0.0	0.0	0.0	0.0	0.0
Position_2	24	29	29.0	0.4833333333333333	0.0080555555555555	0.1047039007385474	45264.00000000001	88398.0	85125.96635160696	1885.185081837016	1881.0	1737.0	1815.0	1953.0	2042.0	560.1639717127129	0.7455782463496208	1093.9681594967387	1.4560716202901594	1861.5930056710768	1860.0	1766.95	1823.0	1901.0	1958.0	0.0	0.0	0.0	0.0	0.0	0.0	2542.0	1903.0370009737096	41.4439953026324	1876.0	1099.0	1634.65	1776.0	2004.75	2303.7	3908838.0	0.0	0.0	0.0	0.0	0.0	0.0	0.0	0.0
Position_2	25	29	29.0	0.4833333333333333	0.0080555555555555	0.1304148230302051	-139922.99999999988	-107750.9999999999	-110191.48468809052	1885.185081837016	1881.0	1737.0	1815.0	1953.0	2042.0	-2679.351012307145	-3.56621619738081	-2063.297320148276	-2.746248733117355	1861.5930056710768	1860.0	1766.95	1823.0	1901.0	1958.0	0.0	0.0	0.0	0.0	0.0	0.0	2381.0	1789.666449086162	-71.92655658491549	1817.0	1063.0	1276.55	1679.0	1946.0	2112.0	2741769.0	0.0	0.0	0.0	0.0	0.0	0.0	0.0	0.0
Position_2	28	29	29.0	0.4833333333333333	0.0080555555555555	0.1041287871636785	-182475.99999999985	-153306.99999999985	-155519.68487712642	1885.185081837016	1881.0	1737.0	1815.0	1953.0	2042.0	-3611.560742450504	-4.80698734820162	-3034.2485737459137	-4.038584851655811	1861.5930056710768	1860.0	1766.95	1823.0	1901.0	1958.0	0.0	0.0	0.0	0.0	0.0	0.0	2294.0	1749.627789776818	-111.96521589425949	1760.0	1064.0	1398.4	1660.0	1860.0	2016.999999999999	2430233.0	0.0	0.0	0.0	0.0	0.0	0.0	0.0	0.0
Position_2	30	29	29.0	0.4833333333333333	0.0080555555555555	0.0915170802307789	-104635.00000000016	-75718.00000000015	-77911.56880907377	1885.185081837016	1881.0	1737.0	1815.0	1953.0	2042.0	-2091.038891936604	-2.78317276516762	-1513.1579568944987	-2.0140132406265776	1861.5930056710768	1860.0	1766.95	1823.0	1901.0	1958.0	0.0	0.0	0.0	0.0	0.0	0.0	2451.0	1805.012345679012	-56.58065999206519	1802.0	1157.0	1560.6	1719.0	1892.0	2062.0	2485502.0	0.0	0.0	0.0	0.0	0.0	0.0	0.0	0.0
Position_2	34	29	29.0	0.4833333333333333	0.0080555555555555	0.1020575566605543	-87400.00000000003	-56110.00000000002	-58483.5784499054	1885.185081837016	1881.0	1737.0	1815.0	1953.0	2042.0	-1560.6005441042898	-2.077159324202809	-1001.8912646417816	-1.3335172732382112	1861.5930056710768	1860.0	1766.95	1823.0	1901.0	1958.0	0.0	0.0	0.0	0.0	0.0	0.0	2358.0	1822.3422818791944	-39.25072379188282	1848.0	1145.0	1427.8	1744.0	1933.75	2086.75	2715290.0	0.0	0.0	0.0	0.0	0.0	0.0	0.0	0.0
Position_2	35	29	29.0	0.4833333333333333	0.0080555555555555	0.0914383620670921	-65750.99999999994	-38681.999999999935	-40735.38431001875	1885.185081837016	1881.0	1737.0	1815.0	1953.0	2042.0	-1580.115673777844	-2.1031339617983105	-929.5985535288364	-1.237295674746881	1861.5930056710768	1860.0	1766.95	1823.0	1901.0	1958.0	0.0	0.0	0.0	0.0	0.0	0.0	2427.0	1829.9906904577192	-31.602315213358224	1825.0	1213.0	1578.8	1735.0	1919.0	2131.6	2358858.0	0.0	0.0	0.0	0.0	0.0	0.0	0.0	0.0
Position_2	36	29	29.0	0.4833333333333333	0.0080555555555555	0.0789584335718945	-11419.999999999973	14158.000000000027	12217.71909262771	1885.185081837016	1881.0	1737.0	1815.0	1953.0	2042.0	-287.4520401074482	-0.3825986653830135	356.37005112445445	0.4743285380466488	1861.5930056710768	1860.0	1766.95	1823.0	1901.0	1958.0	0.0	0.0	0.0	0.0	0.0	0.0	2448.0	1871.623973727422	10.03096805634459	1862.0	1306.0	1660.85	1789.25	1955.75	2119.0	2279638.0	0.0	0.0	0.0	0.0	0.0	0.0	0.0	0.0
Position_2	38	29	29.0	0.4833333333333333	0.0080555555555555	0.1084945029628175	-29355.0	1851.0000000000064	-516.2064272210623	1885.185081837016	1881.0	1737.0	1815.0	1953.0	2042.0	-590.5458504933206	-0.7860165270066096	37.237280506323984	0.0495628203539172	1861.5930056710768	1860.0	1766.95	1823.0	1901.0	1958.0	0.0	0.0	0.0	0.0	0.0	0.0	2522.0	1861.2456258411844	-0.3473798298930433	1865.0	1178.0	1473.75	1762.0	1985.0	2177.75	2765811.0	0.0	0.0	0.0	0.0	0.0	0.0	0.0	0.0
Position_2	39	29	29.0	0.4833333333333333	0.0080555555555555	0.1200168314032011	-104514.0	-75702.00000000001	-77887.60378071826	1885.185081837016	1881.0	1737.0	1815.0	1953.0	2042.0	-2241.364052924892	-2.983255554443031	-1623.4738076671083	-2.160843638004921	1861.5930056710768	1860.0	1766.95	1823.0	1901.0	1958.0	0.0	0.0	0.0	0.0	0.0	0.0	2503.0	1804.8236151603496	-56.76939051072759	1816.0	1093.0	1387.05	1705.75	1933.0	2135.45	2476218.0	0.0	0.0	0.0	0.0	0.0	0.0	0.0	0.0
Position_2	42	29	29.0	0.4833333333333333	0.0080555555555555	0.1144498443044363	56472.99999999987	89547.99999999987	87039.01606805291	1885.185081837016	1881.0	1737.0	1815.0	1953.0	2042.0	1014.6755921017096	1.3505332130873753	1608.948876835372	2.14151095506788	1861.5930056710768	1860.0	1766.95	1823.0	1901.0	1958.0	0.0	0.0	0.0	0.0	0.0	0.0	2750.0	1916.855873015873	55.262867344795495	1886.0	1247.0	1627.1	1778.5	2009.0	2370.0	3019048.0	0.0	0.0	0.0	0.0	0.0	0.0	0.0	0.0
Position_2	43	29	29.0	0.4833333333333333	0.0080555555555555	0.1206204500246685	142400.99999999985	176651.99999999985	174053.80775047254	1885.185081837016	1881.0	1737.0	1815.0	1953.0	2042.0	2280.574355525092	3.035444467203897	2829.109493979808	3.765544736487124	1861.5930056710768	1860.0	1766.95	1823.0	1901.0	1958.0	0.0	0.0	0.0	0.0	0.0	0.0	2651.0	1968.3090128755364	106.71600720445896	1942.0	1167.0	1615.5	1830.5	2101.5	2409.0	3210312.0	0.0	0.0	0.0	0.0	0.0	0.0	0.0	0.0
Position_2	44	29	29.0	0.4833333333333333	0.0080555555555555	0.1087043564396895	-204531.9999999999	-175194.9999999999	-177420.42892249508	1885.185081837016	1881.0	1737.0	1815.0	1953.0	2042.0	-4399.2146548443625	-5.855354705597846	-3768.214320768672	-5.015493260943102	1861.5930056710768	1860.0	1766.95	1823.0	1901.0	1958.0	0.0	0.0	0.0	0.0	0.0	0.0	2216.0	1734.5919828203291	-127.00102285074809	1760.0	1088.0	1314.8	1657.0	1849.0	2013.2	2423225.0	0.0	0.0	0.0	0.0	0.0	0.0	0.0	0.0
Position_2	46	29	29.0	0.4833333333333333	0.0080555555555555	0.1233853085146109	-202006.99999999988	-177226.99999999988	-179106.74669187123	1885.185081837016	1881.0	1737.0	1815.0	1953.0	2042.0	-5787.332437281814	-7.702939474022095	-5077.406059503602	-6.7580274651992935	1861.5930056710768	1860.0	1766.95	1823.0	1901.0	1958.0	0.0	0.0	0.0	0.0	0.0	0.0	2439.0	1709.8076271186442	-151.78537855243326	1731.0	1085.0	1263.8	1643.75	1818.25	2026.0	2017573.0	0.0	0.0	0.0	0.0	0.0	0.0	0.0	0.0
Position_2	49	29	29.0	0.4833333333333333	0.0080555555555555	0.0635183715846336	-8629.000000000036	13000.999999999964	11360.204158790204	1885.185081837016	1881.0	1737.0	1815.0	1953.0	2042.0	-294.458958689955	-0.3919248740163301	443.6505877770401	0.5904989323312403	1861.5930056710768	1860.0	1766.95	1823.0	1901.0	1958.0	0.0	0.0	0.0	0.0	0.0	0.0	2204.0	1872.622330097088	11.029324426009907	1868.0	1389.0	1688.0	1790.25	1947.0	2074.0	1928801.0	0.0	0.0	0.0	0.0	0.0	0.0	0.0	0.0
Position_2	50	29	29.0	0.4833333333333333	0.0080555555555555	0.0929310618735006	-89607.0	-62874.0	-64901.89621928157	1885.185081837016	1881.0	1737.0	1815.0	1953.0	2042.0	-2130.6735000973867	-2.8359264286296217	-1495.0167469631067	-1.9898672902078949	1861.5930056710768	1860.0	1766.95	1823.0	1901.0	1958.0	0.0	0.0	0.0	0.0	0.0	0.0	2356.0	1810.609583660644	-50.98342201043329	1799.0	1190.0	1504.0	1725.0	1903.0	2105.2	2304906.0	0.0	0.0	0.0	0.0	0.0	0.0	0.0	0.0
Position_2	52	29	29.0	0.4833333333333333	0.0080555555555555	0.0974514349231955	43683.99999999988	77850.99999999988	75259.1797731569	1885.185081837016	1881.0	1737.0	1815.0	1953.0	2042.0	795.4592112563603	1.0587562101822154	1417.6196102810866	1.886851701284126	1861.5930056710768	1860.0	1766.95	1823.0	1901.0	1958.0	0.0	0.0	0.0	0.0	0.0	0.0	2558.0	1907.8494161032568	46.25641043218002	1888.0	1345.0	1621.3	1797.0	2002.0	2257.4	3104071.0	0.0	0.0	0.0	0.0	0.0	0.0	0.0	0.0
Position_2	54	29	29.0	0.4833333333333333	0.0080555555555555	0.1176872332884388	-142483.99999999997	-114910.99999999996	-117002.61644612464	1885.185081837016	1881.0	1737.0	1815.0	1953.0	2042.0	-3176.8624862590486	-4.2284039692107935	-2562.087288106128	-3.4101381804692563	1861.5930056710768	1860.0	1766.95	1823.0	1901.0	1958.0	0.0	0.0	0.0	0.0	0.0	0.0	2186.0	1772.4821020563595	-89.11090361471793	1824.0	1121.0	1328.2	1677.0	1916.0	2034.4	2327269.0	0.0	0.0	0.0	0.0	0.0	0.0	0.0	0.0
Position_2	55	29	29.0	0.4833333333333333	0.0080555555555555	0.1177711473491786	6787.999999999986	38749.99999999999	36325.44536862013	1885.185081837016	1881.0	1737.0	1815.0	1953.0	2042.0	119.53721189272645	0.1591040290292188	682.3905363646372	0.908261803901332	1861.5930056710768	1860.0	1766.95	1823.0	1901.0	1958.0	0.0	0.0	0.0	0.0	0.0	0.0	2602.0	1885.4599211563727	23.86691548529575	1853.5	1163.0	1565.3	1755.0	1999.0	2318.7000000000003	2869670.0	0.0	0.0	0.0	0.0	0.0	0.0	0.0	0.0
Position_2	56	29	29.0	0.4833333333333333	0.0080555555555555	0.1271890798334515	-53232.00000000006	-29670.00000000006	-31457.35236294894	1885.185081837016	1881.0	1737.0	1815.0	1953.0	2042.0	-1476.6809877145567	-1.9654623946480752	-823.0599057989732	-1.095492734618433	1861.5930056710768	1860.0	1766.95	1823.0	1901.0	1958.0	0.0	0.0	0.0	0.0	0.0	0.0	2606.0	1833.5561497326205	-28.036855938457165	1846.0	1068.0	1316.35	1739.0	1970.75	2180.95	2057250.0	0.0	0.0	0.0	0.0	0.0	0.0	0.0	0.0
Position_2	57	29	29.0	0.4833333333333333	0.0080555555555555	0.1330173312279959	-182652.0	-156275.99999999997	-158276.81512287323	1885.185081837016	1881.0	1737.0	1815.0	1953.0	2042.0	-4374.122573807493	-5.821957145737772	-3742.474100170488	-4.981233027326917	1861.5930056710768	1860.0	1766.95	1823.0	1901.0	1958.0	0.0	0.0	0.0	0.0	0.0	0.0	2456.0	1735.5764331210191	-126.0165725500583	1718.0	1090.0	1286.75	1635.0	1837.0	2178.0	2179884.0	0.0	0.0	0.0	0.0	0.0	0.0	0.0	0.0
Position_2	58	29	29.0	0.4833333333333333	0.0080555555555555	0.0998786875054846	-26067.000000000087	-7860.000000000087	-9241.135916824223	1885.185081837016	1881.0	1737.0	1815.0	1953.0	2042.0	-1109.775644058571	-1.477111382241958	-334.6313945716974	-0.4453943861749292	1861.5930056710768	1860.0	1766.95	1823.0	1901.0	1958.0	0.0	0.0	0.0	0.0	0.0	0.0	2499.0	1850.9342560553632	-10.658749615714214	1848.0	1273.0	1522.3	1740.5	1968.5	2144.4	1604760.0	0.0	0.0	0.0	0.0	0.0	0.0	0.0	0.0
Position_2	62	29	29.0	0.4833333333333333	0.0080555555555555	0.1342712070321587	54018.00000000003	78882.00000000003	76995.88128544434	1885.185081837016	1881.0	1737.0	1815.0	1953.0	2042.0	1482.858946977306	1.973685258426794	2165.405595458252	2.882154847554933	1861.5930056710768	1860.0	1766.95	1823.0	1901.0	1958.0	0.0	0.0	0.0	0.0	0.0	0.0	2854.0	1926.6233108108108	65.0303051397334	1891.0	1093.0	1514.45	1785.0	2068.5	2415.85	2281122.0	0.0	0.0	0.0	0.0	0.0	0.0	0.0	0.0
Position_2	63	29	29.0	0.4833333333333333	0.0080555555555555	0.098591624381278	-89274.00000000006	-69870.00000000006	-71341.9372400756	1885.185081837016	1881.0	1737.0	1815.0	1953.0	2042.0	-3446.045688189546	-4.586686810980286	-2697.036228171737	-3.589755219696582	1861.5930056710768	1860.0	1766.95	1823.0	1901.0	1958.0	0.0	0.0	0.0	0.0	0.0	0.0	2563.0	1784.3831168831168	-77.20988878796061	1790.0	1254.0	1487.15	1688.0	1880.25	2069.95	1648770.0	0.0	0.0	0.0	0.0	0.0	0.0	0.0	0.0
Position_2	64	29	29.0	0.4833333333333333	0.0080555555555555	0.1307255280102235	34505.99999999993	51620.99999999993	50322.700378071815	1885.185081837016	1881.0	1737.0	1815.0	1953.0	2042.0	1645.5126443508188	2.19017732963094	2461.6880604542303	3.2765068084645805	1861.5930056710768	1860.0	1766.95	1823.0	1901.0	1958.0	0.0	0.0	0.0	0.0	0.0	0.0	2561.0	1923.3386503067484	61.74564463567094	1912.0	1199.0	1505.8	1759.5	2065.0	2380.9	1567521.0	0.0	0.0	0.0	0.0	0.0	0.0	0.0	0.0
Position_2	65	29	29.0	0.4833333333333333	0.0080555555555555	0.1194253540208605	-90231.99999999994	-78051.99999999994	-78975.94328922486	1885.185081837016	1881.0	1737.0	1815.0	1953.0	2042.0	-6889.363682049443	-9.169743060807807	-5959.400369174163	-7.93196189137081	1861.5930056710768	1860.0	1766.95	1823.0	1901.0	1958.0	0.0	0.0	0.0	0.0	0.0	0.0	2163.0	1725.4275862068966	-136.1654194641808	1750.0	1178.0	1355.95	1589.25	1882.0	2025.0	1000748.0	0.0	0.0	0.0	0.0	0.0	0.0	0.0	0.0
Position_2	67	29	29.0	0.4833333333333333	0.0080555555555555	0.0838863941510973	-14957.999999999927	4572.000000000071	3090.504725898056	1885.185081837016	1881.0	1737.0	1815.0	1953.0	2042.0	-556.7489514111613	-0.7410328543282557	170.17356637597814	0.2265010168464269	1861.5930056710768	1860.0	1766.95	1823.0	1901.0	1958.0	0.0	0.0	0.0	0.0	0.0	0.0	2609.0	1864.916129032258	3.3231233611807056	1848.0	1381.0	1643.45	1770.0	1942.75	2127.55	1734372.0	0.0	0.0	0.0	0.0	0.0	0.0	0.0	0.0
Position_2	68	29	29.0	0.4833333333333333	0.0080555555555555	0.1136604149676611	-26981.99999999997	-14213.99999999997	-15182.547448015051	1885.185081837016	1881.0	1737.0	1815.0	1953.0	2042.0	-1936.3758934152115	-2.577316314135646	-1020.0743810319394	-1.3577190011535112	1861.5930056710768	1860.0	1766.95	1823.0	1901.0	1958.0	0.0	0.0	0.0	0.0	0.0	0.0	2485.0	1836.621710526316	-24.9712951447616	1816.0	1299.0	1547.9	1666.0	1987.0	2205.0	1116666.0	0.0	0.0	0.0	0.0	0.0	0.0	0.0	0.0
Position_2	69	29	29.0	0.4833333333333333	0.0080555555555555	0.1118439419507782	-49690.00000000002	-42046.00000000002	-42625.85406427221	1885.185081837016	1881.0	1737.0	1815.0	1953.0	2042.0	-7741.879521410836	-10.304441642997825	-6550.917012623064	-8.719270543801297	1861.5930056710768	1860.0	1766.95	1823.0	1901.0	1958.0	0.0	0.0	0.0	0.0	0.0	0.0	2326.0	1744.489010989011	-117.10399468206651	1799.0	1262.0	1379.45	1592.5	1891.5	1986.95	634994.0	0.0	0.0	0.0	0.0	0.0	0.0	0.0	0.0
Position_2	70	29	29.0	0.4833333333333333	0.0080555555555555	0.0852598371136854	-38390.00000000005	-25013.00000000005	-26027.744612476377	1885.185081837016	1881.0	1737.0	1815.0	1953.0	2042.0	-2558.7653462314324	-3.4057166758340363	-1667.1632614036694	-2.2189943009282835	1861.5930056710768	1860.0	1766.95	1823.0	1901.0	1958.0	0.0	0.0	0.0	0.0	0.0	0.0	2303.0	1820.7331240188385	-40.85988165223921	1814.0	1207.0	1587.4	1726.0	1915.0	2089.9999999999995	1159807.0	0.0	0.0	0.0	0.0	0.0	0.0	0.0	0.0
Position_2	72	29	29.0	0.4833333333333333	0.0080555555555555	0.0730983649667086	12547.000000000007	23677.000000000007	22832.706994328968	1885.185081837016	1881.0	1737.0	1815.0	1953.0	2042.0	1135.084066669833	1.5107968927375477	2141.9770021950767	2.850971389921647	1861.5930056710768	1860.0	1766.95	1823.0	1901.0	1958.0	0.0	0.0	0.0	0.0	0.0	0.0	2253.0	1904.6735849056604	43.08057923458296	1893.0	1447.0	1679.0	1818.0	2004.5	2133.0	1009477.0	0.0	0.0	0.0	0.0	0.0	0.0	0.0	0.0
Position_2	73	29	29.0	0.4833333333333333	0.0080555555555555	0.0350830021284768	15596.999999999978	24920.99999999997	24213.7054820416	1885.185081837016	1881.0	1737.0	1815.0	1953.0	2042.0	1913.892753131544	2.547391254418085	3058.031756157673	4.070240267445863	1861.5930056710768	1860.0	1766.95	1823.0	1901.0	1958.0	0.0	0.0	0.0	0.0	0.0	0.0	2170.0	1916.1283783783783	54.535372707300894	1915.5	1731.0	1807.0	1872.0	1960.0	2025.7	850761.0	0.0	0.0	0.0	0.0	0.0	0.0	0.0	0.0
Position_2	1	30	30.0	0.5	0.0083333333333333	0.121885125160194	4959.999999999938	-88013.00000000006	-87558.8007561441	2034.9232334264632	2034.0	1901.0	1980.0	2086.0	2166.0	67.14448269622385	0.0893693064686739	-1191.4490636175055	-1.5858187036749	2084.750850661626	2085.0	1988.0	2045.0	2124.25	2183.0	0.0	0.0	0.0	0.0	0.0	0.0	2817.0	2036.720789906747	-48.03006075487883	2041.0	1132.0	1574.6	1914.5	2179.0	2437.9	3712942.0	0.0	0.0	0.0	0.0	0.0	0.0	0.0	0.0
Position_2	2	30	30.0	0.5	0.0083333333333333	0.1123752490121212	2368.999999999809	-101416.0000000002	-100908.98109640894	2034.9232334264632	2034.0	1901.0	1980.0	2086.0	2166.0	28.507052378677702	0.03794288671602	-1220.3762026324257	-1.6243207257037586	2084.750850661626	2085.0	1988.0	2045.0	2124.25	2183.0	0.0	0.0	0.0	0.0	0.0	0.0	2902.0	2035.164127764128	-49.58672289749825	2025.0	1176.0	1685.0	1898.5	2172.0	2398.3	4141559.0	0.0	0.0	0.0	0.0	0.0	0.0	0.0	0.0
Position_2	7	30	30.0	0.5	0.0083333333333333	0.1194891721381271	111550.99999999994	21535.99999999994	21975.7485822302	2034.9232334264632	2034.0	1901.0	1980.0	2086.0	2166.0	1634.0200762318834	2.1748807214646364	315.4633877036491	0.4198817690335569	2084.750850661626	2085.0	1988.0	2045.0	2124.25	2183.0	0.0	0.0	0.0	0.0	0.0	0.0	2842.0	2097.201699716714	12.450849055087929	2081.0	1021.0	1733.2	1954.0	2233.0	2537.6	3701561.0	0.0	0.0	0.0	0.0	0.0	0.0	0.0	0.0
Position_2	11	30	30.0	0.5	0.0083333333333333	0.1566568851965	57489.0	-24978.000000000004	-24575.12551984912	2034.9232334264632	2034.0	1901.0	1980.0	2086.0	2166.0	1001.277732793814	1.3327006623485664	-435.0382718385063	-0.5790359398170519	2084.750850661626	2085.0	1988.0	2045.0	2124.25	2183.0	0.0	0.0	0.0	0.0	0.0	0.0	2993.0	2069.552875695733	-15.19797496589308	2103.0	969.0	1319.0	1930.0	2261.0	2520.0	3346467.0	0.0	0.0	0.0	0.0	0.0	0.0	0.0	0.0
Position_2	13	30	30.0	0.5	0.0083333333333333	0.0922660736441172	-38197.99999999986	-121429.99999999984	-121023.38827977335	2034.9232334264632	2034.0	1901.0	1980.0	2086.0	2166.0	-625.6577442088292	-0.8327504575419515	-1988.942349842356	-2.6472822676401755	2084.750850661626	2085.0	1988.0	2045.0	2124.25	2183.0	0.0	0.0	0.0	0.0	0.0	0.0	2714.0	2010.594362745098	-74.1564879165278	1992.0	1349.0	1738.65	1908.0	2102.25	2346.0	3281290.0	0.0	0.0	0.0	0.0	0.0	0.0	0.0	0.0
Position_2	16	30	30.0	0.5	0.0083333333333333	0.1170004032276887	-33659.0000000001	-116432.0000000001	-116027.63062381896	2034.9232334264632	2034.0	1901.0	1980.0	2086.0	2166.0	-590.5396679356935	-0.786008298022408	-2042.77354101692	-2.718931583093521	2084.750850661626	2085.0	1988.0	2045.0	2124.25	2183.0	0.0	0.0	0.0	0.0	0.0	0.0	2720.0	2013.2612446087487	-71.48960605287675	2019.0	1086.0	1573.2	1916.0	2130.5	2409.9	3267523.0	0.0	0.0	0.0	0.0	0.0	0.0	0.0	0.0
Position_2	20	30	30.0	0.5	0.0083333333333333	0.1388197851624623	37976.00000000035	-48978.99999999965	-48554.20037807184	2034.9232334264632	2034.0	1901.0	1980.0	2086.0	2166.0	559.1124275260062	0.7441786410371142	-721.1072147618445	-0.9597937028480152	2084.750850661626	2085.0	1988.0	2045.0	2124.25	2183.0	0.0	0.0	0.0	0.0	0.0	0.0	3001.0	2056.2733137829914	-28.47753687863451	2048.0	1019.0	1547.0	1906.0	2228.0	2497.8	3505946.0	0.0	0.0	0.0	0.0	0.0	0.0	0.0	0.0
Position_2	22	30	30.0	0.5	0.0083333333333333	0.1177794492754665	-67240.99999999993	-148687.99999999994	-148290.10850661653	2034.9232334264632	2034.0	1901.0	1980.0	2086.0	2166.0	-1154.3485632677268	-1.5364379377093444	-2552.5762432913234	-3.397478979820752	2084.750850661626	2085.0	1988.0	2045.0	2124.25	2183.0	0.0	0.0	0.0	0.0	0.0	0.0	2573.0	1991.8954289292424	-92.85542173238356	2012.0	1114.0	1503.6	1895.0	2125.0	2341.0	3181057.0	0.0	0.0	0.0	0.0	0.0	0.0	0.0	0.0
Position_2	24	30	30.0	0.5	0.0083333333333333	0.1412667562624556	255925.9999999996	150916.9999999996	151429.99848771183	2034.9232334264632	2034.0	1901.0	1980.0	2086.0	2166.0	3147.485032052766	4.189302577662232	1856.040412393844	2.4703897888962056	2084.750850661626	2085.0	1988.0	2045.0	2124.25	2183.0	0.0	0.0	0.0	0.0	0.0	0.0	2954.0	2158.296260320544	73.54540965891783	2110.0	1126.0	1751.6	1965.0	2334.5	2738.1	4443932.0	0.0	0.0	0.0	0.0	0.0	0.0	0.0	0.0
Position_2	25	30	30.0	0.5	0.0083333333333333	0.1786986802613463	27283.99999999991	-57121.00000000009	-56708.65784499099	2034.9232334264632	2034.0	1901.0	1980.0	2086.0	2166.0	437.6988067227858	0.5825771117480278	-916.3536702394211	-1.2196667350886696	2084.750850661626	2085.0	1988.0	2045.0	2124.25	2183.0	0.0	0.0	0.0	0.0	0.0	0.0	3204.0	2050.4858006042296	-34.265050057396365	2058.0	987.0	1306.0	1872.0	2269.5	2657.3	3393554.0	0.0	0.0	0.0	0.0	0.0	0.0	0.0	0.0
Position_2	28	30	30.0	0.5	0.0083333333333333	0.1489451069538185	-70167.99999999994	-148962.99999999994	-148578.06427221198	2034.9232334264632	2034.0	1901.0	1980.0	2086.0	2166.0	-1206.8365910547711	-1.6062995026939002	-2562.0510647772767	-3.410089967218555	2084.750850661626	2085.0	1988.0	2045.0	2124.25	2183.0	0.0	0.0	0.0	0.0	0.0	0.0	2857.0	1988.5838187702263	-96.16703189139936	1998.0	1007.0	1400.2	1833.0	2171.0	2423.8	3072362.0	0.0	0.0	0.0	0.0	0.0	0.0	0.0	0.0
Position_2	30	30	30.0	0.5	0.0083333333333333	0.1465250284148534	31579.00000000025	-48541.99999999975	-48150.586389414064	2034.9232334264632	2034.0	1901.0	1980.0	2086.0	2166.0	530.5278251225985	0.7061325352381785	-815.506560913925	-1.0854392325764342	2084.750850661626	2085.0	1988.0	2045.0	2124.25	2183.0	0.0	0.0	0.0	0.0	0.0	0.0	3193.0	2054.101209420752	-30.649641240874644	2040.0	1000.0	1530.0	1900.0	2215.0	2569.5	3226993.0	0.0	0.0	0.0	0.0	0.0	0.0	0.0	0.0
Position_2	34	30	30.0	0.5	0.0083333333333333	0.1269715796767054	-77824.00000000013	-155446.00000000012	-155066.79470699478	2034.9232334264632	2034.0	1901.0	1980.0	2086.0	2166.0	-1360.834274494136	-1.8112704193516949	-2718.13636709775	-3.617839504607105	2084.750850661626	2085.0	1988.0	2045.0	2124.25	2183.0	0.0	0.0	0.0	0.0	0.0	0.0	2677.0	1982.867279894875	-101.88357076675084	2013.0	1001.0	1441.05	1897.0	2119.0	2336.0	3017924.0	0.0	0.0	0.0	0.0	0.0	0.0	0.0	0.0
Position_2	35	30	30.0	0.5	0.0083333333333333	0.1160836277176982	13694.000000000056	-49902.99999999995	-49592.31077504747	2034.9232334264632	2034.0	1901.0	1980.0	2086.0	2166.0	355.043269393482	0.4725625915627244	-1293.8311868367782	-1.7220893096797518	2084.750850661626	2085.0	1988.0	2045.0	2124.25	2183.0	0.0	0.0	0.0	0.0	0.0	0.0	2739.0	2044.981555733761	-39.76929492786485	2051.0	1072.0	1679.3	1939.0	2182.0	2421.0	2550092.0	0.0	0.0	0.0	0.0	0.0	0.0	0.0	0.0
Position_2	36	30	30.0	0.5	0.0083333333333333	0.1157489879487129	10707.999999999987	-60437.000000000015	-60089.43667296816	2034.9232334264632	2034.0	1901.0	1980.0	2086.0	2166.0	221.87903205336352	0.2953209916630268	-1252.306972376648	-1.6668205802333185	2084.750850661626	2085.0	1988.0	2045.0	2124.25	2183.0	0.0	0.0	0.0	0.0	0.0	0.0	2728.0	2041.6759856630824	-43.07486499854349	2039.0	947.0	1726.2	1928.0	2180.0	2400.3	2848138.0	0.0	0.0	0.0	0.0	0.0	0.0	0.0	0.0
Position_2	38	30	30.0	0.5	0.0083333333333333	0.0910273378772486	-56503.00000000009	-132544.0000000001	-132172.51833648433	2034.9232334264632	2034.0	1901.0	1980.0	2086.0	2166.0	-1113.2894505952736	-1.481788258742309	-2611.5398640727008	-3.4759595590807644	2084.750850661626	2085.0	1988.0	2045.0	2124.25	2183.0	0.0	0.0	0.0	0.0	0.0	0.0	2537.0	1996.103957075788	-88.64689358583792	2000.0	1318.0	1703.0	1892.0	2098.5	2305.5	2976191.0	0.0	0.0	0.0	0.0	0.0	0.0	0.0	0.0
Position_2	39	30	30.0	0.5	0.0083333333333333	0.1279658824976237	3053.999999999988	-65184.000000000015	-64850.63818525549	2034.9232334264632	2034.0	1901.0	1980.0	2086.0	2166.0	68.36096221105514	0.0909884407029143	-1459.0834842061024	-1.9420401174783224	2084.750850661626	2085.0	1988.0	2045.0	2124.25	2183.0	0.0	0.0	0.0	0.0	0.0	0.0	2837.0	2036.2825112107623	-48.4683394508636	2031.0	1039.0	1541.1	1931.25	2187.0	2433.15	2724546.0	0.0	0.0	0.0	0.0	0.0	0.0	0.0	0.0
Position_2	42	30	30.0	0.5	0.0083333333333333	0.1317179459253311	183488.00000000003	107906.00000000004	108275.23931947042	2034.9232334264632	2034.0	1901.0	1980.0	2086.0	2166.0	3329.473421311596	4.431529123765734	1958.0035697159983	2.606102751291993	2084.750850661626	2085.0	1988.0	2045.0	2124.25	2183.0	0.0	0.0	0.0	0.0	0.0	0.0	3144.0	2157.811066126856	73.0602154652297	2128.0	1221.0	1774.25	1971.0	2309.0	2721.95	3197876.0	0.0	0.0	0.0	0.0	0.0	0.0	0.0	0.0
Position_2	43	30	30.0	0.5	0.0083333333333333	0.1434794477757865	96663.99999999977	10881.99999999977	11301.069187144976	2034.9232334264632	2034.0	1901.0	1980.0	2086.0	2166.0	1474.9089719340534	1.9631038416442248	166.0386434720896	0.2209974344613512	2084.750850661626	2085.0	1988.0	2045.0	2124.25	2183.0	0.0	0.0	0.0	0.0	0.0	0.0	3045.0	2091.4696789536265	6.71882829200058	2050.5	999.0	1641.65	1929.0	2234.0	2644.95	3517852.0	0.0	0.0	0.0	0.0	0.0	0.0	0.0	0.0
Position_2	44	30	30.0	0.5	0.0083333333333333	0.1611428174214966	-108684.99999999993	-186663.9999999999	-186283.05066162595	2034.9232334264632	2034.0	1901.0	1980.0	2086.0	2166.0	-2002.8243075240928	-2.665759153314568	-3439.804909046119	-4.578380333940384	2084.750850661626	2085.0	1988.0	2045.0	2124.25	2183.0	0.0	0.0	0.0	0.0	0.0	0.0	2934.0	1962.9175931981688	-121.83325746345712	1986.0	967.0	1256.2	1867.0	2138.0	2423.0	3001301.0	0.0	0.0	0.0	0.0	0.0	0.0	0.0	0.0
Position_2	46	30	30.0	0.5	0.0083333333333333	0.1484093392346725	-117983.00000000006	-186017.0000000001	-185684.63478260904	2034.9232334264632	2034.0	1901.0	1980.0	2086.0	2166.0	-2608.125276687915	-3.471414743271615	-4112.080889565919	-5.473179664012238	2084.750850661626	2085.0	1988.0	2045.0	2124.25	2183.0	0.0	0.0	0.0	0.0	0.0	0.0	2903.0	1945.5569715142428	-139.1938791473831	1975.5	1063.0	1291.95	1872.0	2091.0	2377.0	2595373.0	0.0	0.0	0.0	0.0	0.0	0.0	0.0	0.0
Position_2	49	30	30.0	0.5	0.0083333333333333	0.0933074090508484	73209.99999999991	13743.999999999916	14034.508128544094	2034.9232334264632	2034.0	1901.0	1980.0	2086.0	2166.0	1979.2946858787304	2.63444122690459	371.5807425586277	0.4945739683455335	2084.750850661626	2085.0	1988.0	2045.0	2124.25	2183.0	0.0	0.0	0.0	0.0	0.0	0.0	2696.0	2096.78730703259	12.03645637096406	2104.0	1100.0	1789.5	1976.0	2223.0	2393.0	2444854.0	0.0	0.0	0.0	0.0	0.0	0.0	0.0	0.0
Position_2	50	30	30.0	0.5	0.0083333333333333	0.1239545882949163	26540.00000000016	-43737.99999999984	-43394.67221172036	2034.9232334264632	2034.0	1901.0	1980.0	2086.0	2166.0	574.9941677179063	0.7653172372325332	-947.592121614376	-1.2612451138687344	2084.750850661626	2085.0	1988.0	2045.0	2124.25	2183.0	0.0	0.0	0.0	0.0	0.0	0.0	3019.0	2053.2597968069667	-31.491053854659185	2046.0	1226.0	1616.85	1926.0	2181.0	2498.3	2829392.0	0.0	0.0	0.0	0.0	0.0	0.0	0.0	0.0
Position_2	52	30	30.0	0.5	0.0083333333333333	0.1071586714489266	-62534.99999999996	-142859.99999999997	-142467.58979206078	2034.9232334264632	2034.0	1901.0	1980.0	2086.0	2166.0	-1163.325243196652	-1.548385898694744	-2657.5940552182583	-3.5372576874955017	2084.750850661626	2085.0	1988.0	2045.0	2124.25	2183.0	0.0	0.0	0.0	0.0	0.0	0.0	2610.0	1994.295238095238	-90.4556125663878	2028.0	1108.0	1539.1	1925.0	2112.0	2290.6	3141015.0	0.0	0.0	0.0	0.0	0.0	0.0	0.0	0.0
Position_2	54	30	30.0	0.5	0.0083333333333333	0.1485314540536951	-182441.99999999988	-257870.99999999988	-257502.5081285446	2034.9232334264632	2034.0	1901.0	1980.0	2086.0	2166.0	-3451.8976019047464	-4.594475708135217	-4879.053543048087	-6.494020265797004	2084.750850661626	2085.0	1988.0	2045.0	2124.25	2183.0	0.0	0.0	0.0	0.0	0.0	0.0	2809.0	1910.645030425964	-174.10582023566235	1958.0	989.0	1297.8	1806.5	2081.0	2243.0	2825844.0	0.0	0.0	0.0	0.0	0.0	0.0	0.0	0.0
Position_2	55	30	30.0	0.5	0.0083333333333333	0.1417904235181049	178751.0	99242.0	99630.4238185252	2034.9232334264632	2034.0	1901.0	1980.0	2086.0	2166.0	3004.7255001046337	3.999289640639268	1668.214264990876	2.220393186702856	2084.750850661626	2085.0	1988.0	2045.0	2124.25	2183.0	0.0	0.0	0.0	0.0	0.0	0.0	3000.0	2148.657472738935	63.906622077309294	2116.0	1120.0	1698.7	1964.0	2312.5	2728.7	3349757.0	0.0	0.0	0.0	0.0	0.0	0.0	0.0	0.0
Position_2	56	30	30.0	0.5	0.0083333333333333	0.1529555914085778	-55992.00000000007	-115152.00000000007	-114862.98676748612	2034.9232334264632	2034.0	1901.0	1980.0	2086.0	2166.0	-1529.3566226537057	-2.0355736647520817	-3145.2434957104474	-4.1863190927906055	2084.750850661626	2085.0	1988.0	2045.0	2124.25	2183.0	0.0	0.0	0.0	0.0	0.0	0.0	2774.0	1985.7310344827583	-99.01981617886736	2003.0	982.0	1329.0	1871.75	2164.0	2434.0	2303448.0	0.0	0.0	0.0	0.0	0.0	0.0	0.0	0.0
Position_2	57	30	30.0	0.5	0.0083333333333333	0.1744136077645156	-66616.00000000001	-139750.00000000003	-139392.71984877158	2034.9232334264632	2034.0	1901.0	1980.0	2086.0	2166.0	-1284.0464286989509	-1.7090657965983036	-2693.7295606262514	-3.5853540451935406	2084.750850661626	2085.0	1988.0	2045.0	2124.25	2183.0	0.0	0.0	0.0	0.0	0.0	0.0	2880.0	1987.5453277545328	-97.20552290709315	1980.0	971.0	1278.2	1841.0	2154.75	2629.35	2850140.0	0.0	0.0	0.0	0.0	0.0	0.0	0.0	0.0
Position_2	58	30	30.0	0.5	0.0083333333333333	0.1168083117633789	14769.999999999827	-35618.000000000175	-35371.84045368658	2034.9232334264632	2034.0	1901.0	1980.0	2086.0	2166.0	525.8810772678953	0.6999477138435687	-1268.1673805096957	-1.6879307834584047	2084.750850661626	2085.0	1988.0	2045.0	2124.25	2183.0	0.0	0.0	0.0	0.0	0.0	0.0	2972.0	2048.9493927125504	-35.801457949075484	2029.0	1210.0	1680.4	1920.75	2159.25	2475.3	2024362.0	0.0	0.0	0.0	0.0	0.0	0.0	0.0	0.0
Position_2	62	30	30.0	0.5	0.0083333333333333	0.1273138113123806	30739.000000000244	-32551.99999999976	-32242.80567107752	2034.9232334264632	2034.0	1901.0	1980.0	2086.0	2166.0	793.2159661144287	1.0557704508983046	-840.0001993869836	-1.118040265384075	2084.750850661626	2085.0	1988.0	2045.0	2124.25	2183.0	0.0	0.0	0.0	0.0	0.0	0.0	2932.0	2058.7695406929897	-25.9813099686362	2040.0	1070.0	1676.0	1922.0	2202.0	2531.0	2554933.0	0.0	0.0	0.0	0.0	0.0	0.0	0.0	0.0
Position_2	63	30	30.0	0.5	0.0083333333333333	0.1253350247435579	9237.000000000036	-38090.99999999996	-37859.789413988816	2034.9232334264632	2034.0	1901.0	1980.0	2086.0	2166.0	334.421284306361	0.4451147294117664	-1379.0669200512648	-1.8355380705882336	2084.750850661626	2085.0	1988.0	2045.0	2124.25	2183.0	0.0	0.0	0.0	0.0	0.0	0.0	2898.0	2043.9536637931035	-40.79718686852243	2060.0	1103.0	1632.05	1898.0	2172.25	2450.95	1896789.0	0.0	0.0	0.0	0.0	0.0	0.0	0.0	0.0
Position_2	64	30	30.0	0.5	0.0083333333333333	0.1412454207358093	13653.00000000006	-44537.99999999994	-44253.72060491512	2034.9232334264632	2034.0	1901.0	1980.0	2086.0	2166.0	388.950119498681	0.5176926090527444	-1268.809816321113	-1.6887858655234014	2084.750850661626	2085.0	1988.0	2045.0	2124.25	2183.0	0.0	0.0	0.0	0.0	0.0	0.0	2852.0	2045.965819456617	-38.78503120500886	2009.0	1193.0	1621.0	1877.0	2185.0	2612.0	2334447.0	0.0	0.0	0.0	0.0	0.0	0.0	0.0	0.0
Position_2	65	30	30.0	0.5	0.0083333333333333	0.1550205466888859	-90178.0	-136180.00000000003	-135955.2672967866	2034.9232334264632	2034.0	1901.0	1980.0	2086.0	2166.0	-3790.047915115445	-5.044553775018657	-5723.443911823519	-7.617903846637103	2084.750850661626	2085.0	1988.0	2045.0	2124.25	2183.0	0.0	0.0	0.0	0.0	0.0	0.0	2744.0	1934.0243902439024	-150.7264604177235	1979.0	1038.0	1307.05	1811.75	2108.5	2339.7499999999995	1744490.0	0.0	0.0	0.0	0.0	0.0	0.0	0.0	0.0
Position_2	67	30	30.0	0.5	0.0083333333333333	0.1504317536573896	35460.000000000095	-24668.999999999905	-24375.252930056864	2034.9232334264632	2034.0	1901.0	1980.0	2086.0	2166.0	969.4472718660912	1.2903343188537677	-674.4301959860251	-0.8976665908573993	2084.750850661626	2085.0	1988.0	2045.0	2124.25	2183.0	0.0	0.0	0.0	0.0	0.0	0.0	3580.0	2064.0763358778627	-20.674514783763243	2033.0	1056.0	1548.7	1920.5	2201.0	2613.899999999999	2433546.0	0.0	0.0	0.0	0.0	0.0	0.0	0.0	0.0
Position_2	68	30	30.0	0.5	0.0083333333333333	0.1683741573579643	3654.9999999999673	-44234.00000000004	-44000.04877126677	2034.9232334264632	2034.0	1901.0	1980.0	2086.0	2166.0	139.82026837462885	0.1861007772066309	-1692.1504107478504	-2.252252196705389	2084.750850661626	2085.0	1988.0	2045.0	2124.25	2183.0	0.0	0.0	0.0	0.0	0.0	0.0	2938.0	2037.8924387646432	-46.85841189698272	2020.0	1073.0	1376.3000000000002	1865.5	2226.0	2648.2	1913581.0	0.0	0.0	0.0	0.0	0.0	0.0	0.0	0.0
Position_2	69	30	30.0	0.5	0.0083333333333333	0.1809027943888789	-66649.99999999999	-105257.0	-105068.3939508508	2034.9232334264632	2034.0	1901.0	1980.0	2086.0	2166.0	-3642.443699862336	-4.848092564516769	-5752.328529878618	-7.65634927326844	2084.750850661626	2085.0	1988.0	2045.0	2124.25	2183.0	0.0	0.0	0.0	0.0	0.0	0.0	3229.0	1945.9550858652576	-138.7957647963683	1984.0	1189.0	1323.2	1738.0	2110.0	2609.199999999997	1473088.0	0.0	0.0	0.0	0.0	0.0	0.0	0.0	0.0
Position_2	70	30	30.0	0.5	0.0083333333333333	0.1120469871292405	50533.00000000019	5143.000000000188	5364.742911153121	2034.9232334264632	2034.0	1901.0	1980.0	2086.0	2166.0	2141.377181976596	2.850173029210849	217.9388290207586	0.2900765814266297	2084.750850661626	2085.0	1988.0	2045.0	2124.25	2183.0	0.0	0.0	0.0	0.0	0.0	0.0	2898.0	2090.778651685393	6.027801023767552	2072.0	1241.0	1743.45	1940.0	2250.5	2499.3	1860793.0	0.0	0.0	0.0	0.0	0.0	0.0	0.0	0.0
Position_2	72	30	30.0	0.5	0.0083333333333333	0.0916392996059203	25417.99999999992	-13342.00000000008	-13152.646502835778	2034.9232334264632	2034.0	1901.0	1980.0	2086.0	2166.0	1319.280369424885	1.7559621717045215	-692.4950306423392	-0.9217108857849532	2084.750850661626	2085.0	1988.0	2045.0	2124.25	2183.0	0.0	0.0	0.0	0.0	0.0	0.0	2554.0	2067.444736842105	-17.30611381952076	2066.0	1177.0	1767.7	1969.75	2173.5	2396.15	1571258.0	0.0	0.0	0.0	0.0	0.0	0.0	0.0	0.0
Position_2	73	30	30.0	0.5	0.0083333333333333	0.1248817464762026	48764.00000000005	31118.000000000044	31204.20567107748	2034.9232334264632	2034.0	1901.0	1980.0	2086.0	2166.0	8408.965396435424	11.192332942655549	5366.05252248129	7.142215907422597	2084.750850661626	2085.0	1988.0	2045.0	2124.25	2183.0	0.0	0.0	0.0	0.0	0.0	0.0	3241.0	2174.936416184971	90.1855655233453	2141.5	1575.0	1760.5	2015.0	2317.75	2693.0	752528.0	0.0	0.0	0.0	0.0	0.0	0.0	0.0	0.0
Position_2	75	30	30.0	0.5	0.0083333333333333	0.1166569520185821	64966.99999999998	48340.99999999998	48422.222684309934	2034.9232334264632	2034.0	1901.0	1980.0	2086.0	2166.0	11655.9719201096	15.514098625665875	8673.039213601029	11.54381519330297	2084.750850661626	2085.0	1988.0	2045.0	2124.25	2183.0	0.0	0.0	0.0	0.0	0.0	0.0	2886.0	2233.28527607362	148.53442541199365	2202.5	1567.0	1861.25	2046.5	2403.75	2680.5	728051.0	0.0	0.0	0.0	0.0	0.0	0.0	0.0	0.0
Position_2	76	30	30.0	0.5	0.0083333333333333	0.1160978707182874	34237.999999999935	-7735.000000000064	-7529.9500945181935	2034.9232334264632	2034.0	1901.0	1980.0	2086.0	2166.0	1668.3731265202484	2.22060463139845	-376.9164709864552	-0.5016758228829717	2084.750850661626	2085.0	1988.0	2045.0	2124.25	2183.0	0.0	0.0	0.0	0.0	0.0	0.0	2872.0	2075.6014580801943	-9.149392581431584	2056.0	1229.0	1715.6	1945.0	2177.0	2584.2	1708220.0	0.0	0.0	0.0	0.0	0.0	0.0	0.0	0.0
Position_2	77	30	30.0	0.5	0.0083333333333333	0.1580313181420352	-50918.00000000003	-68054.00000000003	-67970.28582230634	2034.9232334264632	2034.0	1901.0	1980.0	2086.0	2166.0	-9341.097339456812	-12.433000558817016	-12484.76056285388	-16.617216309158515	2084.750850661626	2085.0	1988.0	2045.0	2124.25	2183.0	0.0	0.0	0.0	0.0	0.0	0.0	2582.0	1882.4583333333333	-202.29251732829263	1943.5	1255.0	1361.25	1621.25	2112.5	2264.25	632506.0	0.0	0.0	0.0	0.0	0.0	0.0	0.0	0.0
Position_2	78	30	30.0	0.5	0.0083333333333333	0.1226247030988897	58684.00000000001	50167.00000000001	50208.60793950848	2034.9232334264632	2034.0	1901.0	1980.0	2086.0	2166.0	34985.11842223632	46.565192619996544	29907.61427115278	39.80703459490435	2084.750850661626	2085.0	1988.0	2045.0	2124.25	2183.0	0.0	0.0	0.0	0.0	0.0	0.0	3166.0	2385.4011976047905	300.6503469431645	2341.0	1717.0	1950.5	2172.5	2605.0	2903.1	398362.0	0.0	0.0	0.0	0.0	0.0	0.0	0.0	0.0
Position_2	79	30	30.0	0.5	0.0083333333333333	0.0919585482320319	16813.00000000009	-14551.999999999907	-14398.77315689985	2034.9232334264632	2034.0	1901.0	1980.0	2086.0	2166.0	1224.6720313087312	1.6300384736719211	-1059.9790281094658	-1.410832086413699	2084.750850661626	2085.0	1988.0	2045.0	2124.25	2183.0	0.0	0.0	0.0	0.0	0.0	0.0	2484.0	2061.338211382114	-23.41263927951195	2091.0	1332.0	1693.6	1967.5	2188.0	2322.9	1267723.0	0.0	0.0	0.0	0.0	0.0	0.0	0.0	0.0
Position_2	80	30	30.0	0.5	0.0083333333333333	0.0589593904481067	4730.000000000024	-7866.999999999976	-7805.460113421579	2034.9232334264632	2034.0	1901.0	1980.0	2086.0	2166.0	1288.8416334437984	1.7154482141136955	-2143.618843615704	-2.853156680852502	2084.750850661626	2085.0	1988.0	2045.0	2124.25	2183.0	0.0	0.0	0.0	0.0	0.0	0.0	2334.0	2053.1497975708503	-31.601053090775626	2060.0	1658.0	1838.9	1988.0	2138.5	2222.7	507128.0	0.0	0.0	0.0	0.0	0.0	0.0	0.0	0.0
Position_2	81	30	30.0	0.5	0.0083333333333333	0.0990847790145268	-66063.0	-74325.0	-74284.6378071834	2034.9232334264632	2034.0	1901.0	1980.0	2086.0	2166.0	-33667.81447254103	-44.81186106295211	-37878.393513337454	-50.41614176625215	2084.750850661626	2085.0	1988.0	2045.0	2124.25	2183.0	0.0	0.0	0.0	0.0	0.0	0.0	2042.0	1626.2037037037037	-458.5471469579222	1639.5	1242.0	1382.55	1488.5	1759.0	1875.95	263445.0	0.0	0.0	0.0	0.0	0.0	0.0	0.0	0.0
Position_2	82	30	30.0	0.5	0.0083333333333333	0.1046881778298803	-33840.99999999999	-40470.99999999999	-40438.61058601136	2034.9232334264632	2034.0	1901.0	1980.0	2086.0	2166.0	-25503.421566307155	-33.945054104754824	-30499.95491297588	-40.5954399891709	2084.750850661626	2085.0	1988.0	2045.0	2124.25	2183.0	0.0	0.0	0.0	0.0	0.0	0.0	2228.0	1773.6846153846154	-311.0662352770105	1793.5	1389.0	1469.9	1649.0	1904.75	2054.3	230579.0	0.0	0.0	0.0	0.0	0.0	0.0	0.0	0.0
Position_2	1	31	31.0	0.5166666666666667	0.0086111111111111	0.118051277801023	37177.000000000255	-58872.99999999975	-59300.9581285444	2033.5073495609467	2032.0	1899.0	1978.0	2085.0	2166.0	472.63659935764537	0.6290793137450259	-748.4609977669619	-0.9962015880278264	2082.222778827977	2082.0	1984.0	2042.0	2123.0	2182.0	0.0	0.0	0.0	0.0	0.0	0.0	2749.0	2051.3529411764707	-30.86983765150672	2049.0	1104.0	1612.0	1935.0	2189.0	2446.0	3940649.0	0.0	0.0	0.0	0.0	0.0	0.0	0.0	0.0
Position_2	2	31	31.0	0.5166666666666667	0.0086111111111111	0.1048046335163443	-22909.000000000146	-123859.00000000016	-124308.79045368658	2033.5073495609467	2032.0	1899.0	1978.0	2085.0	2166.0	-286.3082993784675	-0.3810763464727402	-1547.9444608109227	-2.060314077339338	2082.222778827977	2082.0	1984.0	2042.0	2123.0	2182.0	0.0	0.0	0.0	0.0	0.0	0.0	3179.0	2020.6532937097568	-61.5694851182202	2020.0	1156.0	1703.5	1925.0	2124.0	2352.0	4079699.0	0.0	0.0	0.0	0.0	0.0	0.0	0.0	0.0
Position_2	7	31	31.0	0.5166666666666667	0.0086111111111111	0.1186998390746163	51601.00000000021	-39548.99999999979	-39955.125803402654	2033.5073495609467	2032.0	1899.0	1978.0	2085.0	2166.0	733.84319825377	0.9767452968757676	-562.4457791077319	-0.748615331992391	2082.222778827977	2082.0	1984.0	2042.0	2123.0	2182.0	0.0	0.0	0.0	0.0	0.0	0.0	2835.0	2060.305540318157	-21.91723850982044	2066.0	1043.0	1692.6	1932.0	2222.5	2417.0	3755937.0	0.0	0.0	0.0	0.0	0.0	0.0	0.0	0.0
Position_2	11	31	31.0	0.5166666666666667	0.0086111111111111	0.1437061802936399	-37034.00000000004	-115084.00000000004	-115431.7577504728	2033.5073495609467	2032.0	1899.0	1978.0	2085.0	2166.0	-686.9112224183425	-0.9142788370388136	-2134.592296829737	-2.841142347080379	2082.222778827977	2082.0	1984.0	2042.0	2123.0	2182.0	0.0	0.0	0.0	0.0	0.0	0.0	2744.0	2008.275464445868	-73.94731438210943	2043.0	953.0	1382.0	1892.0	2197.0	2388.0	3134918.0	0.0	0.0	0.0	0.0	0.0	0.0	0.0	0.0
Position_2	13	31	31.0	0.5166666666666667	0.0086111111111111	0.1092655931365003	-2148.9999999998454	-92998.99999999984	-93403.78913043484	2033.5073495609467	2032.0	1899.0	1978.0	2085.0	2166.0	-30.329152377812267	-0.0403681018148681	-1312.5085351253426	-1.746948860251831	2082.222778827977	2082.0	1984.0	2042.0	2123.0	2182.0	0.0	0.0	0.0	0.0	0.0	0.0	2948.0	2030.8172812328007	-51.40549759517603	2008.0	1309.0	1722.0	1897.0	2133.0	2447.0	3689995.0	0.0	0.0	0.0	0.0	0.0	0.0	0.0	0.0
Position_2	16	31	31.0	0.5166666666666667	0.0086111111111111	0.1192532759924804	-49135.99999999991	-127235.99999999993	-127583.98052930066	2033.5073495609467	2032.0	1899.0	1978.0	2085.0	2166.0	-926.768521676267	-1.2335289023511111	-2399.8355507978195	-3.194181118111897	2082.222778827977	2082.0	1984.0	2042.0	2123.0	2182.0	0.0	0.0	0.0	0.0	0.0	0.0	2705.0	2000.5428937259924	-81.67988510198506	2001.0	1063.0	1530.0	1907.0	2114.0	2381.95	3124848.0	0.0	0.0	0.0	0.0	0.0	0.0	0.0	0.0
Position_2	20	31	31.0	0.5166666666666667	0.0086111111111111	0.134143295903126	45015.00000000031	-37884.999999999694	-38254.36729678629	2033.5073495609467	2032.0	1899.0	1978.0	2085.0	2166.0	696.2934415976714	0.9267665707665004	-586.0063764284658	-0.7799744870262879	2082.222778827977	2082.0	1984.0	2042.0	2123.0	2182.0	0.0	0.0	0.0	0.0	0.0	0.0	3005.0	2059.150180940893	-23.07259788708461	2054.5	951.0	1606.4	1914.0	2219.0	2488.15	3414071.0	0.0	0.0	0.0	0.0	0.0	0.0	0.0	0.0
Position_2	22	31	31.0	0.5166666666666667	0.0086111111111111	0.1306400188088199	-70391.99999999981	-154991.99999999985	-155368.94177693763	2033.5073495609467	2032.0	1899.0	1978.0	2085.0	2166.0	-1145.5243754089863	-1.524692943669361	-2522.262671800629	-3.3571316161666376	2082.222778827977	2082.0	1984.0	2042.0	2123.0	2182.0	0.0	0.0	0.0	0.0	0.0	0.0	2709.0	1990.397163120568	-91.82561570740997	2015.0	1010.0	1441.75	1874.75	2156.0	2360.45	3367752.0	0.0	0.0	0.0	0.0	0.0	0.0	0.0	0.0
Position_2	24	31	31.0	0.5166666666666667	0.0086111111111111	0.1290878636595271	273440.0	173690.0	173245.556238185	2033.5073495609467	2032.0	1899.0	1978.0	2085.0	2166.0	3433.325893701315	4.56975676451645	2180.86005879528	2.902724738256518	2082.222778827977	2082.0	1984.0	2042.0	2123.0	2182.0	0.0	0.0	0.0	0.0	0.0	0.0	2944.0	2169.062656641604	86.83987781362657	2107.0	1110.0	1814.4	1981.5	2321.5	2727.6	4327280.0	0.0	0.0	0.0	0.0	0.0	0.0	0.0	0.0
Position_2	25	31	31.0	0.5166666666666667	0.0086111111111111	0.1775155484497625	117201.99999999958	24101.99999999957	23687.1858223056	2033.5073495609467	2032.0	1899.0	1978.0	2085.0	2166.0	1500.3677272378156	1.9969894449535328	308.5430535475959	0.4106708042718501	2082.222778827977	2082.0	1984.0	2042.0	2123.0	2182.0	0.0	0.0	0.0	0.0	0.0	0.0	3342.0	2094.944146079484	12.721367251506765	2097.0	1004.0	1326.15	1933.25	2274.0	2751.95	3900786.0	0.0	0.0	0.0	0.0	0.0	0.0	0.0	0.0
Position_2	28	31	31.0	0.5166666666666667	0.0086111111111111	0.1426109023940794	-72158.00000000009	-153058.0000000001	-153418.45614366757	2033.5073495609467	2032.0	1899.0	1978.0	2085.0	2166.0	-1169.2284484716142	-1.5562430649157186	-2480.109868152779	-3.301026234511349	2082.222778827977	2082.0	1984.0	2042.0	2123.0	2182.0	0.0	0.0	0.0	0.0	0.0	0.0	2833.0	1987.402966625464	-94.81981220251396	2002.0	937.0	1448.0	1850.0	2152.75	2440.5999999999995	3215618.0	0.0	0.0	0.0	0.0	0.0	0.0	0.0	0.0
Position_2	30	31	31.0	0.5166666666666667	0.0086111111111111	0.1505922713308363	-8859.999999999829	-92309.99999999984	-92681.81786389418	2033.5073495609467	2032.0	1899.0	1978.0	2085.0	2166.0	-137.31068166418382	-0.1827605172950286	-1430.60372736129	-1.904133561117877	2082.222778827977	2082.0	1984.0	2042.0	2123.0	2182.0	0.0	0.0	0.0	0.0	0.0	0.0	3451.0	2026.6914319952068	-55.53134683277062	2027.0	1003.0	1458.0	1903.0	2164.0	2510.0	3382548.0	0.0	0.0	0.0	0.0	0.0	0.0	0.0	0.0
Position_2	34	31	31.0	0.5166666666666667	0.0086111111111111	0.1402339412682828	-123703.00000000004	-199403.00000000003	-199740.28714555787	2033.5073495609467	2032.0	1899.0	1978.0	2085.0	2166.0	-2139.062550942356	-2.847092255304275	-3448.060999697328	-4.589369190597143	2082.222778827977	2082.0	1984.0	2042.0	2123.0	2182.0	0.0	0.0	0.0	0.0	0.0	0.0	2618.0	1950.29392338177	-131.9288554462073	1974.0	1039.0	1377.6	1854.0	2108.0	2356.05	2952745.0	0.0	0.0	0.0	0.0	0.0	0.0	0.0	0.0
Position_2	35	31	31.0	0.5166666666666667	0.0086111111111111	0.1163914377260247	2908.9999999999545	-55141.00000000005	-55399.64621928185	2033.5073495609467	2032.0	1899.0	1978.0	2085.0	2166.0	79.2003257845934	0.1054156336192938	-1501.2668147433264	-1.998186130423368	2082.222778827977	2082.0	1984.0	2042.0	2123.0	2182.0	0.0	0.0	0.0	0.0	0.0	0.0	2724.0	2034.5055986218777	-47.71718020609978	2045.0	1051.0	1672.0	1912.0	2168.0	2397.0	2362061.0	0.0	0.0	0.0	0.0	0.0	0.0	0.0	0.0
Position_2	36	31	31.0	0.5166666666666667	0.0086111111111111	0.1058624146181731	69050.99999999996	-5749.000000000044	-6082.277126654288	2033.5073495609467	2032.0	1899.0	1978.0	2085.0	2166.0	1329.5210492113774	1.7695925165003432	-110.69233627197684	-0.1473314995780011	2082.222778827977	2082.0	1984.0	2042.0	2123.0	2182.0	0.0	0.0	0.0	0.0	0.0	0.0	2808.0	2078.1570855614973	-4.065693266480139	2056.0	1106.0	1774.0	1947.0	2214.25	2444.25	3108923.0	0.0	0.0	0.0	0.0	0.0	0.0	0.0	0.0
Position_2	38	31	31.0	0.5166666666666667	0.0086111111111111	0.1352702952064212	-185780.0000000001	-279230.00000000006	-279646.3736294899	2033.5073495609467	2032.0	1899.0	1978.0	2085.0	2166.0	-2662.067575685652	-3.543211943237602	-4001.125681767168	-5.3254982824321	2082.222778827977	2082.0	1984.0	2042.0	2123.0	2182.0	0.0	0.0	0.0	0.0	0.0	0.0	2711.0	1932.5992509363296	-149.62352789164788	1955.0	970.0	1364.8	1831.0	2079.0	2295.2	3612028.0	0.0	0.0	0.0	0.0	0.0	0.0	0.0	0.0
Position_2	39	31	31.0	0.5166666666666667	0.0086111111111111	0.1221917380646641	28545.000000000226	-38454.999999999774	-38753.52362948954	2033.5073495609467	2032.0	1899.0	1978.0	2085.0	2166.0	634.5876411355509	0.8446361503514183	-854.898151685664	-1.1378694398936189	2082.222778827977	2082.0	1984.0	2042.0	2123.0	2182.0	0.0	0.0	0.0	0.0	0.0	0.0	2977.0	2053.3022388059703	-28.92054002200712	2052.5	1148.0	1587.8	1948.0	2168.25	2470.3499999999995	2751425.0	0.0	0.0	0.0	0.0	0.0	0.0	0.0	0.0
Position_2	42	31	31.0	0.5166666666666667	0.0086111111111111	0.1287929418711836	150348.99999999994	78348.99999999994	78028.19848771243	2033.5073495609467	2032.0	1899.0	1978.0	2085.0	2166.0	2970.3799127602138	3.953575663883844	1547.9071745395706	2.0602644493121685	2082.222778827977	2082.0	1984.0	2042.0	2123.0	2182.0	0.0	0.0	0.0	0.0	0.0	0.0	3250.0	2136.4090277777777	54.1862489498003	2119.0	919.0	1781.7	2014.0	2253.75	2629.1	3076429.0	0.0	0.0	0.0	0.0	0.0	0.0	0.0	0.0
Position_2	43	31	31.0	0.5166666666666667	0.0086111111111111	0.1504562570834608	56653.999999999854	-26846.000000000146	-27218.040642722463	2033.5073495609467	2032.0	1899.0	1978.0	2085.0	2166.0	892.1160346967603	1.187406442181388	-422.7370894812267	-0.5626630660995127	2082.222778827977	2082.0	1984.0	2042.0	2123.0	2182.0	0.0	0.0	0.0	0.0	0.0	0.0	3098.0	2065.9245508982035	-16.29822792977393	2040.5	972.0	1469.25	1918.0	2216.5	2619.55	3450094.0	0.0	0.0	0.0	0.0	0.0	0.0	0.0	0.0
Position_2	44	31	31.0	0.5166666666666667	0.0086111111111111	0.1553146384258766	-121106.0	-197556.0	-197896.6288279775	2033.5073495609467	2032.0	1899.0	1978.0	2085.0	2166.0	-2259.7772453656544	-3.007763513581686	-3686.295918331521	-4.906459867299255	2082.222778827977	2082.0	1984.0	2042.0	2123.0	2182.0	0.0	0.0	0.0	0.0	0.0	0.0	2943.0	1952.7939829954216	-129.42879583255558	1990.0	962.0	1247.8000000000002	1864.0	2126.0	2365.2	2985822.0	0.0	0.0	0.0	0.0	0.0	0.0	0.0	0.0
Position_2	46	31	31.0	0.5166666666666667	0.0086111111111111	0.1302167148071376	-101988.99999999993	-168638.9999999999	-168935.96417769385	2033.5073495609467	2032.0	1899.0	1978.0	2085.0	2166.0	-2201.3378656867267	-2.9299806992290334	-3639.916229510477	-4.844728501478444	2082.222778827977	2082.0	1984.0	2042.0	2123.0	2182.0	0.0	0.0	0.0	0.0	0.0	0.0	2571.0	1955.4891222805704	-126.73365654740724	1994.0	1005.0	1355.4	1879.0	2094.0	2303.8	2606667.0	0.0	0.0	0.0	0.0	0.0	0.0	0.0	0.0
Position_2	49	31	31.0	0.5166666666666667	0.0086111111111111	0.0944708317260147	86006.99999999981	27606.99999999981	27346.79432892217	2033.5073495609467	2032.0	1899.0	1978.0	2085.0	2166.0	2327.1370310512	3.097419388329148	746.977246226821	0.9942267147278988	2082.222778827977	2082.0	1984.0	2042.0	2123.0	2182.0	0.0	0.0	0.0	0.0	0.0	0.0	2809.0	2105.636130136986	23.413351309008704	2080.5	1290.0	1826.35	1979.75	2223.25	2472.3	2459383.0	0.0	0.0	0.0	0.0	0.0	0.0	0.0	0.0
Position_2	50	31	31.0	0.5166666666666667	0.0086111111111111	0.1244699745913268	29115.99999999976	-38634.00000000025	-38935.86531190967	2033.5073495609467	2032.0	1899.0	1978.0	2085.0	2166.0	637.6363814033056	0.8486940236477998	-846.0792677268744	-1.1261315053444698	2082.222778827977	2082.0	1984.0	2042.0	2123.0	2182.0	0.0	0.0	0.0	0.0	0.0	0.0	2882.0	2053.4878228782286	-28.73495594974884	2044.0	1183.0	1587.0	1935.0	2170.0	2512.3	2782476.0	0.0	0.0	0.0	0.0	0.0	0.0	0.0	0.0
Position_2	52	31	31.0	0.5166666666666667	0.0086111111111111	0.078423938143414	-24695.99999999997	-98545.99999999996	-98875.04432892264	2033.5073495609467	2032.0	1899.0	1978.0	2085.0	2166.0	-485.3642970125763	-0.6460198793237389	-1936.7796409702528	-2.577853702131407	2082.222778827977	2082.0	1984.0	2042.0	2123.0	2182.0	0.0	0.0	0.0	0.0	0.0	0.0	2414.0	2015.2796208530808	-66.94315797489685	2030.0	1348.0	1714.0	1937.0	2126.0	2238.2	2976568.0	0.0	0.0	0.0	0.0	0.0	0.0	0.0	0.0
Position_2	54	31	31.0	0.5166666666666667	0.0086111111111111	0.1460399722286923	-137957.00000000003	-219057.00000000003	-219418.34725897943	2033.5073495609467	2032.0	1899.0	1978.0	2085.0	2166.0	-2318.1162713404883	-3.0854127571541903	-3680.854150576146	-4.89921687441685	2082.222778827977	2082.0	1984.0	2042.0	2123.0	2182.0	0.0	0.0	0.0	0.0	0.0	0.0	2975.0	1946.946362515413	-135.27641631256438	1961.0	983.0	1400.15	1810.25	2110.75	2334.0	3157947.0	0.0	0.0	0.0	0.0	0.0	0.0	0.0	0.0
Position_2	55	31	31.0	0.5166666666666667	0.0086111111111111	0.1353516707514471	225159.00000000035	143059.00000000035	142693.1971644614	2033.5073495609467	2032.0	1899.0	1978.0	2085.0	2166.0	3573.473185908776	4.75629281044458	2270.473312205703	3.021999978545791	2082.222778827977	2082.0	1984.0	2042.0	2123.0	2182.0	0.0	0.0	0.0	0.0	0.0	0.0	3000.0	2169.12484774665	86.9020689186732	2146.0	1125.0	1774.05	1979.25	2308.0	2757.95	3561703.0	0.0	0.0	0.0	0.0	0.0	0.0	0.0	0.0
Position_2	56	31	31.0	0.5166666666666667	0.0086111111111111	0.1449261054768986	-28399.999999999927	-87299.99999999993	-87562.43345935734	2033.5073495609467	2032.0	1899.0	1978.0	2085.0	2166.0	-758.4375669993349	-1.0094804016761147	-2331.3943520789453	-3.1030858826170764	2082.222778827977	2082.0	1984.0	2042.0	2123.0	2182.0	0.0	0.0	0.0	0.0	0.0	0.0	2933.0	2007.8913412563668	-74.33143757161065	2002.0	948.0	1499.8	1880.25	2167.0	2463.15	2365296.0	0.0	0.0	0.0	0.0	0.0	0.0	0.0	0.0
Position_2	57	31	31.0	0.5166666666666667	0.0086111111111111	0.165392128993181	-67943.00000000009	-145393.0000000001	-145738.08440453713	2033.5073495609467	2032.0	1899.0	1978.0	2085.0	2166.0	-1248.7925658878448	-1.6621429051967216	-2672.3238233832963	-3.5568630089231674	2082.222778827977	2082.0	1984.0	2042.0	2123.0	2182.0	0.0	0.0	0.0	0.0	0.0	0.0	2925.0	1988.1375080697223	-94.08527075825508	1984.0	973.0	1316.8	1860.0	2142.0	2601.6	3079625.0	0.0	0.0	0.0	0.0	0.0	0.0	0.0	0.0
Position_2	58	31	31.0	0.5166666666666667	0.0086111111111111	0.113735324728276	43546.99999999999	-7353.000000000009	-7579.788846881039	2033.5073495609467	2032.0	1899.0	1978.0	2085.0	2166.0	1526.7495180693495	2.0321036085503046	-257.7947782020333	-0.3431248497869063	2082.222778827977	2082.0	1984.0	2042.0	2123.0	2182.0	0.0	0.0	0.0	0.0	0.0	0.0	3010.0	2074.777013752456	-7.445765075521649	2051.0	1233.0	1734.85	1932.25	2197.5	2486.15	2112123.0	0.0	0.0	0.0	0.0	0.0	0.0	0.0	0.0
Position_2	62	31	31.0	0.5166666666666667	0.0086111111111111	0.1257405215470338	-1075.9999999999366	-70325.99999999994	-70634.54867674869	2033.5073495609467	2032.0	1899.0	1978.0	2085.0	2166.0	-23.83310755547064	-0.0317218661563314	-1557.7017861952836	-2.0733010774259224	2082.222778827977	2082.0	1984.0	2042.0	2123.0	2182.0	0.0	0.0	0.0	0.0	0.0	0.0	2793.0	2031.2231046931408	-50.9996741348366	2045.0	976.0	1591.6	1901.0	2179.0	2434.5999999999995	2813244.0	0.0	0.0	0.0	0.0	0.0	0.0	0.0	0.0
Position_2	63	31	31.0	0.5166666666666667	0.0086111111111111	0.1281017339481631	-14264.999999999956	-69564.99999999996	-69811.393383743	2033.5073495609467	2032.0	1899.0	1978.0	2085.0	2166.0	-413.1018854816688	-0.5498386095761011	-2014.5413714358472	-2.6813545653811124	2082.222778827977	2082.0	1984.0	2042.0	2123.0	2182.0	0.0	0.0	0.0	0.0	0.0	0.0	2784.0	2019.1021699819169	-63.12060884606058	2021.0	1093.0	1567.25	1900.25	2152.75	2444.75	2233127.0	0.0	0.0	0.0	0.0	0.0	0.0	0.0	0.0
Position_2	64	31	31.0	0.5166666666666667	0.0086111111111111	0.1635681950237922	-15767.99999999986	-90817.99999999984	-91152.391020794	2033.5073495609467	2032.0	1899.0	1978.0	2085.0	2166.0	-296.09447330540434	-0.3941017439694931	-1705.397506129529	-2.2698840806584024	2082.222778827977	2082.0	1984.0	2042.0	2123.0	2182.0	0.0	0.0	0.0	0.0	0.0	0.0	2861.0	2021.495003331113	-60.72777549686475	1989.0	954.0	1460.0	1836.0	2223.0	2619.0	3034264.0	0.0	0.0	0.0	0.0	0.0	0.0	0.0	0.0
Position_2	65	31	31.0	0.5166666666666667	0.0086111111111111	0.1614942081435558	-99061.0	-154461.00000000003	-154707.838941399	2033.5073495609467	2032.0	1899.0	1978.0	2085.0	2166.0	-3078.7860000201126	-4.0978641660267705	-4800.601289600414	-6.389600316458152	2082.222778827977	2082.0	1984.0	2042.0	2123.0	2182.0	0.0	0.0	0.0	0.0	0.0	0.0	3063.0	1942.5947653429605	-139.62801348501716	1970.0	1043.0	1315.5	1797.25	2117.0	2400.3	2152395.0	0.0	0.0	0.0	0.0	0.0	0.0	0.0	0.0
Position_2	67	31	31.0	0.5166666666666667	0.0086111111111111	0.1521867319792704	92478.0000000002	30878.00000000019	30603.53648393199	2033.5073495609467	2032.0	1899.0	1978.0	2085.0	2166.0	2409.2510598203385	3.20671316062087	804.4383985935326	1.0707075085279918	2082.222778827977	2082.0	1984.0	2042.0	2123.0	2182.0	0.0	0.0	0.0	0.0	0.0	0.0	3352.0	2107.063311688312	24.84053286033441	2064.0	1114.0	1639.4	1943.75	2224.25	2778.550000000001	2595902.0	0.0	0.0	0.0	0.0	0.0	0.0	0.0	0.0
Position_2	68	31	31.0	0.5166666666666667	0.0086111111111111	0.1738212442790861	365.99999999990246	-54384.000000000095	-54627.94281663539	2033.5073495609467	2032.0	1899.0	1978.0	2085.0	2166.0	11.238496969510376	0.0149584394664183	-1669.9301070765473	-2.2226769725188844	2082.222778827977	2082.0	1984.0	2042.0	2123.0	2182.0	0.0	0.0	0.0	0.0	0.0	0.0	2919.0	2032.3342465753424	-49.88853225263506	1988.0	1005.0	1363.1	1860.5	2224.0	2684.7	2225406.0	0.0	0.0	0.0	0.0	0.0	0.0	0.0	0.0
Position_2	69	31	31.0	0.5166666666666667	0.0086111111111111	0.173004311839881	-56235.99999999995	-110285.99999999996	-110526.82391304355	2033.5073495609467	2032.0	1899.0	1978.0	2085.0	2166.0	-1836.9867464651663	-2.445029359545136	-3602.5663333213147	-4.7950157896506695	2082.222778827977	2082.0	1984.0	2042.0	2123.0	2182.0	0.0	0.0	0.0	0.0	0.0	0.0	3165.0	1979.9777983348752	-102.24498049310228	1998.0	1073.0	1350.0	1803.0	2149.0	2631.0	2140356.0	0.0	0.0	0.0	0.0	0.0	0.0	0.0	0.0
Position_2	70	31	31.0	0.5166666666666667	0.0086111111111111	0.1068609264727217	78194.99999999993	28444.99999999993	28223.33506616238	2033.5073495609467	2032.0	1899.0	1978.0	2085.0	2166.0	2746.9408889169204	3.656178323148421	999.2548575387387	1.330008215384061	2082.222778827977	2082.0	1984.0	2042.0	2123.0	2182.0	0.0	0.0	0.0	0.0	0.0	0.0	3087.0	2110.5879396984924	28.36516087051496	2086.0	1539.0	1759.7	1973.5	2225.0	2524.9999999999995	2100035.0	0.0	0.0	0.0	0.0	0.0	0.0	0.0	0.0
Position_2	72	31	31.0	0.5166666666666667	0.0086111111111111	0.0972990898388644	49489.99999999995	5739.999999999953	5545.068525519696	2033.5073495609467	2032.0	1899.0	1978.0	2085.0	2166.0	2170.3674303978323	2.888759049859514	251.725784006536	0.3350470185126994	2082.222778827977	2082.0	1984.0	2042.0	2123.0	2182.0	0.0	0.0	0.0	0.0	0.0	0.0	2696.0	2088.56	6.33722117202251	2065.0	1219.0	1778.0	1975.0	2203.5	2439.6	1827490.0	0.0	0.0	0.0	0.0	0.0	0.0	0.0	0.0
Position_2	73	31	31.0	0.5166666666666667	0.0086111111111111	0.0835767662589266	62479.99999999996	38729.99999999996	38624.18005671068	2033.5073495609467	2032.0	1899.0	1978.0	2085.0	2166.0	6126.419880060606	8.154264860360668	3797.6351145126	5.054652337416269	2082.222778827977	2082.0	1984.0	2042.0	2123.0	2182.0	0.0	0.0	0.0	0.0	0.0	0.0	2643.0	2163.536842105263	81.31406327728564	2140.0	1750.0	1895.4	2029.0	2302.0	2489.9	1027680.0	0.0	0.0	0.0	0.0	0.0	0.0	0.0	0.0
Position_2	75	31	31.0	0.5166666666666667	0.0086111111111111	0.1505750133882646	-23898.000000000065	-66448.00000000007	-66637.58478260886	2033.5073495609467	2032.0	1899.0	1978.0	2085.0	2166.0	-1041.5056736459746	-1.386244051622792	-2895.8895724507324	-3.8544290209319247	2082.222778827977	2082.0	1984.0	2042.0	2123.0	2182.0	0.0	0.0	0.0	0.0	0.0	0.0	2794.0	2003.9177438307872	-78.3050349971902	1996.0	1225.0	1488.5	1816.5	2161.0	2573.5	1705334.0	0.0	0.0	0.0	0.0	0.0	0.0	0.0	0.0
Position_2	76	31	31.0	0.5166666666666667	0.0086111111111111	0.1268252178791381	62154.00000000012	-1395.9999999998863	-1679.1518903592073	2033.5073495609467	2032.0	1899.0	1978.0	2085.0	2166.0	1564.2463476942582	2.0820118887810577	-35.133505508591604	-0.0467626958319354	2082.222778827977	2082.0	1984.0	2042.0	2123.0	2182.0	0.0	0.0	0.0	0.0	0.0	0.0	2866.0	2080.901652242329	-1.3211265856484715	2054.0	1298.0	1656.0	1927.0	2208.0	2606.0	2644826.0	0.0	0.0	0.0	0.0	0.0	0.0	0.0	0.0
Position_2	77	31	31.0	0.5166666666666667	0.0086111111111111	0.1584209436104826	-69150.99999999993	-103000.99999999993	-103151.82126654066	2033.5073495609467	2032.0	1899.0	1978.0	2085.0	2166.0	-4159.420978984201	-5.53618932302797	-6195.492765923151	-8.246200871443712	2082.222778827977	2082.0	1984.0	2042.0	2123.0	2182.0	0.0	0.0	0.0	0.0	0.0	0.0	2847.0	1929.8567208271788	-152.3660580007986	1974.0	1164.0	1342.2	1790.0	2124.0	2363.8	1306513.0	0.0	0.0	0.0	0.0	0.0	0.0	0.0	0.0
Position_2	78	31	31.0	0.5166666666666667	0.0086111111111111	0.1650417373068717	11916.000000000022	-83.99999999997817	-137.46691871456278	2033.5073495609467	2032.0	1899.0	1978.0	2085.0	2166.0	3496.436375730239	4.653756816096948	-24.64758774431548	-0.0328059392876839	2082.222778827977	2082.0	1984.0	2042.0	2123.0	2182.0	0.0	0.0	0.0	0.0	0.0	0.0	2970.0	2081.65	-0.5727788279773449	2056.0	1193.0	1449.05	1890.0	2277.5	2677.35	499596.0	0.0	0.0	0.0	0.0	0.0	0.0	0.0	0.0
Position_2	79	31	31.0	0.5166666666666667	0.0086111111111111	0.1067344500212246	12903.000000000082	-28996.99999999992	-29183.68865784501	2033.5073495609467	2032.0	1899.0	1978.0	2085.0	2166.0	592.2133403199063	0.7882359559657952	-1330.8850832563098	-1.7714080458141483	2082.222778827977	2082.0	1984.0	2042.0	2123.0	2182.0	0.0	0.0	0.0	0.0	0.0	0.0	2798.0	2047.3973747016707	-34.825404126306694	2043.0	1240.0	1675.85	1936.0	2163.0	2399.05	1715719.0	0.0	0.0	0.0	0.0	0.0	0.0	0.0	0.0
Position_2	80	31	31.0	0.5166666666666667	0.0086111111111111	0.1069849442853226	18534.000000000146	-14115.999999999854	-14261.47457466912	2033.5073495609467	2032.0	1899.0	1978.0	2085.0	2166.0	1261.8726784700314	1.6795525350436118	-961.076655297434	-1.2791930282008843	2082.222778827977	2082.0	1984.0	2042.0	2123.0	2182.0	0.0	0.0	0.0	0.0	0.0	0.0	2868.0	2060.382848392037	-21.83993043594046	2086.0	1229.0	1633.6	1931.0	2204.0	2363.4	1345430.0	0.0	0.0	0.0	0.0	0.0	0.0	0.0	0.0
Position_2	81	31	31.0	0.5166666666666667	0.0086111111111111	0.1437308345559949	-125140.0	-147540.0	-147639.80491493386	2033.5073495609467	2032.0	1899.0	1978.0	2085.0	2166.0	-13485.495907435792	-17.949195052797037	-15899.393209070457	-21.162092361272776	2082.222778827977	2082.0	1984.0	2042.0	2123.0	2182.0	0.0	0.0	0.0	0.0	0.0	0.0	2169.0	1752.669642857143	-329.55313597083455	1796.5	1203.0	1307.75	1550.5	1956.0	2101.0	785196.0	0.0	0.0	0.0	0.0	0.0	0.0	0.0	0.0
Position_2	82	31	31.0	0.5166666666666667	0.0086111111111111	0.1446484218206024	-57230.99999999999	-76830.99999999999	-76918.32930056714	2033.5073495609467	2032.0	1899.0	1978.0	2085.0	2166.0	-7722.532863792775	-10.278691241708184	-10367.282110360868	-13.798852488890311	2082.222778827977	2082.0	1984.0	2042.0	2123.0	2182.0	0.0	0.0	0.0	0.0	0.0	0.0	2532.0	1886.002551020408	-196.22022780756924	1906.5	1197.0	1361.0	1758.0	2045.25	2361.75	739313.0	0.0	0.0	0.0	0.0	0.0	0.0	0.0	0.0
Position_2	87	31	31.0	0.5166666666666667	0.0086111111111111	0.0881674447523407	53298.00000000007	21848.00000000008	21707.872117202267	2033.5073495609467	2032.0	1899.0	1978.0	2085.0	2166.0	3979.3163013197714	5.296469997056615	1631.207597869236	2.171137312763953	2082.222778827977	2082.0	1984.0	2042.0	2123.0	2182.0	0.0	0.0	0.0	0.0	0.0	0.0	2904.0	2116.734499205088	34.51172037711012	2094.0	1671.0	1855.8	1997.0	2216.0	2438.8	1331426.0	0.0	0.0	0.0	0.0	0.0	0.0	0.0	0.0
Position_2	88	31	31.0	0.5166666666666667	0.0086111111111111	0.1498313925563014	8292.000000000076	-16207.999999999924	-16317.161625708868	2033.5073495609467	2032.0	1899.0	1978.0	2085.0	2166.0	783.1933505717541	1.0424303496110046	-1530.8728685560557	-2.03759178804811	2082.222778827977	2082.0	1984.0	2042.0	2123.0	2182.0	0.0	0.0	0.0	0.0	0.0	0.0	2989.0	2048.922448979592	-33.300329848385445	2002.0	1378.0	1621.35	1839.75	2182.5	2670.3	1003972.0	0.0	0.0	0.0	0.0	0.0	0.0	0.0	0.0
Position_2	1	32	32.0	0.5333333333333333	0.0088888888888888	0.1205926341812345	100919.99999999964	-1980.000000000352	-2940.335160681136	2034.5153966105684	2033.0	1899.0	1980.0	2087.0	2167.0	1234.112558789452	1.6426038157487606	-24.212672080891377	-0.0322270665396664	2083.4666351606807	2083.0	1986.0	2043.0	2123.0	2182.0	0.0	0.0	0.0	0.0	0.0	0.0	3204.0	2082.0379008746354	-1.4287342860452554	2065.0	1049.0	1711.7	1956.25	2218.75	2467.0	4284834.0	0.0	0.0	0.0	0.0	0.0	0.0	0.0	0.0
Position_2	2	32	32.0	0.5333333333333333	0.0088888888888888	0.1021644379949688	15800.000000000144	-82499.99999999985	-83417.40472589801	2034.5153966105684	2033.0	1899.0	1980.0	2087.0	2167.0	204.1503429896605	0.271724106519238	-1065.9748921928358	-1.418812581508664	2083.4666351606807	2083.0	1986.0	2043.0	2123.0	2182.0	0.0	0.0	0.0	0.0	0.0	0.0	3017.0	2041.0366225839268	-42.43001257675383	2034.0	1234.0	1742.25	1911.0	2162.0	2388.0	4012678.0	0.0	0.0	0.0	0.0	0.0	0.0	0.0	0.0
Position_2	7	32	32.0	0.5333333333333333	0.0088888888888888	0.11756305141919	78082.9999999997	-12217.000000000302	-13059.74310018956	2034.5153966105684	2033.0	1899.0	1980.0	2087.0	2167.0	1140.7289455498735	1.5183102265268815	-178.48040582179485	-0.2375574201488089	2083.4666351606807	2083.0	1986.0	2043.0	2123.0	2182.0	0.0	0.0	0.0	0.0	0.0	0.0	2909.0	2076.235326688815	-7.231308471865759	2059.0	1057.0	1760.25	1939.0	2213.5	2484.75	3749681.0	0.0	0.0	0.0	0.0	0.0	0.0	0.0	0.0
Position_2	11	32	32.0	0.5333333333333333	0.0088888888888888	0.1620991296253048	36396.00000000006	-46803.99999999994	-47580.48090737255	2034.5153966105684	2033.0	1899.0	1980.0	2087.0	2167.0	614.6786444288259	0.8181372757347672	-790.4555246138775	-1.052096303261071	2083.4666351606807	2083.0	1986.0	2043.0	2123.0	2182.0	0.0	0.0	0.0	0.0	0.0	0.0	3167.0	2054.872596153846	-28.594039006834464	2044.0	964.0	1367.9	1920.0	2210.0	2575.0999999999995	3419308.0	0.0	0.0	0.0	0.0	0.0	0.0	0.0	0.0
Position_2	13	32	32.0	0.5333333333333333	0.0088888888888888	0.1256018556181032	-81.99999999992292	-95231.99999999993	-96120.0067107752	2034.5153966105684	2033.0	1899.0	1980.0	2087.0	2167.0	-1.111976620297253	-0.0014800408816156	-1291.4116768810663	-1.7188689419286995	2083.4666351606807	2083.0	1986.0	2043.0	2123.0	2182.0	0.0	0.0	0.0	0.0	0.0	0.0	3800.0	2032.9569101418813	-50.50972501879937	2005.0	1287.0	1700.8000000000002	1901.0	2132.0	2417.9	3868717.0	0.0	0.0	0.0	0.0	0.0	0.0	0.0	0.0
Position_2	16	32	32.0	0.5333333333333333	0.0088888888888888	0.118191863010645	-91704.99999999984	-169454.99999999985	-170180.61767485825	2034.5153966105684	2033.0	1899.0	1980.0	2087.0	2167.0	-1629.3898778361156	-2.16871792739987	-3010.831053363712	-4.0074161320271	2083.4666351606807	2083.0	1986.0	2043.0	2123.0	2182.0	0.0	0.0	0.0	0.0	0.0	0.0	2726.0	1974.025723472669	-109.44091168801174	1999.0	1069.0	1496.7	1870.0	2119.5	2280.6	3069610.0	0.0	0.0	0.0	0.0	0.0	0.0	0.0	0.0
Position_2	20	32	32.0	0.5333333333333333	0.0088888888888888	0.134296929986462	73992.00000000023	-7507.99999999977	-8268.615311909234	2034.5153966105684	2033.0	1899.0	1980.0	2087.0	2167.0	1160.529491050943	1.5446647525888049	-117.75942559749951	-0.1567377954702718	2083.4666351606807	2083.0	1986.0	2043.0	2123.0	2182.0	0.0	0.0	0.0	0.0	0.0	0.0	2955.0	2078.393865030675	-5.072770130005665	2068.5	1044.0	1635.0	1917.25	2238.0	2547.55	3387782.0	0.0	0.0	0.0	0.0	0.0	0.0	0.0	0.0
Position_2	22	32	32.0	0.5333333333333333	0.0088888888888888	0.1369870175581076	-66531.99999999981	-158281.99999999985	-159138.2755198488	2034.5153966105684	2033.0	1899.0	1980.0	2087.0	2167.0	-929.0289029677808	-1.236537469850116	-2210.192881914665	-2.941766725828419	2083.4666351606807	2083.0	1986.0	2043.0	2123.0	2182.0	0.0	0.0	0.0	0.0	0.0	0.0	2805.0	1996.7427792915528	-86.72385586912742	2021.0	1073.0	1455.2	1867.0	2159.0	2409.3	3664023.0	0.0	0.0	0.0	0.0	0.0	0.0	0.0	0.0
Position_2	24	32	32.0	0.5333333333333333	0.0088888888888888	0.1233390217029939	242565.0000000001	148865.0000000001	147990.52570888455	2034.5153966105684	2033.0	1899.0	1980.0	2087.0	2167.0	3351.1329719929645	4.460357985722636	2056.629810053935	2.737374277181788	2083.4666351606807	2083.0	1986.0	2043.0	2123.0	2182.0	0.0	0.0	0.0	0.0	0.0	0.0	2891.0	2162.437033084312	78.97039792363103	2099.0	1270.0	1826.6	1987.0	2304.0	2711.0	4052407.0	0.0	0.0	0.0	0.0	0.0	0.0	0.0	0.0
Position_2	25	32	32.0	0.5333333333333333	0.0088888888888888	0.1806013739135167	28801.999999999745	-59898.000000000255	-60725.81077504773	2034.5153966105684	2033.0	1899.0	1980.0	2087.0	2167.0	398.2330106930451	0.530048137232443	-828.1841842404114	-1.1023131492239877	2083.4666351606807	2083.0	1986.0	2043.0	2123.0	2182.0	0.0	0.0	0.0	0.0	0.0	0.0	3361.0	2049.235625704622	-34.23100945605847	2061.5	956.0	1265.65	1896.0	2251.0	2616.0999999999995	3635344.0	0.0	0.0	0.0	0.0	0.0	0.0	0.0	0.0
Position_2	28	32	32.0	0.5333333333333333	0.0088888888888888	0.1329367566814625	-46180.99999999987	-124380.99999999988	-125110.81739130442	2034.5153966105684	2033.0	1899.0	1980.0	2087.0	2167.0	-779.7880629182074	-1.037897911744134	-2100.232109608491	-2.7954089378889013	2083.4666351606807	2083.0	1986.0	2043.0	2123.0	2182.0	0.0	0.0	0.0	0.0	0.0	0.0	2719.0	2003.472506393862	-79.99412876681868	2011.0	997.0	1527.3	1872.0	2150.25	2412.85	3133431.0	0.0	0.0	0.0	0.0	0.0	0.0	0.0	0.0
Position_2	30	32	32.0	0.5333333333333333	0.0088888888888888	0.134516369587313	2639.000000000038	-78610.99999999996	-79369.28213610602	2034.5153966105684	2033.0	1899.0	1980.0	2087.0	2167.0	42.5546187965986	0.0566401976182727	-1267.624531344965	-1.687208251220148	2083.4666351606807	2083.0	1986.0	2043.0	2123.0	2182.0	0.0	0.0	0.0	0.0	0.0	0.0	3094.0	2034.624	-48.84263516068063	2037.0	974.0	1431.0	1953.0	2140.0	2466.4	3306264.0	0.0	0.0	0.0	0.0	0.0	0.0	0.0	0.0
Position_2	34	32	32.0	0.5333333333333333	0.0088888888888888	0.1492537964194271	-95173.00000000007	-176673.0000000001	-177433.61531190955	2034.5153966105684	2033.0	1899.0	1980.0	2087.0	2167.0	-1487.236483279256	-1.9795117592446887	-2760.8095910646493	-3.674637565707048	2083.4666351606807	2083.0	1986.0	2043.0	2123.0	2182.0	0.0	0.0	0.0	0.0	0.0	0.0	2987.0	1974.6116564417173	-108.85497871896293	2009.5	1030.0	1344.0	1873.25	2145.75	2381.55	3218617.0	0.0	0.0	0.0	0.0	0.0	0.0	0.0	0.0
Position_2	35	32	32.0	0.5333333333333333	0.0088888888888888	0.1258996940166973	87946.99999999968	17746.999999999687	17091.844234404052	2034.5153966105684	2033.0	1899.0	1980.0	2087.0	2167.0	1981.9298009698205	2.637948565090831	399.9375553209423	0.5323168861321742	2083.4666351606807	2083.0	1986.0	2043.0	2123.0	2182.0	0.0	0.0	0.0	0.0	0.0	0.0	3009.0	2095.640313390313	12.173678229632516	2043.5	1119.0	1752.0	1930.0	2256.25	2590.85	2942279.0	0.0	0.0	0.0	0.0	0.0	0.0	0.0	0.0
Position_2	36	32	32.0	0.5333333333333333	0.0088888888888888	0.1103022283106393	46165.00000000023	-27234.99999999977	-27920.02041587897	2034.5153966105684	2033.0	1899.0	1980.0	2087.0	2167.0	931.6340392173864	1.2400049061983414	-549.6166588992784	-0.7315397729949394	2083.4666351606807	2083.0	1986.0	2043.0	2123.0	2182.0	0.0	0.0	0.0	0.0	0.0	0.0	2878.0	2064.447547683924	-19.019087476756795	2055.5	1065.0	1723.75	1954.0	2200.0	2419.95	3030609.0	0.0	0.0	0.0	0.0	0.0	0.0	0.0	0.0
Position_2	38	32	32.0	0.5333333333333333	0.0088888888888888	0.1263922051627962	-156425.00000000015	-249025.0000000001	-249889.20831758072	2034.5153966105684	2033.0	1899.0	1980.0	2087.0	2167.0	-2333.8780714523728	-3.106391713103108	-3715.4801773592894	-4.945304116065214	2083.4666351606807	2083.0	1986.0	2043.0	2123.0	2182.0	0.0	0.0	0.0	0.0	0.0	0.0	2960.0	1948.5372570194384	-134.9293781412423	1961.0	940.0	1473.0500000000002	1866.0	2064.25	2307.9	3608691.0	0.0	0.0	0.0	0.0	0.0	0.0	0.0	0.0
Position_2	39	32	32.0	0.5333333333333333	0.0088888888888888	0.1195016620359852	3629.999999999932	-68270.00000000007	-68941.02136105884	2034.5153966105684	2033.0	1899.0	1980.0	2087.0	2167.0	73.7092566205511	0.0981070205619535	-1386.2619695551302	-1.8451146814778785	2083.4666351606807	2083.0	1986.0	2043.0	2123.0	2182.0	0.0	0.0	0.0	0.0	0.0	0.0	2833.0	2035.5243393602225	-47.94229580045817	2047.5	1110.0	1583.4	1937.25	2165.5	2406.0	2927084.0	0.0	0.0	0.0	0.0	0.0	0.0	0.0	0.0
Position_2	42	32	32.0	0.5333333333333333	0.0088888888888888	0.146768267720017	183007.0000000002	104857.0000000002	104127.64924385634	2034.5153966105684	2033.0	1899.0	1980.0	2087.0	2167.0	3300.358338620976	4.392776948704519	1890.9969253240583	2.516916907606322	2083.4666351606807	2083.0	1986.0	2043.0	2123.0	2182.0	0.0	0.0	0.0	0.0	0.0	0.0	3157.0	2150.08701215611	66.62037699542952	2121.0	1070.0	1639.8000000000002	1989.0	2318.0	2752.9	3360586.0	0.0	0.0	0.0	0.0	0.0	0.0	0.0	0.0
Position_2	43	32	32.0	0.5333333333333333	0.0088888888888888	0.1365967748288354	79474.99999999985	3274.9999999998618	2563.8480151225467	2034.5153966105684	2033.0	1899.0	1980.0	2087.0	2167.0	1427.357831554152	1.899813273798576	58.81845735564214	0.0782873667403596	2083.4666351606807	2083.0	1986.0	2043.0	2123.0	2182.0	0.0	0.0	0.0	0.0	0.0	0.0	2903.0	2085.148950131233	1.6823149705528522	2052.0	1042.0	1659.45	1934.0	2237.0	2622.85	3177767.0	0.0	0.0	0.0	0.0	0.0	0.0	0.0	0.0
Position_2	44	32	32.0	0.5333333333333333	0.0088888888888888	0.1531024414451232	-126788.99999999993	-205189.0	-205920.6839319472	2034.5153966105684	2033.0	1899.0	1980.0	2087.0	2167.0	-2309.582542551124	-3.0740543641355456	-3737.713305756199	-4.9748964099615005	2083.4666351606807	2083.0	1986.0	2043.0	2123.0	2182.0	0.0	0.0	0.0	0.0	0.0	0.0	2915.0	1952.139668367347	-131.32696679333367	1989.5	953.0	1253.35	1864.0	2109.0	2360.65	3060955.0	0.0	0.0	0.0	0.0	0.0	0.0	0.0	0.0
Position_2	46	32	32.0	0.5333333333333333	0.0088888888888888	0.1112902497857541	-38322.000000000095	-104372.00000000007	-104988.42504725924	2034.5153966105684	2033.0	1899.0	1980.0	2087.0	2167.0	-873.327837733647	-1.162399352023484	-2378.554696517302	-3.1658563010645286	2083.4666351606807	2083.0	1986.0	2043.0	2123.0	2182.0	0.0	0.0	0.0	0.0	0.0	0.0	2849.0	2003.9901589704768	-79.47647619020381	2015.0	1043.0	1577.0	1913.0	2134.0	2331.0	2647271.0	0.0	0.0	0.0	0.0	0.0	0.0	0.0	0.0
Position_2	49	32	32.0	0.5333333333333333	0.0088888888888888	0.09443362470299	94143.00000000026	31643.00000000025	31059.70604914944	2034.5153966105684	2033.0	1899.0	1980.0	2087.0	2167.0	2363.8431214240363	3.1462751946153924	794.5262833266539	1.0575144831077763	2083.4666351606807	2083.0	1986.0	2043.0	2123.0	2182.0	0.0	0.0	0.0	0.0	0.0	0.0	2898.0	2108.3144	24.847764839319552	2099.0	1332.0	1805.9	1978.0	2226.0	2441.65	2635393.0	0.0	0.0	0.0	0.0	0.0	0.0	0.0	0.0
Position_2	50	32	32.0	0.5333333333333333	0.0088888888888888	0.1232153647212389	48698.0000000002	-22501.999999999804	-23166.488468809053	2034.5153966105684	2033.0	1899.0	1980.0	2087.0	2167.0	1002.9293357056796	1.3348989458242595	-463.425929443692	-0.616819912089554	2083.4666351606807	2083.0	1986.0	2043.0	2123.0	2182.0	0.0	0.0	0.0	0.0	0.0	0.0	2946.0	2067.1980337078653	-16.268601452815346	2059.5	1118.0	1636.0	1951.75	2194.0	2534.8	2943690.0	0.0	0.0	0.0	0.0	0.0	0.0	0.0	0.0
Position_2	52	32	32.0	0.5333333333333333	0.0088888888888888	0.0804238579946994	13637.999999999916	-54712.00000000009	-55349.89026465054	2034.5153966105684	2033.0	1899.0	1980.0	2087.0	2167.0	317.354279381143	0.4223985458563012	-1273.1402942881089	-1.6945497316974727	2083.4666351606807	2083.0	1986.0	2043.0	2123.0	2182.0	0.0	0.0	0.0	0.0	0.0	0.0	2539.0	2042.976591075348	-40.49004408533324	2042.0	1342.0	1784.6	1950.5	2146.0	2307.7	2792749.0	0.0	0.0	0.0	0.0	0.0	0.0	0.0	0.0
Position_2	54	32	32.0	0.5333333333333333	0.0088888888888888	0.1449287000604799	-62647.99999999989	-149897.99999999988	-150712.27835538762	2034.5153966105684	2033.0	1899.0	1980.0	2087.0	2167.0	-891.0971233607228	-1.186050271193122	-2132.129941858092	-2.837864952613121	2083.4666351606807	2083.0	1986.0	2043.0	2123.0	2182.0	0.0	0.0	0.0	0.0	0.0	0.0	2950.0	1997.098567335244	-86.36806782543704	2014.0	986.0	1481.4	1841.0	2150.0	2504.5999999999995	3484937.0	0.0	0.0	0.0	0.0	0.0	0.0	0.0	0.0
Position_2	55	32	32.0	0.5333333333333333	0.0088888888888888	0.1322248645353601	235180.9999999997	152430.9999999997	151658.7188090732	2034.5153966105684	2033.0	1899.0	1980.0	2087.0	2167.0	3678.18773193863	4.895667871210317	2383.9928997969096	3.173094549629686	2083.4666351606807	2083.0	1986.0	2043.0	2123.0	2182.0	0.0	0.0	0.0	0.0	0.0	0.0	2881.0	2175.10332326284	91.63668810215904	2127.0	1108.0	1811.8	1997.0	2324.0	2740.0	3599796.0	0.0	0.0	0.0	0.0	0.0	0.0	0.0	0.0
Position_2	56	32	32.0	0.5333333333333333	0.0088888888888888	0.1223303025929926	27507.99999999996	-31792.000000000044	-32345.42930056729	2034.5153966105684	2033.0	1899.0	1980.0	2087.0	2167.0	718.781923904976	0.956698740717523	-830.7225143517182	-1.105691666602137	2083.4666351606807	2083.0	1986.0	2043.0	2123.0	2182.0	0.0	0.0	0.0	0.0	0.0	0.0	2868.0	2056.193929173693	-27.272705986987603	2041.0	1065.0	1694.0	1912.0	2183.75	2492.5	2438646.0	0.0	0.0	0.0	0.0	0.0	0.0	0.0	0.0
Position_2	57	32	32.0	0.5333333333333333	0.0088888888888888	0.1650335895859571	-40189.00000000002	-125939.0	-126739.27930056734	2034.5153966105684	2033.0	1899.0	1980.0	2087.0	2167.0	-642.333674525566	-0.8549461207935284	-2012.8607488635005	-2.6791176567373194	2083.4666351606807	2083.0	1986.0	2043.0	2123.0	2182.0	0.0	0.0	0.0	0.0	0.0	0.0	2885.0	2009.5661807580173	-73.90045440266317	2003.0	894.0	1345.1	1862.0	2184.0	2613.3	3446406.0	0.0	0.0	0.0	0.0	0.0	0.0	0.0	0.0
Position_2	58	32	32.0	0.5333333333333333	0.0088888888888888	0.105428040028499	78993.9999999998	24793.999999999804	24288.16748582197	2034.5153966105684	2033.0	1899.0	1980.0	2087.0	2167.0	2633.0565200805795	3.504598228227251	826.4425571420303	1.0999950435560422	2083.4666351606807	2083.0	1986.0	2043.0	2123.0	2182.0	0.0	0.0	0.0	0.0	0.0	0.0	3096.0	2105.872693726937	22.40605856625644	2072.5	1553.0	1797.3	1959.0	2223.25	2517.0	2282766.0	0.0	0.0	0.0	0.0	0.0	0.0	0.0	0.0
Position_2	62	32	32.0	0.5333333333333333	0.0088888888888888	0.1336358383210467	24029.00000000003	-49570.99999999997	-50257.88695652189	2034.5153966105684	2033.0	1899.0	1980.0	2087.0	2167.0	492.7397461104504	0.6558366020730095	-1016.5051377269588	-1.3529683383145823	2083.4666351606807	2083.0	1986.0	2043.0	2123.0	2182.0	0.0	0.0	0.0	0.0	0.0	0.0	3005.0	2049.3240489130435	-34.142586247637155	2055.0	1088.0	1609.1	1904.5	2188.25	2503.8	3016605.0	0.0	0.0	0.0	0.0	0.0	0.0	0.0	0.0
Position_2	63	32	32.0	0.5333333333333333	0.0088888888888888	0.1161720310339682	10658.000000000053	-46891.99999999995	-47429.09706994338	2034.5153966105684	2033.0	1899.0	1980.0	2087.0	2167.0	303.927635518477	0.4045276828750929	-1337.1903438480333	-1.7798003476617323	2083.4666351606807	2083.0	1986.0	2043.0	2123.0	2182.0	0.0	0.0	0.0	0.0	0.0	0.0	2892.0	2042.25977410947	-41.20686105121058	2040.0	1147.0	1629.5	1916.0	2176.0	2446.5	2350641.0	0.0	0.0	0.0	0.0	0.0	0.0	0.0	0.0
Position_2	64	32	32.0	0.5333333333333333	0.0088888888888888	0.1690083235979498	-22138.00000000011	-101138.00000000012	-101875.28355387556	2034.5153966105684	2033.0	1899.0	1980.0	2087.0	2167.0	-367.6023353451816	-0.4892787083444367	-1679.4003519803434	-2.235281868485837	2083.4666351606807	2083.0	1986.0	2043.0	2123.0	2182.0	0.0	0.0	0.0	0.0	0.0	0.0	2860.0	2018.9886075949369	-64.47802756574401	2020.5	931.0	1357.65	1856.0	2197.0	2623.0	3190002.0	0.0	0.0	0.0	0.0	0.0	0.0	0.0	0.0
Position_2	65	32	32.0	0.5333333333333333	0.0088888888888888	0.1357599898152846	-144005.00000000012	-202455.0000000001	-203000.4965028358	2034.5153966105684	2033.0	1899.0	1980.0	2087.0	2167.0	-4176.143849896513	-5.558447464212258	-5871.19338308252	-7.814558392882834	2083.4666351606807	2083.0	1986.0	2043.0	2123.0	2182.0	0.0	0.0	0.0	0.0	0.0	0.0	2479.0	1909.813515825492	-173.65311933518888	1961.0	1045.0	1328.8	1796.0	2085.0	2233.0	2232572.0	0.0	0.0	0.0	0.0	0.0	0.0	0.0	0.0
Position_2	67	32	32.0	0.5333333333333333	0.0088888888888888	0.133845875837222	28594.999999999967	-39705.00000000004	-40342.42362948981	2034.5153966105684	2033.0	1899.0	1980.0	2087.0	2167.0	627.660892653406	0.8354166481216834	-871.5256423431906	-1.1600006299587866	2083.4666351606807	2083.0	1986.0	2043.0	2123.0	2182.0	0.0	0.0	0.0	0.0	0.0	0.0	3197.0	2053.933382137628	-29.533253023052566	2048.5	1093.0	1515.75	1949.25	2163.0	2527.5	2805673.0	0.0	0.0	0.0	0.0	0.0	0.0	0.0	0.0
Position_2	68	32	32.0	0.5333333333333333	0.0088888888888888	0.1609261403945711	4362.999999999881	-54237.00000000012	-54783.89640831784	2034.5153966105684	2033.0	1899.0	1980.0	2087.0	2167.0	128.54461993314305	0.1710928891310133	-1597.9542863429024	-2.126877155122404	2083.4666351606807	2083.0	1986.0	2043.0	2123.0	2182.0	0.0	0.0	0.0	0.0	0.0	0.0	2909.0	2036.7226962457337	-46.743938914946966	2012.0	918.0	1473.0	1862.0	2217.75	2646.45	2387039.0	0.0	0.0	0.0	0.0	0.0	0.0	0.0	0.0
Position_2	69	32	32.0	0.5333333333333333	0.0088888888888888	0.1599170078281693	-13873.999999999973	-74023.99999999997	-74585.36209829879	2034.5153966105684	2033.0	1899.0	1980.0	2087.0	2167.0	-397.4934150819607	-0.5290637354740896	-2120.8052874460936	-2.82279183759075	2083.4666351606807	2083.0	1986.0	2043.0	2123.0	2182.0	0.0	0.0	0.0	0.0	0.0	0.0	3159.0	2021.467165419784	-61.99946974089676	2041.0	1085.0	1360.1	1876.0	2184.0	2626.9	2431825.0	0.0	0.0	0.0	0.0	0.0	0.0	0.0	0.0
Position_2	70	32	32.0	0.5333333333333333	0.0088888888888888	0.1260241970023508	82171.99999999971	17821.999999999713	17221.44054820371	2034.5153966105684	2033.0	1899.0	1980.0	2087.0	2167.0	1934.3245597321047	2.5745859890034315	419.5289429920792	0.5583930231224575	2083.4666351606807	2083.0	1986.0	2043.0	2123.0	2182.0	0.0	0.0	0.0	0.0	0.0	0.0	3087.0	2096.847707847708	13.381072687026972	2104.0	999.0	1638.9	1988.5	2235.0	2493.1000000000004	2698643.0	0.0	0.0	0.0	0.0	0.0	0.0	0.0	0.0
Position_2	72	32	32.0	0.5333333333333333	0.0088888888888888	0.0958629610977761	55876.00000000006	5776.000000000062	5308.431568998048	2034.5153966105684	2033.0	1899.0	1980.0	2087.0	2167.0	1953.804482949016	2.600513766805141	201.96819195206567	0.2688196634881995	2083.4666351606807	2083.0	1986.0	2043.0	2123.0	2182.0	0.0	0.0	0.0	0.0	0.0	0.0	2640.0	2088.7644710578843	5.29783589720364	2086.0	1200.0	1791.0	1977.25	2214.0	2406.95	2092942.0	0.0	0.0	0.0	0.0	0.0	0.0	0.0	0.0
Position_2	73	32	32.0	0.5333333333333333	0.0088888888888888	0.0703229455606812	52931.99999999995	15581.999999999953	15233.423534971504	2034.5153966105684	2033.0	1899.0	1980.0	2087.0	2167.0	2652.025262842444	3.529845624843293	780.6970763547737	1.0391078086282035	2083.4666351606807	2083.0	1986.0	2043.0	2123.0	2182.0	0.0	0.0	0.0	0.0	0.0	0.0	2581.0	2103.859437751004	20.3928025903233	2094.0	1738.0	1891.6	1997.5	2198.0	2380.7	1571583.0	0.0	0.0	0.0	0.0	0.0	0.0	0.0	0.0
Position_2	75	32	32.0	0.5333333333333333	0.0088888888888888	0.1443038442950673	-6027.00000000002	-66727.00000000001	-67293.49508506633	2034.5153966105684	2033.0	1899.0	1980.0	2087.0	2167.0	-155.014241857115	-0.20632395591182	-1716.2162462916342	-2.284283823814165	2083.4666351606807	2083.0	1986.0	2043.0	2123.0	2182.0	0.0	0.0	0.0	0.0	0.0	0.0	2815.0	2028.0354200988468	-55.43121506183388	2005.0	1180.0	1516.0	1873.0	2162.75	2578.0	2462035.0	0.0	0.0	0.0	0.0	0.0	0.0	0.0	0.0
Position_2	76	32	32.0	0.5333333333333333	0.0088888888888888	0.1293977585361166	71670.99999999983	4970.999999999818	4348.508695651827	2034.5153966105684	2033.0	1899.0	1980.0	2087.0	2167.0	1690.3231749419251	2.2498201458477025	117.238443758787	0.1560443686429455	2083.4666351606807	2083.0	1986.0	2043.0	2123.0	2182.0	0.0	0.0	0.0	0.0	0.0	0.0	2792.0	2086.726386806597	3.2597516459159124	2038.0	1077.0	1660.95	1930.0	2226.0	2609.0	2783693.0	0.0	0.0	0.0	0.0	0.0	0.0	0.0	0.0
Position_2	77	32	32.0	0.5333333333333333	0.0088888888888888	0.1547234751817253	-44200.99999999996	-91400.99999999996	-91841.50359168249	2034.5153966105684	2033.0	1899.0	1980.0	2087.0	2167.0	-1562.4341036487658	-2.0795997919565075	-3230.8780232936115	-4.300298649003797	2083.4666351606807	2083.0	1986.0	2043.0	2123.0	2182.0	0.0	0.0	0.0	0.0	0.0	0.0	2703.0	1986.176906779661	-97.2897283810196	2021.5	1033.0	1318.5500000000002	1869.75	2175.0	2419.7	1874951.0	0.0	0.0	0.0	0.0	0.0	0.0	0.0	0.0
Position_2	78	32	32.0	0.5333333333333333	0.0088888888888888	0.1696441537726714	21496.999999999905	-17903.000000000095	-18270.70850661645	2034.5153966105684	2033.0	1899.0	1980.0	2087.0	2167.0	1083.2803024356683	1.4418460825418744	-902.1708728895176	-1.2007894318159478	2083.4666351606807	2083.0	1986.0	2043.0	2123.0	2182.0	0.0	0.0	0.0	0.0	0.0	0.0	3184.0	2060.280456852792	-23.18617830788889	2067.0	1107.0	1369.05	1872.5	2282.5	2606.25	1623501.0	0.0	0.0	0.0	0.0	0.0	0.0	0.0	0.0
Position_2	79	32	32.0	0.5333333333333333	0.0088888888888888	0.1234129979435008	-10422.000000000024	-55022.00000000002	-55438.23856332716	2034.5153966105684	2033.0	1899.0	1980.0	2087.0	2167.0	-394.2580908415655	-0.5247575189101236	-2081.4496904897883	-2.770409538041908	2083.4666351606807	2083.0	1986.0	2043.0	2123.0	2182.0	0.0	0.0	0.0	0.0	0.0	0.0	2939.0	2021.3161434977576	-62.15049166292283	2018.0	1095.0	1579.0	1913.75	2155.25	2400.35	1803014.0	0.0	0.0	0.0	0.0	0.0	0.0	0.0	0.0
Position_2	80	32	32.0	0.5333333333333333	0.0088888888888888	0.1018653517319072	35155.9999999999	-3844.0000000001055	-4207.975425331015	2034.5153966105684	2033.0	1899.0	1980.0	2087.0	2167.0	1862.8140995890417	2.4794055665530146	-203.68236997441383	-0.2711012344359448	2083.4666351606807	2083.0	1986.0	2043.0	2123.0	2182.0	0.0	0.0	0.0	0.0	0.0	0.0	2736.0	2078.0717948717947	-5.394840288885916	2080.0	1235.0	1754.25	1942.0	2214.25	2418.0	1620896.0	0.0	0.0	0.0	0.0	0.0	0.0	0.0	0.0
Position_2	81	32	32.0	0.5333333333333333	0.0088888888888888	0.1442741011147115	-96484.00000000004	-134384.00000000003	-134737.70945179596	2034.5153966105684	2033.0	1899.0	1980.0	2087.0	2167.0	-4793.4148111019485	-6.380035113576693	-6676.322042775218	-8.886184638933814	2083.4666351606807	2083.0	1986.0	2043.0	2123.0	2182.0	0.0	0.0	0.0	0.0	0.0	0.0	2548.0	1905.712401055409	-177.7542341052717	1968.5	1065.0	1341.7	1782.5	2075.75	2287.45	1444530.0	0.0	0.0	0.0	0.0	0.0	0.0	0.0	0.0
Position_2	82	32	32.0	0.5333333333333333	0.0088888888888888	0.1650787575366034	-11246.000000000024	-53346.00000000002	-53738.90680529313	2034.5153966105684	2033.0	1899.0	1980.0	2087.0	2167.0	-494.5189042208042	-0.6582046615178904	-2345.776761920947	-3.1222288701167806	2083.4666351606807	2083.0	1986.0	2043.0	2123.0	2182.0	0.0	0.0	0.0	0.0	0.0	0.0	2843.0	2019.6437054631829	-63.82292969749778	2004.0	1167.0	1365.15	1856.5	2183.0	2629.9	1700540.0	0.0	0.0	0.0	0.0	0.0	0.0	0.0	0.0
Position_2	87	32	32.0	0.5333333333333333	0.0088888888888888	0.0868955690165495	58266.00000000007	8916.000000000073	8455.431096408269	2034.5153966105684	2033.0	1899.0	1980.0	2087.0	2167.0	2190.009058976718	2.914902057498012	335.12032351348216	0.4460451505964447	2083.4666351606807	2083.0	1986.0	2043.0	2123.0	2182.0	0.0	0.0	0.0	0.0	0.0	0.0	2718.0	2092.033434650456	8.566799489775349	2060.0	1637.0	1861.3	1959.0	2182.5	2455.5999999999995	2064837.0	0.0	0.0	0.0	0.0	0.0	0.0	0.0	0.0
Position_2	88	32	32.0	0.5333333333333333	0.0088888888888888	0.1607538303037383	9869.000000000016	-29030.999999999985	-29394.04215500953	2034.5153966105684	2033.0	1899.0	1980.0	2087.0	2167.0	571.7503762190611	0.7609997507475702	-1681.88116040283	-2.238583824496166	2083.4666351606807	2083.0	1986.0	2043.0	2123.0	2182.0	0.0	0.0	0.0	0.0	0.0	0.0	2995.0	2045.685089974293	-37.781545186387575	2013.5	1098.0	1417.0	1896.0	2186.75	2649.3	1591543.0	0.0	0.0	0.0	0.0	0.0	0.0	0.0	0.0
Position_2	91	32	32.0	0.5333333333333333	0.0088888888888888	0.1515467196909622	-44987.000000000015	-70987.00000000001	-71229.65028355396	2034.5153966105684	2033.0	1899.0	1980.0	2087.0	2167.0	-4059.806416182263	-5.40360233993859	-6406.150178174366	-8.52658588715008	2083.4666351606807	2083.0	1986.0	2043.0	2123.0	2182.0	0.0	0.0	0.0	0.0	0.0	0.0	2807.0	1946.4865384615384	-136.98009669914222	1992.0	1193.0	1321.8	1834.75	2098.25	2379.5999999999995	1012173.0	0.0	0.0	0.0	0.0	0.0	0.0	0.0	0.0
Position_2	92	32	32.0	0.5333333333333333	0.0088888888888888	0.130069678957483	-1321.9999999999973	-9621.999999999996	-9699.461436672986	2034.5153966105684	2033.0	1899.0	1980.0	2087.0	2167.0	-701.1590979298746	-0.9332427593446632	-5103.292617459354	-6.792482473838399	2083.4666351606807	2083.0	1986.0	2043.0	2123.0	2182.0	0.0	0.0	0.0	0.0	0.0	0.0	2535.0	2025.0361445783133	-58.43049058236738	2021.5	1425.0	1531.0	1874.0	2244.75	2418.0	336156.0	0.0	0.0	0.0	0.0	0.0	0.0	0.0	0.0
Position_2	93	32	32.0	0.5333333333333333	0.0088888888888888	0.1151682687598198	11205.000000000044	-5844.999999999956	-6004.122589792059	2034.5153966105684	2033.0	1899.0	1980.0	2087.0	2167.0	1988.3451151418387	2.646487348253787	-1037.2045692105237	-1.3805192816192065	2083.4666351606807	2083.0	1986.0	2043.0	2123.0	2182.0	0.0	0.0	0.0	0.0	0.0	0.0	2655.0	2065.859237536657	-17.607397624023633	2040.0	1461.0	1724.0	1901.0	2186.0	2522.0	704458.0	0.0	0.0	0.0	0.0	0.0	0.0	0.0	0.0
Position_2	94	32	32.0	0.5333333333333333	0.0088888888888888	0.102055922864338	65068.999999999935	46968.999999999935	46800.07807183354	2034.5153966105684	2033.0	1899.0	1980.0	2087.0	2167.0	10111.42186113008	13.458302497164135	7298.765516535041	9.71465690250814	2083.4666351606807	2083.0	1986.0	2043.0	2123.0	2182.0	0.0	0.0	0.0	0.0	0.0	0.0	2877.0	2212.74861878453	129.28198362384956	2204.5	1468.0	1795.85	2090.0	2356.75	2569.6	801015.0	0.0	0.0	0.0	0.0	0.0	0.0	0.0	0.0
Position_2	95	32	32.0	0.5333333333333333	0.0088888888888888	0.0933885716982992	61218.0	33268.0	33007.15094517952	2034.5153966105684	2033.0	1899.0	1980.0	2087.0	2167.0	5161.478967178178	6.869928505314156	2804.9279996093246	3.7333591674800113	2083.4666351606807	2083.0	1986.0	2043.0	2123.0	2182.0	0.0	0.0	0.0	0.0	0.0	0.0	2843.0	2142.5134168157424	59.04678165506175	2119.0	1636.0	1857.8	1994.5	2271.0	2493.5	1197665.0	0.0	0.0	0.0	0.0	0.0	0.0	0.0	0.0
Position_2	96	32	32.0	0.5333333333333333	0.0088888888888888	0.11170318083493	-12801.0	-21751.0	-21834.52769376184	2034.5153966105684	2033.0	1899.0	1980.0	2087.0	2167.0	-5634.500581982856	-7.49952027461918	-9573.941266987664	-12.74291582636058	2083.4666351606807	2083.0	1986.0	2043.0	2123.0	2182.0	0.0	0.0	0.0	0.0	0.0	0.0	2667.0	1961.486033519553	-121.98060164112758	1943.0	1410.0	1621.9	1819.0	2065.0	2391.1	351106.0	0.0	0.0	0.0	0.0	0.0	0.0	0.0	0.0
Position_2	97	32	32.0	0.5333333333333333	0.0088888888888888	0.1156090026424225	-25322.999999999967	-49672.99999999996	-49900.25132325145	2034.5153966105684	2033.0	1899.0	1980.0	2087.0	2167.0	-2394.149456919228	-3.186612927159492	-4696.3071505567605	-6.2507848173910485	2083.4666351606807	2083.0	1986.0	2043.0	2123.0	2182.0	0.0	0.0	0.0	0.0	0.0	0.0	3026.0	1981.0020533880904	-102.46458177259024	1995.0	1293.0	1644.0	1835.5	2116.5	2316.6	964748.0	0.0	0.0	0.0	0.0	0.0	0.0	0.0	0.0
Position_2	1	33	33.0	0.55	0.0091666666666666																																					0.0	0.0	0.0	0.0	0.0	0.0	0.0	0.0
Position_2	2	33	33.0	0.55	0.0091666666666666																																					0.0	0.0	0.0	0.0	0.0	0.0	0.0	0.0
Position_2	7	33	33.0	0.55	0.0091666666666666																																					0.0	0.0	0.0	0.0	0.0	0.0	0.0	0.0
Position_2	11	33	33.0	0.55	0.0091666666666666																																					0.0	0.0	0.0	0.0	0.0	0.0	0.0	0.0
Position_2	13	33	33.0	0.55	0.0091666666666666																																					0.0	0.0	0.0	0.0	0.0	0.0	0.0	0.0
Position_2	16	33	33.0	0.55	0.0091666666666666																																					0.0	0.0	0.0	0.0	0.0	0.0	0.0	0.0
Position_2	20	33	33.0	0.55	0.0091666666666666																																					0.0	0.0	0.0	0.0	0.0	0.0	0.0	0.0
Position_2	22	33	33.0	0.55	0.0091666666666666																																					0.0	0.0	0.0	0.0	0.0	0.0	0.0	0.0
Position_2	24	33	33.0	0.55	0.0091666666666666																																					0.0	0.0	0.0	0.0	0.0	0.0	0.0	0.0
Position_2	25	33	33.0	0.55	0.0091666666666666																																					0.0	0.0	0.0	0.0	0.0	0.0	0.0	0.0
Position_2	28	33	33.0	0.55	0.0091666666666666																																					0.0	0.0	0.0	0.0	0.0	0.0	0.0	0.0
Position_2	30	33	33.0	0.55	0.0091666666666666																																					0.0	0.0	0.0	0.0	0.0	0.0	0.0	0.0
Position_2	34	33	33.0	0.55	0.0091666666666666																																					0.0	0.0	0.0	0.0	0.0	0.0	0.0	0.0
Position_2	35	33	33.0	0.55	0.0091666666666666																																					0.0	0.0	0.0	0.0	0.0	0.0	0.0	0.0
Position_2	36	33	33.0	0.55	0.0091666666666666																																					0.0	0.0	0.0	0.0	0.0	0.0	0.0	0.0
Position_2	38	33	33.0	0.55	0.0091666666666666																																					0.0	0.0	0.0	0.0	0.0	0.0	0.0	0.0
Position_2	39	33	33.0	0.55	0.0091666666666666																																					0.0	0.0	0.0	0.0	0.0	0.0	0.0	0.0
Position_2	42	33	33.0	0.55	0.0091666666666666																																					0.0	0.0	0.0	0.0	0.0	0.0	0.0	0.0
Position_2	43	33	33.0	0.55	0.0091666666666666																																					0.0	0.0	0.0	0.0	0.0	0.0	0.0	0.0
Position_2	44	33	33.0	0.55	0.0091666666666666																																					0.0	0.0	0.0	0.0	0.0	0.0	0.0	0.0
Position_2	46	33	33.0	0.55	0.0091666666666666																																					0.0	0.0	0.0	0.0	0.0	0.0	0.0	0.0
Position_2	49	33	33.0	0.55	0.0091666666666666																																					0.0	0.0	0.0	0.0	0.0	0.0	0.0	0.0
Position_2	50	33	33.0	0.55	0.0091666666666666																																					0.0	0.0	0.0	0.0	0.0	0.0	0.0	0.0
Position_2	52	33	33.0	0.55	0.0091666666666666																																					0.0	0.0	0.0	0.0	0.0	0.0	0.0	0.0
Position_2	54	33	33.0	0.55	0.0091666666666666																																					0.0	0.0	0.0	0.0	0.0	0.0	0.0	0.0
Position_2	55	33	33.0	0.55	0.0091666666666666																																					0.0	0.0	0.0	0.0	0.0	0.0	0.0	0.0
Position_2	56	33	33.0	0.55	0.0091666666666666																																					0.0	0.0	0.0	0.0	0.0	0.0	0.0	0.0
Position_2	57	33	33.0	0.55	0.0091666666666666																																					0.0	0.0	0.0	0.0	0.0	0.0	0.0	0.0
Position_2	58	33	33.0	0.55	0.0091666666666666																																					0.0	0.0	0.0	0.0	0.0	0.0	0.0	0.0
Position_2	62	33	33.0	0.55	0.0091666666666666																																					0.0	0.0	0.0	0.0	0.0	0.0	0.0	0.0
Position_2	63	33	33.0	0.55	0.0091666666666666																																					0.0	0.0	0.0	0.0	0.0	0.0	0.0	0.0
Position_2	64	33	33.0	0.55	0.0091666666666666																																					0.0	0.0	0.0	0.0	0.0	0.0	0.0	0.0
Position_2	65	33	33.0	0.55	0.0091666666666666																																					0.0	0.0	0.0	0.0	0.0	0.0	0.0	0.0
Position_2	67	33	33.0	0.55	0.0091666666666666																																					0.0	0.0	0.0	0.0	0.0	0.0	0.0	0.0
Position_2	68	33	33.0	0.55	0.0091666666666666																																					0.0	0.0	0.0	0.0	0.0	0.0	0.0	0.0
Position_2	69	33	33.0	0.55	0.0091666666666666																																					0.0	0.0	0.0	0.0	0.0	0.0	0.0	0.0
Position_2	70	33	33.0	0.55	0.0091666666666666																																					0.0	0.0	0.0	0.0	0.0	0.0	0.0	0.0
Position_2	72	33	33.0	0.55	0.0091666666666666																																					0.0	0.0	0.0	0.0	0.0	0.0	0.0	0.0
Position_2	73	33	33.0	0.55	0.0091666666666666																																					0.0	0.0	0.0	0.0	0.0	0.0	0.0	0.0
Position_2	75	33	33.0	0.55	0.0091666666666666																																					0.0	0.0	0.0	0.0	0.0	0.0	0.0	0.0
Position_2	76	33	33.0	0.55	0.0091666666666666																																					0.0	0.0	0.0	0.0	0.0	0.0	0.0	0.0
Position_2	77	33	33.0	0.55	0.0091666666666666																																					0.0	0.0	0.0	0.0	0.0	0.0	0.0	0.0
Position_2	78	33	33.0	0.55	0.0091666666666666																																					0.0	0.0	0.0	0.0	0.0	0.0	0.0	0.0
Position_2	79	33	33.0	0.55	0.0091666666666666																																					0.0	0.0	0.0	0.0	0.0	0.0	0.0	0.0
Position_2	80	33	33.0	0.55	0.0091666666666666																																					0.0	0.0	0.0	0.0	0.0	0.0	0.0	0.0
Position_2	81	33	33.0	0.55	0.0091666666666666																																					0.0	0.0	0.0	0.0	0.0	0.0	0.0	0.0
Position_2	82	33	33.0	0.55	0.0091666666666666																																					0.0	0.0	0.0	0.0	0.0	0.0	0.0	0.0
Position_2	87	33	33.0	0.55	0.0091666666666666																																					0.0	0.0	0.0	0.0	0.0	0.0	0.0	0.0
Position_2	88	33	33.0	0.55	0.0091666666666666																																					0.0	0.0	0.0	0.0	0.0	0.0	0.0	0.0
Position_2	91	33	33.0	0.55	0.0091666666666666																																					0.0	0.0	0.0	0.0	0.0	0.0	0.0	0.0
Position_2	92	33	33.0	0.55	0.0091666666666666																																					0.0	0.0	0.0	0.0	0.0	0.0	0.0	0.0
Position_2	93	33	33.0	0.55	0.0091666666666666																																					0.0	0.0	0.0	0.0	0.0	0.0	0.0	0.0
Position_2	94	33	33.0	0.55	0.0091666666666666																																					0.0	0.0	0.0	0.0	0.0	0.0	0.0	0.0
Position_2	95	33	33.0	0.55	0.0091666666666666																																					0.0	0.0	0.0	0.0	0.0	0.0	0.0	0.0
Position_2	96	33	33.0	0.55	0.0091666666666666																																					0.0	0.0	0.0	0.0	0.0	0.0	0.0	0.0
Position_2	97	33	33.0	0.55	0.0091666666666666																																					0.0	0.0	0.0	0.0	0.0	0.0	0.0	0.0
Position_2	100	33	33.0	0.55	0.0091666666666666																																					0.0	0.0	0.0	0.0	0.0	0.0	0.0	0.0
Position_2	102	33	33.0	0.55	0.0091666666666666																																					0.0	0.0	0.0	0.0	0.0	0.0	0.0	0.0
Position_2	103	33	33.0	0.55	0.0091666666666666																																					0.0	0.0	0.0	0.0	0.0	0.0	0.0	0.0
Position_2	104	33	33.0	0.55	0.0091666666666666																																					0.0	0.0	0.0	0.0	0.0	0.0	0.0	0.0
Position_2	105	33	33.0	0.55	0.0091666666666666																																					0.0	0.0	0.0	0.0	0.0	0.0	0.0	0.0
Position_2	1	34	34.0	0.5666666666666667	0.0094444444444444																																					0.0	0.0	0.0	0.0	0.0	0.0	0.0	0.0
Position_2	2	34	34.0	0.5666666666666667	0.0094444444444444																																					0.0	0.0	0.0	0.0	0.0	0.0	0.0	0.0
Position_2	7	34	34.0	0.5666666666666667	0.0094444444444444																																					0.0	0.0	0.0	0.0	0.0	0.0	0.0	0.0
Position_2	11	34	34.0	0.5666666666666667	0.0094444444444444																																					0.0	0.0	0.0	0.0	0.0	0.0	0.0	0.0
Position_2	13	34	34.0	0.5666666666666667	0.0094444444444444																																					0.0	0.0	0.0	0.0	0.0	0.0	0.0	0.0
Position_2	16	34	34.0	0.5666666666666667	0.0094444444444444																																					0.0	0.0	0.0	0.0	0.0	0.0	0.0	0.0
Position_2	20	34	34.0	0.5666666666666667	0.0094444444444444																																					0.0	0.0	0.0	0.0	0.0	0.0	0.0	0.0
Position_2	22	34	34.0	0.5666666666666667	0.0094444444444444																																					0.0	0.0	0.0	0.0	0.0	0.0	0.0	0.0
Position_2	24	34	34.0	0.5666666666666667	0.0094444444444444																																					0.0	0.0	0.0	0.0	0.0	0.0	0.0	0.0
Position_2	25	34	34.0	0.5666666666666667	0.0094444444444444																																					0.0	0.0	0.0	0.0	0.0	0.0	0.0	0.0
Position_2	28	34	34.0	0.5666666666666667	0.0094444444444444																																					0.0	0.0	0.0	0.0	0.0	0.0	0.0	0.0
Position_2	30	34	34.0	0.5666666666666667	0.0094444444444444																																					0.0	0.0	0.0	0.0	0.0	0.0	0.0	0.0
Position_2	34	34	34.0	0.5666666666666667	0.0094444444444444																																					0.0	0.0	0.0	0.0	0.0	0.0	0.0	0.0
Position_2	35	34	34.0	0.5666666666666667	0.0094444444444444																																					0.0	0.0	0.0	0.0	0.0	0.0	0.0	0.0
Position_2	36	34	34.0	0.5666666666666667	0.0094444444444444																																					0.0	0.0	0.0	0.0	0.0	0.0	0.0	0.0
Position_2	38	34	34.0	0.5666666666666667	0.0094444444444444																																					0.0	0.0	0.0	0.0	0.0	0.0	0.0	0.0
Position_2	39	34	34.0	0.5666666666666667	0.0094444444444444																																					0.0	0.0	0.0	0.0	0.0	0.0	0.0	0.0
Position_2	42	34	34.0	0.5666666666666667	0.0094444444444444																																					0.0	0.0	0.0	0.0	0.0	0.0	0.0	0.0
Position_2	43	34	34.0	0.5666666666666667	0.0094444444444444																																					0.0	0.0	0.0	0.0	0.0	0.0	0.0	0.0
Position_2	44	34	34.0	0.5666666666666667	0.0094444444444444																																					0.0	0.0	0.0	0.0	0.0	0.0	0.0	0.0
Position_2	46	34	34.0	0.5666666666666667	0.0094444444444444																																					0.0	0.0	0.0	0.0	0.0	0.0	0.0	0.0
Position_2	49	34	34.0	0.5666666666666667	0.0094444444444444																																					0.0	0.0	0.0	0.0	0.0	0.0	0.0	0.0
Position_2	50	34	34.0	0.5666666666666667	0.0094444444444444																																					0.0	0.0	0.0	0.0	0.0	0.0	0.0	0.0
Position_2	52	34	34.0	0.5666666666666667	0.0094444444444444																																					0.0	0.0	0.0	0.0	0.0	0.0	0.0	0.0
Position_2	54	34	34.0	0.5666666666666667	0.0094444444444444																																					0.0	0.0	0.0	0.0	0.0	0.0	0.0	0.0
Position_2	55	34	34.0	0.5666666666666667	0.0094444444444444																																					0.0	0.0	0.0	0.0	0.0	0.0	0.0	0.0
Position_2	56	34	34.0	0.5666666666666667	0.0094444444444444																																					0.0	0.0	0.0	0.0	0.0	0.0	0.0	0.0
Position_2	57	34	34.0	0.5666666666666667	0.0094444444444444																																					0.0	0.0	0.0	0.0	0.0	0.0	0.0	0.0
Position_2	58	34	34.0	0.5666666666666667	0.0094444444444444																																					0.0	0.0	0.0	0.0	0.0	0.0	0.0	0.0
Position_2	62	34	34.0	0.5666666666666667	0.0094444444444444																																					0.0	0.0	0.0	0.0	0.0	0.0	0.0	0.0
Position_2	63	34	34.0	0.5666666666666667	0.0094444444444444																																					0.0	0.0	0.0	0.0	0.0	0.0	0.0	0.0
Position_2	64	34	34.0	0.5666666666666667	0.0094444444444444																																					0.0	0.0	0.0	0.0	0.0	0.0	0.0	0.0
Position_2	65	34	34.0	0.5666666666666667	0.0094444444444444																																					0.0	0.0	0.0	0.0	0.0	0.0	0.0	0.0
Position_2	67	34	34.0	0.5666666666666667	0.0094444444444444																																					0.0	0.0	0.0	0.0	0.0	0.0	0.0	0.0
Position_2	68	34	34.0	0.5666666666666667	0.0094444444444444																																					0.0	0.0	0.0	0.0	0.0	0.0	0.0	0.0
Position_2	69	34	34.0	0.5666666666666667	0.0094444444444444																																					0.0	0.0	0.0	0.0	0.0	0.0	0.0	0.0
Position_2	70	34	34.0	0.5666666666666667	0.0094444444444444																																					0.0	0.0	0.0	0.0	0.0	0.0	0.0	0.0
Position_2	72	34	34.0	0.5666666666666667	0.0094444444444444																																					0.0	0.0	0.0	0.0	0.0	0.0	0.0	0.0
Position_2	73	34	34.0	0.5666666666666667	0.0094444444444444																																					0.0	0.0	0.0	0.0	0.0	0.0	0.0	0.0
Position_2	75	34	34.0	0.5666666666666667	0.0094444444444444																																					0.0	0.0	0.0	0.0	0.0	0.0	0.0	0.0
Position_2	76	34	34.0	0.5666666666666667	0.0094444444444444																																					0.0	0.0	0.0	0.0	0.0	0.0	0.0	0.0
Position_2	77	34	34.0	0.5666666666666667	0.0094444444444444																																					0.0	0.0	0.0	0.0	0.0	0.0	0.0	0.0
Position_2	78	34	34.0	0.5666666666666667	0.0094444444444444																																					0.0	0.0	0.0	0.0	0.0	0.0	0.0	0.0
Position_2	79	34	34.0	0.5666666666666667	0.0094444444444444																																					0.0	0.0	0.0	0.0	0.0	0.0	0.0	0.0
Position_2	80	34	34.0	0.5666666666666667	0.0094444444444444																																					0.0	0.0	0.0	0.0	0.0	0.0	0.0	0.0
Position_2	81	34	34.0	0.5666666666666667	0.0094444444444444																																					0.0	0.0	0.0	0.0	0.0	0.0	0.0	0.0
Position_2	82	34	34.0	0.5666666666666667	0.0094444444444444																																					0.0	0.0	0.0	0.0	0.0	0.0	0.0	0.0
Position_2	87	34	34.0	0.5666666666666667	0.0094444444444444																																					0.0	0.0	0.0	0.0	0.0	0.0	0.0	0.0
Position_2	88	34	34.0	0.5666666666666667	0.0094444444444444																																					0.0	0.0	0.0	0.0	0.0	0.0	0.0	0.0
Position_2	91	34	34.0	0.5666666666666667	0.0094444444444444																																					0.0	0.0	0.0	0.0	0.0	0.0	0.0	0.0
Position_2	92	34	34.0	0.5666666666666667	0.0094444444444444																																					0.0	0.0	0.0	0.0	0.0	0.0	0.0	0.0
Position_2	93	34	34.0	0.5666666666666667	0.0094444444444444																																					0.0	0.0	0.0	0.0	0.0	0.0	0.0	0.0
Position_2	94	34	34.0	0.5666666666666667	0.0094444444444444																																					0.0	0.0	0.0	0.0	0.0	0.0	0.0	0.0
Position_2	95	34	34.0	0.5666666666666667	0.0094444444444444																																					0.0	0.0	0.0	0.0	0.0	0.0	0.0	0.0
Position_2	96	34	34.0	0.5666666666666667	0.0094444444444444																																					0.0	0.0	0.0	0.0	0.0	0.0	0.0	0.0
Position_2	97	34	34.0	0.5666666666666667	0.0094444444444444																																					0.0	0.0	0.0	0.0	0.0	0.0	0.0	0.0
Position_2	100	34	34.0	0.5666666666666667	0.0094444444444444																																					0.0	0.0	0.0	0.0	0.0	0.0	0.0	0.0
Position_2	102	34	34.0	0.5666666666666667	0.0094444444444444																																					0.0	0.0	0.0	0.0	0.0	0.0	0.0	0.0
Position_2	103	34	34.0	0.5666666666666667	0.0094444444444444																																					0.0	0.0	0.0	0.0	0.0	0.0	0.0	0.0
Position_2	104	34	34.0	0.5666666666666667	0.0094444444444444																																					0.0	0.0	0.0	0.0	0.0	0.0	0.0	0.0
Position_2	105	34	34.0	0.5666666666666667	0.0094444444444444																																					0.0	0.0	0.0	0.0	0.0	0.0	0.0	0.0
Position_2	107	34	34.0	0.5666666666666667	0.0094444444444444																																					0.0	0.0	0.0	0.0	0.0	0.0	0.0	0.0
Position_2	108	34	34.0	0.5666666666666667	0.0094444444444444																																					0.0	0.0	0.0	0.0	0.0	0.0	0.0	0.0
Position_2	109	34	34.0	0.5666666666666667	0.0094444444444444																																					0.0	0.0	0.0	0.0	0.0	0.0	0.0	0.0
Position_2	110	34	34.0	0.5666666666666667	0.0094444444444444																																					0.0	0.0	0.0	0.0	0.0	0.0	0.0	0.0
Position_2	1	35	35.0	0.5833333333333334	0.0097222222222222																																					0.0	0.0	0.0	0.0	0.0	0.0	0.0	0.0
Position_2	2	35	35.0	0.5833333333333334	0.0097222222222222																																					0.0	0.0	0.0	0.0	0.0	0.0	0.0	0.0
Position_2	7	35	35.0	0.5833333333333334	0.0097222222222222																																					0.0	0.0	0.0	0.0	0.0	0.0	0.0	0.0
Position_2	11	35	35.0	0.5833333333333334	0.0097222222222222																																					0.0	0.0	0.0	0.0	0.0	0.0	0.0	0.0
Position_2	13	35	35.0	0.5833333333333334	0.0097222222222222																																					0.0	0.0	0.0	0.0	0.0	0.0	0.0	0.0
Position_2	16	35	35.0	0.5833333333333334	0.0097222222222222																																					0.0	0.0	0.0	0.0	0.0	0.0	0.0	0.0
Position_2	20	35	35.0	0.5833333333333334	0.0097222222222222																																					0.0	0.0	0.0	0.0	0.0	0.0	0.0	0.0
Position_2	22	35	35.0	0.5833333333333334	0.0097222222222222																																					0.0	0.0	0.0	0.0	0.0	0.0	0.0	0.0
Position_2	24	35	35.0	0.5833333333333334	0.0097222222222222																																					0.0	0.0	0.0	0.0	0.0	0.0	0.0	0.0
Position_2	25	35	35.0	0.5833333333333334	0.0097222222222222																																					0.0	0.0	0.0	0.0	0.0	0.0	0.0	0.0
Position_2	28	35	35.0	0.5833333333333334	0.0097222222222222																																					0.0	0.0	0.0	0.0	0.0	0.0	0.0	0.0
Position_2	30	35	35.0	0.5833333333333334	0.0097222222222222																																					0.0	0.0	0.0	0.0	0.0	0.0	0.0	0.0
Position_2	34	35	35.0	0.5833333333333334	0.0097222222222222																																					0.0	0.0	0.0	0.0	0.0	0.0	0.0	0.0
Position_2	35	35	35.0	0.5833333333333334	0.0097222222222222																																					0.0	0.0	0.0	0.0	0.0	0.0	0.0	0.0
Position_2	36	35	35.0	0.5833333333333334	0.0097222222222222																																					0.0	0.0	0.0	0.0	0.0	0.0	0.0	0.0
Position_2	38	35	35.0	0.5833333333333334	0.0097222222222222																																					0.0	0.0	0.0	0.0	0.0	0.0	0.0	0.0
Position_2	39	35	35.0	0.5833333333333334	0.0097222222222222																																					0.0	0.0	0.0	0.0	0.0	0.0	0.0	0.0
Position_2	42	35	35.0	0.5833333333333334	0.0097222222222222																																					0.0	0.0	0.0	0.0	0.0	0.0	0.0	0.0
Position_2	43	35	35.0	0.5833333333333334	0.0097222222222222																																					0.0	0.0	0.0	0.0	0.0	0.0	0.0	0.0
Position_2	44	35	35.0	0.5833333333333334	0.0097222222222222																																					0.0	0.0	0.0	0.0	0.0	0.0	0.0	0.0
Position_2	46	35	35.0	0.5833333333333334	0.0097222222222222																																					0.0	0.0	0.0	0.0	0.0	0.0	0.0	0.0
Position_2	49	35	35.0	0.5833333333333334	0.0097222222222222																																					0.0	0.0	0.0	0.0	0.0	0.0	0.0	0.0
Position_2	50	35	35.0	0.5833333333333334	0.0097222222222222																																					0.0	0.0	0.0	0.0	0.0	0.0	0.0	0.0
Position_2	52	35	35.0	0.5833333333333334	0.0097222222222222																																					0.0	0.0	0.0	0.0	0.0	0.0	0.0	0.0
Position_2	54	35	35.0	0.5833333333333334	0.0097222222222222																																					0.0	0.0	0.0	0.0	0.0	0.0	0.0	0.0
Position_2	55	35	35.0	0.5833333333333334	0.0097222222222222																																					0.0	0.0	0.0	0.0	0.0	0.0	0.0	0.0
Position_2	56	35	35.0	0.5833333333333334	0.0097222222222222																																					0.0	0.0	0.0	0.0	0.0	0.0	0.0	0.0
Position_2	57	35	35.0	0.5833333333333334	0.0097222222222222																																					0.0	0.0	0.0	0.0	0.0	0.0	0.0	0.0
Position_2	58	35	35.0	0.5833333333333334	0.0097222222222222																																					0.0	0.0	0.0	0.0	0.0	0.0	0.0	0.0
Position_2	62	35	35.0	0.5833333333333334	0.0097222222222222																																					0.0	0.0	0.0	0.0	0.0	0.0	0.0	0.0
Position_2	63	35	35.0	0.5833333333333334	0.0097222222222222																																					0.0	0.0	0.0	0.0	0.0	0.0	0.0	0.0
Position_2	64	35	35.0	0.5833333333333334	0.0097222222222222																																					0.0	0.0	0.0	0.0	0.0	0.0	0.0	0.0
Position_2	65	35	35.0	0.5833333333333334	0.0097222222222222																																					0.0	0.0	0.0	0.0	0.0	0.0	0.0	0.0
Position_2	67	35	35.0	0.5833333333333334	0.0097222222222222																																					0.0	0.0	0.0	0.0	0.0	0.0	0.0	0.0
Position_2	68	35	35.0	0.5833333333333334	0.0097222222222222																																					0.0	0.0	0.0	0.0	0.0	0.0	0.0	0.0
Position_2	69	35	35.0	0.5833333333333334	0.0097222222222222																																					0.0	0.0	0.0	0.0	0.0	0.0	0.0	0.0
Position_2	70	35	35.0	0.5833333333333334	0.0097222222222222																																					0.0	0.0	0.0	0.0	0.0	0.0	0.0	0.0
Position_2	72	35	35.0	0.5833333333333334	0.0097222222222222																																					0.0	0.0	0.0	0.0	0.0	0.0	0.0	0.0
Position_2	73	35	35.0	0.5833333333333334	0.0097222222222222																																					0.0	0.0	0.0	0.0	0.0	0.0	0.0	0.0
Position_2	75	35	35.0	0.5833333333333334	0.0097222222222222																																					0.0	0.0	0.0	0.0	0.0	0.0	0.0	0.0
Position_2	76	35	35.0	0.5833333333333334	0.0097222222222222																																					0.0	0.0	0.0	0.0	0.0	0.0	0.0	0.0
Position_2	77	35	35.0	0.5833333333333334	0.0097222222222222																																					0.0	0.0	0.0	0.0	0.0	0.0	0.0	0.0
Position_2	78	35	35.0	0.5833333333333334	0.0097222222222222																																					0.0	0.0	0.0	0.0	0.0	0.0	0.0	0.0
Position_2	79	35	35.0	0.5833333333333334	0.0097222222222222																																					0.0	0.0	0.0	0.0	0.0	0.0	0.0	0.0
Position_2	80	35	35.0	0.5833333333333334	0.0097222222222222																																					0.0	0.0	0.0	0.0	0.0	0.0	0.0	0.0
Position_2	81	35	35.0	0.5833333333333334	0.0097222222222222																																					0.0	0.0	0.0	0.0	0.0	0.0	0.0	0.0
Position_2	82	35	35.0	0.5833333333333334	0.0097222222222222																																					0.0	0.0	0.0	0.0	0.0	0.0	0.0	0.0
Position_2	87	35	35.0	0.5833333333333334	0.0097222222222222																																					0.0	0.0	0.0	0.0	0.0	0.0	0.0	0.0
Position_2	88	35	35.0	0.5833333333333334	0.0097222222222222																																					0.0	0.0	0.0	0.0	0.0	0.0	0.0	0.0
Position_2	91	35	35.0	0.5833333333333334	0.0097222222222222																																					0.0	0.0	0.0	0.0	0.0	0.0	0.0	0.0
Position_2	92	35	35.0	0.5833333333333334	0.0097222222222222																																					0.0	0.0	0.0	0.0	0.0	0.0	0.0	0.0
Position_2	93	35	35.0	0.5833333333333334	0.0097222222222222																																					0.0	0.0	0.0	0.0	0.0	0.0	0.0	0.0
Position_2	94	35	35.0	0.5833333333333334	0.0097222222222222																																					0.0	0.0	0.0	0.0	0.0	0.0	0.0	0.0
Position_2	95	35	35.0	0.5833333333333334	0.0097222222222222																																					0.0	0.0	0.0	0.0	0.0	0.0	0.0	0.0
Position_2	96	35	35.0	0.5833333333333334	0.0097222222222222																																					0.0	0.0	0.0	0.0	0.0	0.0	0.0	0.0
Position_2	97	35	35.0	0.5833333333333334	0.0097222222222222																																					0.0	0.0	0.0	0.0	0.0	0.0	0.0	0.0
Position_2	100	35	35.0	0.5833333333333334	0.0097222222222222																																					0.0	0.0	0.0	0.0	0.0	0.0	0.0	0.0
Position_2	102	35	35.0	0.5833333333333334	0.0097222222222222																																					0.0	0.0	0.0	0.0	0.0	0.0	0.0	0.0
Position_2	103	35	35.0	0.5833333333333334	0.0097222222222222																																					0.0	0.0	0.0	0.0	0.0	0.0	0.0	0.0
Position_2	104	35	35.0	0.5833333333333334	0.0097222222222222																																					0.0	0.0	0.0	0.0	0.0	0.0	0.0	0.0
Position_2	105	35	35.0	0.5833333333333334	0.0097222222222222																																					0.0	0.0	0.0	0.0	0.0	0.0	0.0	0.0
Position_2	107	35	35.0	0.5833333333333334	0.0097222222222222																																					0.0	0.0	0.0	0.0	0.0	0.0	0.0	0.0
Position_2	108	35	35.0	0.5833333333333334	0.0097222222222222																																					0.0	0.0	0.0	0.0	0.0	0.0	0.0	0.0
Position_2	109	35	35.0	0.5833333333333334	0.0097222222222222																																					0.0	0.0	0.0	0.0	0.0	0.0	0.0	0.0
Position_2	110	35	35.0	0.5833333333333334	0.0097222222222222																																					0.0	0.0	0.0	0.0	0.0	0.0	0.0	0.0
Position_2	113	35	35.0	0.5833333333333334	0.0097222222222222																																					0.0	0.0	0.0	0.0	0.0	0.0	0.0	0.0
Position_2	115	35	35.0	0.5833333333333334	0.0097222222222222																																					0.0	0.0	0.0	0.0	0.0	0.0	0.0	0.0
Position_2	116	35	35.0	0.5833333333333334	0.0097222222222222																																					0.0	0.0	0.0	0.0	0.0	0.0	0.0	0.0
Position_2	117	35	35.0	0.5833333333333334	0.0097222222222222																																					0.0	0.0	0.0	0.0	0.0	0.0	0.0	0.0
Position_2	118	35	35.0	0.5833333333333334	0.0097222222222222																																					0.0	0.0	0.0	0.0	0.0	0.0	0.0	0.0
Position_2	119	35	35.0	0.5833333333333334	0.0097222222222222																																					0.0	0.0	0.0	0.0	0.0	0.0	0.0	0.0
Position_2	120	35	35.0	0.5833333333333334	0.0097222222222222																																					0.0	0.0	0.0	0.0	0.0	0.0	0.0	0.0
Position_2	121	35	35.0	0.5833333333333334	0.0097222222222222																																					0.0	0.0	0.0	0.0	0.0	0.0	0.0	0.0
Position_2	122	35	35.0	0.5833333333333334	0.0097222222222222																																					0.0	0.0	0.0	0.0	0.0	0.0	0.0	0.0
Position_2	1	36	36.0	0.6	0.01																																					0.0	0.0	0.0	0.0	0.0	0.0	0.0	0.0
Position_2	2	36	36.0	0.6	0.01																																					0.0	0.0	0.0	0.0	0.0	0.0	0.0	0.0
Position_2	7	36	36.0	0.6	0.01																																					0.0	0.0	0.0	0.0	0.0	0.0	0.0	0.0
Position_2	11	36	36.0	0.6	0.01																																					0.0	0.0	0.0	0.0	0.0	0.0	0.0	0.0
Position_2	13	36	36.0	0.6	0.01																																					0.0	0.0	0.0	0.0	0.0	0.0	0.0	0.0
Position_2	16	36	36.0	0.6	0.01																																					0.0	0.0	0.0	0.0	0.0	0.0	0.0	0.0
Position_2	20	36	36.0	0.6	0.01																																					0.0	0.0	0.0	0.0	0.0	0.0	0.0	0.0
Position_2	22	36	36.0	0.6	0.01																																					0.0	0.0	0.0	0.0	0.0	0.0	0.0	0.0
Position_2	24	36	36.0	0.6	0.01																																					0.0	0.0	0.0	0.0	0.0	0.0	0.0	0.0
Position_2	25	36	36.0	0.6	0.01																																					0.0	0.0	0.0	0.0	0.0	0.0	0.0	0.0
Position_2	28	36	36.0	0.6	0.01																																					0.0	0.0	0.0	0.0	0.0	0.0	0.0	0.0
Position_2	30	36	36.0	0.6	0.01																																					0.0	0.0	0.0	0.0	0.0	0.0	0.0	0.0
Position_2	34	36	36.0	0.6	0.01																																					0.0	0.0	0.0	0.0	0.0	0.0	0.0	0.0
Position_2	35	36	36.0	0.6	0.01																																					0.0	0.0	0.0	0.0	0.0	0.0	0.0	0.0
Position_2	36	36	36.0	0.6	0.01																																					0.0	0.0	0.0	0.0	0.0	0.0	0.0	0.0
Position_2	38	36	36.0	0.6	0.01																																					0.0	0.0	0.0	0.0	0.0	0.0	0.0	0.0
Position_2	39	36	36.0	0.6	0.01																																					0.0	0.0	0.0	0.0	0.0	0.0	0.0	0.0
Position_2	42	36	36.0	0.6	0.01																																					0.0	0.0	0.0	0.0	0.0	0.0	0.0	0.0
Position_2	43	36	36.0	0.6	0.01																																					0.0	0.0	0.0	0.0	0.0	0.0	0.0	0.0
Position_2	44	36	36.0	0.6	0.01																																					0.0	0.0	0.0	0.0	0.0	0.0	0.0	0.0
Position_2	46	36	36.0	0.6	0.01																																					0.0	0.0	0.0	0.0	0.0	0.0	0.0	0.0
Position_2	49	36	36.0	0.6	0.01																																					0.0	0.0	0.0	0.0	0.0	0.0	0.0	0.0
Position_2	50	36	36.0	0.6	0.01																																					0.0	0.0	0.0	0.0	0.0	0.0	0.0	0.0
Position_2	52	36	36.0	0.6	0.01																																					0.0	0.0	0.0	0.0	0.0	0.0	0.0	0.0
Position_2	54	36	36.0	0.6	0.01																																					0.0	0.0	0.0	0.0	0.0	0.0	0.0	0.0
Position_2	55	36	36.0	0.6	0.01																																					0.0	0.0	0.0	0.0	0.0	0.0	0.0	0.0
Position_2	56	36	36.0	0.6	0.01																																					0.0	0.0	0.0	0.0	0.0	0.0	0.0	0.0
Position_2	57	36	36.0	0.6	0.01																																					0.0	0.0	0.0	0.0	0.0	0.0	0.0	0.0
Position_2	58	36	36.0	0.6	0.01																																					0.0	0.0	0.0	0.0	0.0	0.0	0.0	0.0
Position_2	62	36	36.0	0.6	0.01																																					0.0	0.0	0.0	0.0	0.0	0.0	0.0	0.0
Position_2	63	36	36.0	0.6	0.01																																					0.0	0.0	0.0	0.0	0.0	0.0	0.0	0.0
Position_2	64	36	36.0	0.6	0.01																																					0.0	0.0	0.0	0.0	0.0	0.0	0.0	0.0
Position_2	65	36	36.0	0.6	0.01																																					0.0	0.0	0.0	0.0	0.0	0.0	0.0	0.0
Position_2	67	36	36.0	0.6	0.01																																					0.0	0.0	0.0	0.0	0.0	0.0	0.0	0.0
Position_2	68	36	36.0	0.6	0.01																																					0.0	0.0	0.0	0.0	0.0	0.0	0.0	0.0
Position_2	69	36	36.0	0.6	0.01																																					0.0	0.0	0.0	0.0	0.0	0.0	0.0	0.0
Position_2	70	36	36.0	0.6	0.01																																					0.0	0.0	0.0	0.0	0.0	0.0	0.0	0.0
Position_2	72	36	36.0	0.6	0.01																																					0.0	0.0	0.0	0.0	0.0	0.0	0.0	0.0
Position_2	73	36	36.0	0.6	0.01																																					0.0	0.0	0.0	0.0	0.0	0.0	0.0	0.0
Position_2	75	36	36.0	0.6	0.01																																					0.0	0.0	0.0	0.0	0.0	0.0	0.0	0.0
Position_2	76	36	36.0	0.6	0.01																																					0.0	0.0	0.0	0.0	0.0	0.0	0.0	0.0
Position_2	77	36	36.0	0.6	0.01																																					0.0	0.0	0.0	0.0	0.0	0.0	0.0	0.0
Position_2	78	36	36.0	0.6	0.01																																					0.0	0.0	0.0	0.0	0.0	0.0	0.0	0.0
Position_2	79	36	36.0	0.6	0.01																																					0.0	0.0	0.0	0.0	0.0	0.0	0.0	0.0
Position_2	80	36	36.0	0.6	0.01																																					0.0	0.0	0.0	0.0	0.0	0.0	0.0	0.0
Position_2	81	36	36.0	0.6	0.01																																					0.0	0.0	0.0	0.0	0.0	0.0	0.0	0.0
Position_2	82	36	36.0	0.6	0.01																																					0.0	0.0	0.0	0.0	0.0	0.0	0.0	0.0
Position_2	87	36	36.0	0.6	0.01																																					0.0	0.0	0.0	0.0	0.0	0.0	0.0	0.0
Position_2	88	36	36.0	0.6	0.01																																					0.0	0.0	0.0	0.0	0.0	0.0	0.0	0.0
Position_2	91	36	36.0	0.6	0.01																																					0.0	0.0	0.0	0.0	0.0	0.0	0.0	0.0
Position_2	92	36	36.0	0.6	0.01																																					0.0	0.0	0.0	0.0	0.0	0.0	0.0	0.0
Position_2	93	36	36.0	0.6	0.01																																					0.0	0.0	0.0	0.0	0.0	0.0	0.0	0.0
Position_2	94	36	36.0	0.6	0.01																																					0.0	0.0	0.0	0.0	0.0	0.0	0.0	0.0
Position_2	95	36	36.0	0.6	0.01																																					0.0	0.0	0.0	0.0	0.0	0.0	0.0	0.0
Position_2	96	36	36.0	0.6	0.01																																					0.0	0.0	0.0	0.0	0.0	0.0	0.0	0.0
Position_2	97	36	36.0	0.6	0.01																																					0.0	0.0	0.0	0.0	0.0	0.0	0.0	0.0
Position_2	100	36	36.0	0.6	0.01																																					0.0	0.0	0.0	0.0	0.0	0.0	0.0	0.0
Position_2	102	36	36.0	0.6	0.01																																					0.0	0.0	0.0	0.0	0.0	0.0	0.0	0.0
Position_2	103	36	36.0	0.6	0.01																																					0.0	0.0	0.0	0.0	0.0	0.0	0.0	0.0
Position_2	104	36	36.0	0.6	0.01																																					0.0	0.0	0.0	0.0	0.0	0.0	0.0	0.0
Position_2	105	36	36.0	0.6	0.01																																					0.0	0.0	0.0	0.0	0.0	0.0	0.0	0.0
Position_2	107	36	36.0	0.6	0.01																																					0.0	0.0	0.0	0.0	0.0	0.0	0.0	0.0
Position_2	108	36	36.0	0.6	0.01																																					0.0	0.0	0.0	0.0	0.0	0.0	0.0	0.0
Position_2	109	36	36.0	0.6	0.01																																					0.0	0.0	0.0	0.0	0.0	0.0	0.0	0.0
Position_2	110	36	36.0	0.6	0.01																																					0.0	0.0	0.0	0.0	0.0	0.0	0.0	0.0
Position_2	113	36	36.0	0.6	0.01																																					0.0	0.0	0.0	0.0	0.0	0.0	0.0	0.0
Position_2	115	36	36.0	0.6	0.01																																					0.0	0.0	0.0	0.0	0.0	0.0	0.0	0.0
Position_2	116	36	36.0	0.6	0.01																																					0.0	0.0	0.0	0.0	0.0	0.0	0.0	0.0
Position_2	117	36	36.0	0.6	0.01																																					0.0	0.0	0.0	0.0	0.0	0.0	0.0	0.0
Position_2	118	36	36.0	0.6	0.01																																					0.0	0.0	0.0	0.0	0.0	0.0	0.0	0.0
Position_2	119	36	36.0	0.6	0.01																																					0.0	0.0	0.0	0.0	0.0	0.0	0.0	0.0
Position_2	120	36	36.0	0.6	0.01																																					0.0	0.0	0.0	0.0	0.0	0.0	0.0	0.0
Position_2	121	36	36.0	0.6	0.01																																					0.0	0.0	0.0	0.0	0.0	0.0	0.0	0.0
Position_2	122	36	36.0	0.6	0.01																																					0.0	0.0	0.0	0.0	0.0	0.0	0.0	0.0
Position_2	127	36	36.0	0.6	0.01																																					0.0	0.0	0.0	0.0	0.0	0.0	0.0	0.0
Position_2	128	36	36.0	0.6	0.01																																					0.0	0.0	0.0	0.0	0.0	0.0	0.0	0.0
Position_2	129	36	36.0	0.6	0.01																																					0.0	0.0	0.0	0.0	0.0	0.0	0.0	0.0
Position_2	131	36	36.0	0.6	0.01																																					0.0	0.0	0.0	0.0	0.0	0.0	0.0	0.0
Position_2	132	36	36.0	0.6	0.01																																					0.0	0.0	0.0	0.0	0.0	0.0	0.0	0.0
Position_2	133	36	36.0	0.6	0.01																																					0.0	0.0	0.0	0.0	0.0	0.0	0.0	0.0
Position_2	134	36	36.0	0.6	0.01																																					0.0	0.0	0.0	0.0	0.0	0.0	0.0	0.0
Position_2	135	36	36.0	0.6	0.01																																					0.0	0.0	0.0	0.0	0.0	0.0	0.0	0.0
Position_2	136	36	36.0	0.6	0.01																																					0.0	0.0	0.0	0.0	0.0	0.0	0.0	0.0
Position_2	137	36	36.0	0.6	0.01																																					0.0	0.0	0.0	0.0	0.0	0.0	0.0	0.0
Position_2	1	37	37.0	0.6166666666666667	0.0102777777777777																																					0.0	0.0	0.0	0.0	0.0	0.0	0.0	0.0
Position_2	2	37	37.0	0.6166666666666667	0.0102777777777777																																					0.0	0.0	0.0	0.0	0.0	0.0	0.0	0.0
Position_2	7	37	37.0	0.6166666666666667	0.0102777777777777																																					0.0	0.0	0.0	0.0	0.0	0.0	0.0	0.0
Position_2	11	37	37.0	0.6166666666666667	0.0102777777777777																																					0.0	0.0	0.0	0.0	0.0	0.0	0.0	0.0
Position_2	13	37	37.0	0.6166666666666667	0.0102777777777777																																					0.0	0.0	0.0	0.0	0.0	0.0	0.0	0.0
Position_2	16	37	37.0	0.6166666666666667	0.0102777777777777																																					0.0	0.0	0.0	0.0	0.0	0.0	0.0	0.0
Position_2	20	37	37.0	0.6166666666666667	0.0102777777777777																																					0.0	0.0	0.0	0.0	0.0	0.0	0.0	0.0
Position_2	22	37	37.0	0.6166666666666667	0.0102777777777777																																					0.0	0.0	0.0	0.0	0.0	0.0	0.0	0.0
Position_2	24	37	37.0	0.6166666666666667	0.0102777777777777																																					0.0	0.0	0.0	0.0	0.0	0.0	0.0	0.0
Position_2	25	37	37.0	0.6166666666666667	0.0102777777777777																																					0.0	0.0	0.0	0.0	0.0	0.0	0.0	0.0
Position_2	28	37	37.0	0.6166666666666667	0.0102777777777777																																					0.0	0.0	0.0	0.0	0.0	0.0	0.0	0.0
Position_2	30	37	37.0	0.6166666666666667	0.0102777777777777																																					0.0	0.0	0.0	0.0	0.0	0.0	0.0	0.0
Position_2	34	37	37.0	0.6166666666666667	0.0102777777777777																																					0.0	0.0	0.0	0.0	0.0	0.0	0.0	0.0
Position_2	35	37	37.0	0.6166666666666667	0.0102777777777777																																					0.0	0.0	0.0	0.0	0.0	0.0	0.0	0.0
Position_2	36	37	37.0	0.6166666666666667	0.0102777777777777																																					0.0	0.0	0.0	0.0	0.0	0.0	0.0	0.0
Position_2	38	37	37.0	0.6166666666666667	0.0102777777777777																																					0.0	0.0	0.0	0.0	0.0	0.0	0.0	0.0
Position_2	39	37	37.0	0.6166666666666667	0.0102777777777777																																					0.0	0.0	0.0	0.0	0.0	0.0	0.0	0.0
Position_2	42	37	37.0	0.6166666666666667	0.0102777777777777																																					0.0	0.0	0.0	0.0	0.0	0.0	0.0	0.0
Position_2	43	37	37.0	0.6166666666666667	0.0102777777777777																																					0.0	0.0	0.0	0.0	0.0	0.0	0.0	0.0
Position_2	44	37	37.0	0.6166666666666667	0.0102777777777777																																					0.0	0.0	0.0	0.0	0.0	0.0	0.0	0.0
Position_2	46	37	37.0	0.6166666666666667	0.0102777777777777																																					0.0	0.0	0.0	0.0	0.0	0.0	0.0	0.0
Position_2	49	37	37.0	0.6166666666666667	0.0102777777777777																																					0.0	0.0	0.0	0.0	0.0	0.0	0.0	0.0
Position_2	50	37	37.0	0.6166666666666667	0.0102777777777777																																					0.0	0.0	0.0	0.0	0.0	0.0	0.0	0.0
Position_2	52	37	37.0	0.6166666666666667	0.0102777777777777																																					0.0	0.0	0.0	0.0	0.0	0.0	0.0	0.0
Position_2	54	37	37.0	0.6166666666666667	0.0102777777777777																																					0.0	0.0	0.0	0.0	0.0	0.0	0.0	0.0
Position_2	55	37	37.0	0.6166666666666667	0.0102777777777777																																					0.0	0.0	0.0	0.0	0.0	0.0	0.0	0.0
Position_2	56	37	37.0	0.6166666666666667	0.0102777777777777																																					0.0	0.0	0.0	0.0	0.0	0.0	0.0	0.0
Position_2	57	37	37.0	0.6166666666666667	0.0102777777777777																																					0.0	0.0	0.0	0.0	0.0	0.0	0.0	0.0
Position_2	58	37	37.0	0.6166666666666667	0.0102777777777777																																					0.0	0.0	0.0	0.0	0.0	0.0	0.0	0.0
Position_2	62	37	37.0	0.6166666666666667	0.0102777777777777																																					0.0	0.0	0.0	0.0	0.0	0.0	0.0	0.0
Position_2	63	37	37.0	0.6166666666666667	0.0102777777777777																																					0.0	0.0	0.0	0.0	0.0	0.0	0.0	0.0
Position_2	64	37	37.0	0.6166666666666667	0.0102777777777777																																					0.0	0.0	0.0	0.0	0.0	0.0	0.0	0.0
Position_2	65	37	37.0	0.6166666666666667	0.0102777777777777																																					0.0	0.0	0.0	0.0	0.0	0.0	0.0	0.0
Position_2	67	37	37.0	0.6166666666666667	0.0102777777777777																																					0.0	0.0	0.0	0.0	0.0	0.0	0.0	0.0
Position_2	68	37	37.0	0.6166666666666667	0.0102777777777777																																					0.0	0.0	0.0	0.0	0.0	0.0	0.0	0.0
Position_2	69	37	37.0	0.6166666666666667	0.0102777777777777																																					0.0	0.0	0.0	0.0	0.0	0.0	0.0	0.0
Position_2	70	37	37.0	0.6166666666666667	0.0102777777777777																																					0.0	0.0	0.0	0.0	0.0	0.0	0.0	0.0
Position_2	72	37	37.0	0.6166666666666667	0.0102777777777777																																					0.0	0.0	0.0	0.0	0.0	0.0	0.0	0.0
Position_2	73	37	37.0	0.6166666666666667	0.0102777777777777																																					0.0	0.0	0.0	0.0	0.0	0.0	0.0	0.0
Position_2	75	37	37.0	0.6166666666666667	0.0102777777777777																																					0.0	0.0	0.0	0.0	0.0	0.0	0.0	0.0
Position_2	76	37	37.0	0.6166666666666667	0.0102777777777777																																					0.0	0.0	0.0	0.0	0.0	0.0	0.0	0.0
Position_2	77	37	37.0	0.6166666666666667	0.0102777777777777																																					0.0	0.0	0.0	0.0	0.0	0.0	0.0	0.0
Position_2	78	37	37.0	0.6166666666666667	0.0102777777777777																																					0.0	0.0	0.0	0.0	0.0	0.0	0.0	0.0
Position_2	79	37	37.0	0.6166666666666667	0.0102777777777777																																					0.0	0.0	0.0	0.0	0.0	0.0	0.0	0.0
Position_2	80	37	37.0	0.6166666666666667	0.0102777777777777																																					0.0	0.0	0.0	0.0	0.0	0.0	0.0	0.0
Position_2	81	37	37.0	0.6166666666666667	0.0102777777777777																																					0.0	0.0	0.0	0.0	0.0	0.0	0.0	0.0
Position_2	82	37	37.0	0.6166666666666667	0.0102777777777777																																					0.0	0.0	0.0	0.0	0.0	0.0	0.0	0.0
Position_2	87	37	37.0	0.6166666666666667	0.0102777777777777																																					0.0	0.0	0.0	0.0	0.0	0.0	0.0	0.0
Position_2	88	37	37.0	0.6166666666666667	0.0102777777777777																																					0.0	0.0	0.0	0.0	0.0	0.0	0.0	0.0
Position_2	91	37	37.0	0.6166666666666667	0.0102777777777777																																					0.0	0.0	0.0	0.0	0.0	0.0	0.0	0.0
Position_2	92	37	37.0	0.6166666666666667	0.0102777777777777																																					0.0	0.0	0.0	0.0	0.0	0.0	0.0	0.0
Position_2	93	37	37.0	0.6166666666666667	0.0102777777777777																																					0.0	0.0	0.0	0.0	0.0	0.0	0.0	0.0
Position_2	94	37	37.0	0.6166666666666667	0.0102777777777777																																					0.0	0.0	0.0	0.0	0.0	0.0	0.0	0.0
Position_2	95	37	37.0	0.6166666666666667	0.0102777777777777																																					0.0	0.0	0.0	0.0	0.0	0.0	0.0	0.0
Position_2	96	37	37.0	0.6166666666666667	0.0102777777777777																																					0.0	0.0	0.0	0.0	0.0	0.0	0.0	0.0
Position_2	97	37	37.0	0.6166666666666667	0.0102777777777777																																					0.0	0.0	0.0	0.0	0.0	0.0	0.0	0.0
Position_2	100	37	37.0	0.6166666666666667	0.0102777777777777																																					0.0	0.0	0.0	0.0	0.0	0.0	0.0	0.0
Position_2	102	37	37.0	0.6166666666666667	0.0102777777777777																																					0.0	0.0	0.0	0.0	0.0	0.0	0.0	0.0
Position_2	103	37	37.0	0.6166666666666667	0.0102777777777777																																					0.0	0.0	0.0	0.0	0.0	0.0	0.0	0.0
Position_2	104	37	37.0	0.6166666666666667	0.0102777777777777																																					0.0	0.0	0.0	0.0	0.0	0.0	0.0	0.0
Position_2	105	37	37.0	0.6166666666666667	0.0102777777777777																																					0.0	0.0	0.0	0.0	0.0	0.0	0.0	0.0
Position_2	107	37	37.0	0.6166666666666667	0.0102777777777777																																					0.0	0.0	0.0	0.0	0.0	0.0	0.0	0.0
Position_2	108	37	37.0	0.6166666666666667	0.0102777777777777																																					0.0	0.0	0.0	0.0	0.0	0.0	0.0	0.0
Position_2	109	37	37.0	0.6166666666666667	0.0102777777777777																																					0.0	0.0	0.0	0.0	0.0	0.0	0.0	0.0
Position_2	110	37	37.0	0.6166666666666667	0.0102777777777777																																					0.0	0.0	0.0	0.0	0.0	0.0	0.0	0.0
Position_2	113	37	37.0	0.6166666666666667	0.0102777777777777																																					0.0	0.0	0.0	0.0	0.0	0.0	0.0	0.0
Position_2	115	37	37.0	0.6166666666666667	0.0102777777777777																																					0.0	0.0	0.0	0.0	0.0	0.0	0.0	0.0
Position_2	116	37	37.0	0.6166666666666667	0.0102777777777777																																					0.0	0.0	0.0	0.0	0.0	0.0	0.0	0.0
Position_2	117	37	37.0	0.6166666666666667	0.0102777777777777																																					0.0	0.0	0.0	0.0	0.0	0.0	0.0	0.0
Position_2	118	37	37.0	0.6166666666666667	0.0102777777777777																																					0.0	0.0	0.0	0.0	0.0	0.0	0.0	0.0
Position_2	119	37	37.0	0.6166666666666667	0.0102777777777777																																					0.0	0.0	0.0	0.0	0.0	0.0	0.0	0.0
Position_2	120	37	37.0	0.6166666666666667	0.0102777777777777																																					0.0	0.0	0.0	0.0	0.0	0.0	0.0	0.0
Position_2	121	37	37.0	0.6166666666666667	0.0102777777777777																																					0.0	0.0	0.0	0.0	0.0	0.0	0.0	0.0
Position_2	122	37	37.0	0.6166666666666667	0.0102777777777777																																					0.0	0.0	0.0	0.0	0.0	0.0	0.0	0.0
Position_2	127	37	37.0	0.6166666666666667	0.0102777777777777																																					0.0	0.0	0.0	0.0	0.0	0.0	0.0	0.0
Position_2	128	37	37.0	0.6166666666666667	0.0102777777777777																																					0.0	0.0	0.0	0.0	0.0	0.0	0.0	0.0
Position_2	129	37	37.0	0.6166666666666667	0.0102777777777777																																					0.0	0.0	0.0	0.0	0.0	0.0	0.0	0.0
Position_2	131	37	37.0	0.6166666666666667	0.0102777777777777																																					0.0	0.0	0.0	0.0	0.0	0.0	0.0	0.0
Position_2	132	37	37.0	0.6166666666666667	0.0102777777777777																																					0.0	0.0	0.0	0.0	0.0	0.0	0.0	0.0
Position_2	133	37	37.0	0.6166666666666667	0.0102777777777777																																					0.0	0.0	0.0	0.0	0.0	0.0	0.0	0.0
Position_2	134	37	37.0	0.6166666666666667	0.0102777777777777																																					0.0	0.0	0.0	0.0	0.0	0.0	0.0	0.0
Position_2	135	37	37.0	0.6166666666666667	0.0102777777777777																																					0.0	0.0	0.0	0.0	0.0	0.0	0.0	0.0
Position_2	136	37	37.0	0.6166666666666667	0.0102777777777777																																					0.0	0.0	0.0	0.0	0.0	0.0	0.0	0.0
Position_2	137	37	37.0	0.6166666666666667	0.0102777777777777																																					0.0	0.0	0.0	0.0	0.0	0.0	0.0	0.0
Position_2	147	37	37.0	0.6166666666666667	0.0102777777777777																																					0.0	0.0	0.0	0.0	0.0	0.0	0.0	0.0
Position_2	148	37	37.0	0.6166666666666667	0.0102777777777777																																					0.0	0.0	0.0	0.0	0.0	0.0	0.0	0.0
Position_2	150	37	37.0	0.6166666666666667	0.0102777777777777																																					0.0	0.0	0.0	0.0	0.0	0.0	0.0	0.0
Position_2	151	37	37.0	0.6166666666666667	0.0102777777777777																																					0.0	0.0	0.0	0.0	0.0	0.0	0.0	0.0
Position_2	152	37	37.0	0.6166666666666667	0.0102777777777777																																					0.0	0.0	0.0	0.0	0.0	0.0	0.0	0.0
Position_2	153	37	37.0	0.6166666666666667	0.0102777777777777																																					0.0	0.0	0.0	0.0	0.0	0.0	0.0	0.0
Position_2	154	37	37.0	0.6166666666666667	0.0102777777777777																																					0.0	0.0	0.0	0.0	0.0	0.0	0.0	0.0
Position_2	155	37	37.0	0.6166666666666667	0.0102777777777777																																					0.0	0.0	0.0	0.0	0.0	0.0	0.0	0.0
Position_2	156	37	37.0	0.6166666666666667	0.0102777777777777																																					0.0	0.0	0.0	0.0	0.0	0.0	0.0	0.0
Position_2	157	37	37.0	0.6166666666666667	0.0102777777777777																																					0.0	0.0	0.0	0.0	0.0	0.0	0.0	0.0
Position_2	158	37	37.0	0.6166666666666667	0.0102777777777777																																					0.0	0.0	0.0	0.0	0.0	0.0	0.0	0.0
Position_2	1	38	38.0	0.6333333333333333	0.0105555555555555																																					0.0	0.0	0.0	0.0	0.0	0.0	0.0	0.0
Position_2	2	38	38.0	0.6333333333333333	0.0105555555555555																																					0.0	0.0	0.0	0.0	0.0	0.0	0.0	0.0
Position_2	7	38	38.0	0.6333333333333333	0.0105555555555555																																					0.0	0.0	0.0	0.0	0.0	0.0	0.0	0.0
Position_2	11	38	38.0	0.6333333333333333	0.0105555555555555																																					0.0	0.0	0.0	0.0	0.0	0.0	0.0	0.0
Position_2	13	38	38.0	0.6333333333333333	0.0105555555555555																																					0.0	0.0	0.0	0.0	0.0	0.0	0.0	0.0
Position_2	16	38	38.0	0.6333333333333333	0.0105555555555555																																					0.0	0.0	0.0	0.0	0.0	0.0	0.0	0.0
Position_2	20	38	38.0	0.6333333333333333	0.0105555555555555																																					0.0	0.0	0.0	0.0	0.0	0.0	0.0	0.0
Position_2	22	38	38.0	0.6333333333333333	0.0105555555555555																																					0.0	0.0	0.0	0.0	0.0	0.0	0.0	0.0
Position_2	24	38	38.0	0.6333333333333333	0.0105555555555555																																					0.0	0.0	0.0	0.0	0.0	0.0	0.0	0.0
Position_2	25	38	38.0	0.6333333333333333	0.0105555555555555																																					0.0	0.0	0.0	0.0	0.0	0.0	0.0	0.0
Position_2	28	38	38.0	0.6333333333333333	0.0105555555555555																																					0.0	0.0	0.0	0.0	0.0	0.0	0.0	0.0
Position_2	30	38	38.0	0.6333333333333333	0.0105555555555555																																					0.0	0.0	0.0	0.0	0.0	0.0	0.0	0.0
Position_2	34	38	38.0	0.6333333333333333	0.0105555555555555																																					0.0	0.0	0.0	0.0	0.0	0.0	0.0	0.0
Position_2	35	38	38.0	0.6333333333333333	0.0105555555555555																																					0.0	0.0	0.0	0.0	0.0	0.0	0.0	0.0
Position_2	36	38	38.0	0.6333333333333333	0.0105555555555555																																					0.0	0.0	0.0	0.0	0.0	0.0	0.0	0.0
Position_2	38	38	38.0	0.6333333333333333	0.0105555555555555																																					0.0	0.0	0.0	0.0	0.0	0.0	0.0	0.0
Position_2	39	38	38.0	0.6333333333333333	0.0105555555555555																																					0.0	0.0	0.0	0.0	0.0	0.0	0.0	0.0
Position_2	42	38	38.0	0.6333333333333333	0.0105555555555555																																					0.0	0.0	0.0	0.0	0.0	0.0	0.0	0.0
Position_2	43	38	38.0	0.6333333333333333	0.0105555555555555																																					0.0	0.0	0.0	0.0	0.0	0.0	0.0	0.0
Position_2	44	38	38.0	0.6333333333333333	0.0105555555555555																																					0.0	0.0	0.0	0.0	0.0	0.0	0.0	0.0
Position_2	46	38	38.0	0.6333333333333333	0.0105555555555555																																					0.0	0.0	0.0	0.0	0.0	0.0	0.0	0.0
Position_2	49	38	38.0	0.6333333333333333	0.0105555555555555																																					0.0	0.0	0.0	0.0	0.0	0.0	0.0	0.0
Position_2	50	38	38.0	0.6333333333333333	0.0105555555555555																																					0.0	0.0	0.0	0.0	0.0	0.0	0.0	0.0
Position_2	52	38	38.0	0.6333333333333333	0.0105555555555555																																					0.0	0.0	0.0	0.0	0.0	0.0	0.0	0.0
Position_2	54	38	38.0	0.6333333333333333	0.0105555555555555																																					0.0	0.0	0.0	0.0	0.0	0.0	0.0	0.0
Position_2	55	38	38.0	0.6333333333333333	0.0105555555555555																																					0.0	0.0	0.0	0.0	0.0	0.0	0.0	0.0
Position_2	56	38	38.0	0.6333333333333333	0.0105555555555555																																					0.0	0.0	0.0	0.0	0.0	0.0	0.0	0.0
Position_2	57	38	38.0	0.6333333333333333	0.0105555555555555																																					0.0	0.0	0.0	0.0	0.0	0.0	0.0	0.0
Position_2	58	38	38.0	0.6333333333333333	0.0105555555555555																																					0.0	0.0	0.0	0.0	0.0	0.0	0.0	0.0
Position_2	62	38	38.0	0.6333333333333333	0.0105555555555555																																					0.0	0.0	0.0	0.0	0.0	0.0	0.0	0.0
Position_2	63	38	38.0	0.6333333333333333	0.0105555555555555																																					0.0	0.0	0.0	0.0	0.0	0.0	0.0	0.0
Position_2	64	38	38.0	0.6333333333333333	0.0105555555555555																																					0.0	0.0	0.0	0.0	0.0	0.0	0.0	0.0
Position_2	65	38	38.0	0.6333333333333333	0.0105555555555555																																					0.0	0.0	0.0	0.0	0.0	0.0	0.0	0.0
Position_2	67	38	38.0	0.6333333333333333	0.0105555555555555																																					0.0	0.0	0.0	0.0	0.0	0.0	0.0	0.0
Position_2	68	38	38.0	0.6333333333333333	0.0105555555555555																																					0.0	0.0	0.0	0.0	0.0	0.0	0.0	0.0
Position_2	69	38	38.0	0.6333333333333333	0.0105555555555555																																					0.0	0.0	0.0	0.0	0.0	0.0	0.0	0.0
Position_2	70	38	38.0	0.6333333333333333	0.0105555555555555																																					0.0	0.0	0.0	0.0	0.0	0.0	0.0	0.0
Position_2	72	38	38.0	0.6333333333333333	0.0105555555555555																																					0.0	0.0	0.0	0.0	0.0	0.0	0.0	0.0
Position_2	73	38	38.0	0.6333333333333333	0.0105555555555555																																					0.0	0.0	0.0	0.0	0.0	0.0	0.0	0.0
Position_2	75	38	38.0	0.6333333333333333	0.0105555555555555																																					0.0	0.0	0.0	0.0	0.0	0.0	0.0	0.0
Position_2	76	38	38.0	0.6333333333333333	0.0105555555555555																																					0.0	0.0	0.0	0.0	0.0	0.0	0.0	0.0
Position_2	77	38	38.0	0.6333333333333333	0.0105555555555555																																					0.0	0.0	0.0	0.0	0.0	0.0	0.0	0.0
Position_2	78	38	38.0	0.6333333333333333	0.0105555555555555																																					0.0	0.0	0.0	0.0	0.0	0.0	0.0	0.0
Position_2	79	38	38.0	0.6333333333333333	0.0105555555555555																																					0.0	0.0	0.0	0.0	0.0	0.0	0.0	0.0
Position_2	80	38	38.0	0.6333333333333333	0.0105555555555555																																					0.0	0.0	0.0	0.0	0.0	0.0	0.0	0.0
Position_2	81	38	38.0	0.6333333333333333	0.0105555555555555																																					0.0	0.0	0.0	0.0	0.0	0.0	0.0	0.0
Position_2	82	38	38.0	0.6333333333333333	0.0105555555555555																																					0.0	0.0	0.0	0.0	0.0	0.0	0.0	0.0
Position_2	87	38	38.0	0.6333333333333333	0.0105555555555555																																					0.0	0.0	0.0	0.0	0.0	0.0	0.0	0.0
Position_2	88	38	38.0	0.6333333333333333	0.0105555555555555																																					0.0	0.0	0.0	0.0	0.0	0.0	0.0	0.0
Position_2	91	38	38.0	0.6333333333333333	0.0105555555555555																																					0.0	0.0	0.0	0.0	0.0	0.0	0.0	0.0
Position_2	92	38	38.0	0.6333333333333333	0.0105555555555555																																					0.0	0.0	0.0	0.0	0.0	0.0	0.0	0.0
Position_2	93	38	38.0	0.6333333333333333	0.0105555555555555																																					0.0	0.0	0.0	0.0	0.0	0.0	0.0	0.0
Position_2	94	38	38.0	0.6333333333333333	0.0105555555555555																																					0.0	0.0	0.0	0.0	0.0	0.0	0.0	0.0
Position_2	95	38	38.0	0.6333333333333333	0.0105555555555555																																					0.0	0.0	0.0	0.0	0.0	0.0	0.0	0.0
Position_2	96	38	38.0	0.6333333333333333	0.0105555555555555																																					0.0	0.0	0.0	0.0	0.0	0.0	0.0	0.0
Position_2	97	38	38.0	0.6333333333333333	0.0105555555555555																																					0.0	0.0	0.0	0.0	0.0	0.0	0.0	0.0
Position_2	100	38	38.0	0.6333333333333333	0.0105555555555555																																					0.0	0.0	0.0	0.0	0.0	0.0	0.0	0.0
Position_2	102	38	38.0	0.6333333333333333	0.0105555555555555																																					0.0	0.0	0.0	0.0	0.0	0.0	0.0	0.0
Position_2	103	38	38.0	0.6333333333333333	0.0105555555555555																																					0.0	0.0	0.0	0.0	0.0	0.0	0.0	0.0
Position_2	104	38	38.0	0.6333333333333333	0.0105555555555555																																					0.0	0.0	0.0	0.0	0.0	0.0	0.0	0.0
Position_2	105	38	38.0	0.6333333333333333	0.0105555555555555																																					0.0	0.0	0.0	0.0	0.0	0.0	0.0	0.0
Position_2	107	38	38.0	0.6333333333333333	0.0105555555555555																																					0.0	0.0	0.0	0.0	0.0	0.0	0.0	0.0
Position_2	108	38	38.0	0.6333333333333333	0.0105555555555555																																					0.0	0.0	0.0	0.0	0.0	0.0	0.0	0.0
Position_2	109	38	38.0	0.6333333333333333	0.0105555555555555																																					0.0	0.0	0.0	0.0	0.0	0.0	0.0	0.0
Position_2	110	38	38.0	0.6333333333333333	0.0105555555555555																																					0.0	0.0	0.0	0.0	0.0	0.0	0.0	0.0
Position_2	113	38	38.0	0.6333333333333333	0.0105555555555555																																					0.0	0.0	0.0	0.0	0.0	0.0	0.0	0.0
Position_2	115	38	38.0	0.6333333333333333	0.0105555555555555																																					0.0	0.0	0.0	0.0	0.0	0.0	0.0	0.0
Position_2	116	38	38.0	0.6333333333333333	0.0105555555555555																																					0.0	0.0	0.0	0.0	0.0	0.0	0.0	0.0
Position_2	117	38	38.0	0.6333333333333333	0.0105555555555555																																					0.0	0.0	0.0	0.0	0.0	0.0	0.0	0.0
Position_2	118	38	38.0	0.6333333333333333	0.0105555555555555																																					0.0	0.0	0.0	0.0	0.0	0.0	0.0	0.0
Position_2	119	38	38.0	0.6333333333333333	0.0105555555555555																																					0.0	0.0	0.0	0.0	0.0	0.0	0.0	0.0
Position_2	120	38	38.0	0.6333333333333333	0.0105555555555555																																					0.0	0.0	0.0	0.0	0.0	0.0	0.0	0.0
Position_2	121	38	38.0	0.6333333333333333	0.0105555555555555																																					0.0	0.0	0.0	0.0	0.0	0.0	0.0	0.0
Position_2	122	38	38.0	0.6333333333333333	0.0105555555555555																																					0.0	0.0	0.0	0.0	0.0	0.0	0.0	0.0
Position_2	127	38	38.0	0.6333333333333333	0.0105555555555555																																					0.0	0.0	0.0	0.0	0.0	0.0	0.0	0.0
Position_2	128	38	38.0	0.6333333333333333	0.0105555555555555																																					0.0	0.0	0.0	0.0	0.0	0.0	0.0	0.0
Position_2	129	38	38.0	0.6333333333333333	0.0105555555555555																																					0.0	0.0	0.0	0.0	0.0	0.0	0.0	0.0
Position_2	131	38	38.0	0.6333333333333333	0.0105555555555555																																					0.0	0.0	0.0	0.0	0.0	0.0	0.0	0.0
Position_2	132	38	38.0	0.6333333333333333	0.0105555555555555																																					0.0	0.0	0.0	0.0	0.0	0.0	0.0	0.0
Position_2	133	38	38.0	0.6333333333333333	0.0105555555555555																																					0.0	0.0	0.0	0.0	0.0	0.0	0.0	0.0
Position_2	134	38	38.0	0.6333333333333333	0.0105555555555555																																					0.0	0.0	0.0	0.0	0.0	0.0	0.0	0.0
Position_2	135	38	38.0	0.6333333333333333	0.0105555555555555																																					0.0	0.0	0.0	0.0	0.0	0.0	0.0	0.0
Position_2	136	38	38.0	0.6333333333333333	0.0105555555555555																																					0.0	0.0	0.0	0.0	0.0	0.0	0.0	0.0
Position_2	137	38	38.0	0.6333333333333333	0.0105555555555555																																					0.0	0.0	0.0	0.0	0.0	0.0	0.0	0.0
Position_2	147	38	38.0	0.6333333333333333	0.0105555555555555																																					0.0	0.0	0.0	0.0	0.0	0.0	0.0	0.0
Position_2	148	38	38.0	0.6333333333333333	0.0105555555555555																																					0.0	0.0	0.0	0.0	0.0	0.0	0.0	0.0
Position_2	150	38	38.0	0.6333333333333333	0.0105555555555555																																					0.0	0.0	0.0	0.0	0.0	0.0	0.0	0.0
Position_2	151	38	38.0	0.6333333333333333	0.0105555555555555																																					0.0	0.0	0.0	0.0	0.0	0.0	0.0	0.0
Position_2	152	38	38.0	0.6333333333333333	0.0105555555555555																																					0.0	0.0	0.0	0.0	0.0	0.0	0.0	0.0
Position_2	153	38	38.0	0.6333333333333333	0.0105555555555555																																					0.0	0.0	0.0	0.0	0.0	0.0	0.0	0.0
Position_2	154	38	38.0	0.6333333333333333	0.0105555555555555																																					0.0	0.0	0.0	0.0	0.0	0.0	0.0	0.0
Position_2	155	38	38.0	0.6333333333333333	0.0105555555555555																																					0.0	0.0	0.0	0.0	0.0	0.0	0.0	0.0
Position_2	156	38	38.0	0.6333333333333333	0.0105555555555555																																					0.0	0.0	0.0	0.0	0.0	0.0	0.0	0.0
Position_2	157	38	38.0	0.6333333333333333	0.0105555555555555																																					0.0	0.0	0.0	0.0	0.0	0.0	0.0	0.0
Position_2	158	38	38.0	0.6333333333333333	0.0105555555555555																																					0.0	0.0	0.0	0.0	0.0	0.0	0.0	0.0
Position_2	163	38	38.0	0.6333333333333333	0.0105555555555555																																					0.0	0.0	0.0	0.0	0.0	0.0	0.0	0.0
Position_2	167	38	38.0	0.6333333333333333	0.0105555555555555																																					0.0	0.0	0.0	0.0	0.0	0.0	0.0	0.0
Position_2	169	38	38.0	0.6333333333333333	0.0105555555555555																																					0.0	0.0	0.0	0.0	0.0	0.0	0.0	0.0
Position_2	170	38	38.0	0.6333333333333333	0.0105555555555555																																					0.0	0.0	0.0	0.0	0.0	0.0	0.0	0.0
Position_2	171	38	38.0	0.6333333333333333	0.0105555555555555																																					0.0	0.0	0.0	0.0	0.0	0.0	0.0	0.0
Position_2	172	38	38.0	0.6333333333333333	0.0105555555555555																																					0.0	0.0	0.0	0.0	0.0	0.0	0.0	0.0
Position_2	173	38	38.0	0.6333333333333333	0.0105555555555555																																					0.0	0.0	0.0	0.0	0.0	0.0	0.0	0.0
Position_2	174	38	38.0	0.6333333333333333	0.0105555555555555																																					0.0	0.0	0.0	0.0	0.0	0.0	0.0	0.0
Position_2	175	38	38.0	0.6333333333333333	0.0105555555555555																																					0.0	0.0	0.0	0.0	0.0	0.0	0.0	0.0
Position_2	176	38	38.0	0.6333333333333333	0.0105555555555555																																					0.0	0.0	0.0	0.0	0.0	0.0	0.0	0.0
Position_2	177	38	38.0	0.6333333333333333	0.0105555555555555																																					0.0	0.0	0.0	0.0	0.0	0.0	0.0	0.0
Position_2	178	38	38.0	0.6333333333333333	0.0105555555555555																																					0.0	0.0	0.0	0.0	0.0	0.0	0.0	0.0
Position_2	179	38	38.0	0.6333333333333333	0.0105555555555555																																					0.0	0.0	0.0	0.0	0.0	0.0	0.0	0.0
Position_2	180	38	38.0	0.6333333333333333	0.0105555555555555																																					0.0	0.0	0.0	0.0	0.0	0.0	0.0	0.0
Position_2	1	39	39.0	0.65	0.0108333333333333																																					0.0	0.0	0.0	0.0	0.0	0.0	0.0	0.0
Position_2	2	39	39.0	0.65	0.0108333333333333																																					0.0	0.0	0.0	0.0	0.0	0.0	0.0	0.0
Position_2	7	39	39.0	0.65	0.0108333333333333																																					0.0	0.0	0.0	0.0	0.0	0.0	0.0	0.0
Position_2	11	39	39.0	0.65	0.0108333333333333																																					0.0	0.0	0.0	0.0	0.0	0.0	0.0	0.0
Position_2	13	39	39.0	0.65	0.0108333333333333																																					0.0	0.0	0.0	0.0	0.0	0.0	0.0	0.0
Position_2	16	39	39.0	0.65	0.0108333333333333																																					0.0	0.0	0.0	0.0	0.0	0.0	0.0	0.0
Position_2	20	39	39.0	0.65	0.0108333333333333																																					0.0	0.0	0.0	0.0	0.0	0.0	0.0	0.0
Position_2	22	39	39.0	0.65	0.0108333333333333																																					0.0	0.0	0.0	0.0	0.0	0.0	0.0	0.0
Position_2	24	39	39.0	0.65	0.0108333333333333																																					0.0	0.0	0.0	0.0	0.0	0.0	0.0	0.0
Position_2	25	39	39.0	0.65	0.0108333333333333																																					0.0	0.0	0.0	0.0	0.0	0.0	0.0	0.0
Position_2	28	39	39.0	0.65	0.0108333333333333																																					0.0	0.0	0.0	0.0	0.0	0.0	0.0	0.0
Position_2	30	39	39.0	0.65	0.0108333333333333																																					0.0	0.0	0.0	0.0	0.0	0.0	0.0	0.0
Position_2	34	39	39.0	0.65	0.0108333333333333																																					0.0	0.0	0.0	0.0	0.0	0.0	0.0	0.0
Position_2	35	39	39.0	0.65	0.0108333333333333																																					0.0	0.0	0.0	0.0	0.0	0.0	0.0	0.0
Position_2	36	39	39.0	0.65	0.0108333333333333																																					0.0	0.0	0.0	0.0	0.0	0.0	0.0	0.0
Position_2	38	39	39.0	0.65	0.0108333333333333																																					0.0	0.0	0.0	0.0	0.0	0.0	0.0	0.0
Position_2	39	39	39.0	0.65	0.0108333333333333																																					0.0	0.0	0.0	0.0	0.0	0.0	0.0	0.0
Position_2	42	39	39.0	0.65	0.0108333333333333																																					0.0	0.0	0.0	0.0	0.0	0.0	0.0	0.0
Position_2	43	39	39.0	0.65	0.0108333333333333																																					0.0	0.0	0.0	0.0	0.0	0.0	0.0	0.0
Position_2	44	39	39.0	0.65	0.0108333333333333																																					0.0	0.0	0.0	0.0	0.0	0.0	0.0	0.0
Position_2	46	39	39.0	0.65	0.0108333333333333																																					0.0	0.0	0.0	0.0	0.0	0.0	0.0	0.0
Position_2	49	39	39.0	0.65	0.0108333333333333																																					0.0	0.0	0.0	0.0	0.0	0.0	0.0	0.0
Position_2	50	39	39.0	0.65	0.0108333333333333																																					0.0	0.0	0.0	0.0	0.0	0.0	0.0	0.0
Position_2	52	39	39.0	0.65	0.0108333333333333																																					0.0	0.0	0.0	0.0	0.0	0.0	0.0	0.0
Position_2	54	39	39.0	0.65	0.0108333333333333																																					0.0	0.0	0.0	0.0	0.0	0.0	0.0	0.0
Position_2	55	39	39.0	0.65	0.0108333333333333																																					0.0	0.0	0.0	0.0	0.0	0.0	0.0	0.0
Position_2	56	39	39.0	0.65	0.0108333333333333																																					0.0	0.0	0.0	0.0	0.0	0.0	0.0	0.0
Position_2	57	39	39.0	0.65	0.0108333333333333																																					0.0	0.0	0.0	0.0	0.0	0.0	0.0	0.0
Position_2	58	39	39.0	0.65	0.0108333333333333																																					0.0	0.0	0.0	0.0	0.0	0.0	0.0	0.0
Position_2	62	39	39.0	0.65	0.0108333333333333																																					0.0	0.0	0.0	0.0	0.0	0.0	0.0	0.0
Position_2	63	39	39.0	0.65	0.0108333333333333																																					0.0	0.0	0.0	0.0	0.0	0.0	0.0	0.0
Position_2	64	39	39.0	0.65	0.0108333333333333																																					0.0	0.0	0.0	0.0	0.0	0.0	0.0	0.0
Position_2	65	39	39.0	0.65	0.0108333333333333																																					0.0	0.0	0.0	0.0	0.0	0.0	0.0	0.0
Position_2	67	39	39.0	0.65	0.0108333333333333																																					0.0	0.0	0.0	0.0	0.0	0.0	0.0	0.0
Position_2	68	39	39.0	0.65	0.0108333333333333																																					0.0	0.0	0.0	0.0	0.0	0.0	0.0	0.0
Position_2	69	39	39.0	0.65	0.0108333333333333																																					0.0	0.0	0.0	0.0	0.0	0.0	0.0	0.0
Position_2	70	39	39.0	0.65	0.0108333333333333																																					0.0	0.0	0.0	0.0	0.0	0.0	0.0	0.0
Position_2	72	39	39.0	0.65	0.0108333333333333																																					0.0	0.0	0.0	0.0	0.0	0.0	0.0	0.0
Position_2	73	39	39.0	0.65	0.0108333333333333																																					0.0	0.0	0.0	0.0	0.0	0.0	0.0	0.0
Position_2	75	39	39.0	0.65	0.0108333333333333																																					0.0	0.0	0.0	0.0	0.0	0.0	0.0	0.0
Position_2	76	39	39.0	0.65	0.0108333333333333																																					0.0	0.0	0.0	0.0	0.0	0.0	0.0	0.0
Position_2	77	39	39.0	0.65	0.0108333333333333																																					0.0	0.0	0.0	0.0	0.0	0.0	0.0	0.0
Position_2	78	39	39.0	0.65	0.0108333333333333																																					0.0	0.0	0.0	0.0	0.0	0.0	0.0	0.0
Position_2	79	39	39.0	0.65	0.0108333333333333																																					0.0	0.0	0.0	0.0	0.0	0.0	0.0	0.0
Position_2	80	39	39.0	0.65	0.0108333333333333																																					0.0	0.0	0.0	0.0	0.0	0.0	0.0	0.0
Position_2	81	39	39.0	0.65	0.0108333333333333																																					0.0	0.0	0.0	0.0	0.0	0.0	0.0	0.0
Position_2	82	39	39.0	0.65	0.0108333333333333																																					0.0	0.0	0.0	0.0	0.0	0.0	0.0	0.0
Position_2	87	39	39.0	0.65	0.0108333333333333																																					0.0	0.0	0.0	0.0	0.0	0.0	0.0	0.0
Position_2	88	39	39.0	0.65	0.0108333333333333																																					0.0	0.0	0.0	0.0	0.0	0.0	0.0	0.0
Position_2	91	39	39.0	0.65	0.0108333333333333																																					0.0	0.0	0.0	0.0	0.0	0.0	0.0	0.0
Position_2	92	39	39.0	0.65	0.0108333333333333																																					0.0	0.0	0.0	0.0	0.0	0.0	0.0	0.0
Position_2	93	39	39.0	0.65	0.0108333333333333																																					0.0	0.0	0.0	0.0	0.0	0.0	0.0	0.0
Position_2	94	39	39.0	0.65	0.0108333333333333																																					0.0	0.0	0.0	0.0	0.0	0.0	0.0	0.0
Position_2	95	39	39.0	0.65	0.0108333333333333																																					0.0	0.0	0.0	0.0	0.0	0.0	0.0	0.0
Position_2	96	39	39.0	0.65	0.0108333333333333																																					0.0	0.0	0.0	0.0	0.0	0.0	0.0	0.0
Position_2	97	39	39.0	0.65	0.0108333333333333																																					0.0	0.0	0.0	0.0	0.0	0.0	0.0	0.0
Position_2	100	39	39.0	0.65	0.0108333333333333																																					0.0	0.0	0.0	0.0	0.0	0.0	0.0	0.0
Position_2	102	39	39.0	0.65	0.0108333333333333																																					0.0	0.0	0.0	0.0	0.0	0.0	0.0	0.0
Position_2	103	39	39.0	0.65	0.0108333333333333																																					0.0	0.0	0.0	0.0	0.0	0.0	0.0	0.0
Position_2	104	39	39.0	0.65	0.0108333333333333																																					0.0	0.0	0.0	0.0	0.0	0.0	0.0	0.0
Position_2	105	39	39.0	0.65	0.0108333333333333																																					0.0	0.0	0.0	0.0	0.0	0.0	0.0	0.0
Position_2	107	39	39.0	0.65	0.0108333333333333																																					0.0	0.0	0.0	0.0	0.0	0.0	0.0	0.0
Position_2	108	39	39.0	0.65	0.0108333333333333																																					0.0	0.0	0.0	0.0	0.0	0.0	0.0	0.0
Position_2	109	39	39.0	0.65	0.0108333333333333																																					0.0	0.0	0.0	0.0	0.0	0.0	0.0	0.0
Position_2	110	39	39.0	0.65	0.0108333333333333																																					0.0	0.0	0.0	0.0	0.0	0.0	0.0	0.0
Position_2	113	39	39.0	0.65	0.0108333333333333																																					0.0	0.0	0.0	0.0	0.0	0.0	0.0	0.0
Position_2	115	39	39.0	0.65	0.0108333333333333																																					0.0	0.0	0.0	0.0	0.0	0.0	0.0	0.0
Position_2	116	39	39.0	0.65	0.0108333333333333																																					0.0	0.0	0.0	0.0	0.0	0.0	0.0	0.0
Position_2	117	39	39.0	0.65	0.0108333333333333																																					0.0	0.0	0.0	0.0	0.0	0.0	0.0	0.0
Position_2	118	39	39.0	0.65	0.0108333333333333																																					0.0	0.0	0.0	0.0	0.0	0.0	0.0	0.0
Position_2	119	39	39.0	0.65	0.0108333333333333																																					0.0	0.0	0.0	0.0	0.0	0.0	0.0	0.0
Position_2	120	39	39.0	0.65	0.0108333333333333																																					0.0	0.0	0.0	0.0	0.0	0.0	0.0	0.0
Position_2	121	39	39.0	0.65	0.0108333333333333																																					0.0	0.0	0.0	0.0	0.0	0.0	0.0	0.0
Position_2	122	39	39.0	0.65	0.0108333333333333																																					0.0	0.0	0.0	0.0	0.0	0.0	0.0	0.0
Position_2	127	39	39.0	0.65	0.0108333333333333																																					0.0	0.0	0.0	0.0	0.0	0.0	0.0	0.0
Position_2	128	39	39.0	0.65	0.0108333333333333																																					0.0	0.0	0.0	0.0	0.0	0.0	0.0	0.0
Position_2	129	39	39.0	0.65	0.0108333333333333																																					0.0	0.0	0.0	0.0	0.0	0.0	0.0	0.0
Position_2	131	39	39.0	0.65	0.0108333333333333																																					0.0	0.0	0.0	0.0	0.0	0.0	0.0	0.0
Position_2	132	39	39.0	0.65	0.0108333333333333																																					0.0	0.0	0.0	0.0	0.0	0.0	0.0	0.0
Position_2	133	39	39.0	0.65	0.0108333333333333																																					0.0	0.0	0.0	0.0	0.0	0.0	0.0	0.0
Position_2	134	39	39.0	0.65	0.0108333333333333																																					0.0	0.0	0.0	0.0	0.0	0.0	0.0	0.0
Position_2	135	39	39.0	0.65	0.0108333333333333																																					0.0	0.0	0.0	0.0	0.0	0.0	0.0	0.0
Position_2	136	39	39.0	0.65	0.0108333333333333																																					0.0	0.0	0.0	0.0	0.0	0.0	0.0	0.0
Position_2	137	39	39.0	0.65	0.0108333333333333																																					0.0	0.0	0.0	0.0	0.0	0.0	0.0	0.0
Position_2	147	39	39.0	0.65	0.0108333333333333																																					0.0	0.0	0.0	0.0	0.0	0.0	0.0	0.0
Position_2	148	39	39.0	0.65	0.0108333333333333																																					0.0	0.0	0.0	0.0	0.0	0.0	0.0	0.0
Position_2	150	39	39.0	0.65	0.0108333333333333																																					0.0	0.0	0.0	0.0	0.0	0.0	0.0	0.0
Position_2	151	39	39.0	0.65	0.0108333333333333																																					0.0	0.0	0.0	0.0	0.0	0.0	0.0	0.0
Position_2	152	39	39.0	0.65	0.0108333333333333																																					0.0	0.0	0.0	0.0	0.0	0.0	0.0	0.0
Position_2	153	39	39.0	0.65	0.0108333333333333																																					0.0	0.0	0.0	0.0	0.0	0.0	0.0	0.0
Position_2	154	39	39.0	0.65	0.0108333333333333																																					0.0	0.0	0.0	0.0	0.0	0.0	0.0	0.0
Position_2	155	39	39.0	0.65	0.0108333333333333																																					0.0	0.0	0.0	0.0	0.0	0.0	0.0	0.0
Position_2	156	39	39.0	0.65	0.0108333333333333																																					0.0	0.0	0.0	0.0	0.0	0.0	0.0	0.0
Position_2	157	39	39.0	0.65	0.0108333333333333																																					0.0	0.0	0.0	0.0	0.0	0.0	0.0	0.0
Position_2	158	39	39.0	0.65	0.0108333333333333																																					0.0	0.0	0.0	0.0	0.0	0.0	0.0	0.0
Position_2	163	39	39.0	0.65	0.0108333333333333																																					0.0	0.0	0.0	0.0	0.0	0.0	0.0	0.0
Position_2	167	39	39.0	0.65	0.0108333333333333																																					0.0	0.0	0.0	0.0	0.0	0.0	0.0	0.0
Position_2	169	39	39.0	0.65	0.0108333333333333																																					0.0	0.0	0.0	0.0	0.0	0.0	0.0	0.0
Position_2	170	39	39.0	0.65	0.0108333333333333																																					0.0	0.0	0.0	0.0	0.0	0.0	0.0	0.0
Position_2	171	39	39.0	0.65	0.0108333333333333																																					0.0	0.0	0.0	0.0	0.0	0.0	0.0	0.0
Position_2	172	39	39.0	0.65	0.0108333333333333																																					0.0	0.0	0.0	0.0	0.0	0.0	0.0	0.0
Position_2	173	39	39.0	0.65	0.0108333333333333																																					0.0	0.0	0.0	0.0	0.0	0.0	0.0	0.0
Position_2	174	39	39.0	0.65	0.0108333333333333																																					0.0	0.0	0.0	0.0	0.0	0.0	0.0	0.0
Position_2	175	39	39.0	0.65	0.0108333333333333																																					0.0	0.0	0.0	0.0	0.0	0.0	0.0	0.0
Position_2	176	39	39.0	0.65	0.0108333333333333																																					0.0	0.0	0.0	0.0	0.0	0.0	0.0	0.0
Position_2	177	39	39.0	0.65	0.0108333333333333																																					0.0	0.0	0.0	0.0	0.0	0.0	0.0	0.0
Position_2	178	39	39.0	0.65	0.0108333333333333																																					0.0	0.0	0.0	0.0	0.0	0.0	0.0	0.0
Position_2	179	39	39.0	0.65	0.0108333333333333																																					0.0	0.0	0.0	0.0	0.0	0.0	0.0	0.0
Position_2	180	39	39.0	0.65	0.0108333333333333																																					0.0	0.0	0.0	0.0	0.0	0.0	0.0	0.0
Position_2	185	39	39.0	0.65	0.0108333333333333																																					0.0	0.0	0.0	0.0	0.0	0.0	0.0	0.0
Position_2	190	39	39.0	0.65	0.0108333333333333																																					0.0	0.0	0.0	0.0	0.0	0.0	0.0	0.0
Position_2	191	39	39.0	0.65	0.0108333333333333																																					0.0	0.0	0.0	0.0	0.0	0.0	0.0	0.0
Position_2	192	39	39.0	0.65	0.0108333333333333																																					0.0	0.0	0.0	0.0	0.0	0.0	0.0	0.0
Position_2	193	39	39.0	0.65	0.0108333333333333																																					0.0	0.0	0.0	0.0	0.0	0.0	0.0	0.0
Position_2	194	39	39.0	0.65	0.0108333333333333																																					0.0	0.0	0.0	0.0	0.0	0.0	0.0	0.0
Position_2	195	39	39.0	0.65	0.0108333333333333																																					0.0	0.0	0.0	0.0	0.0	0.0	0.0	0.0
Position_3	1	0	0.0	0.0	0.0	0.1941483944514356	158906.00000000026	194326.00000000023	194316.768192934	2014.031309779897	2019.0	1866.0	1965.0	2069.0	2139.0	2554.1277127893068	3.399543985722567	3123.440410780553	4.157299186748917	1997.005734041656	1997.0	1902.0	1958.0	2036.0	2090.0	0.0	0.0	0.0	0.0	0.0	0.0	3085.0	2117.699378881988	120.69364484033169	2082.5	949.0	1350.35	1912.0	2398.75	2781.0	3409496.0	0.0	0.0	0.0	0.0	0.0	0.0	0.0	0.0
Position_3	2	0	0.0	0.0	0.0	0.1524986156118697	-32668.0	-29456.0	-29456.83717008178	2014.031309779897	2019.0	1866.0	1965.0	2069.0	2139.0	-21440.47462135661	-28.53727172102565	-19332.393181299143	-25.73141532430916	1997.005734041656	1997.0	1902.0	1958.0	2036.0	2090.0	0.0	0.0	0.0	0.0	0.0	0.0	2345.0	1795.2465753424658	-201.75915869919027	1825.5	1271.0	1331.5	1593.0	2020.75	2200.75	262106.0	0.0	0.0	0.0	0.0	0.0	0.0	0.0	0.0
Position_3	1	1	1.0	0.0166666666666666	0.0002777777777777	0.1928078939440375	130680.00000000012	171280.00000000012	169774.1812969054	2034.4960158010992	2040.0	1886.0	1986.0	2090.0	2160.0	2074.4279975630893	2.761063664756472	2718.916646943724	3.618878057082096	2015.9272282654524	2015.0	1921.0	1976.0	2054.0	2113.0	0.0	0.0	0.0	0.0	0.0	0.0	3120.0	2120.4679802955666	104.54075203011416	2096.5	949.0	1350.75	1901.75	2401.25	2782.0	3443640.0	0.0	0.0	0.0	0.0	0.0	0.0	0.0	0.0
Position_3	2	1	1.0	0.0166666666666666	0.0002777777777777	0.1800894155327634	-26875.00000000002	-20425.00000000002	-20664.22489248674	2034.4960158010992	2040.0	1886.0	1986.0	2090.0	2160.0	-7483.366819550769	-9.960361236822072	-5687.358782858585	-7.569874539984776	2015.9272282654524	2015.0	1921.0	1976.0	2054.0	2113.0	0.0	0.0	0.0	0.0	0.0	0.0	2724.0	1935.8333333333333	-80.09389493211916	1960.0	1159.0	1285.1	1757.25	2205.75	2422.0999999999995	499445.0	0.0	0.0	0.0	0.0	0.0	0.0	0.0	0.0
Position_3	1	2	2.0	0.0333333333333333	0.0005555555555555	0.1868485376494342	125876.99999999996	164101.99999999994	164005.68808499875	2030.4904292290887	2036.0	1882.0	1982.0	2086.0	2156.0	2199.0949037020305	2.9269953168274023	2866.892854829004	3.8158343897774047	2011.062990134076	2011.0	1916.0	1972.0	2050.0	2107.0	0.0	0.0	0.0	0.0	0.0	0.0	3030.0	2118.326357096141	107.2633669620659	2081.0	928.0	1342.0	1922.0	2394.0	2753.6	3238921.0	0.0	0.0	0.0	0.0	0.0	0.0	0.0	0.0
Position_3	2	2	2.0	0.0333333333333333	0.0005555555555555	0.1914010004622138	11556.999999999864	27606.999999999865	27566.560333923502	2030.4904292290887	2036.0	1882.0	1982.0	2086.0	2156.0	792.683713645413	1.0550620228620446	1893.538053353731	2.520299149013815	2011.062990134076	2011.0	1916.0	1972.0	2050.0	2107.0	0.0	0.0	0.0	0.0	0.0	0.0	2859.0	2054.0015576323985	42.93856749832321	2062.0	1048.0	1288.25	1817.25	2336.5	2680.95	1318669.0	0.0	0.0	0.0	0.0	0.0	0.0	0.0	0.0
Position_3	1	3	3.0	0.05	0.0008333333333333	0.1708550421163386	147700.00000000032	185400.00000000032	185224.51808752868	2029.2189440290736	2034.0	1881.0	1980.0	2085.0	2155.0	2635.267902351676	3.5075415780300805	3307.9124515639846	4.402831473031663	2009.1163673159624	2009.0	1916.0	1970.0	2048.0	2103.1000000000004	0.0	0.0	0.0	0.0	0.0	0.0	2957.0	2131.9442970822283	122.8279297662657	2102.0	982.0	1464.35	1946.0	2358.25	2749.65	3214972.0	0.0	0.0	0.0	0.0	0.0	0.0	0.0	0.0
Position_3	2	3	3.0	0.05	0.0008333333333333	0.1876009621341148	32915.9999999999	58540.9999999999	58421.72350113819	2029.2189440290736	2034.0	1881.0	1980.0	2085.0	2155.0	1091.2291995498747	1.4524260646008833	1940.747617294	2.583135078618314	2009.1163673159624	2009.0	1916.0	1970.0	2048.0	2103.1000000000004	0.0	0.0	0.0	0.0	0.0	0.0	2920.0	2066.113170731707	56.99680341574458	2082.0	1086.0	1305.2	1841.0	2316.0	2701.8	2117766.0	0.0	0.0	0.0	0.0	0.0	0.0	0.0	0.0
Position_3	1	4	4.0	0.0666666666666666	0.0011111111111111	0.1668160223093474	155630.99999999994	188873.0	189124.2599713296	2044.762423731808	2050.0	1894.0	1995.0	2101.0	2171.0	2782.376788167998	3.703343505051605	3376.678496646904	4.494359079037029	2027.8337127919724	2028.0	1933.9	1989.0	2066.0	2123.0	0.0	0.0	0.0	0.0	0.0	0.0	3073.0	2152.9986763732627	125.1649635812903	2148.0	1008.0	1474.0	1981.5	2356.5	2763.5	3253181.0	0.0	0.0	0.0	0.0	0.0	0.0	0.0	0.0
Position_3	2	4	4.0	0.0666666666666666	0.0011111111111111	0.1828531447872163	49244.00000000024	78174.00000000025	78392.66767855654	2044.762423731808	2050.0	1894.0	1995.0	2101.0	2171.0	1113.6903470291516	1.4823218518958008	1767.9642025151643	2.3531603535476835	2027.8337127919724	2028.0	1933.9	1989.0	2066.0	2123.0	0.0	0.0	0.0	0.0	0.0	0.0	2916.0	2087.447908745248	59.61419595327493	2086.0	1017.0	1316.7	1895.5	2310.0	2747.9	2744994.0	0.0	0.0	0.0	0.0	0.0	0.0	0.0	0.0
Position_3	1	5	5.0	0.0833333333333333	0.0013888888888888	0.1713038605421219	146222.00000000006	181757.0000000001	180426.96331899843	2053.169732681371	2059.0	1902.0	2004.0	2109.0	2181.0	2559.1002006837853	3.406162367110118	3181.014998944637	4.233930963595312	2036.8608651656969	2036.0	1942.0	1998.0	2076.0	2133.0	0.0	0.0	0.0	0.0	0.0	0.0	3000.0	2153.642071197411	116.7812060317142	2128.0	980.0	1425.2	1972.0	2393.0	2761.6	3327377.0	0.0	0.0	0.0	0.0	0.0	0.0	0.0	0.0
Position_3	2	5	5.0	0.0833333333333333	0.0013888888888888	0.188205441167456	38289.99999999996	69937.99999999996	68753.44953200109	2053.169732681371	2059.0	1902.0	2004.0	2109.0	2181.0	816.6245904567049	1.0869273298978743	1491.59285994675	1.985310096589124	2036.8608651656969	2036.0	1942.0	1998.0	2076.0	2133.0	0.0	0.0	0.0	0.0	0.0	0.0	2969.0	2086.827034883721	49.96616971802405	2088.0	973.0	1332.5	1871.75	2313.25	2756.0	2871474.0	0.0	0.0	0.0	0.0	0.0	0.0	0.0	0.0
Position_3	1	6	6.0	0.1	0.0016666666666666	0.1677856339826969	-11762.000000000018	23312.99999999998	22338.74373893245	2026.8814085285471	2032.0	1878.0999999999983	1978.0	2082.0	2153.0	-252.4955829771594	-0.3360716209425992	500.4616158771045	0.6661144107324262	2007.6944093093853	2007.0	1913.0	1969.0	2046.0	2102.0	0.0	0.0	0.0	0.0	0.0	0.0	3200.0	2023.616535994298	15.922126684912657	2052.0	929.0	1292.0	1890.0	2208.0	2500.8	2839134.0	0.0	0.0	0.0	0.0	0.0	0.0	0.0	0.0
Position_3	2	6	6.0	0.1	0.0016666666666666	0.1774784341530297	14941.999999999944	52466.99999999994	51424.691626612665	2026.8814085285471	2032.0	1878.0999999999983	1978.0	2082.0	2153.0	304.3580537198416	0.4051005695011091	1068.715968713624	1.4224609543578337	2007.6944093093853	2007.0	1913.0	1969.0	2046.0	2102.0	0.0	0.0	0.0	0.0	0.0	0.0	3072.0	2041.954696868754	34.26028755936886	2042.0	910.0	1279.0	1899.0	2230.0	2666.0	3064974.0	0.0	0.0	0.0	0.0	0.0	0.0	0.0	0.0
Position_3	1	7	7.0	0.1166666666666666	0.0019444444444444	0.1785035657976479	47757.00000000023	82365.00000000022	81862.32456362274	2029.390994029057	2034.0	1881.0	1980.0	2085.0	2156.0	1031.591251330467	1.3730479555208517	1779.1530752734416	2.3680527431889504	2010.348596003036	2010.0	1916.0	1971.0	2050.0	2105.0	0.0	0.0	0.0	0.0	0.0	0.0	3317.0	2067.118585298197	56.7699892951614	2077.0	921.0	1360.4	1919.25	2239.75	2665.95	2980785.0	0.0	0.0	0.0	0.0	0.0	0.0	0.0	0.0
Position_3	2	7	7.0	0.1166666666666666	0.0019444444444444	0.1416883916667946	101064.99999999984	136008.99999999985	135501.44421957986	2029.390994029057	2034.0	1881.0	1980.0	2085.0	2156.0	2148.2608374154925	2.85933517460002	2891.038522100072	3.847972272915196	2010.348596003036	2010.0	1916.0	1971.0	2050.0	2105.0	0.0	0.0	0.0	0.0	0.0	0.0	2944.0	2103.412774725274	93.06417872223892	2089.0	1056.0	1625.5	1955.75	2238.25	2673.5	3062569.0	0.0	0.0	0.0	0.0	0.0	0.0	0.0	0.0
Position_3	8	7	7.0	0.1166666666666666	0.0019444444444444	0.1173079903591573	-61319.0	-57551.0	-57605.72957247661	2029.390994029057	2034.0	1881.0	1980.0	2085.0	2156.0	-33026.17715764624	-43.95784179682715	-30996.74687453642	-41.25667009000797	2010.348596003036	2010.0	1916.0	1971.0	2050.0	2105.0	0.0	0.0	0.0	0.0	0.0	0.0	2035.0	1643.4331210191085	-366.9154749839274	1647.0	1160.0	1341.6	1491.0	1801.0	1961.0	258019.0	0.0	0.0	0.0	0.0	0.0	0.0	0.0	0.0
Position_3	10	7	7.0	0.1166666666666666	0.0019444444444444	0.1067494305892063	-35057.000000000015	-30257.00000000001	-30326.71920060716	2029.390994029057	2034.0	1881.0	1980.0	2085.0	2156.0	-14261.417456232968	-18.98194663424608	-12308.745984346662	-16.38294090516541	2010.348596003036	2010.0	1916.0	1971.0	2050.0	2105.0	0.0	0.0	0.0	0.0	0.0	0.0	2246.0	1858.715	-151.6335960030358	1864.0	1288.0	1471.95	1754.25	2015.25	2125.2	371743.0	0.0	0.0	0.0	0.0	0.0	0.0	0.0	0.0
Position_3	1	8	8.0	0.1333333333333333	0.0022222222222222	0.1769284286779412	13414.000000000016	45292.000000000015	45322.85454085514	2039.0533133126776	2044.0	1889.0	1989.0	2095.0	2166.0	309.9042961705311	0.4124826182029768	1046.3832847887045	1.3927361520537656	2020.977738426512	2021.0	1928.0	1982.0	2060.0	2117.0	0.0	0.0	0.0	0.0	0.0	0.0	3237.0	2053.6782106782107	32.70047225169924	2091.5	948.0	1298.0	1897.5	2223.0	2617.75	2846398.0	0.0	0.0	0.0	0.0	0.0	0.0	0.0	0.0
Position_3	2	8	8.0	0.1333333333333333	0.0022222222222222	0.1333016720923625	118267.99999999977	152583.99999999974	152617.21426764465	2039.0533133126776	2044.0	1889.0	1989.0	2095.0	2166.0	2454.626963127939	3.2671084879232866	3166.848179912686	4.215074927463785	2020.977738426512	2021.0	1928.0	1982.0	2060.0	2117.0	0.0	0.0	0.0	0.0	0.0	0.0	2987.0	2123.268096514745	102.29035808823367	2086.0	1058.0	1714.0	1962.0	2269.25	2665.45	3167916.0	0.0	0.0	0.0	0.0	0.0	0.0	0.0	0.0
Position_3	8	8	8.0	0.1333333333333333	0.0022222222222222	0.1595879114914072	-89003.99999999997	-81965.99999999997	-81959.18795851247	2039.0533133126776	2044.0	1889.0	1989.0	2095.0	2166.0	-17625.01308342561	-23.45889241403948	-16231.313451036622	-21.603878203329742	2020.977738426512	2021.0	1928.0	1982.0	2060.0	2117.0	0.0	0.0	0.0	0.0	0.0	0.0	2216.0	1753.137254901961	-267.84048352455056	1814.5	1165.0	1294.75	1505.0	1999.75	2105.75	536460.0	0.0	0.0	0.0	0.0	0.0	0.0	0.0	0.0
Position_3	10	8	8.0	0.1333333333333333	0.0022222222222222	0.1631028144246837	10060.999999999944	24458.999999999945	24472.93574500378	2039.0533133126776	2044.0	1889.0	1989.0	2095.0	2166.0	697.7611649815296	0.928720110590416	1696.30656339164	2.257784035874273	2020.977738426512	2021.0	1928.0	1982.0	2060.0	2117.0	0.0	0.0	0.0	0.0	0.0	0.0	2877.0	2060.071884984025	39.09414655751402	2038.0	1166.0	1461.25	1877.25	2229.0	2687.5	1289605.0	0.0	0.0	0.0	0.0	0.0	0.0	0.0	0.0
Position_3	1	9	9.0	0.15	0.0025	0.1735226415405699	20988.0000000002	49695.0000000002	49509.06771228619	2055.941479867809	2061.0	1904.0	2006.0	2112.0	2184.0	505.6198062646657	0.67297996213827	1197.197268549763	1.5934695644397343	2040.136014841049	2040.0	1946.0	2001.0	2079.0	2135.0	0.0	0.0	0.0	0.0	0.0	0.0	3142.0	2076.353328456474	36.21731361542516	2107.0	992.0	1328.7	1945.5	2242.0	2660.7	2838375.0	0.0	0.0	0.0	0.0	0.0	0.0	0.0	0.0
Position_3	2	9	9.0	0.15	0.0025	0.1230091820815274	132442.99999999997	163984.99999999997	163780.70570874435	2055.941479867809	2061.0	1904.0	2006.0	2112.0	2184.0	2687.883055574764	3.5775723469700096	3328.0166023755696	4.429590097761883	2040.136014841049	2040.0	1946.0	2001.0	2079.0	2135.0	0.0	0.0	0.0	0.0	0.0	0.0	3009.0	2149.1777629826897	109.04174814164072	2121.5	1189.0	1776.35	1996.25	2274.0	2690.55	3228065.0	0.0	0.0	0.0	0.0	0.0	0.0	0.0	0.0
Position_3	8	9	9.0	0.15	0.0025	0.157358706872623	-114650.99999999994	-100265.99999999994	-100359.17016611852	2055.941479867809	2061.0	1904.0	2006.0	2112.0	2184.0	-6664.5880292551965	-8.870566666938666	-5828.39733924084	-7.757596858529557	2040.136014841049	2040.0	1946.0	2001.0	2079.0	2135.0	0.0	0.0	0.0	0.0	0.0	0.0	2480.0	1893.6262773722628	-146.50973746878617	1967.0	1123.0	1308.2	1714.0	2113.0	2280.6	1297134.0	0.0	0.0	0.0	0.0	0.0	0.0	0.0	0.0
Position_3	10	9	9.0	0.15	0.0025	0.1581067712272223	67150.00000000019	88444.00000000019	88306.08095117648	2055.941479867809	2061.0	1904.0	2006.0	2112.0	2184.0	2230.7137273174253	2.9690799710594926	2938.097466848283	3.910607728375065	2040.136014841049	2040.0	1946.0	2001.0	2079.0	2135.0	0.0	0.0	0.0	0.0	0.0	0.0	2970.0	2127.2228796844183	87.08686484336931	2101.5	1052.0	1552.85	1941.25	2296.75	2747.0	2157004.0	0.0	0.0	0.0	0.0	0.0	0.0	0.0	0.0
Position_3	1	10	10.0	0.1666666666666666	0.0027777777777777	0.1735168721843648	6338.000000000004	39588.00000000001	39605.83202630921	2029.5275076885785	2035.0	1880.0	1980.0	2085.0	2156.0	159.07348917774763	0.211726814095582	993.5943972181556	1.322474142697365	2009.9865924614217	2010.0	1916.0	1971.0	2049.0	2105.0	0.0	0.0	0.0	0.0	0.0	0.0	3148.0	2039.7654135338344	29.77882107241294	2062.0	939.0	1275.75	1914.0	2201.75	2613.1	2712888.0	0.0	0.0	0.0	0.0	0.0	0.0	0.0	0.0
Position_3	2	10	10.0	0.1666666666666666	0.0027777777777777	0.1114310947696052	105957.00000000028	141032.0000000003	141050.8107766257	2029.5275076885785	2035.0	1880.0	1980.0	2085.0	2156.0	2322.888083914655	3.091764039690405	3091.834916528888	4.11523227389995	2009.9865924614217	2010.0	1916.0	1971.0	2049.0	2105.0	0.0	0.0	0.0	0.0	0.0	0.0	3021.0	2110.521739130435	100.53514666901332	2091.0	1418.0	1774.2	1960.0	2225.0	2588.9	2961062.0	0.0	0.0	0.0	0.0	0.0	0.0	0.0	0.0
Position_3	8	10	10.0	0.1666666666666666	0.0027777777777777	0.1608434689242905	-103838.0	-77738.00000000001	-77724.00252972422	2029.5275076885785	2035.0	1880.0	1980.0	2085.0	2156.0	-3196.188410732346	-4.254126774684752	-2392.816643940668	-3.1848389530850296	2009.9865924614217	2010.0	1916.0	1971.0	2049.0	2105.0	0.0	0.0	0.0	0.0	0.0	0.0	2616.0	1935.5383141762447	-74.44827828517646	2003.0	1026.0	1283.45	1769.75	2147.0	2326.4	2020702.0	0.0	0.0	0.0	0.0	0.0	0.0	0.0	0.0
Position_3	10	10	10.0	0.1666666666666666	0.0027777777777777	0.1518143201041055	105352.00000000012	137352.00000000012	137369.1616493804	2029.5275076885785	2035.0	1880.0	1980.0	2085.0	2156.0	2422.663001842224	3.224564455452	3158.531481405508	4.20400540175073	2009.9865924614217	2010.0	1916.0	1971.0	2049.0	2105.0	0.0	0.0	0.0	0.0	0.0	0.0	2881.0	2117.30625	107.31965753857844	2072.0	983.0	1631.15	1932.75	2304.25	2692.05	2710152.0	0.0	0.0	0.0	0.0	0.0	0.0	0.0	0.0
Position_3	1	11	11.0	0.1833333333333333	0.0030555555555555	0.1829473456917992	10316.999999999907	45416.99999999991	45155.2372881354	2028.9382325702647	2034.0	1880.0	1980.0	2084.0	2155.0	236.7006507126936	0.3150485660985951	1041.9921928291635	1.3868916086556164	2009.1864406779664	2009.0	1915.0	1970.0	2048.0	2105.0	0.0	0.0	0.0	0.0	0.0	0.0	3236.0	2041.3482905982903	32.16184992032436	2068.0	940.0	1261.35	1899.0	2220.0	2665.85	2866053.0	0.0	0.0	0.0	0.0	0.0	0.0	0.0	0.0
Position_3	2	11	11.0	0.1833333333333333	0.0030555555555555	0.111968351761762	107915.00000000016	142015.00000000015	141760.6949152543	2028.9382325702647	2034.0	1880.0	1980.0	2084.0	2155.0	2531.790457807959	3.3698130993423936	3331.809496970738	4.434638440468053	2009.1864406779664	2009.0	1915.0	1970.0	2048.0	2105.0	0.0	0.0	0.0	0.0	0.0	0.0	2927.0	2113.116568914956	103.93012823698996	2082.0	1415.0	1781.3	1953.0	2257.25	2574.4	2882291.0	0.0	0.0	0.0	0.0	0.0	0.0	0.0	0.0
Position_3	8	11	11.0	0.1833333333333333	0.0030555555555555	0.1603491086704556	-102487.00000000007	-70812.00000000007	-71048.22033898321	2028.9382325702647	2034.0	1880.0	1980.0	2084.0	2155.0	-2385.977636543418	-3.17573623423929	-1648.5588259868334	-2.194231797388475	2009.1864406779664	2009.0	1915.0	1970.0	2048.0	2105.0	0.0	0.0	0.0	0.0	0.0	0.0	2708.0	1953.110497237569	-56.07594344039717	2011.0	985.0	1306.0	1811.5	2142.5	2398.8	2474591.0	0.0	0.0	0.0	0.0	0.0	0.0	0.0	0.0
Position_3	10	11	11.0	0.1833333333333333	0.0030555555555555	0.1616798486288705	110153.00000000023	143728.00000000023	143477.61016949167	2028.9382325702647	2034.0	1880.0	1980.0	2084.0	2155.0	2375.0531131869457	3.1611956936518246	3098.977184934892	4.124738633148341	2009.1864406779664	2009.0	1915.0	1970.0	2048.0	2105.0	0.0	0.0	0.0	0.0	0.0	0.0	2923.0	2116.020104244229	106.83366356626334	2069.0	1005.0	1612.5	1926.0	2319.0	2731.5999999999995	2841815.0	0.0	0.0	0.0	0.0	0.0	0.0	0.0	0.0
Position_3	1	12	12.0	0.2	0.0033333333333333	0.1817243358057848	46510.99999999994	81046.99999999994	81960.10186356363	2028.7971912013024	2034.0	1880.0	1980.0	2084.0	2155.0	1022.9072811388196	1.3614895911957687	1782.4507409958494	2.372441936265475	2009.365460831436	2010.0	1915.0	1970.0	2047.0	2104.0	0.0	0.0	0.0	0.0	0.0	0.0	3290.0	2066.3217512161223	56.956290384686326	2089.0	955.0	1278.4	1907.0	2265.5	2649.4	2973437.0	0.0	0.0	0.0	0.0	0.0	0.0	0.0	0.0
Position_3	2	12	12.0	0.2	0.0033333333333333	0.1310523426926728	174631.00000000032	215215.00000000032	216288.0057340421	2028.7971912013024	2034.0	1880.0	1980.0	2084.0	2155.0	2911.18651627976	3.87478925316836	3587.742188392372	4.775284852750247	2009.365460831436	2010.0	1915.0	1970.0	2047.0	2104.0	0.0	0.0	0.0	0.0	0.0	0.0	2928.0	2137.27084565346	127.90538482202372	2098.0	1170.0	1727.5	1965.0	2295.0	2677.0	3614125.0	0.0	0.0	0.0	0.0	0.0	0.0	0.0	0.0
Position_3	8	12	12.0	0.2	0.0033333333333333	0.1604115966174596	-102521.00000000004	-68729.00000000003	-67835.56885066183	2028.7971912013024	2034.0	1880.0	1980.0	2084.0	2155.0	-2062.8775930447687	-2.7456900763425867	-1382.9314393380275	-1.8406817457589144	2009.365460831436	2010.0	1915.0	1970.0	2047.0	2104.0	0.0	0.0	0.0	0.0	0.0	0.0	2838.0	1961.186789772728	-48.17867105870869	2030.0	972.0	1292.0	1791.0	2154.0	2402.65	2761351.0	0.0	0.0	0.0	0.0	0.0	0.0	0.0	0.0
Position_3	10	12	12.0	0.2	0.0033333333333333	0.1541448081710276	105086.99999999972	139790.9999999997	140708.54363774337	2028.7971912013024	2034.0	1880.0	1980.0	2084.0	2155.0	2062.241373321952	2.744843267891518	2743.277320867939	3.6513021140752273	2009.365460831436	2010.0	1915.0	1970.0	2047.0	2104.0	0.0	0.0	0.0	0.0	0.0	0.0	2935.0	2106.674273858921	97.30881302748504	2061.0	1079.0	1642.25	1923.0	2278.75	2731.0	3046251.0	0.0	0.0	0.0	0.0	0.0	0.0	0.0	0.0
Position_3	1	13	13.0	0.2166666666666666	0.0036111111111111	0.1750167849886557	10388.999999999882	49206.99999999988	49235.83017117786	2030.0855873023584	2035.0	1880.0	1981.0	2086.0	2157.0	208.5006147424681	0.277514318222225	987.5531571501318	1.3144332521668254	2008.9806897714816	2009.0	1915.0	1970.0	2048.0	2103.0	0.0	0.0	0.0	0.0	0.0	0.0	3150.0	2041.9584728734087	32.97778310192757	2059.0	901.0	1263.0	1898.0	2230.0	2604.2	3048644.0	0.0	0.0	0.0	0.0	0.0	0.0	0.0	0.0
Position_3	2	13	13.0	0.2166666666666666	0.0036111111111111	0.12709792374885	187772.9999999999	232440.9999999999	232474.1749725945	2030.0855873023584	2035.0	1880.0	1981.0	2086.0	2157.0	2947.06065880355	3.922537736867524	3648.116217949098	4.855642686090249	2008.9806897714816	2009.0	1915.0	1970.0	2048.0	2103.0	0.0	0.0	0.0	0.0	0.0	0.0	3020.0	2144.2974388824214	135.31674911093978	2103.0	1238.0	1787.7	1963.0	2272.75	2704.3	3683903.0	0.0	0.0	0.0	0.0	0.0	0.0	0.0	0.0
Position_3	8	13	13.0	0.2166666666666666	0.0036111111111111	0.1543825359749899	-109325.9999999999	-68505.9999999999	-68475.682941226	2030.0855873023584	2035.0	1880.0	1981.0	2086.0	2157.0	-1861.0004337900905	-2.47699157737461	-1166.1425069720271	-1.5521356767797685	2008.9806897714816	2009.0	1915.0	1970.0	2048.0	2103.0	0.0	0.0	0.0	0.0	0.0	0.0	2712.0	1965.3656050955408	-43.615084675940125	2017.0	973.0	1316.45	1836.25	2159.75	2365.0	3085624.0	0.0	0.0	0.0	0.0	0.0	0.0	0.0	0.0
Position_3	10	13	13.0	0.2166666666666666	0.0036111111111111	0.145255388035108	77425.0	116945.0	116974.35154734798	2030.0855873023584	2035.0	1880.0	1981.0	2086.0	2157.0	1452.1141854381954	1.932763980818238	2193.316027330575	2.919303632376995	2008.9806897714816	2009.0	1915.0	1970.0	2048.0	2103.0	0.0	0.0	0.0	0.0	0.0	0.0	2991.0	2085.9375	76.9568102285184	2058.5	1072.0	1669.95	1919.75	2213.5	2713.0	3170625.0	0.0	0.0	0.0	0.0	0.0	0.0	0.0	0.0
Position_3	19	13	13.0	0.2166666666666666	0.0036111111111111	0.1727561519746543	34909.000000000015	38991.000000000015	38994.03170587741	2030.0855873023584	2035.0	1880.0	1981.0	2086.0	2157.0	20833.549458165013	27.72945432881763	23269.67048392426	30.97193141410319	2008.9806897714816	2009.0	1915.0	1970.0	2048.0	2103.0	0.0	0.0	0.0	0.0	0.0	0.0	3212.0	2257.3503184713377	248.3696286998561	2278.0	1448.0	1632.8	1994.0	2438.0	2964.0	354404.0	0.0	0.0	0.0	0.0	0.0	0.0	0.0	0.0
Position_3	20	13	13.0	0.2166666666666666	0.0036111111111111	0.0584317021791947	25829.00000000001	28169.00000000001	28170.73792056668	2030.0855873023584	2035.0	1880.0	1981.0	2086.0	2157.0	30903.54828555287	41.13262276807088	33703.28125965925	44.85906735660647	2008.9806897714816	2009.0	1915.0	1970.0	2048.0	2103.0	0.0	0.0	0.0	0.0	0.0	0.0	2610.0	2321.988888888889	313.00819911740746	2351.0	1935.0	2080.95	2243.75	2419.75	2516.3	208979.0	0.0	0.0	0.0	0.0	0.0	0.0	0.0	0.0
Position_3	1	14	14.0	0.2333333333333333	0.0038888888888888	0.1583560611328429	17721.000000000055	55551.00000000006	54986.86390083493	2031.370895982112	2036.0	1882.0	1982.0	2087.0	2158.0	386.1449785486634	0.513958966448271	1210.4700470265084	1.6111356325922828	2010.3877224049245	2010.0	1917.0	1971.0	2049.0	2106.0	0.0	0.0	0.0	0.0	0.0	0.0	2907.0	2048.179381443299	37.79165903837452	2060.0	949.0	1372.4	1911.0	2239.0	2581.9	2980101.0	0.0	0.0	0.0	0.0	0.0	0.0	0.0	0.0
Position_3	2	14	14.0	0.2333333333333333	0.0038888888888888	0.1192606127187335	218318.0	261010.0	260373.359811114	2031.370895982112	2036.0	1882.0	1982.0	2087.0	2158.0	3727.8019917186007	4.961704450977457	4456.772221523063	5.931963826847197	2010.3877224049245	2010.0	1917.0	1971.0	2049.0	2106.0	0.0	0.0	0.0	0.0	0.0	0.0	2941.0	2168.958587088916	158.57086468399143	2111.0	1585.0	1840.05	1990.0	2285.5	2718.95	3561430.0	0.0	0.0	0.0	0.0	0.0	0.0	0.0	0.0
Position_3	8	14	14.0	0.2333333333333333	0.0038888888888888	0.1400987911934322	-69161.99999999997	-25585.999999999964	-26235.82275065341	2031.370895982112	2036.0	1882.0	1982.0	2087.0	2158.0	-1097.830915515956	-1.4612129485517371	-406.1348978397273	-0.5405655490246769	2010.3877224049245	2010.0	1917.0	1971.0	2049.0	2106.0	0.0	0.0	0.0	0.0	0.0	0.0	2698.0	1994.7338902147967	-15.653832190127332	2040.0	967.0	1386.25	1887.75	2170.25	2363.0	3343174.0	0.0	0.0	0.0	0.0	0.0	0.0	0.0	0.0
Position_3	10	14	14.0	0.2333333333333333	0.0038888888888888	0.1499998348221769	-33760.0	5551.999999999998	4965.763723754171	2031.370895982112	2036.0	1882.0	1982.0	2087.0	2158.0	-645.0299738283964	-0.8585348951655956	106.0783890608784	0.1411903358400291	2010.3877224049245	2010.0	1917.0	1971.0	2049.0	2106.0	0.0	0.0	0.0	0.0	0.0	0.0	2896.0	2013.6719576719577	3.284235267033182	2013.0	961.0	1438.2	1880.0	2155.0	2515.45	3044672.0	0.0	0.0	0.0	0.0	0.0	0.0	0.0	0.0
Position_3	19	14	14.0	0.2333333333333333	0.0038888888888888	0.1697154753655737	54928.00000000009	66446.00000000009	66274.23897461854	2031.370895982112	2036.0	1882.0	1982.0	2087.0	2158.0	6696.485936478668	8.913022781453106	8100.690076741579	10.78201849214304	2010.3877224049245	2010.0	1917.0	1971.0	2049.0	2106.0	0.0	0.0	0.0	0.0	0.0	0.0	3097.0	2159.990970654628	149.60324824970326	2144.0	1230.0	1503.1	1948.5	2370.0	2825.8	956876.0	0.0	0.0	0.0	0.0	0.0	0.0	0.0	0.0
Position_3	20	14	14.0	0.2333333333333333	0.0038888888888888	0.1405557328854234	25497.000000000025	31633.000000000025	31541.497512437843	2031.370895982112	2036.0	1882.0	1982.0	2087.0	2158.0	7715.9741600435855	10.269961607018011	9572.867812082157	12.741487057881349	2010.3877224049245	2010.0	1917.0	1971.0	2049.0	2106.0	0.0	0.0	0.0	0.0	0.0	0.0	2763.0	2144.0381355932204	133.65041318829594	2103.0	1353.0	1652.0	1951.75	2382.25	2631.5	505993.0	0.0	0.0	0.0	0.0	0.0	0.0	0.0	0.0
Position_3	23	14	14.0	0.2333333333333333	0.0038888888888888	0.193928419429383	-49949.00000000003	-33621.00000000003	-33864.489670292605	2031.370895982112	2036.0	1882.0	1982.0	2087.0	2158.0	-3638.260041123814	-4.842524114735796	-2448.936732319441	-3.259534790717176	2010.3877224049245	2010.0	1917.0	1971.0	2049.0	2106.0	0.0	0.0	0.0	0.0	0.0	0.0	3001.0	1956.4633757961783	-53.92434660874619	2021.0	1029.0	1225.8	1781.25	2182.75	2509.65	1228659.0	0.0	0.0	0.0	0.0	0.0	0.0	0.0	0.0
Position_3	24	14	14.0	0.2333333333333333	0.0038888888888888	0.176971230515342	-38628.0	-36028.0	-36066.77224049244	2031.370895982112	2036.0	1882.0	1982.0	2087.0	2158.0	-42439.7889840426	-56.4873591377607	-39583.22246860015	-52.6852691057068	2010.3877224049245	2010.0	1917.0	1971.0	2049.0	2106.0	0.0	0.0	0.0	0.0	0.0	0.0	2251.0	1649.72	-360.66772240492446	1631.0	1068.0	1182.85	1423.75	1896.75	2105.05	164972.0	0.0	0.0	0.0	0.0	0.0	0.0	0.0	0.0
Position_3	1	15	15.0	0.25	0.0041666666666666	0.1515115445419836	46059.00000000012	82259.00000000012	82412.1151024541	2032.5527100816007	2037.0	1883.0	1982.0	2088.0	2160.0	1014.5004476724472	1.350300095852027	1811.8455095657253	2.41156637323198	2011.8942575259296	2012.0	1917.0	1972.0	2051.0	2108.0	0.0	0.0	0.0	0.0	0.0	0.0	2935.0	2068.808701657458	56.91444413152908	2073.0	998.0	1453.05	1933.0	2229.25	2576.65	2995635.0	0.0	0.0	0.0	0.0	0.0	0.0	0.0	0.0
Position_3	2	15	15.0	0.25	0.0041666666666666	0.1156582092695078	211628.0000000001	252453.0000000001	252625.67746015708	2032.5527100816007	2037.0	1883.0	1982.0	2088.0	2160.0	3623.2809419196096	4.822586933695	4322.245372211763	5.752908590413857	2011.8942575259296	2012.0	1917.0	1972.0	2051.0	2108.0	0.0	0.0	0.0	0.0	0.0	0.0	2993.0	2166.594611145132	154.70035361920213	2117.0	1517.0	1836.0	1998.0	2279.0	2696.4	3538049.0	0.0	0.0	0.0	0.0	0.0	0.0	0.0	0.0
Position_3	8	15	15.0	0.25	0.0041666666666666	0.1255114491924302	-46017.999999999854	-3917.9999999998536	-3739.929673665234	2032.5527100816007	2037.0	1883.0	1982.0	2088.0	2160.0	-717.9934569810072	-0.9556492912417204	-61.13039168263484	-0.0813645513295869	2011.8942575259296	2012.0	1917.0	1972.0	2051.0	2108.0	0.0	0.0	0.0	0.0	0.0	0.0	2804.0	2009.6733966745844	-2.220860851345151	2041.5	981.0	1484.0	1917.0	2165.0	2345.2499999999995	3384290.0	0.0	0.0	0.0	0.0	0.0	0.0	0.0	0.0
Position_3	10	15	15.0	0.25	0.0041666666666666	0.1367792459590861	-90382.99999999988	-55182.99999999988	-55034.11459650871	2032.5527100816007	2037.0	1883.0	1982.0	2088.0	2160.0	-1855.4014926466973	-2.469539386712754	-1132.8083883996171	-1.5077679649598907	2011.8942575259296	2012.0	1917.0	1972.0	2051.0	2108.0	0.0	0.0	0.0	0.0	0.0	0.0	2631.0	1972.807528409091	-39.08672911683857	2000.0	917.0	1402.35	1858.75	2118.0	2394.199999999999	2777713.0	0.0	0.0	0.0	0.0	0.0	0.0	0.0	0.0
Position_3	19	15	15.0	0.25	0.0041666666666666	0.1892904377266508	7261.999999999916	29636.99999999992	29731.63951429296	2032.5527100816007	2037.0	1883.0	1982.0	2088.0	2160.0	304.34712142221343	0.4050860186129661	1242.0732081506774	1.6531994400485517	2011.8942575259296	2012.0	1917.0	1972.0	2051.0	2108.0	0.0	0.0	0.0	0.0	0.0	0.0	2925.0	2045.1139664804468	33.21970895451727	2052.0	1007.0	1285.5	1817.5	2299.5	2688.3	1830377.0	0.0	0.0	0.0	0.0	0.0	0.0	0.0	0.0
Position_3	20	15	15.0	0.25	0.0041666666666666	0.1671526227147273	20180.999999999887	33955.99999999988	34014.2641032127	2032.5527100816007	2037.0	1883.0	1982.0	2088.0	2160.0	1662.1801536864657	2.2123617845566854	2796.7389771853595	3.7224595786337136	2011.8942575259296	2012.0	1917.0	1972.0	2051.0	2108.0	0.0	0.0	0.0	0.0	0.0	0.0	2882.0	2073.62613430127	61.73187677534065	2028.0	1194.0	1515.0	1858.5	2308.0	2714.5	1142568.0	0.0	0.0	0.0	0.0	0.0	0.0	0.0	0.0
Position_3	23	15	15.0	0.25	0.0041666666666666	0.1743524851517747	-9256.00000000006	12818.99999999994	12912.37060460414	2032.5527100816007	2037.0	1883.0	1982.0	2088.0	2160.0	-389.5203412449437	-0.51845157419702	539.4621061385996	0.718024063270476	2011.8942575259296	2012.0	1917.0	1972.0	2051.0	2108.0	0.0	0.0	0.0	0.0	0.0	0.0	2920.0	2026.5175537938844	14.623296267954856	2057.0	978.0	1251.5	1877.5	2232.5	2555.6	1789415.0	0.0	0.0	0.0	0.0	0.0	0.0	0.0	0.0
Position_3	24	15	15.0	0.25	0.0041666666666666	0.1448349723982265	-84639.0	-78114.0	-78086.40121426761	2032.5527100816007	2037.0	1883.0	1982.0	2088.0	2160.0	-21239.80460997948	-28.270179935882684	-19602.383030328063	-26.09077181336665	2011.8942575259296	2012.0	1917.0	1972.0	2051.0	2108.0	0.0	0.0	0.0	0.0	0.0	0.0	2196.0	1712.712643678161	-299.18161384776863	1721.0	1200.0	1303.0	1504.0	1927.0	2085.0	447018.0	0.0	0.0	0.0	0.0	0.0	0.0	0.0	0.0
Position_3	1	16	16.0	0.2666666666666666	0.0044444444444444	0.1472922283147109	18853.00000000024	56059.00000000024	55746.470275740096	2032.2386770800904	2037.0	1882.0	1982.0	2087.0	2160.0	417.48363141436914	0.5556707134125253	1241.37881999989	1.6522752094198532	2011.2183995277849	2011.0	1917.0	1973.0	2050.0	2105.0	0.0	0.0	0.0	0.0	0.0	0.0	2902.0	2050.174703004892	38.956303477106985	2063.0	989.0	1446.5	1941.0	2198.0	2561.5	2933800.0	0.0	0.0	0.0	0.0	0.0	0.0	0.0	0.0
Position_3	2	16	16.0	0.2666666666666666	0.0044444444444444	0.1142425402177386	223302.99999999965	266072.99999999965	265713.73277679353	2032.2386770800904	2037.0	1882.0	1982.0	2087.0	2160.0	3825.79112393372	5.0921279859557815	4558.558199927529	6.067440964103541	2011.2183995277849	2011.0	1917.0	1973.0	2050.0	2105.0	0.0	0.0	0.0	0.0	0.0	0.0	2867.0	2172.7465045592703	161.52810503148544	2132.0	1424.0	1848.6	1995.0	2295.0	2696.8	3574168.0	0.0	0.0	0.0	0.0	0.0	0.0	0.0	0.0
Position_3	8	16	16.0	0.2666666666666666	0.0044444444444444	0.1123165355103354	-38562.99999999988	2491.000000000125	2146.147145627818	2032.2386770800904	2037.0	1882.0	1982.0	2087.0	2160.0	-652.2275742495826	-0.8681149013261944	42.1310294182454	0.0560764001556846	2011.2183995277849	2011.0	1917.0	1973.0	2050.0	2105.0	0.0	0.0	0.0	0.0	0.0	0.0	2476.0	2012.5775807473085	1.3591812195236344	2039.0	1024.0	1524.6	1930.5	2162.0	2305.2	3177860.0	0.0	0.0	0.0	0.0	0.0	0.0	0.0	0.0
Position_3	10	16	16.0	0.2666666666666666	0.0044444444444444	0.1282206095427122	-77062.99999999985	-41104.99999999986	-41407.046546926336	2032.2386770800904	2037.0	1882.0	1982.0	2087.0	2160.0	-1630.8617206421163	-2.170676950174657	-869.8930878241711	-1.1578276998939716	2011.2183995277849	2011.0	1917.0	1973.0	2050.0	2105.0	0.0	0.0	0.0	0.0	0.0	0.0	2533.0	1981.2783803326104	-29.9400191951745	2006.0	957.0	1447.5	1895.0	2127.5	2336.7	2740108.0	0.0	0.0	0.0	0.0	0.0	0.0	0.0	0.0
Position_3	19	16	16.0	0.2666666666666666	0.0044444444444444	0.1901711514066548	-21278.999999999985	9245.000000000016	8988.59895438058	2032.2386770800904	2037.0	1882.0	1982.0	2087.0	2160.0	-581.3469612976772	-0.7737728054872083	252.57543386423413	0.3361779024732956	2011.2183995277849	2011.0	1917.0	1973.0	2050.0	2105.0	0.0	0.0	0.0	0.0	0.0	0.0	2900.0	2018.874787052811	7.656387525026048	2009.5	931.0	1247.55	1847.25	2266.0	2674.0	2370159.0	0.0	0.0	0.0	0.0	0.0	0.0	0.0	0.0
Position_3	20	16	16.0	0.2666666666666666	0.0044444444444444	0.1691215508166653	37740.999999999935	61400.999999999935	61202.25642971571	2032.2386770800904	2037.0	1882.0	1982.0	2087.0	2160.0	1442.165987457257	1.9195229293056089	2346.266230249943	3.122880352462674	2011.2183995277849	2011.0	1917.0	1973.0	2050.0	2105.0	0.0	0.0	0.0	0.0	0.0	0.0	2938.0	2078.4736263736263	67.25522684584143	2038.5	1046.0	1511.7	1848.0	2308.0	2716.55	1891411.0	0.0	0.0	0.0	0.0	0.0	0.0	0.0	0.0
Position_3	23	16	16.0	0.2666666666666666	0.0044444444444444	0.163450926283181	15371.999999999834	43581.99999999983	43345.03651235325	2032.2386770800904	2037.0	1882.0	1982.0	2087.0	2160.0	477.0963115346873	0.6350151906526688	1352.6419105714865	1.8003663829706482	2011.2183995277849	2011.0	1917.0	1973.0	2050.0	2105.0	0.0	0.0	0.0	0.0	0.0	0.0	2933.0	2051.167741935484	39.94934240769885	2057.0	982.0	1313.4	1910.0	2229.0	2574.8	2225517.0	0.0	0.0	0.0	0.0	0.0	0.0	0.0	0.0
Position_3	24	16	16.0	0.2666666666666666	0.0044444444444444	0.1560651369916209	-126737.99999999996	-110825.99999999996	-110959.66051100427	2032.2386770800904	2037.0	1882.0	1982.0	2087.0	2160.0	-8510.571941701202	-11.3275712544043	-7442.066673065516	-9.9053907418502	2011.2183995277849	2011.0	1917.0	1973.0	2050.0	2105.0	0.0	0.0	0.0	0.0	0.0	0.0	2311.0	1829.9117647058824	-181.30663482190243	1903.5	1148.0	1296.5	1635.25	2064.25	2183.45	1119906.0	0.0	0.0	0.0	0.0	0.0	0.0	0.0	0.0
Position_3	1	17	17.0	0.2833333333333333	0.0047222222222222	0.1433695242849527	87356.00000000006	127916.00000000006	126864.95016443227	2033.501884451859	2038.0	1883.0	1984.0	2089.0	2161.0	1656.6874889257492	2.205051047760172	2425.8990433791164	3.228871626737604	2012.6737498945947	2012.0	1917.0	1973.0	2052.0	2109.0	0.0	0.0	0.0	0.0	0.0	0.0	3066.0	2093.997435897436	81.32368600284121	2071.0	1011.0	1662.7	1938.75	2224.25	2674.1	3266636.0	0.0	0.0	0.0	0.0	0.0	0.0	0.0	0.0
Position_3	2	17	17.0	0.2833333333333333	0.0047222222222222	0.1192288065600579	220728.0000000003	263706.0000000003	262592.2914242352	2033.501884451859	2038.0	1883.0	1984.0	2089.0	2161.0	3679.9155445957663	4.897967589856965	4396.432752542364	5.851651993633887	2012.6737498945947	2012.0	1917.0	1973.0	2052.0	2109.0	0.0	0.0	0.0	0.0	0.0	0.0	2920.0	2171.531760435572	158.85801054097715	2130.0	1506.0	1825.0	1983.0	2292.0	2715.4	3589542.0	0.0	0.0	0.0	0.0	0.0	0.0	0.0	0.0
Position_3	8	17	17.0	0.2833333333333333	0.0047222222222222	0.1044630321078131	-43642.00000000002	-4590.000000000022	-5601.972341681292	2033.501884451859	2038.0	1883.0	1984.0	2089.0	2161.0	-790.9390166504563	-1.0527398311617573	-83.18615293583268	-0.1107207695575933	2012.6737498945947	2012.0	1917.0	1973.0	2052.0	2109.0	0.0	0.0	0.0	0.0	0.0	0.0	2456.0	2008.944074567244	-3.72967532735106	2030.0	1091.0	1568.05	1926.0	2141.75	2285.8500000000004	3017434.0	0.0	0.0	0.0	0.0	0.0	0.0	0.0	0.0
Position_3	10	17	17.0	0.2833333333333333	0.0047222222222222	0.1232296526307503	-71467.0000000001	-36861.000000000095	-37757.76110970567	2033.501884451859	2038.0	1883.0	1984.0	2089.0	2161.0	-1609.91432919386	-2.142795972157028	-830.3559977110407	-1.105203832953395	2012.6737498945947	2012.0	1917.0	1973.0	2052.0	2109.0	0.0	0.0	0.0	0.0	0.0	0.0	2563.0	1984.3057851239669	-28.36796477062785	2013.0	927.0	1481.5	1903.0	2118.0	2336.0	2641111.0	0.0	0.0	0.0	0.0	0.0	0.0	0.0	0.0
Position_3	19	17	17.0	0.2833333333333333	0.0047222222222222	0.1885588150245938	25229.9999999999	57755.99999999991	56913.13888186191	2033.501884451859	2038.0	1883.0	1984.0	2089.0	2161.0	626.0115062850957	0.8332213148654624	1433.052737098774	1.907393193078468	2012.6737498945947	2012.0	1917.0	1973.0	2052.0	2109.0	0.0	0.0	0.0	0.0	0.0	0.0	3008.0	2058.167865707434	45.49411581283925	2042.0	971.0	1327.5	1867.0	2271.0	2757.0	2574768.0	0.0	0.0	0.0	0.0	0.0	0.0	0.0	0.0
Position_3	20	17	17.0	0.2833333333333333	0.0047222222222222	0.1648355754119325	61187.00000000026	92231.00000000026	91426.54262585416	2033.501884451859	2038.0	1883.0	1984.0	2089.0	2161.0	1581.251153997411	2.104645285970554	2383.5189694597707	3.1724637483509546	2012.6737498945947	2012.0	1917.0	1973.0	2052.0	2109.0	0.0	0.0	0.0	0.0	0.0	0.0	2974.0	2089.245393634841	76.57164374024637	2042.0	1067.0	1530.65	1876.0	2285.0	2728.35	2494559.0	0.0	0.0	0.0	0.0	0.0	0.0	0.0	0.0
Position_3	23	17	17.0	0.2833333333333333	0.0047222222222222	0.1631976585442351	14714.999999999836	43626.99999999984	42877.790117210505	2033.501884451859	2038.0	1883.0	1984.0	2089.0	2161.0	438.2482610816004	0.58330843549961	1299.3174914174056	1.7293915810765663	2012.6737498945947	2012.0	1917.0	1973.0	2052.0	2109.0	0.0	0.0	0.0	0.0	0.0	0.0	3137.0	2051.2329136690646	38.55916377446988	2077.0	1005.0	1383.1	1890.0	2220.25	2566.05	2280971.0	0.0	0.0	0.0	0.0	0.0	0.0	0.0	0.0
Position_3	24	17	17.0	0.2833333333333333	0.0047222222222222	0.1564615463363902	-140604.9999999999	-115722.99999999993	-116367.77864912708	2033.501884451859	2038.0	1883.0	1984.0	2089.0	2161.0	-4837.559901704326	-6.438792229168457	-3981.486750150632	-5.2993588644504905	2012.6737498945947	2012.0	1917.0	1973.0	2052.0	2109.0	0.0	0.0	0.0	0.0	0.0	0.0	2427.0	1891.0773249738768	-121.59642492071794	1959.0	1010.0	1266.0	1733.0	2107.0	2267.4	1809761.0	0.0	0.0	0.0	0.0	0.0	0.0	0.0	0.0
Position_3	1	18	18.0	0.3	0.005	0.1523019734507249	25992.00000000004	68476.00000000003	69698.29648368327	2033.084971119487	2038.0	1882.0	1983.0	2088.0	2161.0	454.3569397811039	0.6047490868486491	1197.004686382381	1.5932132375749484	2011.2519605363016	2012.0	1918.0	1973.0	2049.0	2105.0	0.0	0.0	0.0	0.0	0.0	0.0	3100.0	2053.906976744186	42.6550162078845	2049.0	986.0	1524.6	1903.25	2192.0	2606.45	3356084.0	0.0	0.0	0.0	0.0	0.0	0.0	0.0	0.0
Position_3	2	18	18.0	0.3	0.005	0.1203831875437021	259379.0000000001	305347.0000000001	306669.53377181897	2033.084971119487	2038.0	1882.0	1983.0	2088.0	2161.0	3870.382718466754	5.151479398279249	4556.304681318332	6.0644415308347	2011.2519605363016	2012.0	1918.0	1973.0	2049.0	2105.0	0.0	0.0	0.0	0.0	0.0	0.0	2946.0	2184.7075791855204	173.45561864921888	2137.0	1431.0	1838.0	1997.0	2340.0	2707.65	3862563.0	0.0	0.0	0.0	0.0	0.0	0.0	0.0	0.0
Position_3	8	18	18.0	0.3	0.005	0.0900213894599438	-14641.999999999887	21810.00000000012	22858.751328105314	2033.084971119487	2038.0	1882.0	1983.0	2088.0	2161.0	-301.07934669271094	-0.4007366104479982	448.4729238743416	0.5969174616767488	2011.2519605363016	2012.0	1918.0	1973.0	2049.0	2105.0	0.0	0.0	0.0	0.0	0.0	0.0	2457.0	2027.55634807418	16.304387537878256	2046.5	1210.0	1703.0	1937.25	2153.0	2271.9	2842634.0	0.0	0.0	0.0	0.0	0.0	0.0	0.0	0.0
Position_3	10	18	18.0	0.3	0.005	0.1537424470985162	-168427.99999999988	-129427.99999999988	-128305.94080445224	2033.084971119487	2038.0	1882.0	1983.0	2088.0	2161.0	-3143.7500805257705	-4.184331357179801	-2415.805480218784	-3.2154370941712016	2011.2519605363016	2012.0	1918.0	1973.0	2049.0	2105.0	0.0	0.0	0.0	0.0	0.0	0.0	2708.0	1925.7146666666667	-85.53729386963482	1964.0	875.0	1269.85	1816.0	2091.0	2351.05	2888572.0	0.0	0.0	0.0	0.0	0.0	0.0	0.0	0.0
Position_3	19	18	18.0	0.3	0.005	0.191695638435927	55346.9999999998	90446.9999999998	91456.85327599267	2033.084971119487	2038.0	1882.0	1983.0	2088.0	2161.0	1214.3202185026134	1.6162602108269783	1984.418682185232	2.641261265988544	2011.2519605363016	2012.0	1918.0	1973.0	2049.0	2105.0	0.0	0.0	0.0	0.0	0.0	0.0	3528.0	2078.9977777777776	67.74581724147606	2051.5	936.0	1392.35	1858.0	2267.75	2776.65	2806647.0	0.0	0.0	0.0	0.0	0.0	0.0	0.0	0.0
Position_3	20	18	18.0	0.3	0.005	0.1664291785839933	78889.00000000001	112715.0	113688.19934227168	2033.084971119487	2038.0	1882.0	1983.0	2088.0	2161.0	1807.4967541161016	2.405778179728532	2582.5146299255457	3.437326972430901	2011.2519605363016	2012.0	1918.0	1973.0	2049.0	2105.0	0.0	0.0	0.0	0.0	0.0	0.0	2967.0	2098.63720215219	87.38524161588907	2049.0	1018.0	1603.0	1887.0	2299.0	2755.0	2730327.0	0.0	0.0	0.0	0.0	0.0	0.0	0.0	0.0
Position_3	23	18	18.0	0.3	0.005	0.1566200606378003	6093.999999999911	39061.99999999991	40010.51403996952	2033.084971119487	2038.0	1882.0	1983.0	2088.0	2161.0	150.16156677950062	0.1998650453835153	962.5223369775068	1.2811172305170613	2011.2519605363016	2012.0	1918.0	1973.0	2049.0	2105.0	0.0	0.0	0.0	0.0	0.0	0.0	3078.0	2042.805993690852	31.554033154550098	2055.5	1004.0	1419.7	1903.75	2212.25	2530.95	2590278.0	0.0	0.0	0.0	0.0	0.0	0.0	0.0	0.0
Position_3	24	18	18.0	0.3	0.005	0.1524457421476464	-147677.9999999999	-117101.99999999993	-116222.30559069056	2033.084971119487	2038.0	1882.0	1983.0	2088.0	2161.0	-3746.632817242476	-4.986768279749735	-2970.911010202795	-3.95428255457992	2011.2519605363016	2012.0	1918.0	1973.0	2049.0	2105.0	0.0	0.0	0.0	0.0	0.0	0.0	2475.0	1912.4234693877552	-98.8284911485464	1966.5	1030.0	1278.0	1782.75	2121.25	2286.25	2249010.0	0.0	0.0	0.0	0.0	0.0	0.0	0.0	0.0
Position_3	1	19	19.0	0.3166666666666666	0.0052777777777777	0.1550742888203461	33493.999999999985	79717.99999999999	78530.03743991897	2033.3844411339169	2038.0	1882.0	1983.0	2089.0	2162.0	545.2734028918534	0.7257588992490568	1297.7878166756068	1.7273555839952326	2011.6939033645333	2011.0	1918.9	1972.0	2051.0	2108.0	0.0	0.0	0.0	0.0	0.0	0.0	3079.0	2057.5642523364486	45.87034897191529	2056.0	938.0	1493.55	1912.75	2200.25	2631.45	3522550.0	0.0	0.0	0.0	0.0	0.0	0.0	0.0	0.0
Position_3	2	19	19.0	0.3166666666666666	0.0052777777777777	0.1432519584084197	295409.00000000035	343442.00000000035	342207.54591449565	2033.3844411339169	2038.0	1882.0	1983.0	2089.0	2162.0	4268.700647780995	5.681640562196503	4962.784098911002	6.605465635650542	2011.6939033645333	2011.0	1918.9	1972.0	2051.0	2108.0	0.0	0.0	0.0	0.0	0.0	0.0	3378.0	2204.053400786959	192.35949742242587	2131.0	1263.0	1787.9	1977.0	2412.5	2801.0	3921011.0	0.0	0.0	0.0	0.0	0.0	0.0	0.0	0.0
Position_3	8	19	19.0	0.3166666666666666	0.0052777777777777	0.1069264506325821	13336.000000000078	55618.00000000008	54531.34733114093	2033.3844411339169	2038.0	1882.0	1983.0	2089.0	2162.0	238.6074733620012	0.3175865470448236	995.116260756428	1.3244997430668055	2011.6939033645333	2011.0	1918.9	1972.0	2051.0	2108.0	0.0	0.0	0.0	0.0	0.0	0.0	2787.0	2046.5159642401024	34.82206087556892	2064.0	973.0	1646.5	1949.0	2177.0	2351.0	3204844.0	0.0	0.0	0.0	0.0	0.0	0.0	0.0	0.0
Position_3	10	19	19.0	0.3166666666666666	0.0052777777777777	0.1542715104335272	-183646.0000000001	-140743.00000000012	-141845.61244624353	2033.3844411339169	2038.0	1882.0	1983.0	2089.0	2162.0	-3212.706557431046	-4.276112427940721	-2462.160673319962	-3.277135856188869	2011.6939033645333	2011.0	1918.9	1972.0	2051.0	2108.0	0.0	0.0	0.0	0.0	0.0	0.0	2751.0	1922.4266834487096	-89.26721991582349	1951.0	864.0	1281.4	1812.0	2093.0	2366.4	3054736.0	0.0	0.0	0.0	0.0	0.0	0.0	0.0	0.0
Position_3	19	19	19.0	0.3166666666666666	0.0052777777777777	0.1774172059275242	5646.999999999876	43068.99999999988	42107.24993675672	2033.3844411339169	2038.0	1882.0	1983.0	2089.0	2162.0	115.98526048482742	0.1543763817053053	884.6058409458344	1.1774103742989055	2011.6939033645333	2011.0	1918.9	1972.0	2051.0	2108.0	0.0	0.0	0.0	0.0	0.0	0.0	3106.0	2042.0743145743145	30.380411209781187	2051.0	832.0	1310.0	1908.0	2197.75	2651.5	2830315.0	0.0	0.0	0.0	0.0	0.0	0.0	0.0	0.0
Position_3	20	19	19.0	0.3166666666666666	0.0052777777777777	0.1649516891080627	165232.99999999988	204976.99999999988	203955.57424740685	2033.3844411339169	2038.0	1882.0	1983.0	2089.0	2162.0	3160.817870510224	4.207048585649107	3921.09908216624	5.218982878363264	2011.6939033645333	2011.0	1918.9	1972.0	2051.0	2108.0	0.0	0.0	0.0	0.0	0.0	0.0	3044.0	2150.250679347826	138.5567759832927	2115.5	1114.0	1651.2	1890.75	2386.0	2778.0	3165169.0	0.0	0.0	0.0	0.0	0.0	0.0	0.0	0.0
Position_3	23	19	19.0	0.3166666666666666	0.0052777777777777	0.1513386453473847	-10510.99999999989	23428.00000000011	22555.763470781752	2033.3844411339169	2038.0	1882.0	1983.0	2089.0	2162.0	-253.50159717397824	-0.337410625838565	565.0304841206404	0.7520555743645724	2011.6939033645333	2011.0	1918.9	1972.0	2051.0	2108.0	0.0	0.0	0.0	0.0	0.0	0.0	2852.0	2029.6380270485283	17.94412368399503	2049.0	1006.0	1403.4	1897.0	2204.0	2501.4	2551255.0	0.0	0.0	0.0	0.0	0.0	0.0	0.0	0.0
Position_3	24	19	19.0	0.3166666666666666	0.0052777777777777	0.1527099370996054	-130402.00000000004	-93412.00000000004	-94362.64760941063	2033.3844411339169	2038.0	1882.0	1983.0	2089.0	2162.0	-2723.389336628504	-3.624831207052538	-1950.8691945916607	-2.596606898001501	2011.6939033645333	2011.0	1918.9	1972.0	2051.0	2108.0	0.0	0.0	0.0	0.0	0.0	0.0	2777.0	1942.8160583941608	-68.87784497037273	1998.0	984.0	1322.45	1800.25	2146.0	2324.1	2661658.0	0.0	0.0	0.0	0.0	0.0	0.0	0.0	0.0
Position_3	26	19	19.0	0.3166666666666666	0.0052777777777777	0.1644892839396348	-27594.99999999999	-22167.99999999999	-22307.474576271183	2033.3844411339169	2038.0	1882.0	1983.0	2089.0	2162.0	-10616.835332080394	-14.131007826999006	-8528.864129065345	-11.351918155785974	2011.6939033645333	2011.0	1918.9	1972.0	2051.0	2108.0	0.0	0.0	0.0	0.0	0.0	0.0	2573.0	1900.7114427860697	-110.9824605784636	1988.0	1235.0	1319.0	1635.0	2145.0	2308.0	382043.0	0.0	0.0	0.0	0.0	0.0	0.0	0.0	0.0
Position_3	27	19	19.0	0.3166666666666666	0.0052777777777777	0.1531543007585877	36330.0	45267.0	45037.31798633948	2033.3844411339169	2038.0	1882.0	1983.0	2089.0	2162.0	6739.487931485332	8.970258436806978	8397.368571278463	11.176897568371633	2011.6939033645333	2011.0	1918.9	1972.0	2051.0	2108.0	0.0	0.0	0.0	0.0	0.0	0.0	2947.0	2147.7583081571	136.0644047925664	2116.0	1456.0	1669.0	1936.5	2299.5	2760.0	710908.0	0.0	0.0	0.0	0.0	0.0	0.0	0.0	0.0
Position_3	1	20	20.0	0.3333333333333333	0.0055555555555555	0.1326736118041347	-35129.00000000013	8286.99999999987	8477.237288135488	2032.1807065740163	2037.0	1881.0	1982.0	2088.0	2161.0	-609.9222693532372	-0.8118065405091587	143.8818596068826	0.1915067551367607	2009.881693228772	2010.0	1915.0	1970.0	2048.5	2106.0	0.0	0.0	0.0	0.0	0.0	0.0	2875.0	2015.153606965174	5.2719137364026665	2046.5	989.0	1460.5	1918.0	2148.25	2404.249999999999	3240367.0	0.0	0.0	0.0	0.0	0.0	0.0	0.0	0.0
Position_3	2	20	20.0	0.3333333333333333	0.0055555555555555	0.1554531152942613	222301.00000000003	271009.00000000006	271222.42541529646	2032.1807065740163	2037.0	1881.0	1982.0	2088.0	2161.0	3225.142661487078	4.2926648824393006	3931.798271474044	5.233223499331953	2009.881693228772	2010.0	1915.0	1970.0	2048.5	2106.0	0.0	0.0	0.0	0.0	0.0	0.0	3150.0	2160.226718403548	150.3450251747763	2099.0	1013.0	1708.15	1975.75	2316.5	2807.4	3897049.0	0.0	0.0	0.0	0.0	0.0	0.0	0.0	0.0
Position_3	8	20	20.0	0.3333333333333333	0.0055555555555555	0.1456401679953314	2358.00000000013	53280.00000000013	53503.1265705373	2032.1807065740163	2037.0	1881.0	1982.0	2088.0	2161.0	32.56618667186308	0.0433455944602497	735.8466606771728	0.979411905361317	2009.881693228772	2010.0	1915.0	1970.0	2048.5	2106.0	0.0	0.0	0.0	0.0	0.0	0.0	3037.0	2038.2502651113468	28.36857188257545	2057.0	872.0	1412.5	1926.0	2201.5	2489.75	3844140.0	0.0	0.0	0.0	0.0	0.0	0.0	0.0	0.0
Position_3	10	20	20.0	0.3333333333333333	0.0055555555555555	0.1522351684784305	-156554.99999999988	-112274.99999999988	-112080.97689518494	2032.1807065740163	2037.0	1881.0	1982.0	2088.0	2161.0	-2727.670827033877	-3.6305298707820897	-1956.1766925695656	-2.603671177810092	2009.881693228772	2010.0	1915.0	1970.0	2048.5	2106.0	0.0	0.0	0.0	0.0	0.0	0.0	2626.0	1941.5396341463413	-68.34205908242984	1978.0	897.0	1273.95	1833.75	2115.5	2359.05	3184125.0	0.0	0.0	0.0	0.0	0.0	0.0	0.0	0.0
Position_3	19	20	20.0	0.3333333333333333	0.0055555555555555	0.150516150841873	12272.000000000013	50369.000000000015	50535.9308542036	2032.1807065740163	2037.0	1881.0	1982.0	2088.0	2161.0	237.1408228621277	0.315634435229492	973.3169904451192	1.2954849142824538	2009.881693228772	2010.0	1915.0	1970.0	2048.5	2106.0	0.0	0.0	0.0	0.0	0.0	0.0	2925.0	2045.6973777462792	35.81568451750786	2025.0	937.0	1487.5	1927.5	2165.0	2612.0	2886479.0	0.0	0.0	0.0	0.0	0.0	0.0	0.0	0.0
Position_3	20	20	20.0	0.3333333333333333	0.0055555555555555	0.1725427648636259	191072.0	235352.0	235546.02310481493	2032.1807065740163	2037.0	1881.0	1982.0	2088.0	2161.0	3171.404201020004	4.221138991557624	3906.3615889217663	5.199367274854871	2009.881693228772	2010.0	1915.0	1970.0	2048.5	2106.0	0.0	0.0	0.0	0.0	0.0	0.0	3120.0	2153.5073170731707	143.62562384439934	2099.5	915.0	1605.65	1937.0	2411.0	2810.1	3531752.0	0.0	0.0	0.0	0.0	0.0	0.0	0.0	0.0
Position_3	23	20	20.0	0.3333333333333333	0.0055555555555555	0.1504529326048005	-7709.999999999907	29199.00000000009	29360.725356269613	2032.1807065740163	2037.0	1881.0	1982.0	2088.0	2161.0	-159.9830731268589	-0.2129374703318491	605.8814205228565	0.8064281707159219	2009.881693228772	2010.0	1915.0	1970.0	2048.5	2106.0	0.0	0.0	0.0	0.0	0.0	0.0	2847.0	2031.3599122165328	21.47821898776124	2040.0	998.0	1417.6	1894.5	2217.5	2501.7	2776869.0	0.0	0.0	0.0	0.0	0.0	0.0	0.0	0.0
Position_3	24	20	20.0	0.3333333333333333	0.0055555555555555	0.1649556563671945	-149788.9999999999	-107371.9999999999	-107186.14006239976	2032.1807065740163	2037.0	1881.0	1982.0	2088.0	2161.0	-2656.4513284453365	-3.535736718160743	-1904.201857531812	-2.5344926723748413	2009.881693228772	2010.0	1915.0	1970.0	2048.5	2106.0	0.0	0.0	0.0	0.0	0.0	0.0	2954.0	1941.653723742839	-68.22796948593236	1997.0	990.0	1257.0	1787.5	2143.5	2390.0	3050338.0	0.0	0.0	0.0	0.0	0.0	0.0	0.0	0.0
Position_3	26	20	20.0	0.3333333333333333	0.0055555555555555	0.1741892414096875	-45985.00000000002	-36373.00000000002	-36330.88278944264	2032.1807065740163	2037.0	1881.0	1982.0	2088.0	2161.0	-7286.851390563755	-9.69879920084036	-5763.719596150386	-7.6715107824761635	2009.881693228772	2010.0	1915.0	1970.0	2048.5	2106.0	0.0	0.0	0.0	0.0	0.0	0.0	2483.0	1907.8286516853927	-102.0530415433782	1971.0	1120.0	1248.75	1707.25	2167.0	2338.75	679187.0	0.0	0.0	0.0	0.0	0.0	0.0	0.0	0.0
Position_3	27	20	20.0	0.3333333333333333	0.0055555555555555	0.1536905692435151	117566.99999999993	140813.9999999999	140915.86213002776	2032.1807065740163	2037.0	1881.0	1982.0	2088.0	2161.0	4870.496288576407	6.482630560095197	5833.559284319565	7.764467407429341	2009.881693228772	2010.0	1915.0	1970.0	2048.5	2106.0	0.0	0.0	0.0	0.0	0.0	0.0	3017.0	2173.547038327526	163.66534509875464	2142.0	1260.0	1677.0	1939.0	2396.0	2775.0	1871424.0	0.0	0.0	0.0	0.0	0.0	0.0	0.0	0.0
Position_3	29	20	20.0	0.3333333333333333	0.0055555555555555	0.1500046137691817	-71937.00000000001	-66402.00000000001	-66377.74711189815	2032.1807065740163	2037.0	1881.0	1982.0	2088.0	2161.0	-26846.85633692402	-35.733165784445866	-24781.196803931616	-32.98377294603298	2009.881693228772	2010.0	1915.0	1970.0	2048.5	2106.0	0.0	0.0	0.0	0.0	0.0	0.0	2244.0	1686.0878048780487	-323.7938883507227	1673.0	1185.0	1311.0	1469.0	1899.0	2070.8	345648.0	0.0	0.0	0.0	0.0	0.0	0.0	0.0	0.0
Position_3	30	20	20.0	0.3333333333333333	0.0055555555555555	0.1331220945449862	109859.00000000012	129299.00000000012	129384.18087528471	2032.1807065740163	2037.0	1881.0	1982.0	2088.0	2161.0	6232.331117400363	8.295232717259882	7335.167634410922	9.763108121400936	2009.881693228772	2010.0	1915.0	1970.0	2048.5	2106.0	0.0	0.0	0.0	0.0	0.0	0.0	3005.0	2189.5819444444446	179.70025121567323	2096.0	1641.0	1824.8	1970.75	2417.75	2741.05	1576499.0	0.0	0.0	0.0	0.0	0.0	0.0	0.0	0.0
Position_3	31	20	20.0	0.3333333333333333	0.0055555555555555	0.1484761431298587	85341.0	93522.0	93557.84695168228	2032.1807065740163	2037.0	1881.0	1982.0	2088.0	2161.0	18106.39069604536	24.099606016436365	19842.114232028613	26.40985404283008	2009.881693228772	2010.0	1915.0	1970.0	2048.5	2106.0	0.0	0.0	0.0	0.0	0.0	0.0	3206.0	2318.653465346534	308.77177211776325	2217.0	1771.0	1893.1	2047.5	2541.0	2962.6	702552.0	0.0	0.0	0.0	0.0	0.0	0.0	0.0	0.0
Position_3	1	21	21.0	0.35	0.0058333333333333	0.125683716569383	-45710.99999999988	-8385.999999999874	-7597.010118896888	2033.739028937693	2038.0	1882.0	1983.0	2089.0	2163.0	-885.4698887577308	-1.1785604219365395	-162.44559268277305	-0.2162150838607709	2012.4715406020744	2013.0	1918.0	1973.5	2051.0	2107.0	0.0	0.0	0.0	0.0	0.0	0.0	2583.0	2007.383121232418	-5.088419369656322	2041.0	996.0	1497.0	1916.0	2158.0	2339.0	2997023.0	0.0	0.0	0.0	0.0	0.0	0.0	0.0	0.0
Position_3	2	21	21.0	0.35	0.0058333333333333	0.1570773007766672	169272.00000000015	213172.0000000001	214099.9747027576	2033.739028937693	2038.0	1882.0	1983.0	2089.0	2163.0	2581.0497625303083	3.43537723392784	3250.43444856864	4.326328251044859	2012.4715406020744	2013.0	1918.0	1973.5	2051.0	2107.0	0.0	0.0	0.0	0.0	0.0	0.0	3091.0	2134.396355353076	121.9248147510009	2095.0	1031.0	1617.75	1968.75	2285.75	2760.75	3748000.0	0.0	0.0	0.0	0.0	0.0	0.0	0.0	0.0
Position_3	8	21	21.0	0.35	0.0058333333333333	0.1498681039111537	83042.99999999985	131142.99999999985	132159.75588160878	2033.739028937693	2038.0	1882.0	1983.0	2089.0	2163.0	1104.3655728172102	1.469910577419707	1744.0339861995292	2.321309235631573	2012.4715406020744	2013.0	1918.0	1973.5	2051.0	2107.0	0.0	0.0	0.0	0.0	0.0	0.0	3031.0	2081.1616424116423	68.69010180956798	2077.0	875.0	1524.75	1940.75	2240.25	2616.2499999999995	4004155.0	0.0	0.0	0.0	0.0	0.0	0.0	0.0	0.0
Position_3	10	21	21.0	0.35	0.0058333333333333	0.1390899451593721	-121359.0	-82459.0	-81636.71717682769	2033.739028937693	2038.0	1882.0	1983.0	2089.0	2163.0	-2180.9444535149714	-2.9028370676284267	-1481.8719558697007	-1.972371573262572	2012.4715406020744	2013.0	1918.0	1973.5	2051.0	2107.0	0.0	0.0	0.0	0.0	0.0	0.0	2559.0	1960.0057840616969	-52.4657565403777	1997.5	922.0	1359.0	1870.5	2113.25	2354.75	3049769.0	0.0	0.0	0.0	0.0	0.0	0.0	0.0	0.0
Position_3	19	21	21.0	0.35	0.0058333333333333	0.1445408697467463	-8614.0	26436.0	27176.90007589176	2033.739028937693	2038.0	1882.0	1983.0	2089.0	2163.0	-170.74367826313204	-0.2272598357682287	524.0050938662827	0.6974507799360221	2012.4715406020744	2013.0	1918.0	1973.5	2051.0	2107.0	0.0	0.0	0.0	0.0	0.0	0.0	2857.0	2031.855920114123	19.384379512048326	2032.0	968.0	1470.15	1908.25	2188.0	2505.7000000000003	2848662.0	0.0	0.0	0.0	0.0	0.0	0.0	0.0	0.0
Position_3	20	21	21.0	0.35	0.0058333333333333	0.1559747325484683	236915.0000000003	276140.0000000003	276969.15279534564	2033.739028937693	2038.0	1882.0	1983.0	2089.0	2163.0	4237.140707456819	5.639634281625026	4938.665913754409	6.573364331207118	2012.4715406020744	2013.0	1918.0	1973.5	2051.0	2107.0	0.0	0.0	0.0	0.0	0.0	0.0	3004.0	2188.9974506054814	176.52591000340703	2125.0	1256.0	1646.0	1962.0	2417.0	2823.0	3434537.0	0.0	0.0	0.0	0.0	0.0	0.0	0.0	0.0
Position_3	23	21	21.0	0.35	0.0058333333333333	0.148720314749493	-11814.999999999964	23185.00000000004	23924.843157095936	2033.739028937693	2038.0	1882.0	1983.0	2089.0	2163.0	-234.99258654343697	-0.3127751326893146	461.13441548959895	0.6137699070166562	2012.4715406020744	2013.0	1918.0	1973.5	2051.0	2107.0	0.0	0.0	0.0	0.0	0.0	0.0	2920.0	2029.5607142857143	17.089173683639956	2048.0	1020.0	1422.8	1883.0	2209.25	2492.4	2841385.0	0.0	0.0	0.0	0.0	0.0	0.0	0.0	0.0
Position_3	24	21	21.0	0.35	0.0058333333333333	0.173598037547894	-60201.99999999979	-14176.99999999979	-13204.10624841868	2033.739028937693	2038.0	1882.0	1983.0	2089.0	2163.0	-885.6564273529435	-1.1788087048067677	-208.56368842534368	-0.2775982692941324	2012.4715406020744	2013.0	1918.0	1973.5	2051.0	2107.0	0.0	0.0	0.0	0.0	0.0	0.0	2964.0	2005.299293862032	-7.172246740042738	2028.0	958.0	1295.0	1838.0	2189.0	2592.0	3691756.0	0.0	0.0	0.0	0.0	0.0	0.0	0.0	0.0
Position_3	26	21	21.0	0.35	0.0058333333333333	0.1703126145588513	-44260.99999999995	-26260.99999999995	-25880.509233493485	2033.739028937693	2038.0	1882.0	1983.0	2089.0	2163.0	-2370.355187305292	-3.154942754303343	-1406.3825393421796	-1.871895159864441	2012.4715406020744	2013.0	1918.0	1973.5	2051.0	2107.0	0.0	0.0	0.0	0.0	0.0	0.0	2728.0	1976.526388888889	-35.9451517131854	2037.0	1097.0	1312.9	1760.5	2217.5	2451.2	1423099.0	0.0	0.0	0.0	0.0	0.0	0.0	0.0	0.0
Position_3	27	21	21.0	0.35	0.0058333333333333	0.144608278287755	144975.99999999977	178775.99999999977	179490.47710599523	2033.739028937693	2038.0	1882.0	1983.0	2089.0	2163.0	3010.945250637547	4.007568128598575	3712.923160578152	4.9419007267295205	2012.4715406020744	2013.0	1918.0	1973.5	2051.0	2107.0	0.0	0.0	0.0	0.0	0.0	0.0	3064.0	2145.230769230769	132.7592286286947	2085.0	1195.0	1708.65	1954.0	2348.25	2712.0	2900352.0	0.0	0.0	0.0	0.0	0.0	0.0	0.0	0.0
Position_3	29	21	21.0	0.35	0.0058333333333333	0.1723660994459397	-120508.0	-106208.0	-105905.72122438657	2033.739028937693	2038.0	1882.0	1983.0	2089.0	2163.0	-9160.191894076142	-12.192215411015344	-8073.203942360996	-10.745434447282486	2012.4715406020744	2013.0	1918.0	1973.5	2051.0	2107.0	0.0	0.0	0.0	0.0	0.0	0.0	2489.0	1827.3216783216783	-185.1498622803961	1914.0	1098.0	1247.55	1604.25	2076.25	2218.45	1045228.0	0.0	0.0	0.0	0.0	0.0	0.0	0.0	0.0
Position_3	30	21	21.0	0.35	0.0058333333333333	0.1377801775549569	105841.9999999998	133666.9999999998	134255.17530989103	2033.739028937693	2038.0	1882.0	1983.0	2089.0	2163.0	3097.01163332194	4.122122483951502	3911.190774845939	5.205794921319945	2012.4715406020744	2013.0	1918.0	1973.5	2051.0	2107.0	0.0	0.0	0.0	0.0	0.0	0.0	2915.0	2133.0961365678345	120.62459596576014	2064.0	1229.0	1756.0	1940.0	2312.0	2693.8	2374136.0	0.0	0.0	0.0	0.0	0.0	0.0	0.0	0.0
Position_3	31	21	21.0	0.35	0.0058333333333333	0.1450342625905749	77359.0	97059.0	97475.42600556542	2033.739028937693	2038.0	1882.0	1983.0	2089.0	2163.0	3864.450736084598	5.1435839297286	4848.559624525071	6.453432860242869	2012.4715406020744	2013.0	1918.0	1973.5	2051.0	2107.0	0.0	0.0	0.0	0.0	0.0	0.0	2953.0	2136.1713197969543	123.69977919487997	2076.0	1409.0	1733.35	1897.0	2345.0	2755.65	1683303.0	0.0	0.0	0.0	0.0	0.0	0.0	0.0	0.0
Position_3	33	21	21.0	0.35	0.0058333333333333	0.1298177877472637	64018.99999999994	77293.99999999994	77574.61194029846	2033.739028937693	2038.0	1882.0	1983.0	2089.0	2163.0	5373.577173314753	7.152231217681936	6487.8438281477465	8.635320135264651	2012.4715406020744	2013.0	1918.0	1973.5	2051.0	2107.0	0.0	0.0	0.0	0.0	0.0	0.0	3312.0	2158.563088512241	146.09154791016658	2128.0	1384.0	1719.0	2007.5	2312.5	2681.5	1146197.0	0.0	0.0	0.0	0.0	0.0	0.0	0.0	0.0
Position_3	34	21	21.0	0.35	0.0058333333333333	0.1643162502734954	40438.00000000005	45563.00000000005	45671.334176574805	2033.739028937693	2038.0	1882.0	1983.0	2089.0	2163.0	15167.993094827236	20.18859880921505	17090.342484287386	22.74724584658651	2012.4715406020744	2013.0	1918.0	1973.5	2051.0	2107.0	0.0	0.0	0.0	0.0	0.0	0.0	3122.0	2235.258536585366	222.7869959832917	2178.0	1443.0	1682.4	1978.0	2456.0	2915.4	458228.0	0.0	0.0	0.0	0.0	0.0	0.0	0.0	0.0
Position_3	35	21	21.0	0.35	0.0058333333333333	0.1181042937753934	-4025.000000000003	-2350.000000000003	-2314.593220338985	2033.739028937693	2038.0	1882.0	1983.0	2089.0	2163.0	-8073.5977538609	-10.745958610388858	-4713.777570577175	-6.274037946438219	2012.4715406020744	2013.0	1918.0	1973.5	2051.0	2107.0	0.0	0.0	0.0	0.0	0.0	0.0	2379.0	1977.9253731343283	-34.546167467746045	1993.0	1471.0	1598.2	1805.5	2142.5	2328.5	132521.0	0.0	0.0	0.0	0.0	0.0	0.0	0.0	0.0
Position_3	1	22	22.0	0.3666666666666666	0.0061111111111111	0.1331389691201474	-45122.99999999998	-8697.999999999976	-8761.150181296878	2034.296161787908	2039.0	1883.0	1984.0	2090.0	2163.0	-909.0847477855508	-1.2099917993025682	-175.23699967286538	-0.2332404465645838	2014.043342608989	2014.0	1922.0	1975.0	2052.0	2110.0	0.0	0.0	0.0	0.0	0.0	0.0	2573.0	2008.0301990391213	-6.013143569867452	2041.0	990.0	1496.0	1880.0	2187.0	2371.6000000000004	2925700.0	0.0	0.0	0.0	0.0	0.0	0.0	0.0	0.0
Position_3	2	22	22.0	0.3666666666666666	0.0061111111111111	0.1609186710255197	181228.9999999997	224953.9999999997	224878.19377687803	2034.296161787908	2039.0	1883.0	1984.0	2090.0	2163.0	2799.20716709673	3.725744739405748	3474.5700139992937	4.62465268863306	2014.043342608989	2014.0	1922.0	1975.0	2052.0	2110.0	0.0	0.0	0.0	0.0	0.0	0.0	3034.0	2142.6186392224126	128.5752966134237	2097.0	978.0	1674.4	1944.0	2323.0	2807.6	3747440.0	0.0	0.0	0.0	0.0	0.0	0.0	0.0	0.0
Position_3	8	22	22.0	0.3666666666666666	0.0061111111111111	0.1425280499710659	87526.99999999965	134301.99999999965	134220.90597858132	2034.296161787908	2039.0	1883.0	1984.0	2090.0	2163.0	1239.57181319123	1.6498700833575273	1902.007079589256	2.5315714229333	2014.043342608989	2014.0	1922.0	1975.0	2052.0	2110.0	0.0	0.0	0.0	0.0	0.0	0.0	3030.0	2085.7808658471404	71.73752323815143	2084.0	928.0	1591.5	1967.0	2224.0	2572.5	3902496.0	0.0	0.0	0.0	0.0	0.0	0.0	0.0	0.0
Position_3	10	22	22.0	0.3666666666666666	0.0061111111111111	0.1388136954086083	-127582.0	-88532.00000000001	-88599.70115524076	2034.296161787908	2039.0	1883.0	1984.0	2090.0	2163.0	-2267.500952856745	-3.018043768252327	-1573.469567480627	-2.0942879943167143	2014.043342608989	2014.0	1922.0	1975.0	2052.0	2110.0	0.0	0.0	0.0	0.0	0.0	0.0	2520.0	1957.3213828425096	-56.72195976647936	2000.5	969.0	1349.2	1847.0	2135.0	2308.0	3057336.0	0.0	0.0	0.0	0.0	0.0	0.0	0.0	0.0
Position_3	19	22	22.0	0.3666666666666666	0.0061111111111111	0.1233088846235898	611.9999999999652	33986.99999999996	33929.13761699972	2034.296161787908	2039.0	1883.0	1984.0	2090.0	2163.0	13.093182900224768	0.0174270264401991	727.1209268463464	0.9677979536324872	2014.043342608989	2014.0	1922.0	1975.0	2052.0	2110.0	0.0	0.0	0.0	0.0	0.0	0.0	2793.0	2039.458426966292	25.41508435730316	2045.0	1012.0	1612.0	1928.0	2165.5	2441.6	2722677.0	0.0	0.0	0.0	0.0	0.0	0.0	0.0	0.0
Position_3	20	22	22.0	0.3666666666666666	0.0061111111111111	0.1685836715778708	198540.99999999968	237215.99999999968	237148.9489838938	2034.296161787908	2039.0	1883.0	1984.0	2090.0	2163.0	3633.9728393207183	4.836817849135876	4341.856347315183	5.779010798276508	2014.043342608989	2014.0	1922.0	1975.0	2052.0	2110.0	0.0	0.0	0.0	0.0	0.0	0.0	3124.0	2167.339366515837	153.29602390684795	2096.0	886.0	1625.8000000000002	1935.0	2420.0	2829.7	3352874.0	0.0	0.0	0.0	0.0	0.0	0.0	0.0	0.0
Position_3	23	22	22.0	0.3666666666666666	0.0061111111111111	0.1373591352824776	-4772.999999999931	28577.00000000007	28519.18095960881	2034.296161787908	2039.0	1883.0	1984.0	2090.0	2163.0	-102.12774704312542	-0.1359320313143999	611.4612669707615	0.8138549463380834	2014.043342608989	2014.0	1922.0	1975.0	2052.0	2110.0	0.0	0.0	0.0	0.0	0.0	0.0	2815.0	2035.4220389805096	21.37869637152085	2061.5	1051.0	1464.65	1913.0	2176.75	2467.35	2715253.0	0.0	0.0	0.0	0.0	0.0	0.0	0.0	0.0
Position_3	24	22	22.0	0.3666666666666666	0.0061111111111111	0.1817373969335031	13254.000000000064	58929.00000000007	58849.81305337726	2034.296161787908	2039.0	1883.0	1984.0	2090.0	2163.0	200.0940452462539	0.2663251742227639	889.644031410627	1.1841162058075445	2014.043342608989	2014.0	1922.0	1975.0	2052.0	2110.0	0.0	0.0	0.0	0.0	0.0	0.0	3064.0	2046.2545155993432	32.21117299035427	2040.0	952.0	1305.3000000000002	1868.5	2258.0	2674.0999999999995	3738507.0	0.0	0.0	0.0	0.0	0.0	0.0	0.0	0.0
Position_3	26	22	22.0	0.3666666666666666	0.0061111111111111	0.1635441250668817	-68413.99999999996	-42263.99999999996	-42309.3363690024	2034.296161787908	2039.0	1883.0	1984.0	2090.0	2163.0	-2115.8518421369768	-2.816198801884316	-1307.1061808413067	-1.739758326699779	2014.043342608989	2014.0	1922.0	1975.0	2052.0	2110.0	0.0	0.0	0.0	0.0	0.0	0.0	2720.0	1973.5946462715103	-40.4486963374784	2042.0	989.0	1292.75	1809.25	2197.75	2385.75	2064380.0	0.0	0.0	0.0	0.0	0.0	0.0	0.0	0.0
Position_3	27	22	22.0	0.3666666666666666	0.0061111111111111	0.1437754443005818	178675.0	217275.0	217208.07901172104	2034.296161787908	2039.0	1883.0	1984.0	2090.0	2163.0	3032.450273393695	4.0361913138870085	3687.564758089353	4.908148693016929	2014.043342608989	2014.0	1922.0	1975.0	2052.0	2110.0	0.0	0.0	0.0	0.0	0.0	0.0	3019.0	2154.722150259068	140.6788076500784	2104.5	1109.0	1689.15	1969.75	2337.25	2741.4	3326891.0	0.0	0.0	0.0	0.0	0.0	0.0	0.0	0.0
Position_3	29	22	22.0	0.3666666666666666	0.0061111111111111	0.1753716848685301	-110215.00000000007	-85365.00000000007	-85408.08255333509	2034.296161787908	2039.0	1883.0	1984.0	2090.0	2163.0	-3660.175256396787	-4.871693266264123	-2834.921387853848	-3.773280367233472	2014.043342608989	2014.0	1922.0	1975.0	2052.0	2110.0	0.0	0.0	0.0	0.0	0.0	0.0	2861.0	1928.119718309859	-85.92362429912987	1973.5	1072.0	1264.65	1743.75	2147.75	2411.0	1916551.0	0.0	0.0	0.0	0.0	0.0	0.0	0.0	0.0
Position_3	30	22	22.0	0.3666666666666666	0.0061111111111111	0.1342296038232655	116313.00000000006	146563.00000000006	146510.55544312342	2034.296161787908	2039.0	1883.0	1984.0	2090.0	2163.0	3066.247989720336	4.081176074317767	3863.699707834736	5.142584311128033	2014.043342608989	2014.0	1922.0	1975.0	2052.0	2110.0	0.0	0.0	0.0	0.0	0.0	0.0	2924.0	2135.126446280992	121.08310367200284	2092.0	1191.0	1754.35	1950.0	2291.75	2702.2	2583503.0	0.0	0.0	0.0	0.0	0.0	0.0	0.0	0.0
Position_3	31	22	22.0	0.3666666666666666	0.0061111111111111	0.1397621501042103	103170.0000000002	133195.0000000002	133142.94552660448	2034.296161787908	2039.0	1883.0	1984.0	2090.0	2163.0	2772.1279486489047	3.689702299651692	3578.885161580796	4.763496150064039	2014.043342608989	2014.0	1922.0	1975.0	2052.0	2110.0	0.0	0.0	0.0	0.0	0.0	0.0	2987.0	2124.903413821816	110.86007121282636	2067.0	1394.0	1721.0	1921.0	2296.0	2729.0	2552009.0	0.0	0.0	0.0	0.0	0.0	0.0	0.0	0.0
Position_3	33	22	22.0	0.3666666666666666	0.0061111111111111	0.1544153942757483	37329.99999999991	66079.9999999999	66030.15599966262	2034.296161787908	2039.0	1883.0	1984.0	2090.0	2163.0	1017.256256690144	1.3539680776545815	1800.704351515799	2.3967374918675284	2014.043342608989	2014.0	1922.0	1975.0	2052.0	2110.0	0.0	0.0	0.0	0.0	0.0	0.0	3173.0	2071.4608695652173	57.41752695622836	2061.5	1066.0	1493.8	1902.25	2263.0	2607.1	2382180.0	0.0	0.0	0.0	0.0	0.0	0.0	0.0	0.0
Position_3	34	22	22.0	0.3666666666666666	0.0061111111111111	0.211954892780165	33115.9999999999	44440.9999999999	44421.3657981279	2034.296161787908	2039.0	1883.0	1984.0	2090.0	2163.0	3767.682243794008	5.014785066489824	5056.153116211186	6.729739797677088	2014.043342608989	2014.0	1922.0	1975.0	2052.0	2110.0	0.0	0.0	0.0	0.0	0.0	0.0	3225.0	2112.1037527593817	98.06041015039273	2078.0	1189.0	1340.8	1832.0	2398.0	2931.6	956783.0	0.0	0.0	0.0	0.0	0.0	0.0	0.0	0.0
Position_3	35	22	22.0	0.3666666666666666	0.0061111111111111	0.1751555126455659	16710.000000000036	22960.00000000004	22949.1643477528	2034.296161787908	2039.0	1883.0	1984.0	2090.0	2163.0	5063.894610722699	6.740043726871913	6957.930596181514	9.261005623517596	2014.043342608989	2014.0	1922.0	1975.0	2052.0	2110.0	0.0	0.0	0.0	0.0	0.0	0.0	2903.0	2105.84	91.7966573910112	2087.0	1234.0	1403.65	1897.0	2373.75	2722.1	526460.0	0.0	0.0	0.0	0.0	0.0	0.0	0.0	0.0
Position_3	1	23	23.0	0.3833333333333333	0.0063888888888888	0.133342378481253	5996.999999999851	44710.99999999985	45041.4703600639	2035.5138618231088	2040.0	1882.0	1984.0	2091.0	2166.0	116.7165708670538	0.1553497558240485	870.1875271030439	1.1582195985741517	2013.7780588582511	2014.0	1920.0	1975.0	2053.0	2109.0	0.0	0.0	0.0	0.0	0.0	0.0	2684.0	2044.0275352585627	30.24947640031155	2076.0	828.0	1552.4	1929.0	2211.0	2421.0	3043557.0	0.0	0.0	0.0	0.0	0.0	0.0	0.0	0.0
Position_3	2	23	23.0	0.3833333333333333	0.0063888888888888	0.126012342074036	111108.00000000023	154008.00000000023	154374.20288388585	2035.5138618231088	2040.0	1882.0	1984.0	2091.0	2166.0	1826.778206923233	2.431441793414823	2532.1170221031166	3.370247756419248	2013.7780588582511	2014.0	1920.0	1975.0	2053.0	2109.0	0.0	0.0	0.0	0.0	0.0	0.0	3091.0	2107.338181818182	93.56012295993082	2093.5	1032.0	1723.45	1958.0	2251.75	2548.8499999999995	3477108.0	0.0	0.0	0.0	0.0	0.0	0.0	0.0	0.0
Position_3	8	23	23.0	0.3833333333333333	0.0063888888888888	0.1188194153346888	35146.99999999967	79086.99999999967	79462.08052955524	2035.5138618231088	2040.0	1882.0	1984.0	2091.0	2166.0	539.2422076068759	0.7177313783247519	1213.3908576266883	1.615023231501122	2013.7780588582511	2014.0	1920.0	1975.0	2053.0	2109.0	0.0	0.0	0.0	0.0	0.0	0.0	2750.0	2060.797041420118	47.018982561867006	2063.0	903.0	1666.35	1962.0	2196.75	2440.55	3482747.0	0.0	0.0	0.0	0.0	0.0	0.0	0.0	0.0
Position_3	10	23	23.0	0.3833333333333333	0.0063888888888888	0.1443127251442791	-140421.99999999997	-96949.99999999996	-96578.91441099589	2035.5138618231088	2040.0	1882.0	1984.0	2091.0	2166.0	-2265.3361066699163	-3.0151623579776583	-1564.0308181171636	-2.0817250189139447	2013.7780588582511	2014.0	1920.0	1975.0	2053.0	2109.0	0.0	0.0	0.0	0.0	0.0	0.0	2598.0	1956.0155502392345	-57.76250861901667	2000.0	848.0	1301.5	1864.0	2121.0	2341.0	3270458.0	0.0	0.0	0.0	0.0	0.0	0.0	0.0	0.0
Position_3	19	23	23.0	0.3833333333333333	0.0063888888888888	0.1166498602440049	12647.000000000133	45511.00000000013	45791.53360317068	2035.5138618231088	2040.0	1882.0	1984.0	2091.0	2166.0	290.0764617133741	0.3860917705405009	1043.8578199602491	1.3893747583670917	2013.7780588582511	2014.0	1920.0	1975.0	2053.0	2109.0	0.0	0.0	0.0	0.0	0.0	0.0	2758.0	2050.005537974684	36.227479116432505	2053.5	1064.0	1681.6	1915.5	2184.25	2448.55	2591207.0	0.0	0.0	0.0	0.0	0.0	0.0	0.0	0.0
Position_3	20	23	23.0	0.3833333333333333	0.0063888888888888	0.1699894683434672	192483.0000000001	230469.0000000001	230793.2560080952	2035.5138618231088	2040.0	1882.0	1984.0	2091.0	2166.0	3800.383540275607	5.058310492106833	4550.378964083991	6.056554401195792	2013.7780588582511	2014.0	1920.0	1975.0	2053.0	2109.0	0.0	0.0	0.0	0.0	0.0	0.0	3165.0	2171.747433264887	157.969374406636	2107.0	855.0	1701.0	1924.0	2403.0	2841.0	3172923.0	0.0	0.0	0.0	0.0	0.0	0.0	0.0	0.0
Position_3	23	23	23.0	0.3833333333333333	0.0063888888888888	0.1287827135993742	8523.999999999916	41751.99999999991	42035.64077915496	2035.5138618231088	2040.0	1882.0	1984.0	2091.0	2166.0	193.438717698534	0.2574669332567487	947.4956993605412	1.2611167758488802	2013.7780588582511	2014.0	1920.0	1975.0	2053.0	2109.0	0.0	0.0	0.0	0.0	0.0	0.0	2822.0	2046.6697965571204	32.89173769886929	2072.0	1049.0	1520.85	1933.0	2201.0	2453.0	2615644.0	0.0	0.0	0.0	0.0	0.0	0.0	0.0	0.0
Position_3	24	23	23.0	0.3833333333333333	0.0063888888888888	0.1790888221668489	13594.00000000001	58496.00000000001	58879.292351800286	2035.5138618231088	2040.0	1882.0	1984.0	2091.0	2166.0	223.05375211524216	0.2968845440653873	959.8169989505076	1.2775164256031253	2013.7780588582511	2014.0	1920.0	1975.0	2053.0	2109.0	0.0	0.0	0.0	0.0	0.0	0.0	3044.0	2047.871453387377	34.09339452912582	2052.0	944.0	1305.2000000000005	1871.5	2250.5	2666.7	3536674.0	0.0	0.0	0.0	0.0	0.0	0.0	0.0	0.0
Position_3	26	23	23.0	0.3833333333333333	0.0063888888888888	0.1570674023201545	-61315.99999999996	-29699.99999999996	-29430.119571633342	2035.5138618231088	2040.0	1882.0	1984.0	2091.0	2166.0	-1522.4309370549868	-2.026355577220188	-737.4290369647902	-0.9815180482001356	2013.7780588582511	2014.0	1920.0	1975.0	2053.0	2109.0	0.0	0.0	0.0	0.0	0.0	0.0	2722.0	1989.5756578947369	-24.202400963514265	2051.0	1003.0	1292.0	1843.75	2200.0	2403.0	2419324.0	0.0	0.0	0.0	0.0	0.0	0.0	0.0	0.0
Position_3	27	23	23.0	0.3833333333333333	0.0063888888888888	0.1401550734380475	178793.9999999998	222967.9999999998	223345.07799983112	2035.5138618231088	2040.0	1882.0	1984.0	2091.0	2166.0	2664.396746065617	3.5463120690133363	3322.679808476564	4.422486825082306	2013.7780588582511	2014.0	1920.0	1975.0	2053.0	2109.0	0.0	0.0	0.0	0.0	0.0	0.0	3026.0	2145.234844025897	131.45678516764633	2102.0	1170.0	1720.9	1966.0	2282.0	2732.4999999999995	3644754.0	0.0	0.0	0.0	0.0	0.0	0.0	0.0	0.0
Position_3	29	23	23.0	0.3833333333333333	0.0063888888888888	0.1663076162341727	-91779.0	-59694.99999999998	-59421.12463108189	2035.5138618231088	2040.0	1882.0	1984.0	2091.0	2166.0	-2229.56378690843	-2.96754940037512	-1450.1553760609584	-1.930156805537136	2013.7780588582511	2014.0	1920.0	1975.0	2053.0	2109.0	0.0	0.0	0.0	0.0	0.0	0.0	2734.0	1965.6247974068071	-48.153261451444	2010.5	1017.0	1285.0	1812.0	2162.75	2443.7499999999995	2425581.0	0.0	0.0	0.0	0.0	0.0	0.0	0.0	0.0
Position_3	30	23	23.0	0.3833333333333333	0.0063888888888888	0.1239646517830507	79569.0000000001	113551.0000000001	113841.07707226586	2035.5138618231088	2040.0	1882.0	1984.0	2091.0	2166.0	1878.0091684797023	2.499630203246484	2680.061570335666	3.567161950116771	2013.7780588582511	2014.0	1920.0	1975.0	2053.0	2109.0	0.0	0.0	0.0	0.0	0.0	0.0	2866.0	2100.8791124713084	87.10105361305727	2066.0	1265.0	1707.2	1954.0	2255.0	2562.7	2745849.0	0.0	0.0	0.0	0.0	0.0	0.0	0.0	0.0
Position_3	31	23	23.0	0.3833333333333333	0.0063888888888888	0.1399792809490267	126225.00000000023	159609.00000000023	159893.97242600576	2035.5138618231088	2040.0	1882.0	1984.0	2091.0	2166.0	3110.503209058073	4.140079771256295	3933.1693935000976	5.23504846274863	2013.7780588582511	2014.0	1920.0	1975.0	2053.0	2109.0	0.0	0.0	0.0	0.0	0.0	0.0	3049.0	2138.306074766356	124.52801590810418	2065.0	1443.0	1750.0	1936.0	2308.0	2749.85	2745585.0	0.0	0.0	0.0	0.0	0.0	0.0	0.0	0.0
Position_3	33	23	23.0	0.3833333333333333	0.0063888888888888	0.1407609405058096	26203.000000000266	62681.00000000026	62992.38342187392	2035.5138618231088	2040.0	1882.0	1984.0	2091.0	2166.0	523.9974728962447	0.6974406364249017	1253.470426997265	1.6683691383333592	2013.7780588582511	2014.0	1920.0	1975.0	2053.0	2109.0	0.0	0.0	0.0	0.0	0.0	0.0	2991.0	2058.67640769779	44.89834883953949	2049.0	1054.0	1551.6	1938.5	2184.5	2591.9	2888323.0	0.0	0.0	0.0	0.0	0.0	0.0	0.0	0.0
Position_3	34	23	23.0	0.3833333333333333	0.0063888888888888	0.2059749015064673	20956.99999999996	41522.99999999996	41698.5554431233	2035.5138618231088	2040.0	1882.0	1984.0	2091.0	2166.0	972.3212025060056	1.2941595205354932	1926.5015647114049	2.56417358263088	2013.7780588582511	2014.0	1920.0	1975.0	2053.0	2109.0	0.0	0.0	0.0	0.0	0.0	0.0	3086.0	2066.494310998736	52.716252140484585	2065.0	1055.0	1275.5	1813.5	2367.0	2809.0	1634597.0	0.0	0.0	0.0	0.0	0.0	0.0	0.0	0.0
Position_3	35	23	23.0	0.3833333333333333	0.0063888888888888	0.1763622554745685	5323.999999999993	17491.999999999993	17595.86845433846	2035.5138618231088	2040.0	1882.0	1984.0	2091.0	2166.0	553.4259375982523	0.7366099229432738	1818.2807100805103	2.4201316251171594	2013.7780588582511	2014.0	1920.0	1975.0	2053.0	2109.0	0.0	0.0	0.0	0.0	0.0	0.0	2883.0	2051.3760683760684	37.59800951781722	2060.5	1132.0	1389.5	1833.25	2302.0	2635.2	960044.0	0.0	0.0	0.0	0.0	0.0	0.0	0.0	0.0
Position_3	1	24	24.0	0.4	0.0066666666666666	0.1425742081273656	121431.99999999994	163131.99999999994	162452.50695674182	2035.375388757007	2039.0	1881.0	1984.0	2091.0	2166.0	1861.5125106473167	2.4776731516715795	2500.759757616758	3.3285112373879056	2014.4073699300109	2014.0	1920.0	1975.0	2053.0	2110.0	0.0	0.0	0.0	0.0	0.0	0.0	2990.0	2111.800959232614	97.393589302603	2107.5	1001.0	1579.45	1967.75	2288.0	2614.65	3522484.0	0.0	0.0	0.0	0.0	0.0	0.0	0.0	0.0
Position_3	2	24	24.0	0.4	0.0066666666666666	0.1325988732080867	87614.99999999988	129514.99999999988	128832.24799730166	2035.375388757007	2039.0	1881.0	1984.0	2091.0	2166.0	1475.6427574919865	1.9640805102218333	2181.337347903609	2.9033600100597035	2014.4073699300109	2014.0	1920.0	1975.0	2053.0	2110.0	0.0	0.0	0.0	0.0	0.0	0.0	3060.0	2091.276252983293	76.86888305328262	2074.0	994.0	1661.75	1952.0	2256.25	2534.75	3504979.0	0.0	0.0	0.0	0.0	0.0	0.0	0.0	0.0
Position_3	8	24	24.0	0.4	0.0066666666666666	0.116482910046797	80971.0000000002	124296.0000000002	123590.02791129136	2035.375388757007	2039.0	1881.0	1984.0	2091.0	2166.0	1166.7923300335185	1.5530005912746128	1791.1056977664357	2.383961683727126	2014.4073699300109	2014.0	1920.0	1975.0	2053.0	2110.0	0.0	0.0	0.0	0.0	0.0	0.0	2923.0	2085.723023658396	71.31565372838509	2075.0	1011.0	1705.0	1948.0	2233.0	2503.0	3614558.0	0.0	0.0	0.0	0.0	0.0	0.0	0.0	0.0
Position_3	10	24	24.0	0.4	0.0066666666666666	0.1530301877629235	-86216.00000000003	-40941.00000000002	-41678.74694324972	2035.375388757007	2039.0	1881.0	1984.0	2091.0	2166.0	-1215.9087181767245	-1.6183745038932202	-577.3930457325008	-0.7685101438699585	2014.4073699300109	2014.0	1920.0	1975.0	2053.0	2110.0	0.0	0.0	0.0	0.0	0.0	0.0	2844.0	1991.393152954169	-23.01421697584192	2000.0	885.0	1449.0	1857.0	2160.0	2462.5	3606413.0	0.0	0.0	0.0	0.0	0.0	0.0	0.0	0.0
Position_3	19	24	24.0	0.4	0.0066666666666666	0.1320104170710284	60086.0000000003	94286.00000000028	93728.71793574544	2035.375388757007	2039.0	1881.0	1984.0	2091.0	2166.0	1273.2602296685704	1.694709365688867	1997.9797958680992	2.6593111083004395	2014.4073699300109	2014.0	1920.0	1975.0	2053.0	2110.0	0.0	0.0	0.0	0.0	0.0	0.0	2921.0	2082.922514619884	68.51514468987239	2064.0	1120.0	1674.0	1936.75	2202.0	2631.95	2849438.0	0.0	0.0	0.0	0.0	0.0	0.0	0.0	0.0
Position_3	20	24	24.0	0.4	0.0066666666666666	0.1656883055791271	199751.0000000001	236851.0000000001	236246.463023864	2035.375388757007	2039.0	1881.0	1984.0	2091.0	2166.0	3767.971663830722	5.01517028455869	4467.801695861198	5.9466440571912536	2014.4073699300109	2014.0	1920.0	1975.0	2053.0	2110.0	0.0	0.0	0.0	0.0	0.0	0.0	3244.0	2173.6030997304583	159.19572980044745	2102.0	882.0	1693.0	1940.75	2400.25	2824.7	3225627.0	0.0	0.0	0.0	0.0	0.0	0.0	0.0	0.0
Position_3	23	24	24.0	0.4	0.0066666666666666	0.151663009898877	-8081.999999999853	28218.000000000146	27626.49886162436	2035.375388757007	2039.0	1881.0	1984.0	2091.0	2166.0	-153.40394970671778	-0.2041806570596413	535.6041391764741	0.7128891092438869	2014.4073699300109	2014.0	1920.0	1975.0	2053.0	2110.0	0.0	0.0	0.0	0.0	0.0	0.0	2975.0	2033.4338842975208	19.02651436750989	2057.5	1002.0	1415.0	1893.75	2212.0	2519.3500000000004	2952546.0	0.0	0.0	0.0	0.0	0.0	0.0	0.0	0.0
Position_3	24	24	24.0	0.4	0.0066666666666666	0.1743140804698107	4277.000000000038	45102.00000000004	44436.764904292286	2035.375388757007	2039.0	1881.0	1984.0	2091.0	2166.0	75.19458681089996	0.1000839950453078	792.9451144131829	1.0554099472839462	2014.4073699300109	2014.0	1920.0	1975.0	2053.0	2110.0	0.0	0.0	0.0	0.0	0.0	0.0	3084.0	2041.619105939988	27.211736009976903	2038.0	979.0	1310.4	1888.0	2237.0	2659.4	3333964.0	0.0	0.0	0.0	0.0	0.0	0.0	0.0	0.0
Position_3	26	24	24.0	0.4	0.0066666666666666	0.1605213425411134	-93854.00000000007	-62979.00000000009	-63482.10186356351	2035.375388757007	2039.0	1881.0	1984.0	2091.0	2166.0	-2273.4436003423457	-3.025953432055662	-1525.5525018215596	-2.030510379924496	2014.4073699300109	2014.0	1920.0	1975.0	2053.0	2110.0	0.0	0.0	0.0	0.0	0.0	0.0	2617.0	1963.004858299595	-51.4025116304158	2033.0	976.0	1279.4	1830.0	2164.0	2383.0	2424311.0	0.0	0.0	0.0	0.0	0.0	0.0	0.0	0.0
Position_3	27	24	24.0	0.4	0.0066666666666666	0.1420108896495239	169862.9999999997	211137.9999999997	210465.43224555167	2035.375388757007	2039.0	1881.0	1984.0	2091.0	2166.0	2668.1652766801776	3.5513279832613165	3316.502594371344	4.414264953108258	2014.4073699300109	2014.0	1920.0	1975.0	2053.0	2110.0	0.0	0.0	0.0	0.0	0.0	0.0	3160.0	2141.8849182313747	127.47754830136388	2081.0	1377.0	1744.5	1949.0	2282.0	2813.5	3536252.0	0.0	0.0	0.0	0.0	0.0	0.0	0.0	0.0
[truncated: 6,064 more rows]
[truncated: 145 more columns]
