# Supplementary material for: Real-time assessment of mitochondrial DNA heteroplasmy dynamics at the single-cell level
Source: EMBO J. 2024 Aug 5;43(22):4. doi: 10.1038/s44318-024-00183-5 (PMC11574196; doi:10.1038/s44318-024-00183-5)
Supplement: Supplementary file 15 — Source data Fig. 2 [file 44318_2024_183_MOESM15_ESM.zip › Figure 2/2D/raw/dabf2_df_mk_AllPos_acdc_output_157.csv]

Position_n	Cell_ID	frame_i	time_seconds	time_minutes	time_hours	BF_CV	BF_amount_autoBkgr	BF_amount_dataPrepBkgr	BF_amount_manualBkgr	BF_autoBkgr_bkgrVal_mean	BF_autoBkgr_bkgrVal_median	BF_autoBkgr_bkgrVal_q05	BF_autoBkgr_bkgrVal_q25	BF_autoBkgr_bkgrVal_q75	BF_autoBkgr_bkgrVal_q95	BF_concentration_autoBkgr_from_vol_fl	BF_concentration_autoBkgr_from_vol_vox	BF_concentration_dataPrepBkgr_from_vol_fl	BF_concentration_dataPrepBkgr_from_vol_vox	BF_dataPrepBkgr_bkgrVal_mean	BF_dataPrepBkgr_bkgrVal_median	BF_dataPrepBkgr_bkgrVal_q05	BF_dataPrepBkgr_bkgrVal_q25	BF_dataPrepBkgr_bkgrVal_q75	BF_dataPrepBkgr_bkgrVal_q95	BF_manualBkgr_bkgrVal_mean	BF_manualBkgr_bkgrVal_median	BF_manualBkgr_bkgrVal_q05	BF_manualBkgr_bkgrVal_q25	BF_manualBkgr_bkgrVal_q75	BF_manualBkgr_bkgrVal_q95	BF_max	BF_mean	BF_mean_manualBkgr	BF_median	BF_min	BF_q05	BF_q25	BF_q75	BF_q95	BF_sum	_BF_3D_manualBkgr_bkgrVal_mean_maxProj	_BF_3D_manualBkgr_bkgrVal_mean_meanProj	_BF_3D_manualBkgr_bkgrVal_mean_zSlice	_BF_3D_manualBkgr_bkgrVal_median_maxProj	_BF_3D_manualBkgr_bkgrVal_median_meanProj	_BF_3D_manualBkgr_bkgrVal_median_zSlice	_BF_3D_manualBkgr_bkgrVal_q05_maxProj	_BF_3D_manualBkgr_bkgrVal_q05_meanProj
Position_1	1	0	0.0	0.0	0.0	0.1958270346735267	112678.99999999996	313514.99999999994	313567.4995794784	2029.8420876581145	2033.0	1871.0	1970.0	2092.0	2178.0	2412.719834331712	3.211330099495508	6713.086368005632	8.935117955815496	1884.9613120269128	1885.0	1795.0	1847.0	1922.0	1975.0	0.0	0.0	0.0	0.0	0.0	0.0	3018.0	2116.035372144436	231.0740601175228	2150.0	1022.0	1265.6	1882.0	2374.0	2783.0	2871460.0	0.0	0.0	0.0	0.0	0.0	0.0	0.0	0.0
Position_1	2	0	0.0	0.0	0.0	0.1401327284388719	-3467.9999999999	187896.0000000001	187946.02354920105	2029.8420876581145	2033.0	1871.0	1970.0	2092.0	2178.0	-84.85881973375855	-0.1129470890656326	4597.644980592493	6.119465469168607	1884.9613120269128	1885.0	1795.0	1847.0	1922.0	1975.0	0.0	0.0	0.0	0.0	0.0	0.0	2611.0	2030.3178654292344	145.35655340232097	2087.0	1153.0	1366.2	1923.0	2211.0	2388.0	2625201.0	0.0	0.0	0.0	0.0	0.0	0.0	0.0	0.0
Position_1	3	0	0.0	0.0	0.0	0.1521644740979521	259166.0000000001	595718.0000000001	595805.9764507989	2029.8420876581145	2033.0	1871.0	1970.0	2092.0	2178.0	2456.777157553048	3.2699703967031057	5647.138801938471	7.516341745380105	1884.9613120269128	1885.0	1795.0	1847.0	1922.0	1975.0	0.0	0.0	0.0	0.0	0.0	0.0	3219.0	2146.9692172383466	262.0079052114331	2094.0	1160.0	1673.65	1962.0	2311.75	2789.35	4882208.0	0.0	0.0	0.0	0.0	0.0	0.0	0.0	0.0
Position_1	4	0	0.0	0.0	0.0	0.1824784538953528	179212.0	399140.0	399197.4903280066	2029.8420876581145	2033.0	1871.0	1970.0	2092.0	2178.0	3243.995736419012	4.317758325173705	7225.009810918267	9.616488058332214	1884.9613120269128	1885.0	1795.0	1847.0	1922.0	1975.0	0.0	0.0	0.0	0.0	0.0	0.0	3164.0	2153.600269179004	268.6389571520906	2092.5	1013.0	1480.0	1950.25	2383.0	2836.0	3200250.0	0.0	0.0	0.0	0.0	0.0	0.0	0.0	0.0
Position_1	5	0	0.0	0.0	0.0	0.1420342665618769	234147.0000000001	555159.0000000001	555242.9142136249	2029.8420876581145	2033.0	1871.0	1970.0	2092.0	2178.0	2393.030037102201	3.185122979383029	5673.838069108809	7.551878469983825	1884.9613120269128	1885.0	1795.0	1847.0	1922.0	1975.0	0.0	0.0	0.0	0.0	0.0	0.0	3193.0	2140.951590594744	255.9902785678308	2071.0	1177.0	1749.0	1955.0	2280.0	2784.8	4643724.0	0.0	0.0	0.0	0.0	0.0	0.0	0.0	0.0
Position_1	6	0	0.0	0.0	0.0	0.1468206480922252	-42173.00000000006	71490.99999999994	71520.71236333041	2029.8420876581145	2033.0	1871.0	1970.0	2092.0	2178.0	-2265.770070122912	-3.0157399633335955	3840.897448205172	5.112234503561084	1884.9613120269128	1885.0	1795.0	1847.0	1922.0	1975.0	0.0	0.0	0.0	0.0	0.0	0.0	2529.0	1978.0872395833333	93.1259275564198	2050.5	1154.0	1364.75	1808.75	2185.25	2349.95	1519171.0	0.0	0.0	0.0	0.0	0.0	0.0	0.0	0.0
Position_1	7	0	0.0	0.0	0.0	0.1845962908085514	-2694.000000000113	204357.99999999988	204412.124474348	2029.8420876581145	2033.0	1871.0	1970.0	2092.0	2178.0	-55.123510617628426	-0.0733693926320634	4181.488635039656	5.565561373237782	1884.9613120269128	1885.0	1795.0	1847.0	1922.0	1975.0	0.0	0.0	0.0	0.0	0.0	0.0	3082.0	2031.074338813438	146.11302678652464	2027.0	1064.0	1313.8000000000002	1821.5	2243.5	2702.0	2841473.0	0.0	0.0	0.0	0.0	0.0	0.0	0.0	0.0
Position_1	1	1	1.0	0.0166666666666666	0.0002777777777777	0.1942523011363254	72534.00000000026	272194.0000000003	271576.7810485004	1994.61386984616	1998.0	1837.0	1935.0	2056.0	2141.0	1734.1835457432592	2.3081982993842782	6507.76678592163	8.661837592061689	1849.460611157836	1849.0	1763.0	1812.0	1885.0	1938.0	0.0	0.0	0.0	0.0	0.0	0.0	3222.0	2052.129850746269	202.6692395884332	2057.5	1051.0	1279.85	1836.0	2294.0	2697.0	2749854.0	0.0	0.0	0.0	0.0	0.0	0.0	0.0	0.0
Position_1	2	1	1.0	0.0166666666666666	0.0002777777777777	0.1421077550540619	-10626.999999999896	199910.0000000001	199259.1564339782	1994.61386984616	1998.0	1837.0	1935.0	2056.0	2141.0	-236.25375428496488	-0.3144537469532882	4444.291711593847	5.91535226813141	1849.460611157836	1849.0	1763.0	1812.0	1885.0	1938.0	0.0	0.0	0.0	0.0	0.0	0.0	2555.0	1990.4791224345363	141.0185112767008	2045.0	1066.0	1379.2	1863.0	2186.0	2349.0	2812547.0	0.0	0.0	0.0	0.0	0.0	0.0	0.0	0.0
Position_1	3	1	1.0	0.0166666666666666	0.0002777777777777	0.1458166160343637	168108.99999999953	484882.99999999953	483903.7406784408	1994.61386984616	1998.0	1837.0	1935.0	2056.0	2141.0	1753.516312947101	2.333930212532591	5057.731890444477	6.7318411461816	1849.460611157836	1849.0	1763.0	1812.0	1885.0	1938.0	0.0	0.0	0.0	0.0	0.0	0.0	3241.0	2077.0729068673563	227.6122957095206	2048.0	1063.0	1608.25	1927.0	2212.0	2663.25	4415857.0	0.0	0.0	0.0	0.0	0.0	0.0	0.0	0.0
Position_1	4	1	1.0	0.0166666666666666	0.0002777777777777	0.1717105009578434	136910.00000000006	352066.00000000006	351400.87748808524	1994.61386984616	1998.0	1837.0	1935.0	2056.0	2141.0	2660.605994285042	3.5412665783933908	6841.785917639014	9.106417056377529	1849.460611157836	1849.0	1763.0	1812.0	1885.0	1938.0	0.0	0.0	0.0	0.0	0.0	0.0	3007.0	2092.8130193905818	243.35240823274603	2069.0	946.0	1442.75	1895.0	2283.25	2730.0	3022022.0	0.0	0.0	0.0	0.0	0.0	0.0	0.0	0.0
Position_1	5	1	1.0	0.0166666666666666	0.0002777777777777	0.1475706866883444	147395.00000000015	468490.0000000002	467497.3829548642	1994.61386984616	1998.0	1837.0	1935.0	2056.0	2141.0	1569.306599961194	2.088747084548349	4987.987713394751	6.639011646528413	1849.460611157836	1849.0	1763.0	1812.0	1885.0	1938.0	0.0	0.0	0.0	0.0	0.0	0.0	3182.0	2066.39675174014	216.93614058230355	2017.0	1014.0	1647.7	1922.5	2166.5	2708.6	4453085.0	0.0	0.0	0.0	0.0	0.0	0.0	0.0	0.0
Position_1	6	1	1.0	0.0166666666666666	0.0002777777777777	0.1604960989386745	-56754.99999999995	91202.00000000006	90744.61312026918	1994.61386984616	1998.0	1837.0	1935.0	2056.0	2141.0	-2008.6936979611337	-2.6735713119862687	3227.854508703226	4.296274351083993	1849.460611157836	1849.0	1763.0	1812.0	1885.0	1938.0	0.0	0.0	0.0	0.0	0.0	0.0	2664.0	1940.8449144008057	91.38430324296996	1991.0	1076.0	1312.2	1776.0	2144.0	2404.4	1927259.0	0.0	0.0	0.0	0.0	0.0	0.0	0.0	0.0
Position_1	7	1	1.0	0.0166666666666666	0.0002777777777777	0.1866764632059521	-25949.999999999945	194570.0000000001	193888.2954864032	1994.61386984616	1998.0	1837.0	1935.0	2056.0	2141.0	-496.0939725708824	-0.6603010774918445	3719.653342701997	4.950858599136358	1849.460611157836	1849.0	1763.0	1812.0	1885.0	1938.0	0.0	0.0	0.0	0.0	0.0	0.0	2965.0	1980.4662162162165	131.00560505838052	2004.0	971.0	1244.8	1775.75	2194.25	2598.05	2931090.0	0.0	0.0	0.0	0.0	0.0	0.0	0.0	0.0
Position_1	10	1	1.0	0.0166666666666666	0.0002777777777777	0.1092469362974469	53310.99999999999	78640.99999999999	78562.69610316791	1994.61386984616	1998.0	1837.0	1935.0	2056.0	2141.0	26004.220432907667	34.6116173962001	38359.77376271861	51.05685887817847	1849.460611157836	1849.0	1763.0	1812.0	1885.0	1938.0	0.0	0.0	0.0	0.0	0.0	0.0	2948.0	2311.5941176470587	462.133506489223	2256.0	1695.0	1963.45	2119.25	2483.75	2759.45	392971.0	0.0	0.0	0.0	0.0	0.0	0.0	0.0	0.0
Position_1	11	1	1.0	0.0166666666666666	0.0002777777777777	0.1319518063921273	36885.999999999935	114663.99999999993	114423.56097560968	1994.61386984616	1998.0	1837.0	1935.0	2056.0	2141.0	3401.9359829955265	4.527976793367046	10575.274834739454	14.075690805038212	1849.460611157836	1849.0	1763.0	1812.0	1885.0	1938.0	0.0	0.0	0.0	0.0	0.0	0.0	2760.0	2068.662835249042	219.2022240912063	2024.0	1429.0	1664.9	1889.25	2215.75	2586.9	1079842.0	0.0	0.0	0.0	0.0	0.0	0.0	0.0	0.0
Position_1	1	2	2.0	0.0333333333333333	0.0005555555555555	0.1923419778240024	85584.00000000007	301220.00000000006	300547.66414353804	1995.2590943914968	1998.0	1837.0	1936.0	2057.0	2142.0	1814.7365700705784	2.41541437476394	6387.116162327763	8.501251612058253	1850.461452200729	1850.0	1763.0	1814.0	1886.0	1938.0	0.0	0.0	0.0	0.0	0.0	0.0	3242.0	2056.7398764584764	206.27842425774747	2054.0	1020.0	1275.8	1848.0	2306.0	2676.2000000000003	2996670.0	0.0	0.0	0.0	0.0	0.0	0.0	0.0	0.0
Position_1	2	2	2.0	0.0333333333333333	0.0005555555555555	0.1235856921574085	38446.99999999991	242982.9999999999	242345.2730585925	1995.2590943914968	1998.0	1837.0	1936.0	2057.0	2142.0	887.0934461764036	1.1807213768607931	5606.383510606329	7.462096452617025	1850.461452200729	1850.0	1763.0	1814.0	1886.0	1938.0	0.0	0.0	0.0	0.0	0.0	0.0	2531.0	2025.81982633864	175.3583741379107	2072.0	1093.0	1569.05	1887.0	2194.0	2366.8500000000004	2799683.0	0.0	0.0	0.0	0.0	0.0	0.0	0.0	0.0
Position_1	3	2	2.0	0.0333333333333333	0.0005555555555555	0.136995044323906	176260.0000000003	487652.0000000003	486681.1045696666	1995.2590943914968	1998.0	1837.0	1936.0	2057.0	2142.0	1908.1928020307355	2.5398046195029083	5279.326201610638	7.026783174343759	1850.461452200729	1850.0	1763.0	1814.0	1886.0	1938.0	0.0	0.0	0.0	0.0	0.0	0.0	3187.0	2081.773764258556	231.3123120578264	2053.0	1155.0	1663.6	1946.0	2185.0	2666.0999999999995	4380052.0	0.0	0.0	0.0	0.0	0.0	0.0	0.0	0.0
Position_1	4	2	2.0	0.0333333333333333	0.0005555555555555	0.1695890285357707	140057.00000000015	340005.0000000002	339381.5780768154	1995.2590943914968	1998.0	1837.0	1936.0	2057.0	2142.0	3100.5519984658818	4.126834709958088	7526.958183013997	10.01838134159163	1850.461452200729	1850.0	1763.0	1814.0	1886.0	1938.0	0.0	0.0	0.0	0.0	0.0	0.0	2942.0	2101.6691339748336	251.20768177410469	2082.0	969.0	1526.5	1902.0	2305.0	2730.0	2839355.0	0.0	0.0	0.0	0.0	0.0	0.0	0.0	0.0
Position_1	5	2	2.0	0.0333333333333333	0.0005555555555555	0.1480932310603702	119924.00000000036	442268.0000000004	441262.9571068128	1995.2590943914968	1998.0	1837.0	1936.0	2057.0	2142.0	1266.753682630223	1.686049151580827	4671.663868028937	6.217984608346514	1850.461452200729	1850.0	1763.0	1814.0	1886.0	1938.0	0.0	0.0	0.0	0.0	0.0	0.0	3112.0	2053.061524334252	202.60007213352287	2023.0	878.0	1631.25	1928.0	2145.0	2670.7500000000005	4471568.0	0.0	0.0	0.0	0.0	0.0	0.0	0.0	0.0
Position_1	6	2	2.0	0.0333333333333333	0.0005555555555555	0.1596460299418386	-46877.99999999988	115922.00000000012	115414.40257919831	1995.2590943914968	1998.0	1837.0	1936.0	2057.0	2142.0	-1446.3838170175063	-1.9251368604503007	3576.682128851571	4.760563913501441	1850.461452200729	1850.0	1763.0	1814.0	1886.0	1938.0	0.0	0.0	0.0	0.0	0.0	0.0	2761.0	1955.3836363636365	104.92218416290756	2018.0	1036.0	1308.95	1796.0	2157.0	2404.05	2150922.0	0.0	0.0	0.0	0.0	0.0	0.0	0.0	0.0
Position_1	7	2	2.0	0.0333333333333333	0.0005555555555555	0.1963883756836833	-44606.00000000001	154750.0	154128.42388561816	1995.2590943914968	1998.0	1837.0	1936.0	2057.0	2142.0	-982.9879968418364	-1.308357023796484	3410.24509059934	4.539036215587721	1850.461452200729	1850.0	1763.0	1814.0	1886.0	1938.0	0.0	0.0	0.0	0.0	0.0	0.0	2915.0	1964.8849294729027	114.42347727217384	1989.0	947.0	1210.6	1753.5	2148.5	2661.9000000000005	2646700.0	0.0	0.0	0.0	0.0	0.0	0.0	0.0	0.0
Position_1	10	2	2.0	0.0333333333333333	0.0005555555555555	0.1386587400461172	122548.00000000007	209868.0000000001	209595.74320157003	1995.2590943914968	1998.0	1837.0	1936.0	2057.0	2142.0	8939.493983234883	11.898466491685628	15309.215354583815	20.37656563695106	1850.461452200729	1850.0	1763.0	1814.0	1886.0	1938.0	0.0	0.0	0.0	0.0	0.0	0.0	3028.0	2205.708474576272	355.24702237554243	2170.5	1439.0	1739.0	2020.0	2369.0	2790.15	1301368.0	0.0	0.0	0.0	0.0	0.0	0.0	0.0	0.0
Position_1	11	2	2.0	0.0333333333333333	0.0005555555555555	0.1233935383414335	113824.00000000016	260048.0000000001	259592.08522568003	1995.2590943914968	1998.0	1837.0	1936.0	2057.0	2142.0	4031.8436461649976	5.366383893045612	9211.351529536078	12.260308885812517	1850.461452200729	1850.0	1763.0	1814.0	1886.0	1938.0	0.0	0.0	0.0	0.0	0.0	0.0	2788.0	2113.2064777327937	262.7450255320648	2064.0	1335.0	1765.85	1937.75	2254.25	2623.3	2087848.0	0.0	0.0	0.0	0.0	0.0	0.0	0.0	0.0
Position_1	13	2	2.0	0.0333333333333333	0.0005555555555555	0.1817845493645694	58058.99999999998	79518.99999999999	79452.0894308943	1995.2590943914968	1998.0	1837.0	1936.0	2057.0	2142.0	36356.29846864384	48.39023326176494	49794.45904903787	66.27642499426939	1850.461452200729	1850.0	1763.0	1814.0	1886.0	1938.0	0.0	0.0	0.0	0.0	0.0	0.0	3582.0	2398.406896551724	547.9454443509951	2363.0	1677.0	1796.6	2053.0	2641.0	3186.0	347769.0	0.0	0.0	0.0	0.0	0.0	0.0	0.0	0.0
Position_1	14	2	2.0	0.0333333333333333	0.0005555555555555	0.1269921468496774	-10608.999999999996	13515.000000000004	13439.783291281194	1995.2590943914968	1998.0	1837.0	1936.0	2057.0	2142.0	-5390.846399256689	-7.175216557410653	6867.498264299576	9.140640189782737	1850.461452200729	1850.0	1763.0	1814.0	1886.0	1938.0	0.0	0.0	0.0	0.0	0.0	0.0	2499.0	1932.914110429448	82.45265822871897	1928.0	1415.0	1548.2	1737.5	2112.0	2319.7	315065.0	0.0	0.0	0.0	0.0	0.0	0.0	0.0	0.0
Position_1	15	2	2.0	0.0333333333333333	0.0005555555555555	0.1229006779696408	-9994.999999999987	6285.000000000011	6234.240257919832	1995.2590943914968	1998.0	1837.0	1936.0	2057.0	2142.0	-9863.59906634463	-13.1284503573047	6202.373199797516	8.255358728930492	1850.461452200729	1850.0	1763.0	1814.0	1886.0	1938.0	0.0	0.0	0.0	0.0	0.0	0.0	2438.0	1907.136363636364	56.67491143563484	1906.5	1495.0	1542.35	1699.5	2092.25	2271.1	209785.0	0.0	0.0	0.0	0.0	0.0	0.0	0.0	0.0
Position_1	1	3	3.0	0.05	0.0008333333333333	0.1879988467671268	94143.00000000032	323316.00000000035	323598.5605550888	1994.0267579612068	1997.0	1836.0	1935.0	2056.0	2141.0	1825.3402539656545	2.429527878028286	6268.779511500144	8.343745529806691	1849.818755256518	1850.0	1760.0	1813.0	1887.0	1939.0	0.0	0.0	0.0	0.0	0.0	0.0	3283.0	2057.38678640154	207.56803114502168	2052.0	945.0	1282.8	1855.0	2291.0	2675.0	3207466.0	0.0	0.0	0.0	0.0	0.0	0.0	0.0	0.0
Position_1	2	3	3.0	0.05	0.0008333333333333	0.1223571122941507	48964.99999999986	250795.99999999985	251044.84903280067	1994.0267579612068	1997.0	1836.0	1935.0	2056.0	2141.0	1135.4660673420665	1.5113053356322903	5815.793890025968	7.740821667624562	1849.818755256518	1850.0	1760.0	1813.0	1887.0	1939.0	0.0	0.0	0.0	0.0	0.0	0.0	2614.0	2032.662782228696	182.8440269721782	2051.0	1078.0	1602.0	1903.0	2210.0	2388.2	2790846.0	0.0	0.0	0.0	0.0	0.0	0.0	0.0	0.0
Position_1	3	3	3.0	0.05	0.0008333333333333	0.1280237024619223	140579.00000000026	445310.0000000003	445685.72035323846	1994.0267579612068	1997.0	1836.0	1935.0	2056.0	2141.0	1558.408033291941	2.074241092311573	4936.545866062735	6.5705425477295005	1849.818755256518	1850.0	1760.0	1813.0	1887.0	1939.0	0.0	0.0	0.0	0.0	0.0	0.0	3128.0	2064.814278822962	214.99552356644404	2039.0	1123.0	1664.4	1938.0	2177.0	2545.8	4280360.0	0.0	0.0	0.0	0.0	0.0	0.0	0.0	0.0
Position_1	4	3	3.0	0.05	0.0008333333333333	0.1878080165412334	61602.999999999854	256377.99999999985	256618.1492851136	1994.0267579612068	1997.0	1836.0	1935.0	2056.0	2141.0	1430.1549920449954	1.903536294411889	5951.987347215436	7.922095159143745	1849.818755256518	1850.0	1760.0	1813.0	1887.0	1939.0	0.0	0.0	0.0	0.0	0.0	0.0	3135.0	2043.4928301886791	193.67407493216115	2039.0	972.0	1281.2	1833.0	2253.0	2712.9999999999995	2707628.0	0.0	0.0	0.0	0.0	0.0	0.0	0.0	0.0
Position_1	5	3	3.0	0.05	0.0008333333333333	0.1479460649217931	95740.99999999996	406352.0	406734.9701429774	1994.0267579612068	1997.0	1836.0	1935.0	2056.0	2141.0	1060.6123145892625	1.4116749907183084	4501.539938563167	5.991549658227575	1849.818755256518	1850.0	1760.0	1813.0	1887.0	1939.0	0.0	0.0	0.0	0.0	0.0	0.0	3091.0	2042.310459062944	192.49170380642568	2017.0	906.0	1587.2	1916.0	2149.0	2628.4	4315402.0	0.0	0.0	0.0	0.0	0.0	0.0	0.0	0.0
Position_1	7	3	3.0	0.05	0.0008333333333333	0.1944778223755452	-47114.00000000004	159714.99999999997	159970.01135407915	1994.0267579612068	1997.0	1836.0	1935.0	2056.0	2141.0	-951.4373338426254	-1.2663630913445345	3225.3430779529394	4.2929316367553625	1849.818755256518	1850.0	1760.0	1813.0	1887.0	1939.0	0.0	0.0	0.0	0.0	0.0	0.0	3065.0	1963.5145700071075	113.6958147505893	1975.0	946.0	1218.6	1756.0	2161.5	2657.5	2762665.0	0.0	0.0	0.0	0.0	0.0	0.0	0.0	0.0
Position_1	10	3	3.0	0.05	0.0008333333333333	0.1364127137707358	151908.00000000006	301848.00000000006	302032.8696383517	1994.0267579612068	1997.0	1836.0	1935.0	2056.0	2141.0	4820.033440684011	6.415464509550419	9577.62233722771	12.747815330850084	1849.818755256518	1850.0	1760.0	1813.0	1887.0	1939.0	0.0	0.0	0.0	0.0	0.0	0.0	2920.0	2145.929411764706	296.110656508188	2125.0	1251.0	1662.95	1992.0	2294.25	2700.05	2188848.0	0.0	0.0	0.0	0.0	0.0	0.0	0.0	0.0
Position_1	11	3	3.0	0.05	0.0008333333333333	0.1274355326011701	164364.99999999988	344439.9999999999	344662.02481076535	1994.0267579612068	1997.0	1836.0	1935.0	2056.0	2141.0	4204.460192137915	5.596136515735566	8810.782518054235	11.727151531530186	1849.818755256518	1850.0	1760.0	1813.0	1887.0	1939.0	0.0	0.0	0.0	0.0	0.0	0.0	2893.0	2131.175510204081	281.3567549475636	2074.0	1379.0	1746.0	1945.0	2308.0	2633.0	2610690.0	0.0	0.0	0.0	0.0	0.0	0.0	0.0	0.0
Position_1	13	3	3.0	0.05	0.0008333333333333	0.1970683090050032	86963.99999999994	145763.99999999994	145836.49789739275	1994.0267579612068	1997.0	1836.0	1935.0	2056.0	2141.0	11794.344588977448	15.69827264792898	19768.99458014476	26.31253178617268	1849.818755256518	1850.0	1760.0	1813.0	1887.0	1939.0	0.0	0.0	0.0	0.0	0.0	0.0	3310.0	2214.41	364.59124474348187	2171.0	1291.0	1524.6	1908.25	2545.0	2973.3499999999995	885764.0	0.0	0.0	0.0	0.0	0.0	0.0	0.0	0.0
Position_1	14	3	3.0	0.05	0.0008333333333333	0.150918028038356	17906.000000000015	58037.000000000015	58086.47981497061	1994.0267579612068	1997.0	1836.0	1935.0	2056.0	2141.0	4351.319334253649	5.791606033891607	14103.513917238852	18.771777023844912	1849.818755256518	1850.0	1760.0	1813.0	1887.0	1939.0	0.0	0.0	0.0	0.0	0.0	0.0	2845.0	2062.589743589744	212.7709883332257	2089.0	1364.0	1497.2	1845.0	2272.0	2583.2	563087.0	0.0	0.0	0.0	0.0	0.0	0.0	0.0	0.0
Position_1	15	3	3.0	0.05	0.0008333333333333	0.1440302592360461	-44516.00000000002	-7766.00000000002	-7720.688814129517	1994.0267579612068	1997.0	1836.0	1935.0	2056.0	2141.0	-12778.867986949985	-17.00867329063043	-2229.3262823850705	-2.9672332818545284	1849.818755256518	1850.0	1760.0	1813.0	1887.0	1939.0	0.0	0.0	0.0	0.0	0.0	0.0	2491.0	1818.936	-30.882755256518067	1865.5	1202.0	1360.85	1630.75	1973.0	2208.8499999999995	454734.0	0.0	0.0	0.0	0.0	0.0	0.0	0.0	0.0
Position_1	1	4	4.0	0.0666666666666666	0.0011111111111111	0.185654340048584	122822.00000000023	353659.50000000023	353604.4376226522	1993.8415814359475	1997.0	1836.0	1934.0	2056.0	2141.0	2405.085120457187	3.201168295328515	6925.316320840951	9.217596023039304	1849.5351836276984	1849.5	1763.0	1813.0	1886.0	1936.0	0.0	0.0	0.0	0.0	0.0	0.0	3417.0	2075.480511182109	225.9453275544104	2056.0	945.0	1303.0	1875.0	2307.0	2678.6	3248127.0	0.0	0.0	0.0	0.0	0.0	0.0	0.0	0.0
Position_1	2	4	4.0	0.0666666666666666	0.0011111111111111	0.1258556446630185	32828.0	231805.5	231758.03728623484	1993.8415814359475	1997.0	1836.0	1934.0	2056.0	2141.0	766.9608993282536	1.0208249570059056	5415.6742643242205	7.208262445815537	1849.5351836276984	1849.5	1763.0	1813.0	1886.0	1936.0	0.0	0.0	0.0	0.0	0.0	0.0	2576.0	2021.3350630096368	171.79987938193835	2041.0	1055.0	1578.4	1911.0	2191.0	2369.8	2726781.0	0.0	0.0	0.0	0.0	0.0	0.0	0.0	0.0
Position_1	3	4	4.0	0.0666666666666666	0.0011111111111111	0.1174363427529082	100330.99999999972	387218.4999999997	387150.0678441263	1993.8415814359475	1997.0	1836.0	1934.0	2056.0	2141.0	1239.8262996226315	1.6502088047977226	4784.998455117829	6.36883294376183	1849.5351836276984	1849.5	1763.0	1813.0	1886.0	1936.0	0.0	0.0	0.0	0.0	0.0	0.0	3040.0	2048.584061696658	199.0488780689596	2031.0	1102.0	1689.2	1922.0	2170.0	2480.8	3984496.0	0.0	0.0	0.0	0.0	0.0	0.0	0.0	0.0
Position_1	4	4	4.0	0.0666666666666666	0.0011111111111111	0.1717700391815144	127714.9999999998	328019.99999999977	327972.22063358536	1993.8415814359475	1997.0	1836.0	1934.0	2056.0	2141.0	2798.5752381274133	3.724903641947587	7187.790389621853	9.566949008586686	1849.5351836276984	1849.5	1763.0	1813.0	1886.0	1936.0	0.0	0.0	0.0	0.0	0.0	0.0	3035.0	2091.046391752577	241.51120812487875	2070.5	995.0	1549.3000000000004	1876.25	2289.25	2732.0	2839641.0	0.0	0.0	0.0	0.0	0.0	0.0	0.0	0.0
Position_1	5	4	4.0	0.0666666666666666	0.0011111111111111	0.1424250234748432	168997.00000000026	502347.0000000003	502267.48500140186	1993.8415814359475	1997.0	1836.0	1934.0	2056.0	2141.0	1687.8397514727603	2.246514709210244	5017.137793174352	6.677810402715061	1849.5351836276984	1849.5	1763.0	1813.0	1886.0	1936.0	0.0	0.0	0.0	0.0	0.0	0.0	3168.0	2071.7774336283187	222.2422500006203	2033.5	1015.0	1696.8	1926.0	2180.0	2656.05	4682217.0	0.0	0.0	0.0	0.0	0.0	0.0	0.0	0.0
Position_1	7	4	4.0	0.0666666666666666	0.0011111111111111	0.170102444485457	-80802.0000000001	114192.9999999999	114146.4872441826	1993.8415814359475	1997.0	1836.0	1934.0	2056.0	2141.0	-1782.5564604636932	-2.372582648877175	2519.188508820698	3.353039905240349	1849.5351836276984	1849.5	1763.0	1813.0	1886.0	1936.0	0.0	0.0	0.0	0.0	0.0	0.0	2885.0	1935.8789712556727	86.34378762797473	1960.0	968.0	1252.65	1789.25	2104.0	2458.8500000000004	2559232.0	0.0	0.0	0.0	0.0	0.0	0.0	0.0	0.0
Position_1	10	4	4.0	0.0666666666666666	0.0011111111111111	0.1451829842127408	139984.0000000001	335421.5000000001	335374.8816932997	1993.8415814359475	1997.0	1836.0	1934.0	2056.0	2141.0	3050.9859741328487	4.060862331570822	7310.594724558528	9.7304015783874	1849.5351836276984	1849.5	1763.0	1813.0	1886.0	1936.0	0.0	0.0	0.0	0.0	0.0	0.0	2888.0	2102.6483018867925	253.1131182590941	2075.0	1143.0	1650.6	1907.0	2314.0	2632.8	2786009.0	0.0	0.0	0.0	0.0	0.0	0.0	0.0	0.0
Position_1	11	4	4.0	0.0666666666666666	0.0011111111111111	0.1376826897975411	167116.00000000015	361226.0000000002	361179.69834594906	1993.8415814359475	1997.0	1836.0	1934.0	2056.0	2141.0	3859.755765609904	5.137334924026781	8342.972164174598	11.104495950516393	1849.5351836276984	1849.5	1763.0	1813.0	1886.0	1936.0	0.0	0.0	0.0	0.0	0.0	0.0	2959.0	2123.987841945289	274.4526583175905	2061.0	1271.0	1734.75	1939.25	2327.0	2669.0	2795168.0	0.0	0.0	0.0	0.0	0.0	0.0	0.0	0.0
Position_1	13	4	4.0	0.0666666666666666	0.0011111111111111	0.1770367577880338	71722.99999999984	190607.99999999985	190579.6419960749	1993.8415814359475	1997.0	1836.0	1934.0	2056.0	2141.0	3254.0088298567543	4.33108575253934	8647.715726354685	11.510109631778088	1849.5351836276984	1849.5	1763.0	1813.0	1886.0	1936.0	0.0	0.0	0.0	0.0	0.0	0.0	3057.0	2085.98635235732	236.4511687296215	2063.0	1154.0	1458.0	1855.25	2295.0	2769.5	1681305.0	0.0	0.0	0.0	0.0	0.0	0.0	0.0	0.0
Position_1	14	4	4.0	0.0666666666666666	0.0011111111111111	0.1717914219313032	21059.999999999985	106462.5	106442.1286795626	1993.8415814359475	1997.0	1836.0	1934.0	2056.0	2141.0	1593.4740185679605	2.1209139187139554	8055.328950702355	10.721642833384834	1849.5351836276984	1849.5	1763.0	1813.0	1886.0	1936.0	0.0	0.0	0.0	0.0	0.0	0.0	2941.0	2033.3730569948184	183.8378733671202	2075.0	1252.0	1400.4	1827.5	2223.0	2602.9	1177323.0	0.0	0.0	0.0	0.0	0.0	0.0	0.0	0.0
Position_1	15	4	4.0	0.0666666666666666	0.0011111111111111	0.1896631670021751	1543.0000000000462	101105.50000000004	101081.7510513036	1993.8415814359475	1997.0	1836.0	1934.0	2056.0	2141.0	101.00656116408814	0.1344397329094013	6618.482741267279	8.809200528626748	1849.5351836276984	1849.5	1763.0	1813.0	1886.0	1936.0	0.0	0.0	0.0	0.0	0.0	0.0	2839.0	1999.285925925926	149.75074229822758	2007.0	1130.0	1298.1	1819.5	2222.5	2646.3	1349518.0	0.0	0.0	0.0	0.0	0.0	0.0	0.0	0.0
Position_1	17	4	4.0	0.0666666666666666	0.0011111111111111	0.1315045636210786	-20902.0	-3939.500000000002	-3943.54611718532	1993.8415814359475	1997.0	1836.0	1934.0	2056.0	2141.0	-17865.79681466221	-23.779375560315405	-3367.25225104592	-4.481812746142119	1849.5351836276984	1849.5	1763.0	1813.0	1886.0	1936.0	0.0	0.0	0.0	0.0	0.0	0.0	2224.0	1815.2434782608696	-34.291705366828864	1825.0	1317.0	1400.8	1632.0	2009.5	2166.6	208753.0	0.0	0.0	0.0	0.0	0.0	0.0	0.0	0.0
Position_1	1	5	5.0	0.0833333333333333	0.0013888888888888	0.1774272206287984	153999.99999999977	379791.99999999977	380006.2304457526	1993.233329812928	1996.0	1835.0	1934.0	2055.0	2140.0	3040.4554991896102	4.046846269421371	7498.316071092347	9.980258690623916	1848.8605270535463	1849.0	1761.0	1811.0	1886.0	1938.0	0.0	0.0	0.0	0.0	0.0	0.0	3365.0	2096.2604166666665	247.3998896131202	2075.0	948.0	1371.5	1890.0	2308.75	2700.25	3219856.0	0.0	0.0	0.0	0.0	0.0	0.0	0.0	0.0
Position_1	2	5	5.0	0.0833333333333333	0.0013888888888888	0.1161153516088377	22122.00000000007	214839.0000000001	215021.84903280085	1993.233329812928	1996.0	1835.0	1934.0	2055.0	2140.0	537.259859766405	0.7150928733490851	5217.628198732229	6.944663132512597	1848.8605270535463	1849.0	1761.0	1811.0	1886.0	1938.0	0.0	0.0	0.0	0.0	0.0	0.0	2499.0	2012.8741418764305	164.01361482288394	2047.0	1041.0	1610.0	1900.5	2169.0	2325.5	2638878.0	0.0	0.0	0.0	0.0	0.0	0.0	0.0	0.0
Position_1	3	5	5.0	0.0833333333333333	0.0013888888888888	0.1272851204679589	100787.99999999984	410075.9999999999	410369.4510793384	1993.233329812928	1996.0	1835.0	1934.0	2055.0	2140.0	1070.547898659372	1.4248992531156242	4355.73679496211	5.797485674094569	1848.8605270535463	1849.0	1761.0	1811.0	1886.0	1938.0	0.0	0.0	0.0	0.0	0.0	0.0	3086.0	2043.903041825095	195.04251477154867	2021.0	1059.0	1652.0	1924.0	2156.25	2506.0	4300372.0	0.0	0.0	0.0	0.0	0.0	0.0	0.0	0.0
Position_1	4	5	5.0	0.0833333333333333	0.0013888888888888	0.1604090976916737	109515.00000000026	299733.00000000023	299913.4779927113	1993.233329812928	1996.0	1835.0	1934.0	2055.0	2140.0	2568.059038249668	3.418086579910308	7028.553528847066	9.355004746895444	1848.8605270535463	1849.0	1761.0	1811.0	1886.0	1938.0	0.0	0.0	0.0	0.0	0.0	0.0	2956.0	2080.6329211746524	231.7723941211061	2072.0	1011.0	1517.7	1929.25	2229.75	2704.7	2692339.0	0.0	0.0	0.0	0.0	0.0	0.0	0.0	0.0
Position_1	5	5	5.0	0.0833333333333333	0.0013888888888888	0.1448438425440026	161159.99999999956	509696.99999999953	510027.6903560413	1993.233329812928	1996.0	1835.0	1934.0	2055.0	2140.0	1437.152618400947	1.91285013509166	4545.249305914053	6.049726826171604	1848.8605270535463	1849.0	1761.0	1811.0	1886.0	1938.0	0.0	0.0	0.0	0.0	0.0	0.0	3079.0	2063.971320118093	215.11079306454712	2021.0	933.0	1654.0	1914.0	2190.5	2675.0	4893676.0	0.0	0.0	0.0	0.0	0.0	0.0	0.0	0.0
Position_1	7	5	5.0	0.0833333333333333	0.0013888888888888	0.1545390508757812	-86641.00000000012	106369.99999999988	106553.12797869356	1993.233329812928	1996.0	1835.0	1934.0	2055.0	2140.0	-2056.6193524020764	-2.737360358047164	2524.93162030688	3.360683986628456	1848.8605270535463	1849.0	1761.0	1811.0	1886.0	1938.0	0.0	0.0	0.0	0.0	0.0	0.0	2664.0	1930.012947448591	81.1524203950446	1969.0	972.0	1279.6	1791.0	2125.0	2341.4	2534107.0	0.0	0.0	0.0	0.0	0.0	0.0	0.0	0.0
Position_1	10	5	5.0	0.0833333333333333	0.0013888888888888	0.1364043232399092	135529.0000000001	339418.0000000001	339611.44897673134	1993.233329812928	1996.0	1835.0	1934.0	2055.0	2140.0	2867.915385134392	3.8171953776138734	7182.389777771138	9.559760794213384	1848.8605270535463	1849.0	1761.0	1811.0	1886.0	1938.0	0.0	0.0	0.0	0.0	0.0	0.0	2847.0	2093.7137707281904	244.8532436746441	2062.0	1215.0	1663.3	1911.5	2280.0	2572.7	2903981.0	0.0	0.0	0.0	0.0	0.0	0.0	0.0	0.0
Position_1	11	5	5.0	0.0833333333333333	0.0013888888888888	0.1241702010354671	151939.0000000003	380671.0000000003	380888.01990468224	1993.233329812928	1996.0	1835.0	1934.0	2055.0	2140.0	2946.1260921794747	3.92129382869088	7381.283051988307	9.824487742196435	1848.8605270535463	1849.0	1761.0	1811.0	1886.0	1938.0	0.0	0.0	0.0	0.0	0.0	0.0	2696.0	2093.647172236504	244.78664518295773	2071.0	1217.0	1686.75	1935.0	2247.75	2546.25	3257715.0	0.0	0.0	0.0	0.0	0.0	0.0	0.0	0.0
Position_1	13	5	5.0	0.0833333333333333	0.0013888888888888	0.168691699753477	61433.00000000003	227984.00000000003	228142.02284833204	1993.233329812928	1996.0	1835.0	1934.0	2055.0	2140.0	1661.7072502585747	2.2117323500941626	6166.761606025276	8.207959697619641	1848.8605270535463	1849.0	1761.0	1811.0	1886.0	1938.0	0.0	0.0	0.0	0.0	0.0	0.0	2967.0	2050.221535745808	201.3610086922613	2072.0	1093.0	1384.4	1844.0	2267.0	2633.2	2322901.0	0.0	0.0	0.0	0.0	0.0	0.0	0.0	0.0
Position_1	14	5	5.0	0.0833333333333333	0.0013888888888888	0.1702857577335139	2523.999999999988	137764.0	137892.31511073737	1993.233329812928	1996.0	1835.0	1934.0	2055.0	2140.0	94.63928328184838	0.1259648860481401	5165.565064199931	6.875367100450108	1848.8605270535463	1849.0	1761.0	1811.0	1886.0	1938.0	0.0	0.0	0.0	0.0	0.0	0.0	2858.0	1998.7434782608696	149.88295120732323	2012.0	1129.0	1360.0	1814.75	2204.0	2574.3	1838844.0	0.0	0.0	0.0	0.0	0.0	0.0	0.0	0.0
Position_1	15	5	5.0	0.0833333333333333	0.0013888888888888	0.1831081969035211	56163.99999999994	206104.0	206246.2624053827	1993.233329812928	1996.0	1835.0	1934.0	2055.0	2140.0	1859.100412960372	2.474462649650254	6822.306664638998	9.080490170634503	1848.8605270535463	1849.0	1761.0	1811.0	1886.0	1938.0	0.0	0.0	0.0	0.0	0.0	0.0	2904.0	2051.062745098039	202.20221804449284	2045.5	1019.0	1290.35	1851.0	2311.0	2659.05	2092084.0	0.0	0.0	0.0	0.0	0.0	0.0	0.0	0.0
Position_1	17	5	5.0	0.0833333333333333	0.0013888888888888	0.1541163430179017	-51858.99999999998	-20400.99999999997	-20371.15278945889	1993.233329812928	1996.0	1835.0	1934.0	2055.0	2140.0	-17895.547537682247	-23.818973772655067	-7039.994317596855	-9.370232436721412	1848.8605270535463	1849.0	1761.0	1811.0	1886.0	1938.0	0.0	0.0	0.0	0.0	0.0	0.0	2354.0	1753.6682242990655	-95.1923027544808	1794.5	1258.0	1324.95	1500.5	1948.25	2168.1	375285.0	0.0	0.0	0.0	0.0	0.0	0.0	0.0	0.0
Position_1	21	5	5.0	0.0833333333333333	0.0013888888888888	0.1087523787233934	69840.99999999997	105855.99999999996	105890.17087188111	1993.233329812928	1996.0	1835.0	1934.0	2055.0	2140.0	18925.78064137595	25.19021403367139	28685.2627478629	38.18008471740552	1848.8605270535463	1849.0	1761.0	1811.0	1886.0	1938.0	0.0	0.0	0.0	0.0	0.0	0.0	2958.0	2281.065306122449	432.20477906890255	2204.0	1887.0	1965.2	2088.0	2447.0	2783.4	558861.0	0.0	0.0	0.0	0.0	0.0	0.0	0.0	0.0
Position_1	1	6	6.0	0.1	0.0016666666666666	0.1655500405900127	174669.99999999997	392648.0	391375.9991589572	1994.2286519888305	1997.0	1836.0	1935.0	2056.0	2142.0	3613.6344623687232	4.809747469412771	8123.240077747493	10.812032543481914	1851.851976450799	1851.0	1762.0	1815.0	1887.75	1944.0	0.0	0.0	0.0	0.0	0.0	0.0	3366.0	2113.992632283992	262.140655833193	2094.0	1043.0	1513.4000000000003	1934.0	2310.0	2682.8	3156191.0	0.0	0.0	0.0	0.0	0.0	0.0	0.0	0.0
Position_1	2	6	6.0	0.1	0.0016666666666666	0.1252628732141438	42316.00000000005	242482.0000000001	241313.9402859547	1994.2286519888305	1997.0	1836.0	1935.0	2056.0	2142.0	964.9697851194758	1.2843747839940225	5529.535008869942	7.359811096805894	1851.851976450799	1851.0	1762.0	1815.0	1887.75	1944.0	0.0	0.0	0.0	0.0	0.0	0.0	2914.0	2027.8650619985413	176.01308554774232	2047.0	1001.0	1588.5	1902.5	2185.0	2388.5	2780203.0	0.0	0.0	0.0	0.0	0.0	0.0	0.0	0.0
Position_1	3	6	6.0	0.1	0.0016666666666666	0.1260281778561585	35101.99999999981	342577.9999999998	340783.73759461724	1994.2286519888305	1997.0	1836.0	1935.0	2056.0	2142.0	372.42029364684674	0.495691410843953	3634.636184745886	4.837700761896774	1851.851976450799	1851.0	1762.0	1815.0	1887.75	1944.0	0.0	0.0	0.0	0.0	0.0	0.0	3687.0	2013.667616334283	161.81563988348398	2026.0	999.0	1590.25	1920.25	2122.75	2330.5	4240784.0	0.0	0.0	0.0	0.0	0.0	0.0	0.0	0.0
Position_1	4	6	6.0	0.1	0.0016666666666666	0.16680585968969	112181.99999999974	305777.99999999977	304648.27922624035	1994.2286519888305	1997.0	1836.0	1935.0	2056.0	2142.0	2561.8062794091547	3.4097641578935853	6982.795818448359	9.294101234354766	1851.851976450799	1851.0	1762.0	1815.0	1887.75	1944.0	0.0	0.0	0.0	0.0	0.0	0.0	2987.0	2081.601809954751	229.749833503952	2062.0	968.0	1484.25	1913.25	2269.0	2703.75	2760204.0	0.0	0.0	0.0	0.0	0.0	0.0	0.0	0.0
Position_1	5	6	6.0	0.1	0.0016666666666666	0.1370545614710934	193654.00000000023	534710.0000000002	532719.7830109339	1994.2286519888305	1997.0	1836.0	1935.0	2056.0	2142.0	1801.958544862444	2.398406823211912	4975.498846000581	6.622388964026772	1851.851976450799	1851.0	1762.0	1815.0	1887.75	1944.0	0.0	0.0	0.0	0.0	0.0	0.0	3035.0	2079.8998287671234	228.04785231632445	2046.0	1058.0	1687.75	1941.75	2193.25	2649.5	4858646.0	0.0	0.0	0.0	0.0	0.0	0.0	0.0	0.0
Position_1	7	6	6.0	0.1	0.0016666666666666	0.1747695853435946	-21579.99999999996	197128.0000000001	195851.73927670324	1994.2286519888305	1997.0	1836.0	1935.0	2056.0	2142.0	-433.7924771916647	-0.5773777871421057	3962.5877406783457	5.274204282842878	1851.851976450799	1851.0	1762.0	1815.0	1887.75	1944.0	0.0	0.0	0.0	0.0	0.0	0.0	2891.0	1982.594125500668	130.74214904986866	2012.0	954.0	1284.85	1804.0	2181.0	2547.15	2969926.0	0.0	0.0	0.0	0.0	0.0	0.0	0.0	0.0
Position_1	10	6	6.0	0.1	0.0016666666666666	0.1334350778889645	115664.99999999972	329408.9999999997	328161.7064760301	1994.2286519888305	1997.0	1836.0	1935.0	2056.0	2142.0	2278.41162126436	3.032565867902863	6488.819381395173	8.636618596636975	1851.851976450799	1851.0	1762.0	1815.0	1887.75	1944.0	0.0	0.0	0.0	0.0	0.0	0.0	2937.0	2076.0061475409834	224.1541710901845	2038.5	1203.0	1687.0	1914.75	2208.25	2608.2499999999995	3039273.0	0.0	0.0	0.0	0.0	0.0	0.0	0.0	0.0
Position_1	11	6	6.0	0.1	0.0016666666666666	0.1218608612417044	75181.00000000004	284691.00000000006	283468.4137931036	1994.2286519888305	1997.0	1836.0	1935.0	2056.0	2142.0	1568.13589719195	2.0871888791624853	5938.12501439823	7.9036443941640435	1851.851976450799	1851.0	1762.0	1815.0	1887.75	1944.0	0.0	0.0	0.0	0.0	0.0	0.0	2809.0	2049.3909407665506	197.53896431575163	2032.0	1074.0	1613.2	1911.0	2193.0	2479.0	2940876.0	0.0	0.0	0.0	0.0	0.0	0.0	0.0	0.0
Position_1	13	6	6.0	0.1	0.0016666666666666	0.1636283882405995	-5316.9999999998845	156159.00000000012	155216.7140454165	1994.2286519888305	1997.0	1836.0	1935.0	2056.0	2142.0	-163.668537842805	-0.2178428238687734	4806.905247507083	6.397990884431928	1851.851976450799	1851.0	1762.0	1815.0	1887.75	1944.0	0.0	0.0	0.0	0.0	0.0	0.0	2876.0	1992.1925858951176	140.34060944431872	1986.5	1039.0	1375.5	1802.25	2182.5	2570.75	2203365.0	0.0	0.0	0.0	0.0	0.0	0.0	0.0	0.0
Position_1	14	6	6.0	0.1	0.0016666666666666	0.1765127753803274	-54869.99999999996	87042.00000000004	86213.87888982348	1994.2286519888305	1997.0	1836.0	1935.0	2056.0	2142.0	-1877.2060203452083	-2.498561213079472	2977.8707203004888	3.9635459287199497	1851.851976450799	1851.0	1762.0	1815.0	1887.75	1944.0	0.0	0.0	0.0	0.0	0.0	0.0	2786.0	1940.5493827160487	88.69740626525049	1986.5	1003.0	1257.95	1736.0	2168.25	2447.9	1886214.0	0.0	0.0	0.0	0.0	0.0	0.0	0.0	0.0
Position_1	15	6	6.0	0.1	0.0016666666666666	0.187602789664484	65913.00000000017	236295.0000000001	235300.74348191783	1994.2286519888305	1997.0	1836.0	1935.0	2056.0	2142.0	1769.5631887871457	2.35528860427569	6343.800672013984	8.443598694450612	1851.851976450799	1851.0	1762.0	1815.0	1887.75	1944.0	0.0	0.0	0.0	0.0	0.0	0.0	2885.0	2053.4807197943446	201.6287433435457	2057.0	984.0	1310.1	1819.5	2315.0	2691.7	2396412.0	0.0	0.0	0.0	0.0	0.0	0.0	0.0	0.0
Position_1	17	6	6.0	0.1	0.0016666666666666	0.1857554682761452	-1909.9999999999409	81310.00000000006	80824.37342304467	1994.2286519888305	1997.0	1836.0	1935.0	2056.0	2142.0	-151.01926103209695	-0.201006636433721	6428.992730115284	8.55698932378344	1851.851976450799	1851.0	1762.0	1815.0	1887.75	1944.0	0.0	0.0	0.0	0.0	0.0	0.0	2864.0	1993.6491228070176	141.79714635621872	2003.0	1090.0	1337.4	1782.25	2187.5	2653.75	1136380.0	0.0	0.0	0.0	0.0	0.0	0.0	0.0	0.0
Position_1	21	6	6.0	0.1	0.0016666666666666	0.1151187996376456	89323.00000000001	188603.0	188023.6560134568	1994.2286519888305	1997.0	1836.0	1935.0	2056.0	2142.0	5113.656625829589	6.806276968979183	10797.342012710476	14.371262218917645	1851.851976450799	1851.0	1762.0	1815.0	1887.75	1944.0	0.0	0.0	0.0	0.0	0.0	0.0	3043.0	2128.3573529411765	276.5053764903776	2086.0	1685.0	1824.8	1965.75	2211.25	2653.15	1447283.0	0.0	0.0	0.0	0.0	0.0	0.0	0.0	0.0
Position_1	1	7	7.0	0.1166666666666666	0.0019444444444444	0.1481815014962063	181836.00000000023	399988.0000000002	399424.9708438467	1995.6356821380896	1999.0	1837.0	1936.0	2057.0	2143.0	3808.97882543937	5.069750816659802	8378.68091263469	11.152024294716773	1851.3819736473224	1851.0	1761.0	1815.0	1888.0	1940.0	0.0	0.0	0.0	0.0	0.0	0.0	3325.0	2122.3622795115334	270.9803058642108	2102.0	1097.0	1646.3	1933.0	2320.0	2619.7	3128362.0	0.0	0.0	0.0	0.0	0.0	0.0	0.0	0.0
Position_1	2	7	7.0	0.1166666666666666	0.0019444444444444	0.1243427362829679	86058.99999999983	304802.9999999998	304238.442949257	1995.6356821380896	1999.0	1837.0	1936.0	2057.0	2143.0	1753.7416815195152	2.334230178102475	6211.38667370285	8.267355662698494	1851.3819736473224	1851.0	1761.0	1815.0	1888.0	1940.0	0.0	0.0	0.0	0.0	0.0	0.0	2705.0	2057.2266576454667	205.8446839981441	2073.0	1041.0	1656.1	1926.25	2211.0	2452.3	3040581.0	0.0	0.0	0.0	0.0	0.0	0.0	0.0	0.0
Position_1	3	7	7.0	0.1166666666666666	0.0019444444444444	0.1052076205640124	-5997.999999999811	292370.0000000002	291599.94112699776	1995.6356821380896	1999.0	1837.0	1936.0	2057.0	2143.0	-67.95947137698633	-0.0904540564027688	3312.655993079381	4.4091451267886566	1851.3819736473224	1851.0	1761.0	1815.0	1888.0	1940.0	0.0	0.0	0.0	0.0	0.0	0.0	2682.0	1996.0248015873017	144.64282793997904	2020.0	1054.0	1591.0	1916.0	2117.0	2266.0	4023986.0	0.0	0.0	0.0	0.0	0.0	0.0	0.0	0.0
Position_1	4	7	7.0	0.1166666666666666	0.0019444444444444	0.1615645695175267	148115.00000000006	370411.00000000006	369837.2755817215	1995.6356821380896	1999.0	1837.0	1936.0	2057.0	2143.0	2785.675551777577	3.707734159415955	6966.511607936292	9.272426950163204	1851.3819736473224	1851.0	1761.0	1815.0	1888.0	1940.0	0.0	0.0	0.0	0.0	0.0	0.0	2987.0	2097.6118508655127	246.22987721819004	2087.5	914.0	1538.7	1927.0	2293.0	2679.95	3150613.0	0.0	0.0	0.0	0.0	0.0	0.0	0.0	0.0
Position_1	5	7	7.0	0.1166666666666666	0.0019444444444444	0.1385092728144208	169819.9999999999	523687.9999999999	522774.70100925147	1995.6356821380896	1999.0	1837.0	1936.0	2057.0	2143.0	1508.2940588939232	2.0075393923878115	4651.251319715234	6.190815506540976	1851.3819736473224	1851.0	1761.0	1815.0	1888.0	1940.0	0.0	0.0	0.0	0.0	0.0	0.0	3064.0	2070.0246758678377	218.64270222051505	2047.0	985.0	1666.0	1932.5	2185.0	2634.5	4949429.0	0.0	0.0	0.0	0.0	0.0	0.0	0.0	0.0
Position_1	7	7	7.0	0.1166666666666666	0.0019444444444444	0.1543030594108786	7966.000000000005	219162.0	218616.9236052706	1995.6356821380896	1999.0	1837.0	1936.0	2057.0	2143.0	173.94049312412136	0.2315147963482055	4785.48159102042	6.369475997648179	1851.3819736473224	1851.0	1761.0	1815.0	1888.0	1940.0	0.0	0.0	0.0	0.0	0.0	0.0	2800.0	2004.582340574632	153.20036692730946	2024.0	944.0	1345.9	1882.0	2170.5	2501.0	2860539.0	0.0	0.0	0.0	0.0	0.0	0.0	0.0	0.0
Position_1	10	7	7.0	0.1166666666666666	0.0019444444444444	0.1307444335938031	129178.99999999968	372046.9999999997	371420.1812447432	1995.6356821380896	1999.0	1837.0	1936.0	2057.0	2143.0	2159.0818583798546	2.8737379535035865	6218.347627436744	8.276620692118305	1851.3819736473224	1851.0	1761.0	1815.0	1888.0	1940.0	0.0	0.0	0.0	0.0	0.0	0.0	2971.0	2077.719683120049	226.33770947272592	2048.0	1129.0	1697.0	1923.0	2198.0	2610.0	3409538.0	0.0	0.0	0.0	0.0	0.0	0.0	0.0	0.0
Position_1	11	7	7.0	0.1166666666666666	0.0019444444444444	0.1446149809034444	21676.0	231392.0	230850.74334174383	1995.6356821380896	1999.0	1837.0	1936.0	2057.0	2143.0	449.7079714565728	0.5985613100086983	4800.647118069723	6.3896613141508	1851.3819736473224	1851.0	1761.0	1815.0	1888.0	1940.0	0.0	0.0	0.0	0.0	0.0	0.0	2834.0	2014.2971065631616	162.91513291583897	2028.0	1015.0	1401.0	1902.0	2168.0	2489.6000000000004	2854259.0	0.0	0.0	0.0	0.0	0.0	0.0	0.0	0.0
Position_1	13	7	7.0	0.1166666666666666	0.0019444444444444	0.1538134602386183	-86487.99999999997	87264.00000000003	86815.56293804325	1995.6356821380896	1999.0	1837.0	1936.0	2057.0	2143.0	-2479.9297281126387	-3.300786468117922	2502.18050820948	3.330402256426817	1851.3819736473224	1851.0	1761.0	1815.0	1888.0	1940.0	0.0	0.0	0.0	0.0	0.0	0.0	2660.0	1925.3304940374787	73.94852039015609	1975.5	995.0	1293.95	1767.25	2110.0	2364.05	2260338.0	0.0	0.0	0.0	0.0	0.0	0.0	0.0	0.0
Position_1	14	7	7.0	0.1166666666666666	0.0019444444444444	0.165033505471788	-106571.00000000007	45276.99999999993	44885.095037846906	1995.6356821380896	1999.0	1837.0	1936.0	2057.0	2143.0	-3471.510521330597	-4.620580503891024	1474.8813642950247	1.9630670958766776	1851.3819736473224	1851.0	1761.0	1815.0	1888.0	1940.0	0.0	0.0	0.0	0.0	0.0	0.0	2525.0	1895.1296296296296	43.74765598230693	1948.5	915.0	1238.0	1722.75	2132.75	2285.75	1944403.0	0.0	0.0	0.0	0.0	0.0	0.0	0.0	0.0
Position_1	15	7	7.0	0.1166666666666666	0.0019444444444444	0.1840240537868497	84500.00000000029	277196.0000000003	276698.67031118623	1995.6356821380896	1999.0	1837.0	1936.0	2057.0	2143.0	1918.6643678936543	2.553742273666454	6294.036545830156	8.377362642499937	1851.3819736473224	1851.0	1761.0	1815.0	1888.0	1940.0	0.0	0.0	0.0	0.0	0.0	0.0	2880.0	2063.9001536098312	212.5181799625086	2068.0	940.0	1305.05	1861.5	2306.0	2673.95	2687198.0	0.0	0.0	0.0	0.0	0.0	0.0	0.0	0.0
Position_1	17	7	7.0	0.1166666666666666	0.0019444444444444	0.1575874102792353	95308.00000000004	227176.00000000003	226835.6614802356	1995.6356821380896	1999.0	1837.0	1936.0	2057.0	2143.0	3783.143000823624	5.035363334096243	9017.493750315894	12.002284181670454	1851.3819736473224	1851.0	1761.0	1815.0	1888.0	1940.0	0.0	0.0	0.0	0.0	0.0	0.0	2924.0	2105.9674523007857	254.58547865346304	2099.0	1081.0	1499.0	1913.0	2269.5	2702.0	1876417.0	0.0	0.0	0.0	0.0	0.0	0.0	0.0	0.0
Position_1	21	7	7.0	0.1166666666666666	0.0019444444444444	0.1152791170081741	65573.99999999994	223638.0	223230.05214465936	1995.6356821380896	1999.0	1837.0	1936.0	2057.0	2143.0	1914.6451072627497	2.54839263776672	6529.835033672295	8.691210429817824	1851.3819736473224	1851.0	1761.0	1815.0	1888.0	1940.0	0.0	0.0	0.0	0.0	0.0	0.0	2884.0	2060.3988764044943	209.0169027571717	2020.0	1529.0	1727.7	1907.75	2171.5	2572.0	2200506.0	0.0	0.0	0.0	0.0	0.0	0.0	0.0	0.0
Position_1	24	7	7.0	0.1166666666666666	0.0019444444444444	0.1416322735459975	146233.0	223193.0	222994.37370339225	1995.6356821380896	1999.0	1837.0	1936.0	2057.0	2143.0	13448.789640524426	17.900339011538012	20526.66433867573	27.3209902347774	1851.3819736473224	1851.0	1761.0	1815.0	1888.0	1940.0	0.0	0.0	0.0	0.0	0.0	0.0	3107.0	2280.217307692308	428.8353340449851	2220.5	1590.0	1859.85	2012.5	2524.5	2879.05	1185713.0	0.0	0.0	0.0	0.0	0.0	0.0	0.0	0.0
Position_1	25	7	7.0	0.1166666666666666	0.0019444444444444	0.1479783393241923	54762.99999999992	113962.99999999993	113810.21054107086	1995.6356821380896	1999.0	1837.0	1936.0	2057.0	2143.0	7738.319616948672	10.299703410158685	16103.612265696222	21.43390792564167	1851.3819736473224	1851.0	1761.0	1815.0	1888.0	1940.0	0.0	0.0	0.0	0.0	0.0	0.0	2843.0	2135.9075	284.5255263526772	2118.5	1336.0	1615.7	1905.0	2364.25	2688.05	854363.0	0.0	0.0	0.0	0.0	0.0	0.0	0.0	0.0
Position_1	26	7	7.0	0.1166666666666666	0.0019444444444444	0.1598227684483122	-77063.00000000001	-49979.000000000015	-50048.90117746006	1995.6356821380896	1999.0	1837.0	1936.0	2057.0	2143.0	-34043.97891631545	-45.31253593761586	-22079.130351251963	-29.38732249751636	1851.3819736473224	1851.0	1761.0	1815.0	1888.0	1940.0	0.0	0.0	0.0	0.0	0.0	0.0	2296.0	1577.8907103825136	-273.49126326480905	1555.0	948.0	1130.1	1427.0	1747.5	1978.8	288754.0	0.0	0.0	0.0	0.0	0.0	0.0	0.0	0.0
Position_1	1	8	8.0	0.1333333333333333	0.0022222222222222	0.126680893740782	141230.0	366875.0	366375.1675077097	1996.3965956144807	1999.0	1838.0	1936.0	2058.0	2144.0	2862.8641217083323	3.81047214599379	7436.899204501483	9.898512841191472	1852.325623773479	1852.0	1765.0	1815.0	1889.0	1941.0	0.0	0.0	0.0	0.0	0.0	0.0	2745.0	2091.0065146579805	238.68089088450145	2086.0	1070.0	1667.5	1943.5	2218.5	2593.0	3209695.0	0.0	0.0	0.0	0.0	0.0	0.0	0.0	0.0
Position_1	2	8	8.0	0.1333333333333333	0.0022222222222222	0.1089195616601124	36211.00000000001	245980.0	245515.33487524543	1996.3965956144807	1999.0	1838.0	1936.0	2058.0	2144.0	803.0609440983771	1.0688741165949398	5455.163652738636	7.260822821795124	1852.325623773479	1852.0	1765.0	1815.0	1889.0	1941.0	0.0	0.0	0.0	0.0	0.0	0.0	2629.0	2024.375613174492	172.0499894010129	2044.0	1119.0	1623.0	1911.0	2173.5	2346.1000000000004	2888784.0	0.0	0.0	0.0	0.0	0.0	0.0	0.0	0.0
Position_1	3	8	8.0	0.1333333333333333	0.0022222222222222	0.1167845566418758	-36879.99999999981	255356.0000000002	254708.65993832384	1996.3965956144807	1999.0	1838.0	1936.0	2058.0	2144.0	-428.0094092825311	-0.5696805237550489	2963.524151755712	3.944450645986852	1852.325623773479	1852.0	1765.0	1815.0	1889.0	1941.0	0.0	0.0	0.0	0.0	0.0	0.0	2828.0	1980.4486921529176	128.12306837943856	2007.5	896.0	1491.4	1907.75	2103.0	2278.65	3937132.0	0.0	0.0	0.0	0.0	0.0	0.0	0.0	0.0
Position_1	4	8	8.0	0.1333333333333333	0.0022222222222222	0.1590082160535866	56215.00000000012	277009.0000000001	276519.9130922346	1996.3965956144807	1999.0	1838.0	1936.0	2058.0	2144.0	1010.6206997068924	1.3451361513098734	4980.0058597368325	6.628387799309724	1852.325623773479	1852.0	1765.0	1815.0	1889.0	1941.0	0.0	0.0	0.0	0.0	0.0	0.0	2926.0	2036.426764314248	184.1011405407687	2063.0	946.0	1328.4	1901.25	2234.75	2472.9	3058713.0	0.0	0.0	0.0	0.0	0.0	0.0	0.0	0.0
Position_1	5	8	8.0	0.1333333333333333	0.0022222222222222	0.1468838095253601	159614.99999999962	503888.9999999996	503126.3891225117	1996.3965956144807	1999.0	1838.0	1936.0	2058.0	2144.0	1440.8129361491328	1.917722018014496	4548.506027524052	6.0540615226345125	1852.325623773479	1852.0	1765.0	1815.0	1889.0	1941.0	0.0	0.0	0.0	0.0	0.0	0.0	3060.0	2067.153287788215	214.827664014736	2043.0	921.0	1646.0	1912.25	2197.0	2665.8499999999995	4841273.0	0.0	0.0	0.0	0.0	0.0	0.0	0.0	0.0
Position_1	7	8	8.0	0.1333333333333333	0.0022222222222222	0.1408418678896458	13790.999999999853	211946.99999999985	211508.0591533501	1996.3965956144807	1999.0	1838.0	1936.0	2058.0	2144.0	317.24293940204694	0.4222503523441244	4875.548493760156	6.489355045194768	1852.325623773479	1852.0	1765.0	1815.0	1889.0	1941.0	0.0	0.0	0.0	0.0	0.0	0.0	2731.0	2009.230712166172	156.90508839269296	2028.5	1041.0	1425.85	1871.0	2180.25	2429.0	2708443.0	0.0	0.0	0.0	0.0	0.0	0.0	0.0	0.0
Position_1	10	8	8.0	0.1333333333333333	0.0022222222222222	0.1396024308894999	99882.99999999977	357573.99999999977	357003.181525091	1996.3965956144807	1999.0	1838.0	1936.0	2058.0	2144.0	1523.8080506133806	2.028188515366409	5455.12389385611	7.260769902722482	1852.325623773479	1852.0	1765.0	1815.0	1889.0	1941.0	0.0	0.0	0.0	0.0	0.0	0.0	2906.0	2055.978322875071	203.65269910159213	2028.0	1049.0	1612.4	1897.0	2195.0	2603.8	3604130.0	0.0	0.0	0.0	0.0	0.0	0.0	0.0	0.0
Position_1	11	8	8.0	0.1333333333333333	0.0022222222222222	0.1368328668399203	-4215.000000000147	194087.99999999985	193648.73352957665	1996.3965956144807	1999.0	1838.0	1936.0	2058.0	2144.0	-95.7957479199359	-0.1275041404814346	4411.104418098186	5.8711799804886855	1852.325623773479	1852.0	1765.0	1815.0	1889.0	1941.0	0.0	0.0	0.0	0.0	0.0	0.0	2622.0	1995.8754633061528	143.54983953267356	2029.0	1015.0	1355.4	1891.0	2160.0	2369.8	2692436.0	0.0	0.0	0.0	0.0	0.0	0.0	0.0	0.0
Position_1	13	8	8.0	0.1333333333333333	0.0022222222222222	0.1649529997139702	-52965.99999999997	133724.00000000003	133310.45780768164	1996.3965956144807	1999.0	1838.0	1936.0	2058.0	2144.0	-1310.3641680812625	-1.7440947077161602	3308.2947176018365	4.403340269128044	1852.325623773479	1852.0	1765.0	1815.0	1889.0	1941.0	0.0	0.0	0.0	0.0	0.0	0.0	2797.0	1957.2944881889764	104.96886441549736	1986.0	1021.0	1306.45	1782.0	2160.5	2508.1	2485764.0	0.0	0.0	0.0	0.0	0.0	0.0	0.0	0.0
Position_1	14	8	8.0	0.1333333333333333	0.0022222222222222	0.1635811551327577	-122585.99999999993	36027.00000000008	35675.6519484162	1996.3965956144807	1999.0	1838.0	1936.0	2058.0	2144.0	-3790.918510374016	-5.045712537307814	1114.1192401517717	1.4828927086420076	1852.325623773479	1852.0	1765.0	1815.0	1889.0	1941.0	0.0	0.0	0.0	0.0	0.0	0.0	2696.0	1885.389249304912	33.06362553143299	1944.0	1026.0	1225.8	1713.5	2098.5	2309.2	2034335.0	0.0	0.0	0.0	0.0	0.0	0.0	0.0	0.0
Position_1	15	8	8.0	0.1333333333333333	0.0022222222222222	0.1799873380029807	100270.99999999994	318124.99999999994	317642.425567704	1996.3965956144807	1999.0	1838.0	1936.0	2058.0	2144.0	1836.9601897967004	2.444994012619408	5828.035627240933	7.757115419857681	1852.325623773479	1852.0	1765.0	1815.0	1889.0	1941.0	0.0	0.0	0.0	0.0	0.0	0.0	2963.0	2066.6592442645074	214.3336204910284	2061.0	976.0	1372.1	1861.25	2319.0	2668.9	3062789.0	0.0	0.0	0.0	0.0	0.0	0.0	0.0	0.0
Position_1	17	8	8.0	0.1333333333333333	0.0022222222222222	0.1385089703848439	141093.9999999998	289122.9999999998	288795.0968601064	1996.3965956144807	1999.0	1838.0	1936.0	2058.0	2144.0	4573.183160584047	6.086906786737366	9371.145725102006	12.47299496011077	1852.325623773479	1852.0	1765.0	1815.0	1889.0	1941.0	0.0	0.0	0.0	0.0	0.0	0.0	2943.0	2139.1132075471696	286.7875837736906	2124.0	1201.0	1710.2	1923.0	2322.0	2673.0	2154087.0	0.0	0.0	0.0	0.0	0.0	0.0	0.0	0.0
Position_1	21	8	8.0	0.1333333333333333	0.0022222222222222	0.1384549078823412	102703.99999999993	288364.99999999994	287953.7371740959	1996.3965956144807	1999.0	1838.0	1936.0	2058.0	2144.0	2321.8872866832776	3.090431978575442	6519.230287276286	8.677095512364735	1852.325623773479	1852.0	1765.0	1815.0	1889.0	1941.0	0.0	0.0	0.0	0.0	0.0	0.0	3169.0	2080.317498020586	227.9918742471068	2031.0	1170.0	1692.2	1900.0	2222.5	2659.199999999999	2627441.0	0.0	0.0	0.0	0.0	0.0	0.0	0.0	0.0
Position_1	24	8	8.0	0.1333333333333333	0.0022222222222222	0.1023183573227212	175407.99999999994	342399.99999999994	342030.09139332775	1996.3965956144807	1999.0	1838.0	1936.0	2058.0	2144.0	4759.965829523147	6.335514519095308	9291.550556580803	12.36705379080905	1852.325623773479	1852.0	1765.0	1815.0	1889.0	1941.0	0.0	0.0	0.0	0.0	0.0	0.0	2931.0	2153.4084507042253	301.08282693074625	2112.0	1470.0	1886.0	2001.75	2249.0	2610.5	2446272.0	0.0	0.0	0.0	0.0	0.0	0.0	0.0	0.0
Position_1	25	8	8.0	0.1333333333333333	0.0022222222222222	0.1516433053595541	102216.00000000012	221580.0000000001	221315.5934959352	1996.3965956144807	1999.0	1838.0	1936.0	2058.0	2144.0	4892.206980066665	6.51152749046873	10605.142273647676	14.115444366225056	1852.325623773479	1852.0	1765.0	1815.0	1889.0	1941.0	0.0	0.0	0.0	0.0	0.0	0.0	2870.0	2124.881773399015	272.5561496255359	2112.5	1158.0	1579.55	1925.25	2333.0	2659.9	1725404.0	0.0	0.0	0.0	0.0	0.0	0.0	0.0	0.0
Position_1	26	8	8.0	0.1333333333333333	0.0022222222222222	0.1282883944174398	-102396.0	-40068.0	-40206.06447995511	1996.3965956144807	1999.0	1838.0	1936.0	2058.0	2144.0	-12153.166118118706	-16.175864103215996	-4755.5867418725375	-6.329685953432347	1852.325623773479	1852.0	1765.0	1815.0	1889.0	1941.0	0.0	0.0	0.0	0.0	0.0	0.0	2106.0	1757.5	-94.82562377347904	1814.0	1169.0	1318.15	1592.25	1940.25	2036.4	745180.0	0.0	0.0	0.0	0.0	0.0	0.0	0.0	0.0
Position_1	1	9	9.0	0.15	0.0025	0.1313242595671981	155690.99999999997	374931.0	376324.7359125314	1999.8049023421383	2002.0	1841.0	1940.0	2062.0	2149.0	3202.0305476677245	4.261902658945741	7711.046337088256	10.263402674664468	1856.0782169890665	1857.0	1765.0	1818.0	1893.0	1946.0	0.0	0.0	0.0	0.0	0.0	0.0	2874.0	2104.970238095238	248.8920211061716	2090.0	1072.0	1666.75	1955.0	2259.25	2593.45	3182715.0	0.0	0.0	0.0	0.0	0.0	0.0	0.0	0.0
Position_1	2	9	9.0	0.15	0.0025	0.0994652689304443	64347.00000000013	268797.0000000001	270096.71404541633	1999.8049023421383	2002.0	1841.0	1940.0	2062.0	2149.0	1446.1755913853983	1.924859712133965	6041.115521121736	8.04072475861303	1856.0782169890665	1857.0	1765.0	1818.0	1893.0	1946.0	0.0	0.0	0.0	0.0	0.0	0.0	2642.0	2047.636170212766	191.5579532236996	2047.0	1283.0	1697.45	1937.0	2185.0	2371.1	2887167.0	0.0	0.0	0.0	0.0	0.0	0.0	0.0	0.0
Position_1	3	9	9.0	0.15	0.0025	0.1218724704694352	10246.000000000007	298941.0	300776.26997476857	1999.8049023421383	2002.0	1841.0	1940.0	2062.0	2149.0	118.40800752944702	0.1576010580216939	3454.714832994378	4.598225442715517	1856.0782169890665	1857.0	1765.0	1818.0	1893.0	1946.0	0.0	0.0	0.0	0.0	0.0	0.0	2699.0	2007.1461577096936	151.06794072062712	2032.0	930.0	1588.5	1891.0	2156.0	2359.0	3996228.0	0.0	0.0	0.0	0.0	0.0	0.0	0.0	0.0
Position_1	4	9	9.0	0.15	0.0025	0.1537748170224554	9682.999999999976	210943.0	212222.4348191757	1999.8049023421383	2002.0	1841.0	1940.0	2062.0	2149.0	192.1703576030142	0.2557787459696119	4186.408318068029	5.572109471348547	1856.0782169890665	1857.0	1765.0	1818.0	1893.0	1946.0	0.0	0.0	0.0	0.0	0.0	0.0	2903.0	2008.9762247838617	152.89800779479515	2042.0	958.0	1313.75	1876.0	2191.25	2444.55	2788459.0	0.0	0.0	0.0	0.0	0.0	0.0	0.0	0.0
Position_1	5	9	9.0	0.15	0.0025	0.1451363307529535	149592.00000000038	484687.0000000004	486817.24053826765	1999.8049023421383	2002.0	1841.0	1940.0	2062.0	2149.0	1376.6822638083995	1.83236409312898	4460.532624729268	5.936968923514655	1856.0782169890665	1857.0	1765.0	1818.0	1893.0	1946.0	0.0	0.0	0.0	0.0	0.0	0.0	3094.0	2066.730419731718	210.65220274265155	2045.0	870.0	1647.5	1935.5	2174.5	2657.0	4776214.0	0.0	0.0	0.0	0.0	0.0	0.0	0.0	0.0
Position_1	7	9	9.0	0.15	0.0025	0.1351696948219979	4902.999999999988	196738.0	197957.51892346505	1999.8049023421383	2002.0	1841.0	1940.0	2062.0	2149.0	114.72633161932302	0.1527007473853189	4603.513977181812	6.127277103628992	1856.0782169890665	1857.0	1765.0	1818.0	1893.0	1946.0	0.0	0.0	0.0	0.0	0.0	0.0	2673.0	2005.7059712774	149.62775428833334	2037.0	1039.0	1461.0	1872.5	2171.0	2417.9	2653549.0	0.0	0.0	0.0	0.0	0.0	0.0	0.0	0.0
Position_1	10	9	9.0	0.15	0.0025	0.1547478017659338	120307.00000000032	385077.0000000004	386760.1757779649	1999.8049023421383	2002.0	1841.0	1940.0	2062.0	2149.0	1676.0915678543463	2.230877876814134	5364.810964238548	7.140563393401507	1856.0782169890665	1857.0	1765.0	1818.0	1893.0	1946.0	0.0	0.0	0.0	0.0	0.0	0.0	2938.0	2067.885542168675	211.8073251796084	2036.0	934.0	1549.75	1911.0	2241.0	2637.5	3775959.0	0.0	0.0	0.0	0.0	0.0	0.0	0.0	0.0
Position_1	11	9	9.0	0.15	0.0025	0.1425786984496831	124874.99999999972	334834.9999999997	336169.7417998314	1999.8049023421383	2002.0	1841.0	1940.0	2062.0	2149.0	2469.4957379427765	3.286898827201836	6621.610453766333	8.813363513962988	1856.0782169890665	1857.0	1765.0	1818.0	1893.0	1946.0	0.0	0.0	0.0	0.0	0.0	0.0	2967.0	2088.2396408839777	232.1614238949112	2075.0	1043.0	1645.35	1942.0	2227.0	2642.95	3023771.0	0.0	0.0	0.0	0.0	0.0	0.0	0.0	0.0
Position_1	13	9	9.0	0.15	0.0025	0.1529056979860064	-57970.99999999998	142854.00000000003	144130.66947014292	1999.8049023421383	2002.0	1841.0	1940.0	2062.0	2149.0	-1259.8058468733643	-1.676801582188448	3104.4540278630298	4.132028311085692	1856.0782169890665	1857.0	1765.0	1818.0	1893.0	1946.0	0.0	0.0	0.0	0.0	0.0	0.0	2894.0	1960.143682310469	104.06546532140284	1973.0	1008.0	1358.0	1819.0	2123.0	2461.2	2714799.0	0.0	0.0	0.0	0.0	0.0	0.0	0.0	0.0
Position_1	14	9	9.0	0.15	0.0025	0.1562414999739885	-92201.0	81509.0	82613.29604709832	1999.8049023421383	2002.0	1841.0	1940.0	2062.0	2149.0	-2456.31984098119	-3.269361708345964	2171.475080731617	2.890233332453782	1856.0782169890665	1857.0	1765.0	1818.0	1893.0	1946.0	0.0	0.0	0.0	0.0	0.0	0.0	2522.0	1925.0375626043408	68.95934561527406	1968.0	988.0	1288.7	1762.5	2140.75	2335.15	2306195.0	0.0	0.0	0.0	0.0	0.0	0.0	0.0	0.0
Position_1	15	9	9.0	0.15	0.0025	0.1713687471715172	104414.99999999984	334529.9999999998	335992.8696383513	1999.8049023421383	2002.0	1841.0	1940.0	2062.0	2149.0	1746.834173051372	2.325036284331376	5596.594702972523	7.449067549656428	1856.0782169890665	1857.0	1765.0	1818.0	1893.0	1946.0	0.0	0.0	0.0	0.0	0.0	0.0	2987.0	2067.793950850661	211.71573386159503	2072.0	991.0	1382.5000000000002	1875.5	2286.0	2665.499999999999	3281589.0	0.0	0.0	0.0	0.0	0.0	0.0	0.0	0.0
Position_1	17	9	9.0	0.15	0.0025	0.176925301852827	103763.9999999999	296758.9999999999	297985.8931875524	1999.8049023421383	2002.0	1841.0	1940.0	2062.0	2149.0	2400.2132818250825	3.1946838781091844	6864.470271974192	9.136609931997649	1856.0782169890665	1857.0	1765.0	1818.0	1893.0	1946.0	0.0	0.0	0.0	0.0	0.0	0.0	2842.0	2079.9594290007512	223.8812120116848	2093.0	1020.0	1334.5	1864.5	2321.0	2684.5	2768426.0	0.0	0.0	0.0	0.0	0.0	0.0	0.0	0.0
Position_1	21	9	9.0	0.15	0.0025	0.1332778624432641	74429.00000000017	262929.0000000002	264127.3179142137	1999.8049023421383	2002.0	1841.0	1940.0	2062.0	2149.0	1608.3328391790449	2.140691008947309	5681.620673024042	7.562237115794999	1856.0782169890665	1857.0	1765.0	1818.0	1893.0	1946.0	0.0	0.0	0.0	0.0	0.0	0.0	3216.0	2059.253076923077	203.17485993401056	2012.0	1100.0	1682.9	1888.0	2213.25	2586.15	2677029.0	0.0	0.0	0.0	0.0	0.0	0.0	0.0	0.0
Position_1	24	9	9.0	0.15	0.0025	0.1190586413478505	162850.00000000006	365415.00000000006	366702.73086627416	1999.8049023421383	2002.0	1841.0	1940.0	2062.0	2149.0	3355.8578694486387	4.466646824236138	7530.124675250685	10.02259594275866	1856.0782169890665	1857.0	1765.0	1818.0	1893.0	1946.0	0.0	0.0	0.0	0.0	0.0	0.0	2896.0	2118.571224051539	262.49300706247254	2073.0	1287.0	1780.8	1958.0	2266.0	2589.6000000000004	2959644.0	0.0	0.0	0.0	0.0	0.0	0.0	0.0	0.0
Position_1	25	9	9.0	0.15	0.0025	0.1482601344683536	111762.00000000012	261837.0000000001	262791.0454163163	1999.8049023421383	2002.0	1841.0	1940.0	2062.0	2149.0	3615.645201121959	4.812423762693327	8470.765488503874	11.274588865198654	1856.0782169890665	1857.0	1765.0	1818.0	1893.0	1946.0	0.0	0.0	0.0	0.0	0.0	0.0	2939.0	2109.9826086956523	253.90439170658576	2083.0	1142.0	1630.4	1913.5	2300.0	2659.6	2183832.0	0.0	0.0	0.0	0.0	0.0	0.0	0.0	0.0
Position_1	26	9	9.0	0.15	0.0025	0.1394239826064602	-124151.99999999996	-13081.999999999964	-12375.914213624905	1999.8049023421383	2002.0	1841.0	1940.0	2062.0	2149.0	-6118.128310552024	-8.143228781344744	-644.6722933069253	-0.8580588223915175	1856.0782169890665	1857.0	1765.0	1818.0	1893.0	1946.0	0.0	0.0	0.0	0.0	0.0	0.0	2276.0	1839.9216710182768	-16.156545970789693	1915.5	1085.0	1315.75	1694.0	2025.0	2137.75	1409380.0	0.0	0.0	0.0	0.0	0.0	0.0	0.0	0.0
Position_1	29	9	9.0	0.15	0.0025	0.1524400704503714	29580.00000000004	109185.00000000004	109691.05887300252	1999.8049023421383	2002.0	1841.0	1940.0	2062.0	2149.0	2515.3539823606457	3.347936150522019	9284.615434890022	12.35782314383862	1856.0782169890665	1857.0	1765.0	1818.0	1893.0	1946.0	0.0	0.0	0.0	0.0	0.0	0.0	2809.0	2055.879781420765	199.80156443169847	2087.0	1185.0	1470.0	1859.0	2237.0	2557.2000000000003	1128678.0	0.0	0.0	0.0	0.0	0.0	0.0	0.0	0.0
Position_1	30	9	9.0	0.15	0.0025	0.1243125264845027	-56580.99999999997	-10760.999999999967	-10469.716568544984	1999.8049023421383	2002.0	1841.0	1940.0	2062.0	2149.0	-10495.41415609955	-13.969396241768502	-1996.0967769001431	-2.65680481005409	1856.0782169890665	1857.0	1765.0	1818.0	1893.0	1946.0	0.0	0.0	0.0	0.0	0.0	0.0	2340.0	1822.9462025316457	-33.13201445742084	1862.0	1264.0	1395.75	1680.75	1987.5	2135.5	576051.0	0.0	0.0	0.0	0.0	0.0	0.0	0.0	0.0
Position_1	31	9	9.0	0.15	0.0025	0.1302697757157862	122383.00000000007	193143.0000000001	193592.83010933563	1999.8049023421383	2002.0	1841.0	1940.0	2062.0	2149.0	12437.479348643985	16.554285013045142	19628.641836163068	26.12572228393304	1856.0782169890665	1857.0	1765.0	1818.0	1893.0	1946.0	0.0	0.0	0.0	0.0	0.0	0.0	3067.0	2252.784836065574	396.7066190765074	2153.0	1787.0	1920.0	2038.75	2390.5	2865.65	1099359.0	0.0	0.0	0.0	0.0	0.0	0.0	0.0	0.0
Position_1	32	9	9.0	0.15	0.0025	0.1157959927573813	35973.00000000002	66858.00000000001	67054.33978132886	1999.8049023421383	2002.0	1841.0	1940.0	2062.0	2149.0	11919.494922797836	15.86484774224392	22153.103481734008	29.48578073418796	1856.0782169890665	1857.0	1765.0	1818.0	1893.0	1946.0	0.0	0.0	0.0	0.0	0.0	0.0	2791.0	2170.887323943662	314.8091069545956	2221.0	1557.0	1671.2	2014.0	2330.0	2524.4	462399.0	0.0	0.0	0.0	0.0	0.0	0.0	0.0	0.0
Position_1	1	10	10.0	0.1666666666666666	0.0027777777777777	0.1326689958868774	215111.9999999997	443455.9999999997	443836.58648724406	1998.7050089500133	2001.0	1840.0	1938.0	2061.0	2147.0	4377.861050229146	5.826933057854993	9025.013713276883	12.012293252371531	1854.7566582562376	1855.0	1768.0	1819.0	1891.0	1943.0	0.0	0.0	0.0	0.0	0.0	0.0	2970.0	2138.539641943734	283.7829836874962	2117.0	1102.0	1717.3	1971.0	2297.0	2661.7	3344676.0	0.0	0.0	0.0	0.0	0.0	0.0	0.0	0.0
Position_1	2	10	10.0	0.1666666666666666	0.0027777777777777	0.0883912255058172	75322.00000000007	274174.00000000006	274505.4314550044	1998.7050089500133	2001.0	1840.0	1938.0	2061.0	2147.0	1779.9204468653138	2.369074114777733	6478.955797759621	8.623490166818055	1854.7566582562376	1855.0	1768.0	1819.0	1891.0	1943.0	0.0	0.0	0.0	0.0	0.0	0.0	2596.0	2056.302496328928	201.5458380726905	2063.0	1320.0	1754.0	1955.0	2170.0	2339.0	2800684.0	0.0	0.0	0.0	0.0	0.0	0.0	0.0	0.0
Position_1	3	10	10.0	0.1666666666666666	0.0027777777777777	0.1302061595131538	25987.9999999998	326601.9999999998	327103.0406504065	1998.7050089500133	2001.0	1840.0	1938.0	2061.0	2147.0	287.440078873538	0.382582744980679	3612.3789687646586	4.80807640742576	1854.7566582562376	1855.0	1768.0	1819.0	1891.0	1943.0	0.0	0.0	0.0	0.0	0.0	0.0	2866.0	2013.6216610004856	158.86500274424793	2043.0	938.0	1522.0	1908.5	2172.0	2355.0	4146047.0	0.0	0.0	0.0	0.0	0.0	0.0	0.0	0.0
Position_1	4	10	10.0	0.1666666666666666	0.0027777777777777	0.1539067541786428	13046.000000000133	210584.0000000001	210913.2413793106	1998.7050089500133	2001.0	1840.0	1938.0	2061.0	2147.0	269.9667397519554	0.3593257306098526	4357.709330363731	5.800111118714126	1854.7566582562376	1855.0	1768.0	1819.0	1891.0	1943.0	0.0	0.0	0.0	0.0	0.0	0.0	2838.0	2010.6422764227643	155.88561816652668	2041.0	1011.0	1307.2	1866.0	2184.0	2449.4	2720399.0	0.0	0.0	0.0	0.0	0.0	0.0	0.0	0.0
Position_1	5	10	10.0	0.1666666666666666	0.0027777777777777	0.1426836247949113	171357.0000000003	505113.0000000003	505669.27922624105	1998.7050089500133	2001.0	1840.0	1938.0	2061.0	2147.0	1607.6026583140724	2.13971913821603	4738.767611180139	6.307299690480765	1854.7566582562376	1855.0	1768.0	1819.0	1891.0	1943.0	0.0	0.0	0.0	0.0	0.0	0.0	3022.0	2075.959317585302	221.20265932906432	2056.5	908.0	1689.0	1938.25	2177.75	2682.0	4745643.0	0.0	0.0	0.0	0.0	0.0	0.0	0.0	0.0
Position_1	7	10	10.0	0.1666666666666666	0.0027777777777777	0.1313288115939355	7768.000000000068	206912.0000000001	207243.91813849192	1998.7050089500133	2001.0	1840.0	1938.0	2061.0	2147.0	176.65976341850728	0.2351341451100332	4705.590237956986	6.263140606720748	1854.7566582562376	1855.0	1768.0	1819.0	1891.0	1943.0	0.0	0.0	0.0	0.0	0.0	0.0	2692.0	2006.6950146627569	151.938356406519	2021.5	1065.0	1461.0	1882.75	2173.25	2388.85	2737132.0	0.0	0.0	0.0	0.0	0.0	0.0	0.0	0.0
Position_1	10	10	10.0	0.1666666666666666	0.0027777777777777	0.1338640061644118	206233.00000000035	464799.0000000004	465229.95822820347	1998.7050089500133	2001.0	1840.0	1938.0	2061.0	2147.0	2947.874980554166	3.9236215991175936	6643.792909411174	8.84288836242627	1854.7566582562376	1855.0	1768.0	1819.0	1891.0	1943.0	0.0	0.0	0.0	0.0	0.0	0.0	2958.0	2117.450028232637	262.6933699763995	2073.0	1146.0	1694.0	1951.0	2260.0	2659.5	3750004.0	0.0	0.0	0.0	0.0	0.0	0.0	0.0	0.0
Position_1	11	10	10.0	0.1666666666666666	0.0027777777777777	0.1266510267583268	130350.9999999999	344678.9999999999	345036.22567984305	1998.7050089500133	2001.0	1840.0	1938.0	2061.0	2147.0	2523.345728681101	3.358573164874545	6672.325355509919	8.880865048183702	1854.7566582562376	1855.0	1768.0	1819.0	1891.0	1943.0	0.0	0.0	0.0	0.0	0.0	0.0	2965.0	2089.7949591280653	235.0383008718277	2074.5	1093.0	1702.0	1953.0	2201.25	2602.0	3067819.0	0.0	0.0	0.0	0.0	0.0	0.0	0.0	0.0
Position_1	13	10	10.0	0.1666666666666666	0.0027777777777777	0.1523597267385391	-47141.0	156091.0	156429.7317073172	1998.7050089500133	2001.0	1840.0	1938.0	2061.0	2147.0	-1040.9090379799602	-1.385449929551327	3446.607680094397	4.587434822205642	1854.7566582562376	1855.0	1768.0	1819.0	1891.0	1943.0	0.0	0.0	0.0	0.0	0.0	0.0	2920.0	1967.13433908046	112.37768082422213	1978.5	1026.0	1368.1	1833.0	2125.0	2452.8	2738251.0	0.0	0.0	0.0	0.0	0.0	0.0	0.0	0.0
Position_1	14	10	10.0	0.1666666666666666	0.0027777777777777	0.1564056882199052	-73427.00000000015	121482.99999999984	121807.8612279226	1998.7050089500133	2001.0	1840.0	1938.0	2061.0	2147.0	-1705.5261376296892	-2.2700552891851165	2821.747201678768	3.75574552543444	1854.7566582562376	1855.0	1768.0	1819.0	1891.0	1943.0	0.0	0.0	0.0	0.0	0.0	0.0	2619.0	1945.998501872659	91.24184361642142	1994.0	963.0	1300.8	1784.5	2164.0	2355.9	2597908.0	0.0	0.0	0.0	0.0	0.0	0.0	0.0	0.0
Position_1	15	10	10.0	0.1666666666666666	0.0027777777777777	0.1772951609339932	86181.00000000017	302991.0000000002	303352.3624894873	1998.7050089500133	2001.0	1840.0	1938.0	2061.0	2147.0	1679.3689609963278	2.235240087086112	5904.244332987986	7.858549207207009	1854.7566582562376	1855.0	1768.0	1819.0	1891.0	1943.0	0.0	0.0	0.0	0.0	0.0	0.0	2965.0	2059.034343434344	204.2776851781059	2045.0	1016.0	1362.8	1872.0	2251.0	2705.4	3057666.0	0.0	0.0	0.0	0.0	0.0	0.0	0.0	0.0
Position_1	17	10	10.0	0.1666666666666666	0.0027777777777777	0.1625183437136502	150422.9999999999	363436.9999999999	363792.0356041492	1998.7050089500133	2001.0	1840.0	1938.0	2061.0	2147.0	3104.418296913088	4.13198075319132	7500.584834601106	9.983278414854071	1854.7566582562376	1855.0	1768.0	1819.0	1891.0	1943.0	0.0	0.0	0.0	0.0	0.0	0.0	2870.0	2104.100068540096	249.34341028385825	2078.0	1008.0	1484.7	1901.0	2348.0	2656.0	3069882.0	0.0	0.0	0.0	0.0	0.0	0.0	0.0	0.0
Position_1	21	10	10.0	0.1666666666666666	0.0027777777777777	0.1289493574312167	59219.0000000001	258363.0000000001	258694.91813849195	1998.7050089500133	2001.0	1840.0	1938.0	2061.0	2147.0	1210.5998203776287	1.6113083609226238	5281.652871413312	7.029879971851118	1854.7566582562376	1855.0	1768.0	1819.0	1891.0	1943.0	0.0	0.0	0.0	0.0	0.0	0.0	3059.0	2044.41568914956	189.65903089332247	2009.0	1053.0	1686.45	1882.0	2195.0	2518.0	2788583.0	0.0	0.0	0.0	0.0	0.0	0.0	0.0	0.0
Position_1	24	10	10.0	0.1666666666666666	0.0027777777777777	0.1172119741165456	107020.0000000003	330400.0000000003	330772.3128679567	1998.7050089500133	2001.0	1840.0	1938.0	2061.0	2147.0	2014.6923343374915	2.681555497003201	6219.906066764212	8.278694974863164	1854.7566582562376	1855.0	1768.0	1819.0	1891.0	1943.0	0.0	0.0	0.0	0.0	0.0	0.0	2774.0	2070.947712418301	216.1910541620632	2051.5	1280.0	1695.45	1926.0	2195.75	2525.2	3168550.0	0.0	0.0	0.0	0.0	0.0	0.0	0.0	0.0
Position_1	25	10	10.0	0.1666666666666666	0.0027777777777777	0.1258817177745673	41257.00000000005	189155.0000000001	189401.5051864313	1998.7050089500133	2001.0	1840.0	1938.0	2061.0	2147.0	1460.6533161699538	1.9441295638222085	6696.800010183178	8.913440813553809	1854.7566582562376	1855.0	1768.0	1819.0	1891.0	1943.0	0.0	0.0	0.0	0.0	0.0	0.0	2811.0	2041.7275419545904	186.9708836983528	2045.0	1064.0	1577.8	1907.0	2193.0	2451.6	2068270.0	0.0	0.0	0.0	0.0	0.0	0.0	0.0	0.0
Position_1	26	10	10.0	0.1666666666666666	0.0027777777777777	0.1421390009589836	-111992.99999999988	34299.00000000012	34542.828427249995	1998.7050089500133	2001.0	1840.0	1938.0	2061.0	2147.0	-3641.558740110016	-4.846914683086431	1115.2645542760172	1.4844171217413789	1854.7566582562376	1855.0	1768.0	1819.0	1891.0	1943.0	0.0	0.0	0.0	0.0	0.0	0.0	2372.0	1889.230538922156	34.47388066591816	1962.0	1005.0	1295.7	1758.25	2087.75	2195.95	1893009.0	0.0	0.0	0.0	0.0	0.0	0.0	0.0	0.0
Position_1	29	10	10.0	0.1666666666666666	0.0027777777777777	0.152578048767165	-5385.000000000005	116671.0	116874.43369778532	1998.7050089500133	2001.0	1840.0	1938.0	2061.0	2147.0	-239.236714471133	-0.318424066961078	5183.284440865652	6.898951590792182	1854.7566582562376	1855.0	1768.0	1819.0	1891.0	1943.0	0.0	0.0	0.0	0.0	0.0	0.0	2752.0	1994.558612440192	139.80195418395374	2035.0	1050.0	1402.5	1824.0	2183.0	2468.0	1667451.0	0.0	0.0	0.0	0.0	0.0	0.0	0.0	0.0
Position_1	30	10	10.0	0.1666666666666666	0.0027777777777777	0.1439772606194755	76762.00000000001	211374.00000000003	211598.3610877489	1998.7050089500133	2001.0	1840.0	1938.0	2061.0	2147.0	2835.007601523288	3.773395117627496	7806.556587431066	10.390526817870748	1854.7566582562376	1855.0	1768.0	1819.0	1891.0	1943.0	0.0	0.0	0.0	0.0	0.0	0.0	2830.0	2084.2559652928417	229.499307036604	2060.0	1151.0	1553.1	1923.0	2242.5	2619.9	1921684.0	0.0	0.0	0.0	0.0	0.0	0.0	0.0	0.0
Position_1	31	10	10.0	0.1666666666666666	0.0027777777777777	0.1163972600011644	116696.00000000016	230576.0000000001	230765.8065601348	1998.7050089500133	2001.0	1840.0	1938.0	2061.0	2147.0	6030.820070132906	8.027021513346899	11916.109965131316	15.860342363589782	1854.7566582562376	1855.0	1768.0	1819.0	1891.0	1943.0	0.0	0.0	0.0	0.0	0.0	0.0	2973.0	2150.6102564102566	295.853598154019	2098.0	1680.0	1828.85	1972.75	2275.25	2647.3	1677476.0	0.0	0.0	0.0	0.0	0.0	0.0	0.0	0.0
Position_1	32	10	10.0	0.1666666666666666	0.0027777777777777	0.1179938988092306	29974.00000000012	107208.00000000012	107336.7277824504	1998.7050089500133	2001.0	1840.0	1938.0	2061.0	2147.0	2689.264624255915	3.5794112148846224	9618.692261200616	12.80247939965802	1854.7566582562376	1855.0	1768.0	1819.0	1891.0	1943.0	0.0	0.0	0.0	0.0	0.0	0.0	2626.0	2057.661625708885	202.90496745264727	2093.0	1297.0	1576.2	1925.0	2191.0	2449.6	1088503.0	0.0	0.0	0.0	0.0	0.0	0.0	0.0	0.0
Position_1	34	10	10.0	0.1666666666666666	0.0027777777777777	0.1050808099848416	5046.000000000016	15412.000000000016	15429.277263807144	1998.7050089500133	2001.0	1840.0	1938.0	2061.0	2147.0	9314.710805377228	12.397880081957087	28449.92527397414	37.86685053965957	1854.7566582562376	1855.0	1768.0	1819.0	1891.0	1943.0	0.0	0.0	0.0	0.0	0.0	0.0	2412.0	2072.0704225352115	217.31376427897385	2118.0	1565.0	1645.0	1967.0	2229.5	2372.5	147117.0	0.0	0.0	0.0	0.0	0.0	0.0	0.0	0.0
Position_1	1	11	11.0	0.1833333333333333	0.0030555555555555	0.1423146707192488	162585.9999999997	393425.9999999997	393927.87945051846	2001.522805653923	2004.0	1842.0	1941.0	2063.0	2151.0	3091.3933421674515	4.114644538424878	7480.561161696413	9.956626906217926	1858.68474908887	1859.0	1770.0	1822.0	1895.0	1948.0	0.0	0.0	0.0	0.0	0.0	0.0	2901.0	2106.1268844221104	247.44213533324023	2106.0	985.0	1545.6	1972.0	2257.0	2628.0	3352954.0	0.0	0.0	0.0	0.0	0.0	0.0	0.0	0.0
Position_1	2	11	11.0	0.1833333333333333	0.0030555555555555	0.1007734370416473	73406.00000000013	286121.0000000001	286583.4730866276	2001.522805653923	2004.0	1842.0	1941.0	2063.0	2151.0	1549.1876640909766	2.0619687809050893	6038.404539647627	8.03711644227099	1858.68474908887	1859.0	1770.0	1822.0	1895.0	1948.0	0.0	0.0	0.0	0.0	0.0	0.0	2704.0	2054.038173142468	195.3534240535976	2049.0	1263.0	1710.6	1940.5	2187.5	2377.0	3013274.0	0.0	0.0	0.0	0.0	0.0	0.0	0.0	0.0
Position_1	3	11	11.0	0.1833333333333333	0.0030555555555555	0.1159422200312007	66521.99999999991	347241.9999999999	347852.3257639473	2001.522805653923	2004.0	1842.0	1941.0	2063.0	2151.0	831.5918066667997	1.1068486946735103	4340.873727948546	5.777702931899515	1858.68474908887	1859.0	1770.0	1822.0	1895.0	1948.0	0.0	0.0	0.0	0.0	0.0	0.0	2827.0	2038.3605371900824	179.67578810121245	2071.0	969.0	1654.0	1943.0	2171.0	2352.25	3946266.0	0.0	0.0	0.0	0.0	0.0	0.0	0.0	0.0
Position_1	4	11	11.0	0.1833333333333333	0.0030555555555555	0.1604365327821372	6566.000000000129	202461.0000000001	202886.90398093656	2001.522805653923	2004.0	1842.0	1941.0	2063.0	2151.0	135.99553871176647	0.1810100620253611	4193.389089723184	5.581400878421558	1858.68474908887	1859.0	1770.0	1822.0	1895.0	1948.0	0.0	0.0	0.0	0.0	0.0	0.0	2892.0	2008.860103626943	150.17535453807295	2038.0	989.0	1308.5	1865.0	2191.0	2495.0	2713970.0	0.0	0.0	0.0	0.0	0.0	0.0	0.0	0.0
Position_1	5	11	11.0	0.1833333333333333	0.0030555555555555	0.137899102997826	137421.0	464251.0	464961.5755536867	2001.522805653923	2004.0	1842.0	1941.0	2063.0	2151.0	1323.4251138009745	1.7614788264690968	4470.942814469521	5.950824886058933	1858.68474908887	1859.0	1770.0	1822.0	1895.0	1948.0	0.0	0.0	0.0	0.0	0.0	0.0	3036.0	2064.9676131322094	206.2828640433393	2052.0	895.0	1688.9	1941.0	2166.0	2610.7499999999995	4654437.0	0.0	0.0	0.0	0.0	0.0	0.0	0.0	0.0
Position_1	7	11	11.0	0.1833333333333333	0.0030555555555555	0.1467773799209766	70841.99999999999	278917.0	279369.38505747134	2001.522805653923	2004.0	1842.0	1941.0	2063.0	2151.0	1459.6696952516504	1.9428203643799464	5746.967792983042	7.649214132460428	1858.68474908887	1859.0	1770.0	1822.0	1895.0	1948.0	0.0	0.0	0.0	0.0	0.0	0.0	2886.0	2053.36724738676	194.68249829788945	2064.0	1055.0	1515.5	1900.5	2212.0	2571.4	2946582.0	0.0	0.0	0.0	0.0	0.0	0.0	0.0	0.0
Position_1	10	11	11.0	0.1833333333333333	0.0030555555555555	0.134315047698675	208142.0	463197.0	463751.5263526774	2001.522805653923	2004.0	1842.0	1941.0	2063.0	2151.0	3020.919076577194	4.020843290924246	6722.721284091278	8.94794202912549	1858.68474908887	1859.0	1770.0	1822.0	1895.0	1948.0	0.0	0.0	0.0	0.0	0.0	0.0	2963.0	2122.329732802729	263.64498371385866	2089.0	1071.0	1700.9	1957.0	2267.5	2657.5999999999995	3733178.0	0.0	0.0	0.0	0.0	0.0	0.0	0.0	0.0
Position_1	11	11	11.0	0.1833333333333333	0.0030555555555555	0.1441329726728122	171593.0000000002	414468.0000000002	414996.0452761427	2001.522805653923	2004.0	1842.0	1941.0	2063.0	2151.0	2804.563964087731	3.7328746362007696	6774.180864414708	9.016434730535977	1858.68474908887	1859.0	1770.0	1822.0	1895.0	1948.0	0.0	0.0	0.0	0.0	0.0	0.0	3038.0	2106.4435820895524	247.75883300068224	2063.0	1021.0	1694.3	1958.0	2250.0	2679.0	3528293.0	0.0	0.0	0.0	0.0	0.0	0.0	0.0	0.0
Position_1	13	11	11.0	0.1833333333333333	0.0030555555555555	0.1650319934798214	-14662.9999999999	205447.0000000001	205925.5508830952	2001.522805653923	2004.0	1842.0	1941.0	2063.0	2151.0	-274.36855949146934	-0.3651845526831456	3844.247251029415	5.11669309112015	1858.68474908887	1859.0	1770.0	1822.0	1895.0	1948.0	0.0	0.0	0.0	0.0	0.0	0.0	2863.0	1994.340579710145	135.65583062127484	2002.0	968.0	1346.55	1825.25	2173.0	2566.0	3027409.0	0.0	0.0	0.0	0.0	0.0	0.0	0.0	0.0
Position_1	14	11	11.0	0.1833333333333333	0.0030555555555555	0.1443469767838207	-51957.99999999994	152057.00000000006	152500.55803195975	2001.522805653923	2004.0	1842.0	1941.0	2063.0	2151.0	-1132.3067385152738	-1.507100268963829	3313.7373597601377	4.410584425840743	1858.68474908887	1859.0	1770.0	1822.0	1895.0	1948.0	0.0	0.0	0.0	0.0	0.0	0.0	2762.0	1967.071783937456	108.38703484858549	1991.0	1022.0	1421.9	1810.5	2165.0	2375.7	2767670.0	0.0	0.0	0.0	0.0	0.0	0.0	0.0	0.0
Position_1	15	11	11.0	0.1833333333333333	0.0030555555555555	0.180156174590498	45901.99999999996	254267.0	254720.0155592936	2001.522805653923	2004.0	1842.0	1941.0	2063.0	2151.0	951.3536429757638	1.2662516988007415	5269.875751351111	7.014204625048329	1858.68474908887	1859.0	1770.0	1822.0	1895.0	1948.0	0.0	0.0	0.0	0.0	0.0	0.0	3046.0	2035.9429366736256	177.25818758475543	2028.0	955.0	1283.0	1870.0	2199.0	2660.4	2925650.0	0.0	0.0	0.0	0.0	0.0	0.0	0.0	0.0
Position_1	17	11	11.0	0.1833333333333333	0.0030555555555555	0.1599935349127585	128500.99999999972	356875.9999999997	357372.5201850292	2001.522805653923	2004.0	1842.0	1941.0	2063.0	2151.0	2330.308153984758	3.1016401529537125	6471.786622372321	8.61394799437756	1858.68474908887	1859.0	1770.0	1822.0	1895.0	1948.0	0.0	0.0	0.0	0.0	0.0	0.0	2955.0	2085.5879365079363	226.90318741906617	2069.0	1015.0	1472.0	1923.0	2280.5	2646.9	3284801.0	0.0	0.0	0.0	0.0	0.0	0.0	0.0	0.0
Position_1	21	11	11.0	0.1833333333333333	0.0030555555555555	0.1045077582843855	25543.0	227238.0	227676.5140173816	2001.522805653923	2004.0	1842.0	1941.0	2063.0	2151.0	536.5420839459292	0.7141375137320318	4773.235331468703	6.353176226184843	1858.68474908887	1859.0	1770.0	1822.0	1895.0	1948.0	0.0	0.0	0.0	0.0	0.0	0.0	2933.0	2022.3630481667865	163.67829907791634	2013.0	1244.0	1704.5	1892.0	2142.5	2379.0	2813107.0	0.0	0.0	0.0	0.0	0.0	0.0	0.0	0.0
Position_1	24	11	11.0	0.1833333333333333	0.0030555555555555	0.1118086937832269	124074.9999999998	350129.99999999977	350621.4761704512	2001.522805653923	2004.0	1842.0	1941.0	2063.0	2151.0	2353.8219148164662	3.1329369686207165	6642.302373843966	8.84090445958632	1858.68474908887	1859.0	1770.0	1822.0	1895.0	1948.0	0.0	0.0	0.0	0.0	0.0	0.0	2800.0	2083.5862732520845	224.9015241632144	2061.0	1293.0	1736.8	1945.0	2206.5	2521.0	3248311.0	0.0	0.0	0.0	0.0	0.0	0.0	0.0	0.0
Position_1	25	11	11.0	0.1833333333333333	0.0030555555555555	0.1466882768457043	99240.99999999984	263090.9999999998	263447.23352957657	2001.522805653923	2004.0	1842.0	1941.0	2063.0	2151.0	3085.6398320725734	4.106986616488595	8180.127861063535	10.887750183075566	1858.68474908887	1859.0	1770.0	1822.0	1895.0	1948.0	0.0	0.0	0.0	0.0	0.0	0.0	3027.0	2091.8238938053096	233.13914471643943	2084.5	991.0	1590.8	1914.25	2252.75	2651.4	2363761.0	0.0	0.0	0.0	0.0	0.0	0.0	0.0	0.0
Position_1	26	11	11.0	0.1833333333333333	0.0030555555555555	0.1422628661180146	-131262.99999999994	32732.00000000007	33088.54878048793	2001.522805653923	2004.0	1842.0	1941.0	2063.0	2151.0	-3659.122546654032	-4.870292109596516	912.4459992311624	1.2144656249766772	1858.68474908887	1859.0	1770.0	1822.0	1895.0	1948.0	0.0	0.0	0.0	0.0	0.0	0.0	2415.0	1887.9407603890363	29.256011300166165	1951.0	1052.0	1297.0	1752.5	2081.0	2221.5	2135261.0	0.0	0.0	0.0	0.0	0.0	0.0	0.0	0.0
Position_1	29	11	11.0	0.1833333333333333	0.0030555555555555	0.1716469082055342	14009.000000000013	170464.0	170804.15573310913	2001.522805653923	2004.0	1842.0	1941.0	2063.0	2151.0	420.10913957865097	0.5591652647791844	5111.962621824191	6.804022249647998	1858.68474908887	1859.0	1770.0	1822.0	1895.0	1948.0	0.0	0.0	0.0	0.0	0.0	0.0	2863.0	2016.9833178869324	158.2985687980622	2037.0	985.0	1314.0	1831.5	2222.0	2568.0	2176325.0	0.0	0.0	0.0	0.0	0.0	0.0	0.0	0.0
Position_1	30	11	11.0	0.1833333333333333	0.0030555555555555	0.126574583757925	161817.0000000001	380042.0000000001	380516.4526212505	2001.522805653923	2004.0	1842.0	1941.0	2063.0	2151.0	3023.084573029415	4.023725566702152	7099.990157420078	9.450086899526124	1858.68474908887	1859.0	1770.0	1822.0	1895.0	1948.0	0.0	0.0	0.0	0.0	0.0	0.0	2834.0	2111.519601328904	252.8348522400336	2089.0	1170.0	1725.0	1929.0	2268.0	2598.8	3177837.0	0.0	0.0	0.0	0.0	0.0	0.0	0.0	0.0
Position_1	31	11	11.0	0.1833333333333333	0.0030555555555555	0.0878564501436754	55687.00000000005	178357.00000000006	178623.7022708159	2001.522805653923	2004.0	1842.0	1941.0	2063.0	2151.0	2466.214815588111	3.282531919547776	7898.911341315719	10.513450995291224	1858.68474908887	1859.0	1770.0	1822.0	1895.0	1948.0	0.0	0.0	0.0	0.0	0.0	0.0	2606.0	2069.823877068558	211.13912797968783	2063.0	1578.0	1791.0	1944.25	2175.75	2406.5	1751071.0	0.0	0.0	0.0	0.0	0.0	0.0	0.0	0.0
Position_1	32	11	11.0	0.1833333333333333	0.0030555555555555	0.1214860095057117	31804.99999999993	148239.99999999994	148493.1464816372	2001.522805653923	2004.0	1842.0	1941.0	2063.0	2151.0	1535.1746258518413	2.0433174270088004	7155.2990578927	9.523703046055184	1858.68474908887	1859.0	1770.0	1822.0	1895.0	1948.0	0.0	0.0	0.0	0.0	0.0	0.0	2711.0	2043.607721046077	184.92297195720693	2056.0	1159.0	1457.6	1970.0	2166.0	2395.8	1641017.0	0.0	0.0	0.0	0.0	0.0	0.0	0.0	0.0
Position_1	34	11	11.0	0.1833333333333333	0.0030555555555555	0.1651725247661413	8990.00000000002	45675.00000000002	45754.75848051587	2001.522805653923	2004.0	1842.0	1941.0	2063.0	2151.0	2517.524402146508	3.350824979257001	12790.648172195944	17.024352717192798	1858.68474908887	1859.0	1770.0	1822.0	1895.0	1948.0	0.0	0.0	0.0	0.0	0.0	0.0	2696.0	2039.5335968379447	180.8488477490746	2037.0	1250.0	1426.2	1857.0	2302.0	2535.4	516002.0	0.0	0.0	0.0	0.0	0.0	0.0	0.0	0.0
Position_1	36	11	11.0	0.1833333333333333	0.0030555555555555	0.1638281430223376	36243.999999999935	124693.99999999994	124886.30305578916	2001.522805653923	2004.0	1842.0	1941.0	2063.0	2151.0	2659.564369226155	3.5398801754400124	9149.97570511772	12.178617663511684	1858.68474908887	1859.0	1770.0	1822.0	1895.0	1948.0	0.0	0.0	0.0	0.0	0.0	0.0	2969.0	2063.416393442623	204.7316443537527	2015.0	1170.0	1490.8	1867.0	2272.25	2674.249999999999	1258684.0	0.0	0.0	0.0	0.0	0.0	0.0	0.0	0.0
Position_1	37	11	11.0	0.1833333333333333	0.0030555555555555	0.1503570144045224	-60539.00000000002	-10369.000000000022	-10259.923184749092	2001.522805653923	2004.0	1842.0	1941.0	2063.0	2151.0	-9930.807856240284	-13.217905256655818	-1700.9290979592608	-2.2639366293837764	1858.68474908887	1859.0	1770.0	1822.0	1895.0	1948.0	0.0	0.0	0.0	0.0	0.0	0.0	2406.0	1829.0317919075144	-29.65295718135576	1896.0	1196.0	1329.0	1614.75	2044.75	2170.5	632845.0	0.0	0.0	0.0	0.0	0.0	0.0	0.0	0.0
Position_1	38	11	11.0	0.1833333333333333	0.0030555555555555	0.161127634610845	-3482.000000000016	36247.99999999999	36334.37874964957	2001.522805653923	2004.0	1842.0	1941.0	2063.0	2151.0	-866.9154912769844	-1.153864518889666	9024.68487300631	12.011855565971398	1858.68474908887	1859.0	1770.0	1822.0	1895.0	1948.0	0.0	0.0	0.0	0.0	0.0	0.0	2564.0	1991.29197080292	132.6072217140495	1994.5	1278.0	1411.95	1796.5	2235.0	2474.15	545614.0	0.0	0.0	0.0	0.0	0.0	0.0	0.0	0.0
Position_1	39	11	11.0	0.1833333333333333	0.0030555555555555	0.0640708014525651	22093.999999999985	37898.99999999999	37933.36234931314	2001.522805653923	2004.0	1842.0	1941.0	2063.0	2151.0	20670.293852082392	27.51216111712166	35456.8419797262	47.19305667501557	1858.68474908887	1859.0	1770.0	1822.0	1895.0	1948.0	0.0	0.0	0.0	0.0	0.0	0.0	2509.0	2206.697247706422	348.0124986175517	2217.0	1833.0	1944.4	2119.0	2321.0	2387.2	240530.0	0.0	0.0	0.0	0.0	0.0	0.0	0.0	0.0
Position_1	40	11	11.0	0.1833333333333333	0.0030555555555555	0.1343935627993203	120025.00000000004	158740.00000000003	158824.17199327168	2001.522805653923	2004.0	1842.0	1941.0	2063.0	2151.0	30198.540904931004	40.19425794446317	39939.31583627367	53.159229378080255	1858.68474908887	1859.0	1770.0	1822.0	1895.0	1948.0	0.0	0.0	0.0	0.0	0.0	0.0	3235.0	2453.5318352059926	594.8470861171224	2401.0	1930.0	2000.6	2194.5	2675.0	3059.0	655093.0	0.0	0.0	0.0	0.0	0.0	0.0	0.0	0.0
Position_1	41	11	11.0	0.1833333333333333	0.0030555555555555	0.0987619364400949	-16081.999999999998	-566.9999999999989	-533.2681525091048	2001.522805653923	2004.0	1842.0	1941.0	2063.0	2151.0	-15821.059372376283	-21.057830024632835	-557.800066169465	-0.7424318880715579	1858.68474908887	1859.0	1770.0	1822.0	1895.0	1948.0	0.0	0.0	0.0	0.0	0.0	0.0	2216.0	1853.7009345794395	-4.983814509430886	1876.0	1412.0	1562.0	1705.0	2009.5	2123.8	198346.0	0.0	0.0	0.0	0.0	0.0	0.0	0.0	0.0
Position_1	1	12	12.0	0.2	0.0033333333333333	0.1503189459856551	129315.00000000016	340725.0000000002	340317.0706476033	1999.511848496872	2002.0	1840.0	1939.0	2062.0	2149.0	2723.8106805854663	3.625392015859255	7176.819349205291	9.55234655379224	1857.2797869358003	1857.0	1768.0	1821.0	1893.0	1946.0	0.0	0.0	0.0	0.0	0.0	0.0	2878.0	2090.69341563786	233.4136287020599	2099.0	1017.0	1400.7	1954.25	2247.75	2613.0	3048231.0	0.0	0.0	0.0	0.0	0.0	0.0	0.0	0.0
Position_1	2	12	12.0	0.2	0.0033333333333333	0.1077245277494203	138056.00000000012	366576.0000000001	366135.0557891788	1999.511848496872	2002.0	1840.0	1939.0	2062.0	2149.0	2555.922199196901	3.401932447131076	6786.6643687547285	9.033050274812544	1857.2797869358003	1857.0	1768.0	1821.0	1893.0	1946.0	0.0	0.0	0.0	0.0	0.0	0.0	2949.0	2089.5989847715737	232.31919783577337	2081.0	1240.0	1755.0	1956.5	2232.0	2465.25	3293208.0	0.0	0.0	0.0	0.0	0.0	0.0	0.0	0.0
Position_1	3	12	12.0	0.2	0.0033333333333333	0.1170107531587328	100701.00000000036	377361.0000000004	376827.1665264934	1999.511848496872	2002.0	1840.0	1939.0	2062.0	2149.0	1259.7783119076923	1.6767649331491383	4720.819093750782	6.28341021378229	1857.2797869358003	1857.0	1768.0	1821.0	1893.0	1946.0	0.0	0.0	0.0	0.0	0.0	0.0	2731.0	2054.7783018867926	197.4985149509924	2092.0	1116.0	1595.35	1949.75	2202.0	2377.95	3920517.0	0.0	0.0	0.0	0.0	0.0	0.0	0.0	0.0
Position_1	4	12	12.0	0.2	0.0033333333333333	0.1770377540389077	96040.00000000006	297880.00000000006	297490.536585366	1999.511848496872	2002.0	1840.0	1939.0	2062.0	2149.0	1876.992984499004	2.498277662368174	5821.727095195367	7.748718763705034	1857.2797869358003	1857.0	1768.0	1821.0	1893.0	1946.0	0.0	0.0	0.0	0.0	0.0	0.0	3105.0	2070.994252873564	213.71446593776287	2071.0	1057.0	1420.65	1843.75	2276.0	2744.8500000000004	2882824.0	0.0	0.0	0.0	0.0	0.0	0.0	0.0	0.0
Position_1	5	12	12.0	0.2	0.0033333333333333	0.1442918443720911	126956.99999999996	455672.0	455037.72301654064	1999.511848496872	2002.0	1840.0	1939.0	2062.0	2149.0	1208.0345710202307	1.607894014027927	4335.858038910267	5.771027049789565	1857.2797869358003	1857.0	1768.0	1821.0	1893.0	1946.0	0.0	0.0	0.0	0.0	0.0	0.0	3200.0	2058.002205558006	200.72241862220585	2048.0	1133.0	1575.0	1914.0	2178.5	2618.8999999999987	4665491.0	0.0	0.0	0.0	0.0	0.0	0.0	0.0	0.0
Position_1	7	12	12.0	0.2	0.0033333333333333	0.1734055727118568	201129.0000000004	440234.0000000004	439772.6313428656	1999.511848496872	2002.0	1840.0	1939.0	2062.0	2149.0	3317.2189937721546	4.415218480710737	7260.775852832207	9.664092660119667	1857.2797869358003	1857.0	1768.0	1821.0	1893.0	1946.0	0.0	0.0	0.0	0.0	0.0	0.0	3306.0	2123.970285021225	266.6904980854249	2070.0	1192.0	1581.2	1905.0	2279.0	2869.599999999999	3502427.0	0.0	0.0	0.0	0.0	0.0	0.0	0.0	0.0
Position_1	10	12	12.0	0.2	0.0033333333333333	0.1373729102554729	148090.99999999985	356165.9999999998	355764.5057471264	1999.511848496872	2002.0	1840.0	1939.0	2062.0	2149.0	2839.429600931235	3.779280798839474	6828.965185225808	9.08935266153555	1857.2797869358003	1857.0	1768.0	1821.0	1893.0	1946.0	0.0	0.0	0.0	0.0	0.0	0.0	3068.0	2105.1993031358884	247.91951620008808	2040.0	1302.0	1717.4	1910.0	2273.0	2671.5	3020961.0	0.0	0.0	0.0	0.0	0.0	0.0	0.0	0.0
Position_1	11	12	12.0	0.2	0.0033333333333333	0.1401773155991346	226415.0000000004	486545.0000000004	486043.06223717466	1999.511848496872	2002.0	1840.0	1939.0	2062.0	2149.0	3282.475892638128	4.368975413101347	7053.738635618736	9.388526124008536	1857.2797869358003	1857.0	1768.0	1821.0	1893.0	1946.0	0.0	0.0	0.0	0.0	0.0	0.0	3202.0	2128.206800445931	270.9270135101308	2085.5	1112.0	1681.3	1960.5	2261.0	2721.7	3818003.0	0.0	0.0	0.0	0.0	0.0	0.0	0.0	0.0
Position_1	13	12	12.0	0.2	0.0033333333333333	0.1491915043997042	-46184.00000000015	158700.99999999985	158305.66105971404	1999.511848496872	2002.0	1840.0	1939.0	2062.0	2149.0	-956.549548187147	-1.2731674486370923	3286.968860359601	4.374955553138628	1857.2797869358003	1857.0	1768.0	1821.0	1893.0	1946.0	0.0	0.0	0.0	0.0	0.0	0.0	2812.0	1969.314932767162	112.03514583136166	1995.0	1060.0	1372.6	1831.0	2141.0	2417.4	2782642.0	0.0	0.0	0.0	0.0	0.0	0.0	0.0	0.0
Position_1	14	12	12.0	0.2	0.0033333333333333	0.1471843564013482	-22042.00000000014	173127.99999999985	172751.40678441263	1999.511848496872	2002.0	1840.0	1939.0	2062.0	2149.0	-502.5862156532024	-0.6689422530344125	3947.543160493921	5.254179946617409	1857.2797869358003	1857.0	1768.0	1821.0	1893.0	1946.0	0.0	0.0	0.0	0.0	0.0	0.0	2800.0	1985.6240713224367	128.34428438663645	2007.5	1016.0	1431.0	1843.0	2167.0	2431.5	2672650.0	0.0	0.0	0.0	0.0	0.0	0.0	0.0	0.0
Position_1	15	12	12.0	0.2	0.0033333333333333	0.175286905074456	46886.99999999988	251481.99999999988	251087.22063358565	1999.511848496872	2002.0	1840.0	1939.0	2062.0	2149.0	1004.666300872004	1.3372108464606371	5388.6043183802285	7.172232347764084	1857.2797869358003	1857.0	1768.0	1821.0	1893.0	1946.0	0.0	0.0	0.0	0.0	0.0	0.0	3023.0	2035.2296243798723	177.94983744407205	2005.0	1045.0	1340.5	1866.0	2206.0	2743.5	2871709.0	0.0	0.0	0.0	0.0	0.0	0.0	0.0	0.0
Position_1	17	12	12.0	0.2	0.0033333333333333	0.1592050653294248	165165.9999999999	401080.9999999999	400625.7866554528	1999.511848496872	2002.0	1840.0	1939.0	2062.0	2149.0	3000.293825952992	3.993391082343432	7285.766126243006	9.69735471402944	1857.2797869358003	1857.0	1768.0	1821.0	1893.0	1946.0	0.0	0.0	0.0	0.0	0.0	0.0	3036.0	2103.515673017824	246.23588608202385	2068.0	984.0	1593.9	1910.0	2292.0	2710.7	3422420.0	0.0	0.0	0.0	0.0	0.0	0.0	0.0	0.0
Position_1	21	12	12.0	0.2	0.0033333333333333	0.0876082101389623	46407.00000000011	238532.0000000001	238161.2823100647	1999.511848496872	2002.0	1840.0	1939.0	2062.0	2149.0	1017.4670268764464	1.35424861277255	5229.780956642145	6.960838453290695	1857.2797869358003	1857.0	1768.0	1821.0	1893.0	1946.0	0.0	0.0	0.0	0.0	0.0	0.0	2645.0	2037.0241509433963	179.744364007596	2029.0	1452.0	1736.0	1931.0	2145.0	2350.0	2699057.0	0.0	0.0	0.0	0.0	0.0	0.0	0.0	0.0
Position_1	24	12	12.0	0.2	0.0033333333333333	0.1042804891018718	119632.99999999988	340177.9999999999	339752.44407064765	1999.511848496872	2002.0	1840.0	1939.0	2062.0	2149.0	2279.236174523641	3.0336633482909665	6481.037868958429	8.626261403583669	1857.2797869358003	1857.0	1768.0	1821.0	1893.0	1946.0	0.0	0.0	0.0	0.0	0.0	0.0	2890.0	2080.654174884944	223.3743879491437	2075.0	1309.0	1733.0	1963.0	2208.0	2430.0	3164675.0	0.0	0.0	0.0	0.0	0.0	0.0	0.0	0.0
Position_1	25	12	12.0	0.2	0.0033333333333333	0.142151405091923	108633.9999999998	284808.9999999998	284469.0588730024	1999.511848496872	2002.0	1840.0	1939.0	2062.0	2149.0	3097.5472825974607	4.12283543313722	8120.932157605366	10.808960701772742	1857.2797869358003	1857.0	1768.0	1821.0	1893.0	1946.0	0.0	0.0	0.0	0.0	0.0	0.0	2998.0	2091.410699588477	234.1309126526769	2083.0	1076.0	1643.9	1916.0	2249.0	2617.2	2541064.0	0.0	0.0	0.0	0.0	0.0	0.0	0.0	0.0
Position_1	26	12	12.0	0.2	0.0033333333333333	0.1464219545859554	-43074.99999999999	142960.0	142601.0333613682	1999.511848496872	2002.0	1840.0	1939.0	2062.0	2149.0	-982.3323348045232	-1.3074843376248204	3260.2258986338866	4.339360671081703	1857.2797869358003	1857.0	1768.0	1821.0	1893.0	1946.0	0.0	0.0	0.0	0.0	0.0	0.0	2648.0	1968.4263445050665	111.14655756926597	2004.0	1118.0	1361.2	1826.5	2168.0	2386.0	2525491.0	0.0	0.0	0.0	0.0	0.0	0.0	0.0	0.0
Position_1	29	12	12.0	0.2	0.0033333333333333	0.1861365663919002	102757.9999999999	287777.9999999999	287420.9918699187	1999.511848496872	2002.0	1840.0	1939.0	2062.0	2149.0	2333.200982765342	3.1054905080606696	6534.22519334986	8.697053732348664	1857.2797869358003	1857.0	1768.0	1821.0	1893.0	1946.0	0.0	0.0	0.0	0.0	0.0	0.0	3065.0	2082.5313479623824	225.25156102658207	2085.5	1050.0	1366.25	1855.0	2316.25	2753.0	2657310.0	0.0	0.0	0.0	0.0	0.0	0.0	0.0	0.0
Position_1	30	12	12.0	0.2	0.0033333333333333	0.1469500889954016	195852.00000000023	414077.0000000002	413655.9206616208	1999.511848496872	2002.0	1840.0	1939.0	2062.0	2149.0	3676.184824921821	4.893002001970943	7772.315747345709	10.344952259717138	1857.2797869358003	1857.0	1768.0	1821.0	1893.0	1946.0	0.0	0.0	0.0	0.0	0.0	0.0	3006.0	2132.134219269103	274.85443233330284	2092.0	1017.0	1735.6	1915.0	2313.0	2715.0	3208862.0	0.0	0.0	0.0	0.0	0.0	0.0	0.0	0.0
Position_1	31	12	12.0	0.2	0.0033333333333333	0.0940477772458982	79379.99999999991	227714.9999999999	227428.7779646762	1999.511848496872	2002.0	1840.0	1939.0	2062.0	2149.0	2789.5379958342774	3.712875072455423	8002.263098027248	10.651012183474268	1857.2797869358003	1857.0	1768.0	1821.0	1893.0	1946.0	0.0	0.0	0.0	0.0	0.0	0.0	2829.0	2079.5953079178885	222.31552098208817	2070.0	1504.0	1747.0	1961.0	2194.5	2425.7	2127426.0	0.0	0.0	0.0	0.0	0.0	0.0	0.0	0.0
Position_1	32	12	12.0	0.2	0.0033333333333333	0.1017431574246487	89318.99999999997	216049.0	215804.4662181105	1999.511848496872	2002.0	1840.0	1939.0	2062.0	2149.0	3850.361472349884	5.124831119697695	9313.43550352915	12.3961826551973	1857.2797869358003	1857.0	1768.0	1821.0	1893.0	1946.0	0.0	0.0	0.0	0.0	0.0	0.0	2723.0	2104.195652173913	246.9158652381127	2096.0	1361.0	1776.6	1966.5	2242.0	2464.149999999999	1839067.0	0.0	0.0	0.0	0.0	0.0	0.0	0.0	0.0
Position_1	34	12	12.0	0.2	0.0033333333333333	0.1795366744453188	14528.999999999938	100948.99999999994	100782.24698626297	1999.511848496872	2002.0	1840.0	1939.0	2062.0	2149.0	1072.8781146121355	1.4280007705487527	7454.468496935845	9.92189756942161	1857.2797869358003	1857.0	1768.0	1821.0	1893.0	1946.0	0.0	0.0	0.0	0.0	0.0	0.0	2728.0	2026.377516778524	169.09772984272308	1977.0	1124.0	1320.75	1852.5	2316.75	2587.5	1207721.0	0.0	0.0	0.0	0.0	0.0	0.0	0.0	0.0
Position_1	36	12	12.0	0.2	0.0033333333333333	0.1639322319987001	2317.999999999951	143982.99999999994	143709.64816372306	1999.511848496872	2002.0	1840.0	1939.0	2062.0	2149.0	85.10503469034946	0.1132748011728551	5286.315017178965	7.036085287865202	1857.2797869358003	1857.0	1768.0	1821.0	1893.0	1946.0	0.0	0.0	0.0	0.0	0.0	0.0	2829.0	2004.372569089048	147.09278215324775	1979.0	1097.0	1340.4	1830.0	2209.0	2557.6	1958272.0	0.0	0.0	0.0	0.0	0.0	0.0	0.0	0.0
Position_1	37	12	12.0	0.2	0.0033333333333333	0.1687891081705637	93519.0	236779.00000000003	236502.5705074293	1999.511848496872	2002.0	1840.0	1939.0	2062.0	2149.0	3066.772023666128	4.081873563499616	7764.702498868059	10.334819025993385	1857.2797869358003	1857.0	1768.0	1821.0	1893.0	1946.0	0.0	0.0	0.0	0.0	0.0	0.0	2902.0	2096.654858299595	239.3750713637949	2096.0	1050.0	1334.8	1940.25	2309.25	2667.3	2071495.0	0.0	0.0	0.0	0.0	0.0	0.0	0.0	0.0
Position_1	38	12	12.0	0.2	0.0033333333333333	0.1586502089361725	12857.0	113487.0	113292.8278665546	1999.511848496872	2002.0	1840.0	1939.0	2062.0	2149.0	748.9533530219804	0.996856912872256	6610.909945897603	8.79912113798971	1857.2797869358003	1857.0	1768.0	1821.0	1893.0	1946.0	0.0	0.0	0.0	0.0	0.0	0.0	2746.0	2020.525936599424	163.24614966362333	1999.0	1081.0	1372.3	1852.0	2232.25	2543.35	1402245.0	0.0	0.0	0.0	0.0	0.0	0.0	0.0	0.0
Position_1	39	12	12.0	0.2	0.0033333333333333	0.1075702808965509	60337.00000000006	105432.00000000006	105344.98626296617	1999.511848496872	2002.0	1840.0	1939.0	2062.0	2149.0	11539.096405329708	15.35853731549384	20163.249949561978	26.83728568286699	1857.2797869358003	1857.0	1768.0	1821.0	1893.0	1946.0	0.0	0.0	0.0	0.0	0.0	0.0	2758.0	2196.009646302251	338.7298593664507	2194.0	1571.0	1832.0	2014.5	2374.5	2587.5	682959.0	0.0	0.0	0.0	0.0	0.0	0.0	0.0	0.0
Position_1	40	12	12.0	0.2	0.0033333333333333	0.1404610072242959	189566.0000000001	274971.0000000001	274806.20549481374	1999.511848496872	2002.0	1840.0	1939.0	2062.0	2149.0	13970.847192303028	18.59519761295533	20265.12045047506	26.972875319582304	1857.2797869358003	1857.0	1768.0	1821.0	1893.0	1946.0	0.0	0.0	0.0	0.0	0.0	0.0	3153.0	2323.843803056028	466.5640161202271	2248.0	1670.0	1868.8	2096.0	2532.0	2973.6000000000004	1368744.0	0.0	0.0	0.0	0.0	0.0	0.0	0.0	0.0
Position_1	41	12	12.0	0.2	0.0033333333333333	0.1142756528858404	33952.00000000006	69042.00000000006	68974.29156153637	1999.511848496872	2002.0	1840.0	1939.0	2062.0	2149.0	9858.661865227166	13.121878942617355	20047.765448250862	26.683575811621903	1857.2797869358003	1857.0	1768.0	1821.0	1893.0	1946.0	0.0	0.0	0.0	0.0	0.0	0.0	2750.0	2142.2975206611573	285.01773372535695	2168.0	1410.0	1678.8	1987.0	2300.0	2523.9	518436.0	0.0	0.0	0.0	0.0	0.0	0.0	0.0	0.0
Position_1	1	13	13.0	0.2166666666666666	0.0036111111111111	0.158053440689312	136049.00000000006	344683.00000000006	344667.175637791	2001.7814592729533	2005.0	1842.0	1941.0	2064.0	2152.0	2955.283549648356	3.933482404581961	7487.272965942005	9.965560317668809	1859.011073731427	1859.0	1769.0	1823.0	1895.0	1948.0	0.0	0.0	0.0	0.0	0.0	0.0	2955.0	2100.2057382785165	241.1946645470896	2098.0	1041.0	1402.4	1941.0	2294.0	2642.0	3001194.0	0.0	0.0	0.0	0.0	0.0	0.0	0.0	0.0
Position_1	2	13	13.0	0.2166666666666666	0.0036111111111111	0.132945904799408	217168.0000000002	473398.0000000002	473378.565601346	2001.7814592729533	2005.0	1842.0	1941.0	2064.0	2152.0	3398.7308848238463	4.52371080770054	7408.7913661950115	9.86110130840556	1859.011073731427	1859.0	1769.0	1823.0	1895.0	1948.0	0.0	0.0	0.0	0.0	0.0	0.0	2966.0	2128.7424501424503	269.73137641102335	2104.0	1030.0	1672.5	1971.0	2297.5	2617.0	3735943.0	0.0	0.0	0.0	0.0	0.0	0.0	0.0	0.0
Position_1	3	13	13.0	0.2166666666666666	0.0036111111111111	0.1043909734549949	77640.00000000007	358252.00000000006	358230.71628819755	2001.7814592729533	2005.0	1842.0	1941.0	2064.0	2152.0	981.0265032857842	1.3057462758733789	4526.72213878334	6.025067166720626	1859.011073731427	1859.0	1769.0	1823.0	1895.0	1948.0	0.0	0.0	0.0	0.0	0.0	0.0	2712.0	2045.395421436004	186.3843477045773	2068.0	962.0	1695.15	1959.0	2163.0	2340.95	3931250.0	0.0	0.0	0.0	0.0	0.0	0.0	0.0	0.0
Position_1	4	13	13.0	0.2166666666666666	0.0036111111111111	0.1975883089141828	85914.00000000009	298636.00000000006	298619.8655733111	2001.7814592729533	2005.0	1842.0	1941.0	2064.0	2152.0	1592.8059174499251	2.1200246761258503	5536.573642986888	7.369179518815548	1859.011073731427	1859.0	1769.0	1823.0	1895.0	1948.0	0.0	0.0	0.0	0.0	0.0	0.0	3295.0	2063.9663692518875	204.9552955204606	2066.0	951.0	1258.4	1836.0	2270.0	2810.0	3007199.0	0.0	0.0	0.0	0.0	0.0	0.0	0.0	0.0
Position_1	5	13	13.0	0.2166666666666666	0.0036111111111111	0.1372972461036199	230491.0000000003	565415.0000000002	565389.5968601069	2001.7814592729533	2005.0	1842.0	1941.0	2064.0	2152.0	2142.1323314857427	2.851178133207524	5254.841847217506	6.9941944986465	1859.011073731427	1859.0	1769.0	1823.0	1895.0	1948.0	0.0	0.0	0.0	0.0	0.0	0.0	3356.0	2105.4755884917176	246.4645147602908	2071.5	1115.0	1679.6	1975.0	2182.0	2737.05	4829961.0	0.0	0.0	0.0	0.0	0.0	0.0	0.0	0.0
Position_1	7	13	13.0	0.2166666666666666	0.0036111111111111	0.1592433156089682	207907.0000000001	459757.0000000002	459737.8978132887	2001.7814592729533	2005.0	1842.0	1941.0	2064.0	2152.0	3082.754545069796	4.103146299487898	6817.076776528224	9.073529189559066	1859.011073731427	1859.0	1769.0	1823.0	1895.0	1948.0	0.0	0.0	0.0	0.0	0.0	0.0	3183.0	2125.5257971014494	266.51472337002247	2115.0	1057.0	1625.8	1931.0	2306.0	2736.6	3666532.0	0.0	0.0	0.0	0.0	0.0	0.0	0.0	0.0
Position_1	10	13	13.0	0.2166666666666666	0.0036111111111111	0.1476317251914036	203416.0000000002	450156.0000000002	450137.2853938887	2001.7814592729533	2005.0	1842.0	1941.0	2064.0	2152.0	3087.534082357943	4.109507863618422	6832.658160508128	9.094268011636316	1859.011073731427	1859.0	1769.0	1823.0	1895.0	1948.0	0.0	0.0	0.0	0.0	0.0	0.0	3092.0	2125.36449704142	266.35342330999333	2056.5	1092.0	1711.9	1914.25	2307.75	2750.0	3591866.0	0.0	0.0	0.0	0.0	0.0	0.0	0.0	0.0
Position_1	11	13	13.0	0.2166666666666666	0.0036111111111111	0.1509971611502649	230419.9999999997	532347.9999999998	532325.0995234089	2001.7814592729533	2005.0	1842.0	1941.0	2064.0	2152.0	2807.729530424735	3.7370880049953215	6486.803229157833	8.633935098009076	1859.011073731427	1859.0	1769.0	1823.0	1895.0	1948.0	0.0	0.0	0.0	0.0	0.0	0.0	3139.0	2116.42166344294	257.410589711513	2090.5	1014.0	1637.0	1945.75	2283.25	2704.95	4376760.0	0.0	0.0	0.0	0.0	0.0	0.0	0.0	0.0
Position_1	13	13	13.0	0.2166666666666666	0.0036111111111111	0.1324887973917446	-36085.99999999995	152254.00000000006	152239.71488645935	2001.7814592729533	2005.0	1842.0	1941.0	2064.0	2152.0	-850.3452395002528	-1.1318095137748363	3587.7754280017657	4.77532909467035	1859.011073731427	1859.0	1769.0	1823.0	1895.0	1948.0	0.0	0.0	0.0	0.0	0.0	0.0	2692.0	1977.026356589148	118.01528285772042	1993.0	1056.0	1447.9	1854.25	2145.0	2352.0	2550364.0	0.0	0.0	0.0	0.0	0.0	0.0	0.0	0.0
Position_1	14	13	13.0	0.2166666666666666	0.0036111111111111	0.1501531312724754	-31732.00000000001	162448.0	162433.2719372022	2001.7814592729533	2005.0	1842.0	1941.0	2064.0	2152.0	-739.4455565689526	-0.984202035793276	3785.49892138892	5.038499064368651	1859.011073731427	1859.0	1769.0	1823.0	1895.0	1948.0	0.0	0.0	0.0	0.0	0.0	0.0	2770.0	1981.1413533834584	122.13027965203172	2007.5	999.0	1365.45	1837.5	2163.0	2440.65	2634918.0	0.0	0.0	0.0	0.0	0.0	0.0	0.0	0.0
Position_1	15	13	13.0	0.2166666666666666	0.0036111111111111	0.168330321781865	38233.99999999986	238837.99999999985	238822.7846930193	2001.7814592729533	2005.0	1842.0	1941.0	2064.0	2152.0	872.8708373101127	1.16179108445976	5452.600435253265	7.257411179322095	1859.011073731427	1859.0	1769.0	1823.0	1895.0	1948.0	0.0	0.0	0.0	0.0	0.0	0.0	3028.0	2032.8267831149928	173.81570938356572	2004.5	994.0	1399.3	1853.0	2224.0	2650.45	2793104.0	0.0	0.0	0.0	0.0	0.0	0.0	0.0	0.0
Position_1	17	13	13.0	0.2166666666666666	0.0036111111111111	0.161366170629909	113464.99999999988	338012.9999999999	337995.9686010653	2001.7814592729533	2005.0	1842.0	1941.0	2064.0	2152.0	2235.8853829323284	2.9759634446829293	6660.717630468477	8.865415166153543	1859.011073731427	1859.0	1769.0	1823.0	1895.0	1948.0	0.0	0.0	0.0	0.0	0.0	0.0	3059.0	2078.7743823146943	219.76330858326745	2043.5	943.0	1532.2	1906.25	2269.75	2665.45	3197155.0	0.0	0.0	0.0	0.0	0.0	0.0	0.0	0.0
Position_1	21	13	13.0	0.2166666666666666	0.0036111111111111	0.0990112126963705	8317.000000000133	213593.0000000001	213577.4303336139	2001.7814592729533	2005.0	1842.0	1941.0	2064.0	2152.0	167.44339180317974	0.2228671544900322	4300.196751883615	5.72356187675709	1859.011073731427	1859.0	1769.0	1823.0	1895.0	1948.0	0.0	0.0	0.0	0.0	0.0	0.0	2685.0	2010.9153627311523	151.9042889997254	2001.0	1177.0	1697.5	1906.0	2114.0	2369.75	2827347.0	0.0	0.0	0.0	0.0	0.0	0.0	0.0	0.0
Position_1	24	13	13.0	0.2166666666666666	0.0036111111111111	0.0966220627903684	71165.00000000026	272499.00000000023	272483.72932436253	2001.7814592729533	2005.0	1842.0	1941.0	2064.0	2152.0	1553.1031701351876	2.067180319449935	5947.011322401002	7.915472070115734	1859.011073731427	1859.0	1769.0	1823.0	1895.0	1948.0	0.0	0.0	0.0	0.0	0.0	0.0	2830.0	2056.606236403191	197.595162671764	2070.0	1344.0	1715.5	1945.5	2167.5	2370.5999999999995	2836060.0	0.0	0.0	0.0	0.0	0.0	0.0	0.0	0.0
Position_1	25	13	13.0	0.2166666666666666	0.0036111111111111	0.1500151426960218	160754.9999999998	355956.99999999977	355942.19442108204	2001.7814592729533	2005.0	1842.0	1941.0	2064.0	2152.0	3716.699436551685	4.946926950050291	8229.822906513817	10.95389428856989	1859.011073731427	1859.0	1769.0	1823.0	1895.0	1948.0	0.0	0.0	0.0	0.0	0.0	0.0	3074.0	2125.2356020942407	266.22452836281377	2101.0	1024.0	1650.8	1953.0	2267.0	2713.0	2841440.0	0.0	0.0	0.0	0.0	0.0	0.0	0.0	0.0
Position_1	26	13	13.0	0.2166666666666666	0.0036111111111111	0.1566905608201377	-76151.00000000001	117883.0	117868.28301093362	2001.7814592729533	2005.0	1842.0	1941.0	2064.0	2152.0	-1865.432776215325	-2.4828910251425973	2887.720607196112	3.843556128178024	1859.011073731427	1859.0	1769.0	1823.0	1895.0	1948.0	0.0	0.0	0.0	0.0	0.0	0.0	2659.0	1947.7005267118127	88.68945298038648	1985.0	1034.0	1286.4	1825.0	2147.0	2377.6	2588494.0	0.0	0.0	0.0	0.0	0.0	0.0	0.0	0.0
Position_1	29	13	13.0	0.2166666666666666	0.0036111111111111	0.1817761447775592	96272.00000000012	307388.0000000001	307371.9873843568	2001.7814592729533	2005.0	1842.0	1941.0	2064.0	2152.0	1825.7045770992447	2.430012792119096	5829.313596324812	7.758816396708324	1859.011073731427	1859.0	1769.0	1823.0	1895.0	1948.0	0.0	0.0	0.0	0.0	0.0	0.0	3098.0	2071.5781466113417	212.5670728799148	2060.0	1006.0	1343.75	1876.5	2291.75	2723.0	2995502.0	0.0	0.0	0.0	0.0	0.0	0.0	0.0	0.0
Position_1	30	13	13.0	0.2166666666666666	0.0036111111111111	0.1361669369477959	200960.99999999968	438794.9999999997	438776.9608915053	2001.7814592729533	2005.0	1842.0	1941.0	2064.0	2152.0	3462.7245051486298	4.608886316352826	7560.801345717299	10.063426591149726	1859.011073731427	1859.0	1769.0	1823.0	1895.0	1948.0	0.0	0.0	0.0	0.0	0.0	0.0	3079.0	2128.3646408839777	269.3535671525508	2079.0	1203.0	1753.8	1920.0	2288.0	2695.8	3467106.0	0.0	0.0	0.0	0.0	0.0	0.0	0.0	0.0
Position_1	31	13	13.0	0.2166666666666666	0.0036111111111111	0.1159891482400972	114154.00000000012	303224.0000000001	303209.6595178023	2001.7814592729533	2005.0	1842.0	1941.0	2064.0	2152.0	2774.2793749785087	3.6925658480963945	7369.238828236266	9.808456880382469	1859.011073731427	1859.0	1769.0	1823.0	1895.0	1948.0	0.0	0.0	0.0	0.0	0.0	0.0	2874.0	2093.149806949807	234.1387332183801	2073.0	1350.0	1733.0	1938.0	2216.5	2543.0	2710629.0	0.0	0.0	0.0	0.0	0.0	0.0	0.0	0.0
Position_1	32	13	13.0	0.2166666666666666	0.0036111111111111	0.1181974036343273	102161.0000000001	249621.0000000001	249609.8155312589	2001.7814592729533	2005.0	1842.0	1941.0	2064.0	2152.0	3467.225349017982	4.614876939542934	8471.845996488066	11.276027021325614	1859.011073731427	1859.0	1769.0	1823.0	1895.0	1948.0	0.0	0.0	0.0	0.0	0.0	0.0	2884.0	2106.149504950495	247.13843121906825	2106.5	1397.0	1719.15	1942.25	2251.0	2555.3	2127211.0	0.0	0.0	0.0	0.0	0.0	0.0	0.0	0.0
Position_1	34	13	13.0	0.2166666666666666	0.0036111111111111	0.1701332005591016	50552.00000000011	189398.0000000001	189387.4688814132	2001.7814592729533	2005.0	1842.0	1941.0	2064.0	2152.0	1811.351912410001	2.410909395417711	6786.406660599558	9.032707265258011	1859.011073731427	1859.0	1769.0	1823.0	1895.0	1948.0	0.0	0.0	0.0	0.0	0.0	0.0	2794.0	2058.156677181914	199.145603450487	2053.0	1085.0	1355.5	1872.0	2282.5	2610.5	1957307.0	0.0	0.0	0.0	0.0	0.0	0.0	0.0	0.0
Position_1	36	13	13.0	0.2166666666666666	0.0036111111111111	0.1667711715452817	11823.99999999995	175051.99999999994	175039.61956826466	2001.7814592729533	2005.0	1842.0	1941.0	2064.0	2152.0	351.940263105495	0.4684324901934138	5210.406540692096	6.93505110566118	1859.011073731427	1859.0	1769.0	1823.0	1895.0	1948.0	0.0	0.0	0.0	0.0	0.0	0.0	2965.0	2015.57602862254	156.5649548911133	1975.5	1039.0	1381.0	1835.25	2216.0	2616.249999999998	2253414.0	0.0	0.0	0.0	0.0	0.0	0.0	0.0	0.0
Position_1	37	13	13.0	0.2166666666666666	0.0036111111111111	0.1707565743883255	144813.00000000023	348483.00000000023	348467.5521446597	2001.7814592729533	2005.0	1842.0	1941.0	2064.0	2152.0	2848.739228165244	3.7916719126879386	6855.3043749436	9.12441012304993	1859.011073731427	1859.0	1769.0	1823.0	1895.0	1948.0	0.0	0.0	0.0	0.0	0.0	0.0	3010.0	2108.808602150538	249.7975284191109	2114.0	1016.0	1438.7	1936.5	2289.5	2737.0	2941788.0	0.0	0.0	0.0	0.0	0.0	0.0	0.0	0.0
Position_1	38	13	13.0	0.2166666666666666	0.0036111111111111	0.1538689110535868	49819.99999999988	202097.99999999988	202086.45009812163	2001.7814592729533	2005.0	1842.0	1941.0	2064.0	2152.0	1525.527003884521	2.030476442170297	6188.3973591139	8.2367568849806	1859.011073731427	1859.0	1769.0	1823.0	1895.0	1948.0	0.0	0.0	0.0	0.0	0.0	0.0	2827.0	2052.766059443912	193.7549857124848	2044.0	1050.0	1535.1	1862.0	2273.5	2562.0	2141035.0	0.0	0.0	0.0	0.0	0.0	0.0	0.0	0.0
Position_1	39	13	13.0	0.2166666666666666	0.0036111111111111	0.1372525632287705	55472.99999999993	155336.99999999994	155329.42556770393	2001.7814592729533	2005.0	1842.0	1941.0	2064.0	2152.0	3296.2829005549183	4.387352540638595	9230.340831098008	12.285583646191448	1859.011073731427	1859.0	1769.0	1823.0	1895.0	1948.0	0.0	0.0	0.0	0.0	0.0	0.0	2714.0	2086.1008771929824	227.08980346155545	2057.0	1179.0	1600.3	1904.75	2280.5	2570.7	1426893.0	0.0	0.0	0.0	0.0	0.0	0.0	0.0	0.0
Position_1	40	13	13.0	0.2166666666666666	0.0036111111111111	0.1439355723739822	192866.9999999998	335362.99999999977	335352.1920381271	2001.7814592729533	2005.0	1842.0	1941.0	2064.0	2152.0	6535.669938333124	8.698976687921387	11364.421479720286	15.1260449895077	1859.011073731427	1859.0	1769.0	1823.0	1895.0	1948.0	0.0	0.0	0.0	0.0	0.0	0.0	3073.0	2202.6096311475408	343.59855741611386	2156.5	1289.0	1717.0	1995.75	2406.0	2783.25	2149747.0	0.0	0.0	0.0	0.0	0.0	0.0	0.0	0.0
Position_1	41	13	13.0	0.2166666666666666	0.0036111111111111	0.1577427309059468	85894.00000000007	170574.0000000001	170567.57723577248	2001.7814592729533	2005.0	1842.0	1941.0	2064.0	2152.0	6623.9408782005485	8.81646530888493	13154.26096535474	17.508321344887158	1859.011073731427	1859.0	1769.0	1823.0	1895.0	1948.0	0.0	0.0	0.0	0.0	0.0	0.0	3142.0	2153.093103448276	294.0820297168491	2146.0	1212.0	1599.25	1952.75	2369.0	2764.05	1248794.0	0.0	0.0	0.0	0.0	0.0	0.0	0.0	0.0
Position_1	43	13	13.0	0.2166666666666666	0.0036111111111111	0.1394984948968676	46799.99999999997	72057.99999999997	72056.08424446311	2001.7814592729533	2005.0	1842.0	1941.0	2064.0	2152.0	23128.33564936832	30.783814749309222	35610.71816714065	47.3978658804642	1859.011073731427	1859.0	1769.0	1823.0	1895.0	1948.0	0.0	0.0	0.0	0.0	0.0	0.0	2920.0	2275.5202312138726	416.50915748244574	2267.0	1511.0	1751.6	2047.0	2532.0	2775.2	393665.0	0.0	0.0	0.0	0.0	0.0	0.0	0.0	0.0
Position_1	44	13	13.0	0.2166666666666666	0.0036111111111111	0.1373023309086664	9959.000000000016	59745.000000000015	59741.22385758344	2001.7814592729533	2005.0	1842.0	1941.0	2064.0	2152.0	1704.8254628700677	2.26912269108006	10227.412117599364	13.612685528524754	1859.011073731427	1859.0	1769.0	1823.0	1895.0	1948.0	0.0	0.0	0.0	0.0	0.0	0.0	2718.0	2034.205278592376	175.1942048609485	2041.0	1331.0	1486.0	1871.0	2192.0	2514.0	693664.0	0.0	0.0	0.0	0.0	0.0	0.0	0.0	0.0
Position_1	45	13	13.0	0.2166666666666666	0.0036111111111111	0.1113196458444705	-8570.0	3402.000000000001	3401.0919540229947	2001.7814592729533	2005.0	1842.0	1941.0	2064.0	2152.0	-12944.645743243867	-17.229323484257588	5138.586326547917	6.839458400635277	1859.011073731427	1859.0	1769.0	1823.0	1895.0	1948.0	0.0	0.0	0.0	0.0	0.0	0.0	2292.0	1900.4878048780488	41.47673114662189	1925.5	1517.0	1535.9	1725.0	2069.0	2198.75	155840.0	0.0	0.0	0.0	0.0	0.0	0.0	0.0	0.0
Position_1	1	14	14.0	0.2333333333333333	0.0038888888888888	0.117772366820779	134321.9999999997	360913.9999999997	359990.9363610876	2001.4591185912964	2004.0	1841.0	1941.0	2064.0	2151.0	2647.5113541851515	3.5238376124204365	7113.681399058836	9.468309942147313	1858.594757499299	1858.0	1769.0	1822.0	1895.0	1949.0	0.0	0.0	0.0	0.0	0.0	0.0	2773.0	2090.547680412371	231.95292291307192	2086.5	1167.0	1684.2	1961.75	2241.0	2485.45	3244530.0	0.0	0.0	0.0	0.0	0.0	0.0	0.0	0.0
Position_1	2	14	14.0	0.2333333333333333	0.0038888888888888	0.1473302058236933	244446.0000000001	484178.00000000006	483201.4081861511	2001.4591185912964	2004.0	1841.0	1941.0	2064.0	2151.0	4135.407395249858	5.504227243077562	8191.0658461062385	10.902308641167403	1858.594757499299	1858.0	1769.0	1822.0	1895.0	1949.0	0.0	0.0	0.0	0.0	0.0	0.0	3053.0	2152.8708891595616	294.27613166026254	2126.5	947.0	1710.05	1990.0	2316.0	2731.8	3535014.0	0.0	0.0	0.0	0.0	0.0	0.0	0.0	0.0
Position_1	3	14	14.0	0.2333333333333333	0.0038888888888888	0.1082893891884681	116255.00000000007	412635.0000000001	411427.6422764231	2001.4591185912964	2004.0	1841.0	1941.0	2064.0	2151.0	1338.1091443697924	1.7810232711561935	4749.478876495884	6.321556384616022	1858.594757499299	1858.0	1769.0	1822.0	1895.0	1949.0	0.0	0.0	0.0	0.0	0.0	0.0	2825.0	2061.268472906404	202.67371540710496	2070.0	1056.0	1727.45	1951.25	2187.0	2393.0	4184375.0	0.0	0.0	0.0	0.0	0.0	0.0	0.0	0.0
Position_1	4	14	14.0	0.2333333333333333	0.0038888888888888	0.1852927603222174	143259.00000000015	371457.0000000002	370527.39402859577	2001.4591185912964	2004.0	1841.0	1941.0	2064.0	2151.0	2413.8774307867434	3.2128708603771554	6258.955240562554	8.33066942518876	1858.594757499299	1858.0	1769.0	1822.0	1895.0	1949.0	0.0	0.0	0.0	0.0	0.0	0.0	3274.0	2095.6564299424185	237.0616724431195	2098.0	976.0	1328.2	1907.0	2283.0	2763.9	3275511.0	0.0	0.0	0.0	0.0	0.0	0.0	0.0	0.0
Position_1	5	14	14.0	0.2333333333333333	0.0038888888888888	0.1395010848286272	266751.00000000023	627955.0000000002	626483.5699467345	2001.4591185912964	2004.0	1841.0	1941.0	2064.0	2151.0	2243.7077871535284	2.9863750647013463	5281.882817616403	7.030186030247433	1858.594757499299	1858.0	1769.0	1822.0	1895.0	1949.0	0.0	0.0	0.0	0.0	0.0	0.0	3163.0	2111.821746160065	253.22698866076576	2076.0	1085.0	1674.65	1975.0	2198.0	2776.0	5224647.0	0.0	0.0	0.0	0.0	0.0	0.0	0.0	0.0
Position_1	7	14	14.0	0.2333333333333333	0.0038888888888888	0.1605787754966472	176822.00000000015	434804.0000000001	433753.0634987388	2001.4591185912964	2004.0	1841.0	1941.0	2064.0	2151.0	2604.3357130887475	3.466370834121123	6404.0424007976335	8.52378043546165	1858.594757499299	1858.0	1769.0	1822.0	1895.0	1949.0	0.0	0.0	0.0	0.0	0.0	0.0	3160.0	2104.069043576684	245.4742860773847	2100.0	1087.0	1535.0	1916.0	2286.5	2704.7	3717890.0	0.0	0.0	0.0	0.0	0.0	0.0	0.0	0.0
Position_1	10	14	14.0	0.2333333333333333	0.0038888888888888	0.1438816594946393	212742.99999999988	462402.9999999999	461385.96467619855	2001.4591185912964	2004.0	1841.0	1941.0	2064.0	2151.0	3177.8168838225865	4.229674272367863	6907.075957987881	9.19331810008187	1858.594757499299	1858.0	1769.0	1822.0	1895.0	1949.0	0.0	0.0	0.0	0.0	0.0	0.0	3109.0	2128.411111111111	269.816353611812	2065.5	995.0	1737.45	1944.0	2290.75	2733.3	3639583.0	0.0	0.0	0.0	0.0	0.0	0.0	0.0	0.0
Position_1	11	14	14.0	0.2333333333333333	0.0038888888888888	0.1366985395574356	116836.9999999999	395696.9999999999	394561.0131763388	2001.4591185912964	2004.0	1841.0	1941.0	2064.0	2151.0	1618.6999975359386	2.154489696720334	5482.122383534143	7.296704892483944	1858.594757499299	1858.0	1769.0	1822.0	1895.0	1949.0	0.0	0.0	0.0	0.0	0.0	0.0	2977.0	2065.1712041884816	206.5764466891826	2073.5	1023.0	1535.05	1930.0	2204.75	2526.2	3944477.0	0.0	0.0	0.0	0.0	0.0	0.0	0.0	0.0
Position_1	13	14	14.0	0.2333333333333333	0.0038888888888888	0.1378741371560065	-42954.99999999988	157065.00000000012	156250.18222596045	2001.4591185912964	2004.0	1841.0	1941.0	2064.0	2151.0	-930.8783588122848	-1.238999095579151	3403.75764001518	4.530401418860203	1858.594757499299	1858.0	1769.0	1822.0	1895.0	1949.0	0.0	0.0	0.0	0.0	0.0	0.0	2642.0	1972.64598540146	114.05122790216092	2014.0	1036.0	1393.45	1853.25	2140.75	2343.1	2702525.0	0.0	0.0	0.0	0.0	0.0	0.0	0.0	0.0
Position_1	14	14	14.0	0.2333333333333333	0.0038888888888888	0.1601444414654191	15918.999999999894	221048.99999999988	220213.3657134848	2001.4591185912964	2004.0	1841.0	1941.0	2064.0	2151.0	334.28375071567643	0.4449316722025653	4641.817250577926	6.17825876051922	1858.594757499299	1858.0	1769.0	1822.0	1895.0	1949.0	0.0	0.0	0.0	0.0	0.0	0.0	3099.0	2015.33024911032	156.7354916110212	2027.0	1013.0	1399.8	1857.0	2193.0	2571.0	2831539.0	0.0	0.0	0.0	0.0	0.0	0.0	0.0	0.0
Position_1	15	14	14.0	0.2333333333333333	0.0038888888888888	0.1645463227297231	16025.00000000002	226119.00000000003	225263.1439585088	2001.4591185912964	2004.0	1841.0	1941.0	2064.0	2151.0	329.7958132923789	0.4389582274921563	4653.547551067666	6.193871790471063	1858.594757499299	1858.0	1769.0	1822.0	1895.0	1949.0	0.0	0.0	0.0	0.0	0.0	0.0	3113.0	2015.1362056984017	156.54144819910266	1998.0	1030.0	1377.0	1858.5	2205.5	2570.5999999999995	2899781.0	0.0	0.0	0.0	0.0	0.0	0.0	0.0	0.0
Position_1	17	14	14.0	0.2333333333333333	0.0038888888888888	0.1661637527780853	96209.00000000007	329371.0000000001	328421.1722736196	2001.4591185912964	2004.0	1841.0	1941.0	2064.0	2151.0	1760.8495554381698	2.343690758288204	6028.259091397115	8.02361285064956	1858.594757499299	1858.0	1769.0	1822.0	1895.0	1949.0	0.0	0.0	0.0	0.0	0.0	0.0	3060.0	2064.243581715717	205.648824216418	2041.0	984.0	1394.4	1913.0	2249.0	2668.4	3296597.0	0.0	0.0	0.0	0.0	0.0	0.0	0.0	0.0
Position_1	21	14	14.0	0.2333333333333333	0.0038888888888888	0.1026845692223081	-54782.00000000013	157501.99999999988	156637.2225960191	2001.4591185912964	2004.0	1841.0	1941.0	2064.0	2151.0	-1076.3628854619087	-1.4326390005498006	3094.6169761239285	4.118935195220948	1858.594757499299	1858.0	1769.0	1822.0	1895.0	1949.0	0.0	0.0	0.0	0.0	0.0	0.0	2692.0	1966.323246217332	107.7284887180324	1974.5	1129.0	1604.0	1879.25	2080.0	2271.0	2859034.0	0.0	0.0	0.0	0.0	0.0	0.0	0.0	0.0
Position_1	24	14	14.0	0.2333333333333333	0.0038888888888888	0.0946099301795818	74737.00000000004	272129.00000000006	271324.8878609477	2001.4591185912964	2004.0	1841.0	1941.0	2064.0	2151.0	1636.991305507869	2.178835427630973	5960.539049955854	7.933477475491242	1858.594757499299	1858.0	1769.0	1822.0	1895.0	1949.0	0.0	0.0	0.0	0.0	0.0	0.0	2752.0	2059.278846153846	200.6840886545472	2064.0	1292.0	1732.15	1963.0	2163.0	2380.3500000000004	2784145.0	0.0	0.0	0.0	0.0	0.0	0.0	0.0	0.0
Position_1	25	14	14.0	0.2333333333333333	0.0038888888888888	0.1635448466045037	125884.9999999998	339190.99999999977	338322.05929352395	2001.4591185912964	2004.0	1841.0	1941.0	2064.0	2151.0	2572.9484601593326	3.4245944004720714	6932.684284465226	9.227402782623216	1858.594757499299	1858.0	1769.0	1822.0	1895.0	1949.0	0.0	0.0	0.0	0.0	0.0	0.0	3041.0	2090.163586584531	231.568829085232	2058.0	1015.0	1507.0	1906.0	2310.0	2682.0	3053729.0	0.0	0.0	0.0	0.0	0.0	0.0	0.0	0.0
Position_1	26	14	14.0	0.2333333333333333	0.0038888888888888	0.1605524652049295	-67505.99999999996	132952.00000000006	132135.3979534625	2001.4591185912964	2004.0	1841.0	1941.0	2064.0	2151.0	-1530.414427515648	-2.036981603023327	3014.1270252579125	4.0118030706182815	1858.594757499299	1858.0	1769.0	1822.0	1895.0	1949.0	0.0	0.0	0.0	0.0	0.0	0.0	2953.0	1954.8332119446468	96.23845444534776	1998.0	1045.0	1278.0	1823.0	2157.0	2390.0	2683986.0	0.0	0.0	0.0	0.0	0.0	0.0	0.0	0.0
Position_1	29	14	14.0	0.2333333333333333	0.0038888888888888	0.1755000609572768	174727.0	421321.0	420316.4545836839	2001.4591185912964	2004.0	1841.0	1941.0	2064.0	2151.0	2703.5920354129926	3.598480999134693	6519.199093169559	8.677053993008682	1858.594757499299	1858.0	1769.0	1822.0	1895.0	1949.0	0.0	0.0	0.0	0.0	0.0	0.0	3179.0	2107.4499703966844	248.8552128973854	2075.0	1023.0	1463.8	1940.0	2311.0	2769.6	3559483.0	0.0	0.0	0.0	0.0	0.0	0.0	0.0	0.0
Position_1	30	14	14.0	0.2333333333333333	0.0038888888888888	0.151303419535152	141454.00000000015	383522.0000000001	382535.8920661624	2001.4591185912964	2004.0	1841.0	1941.0	2064.0	2151.0	2418.045989795844	3.218419212418268	6556.009968600965	8.726049268207884	1858.594757499299	1858.0	1769.0	1822.0	1895.0	1949.0	0.0	0.0	0.0	0.0	0.0	0.0	3040.0	2089.3160434258143	230.7212859265153	2066.5	992.0	1638.0	1899.0	2253.5	2666.15	3464086.0	0.0	0.0	0.0	0.0	0.0	0.0	0.0	0.0
Position_1	31	14	14.0	0.2333333333333333	0.0038888888888888	0.1635538744425454	117356.9999999998	336794.99999999977	335901.0794785534	2001.4591185912964	2004.0	1841.0	1941.0	2064.0	2151.0	2274.788165450098	3.02774304821408	6528.2623122844525	8.689117137650605	1858.594757499299	1858.0	1769.0	1822.0	1895.0	1949.0	0.0	0.0	0.0	0.0	0.0	0.0	3164.0	2082.081836327345	223.48707882804607	2070.0	1062.0	1484.1	1925.0	2239.5	2715.399999999999	3129369.0	0.0	0.0	0.0	0.0	0.0	0.0	0.0	0.0
Position_1	32	14	14.0	0.2333333333333333	0.0038888888888888	0.124520279423099	140469.00000000012	310705.0000000001	310011.51275581744	2001.4591185912964	2004.0	1841.0	1941.0	2064.0	2151.0	4115.30048122978	5.477464940516836	9102.680563117116	12.11566782950888	1858.594757499299	1858.0	1769.0	1822.0	1895.0	1949.0	0.0	0.0	0.0	0.0	0.0	0.0	2989.0	2124.4708404802745	265.8760829809755	2091.5	1437.0	1714.0	1967.5	2288.75	2593.75	2477133.0	0.0	0.0	0.0	0.0	0.0	0.0	0.0	0.0
Position_1	34	14	14.0	0.2333333333333333	0.0038888888888888	0.1757620156476911	71653.99999999987	250941.99999999988	250211.63779086067	2001.4591185912964	2004.0	1841.0	1941.0	2064.0	2151.0	1724.0855943077606	2.294757926023629	6037.980953007211	8.036552648452597	1858.594757499299	1858.0	1769.0	1822.0	1895.0	1949.0	0.0	0.0	0.0	0.0	0.0	0.0	2983.0	2062.3501628664494	203.7554053671504	2068.0	1060.0	1382.8	1864.5	2297.0	2642.95	2532566.0	0.0	0.0	0.0	0.0	0.0	0.0	0.0	0.0
Position_1	36	14	14.0	0.2333333333333333	0.0038888888888888	0.1667042011969771	38548.99999999992	215792.9999999999	215070.9643958509	2001.4591185912964	2004.0	1841.0	1941.0	2064.0	2151.0	1055.266426847933	1.4045596141345988	5907.263691633931	7.862567973564762	1858.594757499299	1858.0	1769.0	1822.0	1895.0	1949.0	0.0	0.0	0.0	0.0	0.0	0.0	2973.0	2035.7537067545304	177.1589492552314	1995.0	979.0	1448.25	1844.0	2231.5	2650.0	2471405.0	0.0	0.0	0.0	0.0	0.0	0.0	0.0	0.0
Position_1	37	14	14.0	0.2333333333333333	0.0038888888888888	0.1843566482833128	144001.9999999999	359789.9999999999	358910.948416036	2001.4591185912964	2004.0	1841.0	1941.0	2064.0	2151.0	2593.434017473473	3.4518606772571925	6479.712956394919	8.624497944961638	1858.594757499299	1858.0	1769.0	1822.0	1895.0	1949.0	0.0	0.0	0.0	0.0	0.0	0.0	3045.0	2101.4303112313937	242.8355537320947	2081.0	1032.0	1401.25	1892.75	2351.0	2747.15	3105914.0	0.0	0.0	0.0	0.0	0.0	0.0	0.0	0.0
Position_1	38	14	14.0	0.2333333333333333	0.0038888888888888	0.1593619388707952	74707.99999999977	264945.99999999977	264171.0309784131	2001.4591185912964	2004.0	1841.0	1941.0	2064.0	2151.0	1636.3048637929164	2.177921773708372	5803.025491814517	7.723826929605122	1858.594757499299	1858.0	1769.0	1822.0	1895.0	1949.0	0.0	0.0	0.0	0.0	0.0	0.0	2911.0	2061.3353798925555	202.74062239325644	2055.0	1031.0	1521.6	1866.0	2263.0	2617.9	2685920.0	0.0	0.0	0.0	0.0	0.0	0.0	0.0	0.0
Position_1	39	14	14.0	0.2333333333333333	0.0038888888888888	0.138475996437995	92578.99999999993	251280.9999999999	250634.49859826188	2001.4591185912964	2004.0	1841.0	1941.0	2064.0	2151.0	2693.737029785891	3.585363986645021	7311.430611495358	9.731514143900322	1858.594757499299	1858.0	1769.0	1822.0	1895.0	1949.0	0.0	0.0	0.0	0.0	0.0	0.0	2806.0	2089.1692732290708	230.5745157297717	2062.0	1202.0	1634.5	1919.0	2288.0	2584.4	2270927.0	0.0	0.0	0.0	0.0	0.0	0.0	0.0	0.0
Position_1	40	14	14.0	0.2333333333333333	0.0038888888888888	0.1576557160538879	185844.0000000002	340750.00000000023	340118.962293244	2001.4591185912964	2004.0	1841.0	1941.0	2064.0	2151.0	5673.959197331894	7.55203969164875	10403.35763592498	13.846869013416148	1858.594757499299	1858.0	1769.0	1822.0	1895.0	1949.0	0.0	0.0	0.0	0.0	0.0	0.0	3071.0	2179.159283694628	320.5645261953289	2174.0	1087.0	1660.0	1947.0	2391.0	2802.0	2312088.0	0.0	0.0	0.0	0.0	0.0	0.0	0.0	0.0
Position_1	41	14	14.0	0.2333333333333333	0.0038888888888888	0.1536940649862552	95415.9999999998	239371.9999999998	238785.56910569096	2001.4591185912964	2004.0	1841.0	1941.0	2064.0	2151.0	3284.886884413441	4.37218444315429	8240.860477234584	10.968585295199231	1858.594757499299	1858.0	1769.0	1822.0	1895.0	1949.0	0.0	0.0	0.0	0.0	0.0	0.0	3067.0	2100.7707910750505	242.1760335757515	2092.0	1103.0	1519.25	1947.25	2271.5	2664.75	2071360.0	0.0	0.0	0.0	0.0	0.0	0.0	0.0	0.0
Position_1	43	14	14.0	0.2333333333333333	0.0038888888888888	0.1616277048553713	129229.99999999993	201062.0	200769.3793103448	2001.4591185912964	2004.0	1841.0	1941.0	2064.0	2151.0	11878.854138089057	15.810754857796532	18481.669664261102	24.599102323131525	1858.594757499299	1858.0	1769.0	1822.0	1895.0	1949.0	0.0	0.0	0.0	0.0	0.0	0.0	3152.0	2266.662601626016	408.0678441267171	2180.0	1463.0	1787.8	1985.75	2512.0	2960.9	1115198.0	0.0	0.0	0.0	0.0	0.0	0.0	0.0	0.0
Position_1	44	14	14.0	0.2333333333333333	0.0038888888888888	0.119099506782565	4917.000000000068	95145.00000000007	94777.43986543328	2001.4591185912964	2004.0	1841.0	1941.0	2064.0	2151.0	335.30641726939626	0.4462928413855664	6488.2507771194405	8.635861784345975	1858.594757499299	1858.0	1769.0	1822.0	1895.0	1949.0	0.0	0.0	0.0	0.0	0.0	0.0	2508.0	2011.956310679612	153.36155318031274	2074.0	1154.0	1468.25	1915.0	2165.75	2307.0	1243389.0	0.0	0.0	0.0	0.0	0.0	0.0	0.0	0.0
Position_1	45	14	14.0	0.2333333333333333	0.0038888888888888	0.1585509485998813	-22456.00000000001	9955.999999999987	9823.963835155608	2001.4591185912964	2004.0	1841.0	1941.0	2064.0	2151.0	-7969.912813709754	-10.607953955047682	3533.507836359734	4.703098930194805	1858.594757499299	1858.0	1769.0	1822.0	1895.0	1949.0	0.0	0.0	0.0	0.0	0.0	0.0	2664.0	1902.8468468468468	44.25208934754778	1981.0	1254.0	1365.1	1681.75	2106.0	2337.15	422432.0	0.0	0.0	0.0	0.0	0.0	0.0	0.0	0.0
Position_1	47	14	14.0	0.2333333333333333	0.0038888888888888	0.1355983670296197	20006.00000000004	105416.00000000004	105068.06686291011	2001.4591185912964	2004.0	1841.0	1941.0	2064.0	2151.0	1482.2998210440703	1.9729410618096577	7810.562727940692	10.39585899088906	1858.594757499299	1858.0	1769.0	1822.0	1895.0	1949.0	0.0	0.0	0.0	0.0	0.0	0.0	2652.0	2038.198290598291	179.60353309899165	2079.0	1294.0	1467.6	1900.0	2214.0	2430.5999999999995	1192346.0	0.0	0.0	0.0	0.0	0.0	0.0	0.0	0.0
Position_1	48	14	14.0	0.2333333333333333	0.0038888888888888	0.125449549922644	63236.99999999991	156822.9999999999	156441.76044294922	2001.4591185912964	2004.0	1841.0	1941.0	2064.0	2151.0	4258.221850991833	5.667693283670129	10560.069663932394	14.055452722694016	1858.594757499299	1858.0	1769.0	1822.0	1895.0	1949.0	0.0	0.0	0.0	0.0	0.0	0.0	2908.0	2102.6536661466457	244.0589086473467	2116.0	1280.0	1587.0	2004.0	2221.0	2563.0	1347801.0	0.0	0.0	0.0	0.0	0.0	0.0	0.0	0.0
Position_1	49	14	14.0	0.2333333333333333	0.0038888888888888	0.1117658917879582	73118.99999999988	151374.99999999988	151056.2099803756	2001.4591185912964	2004.0	1841.0	1941.0	2064.0	2151.0	6091.98521750622	8.108432324500779	12611.96491062521	16.786525296042157	1858.594757499299	1858.0	1769.0	1822.0	1895.0	1949.0	0.0	0.0	0.0	0.0	0.0	0.0	2889.0	2140.416044776119	281.82128727682016	2131.0	1452.0	1758.25	1972.75	2296.0	2550.25	1147263.0	0.0	0.0	0.0	0.0	0.0	0.0	0.0	0.0
Position_1	50	14	14.0	0.2333333333333333	0.0038888888888888	0.1667206118440711	-5038.999999999985	23139.00000000001	23024.211802635306	2001.4591185912964	2004.0	1841.0	1941.0	2064.0	2151.0	-2104.6045433152804	-2.8012286471526378	9664.307308547815	12.86319302767714	1858.594757499299	1858.0	1769.0	1822.0	1895.0	1949.0	0.0	0.0	0.0	0.0	0.0	0.0	2728.0	1977.8911917098449	119.2964342105456	2021.0	1316.0	1400.0	1736.0	2187.0	2492.6	381733.0	0.0	0.0	0.0	0.0	0.0	0.0	0.0	0.0
Position_1	1	15	15.0	0.25	0.0041666666666666	0.0830050327503933	73842.99999999971	279466.4999999997	279833.51990468166	2002.2938846674017	2005.0	1841.0	1941.0	2065.0	2153.0	1908.271158694943	2.5399089122229688	7222.050319887083	9.612548975769704	1860.2420801794224	1860.5	1773.0	1824.0	1895.0	1950.0	0.0	0.0	0.0	0.0	0.0	0.0	2476.0	2056.892480674631	196.6504004952085	2080.0	1198.0	1763.1	1983.0	2165.0	2286.8	2926958.0	0.0	0.0	0.0	0.0	0.0	0.0	0.0	0.0
Position_1	2	15	15.0	0.25	0.0041666666666666	0.1559971742961607	212296.0000000001	439883.50000000006	440289.7237174098	2002.2938846674017	2005.0	1841.0	1941.0	2065.0	2153.0	3888.476081344642	5.175561664269718	8057.035781777167	10.72391462554541	1860.2420801794224	1860.5	1773.0	1824.0	1895.0	1950.0	0.0	0.0	0.0	0.0	0.0	0.0	3143.0	2139.791111111111	279.5490309316888	2114.0	999.0	1644.2	1974.5	2283.5	2801.9	3370171.0	0.0	0.0	0.0	0.0	0.0	0.0	0.0	0.0
Position_1	3	15	15.0	0.25	0.0041666666666666	0.1279970553517032	136013.9999999998	472843.49999999977	473444.7111017662	2002.2938846674017	2005.0	1841.0	1941.0	2065.0	2153.0	1232.212201434622	1.6400744401094816	4283.702634060113	5.70160820593401	1860.2420801794224	1860.5	1773.0	1824.0	1895.0	1950.0	0.0	0.0	0.0	0.0	0.0	0.0	3262.0	2063.3500643500643	203.10798417064188	2061.0	1026.0	1630.5	1935.0	2214.0	2462.0	4809669.0	0.0	0.0	0.0	0.0	0.0	0.0	0.0	0.0
Position_1	4	15	15.0	0.25	0.0041666666666666	0.1553771056768814	172673.9999999999	384222.0	384599.5946173256	2002.2938846674017	2005.0	1841.0	1941.0	2065.0	2153.0	3210.8566796285804	4.27365024058564	7144.57170830729	9.509424943757002	1860.2420801794224	1860.5	1773.0	1824.0	1895.0	1950.0	0.0	0.0	0.0	0.0	0.0	0.0	3186.0	2122.946721311476	262.704641132053	2106.5	1044.0	1654.75	1943.0	2292.0	2696.85	3107994.0	0.0	0.0	0.0	0.0	0.0	0.0	0.0	0.0
Position_1	5	15	15.0	0.25	0.0041666666666666	0.1217161172564373	353394.9999999997	727649.9999999997	728318.0123352958	2002.2938846674017	2005.0	1841.0	1941.0	2065.0	2153.0	2850.561713107772	3.794097640146445	5869.384769288958	7.812151127923602	1860.2420801794224	1860.5	1773.0	1824.0	1895.0	1950.0	0.0	0.0	0.0	0.0	0.0	0.0	3096.0	2141.445945945946	281.20386576652345	2096.0	1488.0	1799.35	2000.0	2218.0	2773.5999999999967	5546345.0	0.0	0.0	0.0	0.0	0.0	0.0	0.0	0.0
Position_1	7	15	15.0	0.25	0.0041666666666666	0.1425743116748967	194531.99999999985	443071.9999999998	443515.6220913933	2002.2938846674017	2005.0	1841.0	1941.0	2065.0	2153.0	3053.554476485517	4.064281008202223	6954.868551217237	9.256930041670142	1860.2420801794224	1860.5	1773.0	1824.0	1895.0	1950.0	0.0	0.0	0.0	0.0	0.0	0.0	3110.0	2118.1	257.85791982057754	2091.0	1120.0	1716.8	1942.0	2266.0	2693.3499999999995	3643132.0	0.0	0.0	0.0	0.0	0.0	0.0	0.0	0.0
Position_1	10	15	15.0	0.25	0.0041666666666666	0.1351113889614517	163976.00000000003	410493.0	410933.0112139055	2002.2938846674017	2005.0	1841.0	1941.0	2065.0	2153.0	2422.314784864377	3.2241009786544863	6063.95608493519	8.071125549048737	1860.2420801794224	1860.5	1773.0	1824.0	1895.0	1950.0	0.0	0.0	0.0	0.0	0.0	0.0	3121.0	2101.117233294256	240.8751531148332	2073.5	1090.0	1707.5	1938.0	2217.0	2675.5	3584506.0	0.0	0.0	0.0	0.0	0.0	0.0	0.0	0.0
Position_1	11	15	15.0	0.25	0.0041666666666666	0.1092676610140291	94149.99999999996	319425.49999999994	319827.5970002805	2002.2938846674017	2005.0	1841.0	1941.0	2065.0	2153.0	1645.4314576803697	2.190069270172572	5582.504153853224	7.430313028778642	1860.2420801794224	1860.5	1773.0	1824.0	1895.0	1950.0	0.0	0.0	0.0	0.0	0.0	0.0	2980.0	2065.3912764592687	205.1491962798464	2053.0	1104.0	1727.9	1938.0	2185.0	2491.2	3219945.0	0.0	0.0	0.0	0.0	0.0	0.0	0.0	0.0
Position_1	13	15	15.0	0.25	0.0041666666666666	0.1412650020734161	-170.00000000001955	209933.0	210308.01541911985	2002.2938846674017	2005.0	1841.0	1941.0	2065.0	2153.0	-3.573824454474396	-0.0047567603489054	4413.315818829924	5.874123354862628	1860.2420801794224	1860.5	1773.0	1824.0	1895.0	1950.0	0.0	0.0	0.0	0.0	0.0	0.0	2817.0	2004.8830811554333	144.6410009760109	2026.0	1024.0	1464.65	1873.25	2167.0	2428.0	2915100.0	0.0	0.0	0.0	0.0	0.0	0.0	0.0	0.0
Position_1	14	15	15.0	0.25	0.0041666666666666	0.1726977528353389	120179.00000000023	336206.50000000023	336592.0901317638	2002.2938846674017	2005.0	1841.0	1941.0	2065.0	2153.0	2308.312810655554	3.072364350982542	6457.615481703671	8.595086206147586	1860.2420801794224	1860.5	1773.0	1824.0	1895.0	1950.0	0.0	0.0	0.0	0.0	0.0	0.0	3143.0	2085.3872909699	225.14521079047745	2057.0	997.0	1477.7	1910.0	2247.5	2799.3	3117654.0	0.0	0.0	0.0	0.0	0.0	0.0	0.0	0.0
Position_1	15	15	15.0	0.25	0.0041666666666666	0.1788667181282435	84744.99999999974	310164.99999999977	310567.3549201008	2002.2938846674017	2005.0	1841.0	1941.0	2065.0	2153.0	1556.771059465032	2.0720622801479576	5697.750848533517	7.58370637939811	1860.2420801794224	1860.5	1773.0	1824.0	1895.0	1950.0	0.0	0.0	0.0	0.0	0.0	0.0	3165.0	2059.323717948718	199.0816377692954	2049.0	1033.0	1420.8	1865.0	2273.0	2725.5999999999985	3212545.0	0.0	0.0	0.0	0.0	0.0	0.0	0.0	0.0
Position_1	17	15	15.0	0.25	0.0041666666666666	0.1388685372531483	100321.99999999993	313170.49999999994	313550.4158957108	2002.2938846674017	2005.0	1841.0	1941.0	2065.0	2153.0	2104.996022475617	2.801749705915046	6571.067730474877	8.746091149262062	1860.2420801794224	1860.5	1773.0	1824.0	1895.0	1950.0	0.0	0.0	0.0	0.0	0.0	0.0	2914.0	2073.107264086897	212.86518390747503	2069.0	1073.0	1617.6	1937.0	2204.0	2588.8	3053687.0	0.0	0.0	0.0	0.0	0.0	0.0	0.0	0.0
Position_1	21	15	15.0	0.25	0.0041666666666666	0.1199548578828691	49662.99999999989	260199.49999999988	260575.2891785815	2002.2938846674017	2005.0	1841.0	1941.0	2065.0	2153.0	1022.859688182044	1.3614262449703007	5359.071732177361	7.132924475528067	1860.2420801794224	1860.5	1773.0	1824.0	1895.0	1950.0	0.0	0.0	0.0	0.0	0.0	0.0	3019.0	2039.0857927247769	178.8437125453545	2002.0	1277.0	1720.0	1895.0	2130.0	2568.4	2970948.0	0.0	0.0	0.0	0.0	0.0	0.0	0.0	0.0
Position_1	24	15	15.0	0.25	0.0041666666666666	0.086022496921795	65823.00000000017	258008.0000000001	258351.0333613684	2002.2938846674017	2005.0	1841.0	1941.0	2065.0	2153.0	1490.4271722828846	1.983758566308519	5842.063319301182	7.775786277989872	1860.2420801794224	1860.5	1773.0	1824.0	1895.0	1950.0	0.0	0.0	0.0	0.0	0.0	0.0	2601.0	2054.490977443609	194.2488972641868	2063.0	1420.0	1759.15	1948.0	2169.0	2328.55	2732473.0	0.0	0.0	0.0	0.0	0.0	0.0	0.0	0.0
Position_1	25	15	15.0	0.25	0.0041666666666666	0.1497373435740237	126559.00000000006	336084.00000000006	336457.9837398376	2002.2938846674017	2005.0	1841.0	1941.0	2065.0	2153.0	2617.598328649435	3.484023375432398	6951.168361679664	9.252005089395633	1860.2420801794224	1860.5	1773.0	1824.0	1895.0	1950.0	0.0	0.0	0.0	0.0	0.0	0.0	3037.0	2092.2820689655173	232.0399887860949	2079.0	1016.0	1556.5	1933.0	2277.0	2617.0	3033809.0	0.0	0.0	0.0	0.0	0.0	0.0	0.0	0.0
Position_1	26	15	15.0	0.25	0.0041666666666666	0.1508004494411195	-77410.0000000001	101336.4999999999	101655.5468180544	2002.2938846674017	2005.0	1841.0	1941.0	2065.0	2153.0	-1966.4998359408728	-2.617411281637301	2574.321284392479	3.426421629526389	1860.2420801794224	1860.5	1773.0	1824.0	1895.0	1950.0	0.0	0.0	0.0	0.0	0.0	0.0	2604.0	1942.4211802748584	82.17910009543607	1971.0	1090.0	1306.8	1822.0	2134.0	2347.8	2402775.0	0.0	0.0	0.0	0.0	0.0	0.0	0.0	0.0
Position_1	29	15	15.0	0.25	0.0041666666666666	0.1772102041833331	174090.0000000002	411792.5000000002	412216.7781048504	2002.2938846674017	2005.0	1841.0	1941.0	2065.0	2153.0	2996.6499027967006	3.988541020622409	7088.275921060425	9.434495250931429	1860.2420801794224	1860.5	1773.0	1824.0	1895.0	1950.0	0.0	0.0	0.0	0.0	0.0	0.0	3178.0	2110.8297872340427	250.5877070546203	2075.0	1025.0	1421.0	1943.0	2296.0	2807.8	3472315.0	0.0	0.0	0.0	0.0	0.0	0.0	0.0	0.0
Position_1	30	15	15.0	0.25	0.0041666666666666	0.1556025186700824	114303.9999999999	343625.4999999999	344034.8187552566	2002.2938846674017	2005.0	1841.0	1941.0	2065.0	2153.0	2004.0788766445685	2.66742898481392	6024.746343316318	8.01893738295402	1860.2420801794224	1860.5	1773.0	1824.0	1895.0	1950.0	0.0	0.0	0.0	0.0	0.0	0.0	3049.0	2077.02520478891	216.78312460948743	2063.0	1000.0	1595.6	1899.0	2237.0	2682.0999999999995	3296239.0	0.0	0.0	0.0	0.0	0.0	0.0	0.0	0.0
Position_1	31	15	15.0	0.25	0.0041666666666666	0.1567502402181896	146490.99999999968	350958.4999999997	351323.456546117	2002.2938846674017	2005.0	1841.0	1941.0	2065.0	2153.0	3141.969760287572	4.181961750942757	7527.431679187713	10.019011564998843	1860.2420801794224	1860.5	1773.0	1824.0	1895.0	1950.0	0.0	0.0	0.0	0.0	0.0	0.0	3090.0	2108.527208480565	248.2851283011428	2098.0	997.0	1613.7	1923.0	2273.0	2711.2	2983566.0	0.0	0.0	0.0	0.0	0.0	0.0	0.0	0.0
Position_1	32	15	15.0	0.25	0.0041666666666666	0.1326830792939653	109017.0000000001	295855.5000000001	296188.99032800697	2002.2938846674017	2005.0	1841.0	1941.0	2065.0	2153.0	2852.3925941535863	3.796534542818423	7740.958172941889	10.303215328185653	1860.2420801794224	1860.5	1773.0	1824.0	1895.0	1950.0	0.0	0.0	0.0	0.0	0.0	0.0	2977.0	2089.3132250580047	229.0711448785824	2071.0	1058.0	1676.0	1948.0	2253.0	2567.4	2701482.0	0.0	0.0	0.0	0.0	0.0	0.0	0.0	0.0
Position_1	34	15	15.0	0.25	0.0041666666666666	0.177845533567652	97003.00000000016	301615.0000000002	301980.2144659381	2002.2938846674017	2005.0	1841.0	1941.0	2065.0	2153.0	1832.843779861705	2.439515070995929	5698.928658525897	7.585274044497969	1860.2420801794224	1860.5	1773.0	1824.0	1895.0	1950.0	0.0	0.0	0.0	0.0	0.0	0.0	2933.0	2073.504943502825	213.2628633234026	2093.0	1050.0	1390.0	1866.75	2309.0	2677.75	2936083.0	0.0	0.0	0.0	0.0	0.0	0.0	0.0	0.0
Position_1	36	15	15.0	0.25	0.0041666666666666	0.1273536714788309	86969.99999999971	282333.9999999997	282682.70759742067	2002.2938846674017	2005.0	1841.0	1941.0	2065.0	2153.0	2086.297913006398	2.776862522211516	6772.827813852475	9.014633820237645	1860.2420801794224	1860.5	1773.0	1824.0	1895.0	1950.0	0.0	0.0	0.0	0.0	0.0	0.0	2922.0	2069.326923076923	209.0848428975005	2024.5	1273.0	1726.0	1900.0	2191.25	2584.3500000000004	2797730.0	0.0	0.0	0.0	0.0	0.0	0.0	0.0	0.0
Position_1	37	15	15.0	0.25	0.0041666666666666	0.1645192462214594	184498.0000000001	412374.5000000001	412781.23955705104	2002.2938846674017	2005.0	1841.0	1941.0	2065.0	2153.0	3334.009423448825	4.437566542610386	7451.899039501767	9.918477621576852	1860.2420801794224	1860.5	1773.0	1824.0	1895.0	1950.0	0.0	0.0	0.0	0.0	0.0	0.0	3057.0	2121.993024730501	261.75094455107865	2092.0	1034.0	1589.0	1904.0	2349.0	2737.999999999999	3346383.0	0.0	0.0	0.0	0.0	0.0	0.0	0.0	0.0
Position_1	38	15	15.0	0.25	0.0041666666666666	0.1393645672707856	21992.99999999996	189613.0	189912.18699187	2002.2938846674017	2005.0	1841.0	1941.0	2065.0	2153.0	634.2412832659198	0.8441751480269393	5468.121331510074	7.278069492239908	1860.2420801794224	1860.5	1773.0	1824.0	1895.0	1950.0	0.0	0.0	0.0	0.0	0.0	0.0	2941.0	2023.9594827586209	163.71740257919828	1983.5	1180.0	1592.95	1858.75	2187.5	2538.2	2347793.0	0.0	0.0	0.0	0.0	0.0	0.0	0.0	0.0
Position_1	39	15	15.0	0.25	0.0041666666666666	0.1347695576215929	126420.0000000002	291150.0000000002	291444.02859545866	2002.2938846674017	2005.0	1841.0	1941.0	2065.0	2153.0	3466.094702864622	4.613372049512812	7982.546058685602	10.624768804110536	1860.2420801794224	1860.5	1773.0	1824.0	1895.0	1950.0	0.0	0.0	0.0	0.0	0.0	0.0	2875.0	2115.894736842105	255.65265666268303	2072.5	1351.0	1690.9	1930.5	2312.25	2628.1	2412120.0	0.0	0.0	0.0	0.0	0.0	0.0	0.0	0.0
Position_1	40	15	15.0	0.25	0.0041666666666666	0.1486203715300673	157320.00000000015	340112.5000000002	340438.76857303083	2002.2938846674017	2005.0	1841.0	1941.0	2065.0	2153.0	3933.106110901041	5.234964233609285	8503.04190277034	11.31754877258732	1860.2420801794224	1860.5	1773.0	1824.0	1895.0	1950.0	0.0	0.0	0.0	0.0	0.0	0.0	3009.0	2129.3636363636365	269.1215561842141	2125.0	1067.0	1634.6	1922.0	2328.0	2673.8	2693645.0	0.0	0.0	0.0	0.0	0.0	0.0	0.0	0.0
Position_1	41	15	15.0	0.25	0.0041666666666666	0.159078355765146	89555.00000000007	254863.0000000001	255158.06027474088	2002.2938846674017	2005.0	1841.0	1941.0	2065.0	2153.0	2529.4081964889383	3.366642309526777	7198.398315914913	9.581068158482749	1860.2420801794224	1860.5	1773.0	1824.0	1895.0	1950.0	0.0	0.0	0.0	0.0	0.0	0.0	3094.0	2083.2823426573427	223.04026247792035	2085.5	1017.0	1489.6	1902.75	2274.5	2652.2499999999995	2383275.0	0.0	0.0	0.0	0.0	0.0	0.0	0.0	0.0
Position_1	43	15	15.0	0.25	0.0041666666666666	0.1488183257863667	182389.0000000001	316196.0000000001	316434.833753855	2002.2938846674017	2005.0	1841.0	1941.0	2065.0	2153.0	6913.060795532164	9.201283918853308	11984.72589522442	15.951670166543703	1860.2420801794224	1860.5	1773.0	1824.0	1895.0	1950.0	0.0	0.0	0.0	0.0	0.0	0.0	3070.0	2201.964362850972	341.7222826715497	2146.5	1182.0	1758.0	1960.0	2400.75	2829.0	2039019.0	0.0	0.0	0.0	0.0	0.0	0.0	0.0	0.0
Position_1	44	15	15.0	0.25	0.0041666666666666	0.1082126221814927	34764.00000000007	148052.00000000006	148254.20913933293	2002.2938846674017	2005.0	1841.0	1941.0	2065.0	2153.0	1682.3170193137878	2.239163952706652	7164.607045893582	9.536091978084356	1860.2420801794224	1860.5	1773.0	1824.0	1895.0	1950.0	0.0	0.0	0.0	0.0	0.0	0.0	2555.0	2049.341836734694	189.0997565552716	2084.5	1206.0	1620.9	1950.0	2183.25	2340.0	1606684.0	0.0	0.0	0.0	0.0	0.0	0.0	0.0	0.0
Position_1	45	15	15.0	0.25	0.0041666666666666	0.1784251729261741	23122.0	121382.0	121557.38547799278	2002.2938846674017	2005.0	1841.0	1941.0	2065.0	2153.0	1502.2679447805365	1.999518634502894	7886.354453479417	10.496737777581105	1860.2420801794224	1860.5	1773.0	1824.0	1895.0	1950.0	0.0	0.0	0.0	0.0	0.0	0.0	2823.0	2039.0029411764704	178.7608609970482	2073.5	1168.0	1316.95	1848.5	2251.25	2620.1	1386522.0	0.0	0.0	0.0	0.0	0.0	0.0	0.0	0.0
Position_1	47	15	15.0	0.25	0.0041666666666666	0.1348672499558885	-29175.00000000008	111856.99999999993	112108.72974488368	2002.2938846674017	2005.0	1841.0	1941.0	2065.0	2153.0	-1040.5793698046723	-1.3850111412100192	3989.583087171924	5.31013508902583	1860.2420801794224	1860.5	1773.0	1824.0	1895.0	1950.0	0.0	0.0	0.0	0.0	0.0	0.0	2634.0	1975.107581967213	114.86550178779066	2033.0	1080.0	1403.75	1855.75	2138.0	2320.25	1927705.0	0.0	0.0	0.0	0.0	0.0	0.0	0.0	0.0
Position_1	48	15	15.0	0.25	0.0041666666666666	0.1259058824297027	132065.0	278299.0	278560.01485842455	2002.2938846674017	2005.0	1841.0	1941.0	2065.0	2153.0	4584.367290792107	6.101792864044294	9660.582536327964	12.85823535585252	1860.2420801794224	1860.5	1773.0	1824.0	1895.0	1950.0	0.0	0.0	0.0	0.0	0.0	0.0	2983.0	2135.4990118577075	275.2569316782851	2121.0	1257.0	1726.55	1988.75	2258.5	2644.0	2161125.0	0.0	0.0	0.0	0.0	0.0	0.0	0.0	0.0
Position_1	49	15	15.0	0.25	0.0041666666666666	0.1337801780281876	51423.999999999935	200403.5	200669.41533501548	2002.2938846674017	2005.0	1841.0	1941.0	2065.0	2153.0	1628.6870463916655	2.1677824587473067	6347.12555424612	8.448024112701585	1860.2420801794224	1860.5	1773.0	1824.0	1895.0	1950.0	0.0	0.0	0.0	0.0	0.0	0.0	2691.0	2054.877788554801	194.63570837537875	2079.0	1104.0	1599.0	1911.0	2226.0	2468.0	2118579.0	0.0	0.0	0.0	0.0	0.0	0.0	0.0	0.0
Position_1	50	15	15.0	0.25	0.0041666666666666	0.1801385956571768	15134.999999999967	101401.49999999996	101555.4781328848	2002.2938846674017	2005.0	1841.0	1941.0	2065.0	2153.0	1107.9172209801463	1.4746378211245748	7422.825773585631	9.879781104642475	1860.2420801794224	1860.5	1773.0	1824.0	1895.0	1950.0	0.0	0.0	0.0	0.0	0.0	0.0	2810.0	2030.3517587939696	170.10967861454742	2071.0	1085.0	1309.0	1838.0	2274.0	2590.4	1212120.0	0.0	0.0	0.0	0.0	0.0	0.0	0.0	0.0
Position_1	52	15	15.0	0.25	0.0041666666666666	0.1172492834193472	118080.00000000016	222842.5000000001	223029.4918699189	2002.2938846674017	2005.0	1841.0	1941.0	2065.0	2153.0	6425.839853069425	8.552792844435404	12126.949673590976	16.140970015549588	1860.2420801794224	1860.5	1773.0	1824.0	1895.0	1950.0	0.0	0.0	0.0	0.0	0.0	0.0	2772.0	2167.8689655172416	307.6268853378192	2120.0	1511.0	1812.4	1982.0	2372.0	2619.0	1571705.0	0.0	0.0	0.0	0.0	0.0	0.0	0.0	0.0
Position_1	53	15	15.0	0.25	0.0041666666666666	0.1519172914158947	166804.99999999997	339193.5	339501.19834594906	2002.2938846674017	2005.0	1841.0	1941.0	2065.0	2153.0	4259.668184592088	5.669618353692068	8661.921167653467	11.529017074146765	1860.2420801794224	1860.5	1773.0	1824.0	1895.0	1950.0	0.0	0.0	0.0	0.0	0.0	0.0	3083.0	2144.8197820620285	284.5777018826061	2115.0	1020.0	1655.2	1946.0	2336.0	2723.5999999999995	2558770.0	0.0	0.0	0.0	0.0	0.0	0.0	0.0	0.0
Position_1	54	15	15.0	0.25	0.0041666666666666	0.1446112938444924	-15490.999999999998	40430.5	40530.31497056354	2002.2938846674017	2005.0	1841.0	1941.0	2065.0	2153.0	-2175.980138694228	-2.8962295646020166	5679.166289941061	7.558970331911551	1860.2420801794224	1860.5	1773.0	1824.0	1895.0	1950.0	0.0	0.0	0.0	0.0	0.0	0.0	2635.0	1964.9715762273904	104.7294960479678	2009.0	1185.0	1336.1	1845.0	2140.0	2367.7	760444.0	0.0	0.0	0.0	0.0	0.0	0.0	0.0	0.0
Position_1	55	15	15.0	0.25	0.0041666666666666	0.1061980348637771	42892.9999999999	110085.4999999999	110205.4327165685	2002.2938846674017	2005.0	1841.0	1941.0	2065.0	2153.0	4822.657026565951	6.418956502359281	12377.41846217394	16.474343973153513	1860.2420801794224	1860.5	1773.0	1824.0	1895.0	1950.0	0.0	0.0	0.0	0.0	0.0	0.0	2718.0	2097.243010752688	237.0009305732656	2109.0	1452.0	1680.0	1961.0	2233.0	2459.4	975218.0	0.0	0.0	0.0	0.0	0.0	0.0	0.0	0.0
Position_1	56	15	15.0	0.25	0.0041666666666666	0.1285772841133322	-27287.000000000004	-8213.000000000004	-8178.954583683757	2002.2938846674017	2005.0	1841.0	1941.0	2065.0	2153.0	-20487.140847300416	-27.26838446775685	-6166.338834568782	-8.207396988811048	1860.2420801794224	1860.5	1773.0	1824.0	1895.0	1950.0	0.0	0.0	0.0	0.0	0.0	0.0	2381.0	1798.280303030303	-61.96177714911937	1800.5	1165.0	1353.0	1674.75	1934.25	2171.5999999999995	237373.0	0.0	0.0	0.0	0.0	0.0	0.0	0.0	0.0
Position_1	57	15	15.0	0.25	0.0041666666666666	0.1323168108855163	113965.0	164829.0	164919.7877768433	2002.2938846674017	2005.0	1841.0	1941.0	2065.0	2153.0	18873.01969959424	25.119989220159933	27296.28363150458	36.3313535135326	1860.2420801794224	1860.5	1773.0	1824.0	1895.0	1950.0	0.0	0.0	0.0	0.0	0.0	0.0	3255.0	2328.7642045454545	468.5221243660321	2312.0	1694.0	1915.3	2083.25	2506.0	2940.95	819725.0	0.0	0.0	0.0	0.0	0.0	0.0	0.0	0.0
Position_1	1	16	16.0	0.2666666666666666	0.0044444444444444	0.0824344283707998	51681.99999999999	255697.0	254796.86711522297	2002.749988287732	2006.0	1841.0	1942.0	2066.0	2154.0	1235.253987539522	1.6441230574151038	6111.426393171574	8.134308529311365	1861.6397532940848	1861.0	1774.0	1825.0	1898.0	1950.0	0.0	0.0	0.0	0.0	0.0	0.0	2614.0	2042.732054015636	181.0923007215515	2064.0	1251.0	1729.9	1958.0	2148.5	2272.0	2874124.0	0.0	0.0	0.0	0.0	0.0	0.0	0.0	0.0
Position_1	2	16	16.0	0.2666666666666666	0.0044444444444444	0.1400927171610147	264077.00000000023	492017.0000000002	491011.3078216993	2002.749988287732	2006.0	1841.0	1942.0	2066.0	2154.0	4835.83820263616	6.436500647708728	9009.927426267468	11.992213404362	1861.6397532940848	1861.0	1774.0	1825.0	1898.0	1950.0	0.0	0.0	0.0	0.0	0.0	0.0	3177.0	2173.9879134860053	312.34816019192067	2106.0	1236.0	1782.0	1980.0	2322.25	2805.3499999999995	3417509.0	0.0	0.0	0.0	0.0	0.0	0.0	0.0	0.0
Position_1	3	16	16.0	0.2666666666666666	0.0044444444444444	0.1363313463964665	235959.00000000032	568009.0000000003	566543.9649565467	2002.749988287732	2006.0	1841.0	1942.0	2066.0	2154.0	2141.1770405982	2.8499066410362035	5154.318460635711	6.860397871106131	1861.6397532940848	1861.0	1774.0	1825.0	1898.0	1950.0	0.0	0.0	0.0	0.0	0.0	0.0	3801.0	2109.038864628821	247.3991113347365	2086.0	1104.0	1727.9	1972.25	2216.0	2589.649999999999	4829699.0	0.0	0.0	0.0	0.0	0.0	0.0	0.0	0.0
Position_1	4	16	16.0	0.2666666666666666	0.0044444444444444	0.1354582826282434	157088.99999999985	349503.9999999999	348655.0473787496	2002.749988287732	2006.0	1841.0	1942.0	2066.0	2154.0	3483.890352245336	4.637058058838543	7751.234100867372	10.316892588254472	1861.6397532940848	1861.0	1774.0	1825.0	1898.0	1950.0	0.0	0.0	0.0	0.0	0.0	0.0	3079.0	2124.3790504898266	262.739297195742	2102.0	1047.0	1745.9	1969.5	2258.5	2675.3	2819051.0	0.0	0.0	0.0	0.0	0.0	0.0	0.0	0.0
Position_1	5	16	16.0	0.2666666666666666	0.0044444444444444	0.1419982247760345	335608.00000000047	677953.0000000005	676442.5424726668	2002.749988287732	2006.0	1841.0	1942.0	2066.0	2154.0	3026.625329856822	4.02843831403943	6114.007181749007	8.137743558907928	1861.6397532940848	1861.0	1774.0	1825.0	1898.0	1950.0	0.0	0.0	0.0	0.0	0.0	0.0	3263.0	2148.1465480728507	286.5067947787661	2076.0	1430.0	1752.0	1957.0	2271.0	2820.0	5071774.0	0.0	0.0	0.0	0.0	0.0	0.0	0.0	0.0
Position_1	7	16	16.0	0.2666666666666666	0.0044444444444444	0.1455146259917937	111620.00000000032	339705.00000000035	338698.6680684053	2002.749988287732	2006.0	1841.0	1942.0	2066.0	2154.0	1992.9496875840664	2.652616034174392	6065.355434695788	8.072988083580094	1861.6397532940848	1861.0	1774.0	1825.0	1898.0	1950.0	0.0	0.0	0.0	0.0	0.0	0.0	3033.0	2076.9599491417675	215.32019584768287	2061.0	1139.0	1632.2	1921.0	2236.0	2655.2	3267058.0	0.0	0.0	0.0	0.0	0.0	0.0	0.0	0.0
Position_1	10	16	16.0	0.2666666666666666	0.0044444444444444	0.1389505027174799	147536.99999999977	385626.99999999977	384576.5250911129	2002.749988287732	2006.0	1841.0	1942.0	2066.0	2154.0	2355.1716177116887	3.134733423174257	6155.864396207773	8.193455511352544	1861.6397532940848	1861.0	1774.0	1825.0	1898.0	1950.0	0.0	0.0	0.0	0.0	0.0	0.0	3192.0	2095.8520097442142	234.21225645012964	2082.5	1112.0	1695.05	1914.25	2244.0	2652.8499999999995	3441389.0	0.0	0.0	0.0	0.0	0.0	0.0	0.0	0.0
Position_1	11	16	16.0	0.2666666666666666	0.0044444444444444	0.1153912449198881	76339.00000000017	292099.0000000002	291147.04709840234	2002.749988287732	2006.0	1841.0	1942.0	2066.0	2154.0	1468.092720082439	1.954031410429726	5617.422489728181	7.476789333828209	1861.6397532940848	1861.0	1774.0	1825.0	1898.0	1950.0	0.0	0.0	0.0	0.0	0.0	0.0	2957.0	2057.3030913978496	195.663338103765	2048.5	1165.0	1669.7	1912.0	2219.25	2444.0	3061267.0	0.0	0.0	0.0	0.0	0.0	0.0	0.0	0.0
Position_1	13	16	16.0	0.2666666666666666	0.0044444444444444	0.1512449081027862	-31000.99999999989	190704.0000000001	189725.8172133448	2002.749988287732	2006.0	1841.0	1942.0	2066.0	2154.0	-593.7020228299277	-0.7902173923866338	3652.183818643236	4.861056662614147	1861.6397532940848	1861.0	1774.0	1825.0	1898.0	1950.0	0.0	0.0	0.0	0.0	0.0	0.0	2857.0	1985.724656638325	124.08490334424118	1986.0	1007.0	1382.0	1828.0	2172.0	2465.0	3036173.0	0.0	0.0	0.0	0.0	0.0	0.0	0.0	0.0
Position_1	14	16	16.0	0.2666666666666666	0.0044444444444444	0.1556450870415786	68454.99999999984	286244.9999999998	285284.0905522848	2002.749988287732	2006.0	1841.0	1942.0	2066.0	2154.0	1323.2457630595584	1.761240110632272	5533.1602285732815	7.364636264231037	1861.6397532940848	1861.0	1774.0	1825.0	1898.0	1950.0	0.0	0.0	0.0	0.0	0.0	0.0	3137.0	2051.5758988015978	189.9361455075132	2057.0	1012.0	1457.15	1893.0	2235.0	2594.8	3081467.0	0.0	0.0	0.0	0.0	0.0	0.0	0.0	0.0
Position_1	15	16	16.0	0.2666666666666666	0.0044444444444444	0.1714516563873175	103437.00000000016	351967.0000000001	350870.4628539392	2002.749988287732	2006.0	1841.0	1942.0	2066.0	2154.0	1659.3242038700785	2.208560515351074	5646.213270527367	7.515109863071925	1861.6397532940848	1861.0	1774.0	1825.0	1898.0	1950.0	0.0	0.0	0.0	0.0	0.0	0.0	3163.0	2066.348308051342	204.7085547572574	2049.5	1095.0	1469.65	1881.25	2241.0	2731.35	3541721.0	0.0	0.0	0.0	0.0	0.0	0.0	0.0	0.0
Position_1	17	16	16.0	0.2666666666666666	0.0044444444444444	0.1451015881177048	73851.00000000007	292511.00000000006	291546.25203252054	2002.749988287732	2006.0	1841.0	1942.0	2066.0	2154.0	1422.698700714874	1.893611970651497	5635.062756696702	7.500268529163311	1861.6397532940848	1861.0	1774.0	1825.0	1898.0	1950.0	0.0	0.0	0.0	0.0	0.0	0.0	2991.0	2054.972811671088	193.333058377003	2067.0	1043.0	1452.7	1938.75	2217.0	2517.0	3098899.0	0.0	0.0	0.0	0.0	0.0	0.0	0.0	0.0
Position_1	21	16	16.0	0.2666666666666666	0.0044444444444444	0.1252035685418959	91819.99999999977	311349.99999999977	310381.4135127557	2002.749988287732	2006.0	1841.0	1942.0	2066.0	2154.0	1722.4891729442204	2.292633089188757	5840.742801091092	7.774028668252243	1861.6397532940848	1861.0	1774.0	1825.0	1898.0	1950.0	0.0	0.0	0.0	0.0	0.0	0.0	3015.0	2066.647291941876	205.00753864779108	2018.0	1312.0	1710.65	1908.25	2192.0	2589.35	3128904.0	0.0	0.0	0.0	0.0	0.0	0.0	0.0	0.0
Position_1	24	16	16.0	0.2666666666666666	0.0044444444444444	0.1310399243037079	34345.000000000095	252715.0000000001	251751.53153910872	2002.749988287732	2006.0	1841.0	1942.0	2066.0	2154.0	705.820421956079	0.9394469816235412	5193.518938262632	6.912573706827563	1861.6397532940848	1861.0	1774.0	1825.0	1898.0	1950.0	0.0	0.0	0.0	0.0	0.0	0.0	2693.0	2028.8054448871185	167.16569159303367	2049.0	1024.0	1488.75	1910.5	2191.0	2414.75	3055381.0	0.0	0.0	0.0	0.0	0.0	0.0	0.0	0.0
Position_1	25	16	16.0	0.2666666666666666	0.0044444444444444	0.1429971814244829	105670.00000000016	296055.0000000002	295215.00392486714	2002.749988287732	2006.0	1841.0	1942.0	2066.0	2154.0	2555.3135196991343	3.4011222947195474	7159.206435833504	9.528903766094396	1861.6397532940848	1861.0	1774.0	1825.0	1898.0	1950.0	0.0	0.0	0.0	0.0	0.0	0.0	3024.0	2086.4798172124906	224.84006391840603	2065.0	1054.0	1654.0	1938.0	2237.0	2614.199999999999	2739548.0	0.0	0.0	0.0	0.0	0.0	0.0	0.0	0.0
Position_1	26	16	16.0	0.2666666666666666	0.0044444444444444	0.1482775244696205	-51816.00000000007	136683.9999999999	135852.32071768996	2002.749988287732	2006.0	1841.0	1942.0	2066.0	2154.0	-1202.080989890337	-1.5999697975440383	3170.936352133906	4.220516284690229	1861.6397532940848	1861.0	1774.0	1825.0	1898.0	1950.0	0.0	0.0	0.0	0.0	0.0	0.0	2797.0	1966.1415384615384	104.50178516745382	1995.0	1086.0	1348.9	1836.75	2143.0	2399.0	2555984.0	0.0	0.0	0.0	0.0	0.0	0.0	0.0	0.0
Position_1	29	16	16.0	0.2666666666666666	0.0044444444444444	0.1677895010632628	190215.00000000023	415110.0000000002	414117.7426408751	2002.749988287732	2006.0	1841.0	1942.0	2066.0	2154.0	3674.244436856992	4.890419345456656	8018.377142621268	10.672459976828907	1861.6397532940848	1861.0	1774.0	1825.0	1898.0	1950.0	0.0	0.0	0.0	0.0	0.0	0.0	3192.0	2128.6402321083174	267.0004788142328	2082.0	1034.0	1565.5	1964.0	2323.5	2795.0	3301521.0	0.0	0.0	0.0	0.0	0.0	0.0	0.0	0.0
Position_1	30	16	16.0	0.2666666666666666	0.0044444444444444	0.1481117625941759	141556.00000000006	369206.00000000006	368201.5873282873	2002.749988287732	2006.0	1841.0	1942.0	2066.0	2154.0	2473.723607982461	3.292526122224656	6451.959637237364	8.58755827716293	1861.6397532940848	1861.0	1774.0	1825.0	1898.0	1950.0	0.0	0.0	0.0	0.0	0.0	0.0	3043.0	2096.163057324841	234.5233040307562	2033.0	1019.0	1681.8	1927.0	2229.5	2725.0	3290976.0	0.0	0.0	0.0	0.0	0.0	0.0	0.0	0.0
Position_1	31	16	16.0	0.2666666666666666	0.0044444444444444	0.1515997608580951	124836.99999999974	317396.99999999977	316547.4076254554	2002.749988287732	2006.0	1841.0	1942.0	2066.0	2154.0	2949.5470370214643	3.925847106275569	7499.198001469941	9.981432539956492	1861.6397532940848	1861.0	1774.0	1825.0	1898.0	1950.0	0.0	0.0	0.0	0.0	0.0	0.0	3097.0	2100.0037650602408	238.36401176615607	2088.0	922.0	1653.4	1931.75	2247.25	2720.8499999999985	2788805.0	0.0	0.0	0.0	0.0	0.0	0.0	0.0	0.0
Position_1	32	16	16.0	0.2666666666666666	0.0044444444444444	0.1335294169571209	78931.99999999981	284831.9999999998	283923.5503223997	2002.749988287732	2006.0	1841.0	1942.0	2066.0	2154.0	1738.0909287533104	2.3133990261706563	6272.030550583589	8.348072662826755	1861.6397532940848	1861.0	1774.0	1825.0	1898.0	1950.0	0.0	0.0	0.0	0.0	0.0	0.0	3001.0	2061.5859154929576	199.94616219887305	2059.5	1047.0	1603.95	1934.0	2203.0	2519.2	2927452.0	0.0	0.0	0.0	0.0	0.0	0.0	0.0	0.0
Position_1	34	16	16.0	0.2666666666666666	0.0044444444444444	0.1840792169906212	124860.00000000006	341780.00000000006	340822.9290720495	2002.749988287732	2006.0	1841.0	1942.0	2066.0	2154.0	2306.1309970814336	3.069460357115388	6312.585713459011	8.402051584613943	1861.6397532940848	1861.0	1774.0	1825.0	1898.0	1950.0	0.0	0.0	0.0	0.0	0.0	0.0	3078.0	2089.46256684492	227.82281355083524	2089.0	1019.0	1367.25	1877.75	2320.25	2748.75	3125836.0	0.0	0.0	0.0	0.0	0.0	0.0	0.0	0.0
Position_1	36	16	16.0	0.2666666666666666	0.0044444444444444	0.1101876311726568	81408.9999999998	296153.9999999998	295206.52537146054	2002.749988287732	2006.0	1841.0	1942.0	2066.0	2154.0	1727.6306380543067	2.299476379250282	6284.866832688476	8.365157754308362	1861.6397532940848	1861.0	1774.0	1825.0	1898.0	1950.0	0.0	0.0	0.0	0.0	0.0	0.0	2754.0	2060.968939905469	199.32918661138456	2022.0	1401.0	1748.0	1912.0	2209.0	2469.0	3052295.0	0.0	0.0	0.0	0.0	0.0	0.0	0.0	0.0
Position_1	37	16	16.0	0.2666666666666666	0.0044444444444444	0.1479375374589069	235297.99999999965	476867.9999999997	475802.1710120547	2002.749988287732	2006.0	1841.0	1942.0	2066.0	2154.0	3980.1877824560975	5.297629938449067	8066.469699888125	10.736471170551091	1861.6397532940848	1861.0	1774.0	1825.0	1898.0	1950.0	0.0	0.0	0.0	0.0	0.0	0.0	3142.0	2147.235294117647	285.59554082356226	2097.5	1281.0	1634.25	1956.25	2350.0	2738.5	3577294.0	0.0	0.0	0.0	0.0	0.0	0.0	0.0	0.0
Position_1	38	16	16.0	0.2666666666666666	0.0044444444444444	0.1359185272602467	-42408.99999999996	142611.00000000006	141794.67479674812	2002.749988287732	2006.0	1841.0	1942.0	2066.0	2154.0	-1083.015314636032	-1.4414933837805584	3641.913203224772	4.847386473492172	1861.6397532940848	1861.0	1774.0	1825.0	1898.0	1950.0	0.0	0.0	0.0	0.0	0.0	0.0	2976.0	1972.764106583072	111.12435328898756	1978.0	1034.0	1460.5	1838.75	2110.0	2414.0	2517247.0	0.0	0.0	0.0	0.0	0.0	0.0	0.0	0.0
Position_1	39	16	16.0	0.2666666666666666	0.0044444444444444	0.1306940575850012	143775.99999999988	325895.9999999999	325092.46986262966	2002.749988287732	2006.0	1841.0	1942.0	2066.0	2154.0	3696.176893341039	4.919611445036923	8378.096934344201	11.15124701961213	1861.6397532940848	1861.0	1774.0	1825.0	1898.0	1950.0	0.0	0.0	0.0	0.0	0.0	0.0	2874.0	2120.4713375796177	258.83158428553315	2095.0	1162.0	1724.0	1920.0	2287.25	2635.25	2663312.0	0.0	0.0	0.0	0.0	0.0	0.0	0.0	0.0
Position_1	40	16	16.0	0.2666666666666666	0.0044444444444444	0.1661582186624807	185128.00000000023	369133.0000000003	368321.1530698069	2002.749988287732	2006.0	1841.0	1942.0	2066.0	2154.0	4580.068459304442	6.096071119334211	9132.353888058127	12.155163025005368	1861.6397532940848	1861.0	1774.0	1825.0	1898.0	1950.0	0.0	0.0	0.0	0.0	0.0	0.0	3178.0	2151.884948778566	290.2451954844814	2141.0	939.0	1602.4	1927.0	2368.0	2759.9999999999995	2730742.0	0.0	0.0	0.0	0.0	0.0	0.0	0.0	0.0
Position_1	41	16	16.0	0.2666666666666666	0.0044444444444444	0.1927456752091262	113839.99999999993	288129.99999999994	287361.01654051023	2002.749988287732	2006.0	1841.0	1942.0	2066.0	2154.0	3013.647728060184	4.0111651260481045	7627.567813474888	10.152292759735074	1861.6397532940848	1861.0	1774.0	1825.0	1898.0	1950.0	0.0	0.0	0.0	0.0	0.0	0.0	3355.0	2100.708818635608	239.06906534152267	2082.0	1047.0	1396.4	1862.25	2289.75	2849.95	2525052.0	0.0	0.0	0.0	0.0	0.0	0.0	0.0	0.0
Position_1	43	16	16.0	0.2666666666666666	0.0044444444444444	0.1496340076797592	189955.00000000023	380630.0000000002	379788.724418279	2002.749988287732	2006.0	1841.0	1942.0	2066.0	2154.0	4133.238270494111	5.501340138027662	8282.143049133598	11.02353239839682	1861.6397532940848	1861.0	1774.0	1825.0	1898.0	1950.0	0.0	0.0	0.0	0.0	0.0	0.0	2996.0	2150.45247148289	288.8127181888053	2135.0	1104.0	1680.4	1938.5	2345.0	2745.0	2827845.0	0.0	0.0	0.0	0.0	0.0	0.0	0.0	0.0
Position_1	44	16	16.0	0.2666666666666666	0.0044444444444444	0.0984177886874686	65467.99999999978	217862.99999999977	217190.6192879169	2002.749988287732	2006.0	1841.0	1942.0	2066.0	2154.0	2093.9182991803978	2.7870052562091097	6968.096205998962	9.27453605018462	1861.6397532940848	1861.0	1774.0	1825.0	1898.0	1950.0	0.0	0.0	0.0	0.0	0.0	0.0	2632.0	2068.2911512844908	206.65139799040617	2085.0	1235.0	1708.0	1962.0	2204.5	2351.0	2173774.0	0.0	0.0	0.0	0.0	0.0	0.0	0.0	0.0
Position_1	45	16	16.0	0.2666666666666666	0.0044444444444444	0.1698806146645892	66949.00000000017	213544.0000000001	212897.20941968067	2002.749988287732	2006.0	1841.0	1942.0	2066.0	2154.0	2264.866316483336	3.0145370672393192	7224.134978672072	9.615323656612526	1861.6397532940848	1861.0	1774.0	1825.0	1898.0	1950.0	0.0	0.0	0.0	0.0	0.0	0.0	2865.0	2072.2205736894166	210.580820395332	2081.0	1103.0	1369.0	1873.5	2305.0	2634.0	2095015.0	0.0	0.0	0.0	0.0	0.0	0.0	0.0	0.0
Position_1	47	16	16.0	0.2666666666666666	0.0044444444444444	0.1412104757949326	-14782.000000000042	165742.99999999997	164946.50714886465	2002.749988287732	2006.0	1841.0	1942.0	2066.0	2154.0	-364.298604294398	-0.4848814423158437	4084.693787820743	5.436727431589409	1861.6397532940848	1861.0	1774.0	1825.0	1898.0	1950.0	0.0	0.0	0.0	0.0	0.0	0.0	2845.0	1994.126907630522	132.48715433643747	2036.0	1126.0	1383.0	1871.0	2160.0	2379.8	2482688.0	0.0	0.0	0.0	0.0	0.0	0.0	0.0	0.0
Position_1	48	16	16.0	0.2666666666666666	0.0044444444444444	0.1228472947758627	133298.00000000015	305703.0000000002	304942.3333333336	2002.749988287732	2006.0	1841.0	1942.0	2066.0	2154.0	3515.665097246556	4.679350244435166	8062.756884751182	10.731529413603823	1861.6397532940848	1861.0	1774.0	1825.0	1898.0	1950.0	0.0	0.0	0.0	0.0	0.0	0.0	2986.0	2118.1093355761145	256.46958228202993	2084.0	1279.0	1730.4	1971.0	2246.0	2634.5999999999995	2518432.0	0.0	0.0	0.0	0.0	0.0	0.0	0.0	0.0
Position_1	49	16	16.0	0.2666666666666666	0.0044444444444444	0.1469462215811427	81805.00000000003	249860.00000000003	249118.525932156	2002.749988287732	2006.0	1841.0	1942.0	2066.0	2154.0	2194.1441450409134	2.9204058570494555	6701.654618665392	8.919902297443638	1861.6397532940848	1861.0	1774.0	1825.0	1898.0	1950.0	0.0	0.0	0.0	0.0	0.0	0.0	2858.0	2076.5823986195	214.942645325415	2085.0	1086.0	1496.9	1928.0	2262.5	2543.1	2406759.0	0.0	0.0	0.0	0.0	0.0	0.0	0.0	0.0
Position_1	50	16	16.0	0.2666666666666666	0.0044444444444444	0.1577585889107563	103469.9999999998	234839.99999999985	234260.3835155592	2002.749988287732	2006.0	1841.0	1942.0	2066.0	2154.0	3981.67066486679	5.299603654937697	9036.97244551385	12.028210324978934	1861.6397532940848	1861.0	1774.0	1825.0	1898.0	1950.0	0.0	0.0	0.0	0.0	0.0	0.0	3075.0	2120.205298013245	258.56554471916024	2111.0	1116.0	1531.75	1946.0	2317.0	2691.0	1920906.0	0.0	0.0	0.0	0.0	0.0	0.0	0.0	0.0
Position_1	52	16	16.0	0.2666666666666666	0.0044444444444444	0.1290246481085411	154723.00000000015	297258.0000000001	296629.122511915	2002.749988287732	2006.0	1841.0	1942.0	2066.0	2154.0	5341.232176988934	7.109180027572271	10261.719294916564	13.658348381533948	1861.6397532940848	1861.0	1774.0	1825.0	1898.0	1950.0	0.0	0.0	0.0	0.0	0.0	0.0	2979.0	2163.3987792472026	301.759025953118	2106.0	1561.0	1782.1	1962.5	2319.0	2723.7	2126621.0	0.0	0.0	0.0	0.0	0.0	0.0	0.0	0.0
Position_1	53	16	16.0	0.2666666666666666	0.0044444444444444	0.1667538834543712	154846.00000000006	341316.00000000006	340493.2772638073	2002.749988287732	2006.0	1841.0	1942.0	2066.0	2154.0	3545.1096753281354	4.718540977861748	7814.232553274205	10.400743528407968	1861.6397532940848	1861.0	1774.0	1825.0	1898.0	1950.0	0.0	0.0	0.0	0.0	0.0	0.0	3132.0	2126.409020217729	264.76926692364486	2102.0	1009.0	1598.0	1929.0	2325.5	2751.75	2734562.0	0.0	0.0	0.0	0.0	0.0	0.0	0.0	0.0
Position_1	54	16	16.0	0.2666666666666666	0.0044444444444444	0.1426504246993659	-34417.00000000006	76072.99999999994	75585.50798990749	2002.749988287732	2006.0	1841.0	1942.0	2066.0	2154.0	-1743.4609524130212	-2.3205465276617314	3853.627714005156	5.129178487340862	1861.6397532940848	1861.0	1774.0	1825.0	1898.0	1950.0	0.0	0.0	0.0	0.0	0.0	0.0	2562.0	1960.8333333333333	99.19358003924869	2007.0	1113.0	1335.05	1833.25	2147.5	2344.95	1494155.0	0.0	0.0	0.0	0.0	0.0	0.0	0.0	0.0
Position_1	55	16	16.0	0.2666666666666666	0.0044444444444444	0.1318093455022832	-8839.000000000058	115425.99999999994	114877.73142696945	2002.749988287732	2006.0	1841.0	1942.0	2066.0	2154.0	-404.2255481613977	-0.5380242046028203	5278.667057594429	7.025905853658185	1861.6397532940848	1861.0	1774.0	1825.0	1898.0	1950.0	0.0	0.0	0.0	0.0	0.0	0.0	2632.0	1995.686114352392	134.0463610583074	2043.0	1174.0	1427.8	1885.0	2160.0	2368.2	1710303.0	0.0	0.0	0.0	0.0	0.0	0.0	0.0	0.0
Position_1	56	16	16.0	0.2666666666666666	0.0044444444444444	0.1693939217117254	38598.0	83548.0	83349.67647883378	2002.749988287732	2006.0	1841.0	1942.0	2066.0	2154.0	7849.090001268447	10.447138791688303	16989.889927612214	22.613543493651854	1861.6397532940848	1861.0	1774.0	1825.0	1898.0	1950.0	0.0	0.0	0.0	0.0	0.0	0.0	2914.0	2130.509677419355	268.86992412527024	2104.5	1370.0	1491.65	1912.5	2362.25	2751.55	660458.0	0.0	0.0	0.0	0.0	0.0	0.0	0.0	0.0
Position_1	57	16	16.0	0.2666666666666666	0.0044444444444444	0.1383385065164639	129096.00000000012	225376.0000000001	224951.203812728	2002.749988287732	2006.0	1841.0	1942.0	2066.0	2154.0	7930.208188902939	10.555107099429812	13844.56993851233	18.42712258815991	1861.6397532940848	1861.0	1774.0	1825.0	1898.0	1950.0	0.0	0.0	0.0	0.0	0.0	0.0	3208.0	2200.421686746988	338.7819334529036	2162.0	1403.0	1748.45	2008.75	2361.0	2818.65	1461080.0	0.0	0.0	0.0	0.0	0.0	0.0	0.0	0.0
Position_1	60	16	16.0	0.2666666666666666	0.0044444444444444	0.1468247453848109	23604.000000000044	55504.00000000005	55363.25427530144	2002.749988287732	2006.0	1841.0	1942.0	2066.0	2154.0	8007.539132553186	10.65803458542829	18829.45483872359	25.06200439034109	1861.6397532940848	1861.0	1774.0	1825.0	1898.0	1950.0	0.0	0.0	0.0	0.0	0.0	0.0	2944.0	2113.2909090909093	251.6511557968247	2095.5	1296.0	1535.85	1932.75	2324.25	2640.65	464924.0	0.0	0.0	0.0	0.0	0.0	0.0	0.0	0.0
Position_1	61	16	16.0	0.2666666666666666	0.0044444444444444	0.1273948241438014	148001.00000000003	193531.00000000003	193330.11746565747	2002.749988287732	2006.0	1841.0	1942.0	2066.0	2154.0	29078.025436138552	38.70285185550041	38023.387279013856	50.60912846836744	1861.6397532940848	1861.0	1774.0	1825.0	1898.0	1950.0	0.0	0.0	0.0	0.0	0.0	0.0	3364.0	2477.3407643312103	615.7010110371257	2451.0	1827.0	1991.15	2244.75	2660.5	3063.35	777885.0	0.0	0.0	0.0	0.0	0.0	0.0	0.0	0.0
Position_1	62	16	16.0	0.2666666666666666	0.0044444444444444	0.168091949665699	11439.000000000004	118884.0	118409.94280908332	2002.749988287732	2006.0	1841.0	1942.0	2066.0	2154.0	619.8996972116527	0.8250864969887097	6442.53480228255	8.575013821838075	1861.6397532940848	1861.0	1774.0	1825.0	1898.0	1950.0	0.0	0.0	0.0	0.0	0.0	0.0	3131.0	2021.4372469635628	159.79749366947817	1993.0	1180.0	1389.0	1867.0	2203.0	2625.0	1497885.0	0.0	0.0	0.0	0.0	0.0	0.0	0.0	0.0
Position_1	63	16	16.0	0.2666666666666666	0.0044444444444444	0.122555848228901	5346.0	19266.0	19204.58368376788	2002.749988287732	2006.0	1841.0	1942.0	2066.0	2154.0	6414.628080467702	8.537869975102511	23117.138907274737	30.768911885582675	1861.6397532940848	1861.0	1774.0	1825.0	1898.0	1950.0	0.0	0.0	0.0	0.0	0.0	0.0	2494.0	2061.6875	200.04774670591544	2116.5	1410.0	1571.5	1928.5	2260.75	2360.25	197922.0	0.0	0.0	0.0	0.0	0.0	0.0	0.0	0.0
Position_1	64	16	16.0	0.2666666666666666	0.0044444444444444	0.1124211820579063	102397.99999999996	151117.99999999997	150903.04289318755	2002.749988287732	2006.0	1841.0	1942.0	2066.0	2154.0	18444.4238820676	24.54952818703197	27220.10633225543	36.229961528231975	1861.6397532940848	1861.0	1774.0	1825.0	1898.0	1950.0	0.0	0.0	0.0	0.0	0.0	0.0	3206.0	2310.7559523809523	449.1161990868677	2259.5	1732.0	1975.5	2149.0	2423.0	2853.0	776414.0	0.0	0.0	0.0	0.0	0.0	0.0	0.0	0.0
Position_1	1	17	17.0	0.2833333333333333	0.0047222222222222	0.0783194762425489	54421.99999999988	253127.99999999988	252938.3680964396	2004.773658968252	2008.0	1843.0	1944.0	2068.0	2157.0	1466.1203220421182	1.9514061486380592	6819.229445405864	9.076394391835205	1862.139332772638	1862.0	1773.0	1825.0	1898.0	1951.0	0.0	0.0	0.0	0.0	0.0	0.0	2525.0	2047.9867744305657	185.84744165792767	2069.0	1203.0	1770.0	1964.0	2152.0	2268.0	2787310.0	0.0	0.0	0.0	0.0	0.0	0.0	0.0	0.0
Position_1	2	17	17.0	0.2833333333333333	0.0047222222222222	0.1461306369483579	315247.9999999997	562571.9999999998	562335.9702831509	2004.773658968252	2008.0	1843.0	1944.0	2068.0	2157.0	5143.165114363955	6.845552767218424	9178.17300892618	12.216148274880744	1862.139332772638	1862.0	1773.0	1825.0	1898.0	1951.0	0.0	0.0	0.0	0.0	0.0	0.0	3270.0	2194.0968122786303	331.9574795059923	2121.0	1154.0	1752.0	1989.0	2371.25	2844.4	3716800.0	0.0	0.0	0.0	0.0	0.0	0.0	0.0	0.0
Position_1	3	17	17.0	0.2833333333333333	0.0047222222222222	0.1267073993887666	194499.00000000044	515699.0000000004	515392.4679001969	2004.773658968252	2008.0	1843.0	1944.0	2068.0	2157.0	1922.5905238501653	2.55896798724457	5097.599527807367	6.784904971511605	1862.139332772638	1862.0	1773.0	1825.0	1898.0	1951.0	0.0	0.0	0.0	0.0	0.0	0.0	3577.0	2096.408636363637	234.26930359099856	2074.0	1012.0	1749.85	1961.0	2213.0	2531.149999999999	4612099.0	0.0	0.0	0.0	0.0	0.0	0.0	0.0	0.0
Position_1	4	17	17.0	0.2833333333333333	0.0047222222222222	0.1413678172706225	188590.0000000002	390800.0000000002	390607.02410989656	2004.773658968252	2008.0	1843.0	1944.0	2068.0	2157.0	3776.0816709811234	5.025964704075875	7824.872564926147	10.414905383916702	1862.139332772638	1862.0	1773.0	1825.0	1898.0	1951.0	0.0	0.0	0.0	0.0	0.0	0.0	3191.0	2144.1660649819496	282.0267322093116	2114.0	1091.0	1726.2	1976.0	2298.0	2704.5999999999995	2969670.0	0.0	0.0	0.0	0.0	0.0	0.0	0.0	0.0
Position_1	5	17	17.0	0.2833333333333333	0.0047222222222222	0.1372184639608493	346641.99999999953	693391.9999999995	693061.0846649843	2004.773658968252	2008.0	1843.0	1944.0	2068.0	2157.0	3074.870332742106	4.092652412879743	6150.6986740231005	8.186579935124747	1862.139332772638	1862.0	1773.0	1825.0	1898.0	1951.0	0.0	0.0	0.0	0.0	0.0	0.0	3487.0	2153.9545263157893	291.8151935431513	2092.0	1508.0	1782.0	1967.0	2275.5	2804.899999999999	5115642.0	0.0	0.0	0.0	0.0	0.0	0.0	0.0	0.0
Position_1	7	17	17.0	0.2833333333333333	0.0047222222222222	0.1355542677337836	64178.99999999966	290332.99999999965	290117.1735351834	2004.773658968252	2008.0	1843.0	1944.0	2068.0	2157.0	1200.1869849407376	1.5974488769561217	5429.406626759542	7.226540220216949	1862.139332772638	1862.0	1773.0	1825.0	1898.0	1951.0	0.0	0.0	0.0	0.0	0.0	0.0	3112.0	2049.432537120723	187.29320434808483	2055.0	1146.0	1551.0	1914.0	2189.0	2499.4	3174571.0	0.0	0.0	0.0	0.0	0.0	0.0	0.0	0.0
Position_1	10	17	17.0	0.2833333333333333	0.0047222222222222	0.1415431237887613	164284.0000000001	394526.0000000001	394306.27221755	2004.773658968252	2008.0	1843.0	1944.0	2068.0	2157.0	2848.8791135856536	3.791858100182505	6841.548058036652	9.106100465246785	1862.139332772638	1862.0	1773.0	1825.0	1898.0	1951.0	0.0	0.0	0.0	0.0	0.0	0.0	3058.0	2112.1750158528853	250.03568308024728	2094.0	1096.0	1638.4	1925.0	2261.0	2695.5999999999995	3330900.0	0.0	0.0	0.0	0.0	0.0	0.0	0.0	0.0
Position_1	11	17	17.0	0.2833333333333333	0.0047222222222222	0.1234772565270184	60877.00000000005	307471.00000000006	307235.66694701446	2004.773658968252	2008.0	1843.0	1944.0	2068.0	2157.0	975.1469798875768	1.2979206302303643	4925.167420421717	6.555397836581306	1862.139332772638	1862.0	1773.0	1825.0	1898.0	1951.0	0.0	0.0	0.0	0.0	0.0	0.0	2838.0	2044.0432208407344	181.9038880680962	2055.0	989.0	1633.0	1929.0	2195.0	2426.2	3452389.0	0.0	0.0	0.0	0.0	0.0	0.0	0.0	0.0
Position_1	13	17	17.0	0.2833333333333333	0.0047222222222222	0.1430244103743176	-13150.99999999998	212565.00000000003	212349.5915335017	2004.773658968252	2008.0	1843.0	1944.0	2068.0	2157.0	-258.0818581374469	-0.3435069531809417	4171.48279028108	5.552243593864118	1862.139332772638	1862.0	1773.0	1825.0	1898.0	1951.0	0.0	0.0	0.0	0.0	0.0	0.0	2860.0	1999.493531694696	137.354198922058	2008.0	1059.0	1407.25	1886.0	2162.75	2438.0	3091217.0	0.0	0.0	0.0	0.0	0.0	0.0	0.0	0.0
Position_1	14	17	17.0	0.2833333333333333	0.0047222222222222	0.1334523950770436	4586.999999999975	211907.0	211709.147462854	2004.773658968252	2008.0	1843.0	1944.0	2068.0	2157.0	96.03165823515909	0.1278181371109967	4436.403008859376	5.904852404791829	1862.139332772638	1862.0	1773.0	1825.0	1898.0	1951.0	0.0	0.0	0.0	0.0	0.0	0.0	2736.0	2011.2302816901408	149.09094891750283	2031.5	988.0	1503.8	1878.75	2197.25	2399.1	2855947.0	0.0	0.0	0.0	0.0	0.0	0.0	0.0	0.0
Position_1	15	17	17.0	0.2833333333333333	0.0047222222222222	0.1658250014359872	107152.99999999996	351849.0	351615.47827305866	2004.773658968252	2008.0	1843.0	1944.0	2068.0	2157.0	1771.3327627915623	2.3576439072755693	5816.371555210294	7.741590539984901	1862.139332772638	1862.0	1773.0	1825.0	1898.0	1951.0	0.0	0.0	0.0	0.0	0.0	0.0	3133.0	2071.933770883055	209.79443811041688	2038.0	1064.0	1471.75	1903.75	2237.0	2736.0	3472561.0	0.0	0.0	0.0	0.0	0.0	0.0	0.0	0.0
Position_1	17	17	17.0	0.2833333333333333	0.0047222222222222	0.1347150896750452	134145.00000000032	382199.0000000004	381962.2736192884	2004.773658968252	2008.0	1843.0	1944.0	2068.0	2157.0	2278.9254957388603	3.033249834828423	6492.996724036643	8.642178639692771	1862.139332772638	1862.0	1773.0	1825.0	1898.0	1951.0	0.0	0.0	0.0	0.0	0.0	0.0	2966.0	2086.955267804591	224.8159350319532	2082.0	1029.0	1635.6	1965.5	2212.0	2591.0	3545737.0	0.0	0.0	0.0	0.0	0.0	0.0	0.0	0.0
Position_1	21	17	17.0	0.2833333333333333	0.0047222222222222	0.1257077876250013	108924.99999999972	336100.9999999997	335884.198205775	2004.773658968252	2008.0	1843.0	1944.0	2068.0	2157.0	1941.272289272466	2.583833417021652	5990.025776421999	7.972724308417679	1862.139332772638	1862.0	1773.0	1825.0	1898.0	1951.0	0.0	0.0	0.0	0.0	0.0	0.0	3006.0	2078.003213367609	215.86388059497108	2029.0	1262.0	1716.75	1917.0	2207.25	2593.75	3233373.0	0.0	0.0	0.0	0.0	0.0	0.0	0.0	0.0
Position_1	24	17	17.0	0.2833333333333333	0.0047222222222222	0.1450862042445368	43446.999999999854	277192.9999999998	276969.92823100643	2004.773658968252	2008.0	1843.0	1944.0	2068.0	2157.0	802.3981338446005	1.0679919161471632	5119.321147945472	6.813816447915423	1862.139332772638	1862.0	1773.0	1825.0	1898.0	1951.0	0.0	0.0	0.0	0.0	0.0	0.0	2863.0	2035.1374141161773	172.9980813435393	2061.0	1019.0	1402.0	1898.0	2218.0	2456.0	3258255.0	0.0	0.0	0.0	0.0	0.0	0.0	0.0	0.0
Position_1	25	17	17.0	0.2833333333333333	0.0047222222222222	0.1473300093647535	112111.99999999988	304977.9999999999	304793.94140734506	2004.773658968252	2008.0	1843.0	1944.0	2068.0	2157.0	2636.974224566189	3.5098126928975977	7173.354547771406	9.54773490308374	1862.139332772638	1862.0	1773.0	1825.0	1898.0	1951.0	0.0	0.0	0.0	0.0	0.0	0.0	3086.0	2092.869038607116	230.72970583447773	2084.0	1034.0	1654.0	1932.0	2252.0	2637.0	2764680.0	0.0	0.0	0.0	0.0	0.0	0.0	0.0	0.0
Position_1	26	17	17.0	0.2833333333333333	0.0047222222222222	0.1530759015452197	-43786.99999999986	153751.00000000015	153562.48275862093	2004.773658968252	2008.0	1843.0	1944.0	2068.0	2157.0	-991.5760637262372	-1.3197877408196217	3481.7596860705985	4.634222142159967	1862.139332772638	1862.0	1773.0	1825.0	1898.0	1951.0	0.0	0.0	0.0	0.0	0.0	0.0	2960.0	1975.637102734664	113.4977699620258	2007.0	1067.0	1338.2	1842.0	2169.0	2382.2	2673037.0	0.0	0.0	0.0	0.0	0.0	0.0	0.0	0.0
Position_1	29	17	17.0	0.2833333333333333	0.0047222222222222	0.1532252501419464	221137.0	417653.0	417465.4580880292	2004.773658968252	2008.0	1843.0	1944.0	2068.0	2157.0	5284.49073652276	7.033657170311793	9980.61567978647	13.284199469795787	1862.139332772638	1862.0	1773.0	1825.0	1898.0	1951.0	0.0	0.0	0.0	0.0	0.0	0.0	3263.0	2172.2919762258543	310.15264345321634	2112.0	1135.0	1681.25	1976.25	2322.75	2863.75	2923905.0	0.0	0.0	0.0	0.0	0.0	0.0	0.0	0.0
Position_1	30	17	17.0	0.2833333333333333	0.0047222222222222	0.1276043476111958	73232.0000000001	292524.0000000001	292314.72217549785	2004.773658968252	2008.0	1843.0	1944.0	2068.0	2157.0	1439.7384534409534	1.916291881529909	5751.011188474452	7.654595891859495	1862.139332772638	1862.0	1773.0	1825.0	1898.0	1951.0	0.0	0.0	0.0	0.0	0.0	0.0	3006.0	2056.756324900133	194.6169921274952	2028.0	1186.0	1677.0	1919.0	2151.0	2592.8500000000004	3089248.0	0.0	0.0	0.0	0.0	0.0	0.0	0.0	0.0
Position_1	31	17	17.0	0.2833333333333333	0.0047222222222222	0.1426087099913296	134909.00000000003	329089.00000000006	328903.6874123915	2004.773658968252	2008.0	1843.0	1944.0	2068.0	2157.0	3101.0657805745304	4.1275185539447	7564.555638715664	10.068423555130549	1862.139332772638	1862.0	1773.0	1825.0	1898.0	1951.0	0.0	0.0	0.0	0.0	0.0	0.0	3072.0	2109.4353383458647	247.2960055732267	2072.5	1029.0	1724.8	1936.0	2268.0	2655.8499999999995	2805549.0	0.0	0.0	0.0	0.0	0.0	0.0	0.0	0.0
Position_1	32	17	17.0	0.2833333333333333	0.0047222222222222	0.1033481868298217	79595.99999999975	282535.99999999977	282342.32744603296	2004.773658968252	2008.0	1843.0	1944.0	2068.0	2157.0	1734.2548505803954	2.308293206122506	6155.955430719932	8.19357667828823	1862.139332772638	1862.0	1773.0	1825.0	1898.0	1951.0	0.0	0.0	0.0	0.0	0.0	0.0	2763.0	2065.263309352518	203.1239765798798	2058.0	1086.0	1749.9	1952.25	2190.0	2426.55	2870716.0	0.0	0.0	0.0	0.0	0.0	0.0	0.0	0.0
Position_1	34	17	17.0	0.2833333333333333	0.0047222222222222	0.1760687837011343	135048.9999999999	369233.0	369009.51023268857	2004.773658968252	2008.0	1843.0	1944.0	2068.0	2157.0	2210.7085676806773	2.9424531035829817	6044.225107704907	8.044863618355231	1862.139332772638	1862.0	1773.0	1825.0	1898.0	1951.0	0.0	0.0	0.0	0.0	0.0	0.0	3073.0	2092.195137157107	230.0558043844692	2081.0	1006.0	1402.2	1892.0	2305.75	2736.0	3355881.0	0.0	0.0	0.0	0.0	0.0	0.0	0.0	0.0
Position_1	36	17	17.0	0.2833333333333333	0.0047222222222222	0.1009295601660396	9383.99999999986	218017.99999999985	217818.89346790017	2004.773658968252	2008.0	1843.0	1944.0	2068.0	2157.0	202.8930376744947	0.2700506331447524	4713.80373910045	6.274072776742698	1862.139332772638	1862.0	1773.0	1825.0	1898.0	1951.0	0.0	0.0	0.0	0.0	0.0	0.0	2617.0	2014.5668299510144	152.4274971783766	2001.0	1291.0	1713.0	1896.0	2123.0	2384.6	2878816.0	0.0	0.0	0.0	0.0	0.0	0.0	0.0	0.0
Position_1	37	17	17.0	0.2833333333333333	0.0047222222222222	0.1435881052727758	179524.00000000023	406846.0000000002	406629.0588730028	2004.773658968252	2008.0	1843.0	1944.0	2068.0	2157.0	3219.1760682352115	4.284723346821067	7295.453012729339	9.71024795994275	1862.139332772638	1862.0	1773.0	1825.0	1898.0	1951.0	0.0	0.0	0.0	0.0	0.0	0.0	3206.0	2123.30122029544	261.1618875228021	2088.0	1078.0	1670.8	1947.0	2311.0	2662.2	3305980.0	0.0	0.0	0.0	0.0	0.0	0.0	0.0	0.0
Position_1	38	17	17.0	0.2833333333333333	0.0047222222222222	0.1359473100621818	-17449.999999999927	194834.0000000001	194631.41014858443	2004.773658968252	2008.0	1843.0	1944.0	2068.0	2157.0	-366.8063257118495	-0.4882192195224716	4095.492473566924	5.451100482317575	1862.139332772638	1862.0	1773.0	1825.0	1898.0	1951.0	0.0	0.0	0.0	0.0	0.0	0.0	3002.0	1995.9986244841816	133.85929171154362	1984.5	1028.0	1518.65	1848.0	2142.0	2459.35	2902182.0	0.0	0.0	0.0	0.0	0.0	0.0	0.0	0.0
Position_1	39	17	17.0	0.2833333333333333	0.0047222222222222	0.1248692230390828	169986.00000000015	372634.0000000002	372440.6061115786	2004.773658968252	2008.0	1843.0	1944.0	2068.0	2157.0	3705.456798700886	4.931962999070879	8122.899466586103	10.811579190026102	1862.139332772638	1862.0	1773.0	1825.0	1898.0	1951.0	0.0	0.0	0.0	0.0	0.0	0.0	2947.0	2130.468299711816	268.3289669391777	2090.0	1323.0	1733.7	1949.0	2291.0	2629.5999999999995	2957090.0	0.0	0.0	0.0	0.0	0.0	0.0	0.0	0.0
Position_1	40	17	17.0	0.2833333333333333	0.0047222222222222	0.1585029173332293	208804.00000000023	396414.0000000002	396234.9573871604	2004.773658968252	2008.0	1843.0	1944.0	2068.0	2157.0	4829.687902216759	6.428314597850506	9169.153369041556	12.204143134194313	1862.139332772638	1862.0	1773.0	1825.0	1898.0	1951.0	0.0	0.0	0.0	0.0	0.0	0.0	3029.0	2170.493385214008	308.35405244137	2168.0	1018.0	1661.2	1945.0	2377.0	2761.8	2789084.0	0.0	0.0	0.0	0.0	0.0	0.0	0.0	0.0
Position_1	41	17	17.0	0.2833333333333333	0.0047222222222222	0.1695914439066462	100984.00000000023	269760.00000000023	269598.9313148307	2004.773658968252	2008.0	1843.0	1944.0	2068.0	2157.0	2720.041602077614	3.620375372365303	7266.085940113839	9.671160386291518	1862.139332772638	1862.0	1773.0	1825.0	1898.0	1951.0	0.0	0.0	0.0	0.0	0.0	0.0	3086.0	2095.356401384084	233.21706861144528	2068.5	1008.0	1556.0	1888.0	2308.5	2728.25	2422232.0	0.0	0.0	0.0	0.0	0.0	0.0	0.0	0.0
Position_1	43	17	17.0	0.2833333333333333	0.0047222222222222	0.1593271250577773	184310.0	398200.0	397995.8774880853	2004.773658968252	2008.0	1843.0	1944.0	2068.0	2157.0	3444.296118367457	4.584358133547085	7441.368967141889	9.904462095265854	1862.139332772638	1862.0	1773.0	1825.0	1898.0	1951.0	0.0	0.0	0.0	0.0	0.0	0.0	2978.0	2133.8088737201365	271.6695409474985	2134.0	1038.0	1567.0	1925.0	2344.0	2695.0	3126030.0	0.0	0.0	0.0	0.0	0.0	0.0	0.0	0.0
Position_1	44	17	17.0	0.2833333333333333	0.0047222222222222	0.092691668019387	90356.00000000016	277820.0000000002	277641.096719933	2004.773658968252	2008.0	1843.0	1944.0	2068.0	2157.0	2136.3981686480893	2.8435459624706065	6568.840356078306	8.743126513940226	1862.139332772638	1862.0	1773.0	1825.0	1898.0	1951.0	0.0	0.0	0.0	0.0	0.0	0.0	2678.0	2078.3707165109035	216.23138373826555	2083.0	1341.0	1750.15	1980.0	2195.0	2385.0999999999995	2668628.0	0.0	0.0	0.0	0.0	0.0	0.0	0.0	0.0
Position_1	45	17	17.0	0.2833333333333333	0.0047222222222222	0.1765064345596821	60238.99999999983	222444.99999999985	222290.201289599	2004.773658968252	2008.0	1843.0	1944.0	2068.0	2157.0	1762.4647303447407	2.3458405560888496	6508.266520718084	8.662502739075768	1862.139332772638	1862.0	1773.0	1825.0	1898.0	1951.0	0.0	0.0	0.0	0.0	0.0	0.0	2991.0	2062.220522052205	200.08118927956707	2065.0	1091.0	1345.0	1853.0	2292.0	2675.5	2291127.0	0.0	0.0	0.0	0.0	0.0	0.0	0.0	0.0
Position_1	47	17	17.0	0.2833333333333333	0.0047222222222222	0.1482676162237232	-6722.999999999909	195925.0000000001	195731.60611157856	2004.773658968252	2008.0	1843.0	1944.0	2068.0	2157.0	-148.05140379822882	-0.1970564184554425	4314.587429595178	5.742715868791183	1862.139332772638	1862.0	1773.0	1825.0	1898.0	1951.0	0.0	0.0	0.0	0.0	0.0	0.0	2892.0	2003.156340057637	141.01700728499895	2039.0	987.0	1336.7	1896.0	2170.0	2412.55	2780381.0	0.0	0.0	0.0	0.0	0.0	0.0	0.0	0.0
Position_1	48	17	17.0	0.2833333333333333	0.0047222222222222	0.1026431701773251	142138.9999999998	310768.99999999977	310608.0706476029	2004.773658968252	2008.0	1843.0	1944.0	2068.0	2157.0	3803.316301181721	5.062213996872869	8315.471500446345	11.067892567094084	1862.139332772638	1862.0	1773.0	1825.0	1898.0	1951.0	0.0	0.0	0.0	0.0	0.0	0.0	2978.0	2131.064069264069	268.9247364914311	2080.0	1642.0	1841.0	1999.5	2215.0	2597.8	2461379.0	0.0	0.0	0.0	0.0	0.0	0.0	0.0	0.0
Position_1	49	17	17.0	0.2833333333333333	0.0047222222222222	0.1624219155663864	126584.0000000002	334488.00000000023	334289.5901317637	2004.773658968252	2008.0	1843.0	1944.0	2068.0	2157.0	2590.5684475684625	3.448046603713624	6845.367968228837	9.11118476571258	1862.139332772638	1862.0	1773.0	1825.0	1898.0	1951.0	0.0	0.0	0.0	0.0	0.0	0.0	3037.0	2096.8932584269664	234.75392565432844	2076.5	1094.0	1499.6	1919.0	2301.0	2685.0	2985976.0	0.0	0.0	0.0	0.0	0.0	0.0	0.0	0.0
Position_1	50	17	17.0	0.2833333333333333	0.0047222222222222	0.1680097962163069	117166.9999999998	276890.99999999977	276738.5699467338	2004.773658968252	2008.0	1843.0	1944.0	2068.0	2157.0	3336.294917318748	4.440608534951253	7884.387548979716	10.494119827692	1862.139332772638	1862.0	1773.0	1825.0	1898.0	1951.0	0.0	0.0	0.0	0.0	0.0	0.0	2993.0	2115.099634369287	252.96030159664883	2108.0	1014.0	1506.0	1917.0	2338.75	2716.7	2313919.0	0.0	0.0	0.0	0.0	0.0	0.0	0.0	0.0
Position_1	52	17	17.0	0.2833333333333333	0.0047222222222222	0.131381966785562	179451.0000000001	339175.00000000006	339022.5699467341	2004.773658968252	2008.0	1843.0	1944.0	2068.0	2157.0	5347.210195468235	7.117136770168219	10106.603017246702	13.451888615955358	1862.139332772638	1862.0	1773.0	1825.0	1898.0	1951.0	0.0	0.0	0.0	0.0	0.0	0.0	2994.0	2172.031992687386	309.8926599147478	2127.0	1563.0	1744.95	1968.5	2347.75	2731.7	2376203.0	0.0	0.0	0.0	0.0	0.0	0.0	0.0	0.0
Position_1	53	17	17.0	0.2833333333333333	0.0047222222222222	0.1462932797920263	135900.0	315480.0	315308.62068965525	2004.773658968252	2008.0	1843.0	1944.0	2068.0	2157.0	3630.3841274875126	4.83204127368588	8427.620195288893	11.217162479929517	1862.139332772638	1862.0	1773.0	1825.0	1898.0	1951.0	0.0	0.0	0.0	0.0	0.0	0.0	3103.0	2118.487804878049	256.3484721054108	2092.0	1016.0	1662.35	1918.25	2267.75	2715.55	2605740.0	0.0	0.0	0.0	0.0	0.0	0.0	0.0	0.0
Position_1	54	17	17.0	0.2833333333333333	0.0047222222222222	0.1359337341624394	-11281.99999999992	131068.00000000007	130932.15054667804	2004.773658968252	2008.0	1843.0	1944.0	2068.0	2157.0	-396.9091461303495	-0.5282860734994951	4611.069665397363	6.13733372464389	1862.139332772638	1862.0	1773.0	1825.0	1898.0	1951.0	0.0	0.0	0.0	0.0	0.0	0.0	2554.0	1996.428717948718	134.28938517608003	2042.0	1092.0	1374.7	1874.0	2162.5	2370.9	1946518.0	0.0	0.0	0.0	0.0	0.0	0.0	0.0	0.0
Position_1	55	17	17.0	0.2833333333333333	0.0047222222222222	0.1121295488033122	5551.000000000098	135637.0000000001	135512.85449957964	2004.773658968252	2008.0	1843.0	1944.0	2068.0	2157.0	234.85819131808825	0.3125962526443754	5738.688613909384	7.638194545113389	1862.139332772638	1862.0	1773.0	1825.0	1898.0	1951.0	0.0	0.0	0.0	0.0	0.0	0.0	2645.0	2014.230078563412	152.090745790774	2018.0	1171.0	1615.5	1890.5	2154.0	2358.5	1794679.0	0.0	0.0	0.0	0.0	0.0	0.0	0.0	0.0
Position_1	56	17	17.0	0.2833333333333333	0.0047222222222222	0.1819652035606911	41436.00000000005	155754.00000000006	155644.9024390245	2004.773658968252	2008.0	1843.0	1944.0	2068.0	2157.0	2003.347619777356	2.6664556819236607	7530.393985201325	10.022954394302964	1862.139332772638	1862.0	1773.0	1825.0	1898.0	1951.0	0.0	0.0	0.0	0.0	0.0	0.0	3057.0	2060.919540229885	198.78020745724712	2045.0	1230.0	1432.1	1848.0	2257.0	2773.4	1613700.0	0.0	0.0	0.0	0.0	0.0	0.0	0.0	0.0
Position_1	57	17	17.0	0.2833333333333333	0.0047222222222222	0.1420293344026585	149351.99999999994	272867.99999999994	272750.1244743482	2004.773658968252	2008.0	1843.0	1944.0	2068.0	2157.0	6535.614912528001	8.698903448574768	11940.651413785492	15.893007031748487	1862.139332772638	1862.0	1773.0	1825.0	1898.0	1951.0	0.0	0.0	0.0	0.0	0.0	0.0	3008.0	2184.5390070921985	322.3996743195605	2132.0	1252.0	1713.25	1998.25	2389.5	2776.5	1848120.0	0.0	0.0	0.0	0.0	0.0	0.0	0.0	0.0
Position_1	60	17	17.0	0.2833333333333333	0.0047222222222222	0.1825538748567678	30734.99999999991	106654.99999999993	106582.54695822817	2004.773658968252	2008.0	1843.0	1944.0	2068.0	2157.0	2764.754359775049	3.67988805286059	9594.106921809289	12.769756312928164	1862.139332772638	1862.0	1773.0	1825.0	1898.0	1951.0	0.0	0.0	0.0	0.0	0.0	0.0	2980.0	2067.105769230769	204.96643645813103	2066.5	1072.0	1354.6	1865.5	2278.25	2749.2	1074895.0	0.0	0.0	0.0	0.0	0.0	0.0	0.0	0.0
Position_1	61	17	17.0	0.2833333333333333	0.0047222222222222	0.1358909705212562	177162.99999999997	292357.0	292247.0664423886	2004.773658968252	2008.0	1843.0	1944.0	2068.0	2157.0	8466.740700999006	11.269231873029677	13971.940592121193	18.596652928113304	1862.139332772638	1862.0	1773.0	1825.0	1898.0	1951.0	0.0	0.0	0.0	0.0	0.0	0.0	3204.0	2232.5411913814955	370.4018586088576	2177.0	1584.0	1825.6	2030.0	2375.0	2844.9999999999995	1761475.0	0.0	0.0	0.0	0.0	0.0	0.0	0.0	0.0
Position_1	62	17	17.0	0.2833333333333333	0.0047222222222222	0.1556435484710382	-34473.000000000095	148172.9999999999	147998.69470142978	2004.773658968252	2008.0	1843.0	1944.0	2068.0	2157.0	-874.0820966491646	-1.163403270640038	3757.008862205095	5.000578795594981	1862.139332772638	1862.0	1773.0	1825.0	1898.0	1951.0	0.0	0.0	0.0	0.0	0.0	0.0	2952.0	1980.4436450839328	118.30431231129478	2010.0	1038.0	1331.5	1831.0	2157.0	2437.5	2477535.0	0.0	0.0	0.0	0.0	0.0	0.0	0.0	0.0
Position_1	63	17	17.0	0.2833333333333333	0.0047222222222222	0.1612028591491228	-23400.000000000007	11347.999999999993	11314.838800112148	2004.773658968252	2008.0	1843.0	1944.0	2068.0	2157.0	-7269.947195113735	-9.67629971669638	3525.613708126093	4.69259184551583	1862.139332772638	1862.0	1773.0	1825.0	1898.0	1951.0	0.0	0.0	0.0	0.0	0.0	0.0	2711.0	1909.6806722689075	47.54133949626953	1920.5	1117.0	1388.7	1734.0	2099.25	2445.549999999999	454504.0	0.0	0.0	0.0	0.0	0.0	0.0	0.0	0.0
Position_1	64	17	17.0	0.2833333333333333	0.0047222222222222	0.1061708466749648	80900.99999999988	174924.99999999988	174835.269694421	2004.773658968252	2008.0	1843.0	1944.0	2068.0	2157.0	5385.233316114577	7.167745543748501	11644.008576177588	15.49817541489237	1862.139332772638	1862.0	1773.0	1825.0	1898.0	1951.0	0.0	0.0	0.0	0.0	0.0	0.0	2823.0	2133.622670807453	271.48333803481523	2126.0	1327.0	1781.0	2015.25	2236.25	2570.0	1374053.0	0.0	0.0	0.0	0.0	0.0	0.0	0.0	0.0
Position_1	67	17	17.0	0.2833333333333333	0.0047222222222222	0.1490891113117784	116446.00000000004	157034.00000000006	156995.26548920668	2004.773658968252	2008.0	1843.0	1944.0	2068.0	2157.0	26067.259504949845	34.69552240108824	35153.16995946871	46.78886921605286	1862.139332772638	1862.0	1773.0	1825.0	1898.0	1951.0	0.0	0.0	0.0	0.0	0.0	0.0	3353.0	2426.8705035971225	564.7311708244845	2332.5	1810.0	1965.1	2142.25	2669.25	3132.5	674670.0	0.0	0.0	0.0	0.0	0.0	0.0	0.0	0.0
Position_1	68	17	17.0	0.2833333333333333	0.0047222222222222	0.1306013442806649	99294.99999999996	162074.99999999997	162015.08690776562	2004.773658968252	2008.0	1843.0	1944.0	2068.0	2157.0	12117.192509110577	16.127983229626174	19778.377319241623	26.3250202119106	1862.139332772638	1862.0	1773.0	1825.0	1898.0	1951.0	0.0	0.0	0.0	0.0	0.0	0.0	2984.0	2238.9186046511627	376.7792718785247	2181.0	1717.0	1820.45	2026.5	2431.0	2792.7	962735.0	0.0	0.0	0.0	0.0	0.0	0.0	0.0	0.0
Position_1	69	17	17.0	0.2833333333333333	0.0047222222222222	0.1063470233724037	16268.000000000007	41818.00000000001	41793.61676478836	2004.773658968252	2008.0	1843.0	1944.0	2068.0	2157.0	7210.808568416376	9.597586204562196	18535.873660808706	24.671247842536378	1862.139332772638	1862.0	1773.0	1825.0	1898.0	1951.0	0.0	0.0	0.0	0.0	0.0	0.0	2601.0	2100.96	238.82066722736204	2089.0	1609.0	1740.3	1937.0	2289.5	2432.0	367668.0	0.0	0.0	0.0	0.0	0.0	0.0	0.0	0.0
Position_1	1	18	18.0	0.3	0.005	0.0943626009021797	95162.99999999994	307592.99999999994	307950.3254835996	2006.1478320790463	2009.0	1844.0	1945.0	2070.0	2159.0	2274.6523548611026	3.0275622843201275	7352.302279129403	9.785914333521236	1862.7544154751893	1863.0	1775.0	1825.0	1899.0	1952.0	0.0	0.0	0.0	0.0	0.0	0.0	2683.0	2074.40412371134	211.6497082361509	2079.0	1252.0	1766.4	1961.0	2197.5	2384.3	3018258.0	0.0	0.0	0.0	0.0	0.0	0.0	0.0	0.0
Position_1	2	18	18.0	0.3	0.005	0.1599704787488275	328742.9999999997	580154.9999999997	580577.8965517238	2006.1478320790463	2009.0	1844.0	1945.0	2070.0	2159.0	5152.622319708888	6.858140307532529	9093.181001240211	12.10302391265072	1862.7544154751893	1863.0	1775.0	1825.0	1899.0	1952.0	0.0	0.0	0.0	0.0	0.0	0.0	3579.0	2199.9076655052263	337.15325003003704	2135.5	1039.0	1737.1	1972.0	2375.0	2878.749999999999	3788241.0	0.0	0.0	0.0	0.0	0.0	0.0	0.0	0.0
Position_1	3	18	18.0	0.3	0.005	0.1210531112906643	113321.99999999984	407511.9999999998	408006.8528174935	2006.1478320790463	2009.0	1844.0	1945.0	2070.0	2159.0	1324.2818492454317	1.7626191413456695	4762.188674306003	6.33847312550129	1862.7544154751893	1863.0	1775.0	1825.0	1899.0	1952.0	0.0	0.0	0.0	0.0	0.0	0.0	3133.0	2065.239205955335	202.48479048014565	2080.0	1005.0	1611.4	1947.0	2214.0	2433.2	4161457.0	0.0	0.0	0.0	0.0	0.0	0.0	0.0	0.0
Position_1	4	18	18.0	0.3	0.005	0.1627035988482094	45815.00000000011	260435.0000000001	260796.0092514719	2006.1478320790463	2009.0	1844.0	1945.0	2070.0	2159.0	896.0818883304157	1.1926849933677832	5093.770306391605	6.779808277807225	1862.7544154751893	1863.0	1775.0	1825.0	1899.0	1952.0	0.0	0.0	0.0	0.0	0.0	0.0	3064.0	2040.1666666666667	177.41225119147748	2079.0	998.0	1284.4	1924.0	2224.75	2512.0	2999045.0	0.0	0.0	0.0	0.0	0.0	0.0	0.0	0.0
Position_1	5	18	18.0	0.3	0.005	0.1386950595447616	296368.00000000047	643264.0000000005	643847.5088309507	2006.1478320790463	2009.0	1844.0	1945.0	2070.0	2159.0	2721.79755466291	3.622712545256333	5907.636391927201	7.863064037655103	1862.7544154751893	1863.0	1775.0	1825.0	1899.0	1952.0	0.0	0.0	0.0	0.0	0.0	0.0	3489.0	2133.734006734007	270.97959125881766	2072.5	1446.0	1770.5	1952.0	2249.0	2776.75	5069752.0	0.0	0.0	0.0	0.0	0.0	0.0	0.0	0.0
Position_1	7	18	18.0	0.3	0.005	0.1204933627315392	76291.00000000017	294853.0000000002	295220.64003364183	2006.1478320790463	2009.0	1844.0	1945.0	2070.0	2159.0	1531.7506338993553	2.038760093720042	5919.980989331977	7.879494696800861	1862.7544154751893	1863.0	1775.0	1825.0	1899.0	1952.0	0.0	0.0	0.0	0.0	0.0	0.0	2939.0	2059.9625918503675	197.20817637517823	2047.0	1102.0	1677.0	1917.0	2197.0	2488.4000000000005	3083764.0	0.0	0.0	0.0	0.0	0.0	0.0	0.0	0.0
Position_1	10	18	18.0	0.3	0.005	0.1465760791076393	166490.99999999965	444474.9999999997	444942.5929352393	2006.1478320790463	2009.0	1844.0	1945.0	2070.0	2159.0	2085.7956393686104	2.77619399599962	5568.373166167326	7.41150468416871	1862.7544154751893	1863.0	1775.0	1825.0	1899.0	1952.0	0.0	0.0	0.0	0.0	0.0	0.0	3212.0	2096.44275210084	233.6883366256509	2064.0	1060.0	1648.3	1909.0	2256.5	2677.85	3991627.0	0.0	0.0	0.0	0.0	0.0	0.0	0.0	0.0
Position_1	11	18	18.0	0.3	0.005	0.1525885031913898	183567.0000000003	452353.0000000003	452805.1211101768	2006.1478320790463	2009.0	1844.0	1945.0	2070.0	2159.0	2721.4183795424296	3.6222078631709738	6706.225891588115	8.925986661703782	1862.7544154751893	1863.0	1775.0	1825.0	1899.0	1952.0	0.0	0.0	0.0	0.0	0.0	0.0	3178.0	2108.710483432917	245.95606795772773	2087.0	951.0	1638.0	1920.0	2272.0	2696.0	3882136.0	0.0	0.0	0.0	0.0	0.0	0.0	0.0	0.0
Position_1	13	18	18.0	0.3	0.005	0.1317571449018786	6264.9999999999045	231104.9999999999	231483.20016820845	2006.1478320790463	2009.0	1844.0	1945.0	2070.0	2159.0	119.78257323982268	0.159430604982204	4418.571682137212	5.881118908924629	1862.7544154751893	1863.0	1775.0	1825.0	1899.0	1952.0	0.0	0.0	0.0	0.0	0.0	0.0	2792.0	2013.0681818181813	150.3137663429925	2025.0	1090.0	1509.3	1892.75	2161.0	2410.05	3100125.0	0.0	0.0	0.0	0.0	0.0	0.0	0.0	0.0
Position_1	14	18	18.0	0.3	0.005	0.1253451457298743	34369.000000000065	247237.0000000001	247595.06223717413	2006.1478320790463	2009.0	1844.0	1945.0	2070.0	2159.0	704.1741184475943	0.937255751653748	5065.550249429067	6.742247381990087	1862.7544154751893	1863.0	1775.0	1825.0	1899.0	1952.0	0.0	0.0	0.0	0.0	0.0	0.0	2817.0	2032.5727023319616	169.81828685677235	2044.5	1098.0	1610.55	1900.25	2189.75	2443.0	2963491.0	0.0	0.0	0.0	0.0	0.0	0.0	0.0	0.0
Position_1	15	18	18.0	0.3	0.005	0.1429829624611899	116717.99999999993	368568.0	368991.63330529846	2006.1478320790463	2009.0	1844.0	1945.0	2070.0	2159.0	1803.162908661718	2.4000098314287466	5693.964486365706	7.578666731352754	1862.7544154751893	1863.0	1775.0	1825.0	1899.0	1952.0	0.0	0.0	0.0	0.0	0.0	0.0	3048.0	2076.662608695652	213.9081932204629	2073.0	1064.0	1632.2	1915.0	2232.0	2568.8	3582243.0	0.0	0.0	0.0	0.0	0.0	0.0	0.0	0.0
Position_1	17	18	18.0	0.3	0.005	0.1233629628284646	170889.00000000035	422009.0000000004	422431.4053826748	2006.1478320790463	2009.0	1844.0	1945.0	2070.0	2159.0	2850.697388940124	3.794278224679304	7039.774089667744	9.369939313347766	1862.7544154751893	1863.0	1775.0	1825.0	1899.0	1952.0	0.0	0.0	0.0	0.0	0.0	0.0	2984.0	2108.354069767442	245.5996542922528	2073.5	989.0	1754.0	1946.0	2261.25	2560.15	3626369.0	0.0	0.0	0.0	0.0	0.0	0.0	0.0	0.0
Position_1	21	18	18.0	0.3	0.005	0.1207768400747939	73784.00000000003	291908.00000000006	292274.90328006726	2006.1478320790463	2009.0	1844.0	1945.0	2070.0	2159.0	1368.925471148624	1.8220398020988184	5415.812322889142	7.2084462017654465	1862.7544154751893	1863.0	1775.0	1825.0	1899.0	1952.0	0.0	0.0	0.0	0.0	0.0	0.0	3010.0	2058.3868808567604	195.6324653815712	2030.0	1180.0	1706.0	1924.0	2157.0	2563.8	3075230.0	0.0	0.0	0.0	0.0	0.0	0.0	0.0	0.0
Position_1	24	18	18.0	0.3	0.005	0.1085896202223365	110019.99999999977	326683.99999999977	327048.4474348189	2006.1478320790463	2009.0	1844.0	1945.0	2070.0	2159.0	2196.61232439441	2.923691003768959	6522.433199258903	8.681358588213598	1862.7544154751893	1863.0	1775.0	1825.0	1899.0	1952.0	0.0	0.0	0.0	0.0	0.0	0.0	2913.0	2083.137466307277	220.3830508320882	2086.0	1228.0	1717.75	1951.0	2213.5	2440.7	3091376.0	0.0	0.0	0.0	0.0	0.0	0.0	0.0	0.0
Position_1	25	18	18.0	0.3	0.005	0.1273983840015652	94441.99999999977	329793.99999999977	330189.88225399464	2006.1478320790463	2009.0	1844.0	1945.0	2070.0	2159.0	1511.5916829532082	2.01192853001072	5278.518746827378	7.02570845202724	1862.7544154751893	1863.0	1775.0	1825.0	1899.0	1952.0	0.0	0.0	0.0	0.0	0.0	0.0	2834.0	2067.586848635236	204.83243316004632	2061.0	1116.0	1662.2	1906.0	2218.0	2533.3499999999995	3332950.0	0.0	0.0	0.0	0.0	0.0	0.0	0.0	0.0
Position_1	26	18	18.0	0.3	0.005	0.1554589104204752	-44948.99999999996	174635.00000000006	175004.3591253154	2006.1478320790463	2009.0	1844.0	1945.0	2070.0	2159.0	-846.3499891526147	-1.12649183556213	3288.222882726358	4.376624656908782	1862.7544154751893	1863.0	1775.0	1825.0	1899.0	1952.0	0.0	0.0	0.0	0.0	0.0	0.0	2982.0	1979.113696808511	116.3592813333214	2017.0	1060.0	1342.3	1846.0	2147.25	2420.4	2976587.0	0.0	0.0	0.0	0.0	0.0	0.0	0.0	0.0
Position_1	29	18	18.0	0.3	0.005	0.1421939377821781	120495.00000000026	314383.00000000023	314709.1362489489	2006.1478320790463	2009.0	1844.0	1945.0	2070.0	2159.0	2874.5943013510264	3.826085015098216	7500.09195602837	9.98262239347376	1862.7544154751893	1863.0	1775.0	1825.0	1899.0	1952.0	0.0	0.0	0.0	0.0	0.0	0.0	3059.0	2099.734186746988	236.97977127179888	2062.5	1050.0	1649.0	1935.0	2258.25	2636.65	2788447.0	0.0	0.0	0.0	0.0	0.0	0.0	0.0	0.0
Position_1	30	18	18.0	0.3	0.005	0.1164394897726551	-22654.00000000008	202769.9999999999	203149.1825063077	2006.1478320790463	2009.0	1844.0	1945.0	2070.0	2159.0	-413.41408905380257	-0.5502541525306112	3700.360856247869	4.925180299665913	1862.7544154751893	1863.0	1775.0	1825.0	1899.0	1952.0	0.0	0.0	0.0	0.0	0.0	0.0	2749.0	1994.3277202072536	131.57330473206457	1998.0	1088.0	1593.3	1895.0	2126.0	2350.85	3079242.0	0.0	0.0	0.0	0.0	0.0	0.0	0.0	0.0
Position_1	31	18	18.0	0.3	0.005	0.1382941740009647	107754.00000000006	314198.00000000006	314545.25651808246	2006.1478320790463	2009.0	1844.0	1945.0	2070.0	2159.0	2236.050421733493	2.9761831113272788	6520.060233567382	8.678200170878187	1862.7544154751893	1863.0	1775.0	1825.0	1899.0	1952.0	0.0	0.0	0.0	0.0	0.0	0.0	3134.0	2085.205091937765	222.450676462576	2067.0	1055.0	1676.0	1910.5	2234.75	2607.05	2948480.0	0.0	0.0	0.0	0.0	0.0	0.0	0.0	0.0
Position_1	32	18	18.0	0.3	0.005	0.0969372929505596	83709.00000000006	288693.00000000006	289037.80067283433	2006.1478320790463	2009.0	1844.0	1945.0	2070.0	2159.0	1724.8775286313105	2.295811990608274	5948.704062563866	7.9177251072725054	1862.7544154751893	1863.0	1775.0	1825.0	1899.0	1952.0	0.0	0.0	0.0	0.0	0.0	0.0	2719.0	2068.621794871795	205.86737939660568	2056.5	1108.0	1760.15	1956.75	2187.5	2388.85	2904345.0	0.0	0.0	0.0	0.0	0.0	0.0	0.0	0.0
Position_1	34	18	18.0	0.3	0.005	0.1592396424001963	170799.99999999994	413306.0	413713.9158957106	2006.1478320790463	2009.0	1844.0	1945.0	2070.0	2159.0	2673.084140158482	3.5578749905509395	6468.394107917692	8.609432557638447	1862.7544154751893	1863.0	1775.0	1825.0	1899.0	1952.0	0.0	0.0	0.0	0.0	0.0	0.0	3046.0	2111.8296207104154	249.0752052352261	2065.0	985.0	1614.0	1930.0	2322.0	2731.0	3507749.0	0.0	0.0	0.0	0.0	0.0	0.0	0.0	0.0
Position_1	36	18	18.0	0.3	0.005	0.1235961081751762	43130.00000000005	271474.00000000006	271858.09419680404	2006.1478320790463	2009.0	1844.0	1945.0	2070.0	2159.0	788.5467472391122	1.049555720575258	4963.365167168805	6.60623903750168	1862.7544154751893	1863.0	1775.0	1825.0	1899.0	1952.0	0.0	0.0	0.0	0.0	0.0	0.0	2857.0	2036.576726342711	173.82231086752176	2024.0	1117.0	1641.15	1903.0	2155.0	2486.0	3185206.0	0.0	0.0	0.0	0.0	0.0	0.0	0.0	0.0
Position_1	37	18	18.0	0.3	0.005	0.1257037289118458	105978.99999999984	293442.9999999998	293758.3305298568	2006.1478320790463	2009.0	1844.0	1945.0	2070.0	2159.0	2656.781853339572	3.5361766467949693	7356.306790869179	9.791244338646877	1862.7544154751893	1863.0	1775.0	1825.0	1899.0	1952.0	0.0	0.0	0.0	0.0	0.0	0.0	2887.0	2091.5381619937693	228.78374651858007	2076.5	1250.0	1701.0	1940.75	2237.5	2560.7	2685535.0	0.0	0.0	0.0	0.0	0.0	0.0	0.0	0.0
Position_1	38	18	18.0	0.3	0.005	0.1377693331905136	37242.99999999996	265440.99999999994	265824.8486122792	2006.1478320790463	2009.0	1844.0	1945.0	2070.0	2159.0	715.1921587237053	0.951920763261252	5097.369218478083	6.784598429794329	1862.7544154751893	1863.0	1775.0	1825.0	1899.0	1952.0	0.0	0.0	0.0	0.0	0.0	0.0	2837.0	2032.8278950735764	170.07347959838717	1987.0	1091.0	1603.7	1872.0	2183.0	2570.8	3177310.0	0.0	0.0	0.0	0.0	0.0	0.0	0.0	0.0
Position_1	39	18	18.0	0.3	0.005	0.1214233417526112	184050.0000000001	400276.0000000001	400639.7106812448	2006.1478320790463	2009.0	1844.0	1945.0	2070.0	2159.0	3659.262995523184	4.870479047041357	7958.245883162388	10.59242527048914	1862.7544154751893	1863.0	1775.0	1825.0	1899.0	1952.0	0.0	0.0	0.0	0.0	0.0	0.0	2938.0	2133.274139095206	270.51972362001675	2083.0	1442.0	1762.0	1962.0	2270.0	2644.0	3159379.0	0.0	0.0	0.0	0.0	0.0	0.0	0.0	0.0
Position_1	40	18	18.0	0.3	0.005	0.1500804242325638	195956.0	376558.0	376861.7880571908	2006.1478320790463	2009.0	1844.0	1945.0	2070.0	2159.0	4919.888079913939	6.548371034365453	9454.281653004926	12.583648880149555	1862.7544154751893	1863.0	1775.0	1825.0	1899.0	1952.0	0.0	0.0	0.0	0.0	0.0	0.0	3020.0	2167.412287793048	304.6578723178584	2156.0	987.0	1672.6	1953.0	2364.0	2755.0	2681089.0	0.0	0.0	0.0	0.0	0.0	0.0	0.0	0.0
Position_1	41	18	18.0	0.3	0.005	0.1318695776854928	16258.999999999947	170434.99999999994	170694.3372582001	2006.1478320790463	2009.0	1844.0	1945.0	2070.0	2159.0	527.6009549608907	0.7022368710529455	5530.578064995366	7.361199404508832	1862.7544154751893	1863.0	1775.0	1825.0	1899.0	1952.0	0.0	0.0	0.0	0.0	0.0	0.0	2846.0	2024.3967803030305	161.642364827841	2053.0	1060.0	1600.75	1835.0	2186.25	2479.5	2137763.0	0.0	0.0	0.0	0.0	0.0	0.0	0.0	0.0
Position_1	43	18	18.0	0.3	0.005	0.1591783133058402	180626.9999999998	379770.99999999977	380105.9772918416	2006.1478320790463	2009.0	1844.0	1945.0	2070.0	2159.0	3883.592443110992	5.16906154178073	8165.311862084324	10.868030088434235	1862.7544154751893	1863.0	1775.0	1825.0	1899.0	1952.0	0.0	0.0	0.0	0.0	0.0	0.0	3110.0	2141.424486803519	278.67007132832964	2139.0	1077.0	1604.65	1908.5	2354.0	2729.0999999999995	2920903.0	0.0	0.0	0.0	0.0	0.0	0.0	0.0	0.0
Position_1	44	18	18.0	0.3	0.005	0.1063462818545157	105988.00000000016	309950.0000000002	310293.0815811608	2006.1478320790463	2009.0	1844.0	1945.0	2070.0	2159.0	2058.1183898039603	2.7393555768290714	6018.736035397752	8.010937663114408	1862.7544154751893	1863.0	1775.0	1825.0	1899.0	1952.0	0.0	0.0	0.0	0.0	0.0	0.0	2741.0	2084.868289191124	222.1138737159347	2103.0	1212.0	1669.0	2002.0	2192.0	2459.2	2912561.0	0.0	0.0	0.0	0.0	0.0	0.0	0.0	0.0
Position_1	45	18	18.0	0.3	0.005	0.1619433476243038	-13576.99999999995	146585.00000000006	146854.40622371744	2006.1478320790463	2009.0	1844.0	1945.0	2070.0	2159.0	-422.58971925157465	-0.5624669163238458	4562.518523716014	6.072712155066014	1862.7544154751893	1863.0	1775.0	1825.0	1899.0	1952.0	0.0	0.0	0.0	0.0	0.0	0.0	2942.0	1996.623518687329	133.86910321213986	2006.0	1005.0	1325.0	1842.0	2217.0	2487.8	2190296.0	0.0	0.0	0.0	0.0	0.0	0.0	0.0	0.0
Position_1	47	18	18.0	0.3	0.005	0.1315363530156257	187307.0000000001	417841.0000000001	418228.7779646763	2006.1478320790463	2009.0	1844.0	1945.0	2070.0	2159.0	3470.519312376579	4.619261204773226	7741.970454936235	10.304562675520128	1862.7544154751893	1863.0	1775.0	1825.0	1899.0	1952.0	0.0	0.0	0.0	0.0	0.0	0.0	3242.0	2127.623812539582	264.86939706439284	2103.0	1131.0	1689.9	1984.5	2254.5	2624.2	3359518.0	0.0	0.0	0.0	0.0	0.0	0.0	0.0	0.0
Position_1	48	18	18.0	0.3	0.005	0.1178091987201103	174361.0	400661.0	401041.65601345664	2006.1478320790463	2009.0	1844.0	1945.0	2070.0	2159.0	2991.300022950308	3.9814203305468574	6873.654420973114	9.148834034315213	1862.7544154751893	1863.0	1775.0	1825.0	1899.0	1952.0	0.0	0.0	0.0	0.0	0.0	0.0	3060.0	2121.4909677419355	258.73655226674623	2087.0	1249.0	1803.9	1971.0	2218.0	2651.5999999999995	3288311.0	0.0	0.0	0.0	0.0	0.0	0.0	0.0	0.0
Position_1	49	18	18.0	0.3	0.005	0.1550411240613549	208275.99999999965	459979.9999999997	460403.38772077335	2006.1478320790463	2009.0	1844.0	1945.0	2070.0	2159.0	3326.995517090367	4.428231033247278	7347.708799627554	9.779800412304274	1862.7544154751893	1863.0	1775.0	1825.0	1899.0	1952.0	0.0	0.0	0.0	0.0	0.0	0.0	3192.0	2129.809744779582	267.0553293043929	2108.5	1145.0	1528.0	1970.0	2311.5	2726.4	3671792.0	0.0	0.0	0.0	0.0	0.0	0.0	0.0	0.0
Position_1	50	18	18.0	0.3	0.005	0.1857659006268048	74425.00000000019	255903.0000000002	256208.26156433995	2006.1478320790463	2009.0	1844.0	1945.0	2070.0	2159.0	1768.7278611545778	2.354176783196743	6081.595779012955	8.094603981866243	1862.7544154751893	1863.0	1775.0	1825.0	1899.0	1952.0	0.0	0.0	0.0	0.0	0.0	0.0	2984.0	2068.875301689461	206.12088621427188	2080.0	1030.0	1312.2	1839.5	2311.0	2695.999999999998	2571612.0	0.0	0.0	0.0	0.0	0.0	0.0	0.0	0.0
Position_1	52	18	18.0	0.3	0.005	0.1342618090218842	160009.9999999999	345137.99999999994	345449.4011774599	2006.1478320790463	2009.0	1844.0	1945.0	2070.0	2159.0	4098.9030814473645	5.455640001406441	8841.242495622655	11.767693761673751	1862.7544154751893	1863.0	1775.0	1825.0	1899.0	1952.0	0.0	0.0	0.0	0.0	0.0	0.0	2982.0	2135.190851735016	272.43643625982645	2081.5	1427.0	1728.05	1941.0	2296.0	2730.0	2707422.0	0.0	0.0	0.0	0.0	0.0	0.0	0.0	0.0
Position_1	53	18	18.0	0.3	0.005	0.1269838866934732	163816.00000000006	342666.00000000006	342966.8410428932	2006.1478320790463	2009.0	1844.0	1945.0	2070.0	2159.0	4477.354489534069	5.959358825569846	9365.612354780247	12.46563004421251	1862.7544154751893	1863.0	1775.0	1825.0	1899.0	1952.0	0.0	0.0	0.0	0.0	0.0	0.0	2840.0	2142.727346938776	279.9729314635863	2157.0	1248.0	1692.2	1953.0	2324.0	2605.8	2624841.0	0.0	0.0	0.0	0.0	0.0	0.0	0.0	0.0
Position_1	54	18	18.0	0.3	0.005	0.1561574736458739	132020.0000000002	301818.0000000002	302103.61480235506	2006.1478320790463	2009.0	1844.0	1945.0	2070.0	2159.0	3647.222468071605	4.854453105003307	8338.110823121004	11.098025505574054	1862.7544154751893	1863.0	1775.0	1825.0	1899.0	1952.0	0.0	0.0	0.0	0.0	0.0	0.0	3030.0	2122.5167669819434	259.76235150675416	2122.0	1047.0	1592.0	1927.0	2313.5	2692.8	2468487.0	0.0	0.0	0.0	0.0	0.0	0.0	0.0	0.0
Position_1	55	18	18.0	0.3	0.005	0.1254969824312857	53280.99999999987	204244.99999999988	204498.9343986541	2006.1478320790463	2009.0	1844.0	1945.0	2070.0	2159.0	1914.24447818469	2.547859400463822	7337.979081601936	9.766850157612176	1862.7544154751893	1863.0	1775.0	1825.0	1899.0	1952.0	0.0	0.0	0.0	0.0	0.0	0.0	2890.0	2060.529013539652	197.77459806446245	2053.5	1096.0	1619.2	1926.25	2210.0	2463.45	2130587.0	0.0	0.0	0.0	0.0	0.0	0.0	0.0	0.0
Position_1	56	18	18.0	0.3	0.005	0.1771430512650873	15128.9999999999	174414.9999999999	174682.9327165684	2006.1478320790463	2009.0	1844.0	1945.0	2070.0	2159.0	441.6941766727998	0.5878949491514965	5092.080760419515	6.777559492118375	1862.7544154751893	1863.0	1775.0	1825.0	1899.0	1952.0	0.0	0.0	0.0	0.0	0.0	0.0	2821.0	2022.8670944087992	160.1126789336099	2020.0	1073.0	1302.5	1818.0	2273.0	2592.5	2206948.0	0.0	0.0	0.0	0.0	0.0	0.0	0.0	0.0
Position_1	57	18	18.0	0.3	0.005	0.1663846462879992	145976.00000000023	298400.00000000023	298656.3902439026	2006.1478320790463	2009.0	1844.0	1945.0	2070.0	2159.0	4825.73278106014	6.423050331591046	9864.626115720012	13.129817360023338	1862.7544154751893	1863.0	1775.0	1825.0	1899.0	1952.0	0.0	0.0	0.0	0.0	0.0	0.0	3091.0	2148.823754789272	286.069339314083	2131.0	946.0	1660.0	1947.75	2330.25	2795.85	2243372.0	0.0	0.0	0.0	0.0	0.0	0.0	0.0	0.0
Position_1	60	18	18.0	0.3	0.005	0.1779903434192809	47535.0000000001	174993.0000000001	175207.39529015988	2006.1478320790463	2009.0	1844.0	1945.0	2070.0	2159.0	1943.9624453937288	2.587414014819054	7156.407283197314	9.525178093935626	1862.7544154751893	1863.0	1775.0	1825.0	1899.0	1952.0	0.0	0.0	0.0	0.0	0.0	0.0	2984.0	2063.450171821306	200.6957563461167	2049.0	1114.0	1341.0	1897.0	2259.0	2724.4	1801392.0	0.0	0.0	0.0	0.0	0.0	0.0	0.0	0.0
Position_1	61	18	18.0	0.3	0.005	0.1464034257477715	124937.00000000004	282909.00000000006	283174.7224558453	2006.1478320790463	2009.0	1844.0	1945.0	2070.0	2159.0	3791.223345228439	5.046118272499052	8584.896430802983	11.42649714939877	1862.7544154751893	1863.0	1775.0	1825.0	1899.0	1952.0	0.0	0.0	0.0	0.0	0.0	0.0	3017.0	2124.4685767097967	261.71416123460745	2090.5	1245.0	1691.15	1920.0	2277.25	2741.3000000000006	2298675.0	0.0	0.0	0.0	0.0	0.0	0.0	0.0	0.0
Position_1	62	18	18.0	0.3	0.005	0.159384227677533	-53735.99999999989	157964.00000000012	158320.09756097567	2006.1478320790463	2009.0	1844.0	1945.0	2070.0	2159.0	-1101.5644753956935	-1.466182316751668	3238.1928463489244	4.310034678490418	1862.7544154751893	1863.0	1775.0	1825.0	1899.0	1952.0	0.0	0.0	0.0	0.0	0.0	0.0	2893.0	1971.9406896551725	109.18627417998324	1998.5	1067.0	1312.7	1823.25	2171.75	2428.55	2859314.0	0.0	0.0	0.0	0.0	0.0	0.0	0.0	0.0
Position_1	63	18	18.0	0.3	0.005	0.1750531956182632	23351.00000000008	115477.00000000007	115631.96383515564	2006.1478320790463	2009.0	1844.0	1945.0	2070.0	2159.0	1613.4989195294336	2.1475670618936764	7979.187817673759	10.620298985323773	1862.7544154751893	1863.0	1775.0	1825.0	1899.0	1952.0	0.0	0.0	0.0	0.0	0.0	0.0	2787.0	2046.006339144216	183.2519236690264	2038.0	1110.0	1348.0	1839.5	2308.5	2618.0	1291030.0	0.0	0.0	0.0	0.0	0.0	0.0	0.0	0.0
Position_1	64	18	18.0	0.3	0.005	0.1135854069374073	62866.00000000011	191200.0000000001	191415.8687973088	2006.1478320790463	2009.0	1844.0	1945.0	2070.0	2159.0	2574.762713037828	3.427009171053348	7830.856595502052	10.42287012861323	1862.7544154751893	1863.0	1775.0	1825.0	1899.0	1952.0	0.0	0.0	0.0	0.0	0.0	0.0	2754.0	2080.519908987486	217.76549351229664	2089.0	1191.0	1701.8	1936.5	2215.5	2481.2	1828777.0	0.0	0.0	0.0	0.0	0.0	0.0	0.0	0.0
Position_1	67	18	18.0	0.3	0.005	0.140464757140809	159766.99999999997	260945.0	261115.1900756938	2006.1478320790463	2009.0	1844.0	1945.0	2070.0	2159.0	9036.651211692211	12.027782762762332	14759.424351931402	19.64479381242069	1862.7544154751893	1863.0	1775.0	1825.0	1899.0	1952.0	0.0	0.0	0.0	0.0	0.0	0.0	2994.0	2239.5440115440115	376.7895960688222	2142.0	1627.0	1863.6	1984.0	2475.0	2842.8	1552004.0	0.0	0.0	0.0	0.0	0.0	0.0	0.0	0.0
Position_1	68	18	18.0	0.3	0.005	0.147613075572536	92611.00000000007	213937.0000000001	214141.08074011785	2006.1478320790463	2009.0	1844.0	1945.0	2070.0	2159.0	4365.003811305903	5.809820072848156	10083.422275748566	13.42103504902134	1862.7544154751893	1863.0	1775.0	1825.0	1899.0	1952.0	0.0	0.0	0.0	0.0	0.0	0.0	2992.0	2120.445246690734	257.6908312155449	2075.0	1100.0	1669.0	1943.0	2308.5	2683.5	1762090.0	0.0	0.0	0.0	0.0	0.0	0.0	0.0	0.0
Position_1	69	18	18.0	0.3	0.005	0.147772068446227	-7872.000000000044	59579.99999999996	59693.46005046252	2006.1478320790463	2009.0	1844.0	1945.0	2070.0	2159.0	-863.1547291947372	-1.1488589445581951	6532.87077812781	8.695251005688116	1862.7544154751893	1863.0	1775.0	1825.0	1899.0	1952.0	0.0	0.0	0.0	0.0	0.0	0.0	2668.0	1991.9610389610389	129.2066234858496	1956.0	1302.0	1517.25	1793.25	2181.75	2526.0	920286.0	0.0	0.0	0.0	0.0	0.0	0.0	0.0	0.0
Position_1	74	18	18.0	0.3	0.005	0.1545229638170207	-48856.99999999996	-1406.9999999999652	-1327.1850294364754	2006.1478320790463	2009.0	1844.0	1945.0	2070.0	2159.0	-8871.446459857629	-11.807895238070504	-255.4828411285872	-0.3400476615421495	1862.7544154751893	1863.0	1775.0	1825.0	1899.0	1952.0	0.0	0.0	0.0	0.0	0.0	0.0	2336.0	1858.670769230769	-4.083646244419924	1983.0	1178.0	1301.0	1685.0	2067.0	2173.0	604068.0	0.0	0.0	0.0	0.0	0.0	0.0	0.0	0.0
Position_1	75	18	18.0	0.3	0.005	0.1292766351581179	-33772.999999999985	-6178.9999999999845	-6132.584524810755	2006.1478320790463	2009.0	1844.0	1945.0	2070.0	2159.0	-13804.13927341734	-18.37330937291848	-2525.561145602865	-3.3615218847974138	1862.7544154751893	1863.0	1775.0	1825.0	1899.0	1952.0	0.0	0.0	0.0	0.0	0.0	0.0	2238.0	1830.3068783068784	-32.44753716831087	1882.0	1294.0	1422.0	1624.0	2022.0	2149.0	345928.0	0.0	0.0	0.0	0.0	0.0	0.0	0.0	0.0
Position_1	76	18	18.0	0.3	0.005	0.0997010154079845	93101.99999999996	146683.99999999997	146774.12952060552	2006.1478320790463	2009.0	1844.0	1945.0	2070.0	2159.0	13917.046523410869	18.523588922659865	21926.575715237053	29.18427227698052	1862.7544154751893	1863.0	1775.0	1825.0	1899.0	1952.0	0.0	0.0	0.0	0.0	0.0	0.0	2978.0	2262.683923705722	399.9295082305328	2216.0	1738.0	1971.3	2111.5	2384.5	2682.0	830405.0	0.0	0.0	0.0	0.0	0.0	0.0	0.0	0.0
Position_1	77	18	18.0	0.3	0.005	0.1398753760641883	-11153.00000000001	7826.999999999991	7858.925988225387	2006.1478320790463	2009.0	1844.0	1945.0	2070.0	2159.0	-8529.907702489509	-11.353307152013535	5986.155078219785	7.967572409110533	1862.7544154751893	1863.0	1775.0	1825.0	1899.0	1952.0	0.0	0.0	0.0	0.0	0.0	0.0	2494.0	1923.207692307692	60.45327683250298	1975.0	1372.0	1470.65	1668.25	2123.75	2341.25	250017.0	0.0	0.0	0.0	0.0	0.0	0.0	0.0	0.0
Position_1	1	19	19.0	0.3166666666666666	0.0052777777777777	0.142479283785879	136412.99999999985	387240.9999999999	385300.2427810485	2005.792101895959	2008.0	1843.0	1944.0	2069.0	2159.0	2476.869033095113	3.2967126830495954	7031.186479622803	9.35850920437795	1863.1296607793663	1862.0	1775.0	1826.0	1899.0	1953.0	0.0	0.0	0.0	0.0	0.0	0.0	2868.0	2087.4022118742723	224.272551094906	2078.0	847.0	1651.85	1927.25	2242.75	2613.0	3586157.0	0.0	0.0	0.0	0.0	0.0	0.0	0.0	0.0
Position_1	2	19	19.0	0.3166666666666666	0.0052777777777777	0.1629100378078586	355420.0000000001	616614.0000000001	614593.0368657138	2005.792101895959	2008.0	1843.0	1944.0	2069.0	2159.0	5178.982571332578	6.89322580244366	8984.956274941382	11.958976801946976	1863.1296607793663	1862.0	1775.0	1826.0	1899.0	1953.0	0.0	0.0	0.0	0.0	0.0	0.0	3307.0	2206.66964784796	343.5399870685935	2138.0	1014.0	1685.0	2002.0	2391.0	2894.8	3947732.0	0.0	0.0	0.0	0.0	0.0	0.0	0.0	0.0
Position_1	3	19	19.0	0.3166666666666666	0.0052777777777777	0.1096426636267554	158493.0000000005	476773.00000000047	474310.339500982	2005.792101895959	2008.0	1843.0	1944.0	2069.0	2159.0	1631.1415413386735	2.1710493915217746	4906.741913451457	6.5308734868038885	1863.1296607793663	1862.0	1775.0	1826.0	1899.0	1953.0	0.0	0.0	0.0	0.0	0.0	0.0	3099.0	2080.7032110091745	217.57355022980823	2081.5	1085.0	1735.95	1941.0	2215.0	2441.05	4535933.0	0.0	0.0	0.0	0.0	0.0	0.0	0.0	0.0
Position_1	4	19	19.0	0.3166666666666666	0.0052777777777777	0.1625088292106551	27595.99999999993	240464.0	238816.95458368387	2005.792101895959	2008.0	1843.0	1944.0	2069.0	2159.0	525.7201954433123	0.6997335801350486	4580.982065410962	6.09728712906199	1863.1296607793663	1862.0	1775.0	1826.0	1899.0	1953.0	0.0	0.0	0.0	0.0	0.0	0.0	3347.0	2026.9272976680384	163.79763688867206	2045.0	981.0	1312.85	1889.0	2214.0	2531.5999999999995	2955260.0	0.0	0.0	0.0	0.0	0.0	0.0	0.0	0.0
Position_1	5	19	19.0	0.3166666666666666	0.0052777777777777	0.1371327376459966	335579.0000000001	678825.0000000001	676169.1675077099	2005.792101895959	2008.0	1843.0	1944.0	2069.0	2159.0	3096.006838331134	4.120785101818739	6262.748390185714	8.335718107337184	1863.1296607793663	1862.0	1775.0	1826.0	1899.0	1953.0	0.0	0.0	0.0	0.0	0.0	0.0	3560.0	2150.7388345384943	287.609173759128	2071.0	1447.0	1797.5	1980.5	2257.0	2785.0	5056387.0	0.0	0.0	0.0	0.0	0.0	0.0	0.0	0.0
Position_1	7	19	19.0	0.3166666666666666	0.0052777777777777	0.104119688890093	109354.99999999968	327186.9999999997	325501.54611718515	2005.792101895959	2008.0	1843.0	1944.0	2069.0	2159.0	2180.211129663055	2.9018610135815264	6523.12869901758	8.6822842983924	1863.1296607793663	1862.0	1775.0	1826.0	1899.0	1953.0	0.0	0.0	0.0	0.0	0.0	0.0	3033.0	2081.2942359249328	218.1645751455665	2083.0	1454.0	1725.0	1951.75	2211.25	2422.45	3105291.0	0.0	0.0	0.0	0.0	0.0	0.0	0.0	0.0
Position_1	10	19	19.0	0.3166666666666666	0.0052777777777777	0.1553515283058364	105698.9999999996	370688.9999999996	368638.6656854498	2005.792101895959	2008.0	1843.0	1944.0	2069.0	2159.0	1462.2767540110085	1.946290359588652	5128.240642461973	6.825688295116886	1863.1296607793663	1862.0	1775.0	1826.0	1899.0	1953.0	0.0	0.0	0.0	0.0	0.0	0.0	3230.0	2066.2363636363634	203.10670285699712	2033.0	1099.0	1528.7	1911.0	2197.5	2690.5	3750219.0	0.0	0.0	0.0	0.0	0.0	0.0	0.0	0.0
Position_1	11	19	19.0	0.3166666666666666	0.0052777777777777	0.1621978035222594	189014.00000000044	467290.0000000004	465136.8665545282	2005.792101895959	2008.0	1843.0	1944.0	2069.0	2159.0	2720.0493366012297	3.6203856670162367	6724.643965528409	8.950501118118313	1863.1296607793663	1862.0	1775.0	1826.0	1899.0	1953.0	0.0	0.0	0.0	0.0	0.0	0.0	3140.0	2107.167890870934	244.0382300915678	2077.0	974.0	1527.5	1947.0	2269.25	2725.5	4016262.0	0.0	0.0	0.0	0.0	0.0	0.0	0.0	0.0
Position_1	13	19	19.0	0.3166666666666666	0.0052777777777777	0.1165005957193255	4213.000000000032	207007.00000000003	205437.90117746024	2005.792101895959	2008.0	1843.0	1944.0	2069.0	2159.0	93.75195091462774	0.1247838466673695	4606.529813193496	6.131291181360544	1863.1296607793663	1862.0	1775.0	1826.0	1899.0	1953.0	0.0	0.0	0.0	0.0	0.0	0.0	2827.0	2011.033117350612	147.90345657124567	2007.0	1102.0	1628.6	1898.0	2144.0	2398.2	2793325.0	0.0	0.0	0.0	0.0	0.0	0.0	0.0	0.0
Position_1	14	19	19.0	0.3166666666666666	0.0052777777777777	0.1260411654357388	59103.99999999985	281315.9999999998	279596.65629380435	2005.792101895959	2008.0	1843.0	1944.0	2069.0	2159.0	1070.0157989336617	1.424191028380703	5092.930503736168	6.778690500472839	1863.1296607793663	1862.0	1775.0	1826.0	1899.0	1953.0	0.0	0.0	0.0	0.0	0.0	0.0	2789.0	2046.8331143232588	183.7034535438925	2049.5	1098.0	1604.0	1919.25	2205.75	2450.0	3115280.0	0.0	0.0	0.0	0.0	0.0	0.0	0.0	0.0
Position_1	15	19	19.0	0.3166666666666666	0.0052777777777777	0.1232531718335078	175677.0000000001	409569.00000000006	407759.28343145526	2005.792101895959	2008.0	1843.0	1944.0	2069.0	2159.0	2913.655490074734	3.878075457289471	6792.824134146293	9.041248922548716	1863.1296607793663	1862.0	1775.0	1826.0	1899.0	1953.0	0.0	0.0	0.0	0.0	0.0	0.0	3025.0	2117.6610486891386	254.53138790977232	2081.0	1204.0	1769.05	1928.0	2262.75	2615.95	3392493.0	0.0	0.0	0.0	0.0	0.0	0.0	0.0	0.0
Position_1	17	19	19.0	0.3166666666666666	0.0052777777777777	0.1307168606716353	169189.99999999985	409067.9999999998	407211.96733950096	2005.792101895959	2008.0	1843.0	1944.0	2069.0	2159.0	2905.014348848859	3.866574098317831	7023.750869761248	9.348612407652222	1863.1296607793663	1862.0	1775.0	1826.0	1899.0	1953.0	0.0	0.0	0.0	0.0	0.0	0.0	3048.0	2110.976262933658	247.8466021542916	2074.0	1034.0	1758.2	1925.0	2260.5	2639.8	3468334.0	0.0	0.0	0.0	0.0	0.0	0.0	0.0	0.0
Position_1	21	19	19.0	0.3166666666666666	0.0052777777777777	0.128501824250733	96533.00000000028	319767.0000000003	318039.74866834923	2005.792101895959	2008.0	1843.0	1944.0	2069.0	2159.0	1720.790107252238	2.2903716327527284	5700.142855041542	7.586890140060292	1863.1296607793663	1862.0	1775.0	1826.0	1899.0	1953.0	0.0	0.0	0.0	0.0	0.0	0.0	3034.0	2071.134728580772	208.00506780140563	2019.0	1324.0	1722.0	1909.0	2173.0	2641.5999999999995	3166765.0	0.0	0.0	0.0	0.0	0.0	0.0	0.0	0.0
Position_1	24	19	19.0	0.3166666666666666	0.0052777777777777	0.1324940931680931	86364.9999999997	312664.9999999997	310914.0257919819	2005.792101895959	2008.0	1843.0	1944.0	2069.0	2159.0	1612.8372486653334	2.1466863779735585	5838.913429675768	7.771593774898447	1863.1296607793663	1862.0	1775.0	1826.0	1899.0	1953.0	0.0	0.0	0.0	0.0	0.0	0.0	2916.0	2063.719354838709	200.5896940593432	2084.0	813.0	1592.5	1926.25	2233.0	2440.65	3198765.0	0.0	0.0	0.0	0.0	0.0	0.0	0.0	0.0
Position_1	25	19	19.0	0.3166666666666666	0.0052777777777777	0.0996919258111829	28107.00000000003	236449.00000000003	234836.9740678443	2005.792101895959	2008.0	1843.0	1944.0	2069.0	2159.0	612.8046487744497	0.8156429875187925	5155.194307399214	6.861563623148354	1863.1296607793663	1862.0	1775.0	1826.0	1899.0	1953.0	0.0	0.0	0.0	0.0	0.0	0.0	2632.0	2027.6965662228447	164.56690544347884	2025.0	1264.0	1692.6	1909.5	2157.0	2366.0	2893523.0	0.0	0.0	0.0	0.0	0.0	0.0	0.0	0.0
Position_1	26	19	19.0	0.3166666666666666	0.0052777777777777	0.1592300477506153	-20865.000000000047	207041.0	205277.59952340915	2005.792101895959	2008.0	1843.0	1944.0	2069.0	2159.0	-368.4364748564147	-0.4903889480338879	3655.9528488256296	4.866073241786913	1863.1296607793663	1862.0	1775.0	1826.0	1899.0	1953.0	0.0	0.0	0.0	0.0	0.0	0.0	2978.0	1994.6335682254964	131.50390744613014	2026.0	968.0	1327.0	1869.0	2188.0	2450.0	3113623.0	0.0	0.0	0.0	0.0	0.0	0.0	0.0	0.0
Position_1	29	19	19.0	0.3166666666666666	0.0052777777777777	0.1435498469853017	94486.99999999996	293631.0	292090.1426969444	2005.792101895959	2008.0	1843.0	1944.0	2069.0	2159.0	2139.171422357626	2.847237163158	6647.761532467876	8.848170599714743	1863.1296607793663	1862.0	1775.0	1826.0	1899.0	1953.0	0.0	0.0	0.0	0.0	0.0	0.0	3078.0	2077.2719941348973	214.14233335553104	2058.0	984.0	1612.3	1915.0	2264.25	2578.2499999999995	2833399.0	0.0	0.0	0.0	0.0	0.0	0.0	0.0	0.0
Position_1	30	19	19.0	0.3166666666666666	0.0052777777777777	0.114476507133658	9478.999999999864	238990.99999999985	237215.17325483603	2005.792101895959	2008.0	1843.0	1944.0	2069.0	2159.0	169.84408284791598	0.2260624742705761	4282.224623262669	5.699640973562612	1863.1296607793663	1862.0	1775.0	1826.0	1899.0	1953.0	0.0	0.0	0.0	0.0	0.0	0.0	2653.0	2014.0298982188287	150.90023743946313	2010.0	1047.0	1631.7000000000005	1918.0	2140.25	2384.0	3166055.0	0.0	0.0	0.0	0.0	0.0	0.0	0.0	0.0
Position_1	31	19	19.0	0.3166666666666666	0.0052777777777777	0.1261503858965817	100737.9999999998	302947.9999999998	301383.4198205775	2005.792101895959	2008.0	1843.0	1944.0	2069.0	2159.0	2156.118278437963	2.869793428600928	6484.064803909397	8.630290254003407	1863.1296607793663	1862.0	1775.0	1826.0	1899.0	1953.0	0.0	0.0	0.0	0.0	0.0	0.0	2832.0	2080.7350180505414	217.60535727117508	2064.0	1098.0	1688.0	1923.0	2222.0	2552.0	2881818.0	0.0	0.0	0.0	0.0	0.0	0.0	0.0	0.0
Position_1	32	19	19.0	0.3166666666666666	0.0052777777777777	0.1114291270817263	55530.999999999935	261975.0	260377.659657976	2005.792101895959	2008.0	1843.0	1944.0	2069.0	2159.0	1169.4141637604123	1.5564902519651087	5516.869416202379	7.342953192965367	1863.1296607793663	1862.0	1775.0	1826.0	1899.0	1953.0	0.0	0.0	0.0	0.0	0.0	0.0	2657.0	2047.2722772277227	184.1426164483564	2054.0	1041.0	1678.65	1925.25	2182.0	2403.35	2894843.0	0.0	0.0	0.0	0.0	0.0	0.0	0.0	0.0
Position_1	34	19	19.0	0.3166666666666666	0.0052777777777777	0.1608688400255972	80795.00000000028	300379.0000000003	298679.9901878334	2005.792101895959	2008.0	1843.0	1944.0	2069.0	2159.0	1471.948680043342	1.959163693137688	5472.398942542706	7.283762992524341	1863.1296607793663	1862.0	1775.0	1826.0	1899.0	1953.0	0.0	0.0	0.0	0.0	0.0	0.0	3078.0	2061.720079787234	198.59041900786792	2039.0	1009.0	1514.45	1875.75	2256.25	2648.7	3100827.0	0.0	0.0	0.0	0.0	0.0	0.0	0.0	0.0
Position_1	36	19	19.0	0.3166666666666666	0.0052777777777777	0.13917585930107	71289.00000000009	309853.0000000001	308007.13428651553	2005.792101895959	2008.0	1843.0	1944.0	2069.0	2159.0	1154.4319874766516	1.5365489753314232	5017.663519134826	6.678510143968453	1863.1296607793663	1862.0	1775.0	1826.0	1899.0	1953.0	0.0	0.0	0.0	0.0	0.0	0.0	2942.0	2051.6285189718483	188.498858192482	2045.0	1036.0	1582.65	1913.0	2177.75	2570.35	3352361.0	0.0	0.0	0.0	0.0	0.0	0.0	0.0	0.0
Position_1	37	19	19.0	0.3166666666666666	0.0052777777777777	0.1151298019020648	102738.00000000016	271222.0000000002	269918.37146061147	2005.792101895959	2008.0	1843.0	1944.0	2069.0	2159.0	3158.2121451131447	4.203580365145595	8337.485783467428	11.097193577795146	1863.1296607793663	1862.0	1775.0	1826.0	1899.0	1953.0	0.0	0.0	0.0	0.0	0.0	0.0	2818.0	2097.0277296360487	233.8980688566824	2092.0	1461.0	1717.0	1933.25	2262.75	2497.0999999999995	2419970.0	0.0	0.0	0.0	0.0	0.0	0.0	0.0	0.0
Position_1	38	19	19.0	0.3166666666666666	0.0052777777777777	0.146297230534945	-12710.000000000176	233007.99999999985	231106.7809083264	2005.792101895959	2008.0	1843.0	1944.0	2069.0	2159.0	-204.7005334629077	-0.2724564100391302	3752.7035327399294	4.994848402076847	1863.1296607793663	1862.0	1775.0	1826.0	1899.0	1953.0	0.0	0.0	0.0	0.0	0.0	0.0	2978.0	2000.448009506833	137.31834872746663	1976.0	1051.0	1473.1	1855.0	2150.0	2540.499999999999	3366754.0	0.0	0.0	0.0	0.0	0.0	0.0	0.0	0.0
Position_1	39	19	19.0	0.3166666666666666	0.0052777777777777	0.112380864490067	156077.9999999998	380187.9999999998	378453.9707036725	2005.792101895959	2008.0	1843.0	1944.0	2069.0	2159.0	2851.745852931468	3.795673730251784	6946.523868413934	9.245823268858944	1863.1296607793663	1862.0	1775.0	1826.0	1899.0	1953.0	0.0	0.0	0.0	0.0	0.0	0.0	2924.0	2109.679478827361	246.5498180479952	2078.0	1335.0	1757.1	1963.5	2233.5	2571.7	3238358.0	0.0	0.0	0.0	0.0	0.0	0.0	0.0	0.0
Position_1	40	19	19.0	0.3166666666666666	0.0052777777777777	0.1552646042567005	122280.9999999998	302882.9999999998	301485.60961592366	2005.792101895959	2008.0	1843.0	1944.0	2069.0	2159.0	3134.16846489841	4.171578226779784	7763.154923118278	10.332759202670427	1863.1296607793663	1862.0	1775.0	1826.0	1899.0	1953.0	0.0	0.0	0.0	0.0	0.0	0.0	3072.0	2106.8528698464024	243.72320906703607	2079.0	976.0	1600.0	1917.0	2292.0	2714.4	2606177.0	0.0	0.0	0.0	0.0	0.0	0.0	0.0	0.0
Position_1	41	19	19.0	0.3166666666666666	0.0052777777777777	0.1260582625072582	21316.999999999985	171405.0	170243.70871881142	2005.792101895959	2008.0	1843.0	1944.0	2069.0	2159.0	697.0956328513294	0.9278342873251192	5605.182574887751	7.460498007175596	1863.1296607793663	1862.0	1775.0	1826.0	1899.0	1953.0	0.0	0.0	0.0	0.0	0.0	0.0	2885.0	2028.7363813229567	165.60672054359088	2014.5	1097.0	1649.0	1862.0	2201.25	2459.3	2085541.0	0.0	0.0	0.0	0.0	0.0	0.0	0.0	0.0
Position_1	43	19	19.0	0.3166666666666666	0.0052777777777777	0.140221974005864	194844.0000000001	423480.00000000006	421710.9512195125	2005.792101895959	2008.0	1843.0	1944.0	2069.0	2159.0	3291.1502658272	4.3805210038160025	7153.088186305467	9.520760375972577	1863.1296607793663	1862.0	1775.0	1826.0	1899.0	1953.0	0.0	0.0	0.0	0.0	0.0	0.0	3037.0	2132.4214559386974	269.29179515933106	2084.0	1068.0	1726.75	1960.0	2306.75	2656.75	3339372.0	0.0	0.0	0.0	0.0	0.0	0.0	0.0	0.0
Position_1	44	19	19.0	0.3166666666666666	0.0052777777777777	0.103767826857579	101501.99999999972	302251.9999999997	300698.71642837103	2005.792101895959	2008.0	1843.0	1944.0	2069.0	2159.0	2080.405317022677	2.769019476957183	6195.01751572126	8.245568313424997	1863.1296607793663	1862.0	1775.0	1826.0	1899.0	1953.0	0.0	0.0	0.0	0.0	0.0	0.0	2730.0	2081.819636363636	218.68997558426983	2101.0	1206.0	1697.3	1991.5	2212.5	2377.6	2862502.0	0.0	0.0	0.0	0.0	0.0	0.0	0.0	0.0
Position_1	45	19	19.0	0.3166666666666666	0.0052777777777777	0.1633093753301557	-11187.000000000078	168246.9999999999	166858.64690215874	2005.792101895959	2008.0	1843.0	1944.0	2069.0	2159.0	-294.20895935383567	-0.3915921248999553	4424.758629159241	5.889353735410949	1863.1296607793663	1862.0	1775.0	1826.0	1899.0	1953.0	0.0	0.0	0.0	0.0	0.0	0.0	2892.0	1998.8974776240848	135.76781684471823	2034.0	1070.0	1318.4	1836.0	2196.0	2496.6	2456645.0	0.0	0.0	0.0	0.0	0.0	0.0	0.0	0.0
Position_1	47	19	19.0	0.3166666666666666	0.0052777777777777	0.1204737812255396	206443.99999999985	437561.9999999998	435773.74698626297	2005.792101895959	2008.0	1843.0	1944.0	2069.0	2159.0	3489.147409828769	4.6440552024820905	7395.314559587568	9.843163678811054	1863.1296607793663	1862.0	1775.0	1826.0	1899.0	1953.0	0.0	0.0	0.0	0.0	0.0	0.0	2976.0	2138.4131396083385	275.2834788289722	2117.0	1200.0	1757.0	1980.0	2281.0	2596.9	3385108.0	0.0	0.0	0.0	0.0	0.0	0.0	0.0	0.0
Position_1	48	19	19.0	0.3166666666666666	0.0052777777777777	0.1284756751211065	213295.9999999997	481935.9999999997	479857.4241659657	2005.792101895959	2008.0	1843.0	1944.0	2069.0	2159.0	2989.476516120352	3.978993242956188	6754.6337215558615	8.99041748339085	1863.1296607793663	1862.0	1775.0	1826.0	1899.0	1953.0	0.0	0.0	0.0	0.0	0.0	0.0	3108.0	2123.9217391304346	260.7920783510683	2088.0	1313.0	1734.0	1962.5	2250.25	2678.55	3908016.0	0.0	0.0	0.0	0.0	0.0	0.0	0.0	0.0
Position_1	49	19	19.0	0.3166666666666666	0.0052777777777777	0.1486416396048253	214888.00000000023	446736.0000000002	444942.09868236654	2005.792101895959	2008.0	1843.0	1944.0	2069.0	2159.0	3754.773995247933	4.997604187674999	7805.892909520679	10.389643462572025	1863.1296607793663	1862.0	1775.0	1826.0	1899.0	1953.0	0.0	0.0	0.0	0.0	0.0	0.0	3150.0	2143.3198992443326	280.19023846496634	2103.0	1132.0	1649.35	1956.75	2299.0	2764.65	3403592.0	0.0	0.0	0.0	0.0	0.0	0.0	0.0	0.0
Position_1	50	19	19.0	0.3166666666666666	0.0052777777777777	0.1734754249537	101009.00000000007	305847.00000000006	304262.0859265492	2005.792101895959	2008.0	1843.0	1944.0	2069.0	2159.0	2082.148553060274	2.7713397241232247	6304.575716102775	8.391390278132793	1863.1296607793663	1862.0	1775.0	1826.0	1899.0	1953.0	0.0	0.0	0.0	0.0	0.0	0.0	2983.0	2079.995010691376	216.8653499120093	2093.0	1044.0	1420.4	1867.5	2288.5	2700.9	2918233.0	0.0	0.0	0.0	0.0	0.0	0.0	0.0	0.0
Position_1	52	19	19.0	0.3166666666666666	0.0052777777777777	0.1394319340791376	173040.99999999997	370871.0	369340.3096439586	2005.792101895959	2008.0	1843.0	1944.0	2069.0	2159.0	3853.21344316447	5.128627092851909	8258.419235209287	10.991956002063562	1863.1296607793663	1862.0	1775.0	1826.0	1899.0	1953.0	0.0	0.0	0.0	0.0	0.0	0.0	3023.0	2135.7055350553505	272.57587427598423	2076.0	1340.0	1704.7	1939.0	2310.0	2724.0	2893881.0	0.0	0.0	0.0	0.0	0.0	0.0	0.0	0.0
Position_1	53	19	19.0	0.3166666666666666	0.0052777777777777	0.1255801918832161	117370.99999999988	294322.9999999999	292953.8511354079	2005.792101895959	2008.0	1843.0	1944.0	2069.0	2159.0	3043.947260170841	4.051493803287389	7633.092411713822	10.159645999991096	1863.1296607793663	1862.0	1775.0	1826.0	1899.0	1953.0	0.0	0.0	0.0	0.0	0.0	0.0	2831.0	2104.8407590759075	241.7110982965412	2080.0	1148.0	1705.0	1941.0	2271.25	2585.9	2551067.0	0.0	0.0	0.0	0.0	0.0	0.0	0.0	0.0
Position_1	54	19	19.0	0.3166666666666666	0.0052777777777777	0.1444245734982644	127648.9999999998	323142.9999999998	321630.3842164283	2005.792101895959	2008.0	1843.0	1944.0	2069.0	2159.0	3063.043979460462	4.076911536661875	7754.085191852606	10.320687390355817	1863.1296607793663	1862.0	1775.0	1826.0	1899.0	1953.0	0.0	0.0	0.0	0.0	0.0	0.0	2970.0	2103.3315907393576	240.20192995999128	2081.0	1085.0	1616.9	1926.5	2290.0	2639.3	2816361.0	0.0	0.0	0.0	0.0	0.0	0.0	0.0	0.0
Position_1	55	19	19.0	0.3166666666666666	0.0052777777777777	0.1087029619069891	55523.99999999975	225467.9999999997	224153.07485281737	2005.792101895959	2008.0	1843.0	1944.0	2069.0	2159.0	1648.2296291480377	2.193793636396037	6693.016317713978	8.908404718877305	1863.1296607793663	1862.0	1775.0	1826.0	1899.0	1953.0	0.0	0.0	0.0	0.0	0.0	0.0	2791.0	2055.701030927835	192.57137014846853	2066.0	1139.0	1674.15	1918.0	2196.0	2414.85	2392836.0	0.0	0.0	0.0	0.0	0.0	0.0	0.0	0.0
Position_1	56	19	19.0	0.3166666666666666	0.0052777777777777	0.1733894456619426	-6646.999999999942	173079.00000000006	171688.38758060013	2005.792101895959	2008.0	1843.0	1944.0	2069.0	2159.0	-157.18124342397488	-0.2092082349973106	4092.7895938887314	5.4475029494659015	1863.1296607793663	1862.0	1775.0	1826.0	1899.0	1953.0	0.0	0.0	0.0	0.0	0.0	0.0	2843.0	2002.600324939074	139.47066415970767	1991.0	1079.0	1325.5	1808.5	2240.5	2598.0	2465201.0	0.0	0.0	0.0	0.0	0.0	0.0	0.0	0.0
Position_1	57	19	19.0	0.3166666666666666	0.0052777777777777	0.1528959856469498	170492.99999999985	339852.9999999998	338542.5934959349	2005.792101895959	2008.0	1843.0	1944.0	2069.0	2159.0	4404.043042996015	5.861781290227697	8778.819308073209	11.68460849904544	1863.1296607793663	1862.0	1775.0	1826.0	1899.0	1953.0	0.0	0.0	0.0	0.0	0.0	0.0	3095.0	2154.976724137931	291.8470633585646	2135.5	1143.0	1654.9	1944.25	2328.5	2781.05	2499773.0	0.0	0.0	0.0	0.0	0.0	0.0	0.0	0.0
Position_1	60	19	19.0	0.3166666666666666	0.0052777777777777	0.1909086944349827	52170.9999999998	210288.9999999998	209065.57737594607	2005.792101895959	2008.0	1843.0	1944.0	2069.0	2159.0	1520.8853144097618	2.024298353479393	6130.330104500878	8.159469369090669	1863.1296607793663	1862.0	1775.0	1826.0	1899.0	1953.0	0.0	0.0	0.0	0.0	0.0	0.0	3063.0	2056.1726685133885	193.04300773402224	2078.0	1023.0	1301.9	1819.0	2286.0	2721.9	2226835.0	0.0	0.0	0.0	0.0	0.0	0.0	0.0	0.0
Position_1	61	19	19.0	0.3166666666666666	0.0052777777777777	0.1633277632118774	102562.99999999977	286814.99999999977	285389.36809643946	2005.792101895959	2008.0	1843.0	1944.0	2069.0	2159.0	2531.567414894662	3.3695162292247947	7079.468308288697	9.422772318332257	1863.1296607793663	1862.0	1775.0	1826.0	1899.0	1953.0	0.0	0.0	0.0	0.0	0.0	0.0	2970.0	2089.270206022187	226.1405452428205	2081.5	1032.0	1483.5	1888.0	2292.75	2720.7000000000003	2636659.0	0.0	0.0	0.0	0.0	0.0	0.0	0.0	0.0
Position_1	62	19	19.0	0.3166666666666666	0.0052777777777777	0.1701548347833358	20556.000000000124	261894.0000000001	260026.6707317076	2005.792101895959	2008.0	1843.0	1944.0	2069.0	2159.0	356.4790109902077	0.4744735636279665	4541.725729921626	6.045036946525684	1863.1296607793663	1862.0	1775.0	1826.0	1899.0	1953.0	0.0	0.0	0.0	0.0	0.0	0.0	3212.0	2020.4355716878404	157.30591090847406	2035.0	1041.0	1311.0	1851.0	2236.0	2552.0	3339780.0	0.0	0.0	0.0	0.0	0.0	0.0	0.0	0.0
Position_1	63	19	19.0	0.3166666666666666	0.0052777777777777	0.1677495235735915	60563.99999999979	199701.9999999998	198625.4332772637	2005.792101895959	2008.0	1843.0	1944.0	2069.0	2159.0	2132.480606048911	2.8383316866511	7031.580509695208	9.35903365840432	1863.1296607793663	1862.0	1775.0	1826.0	1899.0	1953.0	0.0	0.0	0.0	0.0	0.0	0.0	2782.0	2071.550891920252	208.4212311408853	2079.0	1031.0	1424.8	1871.0	2320.0	2587.0	1974188.0	0.0	0.0	0.0	0.0	0.0	0.0	0.0	0.0
Position_1	64	19	19.0	0.3166666666666666	0.0052777777777777	0.1331891843617482	29187.000000000106	170077.0000000001	168986.87734791162	2005.792101895959	2008.0	1843.0	1944.0	2069.0	2159.0	1033.769955160697	1.3759478103188878	6023.931636134764	8.01785300769537	1863.1296607793663	1862.0	1775.0	1826.0	1899.0	1953.0	0.0	0.0	0.0	0.0	0.0	0.0	2728.0	2038.2455958549224	175.11593507555608	2046.0	1108.0	1586.0	1911.0	2181.0	2488.0	1966907.0	0.0	0.0	0.0	0.0	0.0	0.0	0.0	0.0
Position_1	67	19	19.0	0.3166666666666666	0.0052777777777777	0.1461369277479144	151940.99999999997	301299.0	300143.3570227082	2005.792101895959	2008.0	1843.0	1944.0	2069.0	2159.0	4719.332628421221	6.281431728428644	9358.43650897839	12.456078993450236	1863.1296607793663	1862.0	1775.0	1826.0	1899.0	1953.0	0.0	0.0	0.0	0.0	0.0	0.0	3057.0	2156.524926686217	293.3952659068507	2093.0	1395.0	1695.4	1949.0	2376.5	2760.8	2206125.0	0.0	0.0	0.0	0.0	0.0	0.0	0.0	0.0
Position_1	68	19	19.0	0.3166666666666666	0.0052777777777777	0.1683166674652254	110359.0000000002	271981.0000000002	270730.4655172417	2005.792101895959	2008.0	1843.0	1944.0	2069.0	2159.0	3426.5988821781843	4.560803112179164	8444.891586311072	11.240150701380037	1863.1296607793663	1862.0	1775.0	1826.0	1899.0	1953.0	0.0	0.0	0.0	0.0	0.0	0.0	3009.0	2107.691960252936	244.5622994735697	2075.0	1041.0	1508.1	1914.0	2325.0	2737.0	2333215.0	0.0	0.0	0.0	0.0	0.0	0.0	0.0	0.0
Position_1	69	19	19.0	0.3166666666666666	0.0052777777777777	0.1560634868537112	40494.99999999993	172624.99999999994	171602.65699467342	2005.792101895959	2008.0	1843.0	1944.0	2069.0	2159.0	1607.985179401969	2.140228273784021	6854.634932566127	9.123519095245516	1863.1296607793663	1862.0	1775.0	1826.0	1899.0	1953.0	0.0	0.0	0.0	0.0	0.0	0.0	2775.0	2052.745856353591	189.6161955742248	2031.0	1118.0	1453.8	1884.0	2269.0	2589.6	1857735.0	0.0	0.0	0.0	0.0	0.0	0.0	0.0	0.0
Position_1	74	19	19.0	0.3166666666666666	0.0052777777777777	0.1632386628463067	-22188.999999999985	80157.00000000001	79365.10779366424	2005.792101895959	2008.0	1843.0	1944.0	2069.0	2159.0	-1330.510432929862	-1.7709093862296463	4806.423217466268	6.397349302447603	1863.1296607793663	1862.0	1775.0	1826.0	1899.0	1953.0	0.0	0.0	0.0	0.0	0.0	0.0	2751.0	1976.34664764622	113.2169868668534	2014.0	1083.0	1294.0	1812.0	2176.0	2470.0	1385419.0	0.0	0.0	0.0	0.0	0.0	0.0	0.0	0.0
Position_1	75	19	19.0	0.3166666666666666	0.0052777777777777	0.1628647430616891	-26710.99999999996	64101.00000000005	63398.35099523421	2005.792101895959	2008.0	1843.0	1944.0	2069.0	2159.0	-1844.3290606614487	-2.454801979740388	4426.016888827067	5.891028479028827	1863.1296607793663	1862.0	1775.0	1826.0	1899.0	1953.0	0.0	0.0	0.0	0.0	0.0	0.0	2770.0	1965.056270096463	101.9266093170968	2016.5	1188.0	1369.2	1769.0	2157.75	2521.3	1222265.0	0.0	0.0	0.0	0.0	0.0	0.0	0.0	0.0
Position_1	76	19	19.0	0.3166666666666666	0.0052777777777777	0.1284269468208509	107019.0000000001	211555.0000000001	210746.16288197384	2005.792101895959	2008.0	1843.0	1944.0	2069.0	2159.0	5746.255615049302	7.648266223630621	11359.18955177823	15.119081293416826	1863.1296607793663	1862.0	1775.0	1826.0	1899.0	1953.0	0.0	0.0	0.0	0.0	0.0	0.0	3108.0	2157.467877094972	294.3382163156059	2144.0	1351.0	1750.25	1980.0	2302.0	2670.5	1544747.0	0.0	0.0	0.0	0.0	0.0	0.0	0.0	0.0
Position_1	77	19	19.0	0.3166666666666666	0.0052777777777777	0.1519994743699921	-56218.99999999999	-8476.999999999993	-8846.399074852774	2005.792101895959	2008.0	1843.0	1944.0	2069.0	2159.0	-10135.111628975705	-13.48983357816666	-1528.2260673229152	-2.0340688956068003	1863.1296607793663	1862.0	1775.0	1826.0	1899.0	1953.0	0.0	0.0	0.0	0.0	0.0	0.0	2368.0	1836.0764525993884	-27.0532081799779	1895.0	1134.0	1317.6	1627.0	2039.0	2229.4	600397.0	0.0	0.0	0.0	0.0	0.0	0.0	0.0	0.0
Position_1	80	19	19.0	0.3166666666666666	0.0052777777777777	0.1509452474473482	160041.99999999994	222968.0	222481.11620409304	2005.792101895959	2008.0	1843.0	1944.0	2069.0	2159.0	18746.203953366363	24.951197461930622	26116.916828546204	34.76161629879499	1863.1296607793663	1862.0	1775.0	1826.0	1899.0	1953.0	0.0	0.0	0.0	0.0	0.0	0.0	3327.0	2379.3271461716936	516.1974853923273	2264.0	1770.0	1925.5	2102.5	2626.0	3087.0	1025490.0	0.0	0.0	0.0	0.0	0.0	0.0	0.0	0.0
Position_1	81	19	19.0	0.3166666666666666	0.0052777777777777	0.1583796646191988	118980.99999999994	191105.0	190546.94757499296	2005.792101895959	2008.0	1843.0	1944.0	2069.0	2159.0	11168.554216632843	14.865345662338314	17938.717556329328	23.876433067474338	1863.1296607793663	1862.0	1775.0	1826.0	1899.0	1953.0	0.0	0.0	0.0	0.0	0.0	0.0	3382.0	2248.852226720648	385.72256594128135	2199.0	1350.0	1684.55	2051.25	2458.25	2914.7	1110933.0	0.0	0.0	0.0	0.0	0.0	0.0	0.0	0.0
Position_1	82	19	19.0	0.3166666666666666	0.0052777777777777	0.1436679997883794	-34253.99999999999	28526.000000000007	28040.245864872493	2005.792101895959	2008.0	1843.0	1944.0	2069.0	2159.0	-3982.6317948197934	-5.300882918905145	3316.6507438264	4.414462140032938	1863.1296607793663	1862.0	1775.0	1826.0	1899.0	1953.0	0.0	0.0	0.0	0.0	0.0	0.0	2470.0	1928.339534883721	65.20987410435464	2007.0	1149.0	1306.8	1816.75	2118.5	2242.1	829186.0	0.0	0.0	0.0	0.0	0.0	0.0	0.0	0.0
Position_1	83	19	19.0	0.3166666666666666	0.0052777777777777	0.1071684519385623	37603.00000000009	139657.0000000001	138867.36711522305	2005.792101895959	2008.0	1843.0	1944.0	2069.0	2159.0	2248.2804752706547	2.9924613125852413	8350.081279016922	11.11395818237152	1863.1296607793663	1862.0	1775.0	1826.0	1899.0	1953.0	0.0	0.0	0.0	0.0	0.0	0.0	2643.0	2061.7954220314737	198.66576125210736	2070.0	1285.0	1652.8	1952.0	2189.5	2412.2	1441195.0	0.0	0.0	0.0	0.0	0.0	0.0	0.0	0.0
Position_1	84	19	19.0	0.3166666666666666	0.0052777777777777	0.1168328762559958	49484.00000000005	144822.00000000006	144084.33151107386	2005.792101895959	2008.0	1843.0	1944.0	2069.0	2159.0	3232.170355392234	4.302018743027063	9459.408600933915	12.59047284784304	1863.1296607793663	1862.0	1775.0	1826.0	1899.0	1953.0	0.0	0.0	0.0	0.0	0.0	0.0	2732.0	2083.779479326187	220.6498185468206	2078.0	1187.0	1672.6	1947.0	2231.0	2493.2	1360708.0	0.0	0.0	0.0	0.0	0.0	0.0	0.0	0.0
Position_1	85	19	19.0	0.3166666666666666	0.0052777777777777	0.1363975454200932	-54731.0	-26845.0	-27060.765208858964	2005.792101895959	2008.0	1843.0	1944.0	2069.0	2159.0	-23869.398241475923	-31.77016905940445	-11707.697571621587	-15.582945467828331	1863.1296607793663	1862.0	1775.0	1826.0	1899.0	1953.0	0.0	0.0	0.0	0.0	0.0	0.0	2351.0	1721.4502617801047	-141.6793989992616	1711.0	1198.0	1343.0	1550.5	1901.0	2106.0	328797.0	0.0	0.0	0.0	0.0	0.0	0.0	0.0	0.0
Position_1	86	19	19.0	0.3166666666666666	0.0052777777777777	0.1364049214746208	73174.00000000001	102666.0	102437.80852256804	2005.792101895959	2008.0	1843.0	1944.0	2069.0	2159.0	27142.748443264256	36.12699817798472	38082.34361489283	50.68759935142235	1863.1296607793663	1862.0	1775.0	1826.0	1899.0	1953.0	0.0	0.0	0.0	0.0	0.0	0.0	3120.0	2370.247524752476	507.117863973109	2349.0	1578.0	1874.7	2120.0	2627.75	2898.9	478790.0	0.0	0.0	0.0	0.0	0.0	0.0	0.0	0.0
Position_1	1	20	20.0	0.3333333333333333	0.0055555555555555	0.1184580603104805	8516.000000000053	222246.0000000001	220220.7479674799	2004.7850239070376	2007.0	1842.0	1943.0	2068.0	2159.0	193.29090043389849	0.2572701884775188	5044.402237885386	6.714099378625448	1863.3739837398373	1862.0	1775.0	1828.0	1899.0	1952.0	0.0	0.0	0.0	0.0	0.0	0.0	2598.0	2012.777476255088	149.40349251525095	2038.5	966.0	1506.5	1915.0	2158.0	2337.35	2966834.0	0.0	0.0	0.0	0.0	0.0	0.0	0.0	0.0
Position_1	2	20	20.0	0.3333333333333333	0.0055555555555555	0.1652713413659992	283841.9999999998	543101.9999999999	540645.3170731708	2004.7850239070376	2007.0	1842.0	1943.0	2068.0	2159.0	4284.945262323217	5.703262144152202	8198.794899480221	10.912596011208173	1863.3739837398373	1862.0	1775.0	1828.0	1899.0	1952.0	0.0	0.0	0.0	0.0	0.0	0.0	3052.0	2165.748322147651	302.37433840781364	2122.5	978.0	1601.4	1960.75	2398.0	2781.0	3872358.0	0.0	0.0	0.0	0.0	0.0	0.0	0.0	0.0
Position_1	3	20	20.0	0.3333333333333333	0.0055555555555555	0.1343486067923251	236272.00000000035	582822.0000000003	579538.1788617893	2004.7850239070376	2007.0	1842.0	1943.0	2068.0	2159.0	2065.356529264204	2.7489895404506544	5094.701120313962	6.781047191137883	1863.3739837398373	1862.0	1775.0	1828.0	1899.0	1952.0	0.0	0.0	0.0	0.0	0.0	0.0	3596.0	2105.858577405858	242.4845936660206	2087.0	1035.0	1718.45	1955.0	2235.0	2593.0	5033002.0	0.0	0.0	0.0	0.0	0.0	0.0	0.0	0.0
Position_1	4	20	20.0	0.3333333333333333	0.0055555555555555	0.1554711170480372	-36323.00000000007	164356.99999999994	162455.40650406515	2004.7850239070376	2007.0	1842.0	1943.0	2068.0	2159.0	-735.6902536807095	-0.9792037276490242	3328.905735324728	4.430773533717213	1863.3739837398373	1862.0	1775.0	1828.0	1899.0	1952.0	0.0	0.0	0.0	0.0	0.0	0.0	2849.0	1980.755057803468	117.38107406363088	2009.5	992.0	1299.15	1851.0	2167.0	2433.4	2741365.0	0.0	0.0	0.0	0.0	0.0	0.0	0.0	0.0
Position_1	5	20	20.0	0.3333333333333333	0.0055555555555555	0.1320948957817949	317896.9999999995	652266.9999999995	649098.5934959347	2004.7850239070376	2007.0	1842.0	1943.0	2068.0	2159.0	3011.7008130634017	4.008573782187388	6179.463959189385	8.224866529681071	1863.3739837398373	1862.0	1775.0	1828.0	1899.0	1952.0	0.0	0.0	0.0	0.0	0.0	0.0	3482.0	2144.85646140503	281.48247766519285	2084.5	1471.0	1813.0	1971.0	2244.0	2795.0	4946039.0	0.0	0.0	0.0	0.0	0.0	0.0	0.0	0.0
Position_1	7	20	20.0	0.3333333333333333	0.0055555555555555	0.1161599026977966	127197.99999999988	353397.9999999999	351254.5853658537	2004.7850239070376	2007.0	1842.0	1943.0	2068.0	2159.0	2342.9904784321434	3.1185203267931825	6509.600379699076	8.66427810537947	1863.3739837398373	1862.0	1775.0	1828.0	1899.0	1952.0	0.0	0.0	0.0	0.0	0.0	0.0	2866.0	2088.5371794871794	225.1631957473421	2084.0	1028.0	1703.0	1946.0	2239.0	2496.1	3258118.0	0.0	0.0	0.0	0.0	0.0	0.0	0.0	0.0
Position_1	10	20	20.0	0.3333333333333333	0.0055555555555555	0.155602374457744	109018.00000000036	379008.0000000004	376449.64227642334	2004.7850239070376	2007.0	1842.0	1943.0	2068.0	2159.0	1431.1976367498075	1.9049240545139936	4975.649469897355	6.622589444433378	1863.3739837398373	1862.0	1775.0	1828.0	1899.0	1952.0	0.0	0.0	0.0	0.0	0.0	0.0	3124.0	2065.548872180452	202.17488844061404	2041.5	1036.0	1479.2	1902.25	2213.0	2672.9	3846052.0	0.0	0.0	0.0	0.0	0.0	0.0	0.0	0.0
Position_1	11	20	20.0	0.3333333333333333	0.0055555555555555	0.1456256448446309	82685.99999999967	334840.99999999965	332451.64227642264	2004.7850239070376	2007.0	1842.0	1943.0	2068.0	2159.0	1315.3446841809205	1.750723774644805	5326.552613451187	7.08964152850353	1863.3739837398373	1862.0	1775.0	1828.0	1899.0	1952.0	0.0	0.0	0.0	0.0	0.0	0.0	3165.0	2054.5480161012074	191.1740323613701	2042.0	985.0	1483.0	1917.0	2209.0	2522.3	3572859.0	0.0	0.0	0.0	0.0	0.0	0.0	0.0	0.0
Position_1	13	20	20.0	0.3333333333333333	0.0055555555555555	0.1233215773391902	28650.99999999987	241800.99999999988	239781.24390243905	2004.7850239070376	2007.0	1842.0	1943.0	2068.0	2159.0	573.8152796903481	0.7637481372678533	4842.731787525965	6.44567600919706	1863.3739837398373	1862.0	1775.0	1828.0	1899.0	1952.0	0.0	0.0	0.0	0.0	0.0	0.0	2667.0	2026.490476190476	163.11649245063882	2024.5	1106.0	1634.5	1892.5	2168.75	2442.1	2978941.0	0.0	0.0	0.0	0.0	0.0	0.0	0.0	0.0
Position_1	14	20	20.0	0.3333333333333333	0.0055555555555555	0.1297963451681023	65531.00000000031	290281.0000000003	288151.32520325255	2004.7850239070376	2007.0	1842.0	1943.0	2068.0	2159.0	1140.525098662741	1.518038906320108	5052.154952082493	6.724418241221797	1863.3739837398373	1862.0	1775.0	1828.0	1899.0	1952.0	0.0	0.0	0.0	0.0	0.0	0.0	2726.0	2049.278064516129	185.90408077629195	2069.0	1006.0	1573.35	1919.5	2204.75	2464.0	3176381.0	0.0	0.0	0.0	0.0	0.0	0.0	0.0	0.0
Position_1	15	20	20.0	0.3333333333333333	0.0055555555555555	0.1109542198295935	150514.00000000003	384399.00000000006	382182.7642276425	2004.7850239070376	2007.0	1842.0	1943.0	2068.0	2159.0	2524.944911038603	3.3607016765923805	6448.478539260985	8.58292493575637	1863.3739837398373	1862.0	1775.0	1828.0	1899.0	1952.0	0.0	0.0	0.0	0.0	0.0	0.0	3098.0	2100.313081215127	236.93909747528983	2070.0	1257.0	1790.6	1950.0	2215.0	2559.0	3387805.0	0.0	0.0	0.0	0.0	0.0	0.0	0.0	0.0
Position_1	17	20	20.0	0.3333333333333333	0.0055555555555555	0.1261558441286294	158512.00000000012	402837.0000000001	400521.8373983743	2004.7850239070376	2007.0	1842.0	1943.0	2068.0	2159.0	2695.3960795418493	3.5875721818702013	6849.987827384674	9.117333798249	1863.3739837398373	1862.0	1775.0	1828.0	1899.0	1952.0	0.0	0.0	0.0	0.0	0.0	0.0	2936.0	2101.072403560831	237.69841982099365	2060.0	1041.0	1749.6	1930.0	2247.0	2602.8	3540307.0	0.0	0.0	0.0	0.0	0.0	0.0	0.0	0.0
Position_1	21	20	20.0	0.3333333333333333	0.0055555555555555	0.1084201500918649	79145.0000000002	307230.00000000023	305068.7235772362	2004.7850239070376	2007.0	1842.0	1943.0	2068.0	2159.0	1366.043091984788	1.818203355431753	5302.791321631003	7.0580152490908645	1863.3739837398373	1862.0	1775.0	1828.0	1899.0	1952.0	0.0	0.0	0.0	0.0	0.0	0.0	2994.0	2057.314685314685	193.94070157484816	2020.0	1400.0	1750.0	1927.0	2156.0	2507.999999999999	3236156.0	0.0	0.0	0.0	0.0	0.0	0.0	0.0	0.0
Position_1	24	20	20.0	0.3333333333333333	0.0055555555555555	0.1281033638104676	160172.99999999994	387098.0	384947.7154471546	2004.7850239070376	2007.0	1842.0	1943.0	2068.0	2159.0	2709.753548193245	3.606681972645209	6548.795233894033	8.716446456312958	1863.3739837398373	1862.0	1775.0	1828.0	1899.0	1952.0	0.0	0.0	0.0	0.0	0.0	0.0	2904.0	2109.34696485623	245.9729811163927	2084.0	1135.0	1702.2	1938.0	2283.0	2587.9999999999995	3301128.0	0.0	0.0	0.0	0.0	0.0	0.0	0.0	0.0
Position_1	25	20	20.0	0.3333333333333333	0.0055555555555555	0.1189338762200838	44007.99999999993	269047.99999999994	266915.57723577245	2004.7850239070376	2007.0	1842.0	1943.0	2068.0	2159.0	828.2289800362965	1.1023727724283108	5063.473700709094	6.739483495643805	1863.3739837398373	1862.0	1775.0	1828.0	1899.0	1952.0	0.0	0.0	0.0	0.0	0.0	0.0	3053.0	2035.3556701030927	171.98168636325545	2025.0	1206.0	1657.0	1905.0	2177.25	2401.9	3158872.0	0.0	0.0	0.0	0.0	0.0	0.0	0.0	0.0
Position_1	26	20	20.0	0.3333333333333333	0.0055555555555555	0.1563801352653241	6389.000000000107	230559.0000000001	228434.82113821167	2004.7850239070376	2007.0	1842.0	1943.0	2068.0	2159.0	110.54312210115197	0.1471328955166332	3989.15506159322	5.309565386980575	1863.3739837398373	1862.0	1775.0	1828.0	1899.0	1952.0	0.0	0.0	0.0	0.0	0.0	0.0	2865.0	2011.1326002587325	147.758616518895	2035.0	1087.0	1352.25	1896.25	2172.0	2569.25	3109211.0	0.0	0.0	0.0	0.0	0.0	0.0	0.0	0.0
Position_1	29	20	20.0	0.3333333333333333	0.0055555555555555	0.1413821631428297	108735.9999999998	325800.99999999977	323744.1463414634	2004.7850239070376	2007.0	1842.0	1943.0	2068.0	2159.0	2091.4867154282406	2.783768818234988	6266.631689350694	8.340886778525773	1863.3739837398373	1862.0	1775.0	1828.0	1899.0	1952.0	0.0	0.0	0.0	0.0	0.0	0.0	3201.0	2079.635938543754	216.26195480391675	2086.0	917.0	1620.6	1919.0	2232.0	2593.2	3113215.0	0.0	0.0	0.0	0.0	0.0	0.0	0.0	0.0
Position_1	30	20	20.0	0.3333333333333333	0.0055555555555555	0.139806975730883	30356.0000000002	289471.0000000002	287015.69105691096	2004.7850239070376	2007.0	1842.0	1943.0	2068.0	2159.0	434.8340244930464	0.5787640866002447	4146.522595336207	5.51902157439249	1863.3739837398373	1862.0	1775.0	1828.0	1899.0	1952.0	0.0	0.0	0.0	0.0	0.0	0.0	2877.0	2023.987129266928	160.61314552709064	2022.0	1061.0	1462.3000000000002	1893.0	2167.0	2487.7	3616865.0	0.0	0.0	0.0	0.0	0.0	0.0	0.0	0.0
Position_1	31	20	20.0	0.3333333333333333	0.0055555555555555	0.1283546271821182	90355.99999999988	290310.9999999999	288416.27642276423	2004.7850239070376	2007.0	1842.0	1943.0	2068.0	2159.0	1904.7768401328497	2.535257974216824	6119.988370842096	8.14570452159083	1863.3739837398373	1862.0	1775.0	1828.0	1899.0	1952.0	0.0	0.0	0.0	0.0	0.0	0.0	2905.0	2072.522842639594	209.14885889975653	2058.0	1011.0	1677.0	1919.5	2223.0	2549.1	2858009.0	0.0	0.0	0.0	0.0	0.0	0.0	0.0	0.0
Position_1	32	20	20.0	0.3333333333333333	0.0055555555555555	0.1087260764524266	82899.00000000023	289234.00000000023	287278.82113821176	2004.7850239070376	2007.0	1842.0	1943.0	2068.0	2159.0	1734.224559664175	2.3082528889130174	6050.69670671428	8.053477316636707	1863.3739837398373	1862.0	1775.0	1828.0	1899.0	1952.0	0.0	0.0	0.0	0.0	0.0	0.0	2735.0	2065.2565003513705	201.8825166115332	2066.0	1181.0	1717.1	1909.0	2201.5	2458.0	2938860.0	0.0	0.0	0.0	0.0	0.0	0.0	0.0	0.0
Position_1	34	20	20.0	0.3333333333333333	0.0055555555555555	0.1472130837750374	77293.00000000029	289718.0000000003	287705.1138211387	2004.7850239070376	2007.0	1842.0	1943.0	2068.0	2159.0	1510.073811654597	2.0099082433122684	5660.222330158556	7.533755921441038	1863.3739837398373	1862.0	1775.0	1828.0	1899.0	1952.0	0.0	0.0	0.0	0.0	0.0	0.0	3024.0	2059.759726962457	196.38574322262025	2049.0	987.0	1630.0	1889.0	2240.0	2560.8	3017548.0	0.0	0.0	0.0	0.0	0.0	0.0	0.0	0.0
Position_1	36	20	20.0	0.3333333333333333	0.0055555555555555	0.1655921541822319	87648.00000000007	317908.00000000006	315726.11382113845	2004.7850239070376	2007.0	1842.0	1943.0	2068.0	2159.0	1464.8461999855856	1.9497102921808145	5313.142635827598	7.071792848286532	1863.3739837398373	1862.0	1775.0	1828.0	1899.0	1952.0	0.0	0.0	0.0	0.0	0.0	0.0	2984.0	2062.1939546599497	198.8199709201124	2008.5	1005.0	1474.2500000000002	1879.0	2260.0	2677.5999999999995	3274764.0	0.0	0.0	0.0	0.0	0.0	0.0	0.0	0.0
Position_1	37	20	20.0	0.3333333333333333	0.0055555555555555	0.1589602949058531	183234.0000000003	424659.0000000003	422371.3170731712	2004.7850239070376	2007.0	1842.0	1943.0	2068.0	2159.0	3273.012978290621	4.356380274104817	7585.461313664035	10.096249008486833	1863.3739837398373	1862.0	1775.0	1828.0	1899.0	1952.0	0.0	0.0	0.0	0.0	0.0	0.0	3168.0	2117.0504504504506	253.6764667106133	2091.0	1033.0	1566.6	1944.0	2290.0	2729.8	3524889.0	0.0	0.0	0.0	0.0	0.0	0.0	0.0	0.0
Position_1	38	20	20.0	0.3333333333333333	0.0055555555555555	0.1304907641951128	27423.000000000025	264208.0	261964.28455284573	2004.7850239070376	2007.0	1842.0	1943.0	2068.0	2159.0	494.45304012190417	0.6581169964022544	4763.827765909198	6.340654756425143	1863.3739837398373	1862.0	1775.0	1828.0	1899.0	1952.0	0.0	0.0	0.0	0.0	0.0	0.0	2867.0	2023.793018983466	160.41903524362874	1990.0	1187.0	1580.6	1885.0	2162.0	2514.999999999999	3304854.0	0.0	0.0	0.0	0.0	0.0	0.0	0.0	0.0
Position_1	39	20	20.0	0.3333333333333333	0.0055555555555555	0.1542625863399092	138912.00000000015	384252.0000000001	381927.2195121954	2004.7850239070376	2007.0	1842.0	1943.0	2068.0	2159.0	2144.0546353565	2.853736719659501	5930.785545849208	7.893875561525295	1863.3739837398373	1862.0	1775.0	1828.0	1899.0	1952.0	0.0	0.0	0.0	0.0	0.0	0.0	3128.0	2089.099290780142	225.72530704030464	2051.5	982.0	1590.2	1914.0	2236.25	2730.9	3534756.0	0.0	0.0	0.0	0.0	0.0	0.0	0.0	0.0
Position_1	40	20	20.0	0.3333333333333333	0.0055555555555555	0.1273408924476032	36161.00000000005	208856.00000000003	207219.58536585385	2004.7850239070376	2007.0	1842.0	1943.0	2068.0	2159.0	987.9431746932348	1.3149523655166953	5706.08831873372	7.59480355223458	1863.3739837398373	1862.0	1775.0	1828.0	1899.0	1952.0	0.0	0.0	0.0	0.0	0.0	0.0	2955.0	2037.36188077246	173.98789703262287	2050.0	998.0	1551.5	1915.0	2183.0	2443.0	2426498.0	0.0	0.0	0.0	0.0	0.0	0.0	0.0	0.0
Position_1	41	20	20.0	0.3333333333333333	0.0055555555555555	0.1271103962166452	51671.99999999998	201892.0	200468.55284552847	2004.7850239070376	2007.0	1842.0	1943.0	2068.0	2159.0	1609.3595167006072	2.142057516728508	6288.06339111548	8.369412373574704	1863.3739837398373	1862.0	1775.0	1828.0	1899.0	1952.0	0.0	0.0	0.0	0.0	0.0	0.0	2900.0	2056.876447876448	193.50246413661057	2054.0	1110.0	1651.5	1915.0	2203.0	2481.75	2130924.0	0.0	0.0	0.0	0.0	0.0	0.0	0.0	0.0
Position_1	43	20	20.0	0.3333333333333333	0.0055555555555555	0.151073945555904	160275.00000000006	386620.00000000006	384475.2113821141	2004.7850239070376	2007.0	1842.0	1943.0	2068.0	2159.0	2894.164709425158	3.852133228244885	6981.387989130896	9.292227413533222	1863.3739837398373	1862.0	1775.0	1828.0	1899.0	1952.0	0.0	0.0	0.0	0.0	0.0	0.0	2992.0	2109.674567584881	246.30058384504423	2060.0	1061.0	1631.0	1924.0	2287.0	2722.0	3293202.0	0.0	0.0	0.0	0.0	0.0	0.0	0.0	0.0
Position_1	44	20	20.0	0.3333333333333333	0.0055555555555555	0.102816333668658	104305.0000000002	318180.0000000002	316153.37398374017	2004.7850239070376	2007.0	1842.0	1943.0	2068.0	2159.0	1968.177424866516	2.619644152497332	6003.879900714511	7.991164147851014	1863.3739837398373	1862.0	1775.0	1828.0	1899.0	1952.0	0.0	0.0	0.0	0.0	0.0	0.0	2842.0	2077.7152542372883	214.3412704974509	2092.0	1149.0	1668.7	2005.0	2185.5	2378.0999999999995	3064630.0	0.0	0.0	0.0	0.0	0.0	0.0	0.0	0.0
Position_1	45	20	20.0	0.3333333333333333	0.0055555555555555	0.1561358396270959	2488.999999999892	197078.99999999988	195235.11382113825	2004.7850239070376	2007.0	1842.0	1943.0	2068.0	2159.0	55.47856641200477	0.0738419718943783	4392.792442712717	5.846806741250627	1863.3739837398373	1862.0	1775.0	1828.0	1899.0	1952.0	0.0	0.0	0.0	0.0	0.0	0.0	2923.0	2008.854694485842	145.48071074600466	2041.0	1056.0	1345.05	1882.25	2202.75	2472.75	2695883.0	0.0	0.0	0.0	0.0	0.0	0.0	0.0	0.0
Position_1	47	20	20.0	0.3333333333333333	0.0055555555555555	0.1346105931150194	111689.99999999964	336874.99999999965	334741.20325203234	2004.7850239070376	2007.0	1842.0	1943.0	2068.0	2159.0	1934.337875933786	2.574603712867869	5834.274079641826	7.765418800003269	1863.3739837398373	1862.0	1775.0	1828.0	1899.0	1952.0	0.0	0.0	0.0	0.0	0.0	0.0	2915.0	2078.918866709594	215.54488296975683	2072.0	1106.0	1566.2	1952.0	2231.0	2559.4	3228561.0	0.0	0.0	0.0	0.0	0.0	0.0	0.0	0.0
Position_1	48	20	20.0	0.3333333333333333	0.0055555555555555	0.1239427293845006	148990.99999999965	423185.9999999997	420587.79674796737	2004.7850239070376	2007.0	1842.0	1943.0	2068.0	2159.0	2023.3584274499703	2.6930900669359104	5747.038139745652	7.649307764001462	1863.3739837398373	1862.0	1775.0	1828.0	1899.0	1952.0	0.0	0.0	0.0	0.0	0.0	0.0	2882.0	2085.7895293495503	222.41554560971304	2071.0	1057.0	1700.5	1946.0	2226.0	2554.0	3944228.0	0.0	0.0	0.0	0.0	0.0	0.0	0.0	0.0
Position_1	49	20	20.0	0.3333333333333333	0.0055555555555555	0.1389983679028147	187052.0	438192.0	435812.2601626018	2004.7850239070376	2007.0	1842.0	1943.0	2068.0	2159.0	2848.497167483133	3.7913497299200496	6672.950146556943	8.88169664506729	1863.3739837398373	1862.0	1775.0	1828.0	1899.0	1952.0	0.0	0.0	0.0	0.0	0.0	0.0	2962.0	2114.997690531178	251.6237067913405	2081.5	1032.0	1672.1	1944.0	2265.0	2683.45	3663176.0	0.0	0.0	0.0	0.0	0.0	0.0	0.0	0.0
Position_1	50	20	20.0	0.3333333333333333	0.0055555555555555	0.1543214265935472	94288.0	326578.0	324376.87804878067	2004.7850239070376	2007.0	1842.0	1943.0	2068.0	2159.0	1669.7545613899513	2.222443321210025	5783.3987904039495	7.697703790027656	1863.3739837398373	1862.0	1775.0	1828.0	1899.0	1952.0	0.0	0.0	0.0	0.0	0.0	0.0	2956.0	2065.856429463171	202.4824457233337	2059.5	1046.0	1518.1	1901.25	2262.0	2582.399999999998	3309502.0	0.0	0.0	0.0	0.0	0.0	0.0	0.0	0.0
Position_1	52	20	20.0	0.3333333333333333	0.0055555555555555	0.1367611239009596	159083.0000000002	381948.0000000002	379836.1869918703	2004.7850239070376	2007.0	1842.0	1943.0	2068.0	2159.0	2815.4338216262454	3.747342416584533	6759.674618296741	8.997126916952961	1863.3739837398373	1862.0	1775.0	1828.0	1899.0	1952.0	0.0	0.0	0.0	0.0	0.0	0.0	2941.0	2110.5022771633053	247.128293423468	2074.0	1269.0	1667.0	1929.0	2278.0	2654.0	3243842.0	0.0	0.0	0.0	0.0	0.0	0.0	0.0	0.0
Position_1	53	20	20.0	0.3333333333333333	0.0055555555555555	0.1305295908349924	131185.00000000026	315770.00000000023	314020.9186991874	2004.7850239070376	2007.0	1842.0	1943.0	2068.0	2159.0	3224.3835941280577	4.291654563784445	7761.280691525826	10.330264600420875	1863.3739837398373	1862.0	1775.0	1828.0	1899.0	1952.0	0.0	0.0	0.0	0.0	0.0	0.0	2900.0	2110.051846032993	246.67786229315584	2132.0	1039.0	1660.2	1938.0	2298.0	2513.4	2686096.0	0.0	0.0	0.0	0.0	0.0	0.0	0.0	0.0
Position_1	54	20	20.0	0.3333333333333333	0.0055555555555555	0.1387349005789577	98018.00000000012	301018.0000000001	299094.4227642279	2004.7850239070376	2007.0	1842.0	1943.0	2068.0	2159.0	2200.1580154445464	2.928410318556691	6756.791257657634	8.99328916394231	1863.3739837398373	1862.0	1775.0	1828.0	1899.0	1952.0	0.0	0.0	0.0	0.0	0.0	0.0	2927.0	2077.012857142857	213.63887340302	2053.5	1021.0	1634.85	1919.75	2210.5	2607.1	2907818.0	0.0	0.0	0.0	0.0	0.0	0.0	0.0	0.0
Position_1	55	20	20.0	0.3333333333333333	0.0055555555555555	0.0940877982009523	75886.99999999994	251047.0	249387.2276422765	2004.7850239070376	2007.0	1842.0	1943.0	2068.0	2159.0	2105.404731639665	2.802293697812394	6965.034085731986	9.270460368109273	1863.3739837398373	1862.0	1775.0	1828.0	1899.0	1952.0	0.0	0.0	0.0	0.0	0.0	0.0	2668.0	2069.8203642384105	206.4463804985733	2050.0	1431.0	1778.7	1942.0	2183.0	2431.55	2500343.0	0.0	0.0	0.0	0.0	0.0	0.0	0.0	0.0
Position_1	56	20	20.0	0.3333333333333333	0.0055555555555555	0.178467638573038	41111.00000000006	246576.0000000001	244629.06504065063	2004.7850239070376	2007.0	1842.0	1943.0	2068.0	2159.0	798.1700993434365	1.062364402226114	4787.273245985429	6.371860690406606	1863.3739837398373	1862.0	1775.0	1828.0	1899.0	1952.0	0.0	0.0	0.0	0.0	0.0	0.0	2937.0	2036.0127028934369	172.6387191535996	2038.0	1045.0	1358.4	1818.0	2262.0	2648.4	2885030.0	0.0	0.0	0.0	0.0	0.0	0.0	0.0	0.0
Position_1	57	20	20.0	0.3333333333333333	0.0055555555555555	0.1674285615310609	67852.9999999998	251567.9999999998	249827.16260162595	2004.7850239070376	2007.0	1842.0	1943.0	2068.0	2159.0	1554.4417989019964	2.068962034338557	5763.161753587583	7.670768294025072	1863.3739837398373	1862.0	1775.0	1828.0	1899.0	1952.0	0.0	0.0	0.0	0.0	0.0	0.0	3037.0	2060.5540647198104	197.1800809799732	2074.0	1040.0	1307.1	1896.0	2268.5	2592.8	2610722.0	0.0	0.0	0.0	0.0	0.0	0.0	0.0	0.0
Position_1	60	20	20.0	0.3333333333333333	0.0055555555555555	0.1560534777543175	75791.99999999981	243411.9999999998	241823.67479674792	2004.7850239070376	2007.0	1842.0	1943.0	2068.0	2159.0	2154.247903980023	2.8673039601974097	6918.537455187699	9.208573352854827	1863.3739837398373	1862.0	1775.0	1828.0	1899.0	1952.0	0.0	0.0	0.0	0.0	0.0	0.0	2956.0	2072.5640138408303	209.190030100993	2099.0	1032.0	1484.5	1885.0	2269.75	2601.0	2395884.0	0.0	0.0	0.0	0.0	0.0	0.0	0.0	0.0
Position_1	61	20	20.0	0.3333333333333333	0.0055555555555555	0.1542207212090395	156800.00000000006	336600.00000000006	334896.26016260183	2004.7850239070376	2007.0	1842.0	1943.0	2068.0	2159.0	3874.334934498257	5.156739797817179	8316.971549439497	11.069889132303969	1863.3739837398373	1862.0	1775.0	1828.0	1899.0	1952.0	0.0	0.0	0.0	0.0	0.0	0.0	2964.0	2133.451612903226	270.07762916338856	2128.0	1029.0	1676.65	1895.75	2350.25	2730.05	2645480.0	0.0	0.0	0.0	0.0	0.0	0.0	0.0	0.0
Position_1	62	20	20.0	0.3333333333333333	0.0055555555555555	0.177922982475503	38570.99999999983	279705.9999999998	277421.0650406504	2004.7850239070376	2007.0	1842.0	1943.0	2068.0	2159.0	668.6828161948001	0.8900168283552788	4849.098954825737	6.454150708873055	1863.3739837398373	1862.0	1775.0	1828.0	1899.0	1952.0	0.0	0.0	0.0	0.0	0.0	0.0	3288.0	2030.1936259771496	166.81964223731234	2029.0	995.0	1317.1	1887.5	2213.5	2617.5999999999995	3376212.0	0.0	0.0	0.0	0.0	0.0	0.0	0.0	0.0
Position_1	63	20	20.0	0.3333333333333333	0.0055555555555555	0.1627834295255937	61946.99999999983	215356.99999999985	213903.325203252	2004.7850239070376	2007.0	1842.0	1943.0	2068.0	2159.0	1977.0822581088185	2.6314964855428373	6873.270761449976	9.148323383489918	1863.3739837398373	1862.0	1775.0	1828.0	1899.0	1952.0	0.0	0.0	0.0	0.0	0.0	0.0	2890.0	2065.5510396975424	202.17705595770508	2056.0	1060.0	1402.1	1886.25	2261.25	2651.15	2185353.0	0.0	0.0	0.0	0.0	0.0	0.0	0.0	0.0
Position_1	64	20	20.0	0.3333333333333333	0.0055555555555555	0.1272414304646014	38599.99999999993	185340.0	183949.5284552846	2004.7850239070376	2007.0	1842.0	1943.0	2068.0	2159.0	1260.263537736483	1.6774107687272588	6051.223940002075	8.054179064142762	1863.3739837398373	1862.0	1775.0	1828.0	1899.0	1952.0	0.0	0.0	0.0	0.0	0.0	0.0	2732.0	2045.1422924901185	181.7683087502812	2046.0	1131.0	1642.65	1907.0	2214.0	2463.2499999999995	2069684.0	0.0	0.0	0.0	0.0	0.0	0.0	0.0	0.0
Position_1	67	20	20.0	0.3333333333333333	0.0055555555555555	0.1601025423071951	133324.00000000026	319794.00000000023	318027.0569105695	2004.7850239070376	2007.0	1842.0	1943.0	2068.0	2159.0	3050.4064732147217	4.060091015848794	7316.7748319524435	9.738627301328702	1863.3739837398373	1862.0	1775.0	1828.0	1899.0	1952.0	0.0	0.0	0.0	0.0	0.0	0.0	2977.0	2110.673405909798	247.2994221699608	2076.0	981.0	1591.75	1917.5	2320.75	2711.0	2714326.0	0.0	0.0	0.0	0.0	0.0	0.0	0.0	0.0
Position_1	68	20	20.0	0.3333333333333333	0.0055555555555555	0.1540160620464042	140275.99999999977	316740.99999999977	315068.8617886178	2004.7850239070376	2007.0	1842.0	1943.0	2068.0	2159.0	3735.891059994863	4.972471000853162	8435.583209058099	11.227761251256329	1863.3739837398373	1862.0	1775.0	1828.0	1899.0	1952.0	0.0	0.0	0.0	0.0	0.0	0.0	2964.0	2122.263763352506	258.8897796126687	2098.0	1047.0	1635.2	1948.0	2293.0	2716.0	2582795.0	0.0	0.0	0.0	0.0	0.0	0.0	0.0	0.0
Position_1	69	20	20.0	0.3333333333333333	0.0055555555555555	0.1719391781461874	100188.0	270563.0	268948.5691056912	2004.7850239070376	2007.0	1842.0	1943.0	2068.0	2159.0	2567.874162826904	3.4178405107226086	6934.680172445157	9.230059309524504	1863.3739837398373	1862.0	1775.0	1828.0	1899.0	1952.0	0.0	0.0	0.0	0.0	0.0	0.0	2995.0	2092.2663829787234	228.89239923888613	2095.0	1020.0	1387.8	1892.0	2322.0	2687.2	2458413.0	0.0	0.0	0.0	0.0	0.0	0.0	0.0	0.0
Position_1	74	20	20.0	0.3333333333333333	0.0055555555555555	0.1521076001707058	-42523.0000000001	91601.9999999999	90331.0650406504	2004.7850239070376	2007.0	1842.0	1943.0	2068.0	2159.0	-1601.754914040525	-2.1319357905879386	3450.461012532974	4.592563607681388	1863.3739837398373	1862.0	1775.0	1828.0	1899.0	1952.0	0.0	0.0	0.0	0.0	0.0	0.0	2797.0	1961.029189189189	97.6552054493518	1994.0	1025.0	1309.2	1831.0	2142.0	2386.0	1813952.0	0.0	0.0	0.0	0.0	0.0	0.0	0.0	0.0
Position_1	75	20	20.0	0.3333333333333333	0.0055555555555555	0.1681840120456703	35613.99999999998	194099.0	192597.23577235785	2004.7850239070376	2007.0	1842.0	1943.0	2068.0	2159.0	1026.833257792464	1.3667150661217695	5596.319102158128	7.448700724972468	1863.3739837398373	1862.0	1775.0	1828.0	1899.0	1952.0	0.0	0.0	0.0	0.0	0.0	0.0	2855.0	2039.583714547118	176.20973080728072	2066.0	1104.0	1322.2	1864.0	2241.0	2605.399999999999	2229265.0	0.0	0.0	0.0	0.0	0.0	0.0	0.0	0.0
Position_1	76	20	20.0	0.3333333333333333	0.0055555555555555	0.134880427061148	121324.00000000004	244139.00000000003	242975.23577235785	2004.7850239070376	2007.0	1842.0	1943.0	2068.0	2159.0	5081.333701682675	6.76325515693964	10225.113980705435	13.609626708318936	1863.3739837398373	1862.0	1775.0	1828.0	1899.0	1952.0	0.0	0.0	0.0	0.0	0.0	0.0	3154.0	2150.239669421488	286.86568568165035	2094.0	1456.0	1757.6	1964.0	2286.5	2711.8999999999987	1821253.0	0.0	0.0	0.0	0.0	0.0	0.0	0.0	0.0
Position_1	77	20	20.0	0.3333333333333333	0.0055555555555555	0.1722518788570761	-50102.00000000007	62272.99999999993	61208.162601626034	2004.7850239070376	2007.0	1842.0	1943.0	2068.0	2159.0	-2554.2402024905605	-3.399693709514936	3174.7275583748005	4.225562380196859	1863.3739837398373	1862.0	1775.0	1828.0	1899.0	1952.0	0.0	0.0	0.0	0.0	0.0	0.0	2759.0	1942.352258064516	78.97827432467875	1973.0	1086.0	1284.9	1790.5	2124.5	2508.9	1505323.0	0.0	0.0	0.0	0.0	0.0	0.0	0.0	0.0
Position_1	80	20	20.0	0.3333333333333333	0.0055555555555555	0.1320211505516224	183832.0000000001	313462.0000000001	312233.6585365856	2004.7850239070376	2007.0	1842.0	1943.0	2068.0	2159.0	7268.45550026637	9.674314270854538	12393.84110505514	16.49620251082839	1863.3739837398373	1862.0	1775.0	1828.0	1899.0	1952.0	0.0	0.0	0.0	0.0	0.0	0.0	3062.0	2212.6286353467563	349.25465160691897	2139.5	1601.0	1788.0	2005.0	2410.0	2771.7499999999995	1978090.0	0.0	0.0	0.0	0.0	0.0	0.0	0.0	0.0
Position_1	81	20	20.0	0.3333333333333333	0.0055555555555555	0.1358723115832985	80808.99999999983	196083.99999999985	194991.6829268292	2004.7850239070376	2007.0	1842.0	1943.0	2068.0	2159.0	3788.313860973014	5.042245748955081	9192.388658627548	12.235069304633264	1863.3739837398373	1862.0	1775.0	1828.0	1899.0	1952.0	0.0	0.0	0.0	0.0	0.0	0.0	3269.0	2108.646540880503	245.27255714066564	2080.0	1113.0	1670.7	1948.0	2262.0	2628.6	1676374.0	0.0	0.0	0.0	0.0	0.0	0.0	0.0	0.0
Position_1	82	20	20.0	0.3333333333333333	0.0055555555555555	0.1449205940550716	28015.99999999998	159530.99999999997	158284.79674796757	2004.7850239070376	2007.0	1842.0	1943.0	2068.0	2159.0	1079.1614523477333	1.436363893074833	6145.049459397714	8.179060830458356	1863.3739837398373	1862.0	1775.0	1828.0	1899.0	1952.0	0.0	0.0	0.0	0.0	0.0	0.0	2840.0	2037.888643880926	174.51466014108885	2039.0	1095.0	1388.3	1935.0	2171.0	2537.1	1848365.0	0.0	0.0	0.0	0.0	0.0	0.0	0.0	0.0
Position_1	83	20	20.0	0.3333333333333333	0.0055555555555555	0.0984476061354286	62179.00000000009	198914.0000000001	197618.33333333352	2004.7850239070376	2007.0	1842.0	1943.0	2068.0	2159.0	2372.6969785312604	3.158059678425108	7590.386574045364	10.10280453005438	1863.3739837398373	1862.0	1775.0	1828.0	1899.0	1952.0	0.0	0.0	0.0	0.0	0.0	0.0	2537.0	2072.9374337221634	209.5634499823261	2071.0	1370.0	1737.0	1931.5	2231.5	2395.9	1954780.0	0.0	0.0	0.0	0.0	0.0	0.0	0.0	0.0
Position_1	84	20	20.0	0.3333333333333333	0.0055555555555555	0.119887639813964	129630.00000000022	271150.00000000023	269808.991869919	2004.7850239070376	2007.0	1842.0	1943.0	2068.0	2159.0	4319.637631006187	5.749437686869235	9035.483635326134	12.026228718619082	1863.3739837398373	1862.0	1775.0	1828.0	1899.0	1952.0	0.0	0.0	0.0	0.0	0.0	0.0	3038.0	2139.81762295082	276.4436392109826	2113.5	1368.0	1759.0	1992.0	2254.0	2642.5	2088462.0	0.0	0.0	0.0	0.0	0.0	0.0	0.0	0.0
Position_1	85	20	20.0	0.3333333333333333	0.0055555555555555	0.1496736464649608	-73578.00000000003	-9488.00000000003	-10095.300813008109	2004.7850239070376	2007.0	1842.0	1943.0	2068.0	2159.0	-8170.896537400127	-10.87546329127957	-1053.6500903375006	-1.402408270239213	1863.3739837398373	1862.0	1775.0	1828.0	1899.0	1952.0	0.0	0.0	0.0	0.0	0.0	0.0	2346.0	1840.533936651584	-22.84004708825364	1912.0	1265.0	1360.05	1587.0	2063.0	2186.95	813516.0	0.0	0.0	0.0	0.0	0.0	0.0	0.0	0.0
Position_1	86	20	20.0	0.3333333333333333	0.0055555555555555	0.1211859925498509	92964.9999999999	154879.9999999999	154293.3089430894	2004.7850239070376	2007.0	1842.0	1943.0	2068.0	2159.0	11540.676074038796	15.360639854545637	19226.80482275189	25.590877219082767	1863.3739837398373	1862.0	1775.0	1828.0	1899.0	1952.0	0.0	0.0	0.0	0.0	0.0	0.0	3216.0	2224.71662763466	361.3426438948229	2156.0	1810.0	1905.3	2017.0	2381.5	2764.9	949954.0	0.0	0.0	0.0	0.0	0.0	0.0	0.0	0.0
Position_1	90	20	20.0	0.3333333333333333	0.0055555555555555	0.1510513090098458	-17575.999999999996	28389.000000000004	27953.447154471585	2004.7850239070376	2007.0	1842.0	1943.0	2068.0	2159.0	-3363.286600180012	-4.476534464839596	5432.427360748202	7.230560817155856	1863.3739837398373	1862.0	1775.0	1828.0	1899.0	1952.0	0.0	0.0	0.0	0.0	0.0	0.0	2689.0	1951.5552050473184	88.18122130748134	1974.0	1170.0	1414.0	1800.0	2089.0	2467.4	618643.0	0.0	0.0	0.0	0.0	0.0	0.0	0.0	0.0
Position_1	91	20	20.0	0.3333333333333333	0.0055555555555555	0.1408468399135955	38700.00000000007	155570.0000000001	154462.56910569122	2004.7850239070376	2007.0	1842.0	1943.0	2068.0	2159.0	1893.5439191233936	2.520306956353237	7611.850839742274	10.131373467696966	1863.3739837398373	1862.0	1775.0	1828.0	1899.0	1952.0	0.0	0.0	0.0	0.0	0.0	0.0	2864.0	2055.014888337469	191.6409045976318	2038.0	1132.0	1581.5	1892.5	2181.75	2593.75	1656342.0	0.0	0.0	0.0	0.0	0.0	0.0	0.0	0.0
Position_1	92	20	20.0	0.3333333333333333	0.0055555555555555	0.1045158375156528	-20824.99999999997	40655.00000000003	40072.430894309015	2004.7850239070376	2007.0	1842.0	1943.0	2068.0	2159.0	-2577.048878783228	-3.430052057660476	5030.96865147334	6.696219275111016	1863.3739837398373	1862.0	1775.0	1828.0	1899.0	1952.0	0.0	0.0	0.0	0.0	0.0	0.0	2392.0	1957.884433962264	94.51045022242693	1979.0	1404.0	1615.45	1815.25	2109.25	2263.25	830143.0	0.0	0.0	0.0	0.0	0.0	0.0	0.0	0.0
Position_1	93	20	20.0	0.3333333333333333	0.0055555555555555	0.1492105871769642	147056.99999999988	227386.99999999988	226625.81300813003	2004.7850239070376	2007.0	1842.0	1943.0	2068.0	2159.0	11808.671026770498	15.717341136631534	18259.16670926419	24.30295089003064	1863.3739837398373	1862.0	1775.0	1828.0	1899.0	1952.0	0.0	0.0	0.0	0.0	0.0	0.0	3186.0	2272.445848375451	409.0718646356138	2211.0	1429.0	1800.65	2016.25	2495.25	2905.1000000000004	1258935.0	0.0	0.0	0.0	0.0	0.0	0.0	0.0	0.0
Position_1	94	20	20.0	0.3333333333333333	0.0055555555555555	0.1177409423245616	165337.9999999999	239287.9999999999	238587.2682926829	2004.7850239070376	2007.0	1842.0	1943.0	2068.0	2159.0	14977.036527410117	19.934435617982864	21675.749776644887	28.850422952714343	1863.3739837398373	1862.0	1775.0	1828.0	1899.0	1952.0	0.0	0.0	0.0	0.0	0.0	0.0	3179.0	2331.192156862745	467.8181731229077	2296.5	1800.0	1946.0	2128.0	2504.0	2865.75	1188908.0	0.0	0.0	0.0	0.0	0.0	0.0	0.0	0.0
Position_1	95	20	20.0	0.3333333333333333	0.0055555555555555	0.1301830556466267	133769.0000000001	198584.0000000001	197969.8292682928	2004.7850239070376	2007.0	1842.0	1943.0	2068.0	2159.0	14400.697503255473	19.16732837683304	21378.25739137232	28.45446058791656	1863.3739837398373	1862.0	1775.0	1828.0	1899.0	1952.0	0.0	0.0	0.0	0.0	0.0	0.0	3309.0	2306.259507829978	442.8855240901405	2244.0	1583.0	1896.0	2090.0	2502.5	2809.7	1030898.0	0.0	0.0	0.0	0.0	0.0	0.0	0.0	0.0
Position_1	96	20	20.0	0.3333333333333333	0.0055555555555555	0.160239494159162	99452.00000000004	142807.00000000003	142396.1788617887	2004.7850239070376	2007.0	1842.0	1943.0	2068.0	2159.0	20784.30935397848	27.66391575014536	29844.99925505374	39.72369400847653	1863.3739837398373	1862.0	1775.0	1828.0	1899.0	1952.0	0.0	0.0	0.0	0.0	0.0	0.0	3688.0	2339.6153846153848	476.2414008755474	2259.0	1646.0	1867.2	2095.0	2507.0	3181.2	699545.0	0.0	0.0	0.0	0.0	0.0	0.0	0.0	0.0
Position_1	97	20	20.0	0.3333333333333333	0.0055555555555555	0.1547839563180112	-37537.99999999998	-7812.999999999979	-8094.666666666622	2004.7850239070376	2007.0	1842.0	1943.0	2068.0	2159.0	-13806.149157151503	-18.37598452816865	-2873.5532890624027	-3.824699427742058	1863.3739837398373	1862.0	1775.0	1828.0	1899.0	1952.0	0.0	0.0	0.0	0.0	0.0	0.0	2409.0	1823.8878048780489	-39.4861788617884	1898.0	1249.0	1363.6	1574.0	2028.0	2230.5999999999995	373897.0	0.0	0.0	0.0	0.0	0.0	0.0	0.0	0.0
Position_1	98	20	20.0	0.3333333333333333	0.0055555555555555	0.1234029166646421	-14837.999999999987	20542.00000000001	20206.74796747972	2004.7850239070376	2007.0	1842.0	1943.0	2068.0	2159.0	-4421.972669235764	-5.8856456227528025	6121.860262261841	8.14819600907051	1863.3739837398373	1862.0	1775.0	1828.0	1899.0	1952.0	0.0	0.0	0.0	0.0	0.0	0.0	2619.0	1946.188524590164	82.8145408503267	1988.5	1324.0	1483.85	1790.0	2105.25	2303.75	474870.0	0.0	0.0	0.0	0.0	0.0	0.0	0.0	0.0
Position_1	99	20	20.0	0.3333333333333333	0.0055555555555555	0.1271734863338314	63651.00000000005	122811.00000000004	122250.41463414644	2004.7850239070376	2007.0	1842.0	1943.0	2068.0	2159.0	8372.213142857285	11.143415693143046	16153.7111480958	21.50058953811551	1863.3739837398373	1862.0	1775.0	1828.0	1899.0	1952.0	0.0	0.0	0.0	0.0	0.0	0.0	2983.0	2163.0073529411766	299.6333692013393	2157.5	1463.0	1726.7	1990.75	2310.0	2676.2	882507.0	0.0	0.0	0.0	0.0	0.0	0.0	0.0	0.0
Position_1	100	20	20.0	0.3333333333333333	0.0055555555555555	0.1137151712732442	-8113.999999999967	43361.00000000004	42873.2357723578	2004.7850239070376	2007.0	1842.0	1943.0	2068.0	2159.0	-1351.6315090119026	-1.7990215384948425	7223.082802842667	9.613923210583588	1863.3739837398373	1862.0	1775.0	1828.0	1899.0	1952.0	0.0	0.0	0.0	0.0	0.0	0.0	2549.0	1984.143661971831	120.7696782319938	2036.0	1224.0	1542.5	1859.0	2138.0	2255.9	704371.0	0.0	0.0	0.0	0.0	0.0	0.0	0.0	0.0
Position_1	1	21	21.0	0.35	0.0058333333333333	0.1107055283098712	23385.000000000106	241509.0000000001	241039.69049621545	2008.1964305901363	2011.0	1845.0	1945.0	2072.0	2163.0	540.5861214215898	0.7195201276121361	5582.912704657098	7.430856809898597	1865.314129520605	1865.0	1776.0	1829.0	1902.0	1955.0	0.0	0.0	0.0	0.0	0.0	0.0	2701.0	2026.6526104417671	161.3384809211616	2048.5	926.0	1618.9	1935.25	2159.0	2328.05	3027819.0	0.0	0.0	0.0	0.0	0.0	0.0	0.0	0.0
Position_1	2	21	21.0	0.35	0.0058333333333333	0.1723945762489529	257593.0000000001	515137.0000000001	514582.8755256519	2008.1964305901363	2011.0	1845.0	1945.0	2072.0	2163.0	3988.250071841617	5.308360845621191	7975.741488543069	10.615711921250822	1865.314129520605	1865.0	1776.0	1829.0	1902.0	1955.0	0.0	0.0	0.0	0.0	0.0	0.0	3164.0	2157.027777777778	291.7136482571723	2141.0	1012.0	1506.3	1950.75	2367.25	2825.7	3804997.0	0.0	0.0	0.0	0.0	0.0	0.0	0.0	0.0
Position_1	3	21	21.0	0.35	0.0058333333333333	0.1075915337262865	179106.99999999965	493590.9999999997	492914.3650126153	2008.1964305901363	2011.0	1845.0	1945.0	2072.0	2163.0	1829.5056041354992	2.435071959104349	5041.832539492294	6.710679110064243	1865.314129520605	1865.0	1776.0	1829.0	1902.0	1955.0	0.0	0.0	0.0	0.0	0.0	0.0	3162.0	2094.150882079852	228.83675255924567	2080.0	1073.0	1772.65	1960.0	2206.75	2500.35	4510801.0	0.0	0.0	0.0	0.0	0.0	0.0	0.0	0.0
Position_1	4	21	21.0	0.35	0.0058333333333333	0.1419541693880172	4581.999999999926	205623.9999999999	205191.44365012608	2008.1964305901363	2011.0	1845.0	1945.0	2072.0	2163.0	95.0933166622458	0.1265692044774491	4267.452672491912	5.679979507086735	1865.314129520605	1865.0	1776.0	1829.0	1902.0	1955.0	0.0	0.0	0.0	0.0	0.0	0.0	2789.0	2014.327523602033	149.0133940814278	2013.0	1010.0	1512.0	1875.0	2192.0	2460.4	2773729.0	0.0	0.0	0.0	0.0	0.0	0.0	0.0	0.0
Position_1	5	21	21.0	0.35	0.0058333333333333	0.1359223685006974	377645.9999999996	745419.9999999995	744628.7077375941	2008.1964305901363	2011.0	1845.0	1945.0	2072.0	2163.0	3228.554038297145	4.297205424973499	6372.710822377197	8.482078104584048	1865.314129520605	1865.0	1776.0	1829.0	1902.0	1955.0	0.0	0.0	0.0	0.0	0.0	0.0	3471.0	2160.919015482334	295.60488596172854	2094.0	1368.0	1809.0	1982.0	2270.0	2762.1	5443355.0	0.0	0.0	0.0	0.0	0.0	0.0	0.0	0.0
Position_1	7	21	21.0	0.35	0.0058333333333333	0.1187658574368572	128280.99999999996	364509.0	364000.7384356602	2008.1964305901363	2011.0	1845.0	1945.0	2072.0	2163.0	2223.11413620857	2.9589649152936066	6316.953490191453	8.407865095444823	1865.314129520605	1865.0	1776.0	1829.0	1902.0	1955.0	0.0	0.0	0.0	0.0	0.0	0.0	2755.0	2090.2836835599505	224.96955403934496	2085.0	1050.0	1712.0	1944.0	2254.75	2471.05	3382079.0	0.0	0.0	0.0	0.0	0.0	0.0	0.0	0.0
Position_1	10	21	21.0	0.35	0.0058333333333333	0.1585306906058525	141679.99999999962	427985.9999999996	427369.9920100921	2008.1964305901363	2011.0	1845.0	1945.0	2072.0	2163.0	1732.6467113287567	2.306152772778575	5233.9676411261335	6.966410930338883	1865.314129520605	1865.0	1776.0	1829.0	1902.0	1955.0	0.0	0.0	0.0	0.0	0.0	0.0	3122.0	2083.248852626211	217.93472310560537	2056.0	1014.0	1476.0	1952.0	2206.0	2745.0	4085251.0	0.0	0.0	0.0	0.0	0.0	0.0	0.0	0.0
Position_1	11	21	21.0	0.35	0.0058333333333333	0.1413544972062107	64979.99999999981	299893.9999999998	299388.5656013455	2008.1964305901363	2011.0	1845.0	1945.0	2072.0	2163.0	1158.1019773231642	1.5414337318171316	5344.842018888178	7.113984727140165	1865.314129520605	1865.0	1776.0	1829.0	1902.0	1955.0	0.0	0.0	0.0	0.0	0.0	0.0	2923.0	2051.385332504661	186.0712029840556	2055.0	998.0	1559.2	1888.0	2248.0	2501.2	3300679.0	0.0	0.0	0.0	0.0	0.0	0.0	0.0	0.0
Position_1	13	21	21.0	0.35	0.0058333333333333	0.1448770959863723	15765.000000000058	258709.0000000001	258186.28847771243	2008.1964305901363	2011.0	1845.0	1945.0	2072.0	2163.0	258.0184233635481	0.3434225214968824	4234.16988835775	5.635680121404165	1865.314129520605	1865.0	1776.0	1829.0	1902.0	1955.0	0.0	0.0	0.0	0.0	0.0	0.0	3025.0	2020.4741586538464	155.16002913324064	2032.0	1088.0	1456.05	1876.0	2197.25	2465.7	3362069.0	0.0	0.0	0.0	0.0	0.0	0.0	0.0	0.0
Position_1	14	21	21.0	0.35	0.0058333333333333	0.1240096948024069	8045.000000000086	247339.0000000001	246824.1417157276	2008.1964305901363	2011.0	1845.0	1945.0	2072.0	2163.0	130.43904060200177	0.1736143630412643	4010.274936414939	5.337675940368284	1865.314129520605	1865.0	1776.0	1829.0	1902.0	1955.0	0.0	0.0	0.0	0.0	0.0	0.0	2737.0	2015.908480780964	150.5943512603585	2024.0	1116.0	1554.9	1896.0	2176.5	2398.0	3304074.0	0.0	0.0	0.0	0.0	0.0	0.0	0.0	0.0
Position_1	15	21	21.0	0.35	0.0058333333333333	0.1045436261854039	161040.9999999997	400334.9999999997	399820.1417157272	2008.1964305901363	2011.0	1845.0	1945.0	2072.0	2163.0	2611.7470342072447	3.4762353025298425	6492.593494447739	8.64164194110994	1865.314129520605	1865.0	1776.0	1829.0	1902.0	1955.0	0.0	0.0	0.0	0.0	0.0	0.0	3056.0	2109.2556436851737	243.94151416456816	2064.0	1222.0	1847.9	1976.0	2189.0	2570.199999999999	3457070.0	0.0	0.0	0.0	0.0	0.0	0.0	0.0	0.0
Position_1	17	21	21.0	0.35	0.0058333333333333	0.1232556451577499	179433.00000000003	437269.0	436714.2472666106	2008.1964305901363	2011.0	1845.0	1945.0	2072.0	2163.0	2657.253061177111	3.536803824426734	6475.589154770047	8.619009164998932	1865.314129520605	1865.0	1776.0	1829.0	1902.0	1955.0	0.0	0.0	0.0	0.0	0.0	0.0	2995.0	2112.604190260476	247.2900607398701	2079.0	1146.0	1765.0	1954.25	2233.0	2643.5	3730859.0	0.0	0.0	0.0	0.0	0.0	0.0	0.0	0.0
Position_1	21	21	21.0	0.35	0.0058333333333333	0.1239747280161595	167634.00000000038	418900.0000000004	418359.38309503824	2008.1964305901363	2011.0	1845.0	1945.0	2072.0	2163.0	2625.6531642334867	3.494744361594771	6561.235253572701	8.733004122505266	1865.314129520605	1865.0	1776.0	1829.0	1902.0	1955.0	0.0	0.0	0.0	0.0	0.0	0.0	3054.0	2108.4049970947126	243.09086757410705	2063.0	1361.0	1761.0	1949.0	2201.0	2657.0	3628565.0	0.0	0.0	0.0	0.0	0.0	0.0	0.0	0.0
Position_1	24	21	21.0	0.35	0.0058333333333333	0.1055417663359221	65943.99999999968	297791.9999999997	297293.16232127807	2008.1964305901363	2011.0	1845.0	1945.0	2072.0	2163.0	1241.808689541393	1.652847365779594	5607.7989396444245	7.463980388666728	1865.314129520605	1865.0	1776.0	1829.0	1902.0	1955.0	0.0	0.0	0.0	0.0	0.0	0.0	2917.0	2052.52644836272	187.21231884211463	2045.0	1255.0	1736.35	1921.75	2179.0	2415.0	3259412.0	0.0	0.0	0.0	0.0	0.0	0.0	0.0	0.0
Position_1	25	21	21.0	0.35	0.0058333333333333	0.1321173976355021	71737.99999999977	327529.99999999977	326979.6450798989	2008.1964305901363	2011.0	1845.0	1945.0	2072.0	2163.0	1048.0448949263175	1.3949477551469285	4784.997413298637	6.368831557100486	1865.314129520605	1865.0	1776.0	1829.0	1902.0	1955.0	0.0	0.0	0.0	0.0	0.0	0.0	2782.0	2051.946347031964	186.6322175113578	2058.0	1093.0	1554.4	1922.75	2204.25	2511.0	3595010.0	0.0	0.0	0.0	0.0	0.0	0.0	0.0	0.0
Position_1	26	21	21.0	0.35	0.0058333333333333	0.1395752339389138	-4523.999999999916	207614.0000000001	207157.56980656023	2008.1964305901363	2011.0	1845.0	1945.0	2072.0	2163.0	-87.1118228399054	-0.115945836199914	3997.7086620434266	5.3209502291798	1865.314129520605	1865.0	1776.0	1829.0	1902.0	1955.0	0.0	0.0	0.0	0.0	0.0	0.0	2911.0	2007.88644184446	142.57231232385425	2044.0	1049.0	1389.6	1918.0	2152.0	2423.5999999999995	2917459.0	0.0	0.0	0.0	0.0	0.0	0.0	0.0	0.0
Position_1	29	21	21.0	0.35	0.0058333333333333	0.1400594711121638	103631.99999999984	318835.9999999998	318372.97308662726	2008.1964305901363	2011.0	1845.0	1945.0	2072.0	2163.0	2037.768984553968	2.712270518441331	6269.435231967437	8.344618293748658	1865.314129520605	1865.0	1776.0	1829.0	1902.0	1955.0	0.0	0.0	0.0	0.0	0.0	0.0	2951.0	2081.306648575305	215.99251905469964	2069.0	957.0	1621.0	1915.0	2228.0	2605.35	3067846.0	0.0	0.0	0.0	0.0	0.0	0.0	0.0	0.0
Position_1	30	21	21.0	0.35	0.0058333333333333	0.1228123289060251	65280.99999999985	292602.9999999998	292113.900336417	2008.1964305901363	2011.0	1845.0	1945.0	2072.0	2163.0	1164.7768184388983	1.5503179453421738	5220.771608977768	6.948847011549407	1865.314129520605	1865.0	1776.0	1829.0	1902.0	1955.0	0.0	0.0	0.0	0.0	0.0	0.0	2844.0	2052.927424534361	187.6132950137553	2021.0	1032.0	1711.0	1906.0	2172.0	2545.5999999999995	3196408.0	0.0	0.0	0.0	0.0	0.0	0.0	0.0	0.0
Position_1	31	21	21.0	0.35	0.0058333333333333	0.1110377354844869	94876.00000000007	286428.00000000006	286015.8620689656	2008.1964305901363	2011.0	1845.0	1945.0	2072.0	2163.0	2241.615463021164	2.9835901812811687	6767.374613624367	9.007375610734032	1865.314129520605	1865.0	1776.0	1829.0	1902.0	1955.0	0.0	0.0	0.0	0.0	0.0	0.0	2813.0	2083.314024390244	217.9998948696384	2053.5	1128.0	1754.55	1937.75	2227.0	2491.9	2733308.0	0.0	0.0	0.0	0.0	0.0	0.0	0.0	0.0
Position_1	32	21	21.0	0.35	0.0058333333333333	0.1093805047273692	64721.99999999992	290875.99999999994	290389.41337258194	2008.1964305901363	2011.0	1845.0	1945.0	2072.0	2163.0	1214.2218394009926	1.6161292682427213	5457.000583381285	7.26326777648049	1865.314129520605	1865.0	1776.0	1829.0	1902.0	1955.0	0.0	0.0	0.0	0.0	0.0	0.0	2864.0	2052.7830858618463	187.4689563412408	2068.0	992.0	1708.0	1933.0	2192.0	2374.6	3179761.0	0.0	0.0	0.0	0.0	0.0	0.0	0.0	0.0
Position_1	34	21	21.0	0.35	0.0058333333333333	0.1380680479798544	65504.99999999988	273408.9999999999	272961.6795626576	2008.1964305901363	2011.0	1845.0	1945.0	2072.0	2163.0	1370.2155066730168	1.823756839381785	5719.093984641834	7.61211409355828	1865.314129520605	1865.0	1776.0	1829.0	1902.0	1955.0	0.0	0.0	0.0	0.0	0.0	0.0	2982.0	2057.000702247191	191.68657272658533	2060.5	1011.0	1595.3	1921.75	2200.0	2528.499999999999	2929169.0	0.0	0.0	0.0	0.0	0.0	0.0	0.0	0.0
Position_1	36	21	21.0	0.35	0.0058333333333333	0.1738694258829557	95373.99999999977	331309.99999999977	330802.3666947012	2008.1964305901363	2011.0	1845.0	1945.0	2072.0	2163.0	1518.3435275921925	2.020915235225208	5274.418543068029	7.020251080823546	1865.314129520605	1865.0	1776.0	1829.0	1902.0	1955.0	0.0	0.0	0.0	0.0	0.0	0.0	3043.0	2070.0185643564355	204.70443483583	2038.5	1007.0	1368.75	1887.75	2236.25	2741.5	3345150.0	0.0	0.0	0.0	0.0	0.0	0.0	0.0	0.0
Position_1	37	21	21.0	0.35	0.0058333333333333	0.1566617082724262	157726.0000000002	380668.0000000002	380188.32422203553	2008.1964305901363	2011.0	1845.0	1945.0	2072.0	2163.0	2985.837951122503	3.974150312944051	7206.249833115024	9.591518527876095	1865.314129520605	1865.0	1776.0	1829.0	1902.0	1955.0	0.0	0.0	0.0	0.0	0.0	0.0	3183.0	2114.291421087099	248.97729156649348	2085.0	971.0	1646.3	1922.0	2295.5	2736.6000000000004	3228523.0	0.0	0.0	0.0	0.0	0.0	0.0	0.0	0.0
Position_1	38	21	21.0	0.35	0.0058333333333333	0.1239000814470607	4967.999999999861	234187.99999999985	233694.8166526492	2008.1964305901363	2011.0	1845.0	1945.0	2072.0	2163.0	94.0085761534583	0.125125414860253	4431.497671543216	5.898323400824021	1865.314129520605	1865.0	1776.0	1829.0	1902.0	1955.0	0.0	0.0	0.0	0.0	0.0	0.0	2897.0	2014.164331210191	148.85020168958545	2006.0	1138.0	1591.35	1884.0	2142.75	2457.5999999999995	3162238.0	0.0	0.0	0.0	0.0	0.0	0.0	0.0	0.0
Position_1	39	21	21.0	0.35	0.0058333333333333	0.1496490795485943	124792.00000000036	362626.0000000004	362114.2830109339	2008.1964305901363	2011.0	1845.0	1945.0	2072.0	2163.0	1968.22473372477	2.6197071205876687	5719.35270122826	7.6124584453348145	1865.314129520605	1865.0	1776.0	1829.0	1902.0	1955.0	0.0	0.0	0.0	0.0	0.0	0.0	2979.0	2087.606507059546	222.2923775389404	2053.0	972.0	1577.2	1931.0	2245.0	2660.2	3400711.0	0.0	0.0	0.0	0.0	0.0	0.0	0.0	0.0
Position_1	40	21	21.0	0.35	0.0058333333333333	0.1188052636349588	58143.00000000003	238599.00000000003	238210.7359125316	2008.1964305901363	2011.0	1845.0	1945.0	2072.0	2163.0	1463.233807938033	1.9475641983655216	6004.611446609335	7.992137835437025	1865.314129520605	1865.0	1776.0	1829.0	1902.0	1955.0	0.0	0.0	0.0	0.0	0.0	0.0	2938.0	2058.0412621359224	192.7271326153168	2042.5	1145.0	1694.0	1915.0	2201.25	2469.25	2543739.0	0.0	0.0	0.0	0.0	0.0	0.0	0.0	0.0
Position_1	41	21	21.0	0.35	0.0058333333333333	0.1038696502385695	62219.00000000021	212015.0000000002	211692.7031118589	2008.1964305901363	2011.0	1845.0	1945.0	2072.0	2163.0	1967.93809564342	2.619325605301392	6705.867907678341	8.925510185119872	1865.314129520605	1865.0	1776.0	1829.0	1902.0	1955.0	0.0	0.0	0.0	0.0	0.0	0.0	2770.0	2071.642300194932	206.32817067432643	2070.0	1343.0	1714.5	1930.25	2202.75	2446.0	2125505.0	0.0	0.0	0.0	0.0	0.0	0.0	0.0	0.0
Position_1	43	21	21.0	0.35	0.0058333333333333	0.1535967712621261	96659.99999999978	334493.99999999977	333982.2830109334	2008.1964305901363	2011.0	1845.0	1945.0	2072.0	2163.0	1542.7812581505025	2.053441854598318	5338.827582907044	7.105979512849276	1865.314129520605	1865.0	1776.0	1829.0	1902.0	1955.0	0.0	0.0	0.0	0.0	0.0	0.0	2927.0	2070.337016574585	205.02288705398	2061.0	1015.0	1588.4	1878.0	2271.0	2615.8	3372579.0	0.0	0.0	0.0	0.0	0.0	0.0	0.0	0.0
Position_1	44	21	21.0	0.35	0.0058333333333333	0.1152370862034331	160295.99999999985	409517.9999999998	408981.78090832615	2008.1964305901363	2011.0	1845.0	1945.0	2072.0	2163.0	2373.6523053159453	3.159331218375524	6064.114792436343	8.071336788732772	1865.314129520605	1865.0	1776.0	1829.0	1902.0	1955.0	0.0	0.0	0.0	0.0	0.0	0.0	2795.0	2104.9050966608083	239.5909671402028	2115.0	1159.0	1670.0	2002.0	2235.5	2509.7	3593073.0	0.0	0.0	0.0	0.0	0.0	0.0	0.0	0.0
Position_1	45	21	21.0	0.35	0.0058333333333333	0.1587697475654325	20309.99999999993	226170.0	225727.0773759461	2008.1964305901363	2011.0	1845.0	1945.0	2072.0	2163.0	421.7238277303604	0.5613144147091097	4696.271694622153	6.250737625542084	1865.314129520605	1865.0	1776.0	1829.0	1902.0	1955.0	0.0	0.0	0.0	0.0	0.0	0.0	3001.0	2025.404255319149	160.09012579854334	2056.0	1030.0	1337.0	1918.0	2204.75	2490.65	2855820.0	0.0	0.0	0.0	0.0	0.0	0.0	0.0	0.0
Position_1	47	21	21.0	0.35	0.0058333333333333	0.1419663378843885	125506.00000000028	371516.0000000003	370986.6917577799	2008.1964305901363	2011.0	1845.0	1945.0	2072.0	2163.0	1912.477480323144	2.5455075263101032	5661.211285354739	7.535072220807157	1865.314129520605	1865.0	1776.0	1829.0	1902.0	1955.0	0.0	0.0	0.0	0.0	0.0	0.0	2908.0	2085.484272997033	220.17014347642728	2081.0	1084.0	1513.6	1950.0	2254.0	2575.0	3514041.0	0.0	0.0	0.0	0.0	0.0	0.0	0.0	0.0
Position_1	48	21	21.0	0.35	0.0058333333333333	0.1022212873767608	103847.00000000032	355843.00000000035	355300.8124474352	2008.1964305901363	2011.0	1845.0	1945.0	2072.0	2163.0	1642.4561744288455	2.1861091681647933	5628.054084155368	7.490939986010794	1865.314129520605	1865.0	1776.0	1829.0	1902.0	1955.0	0.0	0.0	0.0	0.0	0.0	0.0	2724.0	2071.1662804171497	205.8521508965441	2069.5	1209.0	1738.25	1944.0	2212.0	2421.75	3574833.0	0.0	0.0	0.0	0.0	0.0	0.0	0.0	0.0
Position_1	49	21	21.0	0.35	0.0058333333333333	0.1381231354286791	236905.9999999999	471965.9999999999	471460.251471825	2008.1964305901363	2011.0	1845.0	1945.0	2072.0	2163.0	4013.522362324499	5.341998264253908	7995.770876452453	10.642371036558211	1865.314129520605	1865.0	1776.0	1829.0	1902.0	1955.0	0.0	0.0	0.0	0.0	0.0	0.0	3017.0	2158.146583850932	292.8324543303261	2101.0	1005.0	1744.9	1996.25	2325.0	2725.55	3474616.0	0.0	0.0	0.0	0.0	0.0	0.0	0.0	0.0
Position_1	50	21	21.0	0.35	0.0058333333333333	0.1530181615994727	52005.99999999983	281955.9999999998	281461.2460050461	2008.1964305901363	2011.0	1845.0	1945.0	2072.0	2163.0	979.521361519339	1.3037429321822402	5310.578106536697	7.068379459800344	1865.314129520605	1865.0	1776.0	1829.0	1902.0	1955.0	0.0	0.0	0.0	0.0	0.0	0.0	2908.0	2044.0196825396824	178.7055530190769	2042.0	824.0	1467.1	1919.0	2221.5	2521.3	3219331.0	0.0	0.0	0.0	0.0	0.0	0.0	0.0	0.0
Position_1	52	21	21.0	0.35	0.0058333333333333	0.1410542051107766	100887.9999999997	303243.9999999997	302808.6164844404	2008.1964305901363	2011.0	1845.0	1945.0	2072.0	2163.0	2186.430139550078	2.9101385157411537	6571.860094735996	8.747145786093611	1865.314129520605	1865.0	1776.0	1829.0	1902.0	1955.0	0.0	0.0	0.0	0.0	0.0	0.0	2930.0	2083.790764790765	218.47663527015905	2065.0	1111.0	1628.25	1924.0	2219.0	2657.5	2888134.0	0.0	0.0	0.0	0.0	0.0	0.0	0.0	0.0
Position_1	53	21	21.0	0.35	0.0058333333333333	0.1164587854704817	142690.9999999998	336724.99999999977	336307.521867115	2008.1964305901363	2011.0	1845.0	1945.0	2072.0	2163.0	3399.697662729635	4.524997589093144	8022.672736771325	10.678177412642633	1865.314129520605	1865.0	1776.0	1829.0	1902.0	1955.0	0.0	0.0	0.0	0.0	0.0	0.0	2991.0	2118.36719337848	253.05306385787435	2098.0	1185.0	1752.4	1965.0	2260.0	2544.6	2815310.0	0.0	0.0	0.0	0.0	0.0	0.0	0.0	0.0
Position_1	54	21	21.0	0.35	0.0058333333333333	0.1109793554692613	28416.999999999964	239241.0	238787.3969722456	2008.1964305901363	2011.0	1845.0	1945.0	2072.0	2163.0	602.078628754693	0.8013666548724964	5068.863469820941	6.746657278331672	1865.314129520605	1865.0	1776.0	1829.0	1902.0	1955.0	0.0	0.0	0.0	0.0	0.0	0.0	2717.0	2030.6793628808864	165.36523336028085	2038.0	1161.0	1657.3	1903.75	2166.25	2393.85	2932301.0	0.0	0.0	0.0	0.0	0.0	0.0	0.0	0.0
Position_1	55	21	21.0	0.35	0.0058333333333333	0.0967813518152144	58097.999999999774	255051.99999999977	254628.2392767029	2008.1964305901363	2011.0	1845.0	1945.0	2072.0	2163.0	1376.5106699145033	1.832135701656204	6042.92401430402	8.043131863038651	1865.314129520605	1865.0	1776.0	1829.0	1902.0	1955.0	0.0	0.0	0.0	0.0	0.0	0.0	2677.0	2054.067457375834	188.75332785522824	2044.0	1207.0	1756.2	1917.0	2190.0	2381.6	2770937.0	0.0	0.0	0.0	0.0	0.0	0.0	0.0	0.0
Position_1	56	21	21.0	0.35	0.0058333333333333	0.1703062210283379	72935.00000000032	298359.00000000035	297873.98402018537	2008.1964305901363	2011.0	1845.0	1945.0	2072.0	2163.0	1269.193573953119	1.6892966469316013	5191.956201152772	6.910493703734339	1865.314129520605	1865.0	1776.0	1829.0	1902.0	1955.0	0.0	0.0	0.0	0.0	0.0	0.0	2924.0	2058.2376943005183	192.9235647799128	2056.5	1009.0	1403.15	1870.0	2261.0	2658.2499999999995	3177919.0	0.0	0.0	0.0	0.0	0.0	0.0	0.0	0.0
Position_1	57	21	21.0	0.35	0.0058333333333333	0.1614185884620391	142983.00000000006	345923.00000000006	345486.35996635834	2008.1964305901363	2011.0	1845.0	1945.0	2072.0	2163.0	2904.9684186377613	3.86651296520686	7028.075997009644	9.354369152019837	1865.314129520605	1865.0	1776.0	1829.0	1902.0	1955.0	0.0	0.0	0.0	0.0	0.0	0.0	3103.0	2113.8654676259	248.55133810529367	2067.0	1029.0	1545.35	1932.0	2306.0	2760.0	2938273.0	0.0	0.0	0.0	0.0	0.0	0.0	0.0	0.0
Position_1	60	21	21.0	0.35	0.0058333333333333	0.1364859724893352	78361.00000000019	267869.0000000002	267461.2598822542	2008.1964305901363	2011.0	1845.0	1945.0	2072.0	2163.0	1892.711647342892	2.5191992026133887	6470.0396404090325	8.611622761384421	1865.314129520605	1865.0	1776.0	1829.0	1902.0	1955.0	0.0	0.0	0.0	0.0	0.0	0.0	2878.0	2071.3705701078584	206.05644058725284	2069.0	1053.0	1585.7	1919.25	2235.5	2554.15	2688639.0	0.0	0.0	0.0	0.0	0.0	0.0	0.0	0.0
Position_1	61	21	21.0	0.35	0.0058333333333333	0.1558720797384657	142622.00000000012	368630.0000000001	368143.72750210273	2008.1964305901363	2011.0	1845.0	1945.0	2072.0	2163.0	2489.0303269099195	3.3128993651171026	6433.307970781529	8.562732909110213	1865.314129520605	1865.0	1776.0	1829.0	1902.0	1955.0	0.0	0.0	0.0	0.0	0.0	0.0	3014.0	2103.1330749354006	237.81894541479505	2081.0	968.0	1577.0	1919.0	2274.0	2691.0	3255650.0	0.0	0.0	0.0	0.0	0.0	0.0	0.0	0.0
Position_1	62	21	21.0	0.35	0.0058333333333333	0.1614665502428361	28289.000000000106	264517.0000000001	264008.7384356603	2008.1964305901363	2011.0	1845.0	1945.0	2072.0	2163.0	501.4719033006518	0.6674591032931675	4689.025538031675	6.241092991120159	1865.314129520605	1865.0	1776.0	1829.0	1902.0	1955.0	0.0	0.0	0.0	0.0	0.0	0.0	3182.0	2028.4839307787392	163.1698012581337	2056.5	1032.0	1321.85	1898.25	2197.75	2526.45	3282087.0	0.0	0.0	0.0	0.0	0.0	0.0	0.0	0.0
Position_1	63	21	21.0	0.35	0.0058333333333333	0.1538373466552132	83090.00000000028	261940.00000000023	261555.19133725847	2008.1964305901363	2011.0	1845.0	1945.0	2072.0	2163.0	2070.260047062944	2.7555161226407785	6526.46427641914	8.686723951913875	1865.314129520605	1865.0	1776.0	1829.0	1902.0	1955.0	0.0	0.0	0.0	0.0	0.0	0.0	2905.0	2078.828571428572	213.5144419079661	2070.0	1004.0	1505.0	1909.0	2266.0	2609.8	2546565.0	0.0	0.0	0.0	0.0	0.0	0.0	0.0	0.0
Position_1	64	21	21.0	0.35	0.0058333333333333	0.0915792480504148	39470.00000000007	210436.0000000001	210068.15433137096	2008.1964305901363	2011.0	1845.0	1945.0	2072.0	2163.0	1096.5916385212945	1.459563470871843	5846.525412816489	7.781725324458747	1865.314129520605	1865.0	1776.0	1829.0	1902.0	1955.0	0.0	0.0	0.0	0.0	0.0	0.0	2768.0	2044.7062339880445	179.3921044674389	2047.0	1296.0	1738.5	1927.0	2170.0	2328.5	2394351.0	0.0	0.0	0.0	0.0	0.0	0.0	0.0	0.0
Position_1	67	21	21.0	0.35	0.0058333333333333	0.1434320088169575	122429.00000000023	324931.00000000023	324495.3023549204	2008.1964305901363	2011.0	1845.0	1945.0	2072.0	2163.0	2613.12630860662	3.4780711167554106	6935.331862400709	9.230926708855344	1865.314129520605	1865.0	1776.0	1829.0	1902.0	1955.0	0.0	0.0	0.0	0.0	0.0	0.0	2906.0	2099.268925739005	233.95479621839968	2083.0	1047.0	1614.0	1912.0	2289.5	2623.7	2911686.0	0.0	0.0	0.0	0.0	0.0	0.0	0.0	0.0
Position_1	68	21	21.0	0.35	0.0058333333333333	0.1229123025387083	168345.99999999988	343983.9999999999	343606.1021867114	2008.1964305901363	2011.0	1845.0	1945.0	2072.0	2163.0	4811.808939541556	6.404517698529812	9832.0440417905	13.086450619623154	1865.314129520605	1865.0	1776.0	1829.0	1902.0	1955.0	0.0	0.0	0.0	0.0	0.0	0.0	3002.0	2150.9384871155444	285.62435759493883	2103.0	1364.0	1775.1	1979.0	2297.0	2669.8	2587579.0	0.0	0.0	0.0	0.0	0.0	0.0	0.0	0.0
Position_1	69	21	21.0	0.35	0.0058333333333333	0.1818482274816511	122643.00000000006	308501.00000000006	308101.1131202692	2008.1964305901363	2011.0	1845.0	1945.0	2072.0	2163.0	2711.347128784152	3.6088030284117054	6820.228635772441	9.077724314213118	1865.314129520605	1865.0	1776.0	1829.0	1902.0	1955.0	0.0	0.0	0.0	0.0	0.0	0.0	2998.0	2107.3417124901807	242.0275829695752	2101.0	1018.0	1360.6	1902.0	2375.0	2704.399999999999	2682646.0	0.0	0.0	0.0	0.0	0.0	0.0	0.0	0.0
Position_1	74	21	21.0	0.35	0.0058333333333333	0.1517403689322821	-62126.00000000007	75697.99999999993	75401.4617325483	2008.1964305901363	2011.0	1845.0	1945.0	2072.0	2163.0	-2274.3640852906287	-3.0271785975218264	2771.2199808184923	3.6884937944694127	1865.314129520605	1865.0	1776.0	1829.0	1902.0	1955.0	0.0	0.0	0.0	0.0	0.0	0.0	2542.0	1945.1885593220336	79.87442980142828	2015.0	1025.0	1282.35	1787.0	2136.0	2351.7	1836258.0	0.0	0.0	0.0	0.0	0.0	0.0	0.0	0.0
Position_1	75	21	21.0	0.35	0.0058333333333333	0.1715539807228958	40378.0000000001	240252.0000000001	239821.95668629112	2008.1964305901363	2011.0	1845.0	1945.0	2072.0	2163.0	831.6180686921282	1.106883649429223	4948.187236599652	6.586037211914137	1865.314129520605	1865.0	1776.0	1829.0	1902.0	1955.0	0.0	0.0	0.0	0.0	0.0	0.0	2824.0	2040.494521548576	175.18039202797013	2050.0	1065.0	1354.4	1845.0	2261.0	2653.4	2793437.0	0.0	0.0	0.0	0.0	0.0	0.0	0.0	0.0
Position_1	76	21	21.0	0.35	0.0058333333333333	0.1384841757907816	138772.00000000023	291050.00000000023	290722.36291000864	2008.1964305901363	2011.0	1845.0	1945.0	2072.0	2163.0	4210.49318437155	5.604166428398533	8830.773076062453	11.753758964239122	1865.314129520605	1865.0	1776.0	1829.0	1902.0	1955.0	0.0	0.0	0.0	0.0	0.0	0.0	3023.0	2144.0508149568554	278.7366854362499	2113.0	1166.0	1743.5	1938.0	2280.5	2732.6	2236245.0	0.0	0.0	0.0	0.0	0.0	0.0	0.0	0.0
Position_1	77	21	21.0	0.35	0.0058333333333333	0.1719612853518341	-19972.999999999985	142525.00000000003	142175.37384356605	2008.1964305901363	2011.0	1845.0	1945.0	2072.0	2163.0	-578.7796336575376	-0.7703556923981826	4130.104004758455	5.497168430333504	1865.314129520605	1865.0	1776.0	1829.0	1902.0	1955.0	0.0	0.0	0.0	0.0	0.0	0.0	2788.0	1993.054806828392	127.7406773077862	2026.0	1052.0	1311.2	1816.0	2200.0	2564.4	2218270.0	0.0	0.0	0.0	0.0	0.0	0.0	0.0	0.0
Position_1	80	21	21.0	0.35	0.0058333333333333	0.1330552409020594	190211.9999999997	371689.9999999997	371299.537005887	2008.1964305901363	2011.0	1845.0	1945.0	2072.0	2163.0	4654.434127113401	6.195051823187936	9095.149731388035	12.105644292477471	1865.314129520605	1865.0	1776.0	1829.0	1902.0	1955.0	0.0	0.0	0.0	0.0	0.0	0.0	2923.0	2164.026548672566	298.7124191519606	2114.0	1114.0	1798.6	1977.0	2357.5	2683.0	2689885.0	0.0	0.0	0.0	0.0	0.0	0.0	0.0	0.0
Position_1	81	21	21.0	0.35	0.0058333333333333	0.1311780600691217	50806.00000000003	201770.00000000003	201445.19007569388	2008.1964305901363	2011.0	1845.0	1945.0	2072.0	2163.0	1691.8903423669317	2.251906045690386	6719.141723012551	8.943177633329704	1865.314129520605	1865.0	1776.0	1829.0	1902.0	1955.0	0.0	0.0	0.0	0.0	0.0	0.0	2887.0	2060.135396518376	194.82126699776973	2068.5	1032.0	1587.6	1925.25	2216.75	2456.0999999999995	2130180.0	0.0	0.0	0.0	0.0	0.0	0.0	0.0	0.0
Position_1	82	21	21.0	0.35	0.0058333333333333	0.1494952444601381	68510.99999999977	227358.99999999977	227017.22708158093	2008.1964305901363	2011.0	1845.0	1945.0	2072.0	2163.0	1953.4012413563253	2.599977052245269	6482.511608844329	8.628222951371802	1865.314129520605	1865.0	1776.0	1829.0	1902.0	1955.0	0.0	0.0	0.0	0.0	0.0	0.0	2994.0	2073.969669117647	208.6555395970413	2052.0	1058.0	1572.05	1889.0	2285.25	2588.55	2256479.0	0.0	0.0	0.0	0.0	0.0	0.0	0.0	0.0
Position_1	83	21	21.0	0.35	0.0058333333333333	0.1105002545056169	85676.00000000023	249050.00000000023	248698.48906644265	2008.1964305901363	2011.0	1845.0	1945.0	2072.0	2163.0	2606.132559874384	3.468762437192804	7575.719151649399	10.08328219084535	1865.314129520605	1865.0	1776.0	1829.0	1902.0	1955.0	0.0	0.0	0.0	0.0	0.0	0.0	2688.0	2087.564789991064	222.2506604704581	2093.0	1294.0	1700.6	1947.0	2246.5	2473.5999999999995	2335985.0	0.0	0.0	0.0	0.0	0.0	0.0	0.0	0.0
Position_1	84	21	21.0	0.35	0.0058333333333333	0.1131654972554301	119429.99999999978	277693.99999999977	277353.48359966336	2008.1964305901363	2011.0	1845.0	1945.0	2072.0	2163.0	3518.5112192607803	4.683138432836098	8181.105706450674	10.889051695285849	1865.314129520605	1865.0	1776.0	1829.0	1902.0	1955.0	0.0	0.0	0.0	0.0	0.0	0.0	2891.0	2121.175276752768	255.86114723216176	2104.5	1238.0	1736.0	1983.75	2257.25	2554.85	2299354.0	0.0	0.0	0.0	0.0	0.0	0.0	0.0	0.0
Position_1	85	21	21.0	0.35	0.0058333333333333	0.1490893950667442	-85065.00000000003	36552.99999999998	36291.33010933556	2008.1964305901363	2011.0	1845.0	1945.0	2072.0	2163.0	-3736.9553936761904	-4.973887628983009	1605.7947511320244	2.1373128137567243	1865.314129520605	1865.0	1776.0	1829.0	1902.0	1955.0	0.0	0.0	0.0	0.0	0.0	0.0	2510.0	1908.8811524609844	43.56702294037882	1967.0	1075.0	1323.6	1740.0	2119.0	2265.0	1590098.0	0.0	0.0	0.0	0.0	0.0	0.0	0.0	0.0
Position_1	86	21	21.0	0.35	0.0058333333333333	0.1265869996091357	65640.00000000013	166964.00000000012	166745.99411269987	2008.1964305901363	2011.0	1845.0	1945.0	2072.0	2163.0	3786.524086311933	5.039863558881182	9631.523576279476	12.81955788002798	1865.314129520605	1865.0	1776.0	1829.0	1902.0	1955.0	0.0	0.0	0.0	0.0	0.0	0.0	2983.0	2105.5821325648417	240.2680030442361	2043.5	1489.0	1776.65	1937.0	2191.5	2699.35	1461274.0	0.0	0.0	0.0	0.0	0.0	0.0	0.0	0.0
Position_1	90	21	21.0	0.35	0.0058333333333333	0.1589119982761657	50088.999999999854	165428.99999999985	165180.83767872147	2008.1964305901363	2011.0	1845.0	1945.0	2072.0	2163.0	2378.6702207735807	3.166010063849636	7856.036973234712	10.4563852113754	1865.314129520605	1865.0	1776.0	1829.0	1902.0	1955.0	0.0	0.0	0.0	0.0	0.0	0.0	2840.0	2074.4037974683542	209.0896679477487	2055.5	1127.0	1411.45	1925.5	2280.75	2628.65	1638779.0	0.0	0.0	0.0	0.0	0.0	0.0	0.0	0.0
Position_1	91	21	21.0	0.35	0.0058333333333333	0.1498882896051033	101018.00000000004	266582.00000000006	266225.77712363336	2008.1964305901363	2011.0	1845.0	1945.0	2072.0	2163.0	2920.1870971941835	3.886769026365458	7706.243607517668	10.257010241606014	1865.314129520605	1865.0	1776.0	1829.0	1902.0	1955.0	0.0	0.0	0.0	0.0	0.0	0.0	2931.0	2100.0811287477954	234.7669992271899	2072.0	980.0	1673.65	1901.5	2272.0	2680.05	2381492.0	0.0	0.0	0.0	0.0	0.0	0.0	0.0	0.0
Position_1	92	21	21.0	0.35	0.0058333333333333	0.1115611784716484	18984.999999999927	163670.99999999994	163359.69764507984	2008.1964305901363	2011.0	1845.0	1945.0	2072.0	2163.0	695.3899748620123	0.9255640565413384	5995.005139617636	7.979351840831073	1865.314129520605	1865.0	1776.0	1829.0	1902.0	1955.0	0.0	0.0	0.0	0.0	0.0	0.0	2803.0	2030.1574167507567	164.8432872301512	2029.0	1250.0	1639.5	1906.0	2166.5	2409.5	2011886.0	0.0	0.0	0.0	0.0	0.0	0.0	0.0	0.0
Position_1	93	21	21.0	0.35	0.0058333333333333	0.1173728679489937	82767.99999999984	184529.99999999985	184311.05172413777	2008.1964305901363	2011.0	1845.0	1945.0	2072.0	2163.0	4795.094214976323	6.382270400133485	10690.589786989922	14.229175006483583	1865.314129520605	1865.0	1776.0	1829.0	1902.0	1955.0	0.0	0.0	0.0	0.0	0.0	0.0	3089.0	2129.748923959828	264.43479443922206	2108.0	1450.0	1735.8	1989.0	2257.0	2595.6	1484435.0	0.0	0.0	0.0	0.0	0.0	0.0	0.0	0.0
Position_1	94	21	21.0	0.35	0.0058333333333333	0.1470455463936053	145431.99999999994	278145.99999999994	277860.4562657695	2008.1964305901363	2011.0	1845.0	1945.0	2072.0	2163.0	5637.30364808354	7.503251155599192	10781.626192996346	14.350344462878136	1865.314129520605	1865.0	1776.0	1829.0	1902.0	1955.0	0.0	0.0	0.0	0.0	0.0	0.0	2976.0	2170.991199119912	305.6770695993064	2144.0	1125.0	1714.2	1984.0	2349.0	2755.3999999999987	1973431.0	0.0	0.0	0.0	0.0	0.0	0.0	0.0	0.0
Position_1	95	21	21.0	0.35	0.0058333333333333	0.1276660509870445	99527.99999999988	204501.99999999988	204276.1408746845	2008.1964305901363	2011.0	1845.0	1945.0	2072.0	2163.0	5506.288035282648	7.328869374961204	11313.870627274464	15.05876180490231	1865.314129520605	1865.0	1776.0	1829.0	1902.0	1955.0	0.0	0.0	0.0	0.0	0.0	0.0	2955.0	2149.425591098748	284.1114615781425	2142.0	1256.0	1696.8	1986.5	2288.0	2648.2000000000003	1545437.0	0.0	0.0	0.0	0.0	0.0	0.0	0.0	0.0
Position_1	96	21	21.0	0.35	0.0058333333333333	0.1459519628897766	79186.99999999988	172188.99999999988	171988.89949537415	2008.1964305901363	2011.0	1845.0	1945.0	2072.0	2163.0	4960.5608243161005	6.60250645716473	10786.543343960066	14.356889190810849	1865.314129520605	1865.0	1776.0	1829.0	1902.0	1955.0	0.0	0.0	0.0	0.0	0.0	0.0	3041.0	2135.3124018838303	269.9982723632247	2108.0	1047.0	1674.6	1964.0	2305.0	2694.599999999999	1360194.0	0.0	0.0	0.0	0.0	0.0	0.0	0.0	0.0
Position_1	97	21	21.0	0.35	0.0058333333333333	0.1534466854119049	-81080.00000000006	533.999999999947	358.401597981446	2008.1964305901363	2011.0	1845.0	1945.0	2072.0	2163.0	-6858.222861885773	-9.128294629169964	45.16885801981545	0.0601197500243743	1865.314129520605	1865.0	1776.0	1829.0	1902.0	1955.0	0.0	0.0	0.0	0.0	0.0	0.0	2404.0	1865.9552772808584	0.641147760253034	1946.0	1165.0	1304.7	1683.5	2086.0	2218.1	1043069.0	0.0	0.0	0.0	0.0	0.0	0.0	0.0	0.0
Position_1	98	21	21.0	0.35	0.0058333333333333	0.1690743480826761	78088.0	191530.0	191285.9213624895	2008.1964305901363	2011.0	1845.0	1945.0	2072.0	2163.0	4072.161329364183	5.420046729383727	9987.97586585803	13.293995877457036	1865.314129520605	1865.0	1776.0	1829.0	1902.0	1955.0	0.0	0.0	0.0	0.0	0.0	0.0	3117.0	2111.4993564993565	246.18522697875096	2111.0	1206.0	1440.6	1933.0	2339.0	2702.8	1640635.0	0.0	0.0	0.0	0.0	0.0	0.0	0.0	0.0
Position_1	99	21	21.0	0.35	0.0058333333333333	0.133770513800211	134514.00000000015	253796.0000000001	253539.35618166544	2008.1964305901363	2011.0	1845.0	1945.0	2072.0	2163.0	6180.679767476347	8.226484770511018	11661.476145727776	15.52142474996367	1865.314129520605	1865.0	1776.0	1829.0	1902.0	1955.0	0.0	0.0	0.0	0.0	0.0	0.0	3004.0	2175.6438188494494	310.32968932884387	2141.0	1393.0	1738.8	1995.0	2311.0	2784.4	1777501.0	0.0	0.0	0.0	0.0	0.0	0.0	0.0	0.0
Position_1	100	21	21.0	0.35	0.0058333333333333	0.1252469722589851	55209.00000000012	170841.00000000012	170592.20941968053	2008.1964305901363	2011.0	1845.0	1945.0	2072.0	2163.0	2632.285817607216	3.5035724232352043	8145.453483414547	10.841598586424762	1865.314129520605	1865.0	1776.0	1829.0	1902.0	1955.0	0.0	0.0	0.0	0.0	0.0	0.0	2820.0	2080.708333333333	215.394203812728	2078.5	1116.0	1645.45	1948.75	2207.75	2570.0	1647921.0	0.0	0.0	0.0	0.0	0.0	0.0	0.0	0.0
Position_1	102	21	21.0	0.35	0.0058333333333333	0.1222831693169263	105427.99999999996	193466.0	193276.5798990748	2008.1964305901363	2011.0	1845.0	1945.0	2072.0	2163.0	7878.913368815037	10.486833693892812	14458.22602924432	19.24389884492419	1865.314129520605	1865.0	1776.0	1829.0	1902.0	1955.0	0.0	0.0	0.0	0.0	0.0	0.0	2961.0	2185.839137645108	320.52500812450216	2124.0	1702.0	1840.0	1998.5	2327.0	2737.2	1318061.0	0.0	0.0	0.0	0.0	0.0	0.0	0.0	0.0
Position_1	106	21	21.0	0.35	0.0058333333333333	0.146371233964613	91184.0	142430.0	142319.74053826745	2008.1964305901363	2011.0	1845.0	1945.0	2072.0	2163.0	15083.07391395448	20.075571379473413	23559.85937844948	31.35817283271625	1865.314129520605	1865.0	1776.0	1829.0	1902.0	1955.0	0.0	0.0	0.0	0.0	0.0	0.0	3617.0	2270.783475783476	405.4693462628702	2198.0	1701.0	1877.0	2028.5	2415.0	2886.0	797045.0	0.0	0.0	0.0	0.0	0.0	0.0	0.0	0.0
Position_1	1	22	22.0	0.3666666666666666	0.0061111111111111	0.102164778951034	27690.99999999997	238219.0	237250.4813568826	2005.825229508821	2008.0	1842.0	1943.0	2070.0	2162.0	642.2944738420184	0.8548939446837265	5525.504577811273	7.354446593066803	1864.662461452201	1864.0	1777.65	1828.0	1901.0	1953.0	0.0	0.0	0.0	0.0	0.0	0.0	2591.0	2026.94049247606	162.2780310238595	2054.0	935.0	1641.05	1948.0	2150.0	2290.0	2963387.0	0.0	0.0	0.0	0.0	0.0	0.0	0.0	0.0
Position_1	2	22	22.0	0.3666666666666666	0.0061111111111111	0.1774044462744941	297970.0000000004	565522.0000000005	564291.1466218116	2005.825229508821	2008.0	1842.0	1943.0	2070.0	2162.0	4212.918789230372	5.607394908465624	7995.765545266761	10.64236394075006	1864.662461452201	1864.0	1777.65	1828.0	1901.0	1953.0	0.0	0.0	0.0	0.0	0.0	0.0	3175.0	2168.3713670613565	303.70890560915586	2130.0	1048.0	1542.1	1949.0	2408.75	2832.45	4028834.0	0.0	0.0	0.0	0.0	0.0	0.0	0.0	0.0
Position_1	3	22	22.0	0.3666666666666666	0.0061111111111111	0.1110511046102731	177878.99999999985	485894.9999999998	484477.9949537426	2005.825229508821	2008.0	1842.0	1943.0	2070.0	2162.0	1806.6534699544309	2.404655768509348	4935.061967874278	6.568567479240664	1864.662461452201	1864.0	1777.65	1828.0	1901.0	1953.0	0.0	0.0	0.0	0.0	0.0	0.0	3167.0	2091.1598877980364	226.4974263458357	2088.0	1074.0	1741.0	1959.0	2216.0	2467.4	4472991.0	0.0	0.0	0.0	0.0	0.0	0.0	0.0	0.0
Position_1	4	22	22.0	0.3666666666666666	0.0061111111111111	0.122260761803198	87147.99999999971	295659.9999999997	294700.75581721315	2005.825229508821	2008.0	1842.0	1943.0	2070.0	2162.0	1659.3987169371533	2.2086596922433506	5629.708365649698	7.493141834679747	1864.662461452201	1864.0	1777.65	1828.0	1901.0	1953.0	0.0	0.0	0.0	0.0	0.0	0.0	2809.0	2068.185082872928	203.5226214207273	2058.0	1050.0	1683.35	1934.0	2214.25	2496.3	2994732.0	0.0	0.0	0.0	0.0	0.0	0.0	0.0	0.0
Position_1	5	22	22.0	0.3666666666666666	0.0061111111111111	0.135351565473275	338082.9999999999	721266.9999999999	719504.1900756939	2005.825229508821	2008.0	1842.0	1943.0	2070.0	2162.0	2672.1933852030106	3.556689395705207	5700.863120491773	7.587848813374549	1864.662461452201	1864.0	1777.65	1828.0	1901.0	1953.0	0.0	0.0	0.0	0.0	0.0	0.0	3274.0	2135.0511086057872	270.3886471535866	2075.0	1033.0	1803.0	1976.0	2232.0	2751.0	5681371.0	0.0	0.0	0.0	0.0	0.0	0.0	0.0	0.0
Position_1	7	22	22.0	0.3666666666666666	0.0061111111111111	0.0960510907930246	96437.00000000028	318341.0000000003	317320.1469021591	2005.825229508821	2008.0	1842.0	1943.0	2070.0	2162.0	1792.7229937117418	2.386114304630328	5917.824388369489	7.876624260919789	1864.662461452201	1864.0	1777.65	1828.0	1901.0	1953.0	0.0	0.0	0.0	0.0	0.0	0.0	2636.0	2070.5807916937056	205.9183302415049	2067.0	1185.0	1754.0	1962.0	2200.0	2390.0	3190765.0	0.0	0.0	0.0	0.0	0.0	0.0	0.0	0.0
Position_1	10	22	22.0	0.3666666666666666	0.0061111111111111	0.1672118198251471	159434.9999999997	436346.9999999997	435073.0866274178	2005.825229508821	2008.0	1842.0	1943.0	2070.0	2162.0	2051.073399033695	2.729978694113848	5613.445758134391	7.471496304076874	1864.662461452201	1864.0	1777.65	1828.0	1901.0	1953.0	0.0	0.0	0.0	0.0	0.0	0.0	3170.0	2090.909516380655	226.2470549284544	2057.0	1085.0	1500.0	1914.0	2254.0	2783.7	4020819.0	0.0	0.0	0.0	0.0	0.0	0.0	0.0	0.0
Position_1	11	22	22.0	0.3666666666666666	0.0061111111111111	0.1159381822077878	76758.00000000003	320406.0	319285.1152228765	2005.825229508821	2008.0	1842.0	1943.0	2070.0	2162.0	1254.7576538523738	1.6700824372775094	5237.654457388461	6.971318082784042	1864.662461452201	1864.0	1777.65	1828.0	1901.0	1953.0	0.0	0.0	0.0	0.0	0.0	0.0	2859.0	2053.3652482269504	188.7027867747497	2050.0	1075.0	1683.1	1903.0	2185.25	2469.45	3474294.0	0.0	0.0	0.0	0.0	0.0	0.0	0.0	0.0
Position_1	13	22	22.0	0.3666666666666666	0.0061111111111111	0.1630516840966996	-34466.99999999996	230205.00000000003	228987.3958508552	2005.825229508821	2008.0	1842.0	1943.0	2070.0	2162.0	-490.5599088600508	-0.6529352386927276	3276.448307631304	4.3609526974572645	1864.662461452201	1864.0	1777.65	1828.0	1901.0	1953.0	0.0	0.0	0.0	0.0	0.0	0.0	3032.0	1989.247551686616	124.58509023441523	1990.0	1064.0	1355.1	1856.25	2136.75	2596.15	3656237.0	0.0	0.0	0.0	0.0	0.0	0.0	0.0	0.0
Position_1	14	22	22.0	0.3666666666666666	0.0061111111111111	0.1171580169274031	82723.99999999977	309811.99999999977	308767.29828987934	2005.825229508821	2008.0	1842.0	1943.0	2070.0	2162.0	1443.056990260311	1.920708854036474	5404.433686312659	7.193301236482149	1864.662461452201	1864.0	1777.65	1828.0	1901.0	1953.0	0.0	0.0	0.0	0.0	0.0	0.0	3207.0	2060.456563094483	195.7941016422824	2049.0	1120.0	1679.4	1935.0	2205.0	2434.8	3249340.0	0.0	0.0	0.0	0.0	0.0	0.0	0.0	0.0
Position_1	15	22	22.0	0.3666666666666666	0.0061111111111111	0.1087092324120755	175209.0000000001	420873.00000000006	419742.84076254576	2005.825229508821	2008.0	1842.0	1943.0	2070.0	2162.0	2777.246331134894	3.696514866740544	6671.278274082586	8.87947138280392	1864.662461452201	1864.0	1777.65	1828.0	1901.0	1953.0	0.0	0.0	0.0	0.0	0.0	0.0	3088.0	2110.70164126612	246.03917981391896	2094.5	1100.0	1777.25	1974.0	2230.5	2529.75	3600857.0	0.0	0.0	0.0	0.0	0.0	0.0	0.0	0.0
Position_1	17	22	22.0	0.3666666666666666	0.0061111111111111	0.1463848735286787	221479.0000000001	488599.0000000001	487370.134006168	2005.825229508821	2008.0	1842.0	1943.0	2070.0	2162.0	3060.477385154346	4.073495399640434	6751.638710257079	8.986431123352173	1864.662461452201	1864.0	1777.65	1828.0	1901.0	1953.0	0.0	0.0	0.0	0.0	0.0	0.0	3170.0	2127.3956873315365	262.7332258793358	2085.0	1237.0	1706.1	1938.5	2259.0	2790.6	3946319.0	0.0	0.0	0.0	0.0	0.0	0.0	0.0	0.0
Position_1	21	22	22.0	0.3666666666666666	0.0061111111111111	0.1148266635321335	99449.99999999964	340649.99999999965	339540.37706756353	2005.825229508821	2008.0	1842.0	1943.0	2070.0	2162.0	1578.0083336939902	2.100329092146701	5405.214066092098	7.194339921968583	1864.662461452201	1864.0	1777.65	1828.0	1901.0	1953.0	0.0	0.0	0.0	0.0	0.0	0.0	2978.0	2067.373134328358	202.71067287615733	2044.0	1425.0	1732.0	1906.5	2191.0	2532.6	3462850.0	0.0	0.0	0.0	0.0	0.0	0.0	0.0	0.0
Position_1	24	22	22.0	0.3666666666666666	0.0061111111111111	0.1019122419150483	54256.000000000015	292864.0	291766.3013737035	2005.825229508821	2008.0	1842.0	1943.0	2070.0	2162.0	935.8402251357788	1.2456033396557216	5051.494981092685	6.723539819834363	1864.662461452201	1864.0	1777.65	1828.0	1901.0	1953.0	0.0	0.0	0.0	0.0	0.0	0.0	2748.0	2040.743512371756	176.08105091955554	2037.0	1267.0	1699.8	1908.0	2184.0	2368.0	3381512.0	0.0	0.0	0.0	0.0	0.0	0.0	0.0	0.0
Position_1	25	22	22.0	0.3666666666666666	0.0061111111111111	0.1584654662619888	103231.0	342703.0	341601.3266049903	2005.825229508821	2008.0	1842.0	1943.0	2070.0	2162.0	1663.2253379156966	2.2137529247657923	5521.522730378695	7.349146754134043	1864.662461452201	1864.0	1777.65	1828.0	1901.0	1953.0	0.0	0.0	0.0	0.0	0.0	0.0	3064.0	2070.0751653638004	205.4127039115997	2058.0	1037.0	1415.1	1903.5	2259.0	2656.499999999999	3442535.0	0.0	0.0	0.0	0.0	0.0	0.0	0.0	0.0
Position_1	26	22	22.0	0.3666666666666666	0.0061111111111111	0.1424017072325744	3150.000000000168	229086.0000000001	228046.59798149733	2005.825229508821	2008.0	1842.0	1943.0	2070.0	2162.0	55.15300756062377	0.0734086530631902	4011.041869851554	5.338696728772418	1864.662461452201	1864.0	1777.65	1828.0	1901.0	1953.0	0.0	0.0	0.0	0.0	0.0	0.0	2965.0	2010.0076481835565	145.34518673135585	2025.0	1109.0	1402.6	1911.0	2153.0	2444.0	3153702.0	0.0	0.0	0.0	0.0	0.0	0.0	0.0	0.0
Position_1	29	22	22.0	0.3666666666666666	0.0061111111111111	0.1310714377951946	134929.00000000006	325585.00000000006	324707.9010372864	2005.825229508821	2008.0	1842.0	1943.0	2070.0	2162.0	3212.893429686773	4.276361154913094	7752.7433487579965	10.318901397196893	1864.662461452201	1864.0	1777.65	1828.0	1901.0	1953.0	0.0	0.0	0.0	0.0	0.0	0.0	2952.0	2109.910120845921	245.2476593937208	2081.5	1266.0	1698.0	1921.75	2299.25	2601.85	2793521.0	0.0	0.0	0.0	0.0	0.0	0.0	0.0	0.0
Position_1	30	22	22.0	0.3666666666666666	0.0061111111111111	0.1277521472943952	9517.000000000187	255325.0000000001	254194.1783010937	2005.825229508821	2008.0	1842.0	1943.0	2070.0	2162.0	155.93894494163936	0.207554735717322	4183.577925525198	5.568342218874039	1864.662461452201	1864.0	1777.65	1828.0	1901.0	1953.0	0.0	0.0	0.0	0.0	0.0	0.0	2824.0	2013.575278265964	148.91281681376313	2003.0	1128.0	1650.3	1873.0	2148.0	2470.199999999999	3437173.0	0.0	0.0	0.0	0.0	0.0	0.0	0.0	0.0
Position_1	31	22	22.0	0.3666666666666666	0.0061111111111111	0.1101438288933942	107391.9999999998	295743.9999999998	294877.50042052136	2005.825229508821	2008.0	1842.0	1943.0	2070.0	2162.0	2585.6178253986063	3.4414573256055445	7120.464821911188	9.47733867796379	1864.662461452201	1864.0	1777.65	1828.0	1901.0	1953.0	0.0	0.0	0.0	0.0	0.0	0.0	2708.0	2090.103975535168	225.4415140829674	2107.5	1228.0	1708.35	1927.75	2246.25	2475.65	2733856.0	0.0	0.0	0.0	0.0	0.0	0.0	0.0	0.0
Position_1	32	22	22.0	0.3666666666666666	0.0061111111111111	0.1092290901088876	114224.00000000022	328784.00000000023	327796.9324362212	2005.825229508821	2008.0	1842.0	1943.0	2070.0	2162.0	2228.6852759022204	2.966380102225855	6415.079665851614	8.538471035248497	1864.662461452201	1864.0	1777.65	1828.0	1901.0	1953.0	0.0	0.0	0.0	0.0	0.0	0.0	3199.0	2084.660402684564	219.99794123236325	2070.0	1249.0	1728.0	1955.0	2204.0	2468.65	3106144.0	0.0	0.0	0.0	0.0	0.0	0.0	0.0	0.0
Position_1	34	22	22.0	0.3666666666666666	0.0061111111111111	0.1362435469650481	39335.00000000002	235031.00000000003	234130.7148864593	2005.825229508821	2008.0	1842.0	1943.0	2070.0	2162.0	892.6310621744012	1.188091943754128	5333.569878579168	7.098981508388873	1864.662461452201	1864.0	1777.65	1828.0	1901.0	1953.0	0.0	0.0	0.0	0.0	0.0	0.0	2821.0	2036.944076526858	172.28161507465734	2046.0	957.0	1542.6	1914.0	2176.0	2478.1	2768207.0	0.0	0.0	0.0	0.0	0.0	0.0	0.0	0.0
Position_1	36	22	22.0	0.3666666666666666	0.0061111111111111	0.1717500434841868	140766.00000000035	389454.0000000004	388309.9290720498	2005.825229508821	2008.0	1842.0	1943.0	2070.0	2162.0	2045.154625996176	2.7221008072009094	5658.281472178745	7.53117263946991	1864.662461452201	1864.0	1777.65	1828.0	1901.0	1953.0	0.0	0.0	0.0	0.0	0.0	0.0	3076.0	2089.508975101332	224.8465136491313	2028.0	1044.0	1531.9	1907.0	2268.0	2797.0999999999995	3608582.0	0.0	0.0	0.0	0.0	0.0	0.0	0.0	0.0
Position_1	37	22	22.0	0.3666666666666666	0.0061111111111111	0.1571316190529541	157536.9999999998	380160.99999999977	379136.8345948976	2005.825229508821	2008.0	1842.0	1943.0	2070.0	2162.0	2911.7286067318605	3.875510775560106	7026.448763552637	9.352203304288558	1864.662461452201	1864.0	1777.65	1828.0	1901.0	1953.0	0.0	0.0	0.0	0.0	0.0	0.0	3168.0	2109.899741267788	245.23727981558704	2069.5	978.0	1602.25	1940.5	2282.0	2724.5	3261905.0	0.0	0.0	0.0	0.0	0.0	0.0	0.0	0.0
Position_1	38	22	22.0	0.3666666666666666	0.0061111111111111	0.1275082610683678	53139.0	291315.0	290219.2887580601	2005.825229508821	2008.0	1842.0	1943.0	2070.0	2162.0	949.4940284181806	1.2637765518245982	5205.251376364671	6.9281895819413775	1864.662461452201	1864.0	1777.65	1828.0	1901.0	1953.0	0.0	0.0	0.0	0.0	0.0	0.0	2913.0	2040.127569528416	175.4651080762153	2022.0	1225.0	1674.3	1877.0	2165.0	2520.35	3374371.0	0.0	0.0	0.0	0.0	0.0	0.0	0.0	0.0
Position_1	39	22	22.0	0.3666666666666666	0.0061111111111111	0.1469432826711673	155963.99999999988	387371.9999999999	386307.4244463134	2005.825229508821	2008.0	1842.0	1943.0	2070.0	2162.0	2568.0668528151687	3.418096981096989	6378.3770159057085	8.489619808170499	1864.662461452201	1864.0	1777.65	1828.0	1901.0	1953.0	0.0	0.0	0.0	0.0	0.0	0.0	3035.0	2105.0528935905413	240.39043213834063	2078.0	1057.0	1627.6	1951.0	2228.5	2726.0	3382820.0	0.0	0.0	0.0	0.0	0.0	0.0	0.0	0.0
Position_1	40	22	22.0	0.3666666666666666	0.0061111111111111	0.1232365741733454	63543.99999999974	245415.9999999997	244579.31118587032	2005.825229508821	2008.0	1842.0	1943.0	2070.0	2162.0	1596.1491586734642	2.1244745301943806	6164.555928569308	8.205023940925749	1864.662461452201	1864.0	1777.65	1828.0	1901.0	1953.0	0.0	0.0	0.0	0.0	0.0	0.0	2811.0	2058.311955661124	193.64949420892344	2051.0	1005.0	1660.8	1926.0	2191.5	2510.499999999999	2599648.0	0.0	0.0	0.0	0.0	0.0	0.0	0.0	0.0
Position_1	41	22	22.0	0.3666666666666666	0.0061111111111111	0.0965045763881448	40929.99999999989	194577.99999999988	193871.1536305018	2005.825229508821	2008.0	1842.0	1943.0	2070.0	2162.0	1207.767025846027	1.6075379114010622	5741.629424751252	7.6421087643439165	1864.662461452201	1864.0	1777.65	1828.0	1901.0	1953.0	0.0	0.0	0.0	0.0	0.0	0.0	2512.0	2046.3598875351447	181.6974260829445	2067.0	1177.0	1689.3	1936.5	2172.0	2335.7	2183466.0	0.0	0.0	0.0	0.0	0.0	0.0	0.0	0.0
Position_1	43	22	22.0	0.3666666666666666	0.0061111111111111	0.1564533825206079	65477.99999999984	294149.9999999998	293098.0112139052	2005.825229508821	2008.0	1842.0	1943.0	2070.0	2162.0	1096.567935492835	1.459531922140963	4926.165402504933	6.556726150734065	1864.662461452201	1864.0	1777.65	1828.0	1901.0	1953.0	0.0	0.0	0.0	0.0	0.0	0.0	3130.0	2049.232997481108	184.57053602890755	2037.5	1061.0	1520.5	1868.0	2205.0	2610.0	3254182.0	0.0	0.0	0.0	0.0	0.0	0.0	0.0	0.0
Position_1	44	22	22.0	0.3666666666666666	0.0061111111111111	0.1051077645483449	118183.00000000012	339943.0000000001	338922.8093636111	2005.825229508821	2008.0	1842.0	1943.0	2070.0	2162.0	2031.4061788569527	2.7038016240586047	5843.161120120228	7.777247450880023	1864.662461452201	1864.0	1777.65	1828.0	1901.0	1953.0	0.0	0.0	0.0	0.0	0.0	0.0	2811.0	2084.742207792208	220.0797463400072	2101.0	1165.0	1711.0	1991.0	2201.0	2421.1	3210503.0	0.0	0.0	0.0	0.0	0.0	0.0	0.0	0.0
Position_1	45	22	22.0	0.3666666666666666	0.0061111111111111	0.1469933245839946	62427.00000000024	248907.00000000023	248049.1124194004	2005.825229508821	2008.0	1842.0	1943.0	2070.0	2162.0	1467.4601868254545	1.95318950866468	5851.011785319852	7.787696686260722	1864.662461452201	1864.0	1777.65	1828.0	1901.0	1953.0	0.0	0.0	0.0	0.0	0.0	0.0	2792.0	2056.206177606178	191.5437161539772	2077.0	1053.0	1417.7	1948.0	2217.0	2538.0	2662787.0	0.0	0.0	0.0	0.0	0.0	0.0	0.0	0.0
Position_1	47	22	22.0	0.3666666666666666	0.0061111111111111	0.163314021927007	148899.00000000012	406515.0000000001	405329.8564620132	2005.825229508821	2008.0	1842.0	1943.0	2070.0	2162.0	2097.896865181984	2.7923007275572207	5727.550515110604	7.623369735612214	1864.662461452201	1864.0	1777.65	1828.0	1901.0	1953.0	0.0	0.0	0.0	0.0	0.0	0.0	3142.0	2091.230296254891	226.5678348026904	2105.0	1107.0	1415.2	1944.0	2252.0	2697.2	3741211.0	0.0	0.0	0.0	0.0	0.0	0.0	0.0	0.0
Position_1	48	22	22.0	0.3666666666666666	0.0061111111111111	0.0960359945924175	163956.00000000023	406020.0000000002	404906.4022988509	2005.825229508821	2008.0	1842.0	1943.0	2070.0	2162.0	2634.9485732584903	3.507116551007051	6525.176387045374	8.685009771157393	1864.662461452201	1864.0	1777.65	1828.0	1901.0	1953.0	0.0	0.0	0.0	0.0	0.0	0.0	2871.0	2105.534800713861	240.87233926166027	2090.0	1331.0	1792.0	1979.0	2218.0	2477.0	3539404.0	0.0	0.0	0.0	0.0	0.0	0.0	0.0	0.0
Position_1	49	22	22.0	0.3666666666666666	0.0061111111111111	0.1470959323269527	280644.9999999999	511620.9999999999	510558.41183067	2005.825229508821	2008.0	1842.0	1943.0	2070.0	2162.0	4817.670001228994	6.412318771635792	8782.70107680087	11.689775133221955	1864.662461452201	1864.0	1777.65	1828.0	1901.0	1953.0	0.0	0.0	0.0	0.0	0.0	0.0	3246.0	2182.965710723192	318.3032492709913	2153.0	1047.0	1717.15	1992.0	2330.25	2829.85	3501477.0	0.0	0.0	0.0	0.0	0.0	0.0	0.0	0.0
Position_1	50	22	22.0	0.3666666666666666	0.0061111111111111	0.1136520020806664	121830.99999999988	339846.9999999999	338844.03336136806	2005.825229508821	2008.0	1842.0	1943.0	2070.0	2162.0	2382.4129996420006	3.170991702523503	6645.72982811711	8.845466401223872	1864.662461452201	1864.0	1777.65	1828.0	1901.0	1953.0	0.0	0.0	0.0	0.0	0.0	0.0	2937.0	2088.46961690885	223.80715545665	2085.0	1335.0	1719.3	1936.0	2219.0	2490.35	3161943.0	0.0	0.0	0.0	0.0	0.0	0.0	0.0	0.0
Position_1	52	22	22.0	0.3666666666666666	0.0061111111111111	0.1464791719308573	97242.00000000023	290490.00000000023	289600.976731147	2005.825229508821	2008.0	1842.0	1943.0	2070.0	2162.0	2173.9131727601366	2.8934784329437417	6494.1078706226845	8.643657575798793	1864.662461452201	1864.0	1777.65	1828.0	1901.0	1953.0	0.0	0.0	0.0	0.0	0.0	0.0	3063.0	2080.4605067064085	215.79804525420784	2064.5	1124.0	1606.45	1924.0	2229.75	2650.95	2791978.0	0.0	0.0	0.0	0.0	0.0	0.0	0.0	0.0
Position_1	53	22	22.0	0.3666666666666666	0.0061111111111111	0.1273606203174633	112462.99999999977	310750.99999999977	309838.7905803195	2005.825229508821	2008.0	1842.0	1943.0	2070.0	2162.0	2564.0251894202784	3.4127175271183905	7084.760246814881	9.429815888510609	1864.662461452201	1864.0	1777.65	1828.0	1901.0	1953.0	0.0	0.0	0.0	0.0	0.0	0.0	3045.0	2089.6724763979664	225.01001494576576	2076.0	1053.0	1695.0	1914.0	2246.0	2563.8	2877479.0	0.0	0.0	0.0	0.0	0.0	0.0	0.0	0.0
Position_1	54	22	22.0	0.3666666666666666	0.0061111111111111	0.1260626575548518	49087.99999999994	266959.99999999994	265957.6958228204	2005.825229508821	2008.0	1842.0	1943.0	2070.0	2162.0	955.1302395887824	1.271278348892669	5194.376808193888	6.913715531706064	1864.662461452201	1864.0	1777.65	1828.0	1901.0	1953.0	0.0	0.0	0.0	0.0	0.0	0.0	2950.0	2040.4441506939847	175.78168924178476	2032.0	1083.0	1594.2	1905.0	2181.0	2504.8	3087192.0	0.0	0.0	0.0	0.0	0.0	0.0	0.0	0.0
Position_1	55	22	22.0	0.3666666666666666	0.0061111111111111	0.1097492297920235	82986.00000000009	296394.0000000001	295412.2321278387	2005.825229508821	2008.0	1842.0	1943.0	2070.0	2162.0	1572.047411195386	2.0923951043010587	5614.747311520557	7.47322867163386	1864.662461452201	1864.0	1777.65	1828.0	1901.0	1953.0	0.0	0.0	0.0	0.0	0.0	0.0	2760.0	2063.995951417004	199.33348996480345	2039.0	1212.0	1742.15	1923.0	2179.75	2507.0	3058842.0	0.0	0.0	0.0	0.0	0.0	0.0	0.0	0.0
Position_1	56	22	22.0	0.3666666666666666	0.0061111111111111	0.1291147822253386	58349.00000000004	275933.00000000006	274932.02074572485	2005.825229508821	2008.0	1842.0	1943.0	2070.0	2162.0	1161.055752119734	1.5453652060713658	5490.644172987616	7.308047394246517	1864.662461452201	1864.0	1777.65	1828.0	1901.0	1953.0	0.0	0.0	0.0	0.0	0.0	0.0	2819.0	2046.6161482461944	181.953686793994	2044.0	1044.0	1606.0	1902.0	2208.5	2470.5	3092437.0	0.0	0.0	0.0	0.0	0.0	0.0	0.0	0.0
Position_1	57	22	22.0	0.3666666666666666	0.0061111111111111	0.1597293137160454	139549.99999999988	321133.9999999999	320298.63610877487	2005.825229508821	2008.0	1842.0	1943.0	2070.0	2162.0	3458.309255077308	4.603009618507897	7958.299421855942	10.59249653049026	1864.662461452201	1864.0	1777.65	1828.0	1901.0	1953.0	0.0	0.0	0.0	0.0	0.0	0.0	3212.0	2118.666137985725	254.00367653352487	2069.0	972.0	1611.0	1929.0	2306.0	2757.0	2671638.0	0.0	0.0	0.0	0.0	0.0	0.0	0.0	0.0
Position_1	60	22	22.0	0.3666666666666666	0.0061111111111111	0.1474054086332451	61953.999999999694	271185.9999999997	270223.44350995217	2005.825229508821	2008.0	1842.0	1943.0	2070.0	2162.0	1256.4566253100666	1.6723437682876985	5499.781231096249	7.320208818589107	1864.662461452201	1864.0	1777.65	1828.0	1901.0	1953.0	0.0	0.0	0.0	0.0	0.0	0.0	2968.0	2050.638678596008	185.9762171438074	2060.0	1017.0	1486.2	1905.0	2215.0	2568.8	2979578.0	0.0	0.0	0.0	0.0	0.0	0.0	0.0	0.0
Position_1	61	22	22.0	0.3666666666666666	0.0061111111111111	0.1575011799630761	170676.00000000012	405828.0000000001	404746.20044855645	2005.825229508821	2008.0	1842.0	1943.0	2070.0	2162.0	2731.9816088323505	3.636267521355858	6496.019547852157	8.64620201819122	1864.662461452201	1864.0	1777.65	1828.0	1901.0	1953.0	0.0	0.0	0.0	0.0	0.0	0.0	3110.0	2112.516840171464	247.85437871926297	2086.0	1036.0	1607.6	1900.0	2294.0	2733.4	3449740.0	0.0	0.0	0.0	0.0	0.0	0.0	0.0	0.0
Position_1	62	22	22.0	0.3666666666666666	0.0061111111111111	0.1591176838125885	98339.99999999988	345587.9999999999	344450.55368657137	2005.825229508821	2008.0	1842.0	1943.0	2070.0	2162.0	1577.382698616981	2.099496371859201	5543.263494505245	7.37808371118648	1864.662461452201	1864.0	1777.65	1828.0	1901.0	1953.0	0.0	0.0	0.0	0.0	0.0	0.0	3082.0	2065.2743156668607	200.61185421466007	2079.0	1042.0	1370.6	1906.0	2263.0	2571.0	3546076.0	0.0	0.0	0.0	0.0	0.0	0.0	0.0	0.0
Position_1	63	22	22.0	0.3666666666666666	0.0061111111111111	0.1452634817303043	151317.00000000012	334485.0000000001	333642.3490328009	2005.825229508821	2008.0	1842.0	1943.0	2070.0	2162.0	3504.453253153332	4.664427279947085	7746.565464428926	10.3106786331549	1864.662461452201	1864.0	1777.65	1828.0	1901.0	1953.0	0.0	0.0	0.0	0.0	0.0	0.0	3056.0	2126.959905660377	262.2974442081768	2096.0	1109.0	1663.55	1923.0	2307.0	2720.3500000000004	2705493.0	0.0	0.0	0.0	0.0	0.0	0.0	0.0	0.0
Position_1	64	22	22.0	0.3666666666666666	0.0061111111111111	0.1124170606550449	4553.999999999894	183689.99999999988	182865.89795346223	2005.825229508821	2008.0	1842.0	1943.0	2070.0	2162.0	117.70371231921054	0.1566636410968692	4747.693218251268	6.319179673492437	1864.662461452201	1864.0	1777.65	1828.0	1901.0	1953.0	0.0	0.0	0.0	0.0	0.0	0.0	2643.0	2011.66077170418	146.99831025197932	2024.0	1076.0	1618.15	1873.0	2162.0	2371.7	2502506.0	0.0	0.0	0.0	0.0	0.0	0.0	0.0	0.0
Position_1	67	22	22.0	0.3666666666666666	0.0061111111111111	0.1581909808658825	121771.00000000032	353323.0000000003	352257.76198486163	2005.825229508821	2008.0	1842.0	1943.0	2070.0	2162.0	2024.584823247696	2.6947223997426835	5874.40674302046	7.818835374960232	1864.662461452201	1864.0	1777.65	1828.0	1901.0	1953.0	0.0	0.0	0.0	0.0	0.0	0.0	3063.0	2083.728233830846	219.0657723786453	2066.0	1033.0	1548.35	1903.0	2266.25	2670.95	3350635.0	0.0	0.0	0.0	0.0	0.0	0.0	0.0	0.0
Position_1	68	22	22.0	0.3666666666666666	0.0061111111111111	0.1314279031265769	184207.0000000001	412735.00000000006	411683.67367535766	2005.825229508821	2008.0	1842.0	1943.0	2070.0	2162.0	3245.202008687029	4.319363873562435	7271.21364039065	9.677985355359954	1864.662461452201	1864.0	1777.65	1828.0	1901.0	1953.0	0.0	0.0	0.0	0.0	0.0	0.0	3049.0	2124.072463768116	259.41000231591534	2084.0	1228.0	1743.2	1952.0	2267.0	2660.0999999999995	3370903.0	0.0	0.0	0.0	0.0	0.0	0.0	0.0	0.0
Position_1	69	22	22.0	0.3666666666666666	0.0061111111111111	0.1679608212326834	142946.9999999998	336770.9999999998	335879.3268853377	2005.825229508821	2008.0	1842.0	1943.0	2070.0	2162.0	3158.9098590960684	4.204509022456867	7442.123529403506	9.905466417636068	1864.662461452201	1864.0	1777.65	1828.0	1901.0	1953.0	0.0	0.0	0.0	0.0	0.0	0.0	3093.0	2114.201337295691	249.53887584349013	2081.0	1046.0	1486.25	1908.0	2341.0	2751.25	2845715.0	0.0	0.0	0.0	0.0	0.0	0.0	0.0	0.0
Position_1	74	22	22.0	0.3666666666666666	0.0061111111111111	0.1596801655584069	-33805.99999999987	133666.00000000015	132895.55733109076	2005.825229508821	2008.0	1842.0	1943.0	2070.0	2162.0	-926.6536367859178	-1.2333759905620567	3663.9083303149473	4.876661987649195	1864.662461452201	1864.0	1777.65	1828.0	1901.0	1953.0	0.0	0.0	0.0	0.0	0.0	0.0	2860.0	1978.932072227	114.2696107747986	2028.0	1023.0	1334.6	1822.0	2156.0	2436.499999999999	2301498.0	0.0	0.0	0.0	0.0	0.0	0.0	0.0	0.0
Position_1	75	22	22.0	0.3666666666666666	0.0061111111111111	0.185791115994545	108458.99999999974	328202.99999999977	327192.08382394153	2005.825229508821	2008.0	1842.0	1943.0	2070.0	2162.0	1902.51208867333	2.532243590024202	5757.107985864281	7.662710729185357	1864.662461452201	1864.0	1777.65	1828.0	1901.0	1953.0	0.0	0.0	0.0	0.0	0.0	0.0	3119.0	2079.0740498034074	214.4115883512068	2061.0	1062.0	1361.75	1873.25	2341.75	2745.0	3172667.0	0.0	0.0	0.0	0.0	0.0	0.0	0.0	0.0
Position_1	76	22	22.0	0.3666666666666666	0.0061111111111111	0.1411269433985084	190241.9999999999	362897.9999999999	362103.70871881134	2005.825229508821	2008.0	1842.0	1943.0	2070.0	2162.0	5007.131524007416	6.664492058453871	9551.403032975071	12.71291743688982	1864.662461452201	1864.0	1777.65	1828.0	1901.0	1953.0	0.0	0.0	0.0	0.0	0.0	0.0	3153.0	2166.6672226855712	302.0047612333706	2149.0	1138.0	1696.9	1993.5	2318.5	2736.8	2597834.0	0.0	0.0	0.0	0.0	0.0	0.0	0.0	0.0
Position_1	77	22	22.0	0.3666666666666666	0.0061111111111111	0.1760502966556889	-2217.000000000142	178214.99999999985	177384.93580039244	2005.825229508821	2008.0	1842.0	1943.0	2070.0	2162.0	-53.63966979703829	-0.0713944004998579	4311.860059936202	5.739085739775084	1864.662461452201	1864.0	1777.65	1828.0	1901.0	1953.0	0.0	0.0	0.0	0.0	0.0	0.0	3015.0	2006.230646448524	141.56818499632277	2029.0	1063.0	1353.6	1793.0	2230.0	2577.199999999999	2513807.0	0.0	0.0	0.0	0.0	0.0	0.0	0.0	0.0
Position_1	80	22	22.0	0.3666666666666666	0.0061111111111111	0.1470772236217534	234822.9999999998	432102.99999999977	431195.4278104849	2005.825229508821	2008.0	1842.0	1943.0	2070.0	2162.0	4966.362580202884	6.610228594250039	9138.713712001838	12.163627950674446	1864.662461452201	1864.0	1777.65	1828.0	1901.0	1953.0	0.0	0.0	0.0	0.0	0.0	0.0	3148.0	2179.4036496350363	314.7411881828357	2138.0	1254.0	1711.45	1958.25	2384.75	2775.55	2985783.0	0.0	0.0	0.0	0.0	0.0	0.0	0.0	0.0
Position_1	81	22	22.0	0.3666666666666666	0.0061111111111111	0.1491379066744066	79382.99999999997	254055.0	253251.43425848056	2005.825229508821	2008.0	1842.0	1943.0	2070.0	2162.0	2097.4923992631566	2.791762383419261	6712.752497320602	8.93467357393372	1864.662461452201	1864.0	1777.65	1828.0	1901.0	1953.0	0.0	0.0	0.0	0.0	0.0	0.0	2950.0	2073.44352844188	208.7810669896789	2076.0	990.0	1546.8	1899.0	2258.0	2600.0	2515087.0	0.0	0.0	0.0	0.0	0.0	0.0	0.0	0.0
Position_1	82	22	22.0	0.3666666666666666	0.0061111111111111	0.1487676737371503	100333.0000000002	275581.0000000002	274774.784412672	2005.825229508821	2008.0	1842.0	1943.0	2070.0	2162.0	2549.1524067984446	3.3929218534487298	7001.664152551217	9.319214987045669	1864.662461452201	1864.0	1777.65	1828.0	1901.0	1953.0	0.0	0.0	0.0	0.0	0.0	0.0	3061.0	2090.442892358258	225.78043090605752	2066.0	915.0	1610.0	1901.0	2266.0	2657.4	2544069.0	0.0	0.0	0.0	0.0	0.0	0.0	0.0	0.0
Position_1	83	22	22.0	0.3666666666666666	0.0061111111111111	0.1061690415453352	106845.00000000006	285117.00000000006	284296.8727221756	2005.825229508821	2008.0	1842.0	1943.0	2070.0	2162.0	2995.390912146016	3.986865304066347	7993.231978083536	10.638991762829184	1864.662461452201	1864.0	1777.65	1828.0	1901.0	1953.0	0.0	0.0	0.0	0.0	0.0	0.0	2680.0	2094.304523424879	229.64206197267825	2110.0	1002.0	1747.85	2001.25	2210.75	2429.45	2592749.0	0.0	0.0	0.0	0.0	0.0	0.0	0.0	0.0
Position_1	84	22	22.0	0.3666666666666666	0.0061111111111111	0.1070441799985252	146702.99999999997	319215.0	318421.3711802636	2005.825229508821	2008.0	1842.0	1943.0	2070.0	2162.0	3890.2261118062	5.177890954814052	8464.847537406982	11.26671207228869	1864.662461452201	1864.0	1777.65	1828.0	1901.0	1953.0	0.0	0.0	0.0	0.0	0.0	0.0	2927.0	2130.456594323873	265.79413287167245	2122.5	1178.0	1759.0	1985.0	2274.5	2519.3	2552287.0	0.0	0.0	0.0	0.0	0.0	0.0	0.0	0.0
Position_1	85	22	22.0	0.3666666666666666	0.0061111111111111	0.1483763461384937	-66558.0	90402.0	89679.91701710128	2005.825229508821	2008.0	1842.0	1943.0	2070.0	2162.0	-1916.697994081596	-2.551125030122604	2603.3434307065177	3.465050106270375	1864.662461452201	1864.0	1777.65	1828.0	1901.0	1953.0	0.0	0.0	0.0	0.0	0.0	0.0	2548.0	1946.937614678899	82.27515322669842	2004.0	1117.0	1358.6	1766.5	2154.0	2341.75	2122162.0	0.0	0.0	0.0	0.0	0.0	0.0	0.0	0.0
Position_1	86	22	22.0	0.3666666666666666	0.0061111111111111	0.1133687885550398	34199.99999999999	166392.0	165783.8603868798	2005.825229508821	2008.0	1842.0	1943.0	2070.0	2162.0	1291.0606378517257	1.7184017089806467	6281.349755948081	8.360476525166895	1864.662461452201	1864.0	1777.65	1828.0	1901.0	1953.0	0.0	0.0	0.0	0.0	0.0	0.0	2864.0	2045.2549019607843	180.59244050858365	2031.0	1387.0	1731.85	1879.0	2161.0	2515.15	1877544.0	0.0	0.0	0.0	0.0	0.0	0.0	0.0	0.0
Position_1	90	22	22.0	0.3666666666666666	0.0061111111111111	0.1386034249092006	153825.00000000006	313953.00000000006	313216.3428651529	2005.825229508821	2008.0	1842.0	1943.0	2070.0	2162.0	4493.200601650872	5.980450000797311	9170.51070040693	12.205949742241623	1864.662461452201	1864.0	1777.65	1828.0	1901.0	1953.0	0.0	0.0	0.0	0.0	0.0	0.0	2893.0	2146.331834532374	281.6693730801735	2129.5	1049.0	1705.1	1960.75	2328.0	2688.0	2386721.0	0.0	0.0	0.0	0.0	0.0	0.0	0.0	0.0
Position_1	91	22	22.0	0.3666666666666666	0.0061111111111111	0.1540296632328583	119555.0	312803.0	311913.97673114674	2005.825229508821	2008.0	1842.0	1943.0	2070.0	2162.0	2830.1866421268173	3.7669784206707937	7404.883712242858	9.855900220995244	1864.662461452201	1864.0	1777.65	1828.0	1901.0	1953.0	0.0	0.0	0.0	0.0	0.0	0.0	2984.0	2097.087183308495	232.42472185629413	2067.5	1061.0	1630.0	1906.0	2275.0	2678.75	2814291.0	0.0	0.0	0.0	0.0	0.0	0.0	0.0	0.0
Position_1	92	22	22.0	0.3666666666666666	0.0061111111111111	0.1049554055561865	79866.99999999997	265483.0	264629.0871881133	2005.825229508821	2008.0	1842.0	1943.0	2070.0	2162.0	1895.288136415622	2.522628509569193	6300.058601425229	8.385377998496981	1864.662461452201	1864.0	1777.65	1828.0	1901.0	1953.0	0.0	0.0	0.0	0.0	0.0	0.0	2899.0	2069.9604344453064	205.29797299310576	2058.0	1420.0	1733.4	1932.0	2176.0	2464.6	2668179.0	0.0	0.0	0.0	0.0	0.0	0.0	0.0	0.0
Position_1	93	22	22.0	0.3666666666666666	0.0061111111111111	0.1352508583504658	86522.99999999984	202154.99999999985	201623.0434538827	2005.825229508821	2008.0	1842.0	1943.0	2070.0	2162.0	4105.4299016927325	5.464327199153027	9592.052769514408	12.767022236223678	1864.662461452201	1864.0	1777.65	1828.0	1901.0	1953.0	0.0	0.0	0.0	0.0	0.0	0.0	3023.0	2115.7496886674967	251.087227215296	2126.0	1249.0	1667.2	1901.5	2292.0	2608.9	1698947.0	0.0	0.0	0.0	0.0	0.0	0.0	0.0	0.0
Position_1	94	22	22.0	0.3666666666666666	0.0061111111111111	0.1335833997081524	114052.9999999998	254740.9999999998	254093.77516119977	2005.825229508821	2008.0	1842.0	1943.0	2070.0	2162.0	3921.221687345724	5.219146065857158	8758.173251524624	11.657128597779272	1864.662461452201	1864.0	1777.65	1828.0	1901.0	1953.0	0.0	0.0	0.0	0.0	0.0	0.0	2999.0	2124.737973387922	260.0755119357213	2118.0	1106.0	1688.8	1972.0	2295.0	2605.8	2075869.0	0.0	0.0	0.0	0.0	0.0	0.0	0.0	0.0
Position_1	95	22	22.0	0.3666666666666666	0.0061111111111111	0.119729543582855	108544.00000000012	223456.0000000001	222927.355761144	2005.825229508821	2008.0	1842.0	1943.0	2070.0	2162.0	5194.04934655974	6.913279680271014	10692.82033815644	14.23214387008622	1864.662461452201	1864.0	1777.65	1828.0	1901.0	1953.0	0.0	0.0	0.0	0.0	0.0	0.0	2958.0	2144.020050125313	279.3575886731128	2140.0	1388.0	1764.55	1948.0	2303.0	2593.15	1710928.0	0.0	0.0	0.0	0.0	0.0	0.0	0.0	0.0
Position_1	96	22	22.0	0.3666666666666666	0.0061111111111111	0.1166603803454014	67030.99999999988	195622.99999999988	195031.42192318468	2005.825229508821	2008.0	1842.0	1943.0	2070.0	2162.0	2658.831119772205	3.5389042204168044	7759.522014339614	10.327923801086024	1864.662461452201	1864.0	1777.65	1828.0	1901.0	1953.0	0.0	0.0	0.0	0.0	0.0	0.0	2817.0	2083.062709966405	218.4002485142045	2078.0	1129.0	1709.0	1921.0	2246.0	2475.8	1860175.0	0.0	0.0	0.0	0.0	0.0	0.0	0.0	0.0
Position_1	97	22	22.0	0.3666666666666666	0.0061111111111111	0.1755118321098963	42049.00000000003	208945.00000000003	208177.20717689945	2005.825229508821	2008.0	1842.0	1943.0	2070.0	2162.0	1169.288018095494	1.5563223520851024	5810.290017383597	7.733496013137566	1864.662461452201	1864.0	1777.65	1828.0	1901.0	1953.0	0.0	0.0	0.0	0.0	0.0	0.0	2938.0	2044.2804141501288	179.6179526979288	2064.0	1043.0	1312.8	1853.0	2238.5	2672.3	2369321.0	0.0	0.0	0.0	0.0	0.0	0.0	0.0	0.0
Position_1	98	22	22.0	0.3666666666666666	0.0061111111111111	0.1574857423830082	179697.00000000012	361569.0000000001	360732.31118587067	2005.825229508821	2008.0	1842.0	1943.0	2070.0	2162.0	4306.933243262846	5.732528146782848	8665.996348482744	11.534441139830532	1864.662461452201	1864.0	1777.65	1828.0	1901.0	1953.0	0.0	0.0	0.0	0.0	0.0	0.0	2947.0	2150.2779097387174	285.6154482865168	2137.0	1103.0	1535.5	1982.0	2354.0	2713.8	2715801.0	0.0	0.0	0.0	0.0	0.0	0.0	0.0	0.0
Position_1	99	22	22.0	0.3666666666666666	0.0061111111111111	0.1629304820568696	129500.00000000007	257516.0000000001	256927.0717689937	2005.825229508821	2008.0	1842.0	1943.0	2070.0	2162.0	5186.53732721268	6.903281182520076	10313.639740189188	13.727454494191807	1864.662461452201	1864.0	1777.65	1828.0	1901.0	1953.0	0.0	0.0	0.0	0.0	0.0	0.0	3104.0	2153.6692913385828	289.0068298863821	2113.0	1147.0	1639.0	1907.0	2360.0	2813.4	1914612.0	0.0	0.0	0.0	0.0	0.0	0.0	0.0	0.0
Position_1	100	22	22.0	0.3666666666666666	0.0061111111111111	0.138194105359395	89496.00000000019	219528.0000000001	218929.797308663	2005.825229508821	2008.0	1842.0	1943.0	2070.0	2162.0	3455.624482753776	4.599436186545275	8476.42723082562	11.2821246442289	1864.662461452201	1864.0	1777.65	1828.0	1901.0	1953.0	0.0	0.0	0.0	0.0	0.0	0.0	2910.0	2107.109634551495	242.44717309929456	2105.0	1047.0	1636.0	1942.5	2279.0	2616.8	1902720.0	0.0	0.0	0.0	0.0	0.0	0.0	0.0	0.0
Position_1	102	22	22.0	0.3666666666666666	0.0061111111111111	0.1314878935461851	90912.99999999993	230592.9999999999	229950.41239136527	2005.825229508821	2008.0	1842.0	1943.0	2070.0	2162.0	3410.9717286307696	4.540003370807554	8651.63622166418	11.51532781103502	1864.662461452201	1864.0	1777.65	1828.0	1901.0	1953.0	0.0	0.0	0.0	0.0	0.0	0.0	2915.0	2101.724742268041	237.0622808158405	2076.0	1258.0	1722.45	1931.25	2220.0	2643.3	2038673.0	0.0	0.0	0.0	0.0	0.0	0.0	0.0	0.0
Position_1	106	22	22.0	0.3666666666666666	0.0061111111111111	0.1404445228772454	96560.99999999993	194912.9999999999	194460.53882814685	2005.825229508821	2008.0	1842.0	1943.0	2070.0	2162.0	5860.493604407008	7.8003169874657265	11829.686829214525	15.74531316968453	1864.662461452201	1864.0	1777.65	1828.0	1901.0	1953.0	0.0	0.0	0.0	0.0	0.0	0.0	3016.0	2149.377745241581	284.71528378938046	2113.0	1322.0	1706.0	1957.0	2328.0	2706.4	1468025.0	0.0	0.0	0.0	0.0	0.0	0.0	0.0	0.0
Position_1	107	22	22.0	0.3666666666666666	0.0061111111111111	0.1729793348700356	-9262.000000000033	32065.999999999967	31875.87356321837	2005.825229508821	2008.0	1842.0	1943.0	2070.0	2162.0	-2144.384578111732	-2.854175873466715	7424.080747325685	9.881451474690488	1864.662461452201	1864.0	1777.65	1828.0	1901.0	1953.0	0.0	0.0	0.0	0.0	0.0	0.0	2670.0	1975.728222996516	111.06576154431492	1987.0	1284.0	1397.6	1739.5	2181.5	2548.8	567034.0	0.0	0.0	0.0	0.0	0.0	0.0	0.0	0.0
Position_1	112	22	22.0	0.3666666666666666	0.0061111111111111	0.1027928431275545	81817.99999999987	168505.99999999988	168107.1982057751	2005.825229508821	2008.0	1842.0	1943.0	2070.0	2162.0	5957.663061509065	7.929649534868565	12269.940255721816	16.331290480365734	1864.662461452201	1864.0	1777.65	1828.0	1901.0	1953.0	0.0	0.0	0.0	0.0	0.0	0.0	2901.0	2143.910299003322	279.2478375511214	2118.0	1522.0	1846.05	1998.0	2271.0	2552.95	1290634.0	0.0	0.0	0.0	0.0	0.0	0.0	0.0	0.0
Position_1	113	22	22.0	0.3666666666666666	0.0061111111111111	0.1270905319448474	-22440.00000000001	26375.999999999985	26151.42556770396	2005.825229508821	2008.0	1842.0	1943.0	2070.0	2162.0	-3720.0382842542936	-4.951370956342465	4372.536977963063	5.819846717668836	1864.662461452201	1864.0	1777.65	1828.0	1901.0	1953.0	0.0	0.0	0.0	0.0	0.0	0.0	2351.0	1941.8053097345128	77.14284828231257	1997.0	1310.0	1438.6	1808.0	2136.0	2254.2	658272.0	0.0	0.0	0.0	0.0	0.0	0.0	0.0	0.0
Position_1	115	22	22.0	0.3666666666666666	0.0061111111111111	0.1000831238280897	-18076.000000000025	17923.999999999978	17758.384636949813	2005.825229508821	2008.0	1842.0	1943.0	2070.0	2162.0	-5002.895417779421	-6.658853801064409	4960.826370230036	6.6028598987761775	1864.662461452201	1864.0	1777.65	1828.0	1901.0	1953.0	0.0	0.0	0.0	0.0	0.0	0.0	2301.0	1935.696	71.03353854779925	1979.5	1430.0	1582.7	1800.25	2085.0	2196.2	483924.0	0.0	0.0	0.0	0.0	0.0	0.0	0.0	0.0
Position_1	116	22	22.0	0.3666666666666666	0.0061111111111111	0.1530004147725217	-10837.999999999987	21274.00000000001	21126.271096159264	2005.825229508821	2008.0	1842.0	1943.0	2070.0	2162.0	-3766.2715128031687	-5.012907383541017	7392.845558532454	9.839877438406695	1864.662461452201	1864.0	1777.65	1828.0	1901.0	1953.0	0.0	0.0	0.0	0.0	0.0	0.0	2745.0	1959.3991031390133	94.73664168681285	1953.0	1227.0	1467.1	1764.5	2129.5	2533.4999999999995	436946.0	0.0	0.0	0.0	0.0	0.0	0.0	0.0	0.0
Position_1	117	22	22.0	0.3666666666666666	0.0061111111111111	0.1303006147216052	-69348.00000000001	-38820.00000000001	-38960.44182786655	2005.825229508821	2008.0	1842.0	1943.0	2070.0	2162.0	-23189.630032559624	-30.865397573336853	-12981.217019437683	-17.277999852871556	1864.662461452201	1864.0	1777.65	1828.0	1901.0	1953.0	0.0	0.0	0.0	0.0	0.0	0.0	2123.0	1680.8867924528302	-183.7756689993705	1691.5	1236.0	1310.0	1520.5	1849.5	2040.0	356348.0	0.0	0.0	0.0	0.0	0.0	0.0	0.0	0.0
Position_1	118	22	22.0	0.3666666666666666	0.0061111111111111	0.1321815279338458	126825.99999999996	199546.0	199211.45696663865	2005.825229508821	2008.0	1842.0	1943.0	2070.0	2162.0	12972.630441654004	17.26657111784148	20410.929258277407	27.166946842767224	1864.662461452201	1864.0	1777.65	1828.0	1901.0	1953.0	0.0	0.0	0.0	0.0	0.0	0.0	3375.0	2259.140594059406	394.4781326072052	2191.0	1736.0	1902.0	2035.0	2414.0	2895.5999999999995	1140866.0	0.0	0.0	0.0	0.0	0.0	0.0	0.0	0.0
Position_1	119	22	22.0	0.3666666666666666	0.0061111111111111	0.1271647610004731	87738.00000000003	133818.00000000003	133606.01233529582	2005.825229508821	2008.0	1842.0	1943.0	2070.0	2162.0	15893.556190212626	21.154323289173004	24240.852336067303	32.26457445930558	1864.662461452201	1864.0	1777.65	1828.0	1901.0	1953.0	0.0	0.0	0.0	0.0	0.0	0.0	3178.0	2282.18125	417.5187885477994	2231.5	1626.0	1912.6	2072.5	2443.5	2912.1	730298.0	0.0	0.0	0.0	0.0	0.0	0.0	0.0	0.0
Position_1	120	22	22.0	0.3666666666666666	0.0061111111111111	0.1455380650811059	95517.99999999993	142029.99999999994	141816.0249509391	2005.825229508821	2008.0	1842.0	1943.0	2070.0	2162.0	17976.780043843864	23.927094238356183	26730.480847873125	35.57827000851913	1864.662461452201	1864.0	1777.65	1828.0	1901.0	1953.0	0.0	0.0	0.0	0.0	0.0	0.0	3068.0	2303.721362229102	439.0589007769013	2245.0	1452.0	1740.9	2106.5	2524.5	2935.6	744102.0	0.0	0.0	0.0	0.0	0.0	0.0	0.0	0.0
Position_1	1	23	23.0	0.3833333333333333	0.0063888888888888	0.0999764048184095	35755.99999999998	243821.0	243662.32464255663	2005.8274448900904	2008.0	1841.0	1943.0	2070.0	2162.0	824.6562115189145	1.097617417531675	5623.349987379834	7.484678833202558	1865.109055228484	1865.0	1776.0	1829.0	1901.0	1953.0	0.0	0.0	0.0	0.0	0.0	0.0	2652.0	2032.574570446736	167.465515218252	2036.0	1158.0	1688.7	1923.0	2162.0	2344.6	2957396.0	0.0	0.0	0.0	0.0	0.0	0.0	0.0	0.0
Position_1	2	23	23.0	0.3833333333333333	0.0063888888888888	0.1813191764951101	287436.9999999999	535684.9999999999	535495.6801233527	2005.8274448900904	2008.0	1841.0	1943.0	2070.0	2162.0	4415.483444468321	5.877008464587334	8228.962342878658	10.952748878371493	1865.109055228484	1865.0	1776.0	1829.0	1901.0	1953.0	0.0	0.0	0.0	0.0	0.0	0.0	3325.0	2173.5743087557603	308.4652535272769	2144.0	964.0	1582.0	1938.0	2379.0	2904.5	3773325.0	0.0	0.0	0.0	0.0	0.0	0.0	0.0	0.0
Position_1	3	23	23.0	0.3833333333333333	0.0063888888888888	0.1017009068255393	167356.99999999965	474234.9999999997	474000.9674796743	2005.8274448900904	2008.0	1841.0	1943.0	2070.0	2162.0	1721.9631714047284	2.291932981139693	4879.48041964855	6.494588438552221	1865.109055228484	1865.0	1776.0	1829.0	1901.0	1953.0	0.0	0.0	0.0	0.0	0.0	0.0	3321.0	2085.985554520037	220.87649929155373	2078.0	1220.0	1760.5	1966.25	2198.75	2414.0	4476525.0	0.0	0.0	0.0	0.0	0.0	0.0	0.0	0.0
Position_1	4	23	23.0	0.3833333333333333	0.0063888888888888	0.1227318434921484	146639.00000000026	372865.0000000003	372692.4746285396	2005.8274448900904	2008.0	1841.0	1943.0	2070.0	2162.0	2529.5454797620187	3.366825033563247	6431.979045898187	8.560964110090486	1865.109055228484	1865.0	1776.0	1829.0	1901.0	1953.0	0.0	0.0	0.0	0.0	0.0	0.0	3114.0	2100.6921618204806	235.5831065919972	2071.0	1032.0	1760.1	1948.0	2244.0	2566.8	3323295.0	0.0	0.0	0.0	0.0	0.0	0.0	0.0	0.0
Position_1	5	23	23.0	0.3833333333333333	0.0063888888888888	0.0976497851595311	138817.99999999997	476870.0	476612.19343986525	2005.8274448900904	2008.0	1841.0	1943.0	2070.0	2162.0	1300.1805958907205	1.7305403731305486	4466.402921540491	5.9447822885703925	1865.109055228484	1865.0	1776.0	1829.0	1901.0	1953.0	0.0	0.0	0.0	0.0	0.0	0.0	2963.0	2066.7216582064298	201.6126029779464	2057.0	1192.0	1735.15	1966.0	2170.25	2415.0	4885730.0	0.0	0.0	0.0	0.0	0.0	0.0	0.0	0.0
Position_1	7	23	23.0	0.3833333333333333	0.0063888888888888	0.118793168920663	187997.99999999985	440392.9999999998	440200.5175217266	2005.8274448900904	2008.0	1841.0	1943.0	2070.0	2162.0	2930.175815489633	3.900064010416701	6864.056627788203	9.136059371586096	1865.109055228484	1865.0	1776.0	1829.0	1901.0	1953.0	0.0	0.0	0.0	0.0	0.0	0.0	3111.0	2114.514447592068	249.4053923635845	2133.0	1109.0	1699.0	1956.0	2275.0	2491.8	3732118.0	0.0	0.0	0.0	0.0	0.0	0.0	0.0	0.0
Position_1	10	23	23.0	0.3833333333333333	0.0063888888888888	0.1401415728432431	90229.0000000002	344197.00000000023	344003.3179142137	2005.8274448900904	2008.0	1841.0	1943.0	2070.0	2162.0	1247.110308376794	1.6599038204495125	4757.357687798453	6.33204308245974	1865.109055228484	1865.0	1776.0	1829.0	1901.0	1953.0	0.0	0.0	0.0	0.0	0.0	0.0	3120.0	2058.804617117117	193.69556188863385	2032.0	1033.0	1583.75	1929.0	2186.0	2594.75	3656437.0	0.0	0.0	0.0	0.0	0.0	0.0	0.0	0.0
Position_1	11	23	23.0	0.3833333333333333	0.0063888888888888	0.1072633060093731	107957.00000000007	337758.00000000006	337582.7482478273	2005.8274448900904	2008.0	1841.0	1943.0	2070.0	2162.0	1858.968974749	2.474287705390919	5816.034559808743	7.741141999105436	1865.109055228484	1865.0	1776.0	1829.0	1901.0	1953.0	0.0	0.0	0.0	0.0	0.0	0.0	2731.0	2075.179215930305	210.0701607018216	2049.0	1490.0	1731.3	1915.5	2229.0	2466.4	3334813.0	0.0	0.0	0.0	0.0	0.0	0.0	0.0	0.0
Position_1	13	23	23.0	0.3833333333333333	0.0063888888888888	0.1537115187460276	-86721.00000000004	163814.99999999994	163623.93523969708	2005.8274448900904	2008.0	1841.0	1943.0	2070.0	2162.0	-1324.2225602900426	-1.762540227746047	2501.4416198373306	3.329418796003487	1865.109055228484	1865.0	1776.0	1829.0	1901.0	1953.0	0.0	0.0	0.0	0.0	0.0	0.0	3006.0	1958.501712328767	93.39265710028371	1981.0	1060.0	1360.55	1819.0	2119.0	2430.699999999999	3431295.0	0.0	0.0	0.0	0.0	0.0	0.0	0.0	0.0
Position_1	14	23	23.0	0.3833333333333333	0.0063888888888888	0.1047863969247161	97468.99999999978	314971.99999999977	314806.12699747656	2005.8274448900904	2008.0	1841.0	1943.0	2070.0	2162.0	1818.7373203034324	2.4207393733238685	5877.266938725273	7.822642295443337	1865.109055228484	1865.0	1776.0	1829.0	1901.0	1953.0	0.0	0.0	0.0	0.0	0.0	0.0	2900.0	2072.0821827744903	206.9731275460069	2068.0	1203.0	1705.0	1955.0	2204.0	2414.0	3151637.0	0.0	0.0	0.0	0.0	0.0	0.0	0.0	0.0
Position_1	15	23	23.0	0.3833333333333333	0.0063888888888888	0.1303090813645363	140465.00000000023	387712.0000000002	387523.44350995246	2005.8274448900904	2008.0	1841.0	1943.0	2070.0	2162.0	2195.427612620353	2.9221141523976897	6059.827220619096	8.065630030644016	1865.109055228484	1865.0	1776.0	1829.0	1901.0	1953.0	0.0	0.0	0.0	0.0	0.0	0.0	2978.0	2089.2406015037595	224.1315462752761	2073.0	1027.0	1708.0	1954.0	2234.0	2548.8	3612297.0	0.0	0.0	0.0	0.0	0.0	0.0	0.0	0.0
Position_1	17	23	23.0	0.3833333333333333	0.0063888888888888	0.1592683756132902	150639.99999999997	400032.0	399841.80768152495	2005.8274448900904	2008.0	1841.0	1943.0	2070.0	2162.0	2303.951481586794	3.066559421992023	6118.257561617954	8.143400814513496	1865.109055228484	1865.0	1776.0	1829.0	1901.0	1953.0	0.0	0.0	0.0	0.0	0.0	0.0	3239.0	2094.376146788991	229.26709156050745	2059.5	958.0	1606.15	1924.75	2235.0	2748.85	3652592.0	0.0	0.0	0.0	0.0	0.0	0.0	0.0	0.0
Position_1	21	23	23.0	0.3833333333333333	0.0063888888888888	0.0924712463074749	35331.00000000002	259555.00000000003	259384.0014017381	2005.8274448900904	2008.0	1841.0	1943.0	2070.0	2162.0	612.8121058732455	0.8156529129172897	4501.95143471541	5.992097359606211	1865.109055228484	1865.0	1776.0	1829.0	1901.0	1953.0	0.0	0.0	0.0	0.0	0.0	0.0	2793.0	2030.532525510204	165.4234702817207	2017.0	1337.0	1755.35	1919.0	2128.0	2348.65	3183875.0	0.0	0.0	0.0	0.0	0.0	0.0	0.0	0.0
Position_1	24	23	23.0	0.3833333333333333	0.0063888888888888	0.1054530889165378	66084.00000000006	311186.00000000006	310999.07933837955	2005.8274448900904	2008.0	1841.0	1943.0	2070.0	2162.0	1149.4734054811058	1.5299491026953518	5412.808412899388	7.204447997569085	1865.109055228484	1865.0	1776.0	1829.0	1901.0	1953.0	0.0	0.0	0.0	0.0	0.0	0.0	2779.0	2046.5554259043167	181.44637067583403	2040.5	1178.0	1697.65	1928.0	2190.75	2378.35	3507796.0	0.0	0.0	0.0	0.0	0.0	0.0	0.0	0.0
Position_1	25	23	23.0	0.3833333333333333	0.0063888888888888	0.1646289121583008	148708.9999999998	384515.99999999977	384336.16792823066	2005.8274448900904	2008.0	1841.0	1943.0	2070.0	2162.0	2394.5287866694343	3.187117815057017	6191.519214943178	8.24091207508937	1865.109055228484	1865.0	1776.0	1829.0	1901.0	1953.0	0.0	0.0	0.0	0.0	0.0	0.0	3139.0	2098.1813220133413	233.0722667848579	2052.0	989.0	1622.4	1910.0	2265.0	2794.0	3459901.0	0.0	0.0	0.0	0.0	0.0	0.0	0.0	0.0
Position_1	26	23	23.0	0.3833333333333333	0.0063888888888888	0.1450484793478671	25055.00000000016	252997.0000000001	252823.16596579764	2005.8274448900904	2008.0	1841.0	1943.0	2070.0	2162.0	429.8722315321333	0.5721599401692694	4340.705845577111	5.777479480463135	1865.109055228484	1865.0	1776.0	1829.0	1901.0	1953.0	0.0	0.0	0.0	0.0	0.0	0.0	2894.0	2023.7183186951067	158.60926346662336	2028.0	1058.0	1442.0	1885.0	2196.75	2478.8	3225807.0	0.0	0.0	0.0	0.0	0.0	0.0	0.0	0.0
Position_1	29	23	23.0	0.3833333333333333	0.0063888888888888	0.1249318028589477	148472.9999999999	353248.99999999994	353092.8329128117	2005.8274448900904	2008.0	1841.0	1943.0	2070.0	2162.0	3166.9812618257274	4.215252059490043	7534.925297924046	10.028985571536904	1865.109055228484	1865.0	1776.0	1829.0	1901.0	1953.0	0.0	0.0	0.0	0.0	0.0	0.0	2952.0	2111.6822625698323	246.57320734134896	2108.0	1001.0	1675.1	1963.5	2269.5	2557.45	3023929.0	0.0	0.0	0.0	0.0	0.0	0.0	0.0	0.0
Position_1	30	23	23.0	0.3833333333333333	0.0063888888888888	0.1185523837251612	18126.99999999993	258653.0	258469.56910569087	2005.8274448900904	2008.0	1841.0	1943.0	2070.0	2162.0	298.90502902099	0.3978425936269376	4265.056681820841	5.676790443503538	1865.109055228484	1865.0	1776.0	1829.0	1901.0	1953.0	0.0	0.0	0.0	0.0	0.0	0.0	2865.0	2018.777051129608	153.6679959011242	2008.0	1099.0	1672.0	1862.0	2159.0	2426.95	3395583.0	0.0	0.0	0.0	0.0	0.0	0.0	0.0	0.0
Position_1	31	23	23.0	0.3833333333333333	0.0063888888888888	0.0937082206864939	81407.99999999975	258298.9999999997	258164.0986823658	2005.8274448900904	2008.0	1841.0	1943.0	2070.0	2162.0	2053.389150901804	2.7330609598503006	6515.187257871292	8.671714240226688	1865.109055228484	1865.0	1776.0	1829.0	1901.0	1953.0	0.0	0.0	0.0	0.0	0.0	0.0	2589.0	2073.8108326596603	208.70177743117688	2080.0	1298.0	1734.8	1960.0	2203.0	2377.2	2565304.0	0.0	0.0	0.0	0.0	0.0	0.0	0.0	0.0
Position_1	32	23	23.0	0.3833333333333333	0.0063888888888888	0.1008254536353845	85652.99999999985	279274.9999999999	279127.3392206334	2005.8274448900904	2008.0	1841.0	1943.0	2070.0	2162.0	1967.864961315156	2.6192282635104727	6416.3016715268695	8.540097524802263	1865.109055228484	1865.0	1776.0	1829.0	1901.0	1953.0	0.0	0.0	0.0	0.0	0.0	0.0	2798.0	2071.259231905465	206.1501766769818	2063.0	1145.0	1736.65	1942.0	2205.0	2401.7	2804485.0	0.0	0.0	0.0	0.0	0.0	0.0	0.0	0.0
Position_1	34	23	23.0	0.3833333333333333	0.0063888888888888	0.1497819613022499	106165.9999999998	331962.99999999977	331790.80179422454	2005.8274448900904	2008.0	1841.0	1943.0	2070.0	2162.0	1928.698214214335	2.56709732311928	6030.710823476763	8.026876106047572	1865.109055228484	1865.0	1776.0	1829.0	1901.0	1953.0	0.0	0.0	0.0	0.0	0.0	0.0	3203.0	2075.2362254591512	210.12717023066784	2054.0	997.0	1614.9	1903.5	2250.0	2615.2	3276798.0	0.0	0.0	0.0	0.0	0.0	0.0	0.0	0.0
Position_1	36	23	23.0	0.3833333333333333	0.0063888888888888	0.1703182391086173	187622.9999999998	440732.99999999977	440539.9722455842	2005.8274448900904	2008.0	1841.0	1943.0	2070.0	2162.0	2707.5142420746893	3.603701456201412	6360.045807029547	8.465220969156327	1865.109055228484	1865.0	1776.0	1829.0	1901.0	1953.0	0.0	0.0	0.0	0.0	0.0	0.0	3423.0	2114.001694915254	248.8926396867708	2052.0	1035.0	1606.9	1934.0	2240.75	2894.0	3741783.0	0.0	0.0	0.0	0.0	0.0	0.0	0.0	0.0
Position_1	37	23	23.0	0.3833333333333333	0.0063888888888888	0.1601905737410727	190068.0000000001	405569.0000000001	405404.6537706757	2005.8274448900904	2008.0	1841.0	1943.0	2070.0	2162.0	3454.714036247095	4.598224382244884	7371.703374406516	9.811737191335071	1865.109055228484	1865.0	1776.0	1829.0	1901.0	1953.0	0.0	0.0	0.0	0.0	0.0	0.0	3192.0	2134.1234240212343	269.01436879275093	2095.0	1033.0	1631.3	1964.0	2291.0	2842.1000000000004	3216124.0	0.0	0.0	0.0	0.0	0.0	0.0	0.0	0.0
Position_1	38	23	23.0	0.3833333333333333	0.0063888888888888	0.1086368821168372	11469.999999999873	230402.99999999988	230236.0364451918	2005.8274448900904	2008.0	1841.0	1943.0	2070.0	2162.0	211.3908476906744	0.2813612182762876	4246.302134304706	5.651828140759563	1865.109055228484	1865.0	1776.0	1829.0	1901.0	1953.0	0.0	0.0	0.0	0.0	0.0	0.0	2733.0	2015.4918354016984	150.38278017321477	2005.0	1159.0	1699.5	1876.0	2148.5	2377.0	3085718.0	0.0	0.0	0.0	0.0	0.0	0.0	0.0	0.0
Position_1	39	23	23.0	0.3833333333333333	0.0063888888888888	0.1328566656700514	188989.0000000001	419505.00000000006	419329.20297168486	2005.8274448900904	2008.0	1841.0	1943.0	2070.0	2162.0	3140.543061744412	4.180062815181811	6971.16507901036	9.27862072016279	1865.109055228484	1865.0	1776.0	1829.0	1901.0	1953.0	0.0	0.0	0.0	0.0	0.0	0.0	3076.0	2125.2388337468983	260.1297785184149	2097.0	1063.0	1698.65	1986.0	2239.25	2735.499999999998	3425885.0	0.0	0.0	0.0	0.0	0.0	0.0	0.0	0.0
Position_1	40	23	23.0	0.3833333333333333	0.0063888888888888	0.1482600094706375	143968.00000000026	348744.00000000023	348587.83291281207	2005.8274448900904	2008.0	1841.0	1943.0	2070.0	2162.0	2950.959850305955	3.927727560757226	7148.321446676337	9.514415845526203	1865.109055228484	1865.0	1776.0	1829.0	1901.0	1953.0	0.0	0.0	0.0	0.0	0.0	0.0	3059.0	2108.536312849162	243.4272576206788	2070.0	1061.0	1636.0	1927.75	2258.25	2765.45	3019424.0	0.0	0.0	0.0	0.0	0.0	0.0	0.0	0.0
Position_1	41	23	23.0	0.3833333333333333	0.0063888888888888	0.12630388002173	95854.99999999984	275033.9999999998	274897.35379871016	2005.8274448900904	2008.0	1841.0	1943.0	2070.0	2162.0	2359.473246720755	3.140458891385325	6769.968858573855	9.0108285507618	1865.109055228484	1865.0	1776.0	1829.0	1901.0	1953.0	0.0	0.0	0.0	0.0	0.0	0.0	3227.0	2084.5003990422983	219.39134381381496	2059.0	1076.0	1678.0	1926.0	2250.0	2478.0	2611879.0	0.0	0.0	0.0	0.0	0.0	0.0	0.0	0.0
Position_1	43	23	23.0	0.3833333333333333	0.0063888888888888	0.1572566224735091	111571.0	340085.0	339910.72974488355	2005.8274448900904	2008.0	1841.0	1943.0	2070.0	2162.0	1861.740447634205	2.477976535801127	5674.8617484263705	7.553240987155498	1865.109055228484	1865.0	1776.0	1829.0	1901.0	1953.0	0.0	0.0	0.0	0.0	0.0	0.0	3061.0	2077.81914893617	212.71009370768684	2029.5	1114.0	1580.25	1895.0	2259.75	2705.3	3320355.0	0.0	0.0	0.0	0.0	0.0	0.0	0.0	0.0
Position_1	44	23	23.0	0.3833333333333333	0.0063888888888888	0.1480943590017732	291679.99999999965	523053.9999999997	522877.5486403136	2005.8274448900904	2008.0	1841.0	1943.0	2070.0	2162.0	4892.747864444303	6.512247407575367	8773.90064964705	11.678061764680224	1865.109055228484	1865.0	1776.0	1829.0	1901.0	1953.0	0.0	0.0	0.0	0.0	0.0	0.0	3241.0	2188.2719406674905	323.16288543900714	2159.0	1178.0	1727.55	2000.0	2331.0	2890.3	3540624.0	0.0	0.0	0.0	0.0	0.0	0.0	0.0	0.0
Position_1	45	23	23.0	0.3833333333333333	0.0063888888888888	0.1523735688156083	106026.9999999999	296645.9999999999	296500.62938043155	2005.8274448900904	2008.0	1841.0	1943.0	2070.0	2162.0	2316.368355567909	3.0830862812608872	6480.815331998439	8.625965206889921	1865.109055228484	1865.0	1776.0	1829.0	1901.0	1953.0	0.0	0.0	0.0	0.0	0.0	0.0	3019.0	2087.5401350337584	222.4310798052749	2091.0	1078.0	1451.6	1966.0	2244.0	2608.2	2782691.0	0.0	0.0	0.0	0.0	0.0	0.0	0.0	0.0
Position_1	47	23	23.0	0.3833333333333333	0.0063888888888888	0.1458287642023954	167288.00000000035	408815.0000000004	408630.8057190919	2005.8274448900904	2008.0	1841.0	1943.0	2070.0	2162.0	2856.292714826708	3.801725603434348	6980.149838672704	9.290579435273369	1865.109055228484	1865.0	1776.0	1829.0	1901.0	1953.0	0.0	0.0	0.0	0.0	0.0	0.0	2966.0	2107.04558910598	241.9365338774967	2103.0	1121.0	1625.0	1914.0	2311.0	2624.2	3558800.0	0.0	0.0	0.0	0.0	0.0	0.0	0.0	0.0
Position_1	48	23	23.0	0.3833333333333333	0.0063888888888888	0.1069824859973988	135659.99999999968	378187.9999999997	378003.04233249184	2005.8274448900904	2008.0	1841.0	1943.0	2070.0	2162.0	2153.505210769118	2.866315435533696	6003.463280630638	7.99060962651938	1865.109055228484	1865.0	1776.0	1829.0	1901.0	1953.0	0.0	0.0	0.0	0.0	0.0	0.0	2778.0	2087.9882075471696	222.87915231868624	2084.0	1107.0	1747.0	1964.75	2218.0	2454.5	3541228.0	0.0	0.0	0.0	0.0	0.0	0.0	0.0	0.0
Position_1	49	23	23.0	0.3833333333333333	0.0063888888888888	0.1127788892797592	159555.99999999994	376916.0	376750.2360527052	2005.8274448900904	2008.0	1841.0	1943.0	2070.0	2162.0	3006.17828615113	4.001223298867154	7101.435827564866	9.452011086488834	1865.109055228484	1865.0	1776.0	1829.0	1901.0	1953.0	0.0	0.0	0.0	0.0	0.0	0.0	3013.0	2112.971052631579	247.8619974030956	2104.5	1128.0	1740.75	1976.75	2241.25	2505.3	3211716.0	0.0	0.0	0.0	0.0	0.0	0.0	0.0	0.0
Position_1	50	23	23.0	0.3833333333333333	0.0063888888888888	0.1243994021541949	125508.00000000016	347015.0000000002	346846.07345107937	2005.8274448900904	2008.0	1841.0	1943.0	2070.0	2162.0	2311.122258815893	3.076103726483953	6389.983830855376	8.505068478868505	1865.109055228484	1865.0	1776.0	1829.0	1901.0	1953.0	0.0	0.0	0.0	0.0	0.0	0.0	2999.0	2089.025177533893	223.9161223054096	2048.0	1229.0	1706.0	1928.0	2237.0	2558.2	3235900.0	0.0	0.0	0.0	0.0	0.0	0.0	0.0	0.0
Position_1	52	23	23.0	0.3833333333333333	0.0063888888888888	0.139605183913577	148329.99999999977	362400.99999999977	362237.74432296015	2005.8274448900904	2008.0	1841.0	1943.0	2070.0	2162.0	2948.9362581702826	3.9250341596246456	7204.863809729452	9.5896737307499	1865.109055228484	1865.0	1776.0	1829.0	1901.0	1953.0	0.0	0.0	0.0	0.0	0.0	0.0	2974.0	2107.084836339345	241.97578111086185	2082.0	1135.0	1659.2	1947.0	2228.0	2675.2000000000007	3154306.0	0.0	0.0	0.0	0.0	0.0	0.0	0.0	0.0
Position_1	53	23	23.0	0.3833333333333333	0.0063888888888888	0.1413079970008373	202088.00000000032	431889.0000000003	431713.7482478275	2005.8274448900904	2008.0	1841.0	1943.0	2070.0	2162.0	3558.537895828078	4.736413939347172	7605.069936321263	10.1223480852436	1865.109055228484	1865.0	1776.0	1829.0	1901.0	1953.0	0.0	0.0	0.0	0.0	0.0	0.0	3181.0	2133.7548226509025	268.6457674224191	2110.0	1022.0	1696.3	1957.0	2291.5	2704.2999999999984	3428944.0	0.0	0.0	0.0	0.0	0.0	0.0	0.0	0.0
Position_1	54	23	23.0	0.3833333333333333	0.0063888888888888	0.1283490793472099	69243.00000000006	277165.00000000006	277006.4336977852	2005.8274448900904	2008.0	1841.0	1943.0	2070.0	2162.0	1383.6489010889763	1.841636687349428	5538.452228677641	7.37167991636994	1865.109055228484	1865.0	1776.0	1829.0	1901.0	1953.0	0.0	0.0	0.0	0.0	0.0	0.0	2945.0	2055.6224209078405	190.5133656793571	2043.0	1092.0	1624.65	1913.0	2188.75	2542.0	2988875.0	0.0	0.0	0.0	0.0	0.0	0.0	0.0	0.0
Position_1	55	23	23.0	0.3833333333333333	0.0063888888888888	0.1008326864464719	77560.0000000003	280191.0000000003	280036.46874123934	2005.8274448900904	2008.0	1841.0	1943.0	2070.0	2162.0	1618.3815177051354	2.154065800065536	5846.517996742113	7.781715453663752	1865.109055228484	1865.0	1776.0	1829.0	1901.0	1953.0	0.0	0.0	0.0	0.0	0.0	0.0	2738.0	2062.7353563867327	197.62630115824936	2048.0	1258.0	1746.8	1930.0	2191.0	2426.2	2922896.0	0.0	0.0	0.0	0.0	0.0	0.0	0.0	0.0
Position_1	56	23	23.0	0.3833333333333333	0.0063888888888888	0.1296768479313899	21784.000000000146	246151.0000000001	245979.8923465097	2005.8274448900904	2008.0	1841.0	1943.0	2070.0	2162.0	385.7417237178733	0.5134222342684893	4358.736275930851	5.801477983263962	1865.109055228484	1865.0	1776.0	1829.0	1901.0	1953.0	0.0	0.0	0.0	0.0	0.0	0.0	2841.0	2021.8840025493944	156.77494732091122	2017.0	1081.0	1545.4	1884.0	2185.0	2448.0	3172336.0	0.0	0.0	0.0	0.0	0.0	0.0	0.0	0.0
Position_1	57	23	23.0	0.3833333333333333	0.0063888888888888	0.1263834584483996	127748.99999999977	301779.99999999977	301647.2797869355	2005.8274448900904	2008.0	1841.0	1943.0	2070.0	2162.0	3421.1597437119103	4.553563618880553	8081.766490989217	10.756831199506648	1865.109055228484	1865.0	1776.0	1829.0	1901.0	1953.0	0.0	0.0	0.0	0.0	0.0	0.0	3091.0	2112.97041906327	247.8613638347868	2067.0	1155.0	1742.8	1962.0	2222.0	2622.0	2571485.0	0.0	0.0	0.0	0.0	0.0	0.0	0.0	0.0
Position_1	60	23	23.0	0.3833333333333333	0.0063888888888888	0.1200905908303866	52868.00000000009	257501.0000000001	257344.9419680404	2005.8274448900904	2008.0	1841.0	1943.0	2070.0	2162.0	1083.267926674765	1.4418296104041122	5276.208186174592	7.022633095798382	1865.109055228484	1865.0	1776.0	1829.0	1901.0	1953.0	0.0	0.0	0.0	0.0	0.0	0.0	2941.0	2044.9447938504543	179.8357386219709	2056.0	1150.0	1641.5	1913.5	2188.0	2415.5	2926316.0	0.0	0.0	0.0	0.0	0.0	0.0	0.0	0.0
Position_1	61	23	23.0	0.3833333333333333	0.0063888888888888	0.1617600511752513	182410.9999999999	416215.9999999999	416037.6947014296	2005.8274448900904	2008.0	1841.0	1943.0	2070.0	2162.0	2965.9967201946934	3.947741634579137	6767.658150509315	9.0077529983279	1865.109055228484	1865.0	1776.0	1829.0	1901.0	1953.0	0.0	0.0	0.0	0.0	0.0	0.0	3048.0	2119.566360856269	254.45730562778567	2081.0	1039.0	1615.7	1916.0	2320.5	2752.0	3465491.0	0.0	0.0	0.0	0.0	0.0	0.0	0.0	0.0
Position_1	62	23	23.0	0.3833333333333333	0.0063888888888888	0.1262226883588172	130021.9999999998	344664.9999999998	344501.30810204626	2005.8274448900904	2008.0	1841.0	1943.0	2070.0	2162.0	2602.8345992907925	3.464372851656045	6899.647653201473	9.18343102641116	1865.109055228484	1865.0	1776.0	1829.0	1901.0	1953.0	0.0	0.0	0.0	0.0	0.0	0.0	2909.0	2094.6235842771484	229.51452904866505	2085.0	1140.0	1716.0	1947.0	2232.0	2567.0	3144030.0	0.0	0.0	0.0	0.0	0.0	0.0	0.0	0.0
Position_1	63	23	23.0	0.3833333333333333	0.0063888888888888	0.1637293694791458	99698.00000000016	316486.0000000002	316320.6722736194	2005.8274448900904	2008.0	1841.0	1943.0	2070.0	2162.0	1885.433127155524	2.509511492244002	5985.20721259145	7.966310799959219	1865.109055228484	1865.0	1776.0	1829.0	1901.0	1953.0	0.0	0.0	0.0	0.0	0.0	0.0	3036.0	2073.763852242744	208.6547970142608	2048.0	994.0	1498.0	1911.0	2241.25	2725.25	3143826.0	0.0	0.0	0.0	0.0	0.0	0.0	0.0	0.0
Position_1	64	23	23.0	0.3833333333333333	0.0063888888888888	0.106471743767979	62417.00000000021	244599.0000000002	244460.0636389124	2005.8274448900904	2008.0	1841.0	1943.0	2070.0	2162.0	1515.5419273026191	2.017186305239786	5939.087746548094	7.904925790655513	1865.109055228484	1865.0	1776.0	1829.0	1901.0	1953.0	0.0	0.0	0.0	0.0	0.0	0.0	2802.0	2056.992935635793	191.8838804073096	2048.0	1215.0	1685.3	1941.25	2174.0	2429.4	2620609.0	0.0	0.0	0.0	0.0	0.0	0.0	0.0	0.0
Position_1	67	23	23.0	0.3833333333333333	0.0063888888888888	0.1543868581155417	192665.0000000001	426470.0000000001	426291.6947014298	2005.8274448900904	2008.0	1841.0	1943.0	2070.0	2162.0	3132.8734070069872	4.1698545047263	6934.7132166520605	9.230103291363893	1865.109055228484	1865.0	1776.0	1829.0	1901.0	1953.0	0.0	0.0	0.0	0.0	0.0	0.0	3076.0	2125.8379204892967	260.72886526081334	2087.0	1060.0	1594.5	1940.0	2312.0	2733.3	3475745.0	0.0	0.0	0.0	0.0	0.0	0.0	0.0	0.0
Position_1	68	23	23.0	0.3833333333333333	0.0063888888888888	0.1398187028141204	243360.0	477165.0	476986.6947014296	2005.8274448900904	2008.0	1841.0	1943.0	2070.0	2162.0	4066.638393284629	5.412695701461841	7973.609093243179	10.61287370310667	1865.109055228484	1865.0	1776.0	1829.0	1901.0	1953.0	0.0	0.0	0.0	0.0	0.0	0.0	3056.0	2156.844036697248	291.7349814687643	2120.0	1006.0	1759.6	1958.5	2321.5	2729.3	3526440.0	0.0	0.0	0.0	0.0	0.0	0.0	0.0	0.0
Position_1	69	23	23.0	0.3833333333333333	0.0063888888888888	0.1663322904739902	146529.0	355023.0	354863.99747687124	2005.8274448900904	2008.0	1841.0	1943.0	2070.0	2162.0	2905.961369325892	3.867834582572762	7040.811874933877	9.37132060553699	1865.109055228484	1865.0	1776.0	1829.0	1901.0	1953.0	0.0	0.0	0.0	0.0	0.0	0.0	3028.0	2108.5	243.39094477151664	2084.5	1080.0	1479.85	1915.5	2292.75	2772.3	3074193.0	0.0	0.0	0.0	0.0	0.0	0.0	0.0	0.0
Position_1	74	23	23.0	0.3833333333333333	0.0063888888888888	0.1434348988775643	-34258.99999999998	146207.00000000003	146069.372301654	2005.8274448900904	2008.0	1841.0	1943.0	2070.0	2162.0	-803.1750315889645	-1.0690259670449118	3427.7069337554462	4.5622779288284985	1865.109055228484	1865.0	1776.0	1829.0	1901.0	1953.0	0.0	0.0	0.0	0.0	0.0	0.0	2610.0	1980.853407290016	115.74435206153248	2029.0	1059.0	1345.05	1858.25	2171.0	2358.0	2499837.0	0.0	0.0	0.0	0.0	0.0	0.0	0.0	0.0
Position_1	75	23	23.0	0.3833333333333333	0.0063888888888888	0.1693529704643083	100891.0	358291.0	358094.7005887299	2005.8274448900904	2008.0	1841.0	1943.0	2070.0	2162.0	1415.993779700383	1.8846877207812096	5028.573681722155	6.693031570372189	1865.109055228484	1865.0	1776.0	1829.0	1901.0	1953.0	0.0	0.0	0.0	0.0	0.0	0.0	3051.0	2064.0505555555555	198.94150032707216	2075.5	1057.0	1422.9	1869.0	2256.0	2674.05	3715291.0	0.0	0.0	0.0	0.0	0.0	0.0	0.0	0.0
Position_1	76	23	23.0	0.3833333333333333	0.0063888888888888	0.1216532837708951	125982.00000000004	295294.00000000006	295164.87860947574	2005.8274448900904	2008.0	1841.0	1943.0	2070.0	2162.0	3214.156613273529	4.278042452267068	7533.783897382113	10.027466367415592	1865.109055228484	1865.0	1776.0	1829.0	1901.0	1953.0	0.0	0.0	0.0	0.0	0.0	0.0	3356.0	2114.4037162162163	249.29466098773287	2096.0	1127.0	1743.0	1976.0	2222.25	2570.85	2503454.0	0.0	0.0	0.0	0.0	0.0	0.0	0.0	0.0
Position_1	77	23	23.0	0.3833333333333333	0.0063888888888888	0.1623844111309926	-37916.00000000007	158422.9999999999	158273.26717129225	2005.8274448900904	2008.0	1841.0	1943.0	2070.0	2162.0	-836.8780632492575	-1.1138847021847618	3496.6962077786898	4.654102652553435	1865.109055228484	1865.0	1776.0	1829.0	1901.0	1953.0	0.0	0.0	0.0	0.0	0.0	0.0	2999.0	1980.384559359068	115.2755041305843	2018.0	1044.0	1347.2	1798.0	2196.0	2452.5999999999995	2719068.0	0.0	0.0	0.0	0.0	0.0	0.0	0.0	0.0
Position_1	80	23	23.0	0.3833333333333333	0.0063888888888888	0.1587198358797722	172170.99999999994	381952.0	381792.0159798148	2005.8274448900904	2008.0	1841.0	1943.0	2070.0	2162.0	3286.6261348211888	4.3744993854470025	7291.201337317103	9.704588979969063	1865.109055228484	1865.0	1776.0	1829.0	1901.0	1953.0	0.0	0.0	0.0	0.0	0.0	0.0	3145.0	2125.3626448534424	260.253589624959	2099.0	1036.0	1622.0	1913.0	2330.0	2741.7	3117907.0	0.0	0.0	0.0	0.0	0.0	0.0	0.0	0.0
Position_1	81	23	23.0	0.3833333333333333	0.0063888888888888	0.1601857526237243	95588.99999999972	272336.9999999997	272202.20773759426	2005.8274448900904	2008.0	1841.0	1943.0	2070.0	2162.0	2491.872181705712	3.3166818738503028	7099.446529926977	9.449363331332806	1865.109055228484	1865.0	1776.0	1829.0	1901.0	1953.0	0.0	0.0	0.0	0.0	0.0	0.0	3217.0	2085.3373786407765	220.2283234122931	2062.0	1044.0	1535.5	1893.75	2297.25	2648.5	2577477.0	0.0	0.0	0.0	0.0	0.0	0.0	0.0	0.0
Position_1	82	23	23.0	0.3833333333333333	0.0063888888888888	0.1189578238002212	61714.00000000018	236746.0000000001	236612.5164003365	2005.8274448900904	2008.0	1841.0	1943.0	2070.0	2162.0	1511.4129261129474	2.011690604656333	5798.051732273634	7.717206855656207	1865.109055228484	1865.0	1776.0	1829.0	1901.0	1953.0	0.0	0.0	0.0	0.0	0.0	0.0	2640.0	2058.419934640523	193.31087941203964	2078.0	1095.0	1592.45	1954.0	2210.25	2427.0	2519506.0	0.0	0.0	0.0	0.0	0.0	0.0	0.0	0.0
Position_1	83	23	23.0	0.3833333333333333	0.0063888888888888	0.1217362384318039	110766.99999999994	295951.99999999994	295810.77347911394	2005.8274448900904	2008.0	1841.0	1943.0	2070.0	2162.0	2709.98395054674	3.606988638177711	7240.650826800482	9.637306250471442	1865.109055228484	1865.0	1776.0	1829.0	1901.0	1953.0	0.0	0.0	0.0	0.0	0.0	0.0	2925.0	2093.534362934363	228.4253077058795	2076.0	1036.0	1719.1	1950.5	2255.0	2533.6	2711127.0	0.0	0.0	0.0	0.0	0.0	0.0	0.0	0.0
Position_1	84	23	23.0	0.3833333333333333	0.0063888888888888	0.1026603034179944	138661.00000000003	305399.00000000006	305271.84160358843	2005.8274448900904	2008.0	1841.0	1943.0	2070.0	2162.0	3895.110467845604	5.1843920327024975	8578.928767061967	11.418554188959478	1865.109055228484	1865.0	1776.0	1829.0	1901.0	1953.0	0.0	0.0	0.0	0.0	0.0	0.0	2829.0	2126.9202401372213	261.8111849087379	2104.0	1538.0	1784.25	1988.25	2248.75	2548.5	2479989.0	0.0	0.0	0.0	0.0	0.0	0.0	0.0	0.0
Position_1	85	23	23.0	0.3833333333333333	0.0063888888888888	0.1447537007134268	-61488.00000000014	111827.99999999988	111695.825063078	2005.8274448900904	2008.0	1841.0	1943.0	2070.0	2162.0	-1522.295846999808	-2.0261757723567446	2768.593871622006	3.68499844312889	1865.109055228484	1865.0	1776.0	1829.0	1901.0	1953.0	0.0	0.0	0.0	0.0	0.0	0.0	2506.0	1957.2673267326727	92.15827150418976	2032.5	1171.0	1392.2	1787.75	2153.25	2336.9	2372208.0	0.0	0.0	0.0	0.0	0.0	0.0	0.0	0.0
Position_1	86	23	23.0	0.3833333333333333	0.0063888888888888	0.1131936175651196	48995.00000000006	191709.0000000001	191600.16288197364	2005.8274448900904	2008.0	1841.0	1943.0	2070.0	2162.0	1571.3019009904249	2.091402830218255	6148.233822573182	8.183299217844905	1865.109055228484	1865.0	1776.0	1829.0	1901.0	1953.0	0.0	0.0	0.0	0.0	0.0	0.0	2979.0	2057.093186372745	191.98413114426216	2042.0	1351.0	1714.0	1923.25	2166.75	2486.5	2052979.0	0.0	0.0	0.0	0.0	0.0	0.0	0.0	0.0
Position_1	90	23	23.0	0.3833333333333333	0.0063888888888888	0.1591174876972782	151870.99999999994	347208.99999999994	347060.03055789165	2005.8274448900904	2008.0	1841.0	1943.0	2070.0	2162.0	3135.63606196926	4.173531598481085	7168.722543739654	9.54156970571748	1865.109055228484	1865.0	1776.0	1829.0	1901.0	1953.0	0.0	0.0	0.0	0.0	0.0	0.0	2973.0	2119.179355783309	254.0703005548255	2094.0	1069.0	1567.75	1937.25	2322.75	2707.0	2894799.0	0.0	0.0	0.0	0.0	0.0	0.0	0.0	0.0
Position_1	91	23	23.0	0.3833333333333333	0.0063888888888888	0.1326108600515995	167403.00000000023	360024.00000000023	359877.1026072331	2005.8274448900904	2008.0	1841.0	1943.0	2070.0	2162.0	3769.6724102653466	5.017433978063176	8107.21755185612	10.790706561520496	1865.109055228484	1865.0	1776.0	1829.0	1901.0	1953.0	0.0	0.0	0.0	0.0	0.0	0.0	3031.0	2132.278396436526	267.1693412080424	2087.0	1302.0	1737.9	1946.5	2282.5	2692.0	2872179.0	0.0	0.0	0.0	0.0	0.0	0.0	0.0	0.0
Position_1	92	23	23.0	0.3833333333333333	0.0063888888888888	0.0908030131616827	73933.99999999985	267269.9999999999	267122.5573310903	2005.8274448900904	2008.0	1841.0	1943.0	2070.0	2162.0	1631.6191308951315	2.17168506322142	5898.272041474051	7.850600087201961	1865.109055228484	1865.0	1776.0	1829.0	1901.0	1953.0	0.0	0.0	0.0	0.0	0.0	0.0	2697.0	2062.6849112426034	197.5758560141201	2064.0	1443.0	1739.0	1957.0	2169.0	2389.25	2788750.0	0.0	0.0	0.0	0.0	0.0	0.0	0.0	0.0
Position_1	93	23	23.0	0.3833333333333333	0.0063888888888888	0.195027489305577	55056.999999999854	200487.99999999985	200377.09083263224	2005.8274448900904	2008.0	1841.0	1943.0	2070.0	2162.0	1884.640678267352	2.508456742773845	6862.848326361144	9.134451122386682	1865.109055228484	1865.0	1776.0	1829.0	1901.0	1953.0	0.0	0.0	0.0	0.0	0.0	0.0	3343.0	2062.136676499508	197.02762127102483	2033.0	960.0	1412.2	1819.0	2242.0	2834.4	2097193.0	0.0	0.0	0.0	0.0	0.0	0.0	0.0	0.0
Position_1	94	23	23.0	0.3833333333333333	0.0063888888888888	0.1223458789382528	114271.0000000001	267710.0000000001	267592.9837398374	2005.8274448900904	2008.0	1841.0	1943.0	2070.0	2162.0	3664.73091231189	4.877756844287126	8585.600130698214	11.427433773959324	1865.109055228484	1865.0	1776.0	1829.0	1901.0	1953.0	0.0	0.0	0.0	0.0	0.0	0.0	2895.0	2114.496738117428	249.38768288894448	2111.0	1163.0	1654.2	1966.0	2273.0	2534.2	2268855.0	0.0	0.0	0.0	0.0	0.0	0.0	0.0	0.0
Position_1	95	23	23.0	0.3833333333333333	0.0063888888888888	0.1321953562431527	100838.99999999993	231254.9999999999	231155.54163162303	2005.8274448900904	2008.0	1841.0	1943.0	2070.0	2162.0	4112.87285935888	5.4742337758066695	9432.088904997456	12.554110332551613	1865.109055228484	1865.0	1776.0	1829.0	1901.0	1953.0	0.0	0.0	0.0	0.0	0.0	0.0	2924.0	2118.5690789473683	253.4600237188849	2121.0	1112.0	1678.2	1914.5	2300.25	2605.2499999999995	1932135.0	0.0	0.0	0.0	0.0	0.0	0.0	0.0	0.0
Position_1	96	23	23.0	0.3833333333333333	0.0063888888888888	0.1165153039380901	74272.00000000013	238293.0000000001	238167.91365292968	2005.8274448900904	2008.0	1841.0	1943.0	2070.0	2162.0	2040.688732116524	2.716156702447093	6547.310427109034	8.714470178482124	1865.109055228484	1865.0	1776.0	1829.0	1901.0	1953.0	0.0	0.0	0.0	0.0	0.0	0.0	2835.0	2072.753269398431	207.64421416994745	2050.0	1120.0	1685.9	1945.5	2210.5	2499.4	2377448.0	0.0	0.0	0.0	0.0	0.0	0.0	0.0	0.0
Position_1	97	23	23.0	0.3833333333333333	0.0063888888888888	0.1763788826703621	90902.00000000028	314411.0000000003	314240.54667788075	2005.8274448900904	2008.0	1841.0	1943.0	2070.0	2162.0	1655.384675463575	2.203317003042018	5725.629262251401	7.620812548056614	1865.109055228484	1865.0	1776.0	1829.0	1901.0	1953.0	0.0	0.0	0.0	0.0	0.0	0.0	3079.0	2066.158669225848	201.04961399736453	2067.0	1128.0	1391.6	1870.5	2242.0	2732.8	3229406.0	0.0	0.0	0.0	0.0	0.0	0.0	0.0	0.0
Position_1	98	23	23.0	0.3833333333333333	0.0063888888888888	0.1570797144145922	75653.00000000003	220798.00000000003	220687.3089430894	2005.8274448900904	2008.0	1841.0	1943.0	2070.0	2162.0	2638.0738875399475	3.5112763443156703	7699.383213105167	10.247879056642978	1865.109055228484	1865.0	1776.0	1829.0	1901.0	1953.0	0.0	0.0	0.0	0.0	0.0	0.0	3055.0	2082.534975369458	217.4259201409748	2110.0	973.0	1486.7	1880.5	2292.5	2603.6	2113773.0	0.0	0.0	0.0	0.0	0.0	0.0	0.0	0.0
Position_1	99	23	23.0	0.3833333333333333	0.0063888888888888	0.1650556874062572	109722.0	235133.0	235037.35856462008	2005.8274448900904	2008.0	1841.0	1943.0	2070.0	2162.0	4578.867296976714	6.094472372276006	9812.460619930604	13.060385085127631	1865.109055228484	1865.0	1776.0	1829.0	1901.0	1953.0	0.0	0.0	0.0	0.0	0.0	0.0	3108.0	2133.110604332953	268.00154910446986	2132.0	1011.0	1584.8	1898.0	2324.0	2810.8	1870738.0	0.0	0.0	0.0	0.0	0.0	0.0	0.0	0.0
Position_1	100	23	23.0	0.3833333333333333	0.0063888888888888	0.1433495536174512	100392.9999999998	237958.9999999998	237854.0888701988	2005.8274448900904	2008.0	1841.0	1943.0	2070.0	2162.0	3652.605544755897	4.861617980070098	8657.678949972304	11.523370682413134	1865.109055228484	1865.0	1776.0	1829.0	1901.0	1953.0	0.0	0.0	0.0	0.0	0.0	0.0	3045.0	2112.358627858628	247.24957263014423	2126.0	1019.0	1628.1	1929.0	2295.0	2625.85	2032089.0	0.0	0.0	0.0	0.0	0.0	0.0	0.0	0.0
Position_1	102	23	23.0	0.3833333333333333	0.0063888888888888	0.1453404987536048	103134.99999999993	251568.9999999999	251455.80067283416	2005.8274448900904	2008.0	1841.0	1943.0	2070.0	2162.0	3479.8639938200786	4.631698975774524	8488.155379466949	11.297734810070509	1865.109055228484	1865.0	1776.0	1829.0	1901.0	1953.0	0.0	0.0	0.0	0.0	0.0	0.0	2941.0	2107.359344894027	242.2502896655435	2071.0	1196.0	1634.85	1928.0	2275.75	2710.9	2187439.0	0.0	0.0	0.0	0.0	0.0	0.0	0.0	0.0
Position_1	106	23	23.0	0.3833333333333333	0.0063888888888888	0.1682232084030432	72509.00000000016	213364.0000000001	213256.580599944	2005.8274448900904	2008.0	1841.0	1943.0	2070.0	2162.0	2404.0339209337258	3.1997691487627886	7074.077611139343	9.415597300426466	1865.109055228484	1865.0	1776.0	1829.0	1901.0	1953.0	0.0	0.0	0.0	0.0	0.0	0.0	3034.0	2081.613197969544	216.50414274105992	2078.0	947.0	1479.2	1902.0	2257.0	2740.8	2050389.0	0.0	0.0	0.0	0.0	0.0	0.0	0.0	0.0
Position_1	107	23	23.0	0.3833333333333333	0.0063888888888888	0.1644269471071621	-15899.000000000058	71044.99999999994	70978.69442108204	2005.8274448900904	2008.0	1841.0	1943.0	2070.0	2162.0	-1087.664572671447	-1.447681546225696	4860.25093184745	6.468993990288956	1865.109055228484	1865.0	1776.0	1829.0	1901.0	1953.0	0.0	0.0	0.0	0.0	0.0	0.0	2759.0	1981.8503289473683	116.74127371888494	2016.5	1186.0	1338.05	1858.25	2154.0	2529.0	1204965.0	0.0	0.0	0.0	0.0	0.0	0.0	0.0	0.0
Position_1	112	23	23.0	0.3833333333333333	0.0063888888888888	0.0995040171454127	64198.00000000011	205339.0000000001	205231.36248948704	2005.8274448900904	2008.0	1841.0	1943.0	2070.0	2162.0	2148.1132140555337	2.859138687907915	6870.796898048985	9.145030671303198	1865.109055228484	1865.0	1776.0	1829.0	1901.0	1953.0	0.0	0.0	0.0	0.0	0.0	0.0	2753.0	2073.0435663627154	207.93451113423205	2062.0	1371.0	1734.2	1950.5	2188.0	2447.7	2046094.0	0.0	0.0	0.0	0.0	0.0	0.0	0.0	0.0
Position_1	113	23	23.0	0.3833333333333333	0.0063888888888888	0.1314220257810615	7188.000000000038	118871.00000000004	118785.82786655452	2005.8274448900904	2008.0	1841.0	1943.0	2070.0	2162.0	349.90820597820704	0.4657278221569936	5786.580182642632	7.701938223097344	1865.109055228484	1865.0	1776.0	1829.0	1901.0	1953.0	0.0	0.0	0.0	0.0	0.0	0.0	2657.0	2017.2035851472472	152.09452991876378	2045.0	1134.0	1496.0	1902.0	2175.0	2426.0	1575436.0	0.0	0.0	0.0	0.0	0.0	0.0	0.0	0.0
Position_1	115	23	23.0	0.3833333333333333	0.0063888888888888	0.1061132096300456	20099.99999999999	113050.0	112979.1141014858	2005.8274448900904	2008.0	1841.0	1943.0	2070.0	2162.0	1327.8973915373283	1.7674314281361845	7468.597020561943	9.940702634367948	1865.109055228484	1865.0	1776.0	1829.0	1901.0	1953.0	0.0	0.0	0.0	0.0	0.0	0.0	2640.0	2038.923076923077	173.81402169459352	2058.0	1213.0	1634.0	1946.0	2169.5	2370.55	1325300.0	0.0	0.0	0.0	0.0	0.0	0.0	0.0	0.0
Position_1	116	23	23.0	0.3833333333333333	0.0063888888888888	0.1527990648576609	14018.000000000036	106110.00000000004	106039.76843285674	2005.8274448900904	2008.0	1841.0	1943.0	2070.0	2162.0	879.5122627215837	1.170630821682428	6657.515066156873	8.861152553054799	1865.109055228484	1865.0	1776.0	1829.0	1901.0	1953.0	0.0	0.0	0.0	0.0	0.0	0.0	2737.0	2029.7670807453417	164.6580255168583	2082.5	1052.0	1388.35	1880.75	2228.0	2495.25	1307170.0	0.0	0.0	0.0	0.0	0.0	0.0	0.0	0.0
Position_1	117	23	23.0	0.3833333333333333	0.0063888888888888	0.146456150241731	-73553.99999999999	-9632.999999999987	-9681.74768713206	2005.8274448900904	2008.0	1841.0	1943.0	2070.0	2162.0	-8105.371455172127	-10.7882494068341	-1061.520015603135	-1.4128831407677729	1865.109055228484	1865.0	1776.0	1829.0	1901.0	1953.0	0.0	0.0	0.0	0.0	0.0	0.0	2304.0	1843.4496644295305	-21.659390798953154	1914.0	1124.0	1296.0	1681.5	2040.5	2191.9	824022.0	0.0	0.0	0.0	0.0	0.0	0.0	0.0	0.0
Position_1	118	23	23.0	0.3833333333333333	0.0063888888888888	0.1526848025680348	158139.0000000001	285409.0000000001	285311.9408466499	2005.8274448900904	2008.0	1841.0	1943.0	2070.0	2162.0	6862.61650675074	9.134142570485237	12385.638675944718	16.48528507768242	1865.109055228484	1865.0	1776.0	1829.0	1901.0	1953.0	0.0	0.0	0.0	0.0	0.0	0.0	3183.0	2185.684269662921	320.57521443443807	2128.0	1269.0	1712.9	1970.25	2365.0	2872.55	1945259.0	0.0	0.0	0.0	0.0	0.0	0.0	0.0	0.0
Position_1	119	23	23.0	0.3833333333333333	0.0063888888888888	0.124773200808129	65126.00000000006	161508.00000000006	161434.49677600226	2005.8274448900904	2008.0	1841.0	1943.0	2070.0	2162.0	3856.083045484007	5.1324465335392135	9562.82069388617	12.728114343562492	1865.109055228484	1865.0	1776.0	1829.0	1901.0	1953.0	0.0	0.0	0.0	0.0	0.0	0.0	2933.0	2104.626112759644	239.51705753116065	2092.0	1249.0	1691.4	1939.25	2264.75	2558.7	1418518.0	0.0	0.0	0.0	0.0	0.0	0.0	0.0	0.0
Position_1	120	23	23.0	0.3833333333333333	0.0063888888888888	0.122935353530016	92263.00000000007	179779.0000000001	179712.25820016826	2005.8274448900904	2008.0	1841.0	1943.0	2070.0	2162.0	6723.126948360194	8.948481968267417	13100.344012759684	17.436557880983138	1865.109055228484	1865.0	1776.0	1829.0	1901.0	1953.0	0.0	0.0	0.0	0.0	0.0	0.0	2954.0	2158.756535947713	293.6474807192292	2096.0	1519.0	1780.65	1995.0	2297.5	2680.45	1321159.0	0.0	0.0	0.0	0.0	0.0	0.0	0.0	0.0
Position_1	122	23	23.0	0.3833333333333333	0.0063888888888888	0.1238787749216154	103196.0000000002	257064.0000000002	256946.6565741521	2005.8274448900904	2008.0	1841.0	1943.0	2070.0	2162.0	3369.451960074375	4.484740558858993	8393.395079892227	11.171608851336552	1865.109055228484	1865.0	1776.0	1829.0	1901.0	1953.0	0.0	0.0	0.0	0.0	0.0	0.0	2829.0	2103.907063197026	238.79800796854283	2117.5	1192.0	1650.75	1956.75	2256.0	2537.0	2263804.0	0.0	0.0	0.0	0.0	0.0	0.0	0.0	0.0
Position_1	126	23	23.0	0.3833333333333333	0.0063888888888888	0.1750734745493473	26411.000000000047	74602.00000000004	74565.24838800114	2005.8274448900904	2008.0	1841.0	1943.0	2070.0	2162.0	4734.055253281329	6.301027542117449	13372.079436798807	17.798237730379213	1865.109055228484	1865.0	1776.0	1829.0	1901.0	1953.0	0.0	0.0	0.0	0.0	0.0	0.0	2840.0	2086.370919881306	221.2618646528224	2104.0	1148.0	1350.8	1870.0	2353.0	2637.2	703107.0	0.0	0.0	0.0	0.0	0.0	0.0	0.0	0.0
Position_1	127	23	23.0	0.3833333333333333	0.0063888888888888	0.1472701782536715	-49555.00000000002	6786.999999999978	6744.032239977524	2005.8274448900904	2008.0	1841.0	1943.0	2070.0	2162.0	-6759.262669165419	-8.996578612659173	925.7414132907988	1.2321618210900531	1865.109055228484	1865.0	1776.0	1829.0	1901.0	1953.0	0.0	0.0	0.0	0.0	0.0	0.0	2347.0	1882.225888324873	17.116833096389655	1937.5	1228.0	1369.65	1679.0	2101.0	2268.45	741597.0	0.0	0.0	0.0	0.0	0.0	0.0	0.0	0.0
Position_1	128	23	23.0	0.3833333333333333	0.0063888888888888	0.0930501790286111	88434.99999999988	200546.99999999988	200461.50070086893	2005.8274448900904	2008.0	1841.0	1943.0	2070.0	2162.0	4455.514172702327	5.930289363866797	10103.918140927624	13.448315045574663	1865.109055228484	1865.0	1776.0	1829.0	1901.0	1953.0	0.0	0.0	0.0	0.0	0.0	0.0	2725.0	2120.799744897959	255.6906896694757	2124.0	1296.0	1794.35	2019.5	2223.25	2460.55	1662707.0	0.0	0.0	0.0	0.0	0.0	0.0	0.0	0.0
Position_1	129	23	23.0	0.3833333333333333	0.0063888888888888	0.1391848673213147	172225.00000000015	267749.0000000001	267676.15110737324	2005.8274448900904	2008.0	1841.0	1943.0	2070.0	2162.0	11000.859406273856	14.642143869750502	17102.44799053806	22.76335827540616	1865.109055228484	1865.0	1776.0	1829.0	1901.0	1953.0	0.0	0.0	0.0	0.0	0.0	0.0	3324.0	2265.8218562874254	400.712801058942	2170.0	1672.0	1874.0	2047.0	2441.25	2898.3	1513569.0	0.0	0.0	0.0	0.0	0.0	0.0	0.0	0.0
Position_1	130	23	23.0	0.3833333333333333	0.0063888888888888	0.1317588163231691	53409.00000000002	101743.00000000004	101706.13933277264	2005.8274448900904	2008.0	1841.0	1943.0	2070.0	2162.0	10030.21256136084	13.350212919171277	19107.33989834177	25.431869404692893	1865.109055228484	1865.0	1776.0	1829.0	1901.0	1953.0	0.0	0.0	0.0	0.0	0.0	0.0	2922.0	2166.0147928994083	300.90573767092496	2129.5	1479.0	1757.25	1953.75	2329.5	2705.2	732113.0	0.0	0.0	0.0	0.0	0.0	0.0	0.0	0.0
Position_1	132	23	23.0	0.3833333333333333	0.0063888888888888	0.0906804397351771	19736.00000000005	91379.00000000004	91324.36333052989	2005.8274448900904	2008.0	1841.0	1943.0	2070.0	2162.0	1875.518941767845	2.496315711493001	8683.77814044404	11.558108704931016	1865.109055228484	1865.0	1776.0	1829.0	1901.0	1953.0	0.0	0.0	0.0	0.0	0.0	0.0	2629.0	2047.3932135728544	182.284158344371	2073.0	1228.0	1722.0	1938.0	2156.0	2326.0	1025744.0	0.0	0.0	0.0	0.0	0.0	0.0	0.0	0.0
Position_1	133	23	23.0	0.3833333333333333	0.0063888888888888	0.1858404026941372	52004.99999999999	79889.99999999999	79868.73423044573	2005.8274448900904	2008.0	1841.0	1943.0	2070.0	2162.0	20462.766397234333	27.23594207471889	31434.86986780216	41.83981179404466	1865.109055228484	1865.0	1776.0	1829.0	1901.0	1953.0	0.0	0.0	0.0	0.0	0.0	0.0	3565.0	2274.692307692308	409.5832524638242	2214.0	1545.0	1705.0	1961.0	2503.0	3089.5	443565.0	0.0	0.0	0.0	0.0	0.0	0.0	0.0	0.0
Position_1	134	23	23.0	0.3833333333333333	0.0063888888888888	0.1646783138497977	108036.0	173530.00000000003	173480.05270535464	2005.8274448900904	2008.0	1841.0	1943.0	2070.0	2162.0	12499.960023416848	16.63744679116782	20077.73393001893	26.7234638608552	1865.109055228484	1865.0	1776.0	1829.0	1901.0	1953.0	0.0	0.0	0.0	0.0	0.0	0.0	3250.0	2243.886462882096	378.7774076536127	2160.0	1601.0	1755.7	1994.25	2453.25	3000.3	1027700.0	0.0	0.0	0.0	0.0	0.0	0.0	0.0	0.0
Position_1	135	23	23.0	0.3833333333333333	0.0063888888888888	0.0393644434157374	15020.999999999976	80514.99999999997	80465.05270535458	2005.8274448900904	2008.0	1841.0	1943.0	2070.0	2162.0	1730.7420540938986	2.303617673998979	9277.058550387486	12.347764930565743	1865.109055228484	1865.0	1776.0	1829.0	1901.0	1953.0	0.0	0.0	0.0	0.0	0.0	0.0	2297.0	2040.796943231441	175.6878880029576	2044.0	1695.0	1908.85	1991.25	2094.75	2165.0	934685.0	0.0	0.0	0.0	0.0	0.0	0.0	0.0	0.0
Position_1	136	23	23.0	0.3833333333333333	0.0063888888888888	0.1028345101730222	45022.000000000015	60180.000000000015	60168.440145780776	2005.8274448900904	2008.0	1841.0	1943.0	2070.0	2162.0	43244.00011751806	57.557764156416525	57803.38339194697	76.93630329468141	1865.109055228484	1865.0	1776.0	1829.0	1901.0	1953.0	0.0	0.0	0.0	0.0	0.0	0.0	2900.0	2432.735849056604	567.6267938281205	2456.0	1926.0	1970.75	2286.25	2624.0	2801.75	257870.0	0.0	0.0	0.0	0.0	0.0	0.0	0.0	0.0
Position_1	137	23	23.0	0.3833333333333333	0.0063888888888888	0.1082024961543902	101184.00000000004	150662.00000000003	150624.2668909448	2005.8274448900904	2008.0	1841.0	1943.0	2070.0	2162.0	17078.78778593173	22.73186654307513	25430.15027478698	33.84753001574148	1865.109055228484	1865.0	1776.0	1829.0	1901.0	1953.0	0.0	0.0	0.0	0.0	0.0	0.0	3098.0	2300.4393063583816	435.3302511298982	2239.5	1840.0	1975.0	2134.5	2416.0	2833.5	795952.0	0.0	0.0	0.0	0.0	0.0	0.0	0.0	0.0
Position_1	138	23	23.0	0.3833333333333333	0.0063888888888888	0.1096296998175407	90526.00000000004	157450.00000000003	157398.96215306982	2005.8274448900904	2008.0	1841.0	1943.0	2070.0	2162.0	9370.68603826633	12.472383116932486	16298.240469313054	21.69295806465568	1865.109055228484	1865.0	1776.0	1829.0	1901.0	1953.0	0.0	0.0	0.0	0.0	0.0	0.0	3223.0	2201.431623931624	336.32256870314063	2172.5	1738.0	1899.35	2017.75	2337.25	2612.45	1030270.0	0.0	0.0	0.0	0.0	0.0	0.0	0.0	0.0
Position_1	1	24	24.0	0.4	0.0066666666666666	0.1125443427859846	15031.999999999942	250553.0	248143.2178301093	2006.330505662432	2008.0	1840.0	1943.0	2071.0	2164.0	286.24559610937683	0.3809928884215806	4771.134436002725	6.350379934319626	1866.4631342865152	1865.0	1776.0	1829.0	1903.0	1958.0	0.0	0.0	0.0	0.0	0.0	0.0	2521.0	2017.1268973891924	150.6637631026772	2049.0	892.0	1569.9	1921.0	2167.5	2308.0	3322208.0	0.0	0.0	0.0	0.0	0.0	0.0	0.0	0.0
Position_1	2	24	24.0	0.4	0.0066666666666666	0.1841482457707038	309014.00000000006	567987.0000000001	565337.263807121	2006.330505662432	2008.0	1840.0	1943.0	2071.0	2164.0	4327.273158492569	5.759600573953609	7953.797884473579	10.586504984234336	1866.4631342865152	1865.0	1776.0	1829.0	1903.0	1958.0	0.0	0.0	0.0	0.0	0.0	0.0	3363.0	2178.6316951960243	312.1685609095091	2111.0	911.0	1612.0	1939.0	2415.0	2940.0	3945502.0	0.0	0.0	0.0	0.0	0.0	0.0	0.0	0.0
Position_1	3	24	24.0	0.4	0.0066666666666666	0.1180830525493626	168262.99999999997	468420.0	465348.8811326045	2006.330505662432	2008.0	1840.0	1943.0	2071.0	2164.0	1802.45026420886	2.399061301661992	5017.762388408111	6.678641738971196	1866.4631342865152	1865.0	1776.0	1829.0	1903.0	1958.0	0.0	0.0	0.0	0.0	0.0	0.0	3629.0	2088.163411148166	221.7002768616505	2085.0	1125.0	1727.9	1964.5	2197.0	2472.1	4383055.0	0.0	0.0	0.0	0.0	0.0	0.0	0.0	0.0
Position_1	4	24	24.0	0.4	0.0066666666666666	0.1315189588573332	181671.0000000003	419051.0000000003	416622.19708438497	2006.330505662432	2008.0	1840.0	1943.0	2071.0	2164.0	2823.295511005723	3.757806325148617	6512.348185359568	8.667935434713584	1866.4631342865152	1865.0	1776.0	1829.0	1903.0	1958.0	0.0	0.0	0.0	0.0	0.0	0.0	3150.0	2117.440361445784	250.97722715926807	2095.0	1028.0	1688.9	1958.0	2272.0	2589.05	3514951.0	0.0	0.0	0.0	0.0	0.0	0.0	0.0	0.0
Position_1	5	24	24.0	0.4	0.0066666666666666	0.1004044281503616	130024.00000000016	454634.0000000002	451312.68516961054	2006.330505662432	2008.0	1840.0	1943.0	2071.0	2164.0	1302.0405021934785	1.73301590841952	4552.635526319982	6.059557885531897	1866.4631342865152	1865.0	1776.0	1829.0	1903.0	1958.0	0.0	0.0	0.0	0.0	0.0	0.0	2735.0	2065.279295154185	198.81616086766985	2060.0	1222.0	1702.0	1955.0	2189.0	2413.0	4688184.0	0.0	0.0	0.0	0.0	0.0	0.0	0.0	0.0
Position_1	7	24	24.0	0.4	0.0066666666666666	0.1197323863118766	108689.99999999972	342923.9999999997	340527.3860386878	2006.330505662432	2008.0	1840.0	1943.0	2071.0	2164.0	1886.6010368339587	2.511065980025999	5952.348642517707	7.922576043191067	1866.4631342865152	1865.0	1776.0	1829.0	1903.0	1958.0	0.0	0.0	0.0	0.0	0.0	0.0	2846.0	2074.355311355311	207.892177068796	2089.5	1124.0	1652.85	1922.25	2225.0	2476.0	3397794.0	0.0	0.0	0.0	0.0	0.0	0.0	0.0	0.0
Position_1	10	24	24.0	0.4	0.0066666666666666	0.1058555454941478	70673.99999999999	329218.0	326572.6532099804	2006.330505662432	2008.0	1840.0	1943.0	2071.0	2164.0	963.6162040834276	1.282573167635042	4488.776628971586	5.974561693161181	1866.4631342865152	1865.0	1776.0	1829.0	1903.0	1958.0	0.0	0.0	0.0	0.0	0.0	0.0	2770.0	2047.0896017699115	180.62646748339623	2048.0	1175.0	1640.4	1958.0	2168.25	2388.65	3701138.0	0.0	0.0	0.0	0.0	0.0	0.0	0.0	0.0
Position_1	11	24	24.0	0.4	0.0066666666666666	0.1152534400352617	114241.99999999972	352908.9999999997	350467.0288758058	2006.330505662432	2008.0	1840.0	1943.0	2071.0	2164.0	1911.8661098764708	2.544693792245582	5906.013173529845	7.860903533968222	1866.4631342865152	1865.0	1776.0	1829.0	1903.0	1958.0	0.0	0.0	0.0	0.0	0.0	0.0	3038.0	2076.4493708807668	209.98623659425152	2064.0	1325.0	1674.4	1931.0	2218.0	2503.4	3465594.0	0.0	0.0	0.0	0.0	0.0	0.0	0.0	0.0
Position_1	13	24	24.0	0.4	0.0066666666666666	0.1365100148859341	-117491.99999999988	118315.00000000012	115902.29156153648	2006.330505662432	2008.0	1840.0	1943.0	2071.0	2164.0	-1994.793881552764	-2.655070656346728	2008.7668785612268	2.6736687153649927	1866.4631342865152	1865.0	1776.0	1829.0	1903.0	1958.0	0.0	0.0	0.0	0.0	0.0	0.0	2813.0	1936.7495451788964	70.28641089238113	1957.0	1095.0	1395.4	1830.0	2096.0	2316.0	3193700.0	0.0	0.0	0.0	0.0	0.0	0.0	0.0	0.0
Position_1	14	24	24.0	0.4	0.0066666666666666	0.1048230919767341	97519.9999999998	311018.9999999998	308834.54051023256	2006.330505662432	2008.0	1840.0	1943.0	2071.0	2164.0	1913.8351795145625	2.5473146239338824	6103.764393944222	8.12411040833976	1866.4631342865152	1865.0	1776.0	1829.0	1903.0	1958.0	0.0	0.0	0.0	0.0	0.0	0.0	3079.0	2073.318151373074	206.85501708655897	2057.0	1357.0	1745.0	1939.0	2188.0	2458.5999999999995	3095464.0	0.0	0.0	0.0	0.0	0.0	0.0	0.0	0.0
Position_1	15	24	24.0	0.4	0.0066666666666666	0.1475598363325882	162864.00000000023	413543.0000000002	410978.125595739	2006.330505662432	2008.0	1840.0	1943.0	2071.0	2164.0	2486.584718748786	3.309644260654634	6313.916545986396	8.403822922707892	1866.4631342865152	1865.0	1776.0	1829.0	1903.0	1958.0	0.0	0.0	0.0	0.0	0.0	0.0	3019.0	2100.905875641757	234.44274135524188	2078.0	964.0	1648.8	1921.0	2297.0	2620.4	3682888.0	0.0	0.0	0.0	0.0	0.0	0.0	0.0	0.0
Position_1	17	24	24.0	0.4	0.0066666666666666	0.1320058731171685	122497.99999999962	369601.9999999997	367073.7039529013	2006.330505662432	2008.0	1840.0	1943.0	2071.0	2164.0	1980.185700707155	2.6356271676412235	5974.633017296344	7.9522365460214335	1866.4631342865152	1865.0	1776.0	1829.0	1903.0	1958.0	0.0	0.0	0.0	0.0	0.0	0.0	3155.0	2078.890046296296	212.42691200978084	2065.0	1008.0	1653.7	1915.0	2243.5	2528.0	3592322.0	0.0	0.0	0.0	0.0	0.0	0.0	0.0	0.0
Position_1	21	24	24.0	0.4	0.0066666666666666	0.0858953735290781	27412.00000000002	239481.00000000003	237311.1718530979	2006.330505662432	2008.0	1840.0	1943.0	2071.0	2164.0	509.6054979150594	0.678284917724944	4452.095222756321	5.925738741488663	1866.4631342865152	1865.0	1776.0	1829.0	1903.0	1958.0	0.0	0.0	0.0	0.0	0.0	0.0	2654.0	2026.484153742414	160.0210194558988	2027.0	1420.0	1747.4	1906.0	2141.5	2307.0	3005276.0	0.0	0.0	0.0	0.0	0.0	0.0	0.0	0.0
Position_1	24	24	24.0	0.4	0.0066666666666666	0.1348275225490817	186497.99999999985	450046.9999999998	447350.4435099523	2006.330505662432	2008.0	1840.0	1943.0	2071.0	2164.0	3002.7366865454696	3.99664252979202	7246.043590653678	9.644484019160044	1866.4631342865152	1865.0	1776.0	1829.0	1903.0	1958.0	0.0	0.0	0.0	0.0	0.0	0.0	3321.0	2109.192620727076	242.7294864405601	2051.0	1352.0	1740.2	1927.0	2254.0	2631.9	3887242.0	0.0	0.0	0.0	0.0	0.0	0.0	0.0	0.0
Position_1	25	24	24.0	0.4	0.0066666666666666	0.1766707942589428	241600.9999999997	501288.9999999997	498631.948135688	2006.330505662432	2008.0	1840.0	1943.0	2071.0	2164.0	3320.2092416002665	4.419198500569955	6888.979642106436	9.169231903643666	1866.4631342865152	1865.0	1776.0	1829.0	1903.0	1958.0	0.0	0.0	0.0	0.0	0.0	0.0	3148.0	2141.0401982378853	274.57706395137006	2081.5	1019.0	1614.75	1906.0	2358.0	2868.25	3888129.0	0.0	0.0	0.0	0.0	0.0	0.0	0.0	0.0
Position_1	26	24	24.0	0.4	0.0066666666666666	0.1395607094039991	130787.99999999984	353724.9999999998	351443.97364732256	2006.330505662432	2008.0	1840.0	1943.0	2071.0	2164.0	2416.418973434112	3.216253653640803	6535.368698794859	8.698575738095956	1866.4631342865152	1865.0	1776.0	1829.0	1903.0	1958.0	0.0	0.0	0.0	0.0	0.0	0.0	3066.0	2091.8922386144964	225.42910432798112	2073.0	1126.0	1670.7	1921.0	2235.0	2641.4	3261260.0	0.0	0.0	0.0	0.0	0.0	0.0	0.0	0.0
Position_1	29	24	24.0	0.4	0.0066666666666666	0.1134989712456362	182942.99999999988	380854.9999999999	378830.0221474628	2006.330505662432	2008.0	1840.0	1943.0	2071.0	2164.0	4109.255773632069	5.469419434704284	8554.74441583795	11.386364817480311	1866.4631342865152	1865.0	1776.0	1829.0	1903.0	1958.0	0.0	0.0	0.0	0.0	0.0	0.0	3099.0	2140.184248554913	273.721114268398	2109.5	1373.0	1775.75	1980.0	2285.5	2580.0	2962015.0	0.0	0.0	0.0	0.0	0.0	0.0	0.0	0.0
Position_1	30	24	24.0	0.4	0.0066666666666666	0.1226259943782895	-8323.00000000013	240210.99999999988	237668.0726100364	2006.330505662432	2008.0	1840.0	1943.0	2071.0	2164.0	-133.39635013155797	-0.1775505420251036	3849.9664377569575	5.1243053286545095	1866.4631342865152	1865.0	1776.0	1829.0	1903.0	1958.0	0.0	0.0	0.0	0.0	0.0	0.0	2783.0	2003.211162255466	136.74802796895074	1988.0	1080.0	1624.85	1866.0	2160.75	2414.15	3481581.0	0.0	0.0	0.0	0.0	0.0	0.0	0.0	0.0
Position_1	31	24	24.0	0.4	0.0066666666666666	0.0962206192817247	116104.99999999993	303863.9999999999	301942.9046818054	2006.330505662432	2008.0	1840.0	1943.0	2071.0	2164.0	2561.202185356228	3.408960108709138	6703.0458709882	8.921754054285293	1866.4631342865152	1865.0	1776.0	1829.0	1903.0	1958.0	0.0	0.0	0.0	0.0	0.0	0.0	2669.0	2096.427265803504	229.9641315169881	2099.0	1347.0	1731.2	1979.0	2218.0	2437.4	2752609.0	0.0	0.0	0.0	0.0	0.0	0.0	0.0	0.0
Position_1	32	24	24.0	0.4	0.0066666666666666	0.0995437416353568	69779.00000000017	254249.0000000001	252361.55677039552	2006.330505662432	2008.0	1840.0	1943.0	2071.0	2164.0	1786.7751152117098	2.378197678346786	6510.35105500883	8.665277254216754	1866.4631342865152	1865.0	1776.0	1829.0	1903.0	1958.0	0.0	0.0	0.0	0.0	0.0	0.0	2848.0	2062.092248062016	195.6291137755004	2041.0	1349.0	1745.0	1928.25	2208.0	2401.65	2660099.0	0.0	0.0	0.0	0.0	0.0	0.0	0.0	0.0
Position_1	34	24	24.0	0.4	0.0066666666666666	0.15389953289572	105668.00000000028	333753.0000000003	331419.30081300845	2006.330505662432	2008.0	1840.0	1943.0	2071.0	2164.0	1892.2891050538767	2.5186367988267104	5976.806277009554	7.955129154699715	1866.4631342865152	1865.0	1776.0	1829.0	1903.0	1958.0	0.0	0.0	0.0	0.0	0.0	0.0	3048.0	2074.2495297805644	207.7863954940492	2046.0	989.0	1609.8	1894.0	2254.5	2646.9	3308428.0	0.0	0.0	0.0	0.0	0.0	0.0	0.0	0.0
Position_1	36	24	24.0	0.4	0.0066666666666666	0.1411888561214953	98216.99999999988	324585.9999999999	322269.85842444625	2006.330505662432	2008.0	1840.0	1943.0	2071.0	2164.0	1805.6591306784992	2.403332302933082	5967.313953698564	7.942494872372787	1866.4631342865152	1865.0	1776.0	1829.0	1903.0	1958.0	0.0	0.0	0.0	0.0	0.0	0.0	3303.0	2070.044851547694	203.5817172611789	2058.0	1064.0	1610.0	1935.5	2186.5	2597.9	3276881.0	0.0	0.0	0.0	0.0	0.0	0.0	0.0	0.0
Position_1	37	24	24.0	0.4	0.0066666666666666	0.1726925247547885	190358.99999999985	405287.9999999998	403088.9091673674	2006.330505662432	2008.0	1840.0	1943.0	2071.0	2164.0	3465.1284137320245	4.612085918677324	7377.507575395045	9.819462582850804	1866.4631342865152	1865.0	1776.0	1829.0	1903.0	1958.0	0.0	0.0	0.0	0.0	0.0	0.0	3386.0	2134.6526946107783	268.1895603242631	2092.0	1024.0	1612.1	1915.0	2327.0	2875.7	3208383.0	0.0	0.0	0.0	0.0	0.0	0.0	0.0	0.0
Position_1	38	24	24.0	0.4	0.0066666666666666	0.1345030159822531	95581.99999999964	330244.99999999965	327843.9966358281	2006.330505662432	2008.0	1840.0	1943.0	2071.0	2164.0	1585.3104117136756	2.110048157990902	5477.399896595428	7.290419262368514	1866.4631342865152	1865.0	1776.0	1829.0	1903.0	1958.0	0.0	0.0	0.0	0.0	0.0	0.0	3639.0	2066.24619134674	199.7830570602244	2034.0	1212.0	1715.0	1925.0	2162.0	2531.0	3390710.0	0.0	0.0	0.0	0.0	0.0	0.0	0.0	0.0
Position_1	39	24	24.0	0.4	0.0066666666666666	0.1435107154309995	177495.00000000012	431606.0000000001	429006.0103728625	2006.330505662432	2008.0	1840.0	1943.0	2071.0	2164.0	2535.1177468298806	3.374241721030571	6164.523114669467	8.20498026562506	1866.4631342865152	1865.0	1776.0	1829.0	1903.0	1958.0	0.0	0.0	0.0	0.0	0.0	0.0	3061.0	2107.8846370287	241.42150274218488	2067.0	1112.0	1695.0	1939.0	2232.0	2771.0	3745711.0	0.0	0.0	0.0	0.0	0.0	0.0	0.0	0.0
Position_1	40	24	24.0	0.4	0.0066666666666666	0.1371194181501823	135689.99999999994	355051.99999999994	352807.5520044856	2006.330505662432	2008.0	1840.0	1943.0	2071.0	2164.0	2471.124312944682	3.289066460529372	6466.044878470304	8.606305733243973	1866.4631342865152	1865.0	1776.0	1829.0	1903.0	1958.0	0.0	0.0	0.0	0.0	0.0	0.0	3147.0	2096.4550195567144	229.9918852701992	2061.0	973.0	1696.0	1930.0	2226.0	2670.7	3215962.0	0.0	0.0	0.0	0.0	0.0	0.0	0.0	0.0
Position_1	41	24	24.0	0.4	0.0066666666666666	0.1464794188032669	17709.00000000005	184161.0000000001	182457.91169049632	2006.330505662432	2008.0	1840.0	1943.0	2071.0	2164.0	480.4882761156449	0.6395298955099233	4996.73620293258	6.650655886103263	1866.4631342865152	1865.0	1776.0	1829.0	1903.0	1958.0	0.0	0.0	0.0	0.0	0.0	0.0	2994.0	2023.2139175257728	156.750783239258	2041.5	1026.0	1501.75	1875.75	2191.25	2497.0	2355021.0	0.0	0.0	0.0	0.0	0.0	0.0	0.0	0.0
Position_1	43	24	24.0	0.4	0.0066666666666666	0.1592047575890235	113139.99999999977	347373.99999999977	344977.3860386878	2006.330505662432	2008.0	1840.0	1943.0	2071.0	2164.0	1906.895865210951	2.5380783965957754	5854.746723367419	7.7926678888020335	1866.4631342865152	1865.0	1776.0	1829.0	1903.0	1958.0	0.0	0.0	0.0	0.0	0.0	0.0	3121.0	2077.072039072039	210.6089047855237	2038.0	1098.0	1565.7	1882.0	2271.75	2696.0	3402244.0	0.0	0.0	0.0	0.0	0.0	0.0	0.0	0.0
[truncated: 9,938 more rows]
[truncated: 163 more columns]
