# Supplementary material for: Real-time assessment of mitochondrial DNA heteroplasmy dynamics at the single-cell level
Source: EMBO J. 2024 Aug 5;43(22):4. doi: 10.1038/s44318-024-00183-5 (PMC11574196; doi:10.1038/s44318-024-00183-5)
Supplement: Supplementary file 15 — Source data Fig. 2 [file 44318_2024_183_MOESM15_ESM.zip › Figure 2/2D/raw/dabf2_df_ng_AllPos_acdc_output_246.csv]

Position_n	Cell_ID	frame_i	time_seconds	time_minutes	time_hours	BF_CV	BF_amount_autoBkgr	BF_amount_dataPrepBkgr	BF_amount_manualBkgr	BF_autoBkgr_bkgrVal_mean	BF_autoBkgr_bkgrVal_median	BF_autoBkgr_bkgrVal_q05	BF_autoBkgr_bkgrVal_q25	BF_autoBkgr_bkgrVal_q75	BF_autoBkgr_bkgrVal_q95	BF_concentration_autoBkgr_from_vol_fl	BF_concentration_autoBkgr_from_vol_vox	BF_concentration_dataPrepBkgr_from_vol_fl	BF_concentration_dataPrepBkgr_from_vol_vox	BF_dataPrepBkgr_bkgrVal_mean	BF_dataPrepBkgr_bkgrVal_median	BF_dataPrepBkgr_bkgrVal_q05	BF_dataPrepBkgr_bkgrVal_q25	BF_dataPrepBkgr_bkgrVal_q75	BF_dataPrepBkgr_bkgrVal_q95	BF_manualBkgr_bkgrVal_mean	BF_manualBkgr_bkgrVal_median	BF_manualBkgr_bkgrVal_q05	BF_manualBkgr_bkgrVal_q25	BF_manualBkgr_bkgrVal_q75	BF_manualBkgr_bkgrVal_q95	BF_max	BF_mean	BF_mean_manualBkgr	BF_median	BF_min	BF_q05	BF_q25	BF_q75	BF_q95	BF_sum	NG_CV	NG_amount_autoBkgr	NG_amount_dataPrepBkgr	NG_amount_manualBkgr	NG_autoBkgr_bkgrVal_mean	NG_autoBkgr_bkgrVal_median	NG_autoBkgr_bkgrVal_q05	NG_autoBkgr_bkgrVal_q25
Position_2	1	0	0.0	0.0	0.0	0.163955966442975	91476.99999999996	-91833.00000000004	-93593.94162149924	2167.036628109334	2171.0	2017.0	2113.0	2225.0	2302.0	1539.052890698764	2.0484793975200546	-1545.042405320897	-2.0564514414821136	2287.1047312556457	2286.0	2186.0	2244.0	2329.0	2392.0	0.0	0.0	0.0	0.0	0.0	0.0	3218.0	2228.388331242158	-58.7164000134876	2189.0	917.0	1518.5	2069.0	2424.75	2882.35	3552051.0	0.2352850214429492	140170.0	141764.0	140428.46702800362	109.0990000061062	109.0	105.0	107.0
Position_2	1	1	1.0	0.0166666666666666	0.0002777777777777	0.1579483755705195	112718.9999999999	-76789.0000000001	-77314.7219963866	2164.67778899119	2168.0	2014.0	2111.0	2222.0	2300.0	1874.5525868462328	2.495029493092337	-1277.0253337177917	-1.6997207191783803	2286.327348690153	2286.0	2184.0	2243.0	2329.0	2390.0	0.0	0.0	0.0	0.0	0.0	0.0	3149.0	2238.1861768368617	-48.14117185329178	2197.0	921.0	1635.5	2073.0	2410.75	2887.0	3594527.0	0.196129361537403	120611.00000000004	122217.00000000004	121063.6395663957	108.9860645912915	109.0	105.0	107.0
Position_2	4	1	1.0	0.0166666666666666	0.0002777777777777	0.1837398123757757	-37471.99999999991	-112401.99999999993	-112609.86641824736	2164.67778899119	2168.0	2014.0	2111.0	2222.0	2300.0	-2574.7979479324385	-3.427056068698076	-7723.431867621221	-10.279887815803844	2286.327348690153	2286.0	2184.0	2243.0	2329.0	2390.0	0.0	0.0	0.0	0.0	0.0	0.0	3045.0	2108.988976377953	-177.3383723122006	2156.0	1182.0	1366.7	1913.0	2331.0	2729.2	1339208.0	0.2240738182086036	43810.99999999999	44445.99999999999	43989.9701897019	108.9860645912915	109.0	105.0	107.0
Position_2	1	2	2.0	0.0333333333333333	0.0005555555555555	0.1561875754760778	105814.9999999998	-80507.00000000019	-79911.04161020803	2167.3315597834667	2171.0	2017.0	2114.0	2225.0	2303.0	1810.3767551546816	2.409611461110881	-1377.3850723171438	-1.8332995312541185	2288.6225722673894	2289.0	2186.0	2246.0	2330.0	2392.0	0.0	0.0	0.0	0.0	0.0	0.0	3143.0	2238.013932868904	-50.60863939848514	2200.0	971.0	1648.7	2074.0	2390.0	2887.1	3533824.0	0.1855468031426331	107127.0	107127.0	106137.45054200543	108.8447437705928	108.0	105.0	107.0
Position_2	4	2	2.0	0.0333333333333333	0.0005555555555555	0.1875257268699428	-57696.000000000015	-150444.0	-150147.34180216806	2167.3315597834667	2171.0	2017.0	2114.0	2225.0	2303.0	-2830.623143767988	-3.767559404355192	-7380.932269845935	-9.82402085116494	2288.6225722673894	2289.0	2186.0	2246.0	2330.0	2392.0	0.0	0.0	0.0	0.0	0.0	0.0	3068.0	2097.595419847328	-191.0271524200612	2141.5	1032.0	1311.0	1900.25	2344.75	2705.75	1648710.0	0.2265562621908646	62184.00000000001	62184.00000000001	61691.418699187	108.8447437705928	108.0	105.0	107.0
Position_2	1	3	3.0	0.05	0.0008333333333333	0.1600152935907027	107732.99999999968	-82601.00000000033	-82958.8069670287	2164.4786975690454	2168.0	2014.0	2111.0	2222.0	2300.0	1790.213940659126	2.3827747550172966	-1372.5920721820196	-1.826920048074268	2286.221827009937	2286.0	2183.0	2244.0	2329.0	2390.0	0.0	0.0	0.0	0.0	0.0	0.0	3121.0	2234.7904525728454	-51.43137443709156	2202.0	975.0	1633.6	2070.0	2405.0	2894.5999999999995	3604717.0	0.1737767341190053	115445.0	115445.0	114522.66124661246	108.80366660147178	108.0	105.0	107.0
Position_2	4	3	3.0	0.05	0.0008333333333333	0.1881280121071132	-18995.000000000106	-126965.0000000001	-127167.97171409243	2164.4786975690454	2168.0	2014.0	2111.0	2222.0	2300.0	-740.7829060326375	-0.9859820479294406	-4951.487321107311	-6.590429624393831	2286.221827009937	2286.0	2183.0	2244.0	2329.0	2390.0	0.0	0.0	0.0	0.0	0.0	0.0	3144.0	2147.24043715847	-138.98138985146716	2180.0	1080.0	1346.7	1947.0	2387.0	2790.5	1964725.0	0.1989913266733964	69218.0	69218.0	68694.78861788618	108.80366660147178	108.0	105.0	107.0
Position_2	1	4	4.0	0.0666666666666666	0.0011111111111111	0.1616862566834021	134762.99999999985	-54781.00000000017	-55125.66034327004	2167.054175842205	2171.0	2017.0	2113.0	2225.0	2303.0	2247.37003331781	2.9912495143460047	-913.5532586480226	-1.2159393872605182	2287.2109304426376	2287.0	2184.0	2244.0	2330.0	2393.0	0.0	0.0	0.0	0.0	0.0	0.0	3155.0	2253.4742962056303	-33.736634237007365	2220.0	1071.0	1616.85	2065.25	2433.75	2932.0	3682177.0	0.2009076711197562	110399.0	110399.0	109485.41023035233	108.7793550135888	108.0	105.0	107.0
Position_2	4	4	4.0	0.0666666666666666	0.0011111111111111	0.197870319175031	14994.000000000102	-113649.9999999999	-113883.92186088502	2167.054175842205	2171.0	2017.0	2113.0	2225.0	2303.0	421.4267387669594	0.5609189892988229	-3194.287639113284	-4.25159684765978	2287.2109304426376	2287.0	2184.0	2244.0	2330.0	2393.0	0.0	0.0	0.0	0.0	0.0	0.0	3210.0	2184.5202885482418	-102.69064189439588	2173.0	1085.0	1357.0	1979.0	2469.0	2911.8	2422633.0	0.2085493871487332	74845.0	74845.0	74224.94427506776	108.7793550135888	108.0	105.0	107.0
Position_2	7	4	4.0	0.0666666666666666	0.0011111111111111	0.1475841714728123	-18696.00000000001	-34240.000000000015	-34268.264679313455	2167.054175842205	2171.0	2017.0	2113.0	2225.0	2303.0	-12989.29683516282	-17.28875408760171	-23788.699381470626	-31.6627588767374	2287.2109304426376	2287.0	2184.0	2244.0	2330.0	2393.0	0.0	0.0	0.0	0.0	0.0	0.0	2593.0	2031.4776119402984	-255.7333185023392	2036.5	1415.0	1551.55	1789.0	2261.75	2518.55	272218.0	0.0787981052585126	4105.999999999999	4105.999999999999	4031.078929539295	108.7793550135888	108.0	105.0	107.0
Position_2	1	5	5.0	0.0833333333333333	0.0013888888888888	0.1686259974218905	81317.00000000019	-103588.9999999998	-103915.72374661212	2162.650848639212	2166.0	2012.0	2109.0	2221.0	2298.0	1464.121593121832	1.9487458404451583	-1865.131420365936	-2.4824899205070605	2284.208502710027	2284.0	2180.0	2242.0	2326.0	2388.0	0.0	0.0	0.0	0.0	0.0	0.0	3159.0	2217.8934269304405	-66.31507577958655	2185.0	996.0	1470.1	2047.0	2412.5	2906.0	3475439.0	0.1956654318327176	103520.0	103520.0	102765.60698961157	108.71787753055315	108.0	105.0	107.0
Position_2	4	5	5.0	0.0833333333333333	0.0013888888888888	0.1812943136950009	-52902.99999999989	-181404.99999999988	-181632.0594512193	2162.650848639212	2166.0	2012.0	2109.0	2221.0	2298.0	-1520.609806568692	-2.023931652542929	-5214.188646401792	-6.940085088360784	2284.208502710027	2284.0	2180.0	2242.0	2326.0	2388.0	0.0	0.0	0.0	0.0	0.0	0.0	3306.0	2117.4205693296603	-166.78793338036667	2110.0	1074.0	1338.8	1959.0	2358.0	2745.6	2305871.0	0.2261381024122103	75528.0	75528.0	75003.72815040649	108.71787753055315	108.0	105.0	107.0
Position_2	7	5	5.0	0.0833333333333333	0.0013888888888888	0.1379980642806938	55929.00000000003	10499.000000000033	10418.726456639632	2162.650848639212	2166.0	2012.0	2109.0	2221.0	2298.0	7854.533530736435	10.454384129410196	1474.454174743014	1.962498506582952	2284.208502710027	2284.0	2180.0	2242.0	2326.0	2388.0	0.0	0.0	0.0	0.0	0.0	0.0	3061.0	2311.27012987013	27.061627160102944	2248.0	1597.0	1798.0	2121.0	2504.0	2893.2	889839.0	0.1247811500481121	12339.999999999998	12339.999999999998	12154.651366305325	108.71787753055315	108.0	105.0	107.0
Position_2	1	6	6.0	0.1	0.0016666666666666	0.1562826073558592	93505.9999999998	-91471.0000000002	-91396.28810975648	2165.3443913421643	2169.0	2015.0	2111.0	2223.0	2302.0	1679.9676697717505	2.2360369684662	-1643.4060137498393	-2.187373404301036	2285.952743902439	2286.0	2181.0	2243.0	2329.0	2391.0	0.0	0.0	0.0	0.0	0.0	0.0	3142.0	2228.14358001265	-57.80916388978903	2208.0	1017.0	1569.0	2081.0	2387.0	2875.0	3522695.0	0.1891829897619497	77804.00000000001	77804.00000000001	76966.19139566398	108.7777266808537	108.0	105.0	107.0
Position_2	4	6	6.0	0.1	0.0016666666666666	0.1618333103717826	-94688.00000000022	-224909.0000000002	-224856.4039634149	2165.3443913421643	2169.0	2015.0	2111.0	2223.0	2302.0	-2743.985608988092	-3.652244845563149	-6517.690302170305	-8.675045792188675	2285.952743902439	2286.0	2181.0	2243.0	2329.0	2391.0	0.0	0.0	0.0	0.0	0.0	0.0	2822.0	2083.925426774483	-202.027317127956	2145.0	1122.0	1338.4	1962.0	2301.0	2520.4	2319409.0	0.1961067041025178	79956.0	79956.0	79366.1954607046	108.7777266808537	108.0	105.0	107.0
Position_2	7	6	6.0	0.1	0.0016666666666666	0.1353443775280042	128487.00000000006	35004.00000000006	35041.7576219512	2165.3443913421643	2169.0	2015.0	2111.0	2223.0	2302.0	5955.22423340167	7.926403454657622	1622.395021021522	2.159407772979646	2285.952743902439	2286.0	2181.0	2243.0	2329.0	2391.0	0.0	0.0	0.0	0.0	0.0	0.0	3106.0	2329.809762202753	43.8570183003144	2298.0	1252.0	1848.6	2141.5	2540.5	2868.0	1861518.0	0.1896015494276059	42373.00000000001	42373.00000000001	41949.59135049685	108.7777266808537	108.0	105.0	107.0
Position_2	1	7	7.0	0.1166666666666666	0.0019444444444444	0.1553780027721522	83646.00000000032	-94778.99999999968	-95604.35286811154	2163.6945581000123	2167.0	2013.0	2110.0	2222.0	2300.0	1574.42561982707	2.0955604999898303	-1783.9763505916458	-2.3744725226374808	2284.541214995483	2284.0	2181.0	2242.0	2327.0	2389.0	0.0	0.0	0.0	0.0	0.0	0.0	3191.0	2221.849836065574	-62.691378929909206	2195.0	1028.0	1538.4	2084.0	2357.0	2878.4	3388321.0	0.1812125796094521	66088.0	66088.0	65267.12432249322	108.77919332939577	108.0	105.0	107.0
Position_2	4	7	7.0	0.1166666666666666	0.0019444444444444	0.1524572882991289	-106878.00000000012	-249852.0000000001	-250513.3647244805	2163.6945581000123	2167.0	2013.0	2110.0	2222.0	2300.0	-2755.7662238693547	-3.667924843970111	-6442.239774005927	-8.574621139201888	2284.541214995483	2284.0	2181.0	2242.0	2327.0	2389.0	0.0	0.0	0.0	0.0	0.0	0.0	2752.0	2079.538461538461	-205.00275345702173	2144.5	1096.0	1357.15	1967.0	2288.75	2487.95	2541196.0	0.1756763571259245	77616.99999999999	77616.99999999999	76959.22289972898	108.77919332939577	108.0	105.0	107.0
Position_2	7	7	7.0	0.1166666666666666	0.0019444444444444	0.1366943944343278	146585.00000000023	11801.000000000233	11177.5203252036	2163.6945581000123	2167.0	2013.0	2110.0	2222.0	2300.0	3800.760175127791	5.058811793095089	305.9847244034783	0.4072656681810296	2284.541214995483	2284.0	2181.0	2242.0	2327.0	2389.0	0.0	0.0	0.0	0.0	0.0	0.0	3028.0	2294.243923611112	9.702708615628126	2232.5	1244.0	1872.65	2086.75	2531.0	2842.45	2642969.0	0.1714128700003713	64129.00000000001	64129.00000000001	63508.9024390244	108.77919332939577	108.0	105.0	107.0
Position_2	1	8	8.0	0.1333333333333333	0.0022222222222222	0.155980468487783	51817.0	-123098.0	-124276.39289747064	2164.872980147856	2168.0	2014.0	2111.0	2223.0	2301.0	993.7066210192296	1.3226235125765946	-2360.6788821086734	-3.1420635920866444	2285.7882226738934	2285.0	2183.0	2243.0	2329.0	2389.4500000000007	0.0	0.0	0.0	0.0	0.0	0.0	3172.0	2202.6602006688963	-83.12802200499709	2176.0	980.0	1537.0	2068.5	2339.0	2858.8	3292977.0	0.174781324531538	72379.99999999999	72379.99999999999	71583.79770776872	108.75993372415948	108.0	105.0	107.0
Position_2	4	8	8.0	0.1333333333333333	0.0022222222222222	0.1587112694210688	-103416.99999999993	-248028.9999999999	-249003.24322493217	2164.872980147856	2168.0	2014.0	2111.0	2223.0	2301.0	-2637.4226189834294	-3.510409505866944	-6325.432905265491	-8.419151196908368	2285.7882226738934	2285.0	2183.0	2243.0	2329.0	2389.4500000000007	0.0	0.0	0.0	0.0	0.0	0.0	2658.0	2084.32928802589	-201.4589346480033	2146.5	1119.0	1318.75	1979.75	2308.0	2490.5	2576231.0	0.2129939790928311	77541.0	77541.0	76882.73509485094	108.75993372415948	108.0	105.0	107.0
Position_2	7	8	8.0	0.1333333333333333	0.0022222222222222	0.1420487636992466	168654.00000000015	13863.000000000156	12820.181402439168	2164.872980147856	2168.0	2014.0	2111.0	2223.0	2301.0	3620.8602938562913	4.819365051122724	297.6270130191415	0.3961415543284773	2285.7882226738934	2285.0	2183.0	2243.0	2329.0	2389.4500000000007	0.0	0.0	0.0	0.0	0.0	0.0	3083.0	2295.4784580498867	9.690235375993325	2238.0	1241.0	1823.3	2099.5	2516.0	2871.0	3036918.0	0.1492651448624735	70688.99999999999	70688.99999999999	69984.40091463413	108.75993372415948	108.0	105.0	107.0
Position_2	1	9	9.0	0.15	0.0025	0.178700704055975	101770.99999999988	-148507.00000000012	-149080.4795054206	2165.1314916630586	2168.0	2014.0	2111.0	2223.0	2301.0	1040.9859196276377	1.3855522590243854	-1519.0348524249723	-2.021835388577638	2286.27038166215	2286.0	2184.55	2244.0	2328.0	2391.0	0.0	0.0	0.0	0.0	0.0	0.0	3721.0	2215.982555398397	-70.28782626375323	2190.0	986.0	1447.0	2049.0	2412.0	2917.0	4700099.0	0.173231834653234	92099.0	92099.0	90885.22086720864	108.84041455962486	108.0	105.0	107.0
Position_2	4	9	9.0	0.15	0.0025	0.1552710534383026	-80791.00000000017	-228999.0000000001	-229338.5993676608	2165.1314916630586	2168.0	2014.0	2111.0	2223.0	2301.0	-1944.51204664353	-2.588145534082538	-5511.645036815005	-7.335999544000772	2286.27038166215	2286.0	2184.55	2244.0	2328.0	2391.0	0.0	0.0	0.0	0.0	0.0	0.0	2803.0	2103.6759554140126	-182.59442624813755	2162.0	1089.0	1317.75	2002.0	2302.0	2525.25	2642217.0	0.2403165516415386	84319.99999999999	84319.99999999999	83601.23215898823	108.84041455962486	108.0	105.0	107.0
Position_2	7	9	9.0	0.15	0.0025	0.1397106230458352	180707.99999999985	17513.999999999836	17140.06216124617	2165.1314916630586	2168.0	2014.0	2111.0	2223.0	2301.0	3642.099206845194	4.847634044310953	352.9878340122529	0.4698268070703086	2286.27038166215	2286.0	2184.55	2244.0	2328.0	2391.0	0.0	0.0	0.0	0.0	0.0	0.0	3091.0	2298.6637744034706	12.39339274132044	2225.0	1265.0	1841.0	2099.0	2526.0	2888.0	3179052.0	0.1533169848548753	69089.99999999999	69089.99999999999	68298.55420054197	108.84041455962486	108.0	105.0	107.0
Position_2	12	9	9.0	0.15	0.0025	0.139026355390913	-49935.99999999999	-71647.99999999999	-71697.75022583561	2165.1314916630586	2168.0	2014.0	2111.0	2223.0	2301.0	-22638.80289393925	-30.13224665183314	-32482.076052246062	-43.23364322553951	2286.27038166215	2286.0	2184.55	2244.0	2328.0	2391.0	0.0	0.0	0.0	0.0	0.0	0.0	2456.0	1896.608695652174	-389.66168600997617	1916.5	1378.0	1455.35	1683.75	2113.5	2281.4	348976.0	0.1608365448961752	5637.000000000003	5637.000000000003	5531.702800361338	108.84041455962486	108.0	105.0	107.0
Position_2	1	10	10.0	0.1666666666666666	0.0027777777777777	0.1560645341169357	37199.00000000011	-134673.99999999988	-135180.66898148134	2165.748548590059	2169.0	2014.0	2112.0	2224.0	2302.0	742.7471469701511	0.988596452617271	-2689.016620636516	-3.5790811220672025	2286.3449074074074	2286.0	2182.0	2243.0	2329.0	2391.0	0.0	0.0	0.0	0.0	0.0	0.0	3160.0	2194.3226684819606	-92.0222389254468	2179.0	1031.0	1529.4	2072.0	2328.0	2849.6	3223460.0	0.1596532635737794	77283.0	77283.0	76516.90057588075	108.79935202359844	108.0	105.0	107.0
Position_2	4	10	10.0	0.1666666666666666	0.0027777777777777	0.1512782199299663	-81982.00000000026	-225307.00000000023	-225729.5115740743	2165.748548590059	2169.0	2014.0	2112.0	2224.0	2302.0	-2040.3873909516983	-2.7157556173567103	-5607.493863203549	-7.463574331923924	2286.3449074074074	2286.0	2182.0	2243.0	2329.0	2391.0	0.0	0.0	0.0	0.0	0.0	0.0	2975.0	2102.0759183673467	-184.26898904006063	2169.0	1073.0	1354.8	2007.0	2285.0	2504.0	2575043.0	0.2517938513947979	79242.99999999999	79242.99999999999	78604.1492208672	108.79935202359844	108.0	105.0	107.0
Position_2	7	10	10.0	0.1666666666666666	0.0027777777777777	0.1287412783487229	224186.9999999997	48452.99999999971	47934.94907407381	2165.748548590059	2169.0	2014.0	2112.0	2224.0	2302.0	3980.502899020274	5.298049358595985	860.2965692311706	1.145054733646688	2286.3449074074074	2286.0	2182.0	2243.0	2329.0	2391.0	0.0	0.0	0.0	0.0	0.0	0.0	3048.0	2318.2589880159785	31.914080608571112	2233.5	1402.0	1957.1	2116.0	2526.0	2872.95	3482025.0	0.1487786171817441	71981.0	71981.0	71197.69071815719	108.79935202359844	108.0	105.0	107.0
Position_2	12	10	10.0	0.1666666666666666	0.0027777777777777	0.1919232092429556	-32492.00000000005	-91109.00000000004	-91281.79861111115	2165.748548590059	2169.0	2014.0	2112.0	2224.0	2302.0	-3261.47209616728	-4.34101935999865	-9145.311498513616	-12.172409604521622	2286.3449074074074	2286.0	2182.0	2243.0	2329.0	2391.0	0.0	0.0	0.0	0.0	0.0	0.0	3028.0	2104.1457085828342	-182.1991988245732	2124.0	1265.0	1383.0	1872.0	2331.0	2833.0	1054177.0	0.2147038013766271	27006.0	27006.0	26744.72306910569	108.79935202359844	108.0	105.0	107.0
Position_2	14	10	10.0	0.1666666666666666	0.0027777777777777	0.1441771946504907	79644.00000000006	36471.00000000006	36343.72916666673	2165.748548590059	2169.0	2014.0	2112.0	2224.0	2302.0	12067.139525221532	16.061362708069858	5525.848094324179	7.354903813545481	2286.3449074074074	2286.0	2182.0	2243.0	2329.0	2391.0	0.0	0.0	0.0	0.0	0.0	0.0	3339.0	2384.837398373984	98.4924909665765	2341.0	1540.0	1906.2	2121.0	2616.0	3005.2	880005.0	0.1068591042633244	8765.999999999998	8765.999999999998	8573.562499999996	108.79935202359844	108.0	105.0	107.0
Position_2	16	10	10.0	0.1666666666666666	0.0027777777777777	0.0999898529131813	20068.00000000001	10006.000000000013	9976.337962962978	2165.748548590059	2169.0	2014.0	2112.0	2224.0	2302.0	29730.52833127615	39.57133320892856	14823.78246376068	19.730454459265463	2286.3449074074074	2286.0	2182.0	2243.0	2329.0	2391.0	0.0	0.0	0.0	0.0	0.0	0.0	2961.0	2402.3488372093025	116.00392980189508	2352.0	2010.0	2100.75	2207.25	2577.75	2855.75	206602.0	0.0383341665069856	1266.0000000000005	1266.0000000000005	1221.1500677506776	108.79935202359844	108.0	105.0	107.0
Position_2	1	11	11.0	0.1833333333333333	0.0030555555555555	0.1543765483702821	91080.00000000016	-84536.99999999984	-85469.53184281822	2166.615686342679	2170.0	2015.0	2112.0	2225.0	2304.0	1831.31343654932	2.4374781840471447	-1699.755643231986	-2.262374761141773	2287.621273712737	2287.0	2186.0	2245.0	2331.0	2392.0	0.0	0.0	0.0	0.0	0.0	0.0	3091.0	2230.679546968688	-56.94172674404945	2205.0	1031.0	1588.0	2096.0	2360.0	2864.0	3348250.0	0.1752210538917449	70867.0	70867.0	70091.75451671182	108.79638819214304	108.0	105.0	107.0
Position_2	4	11	11.0	0.1833333333333333	0.0030555555555555	0.1481802422224984	-55360.00000000023	-195175.00000000023	-195917.42208672105	2166.615686342679	2170.0	2015.0	2112.0	2225.0	2304.0	-1416.344117964901	-1.8851540210112832	-4993.406127597521	-6.6462235558323	2287.621273712737	2287.0	2186.0	2245.0	2331.0	2392.0	0.0	0.0	0.0	0.0	0.0	0.0	2877.0	2123.673640167364	-163.94763354537326	2177.0	1060.0	1377.7	2036.0	2293.0	2545.6	2537790.0	0.2126657236641096	68768.0	68768.0	68150.79923215898	108.79638819214304	108.0	105.0	107.0
Position_2	7	11	11.0	0.1833333333333333	0.0030555555555555	0.1291150700101539	225582.0000000001	52188.00000000009	51267.27235772372	2166.615686342679	2170.0	2015.0	2112.0	2225.0	2304.0	4057.877701850434	5.401035221162927	938.78288828085	1.2495200243018114	2287.621273712737	2287.0	2186.0	2245.0	2331.0	2392.0	0.0	0.0	0.0	0.0	0.0	0.0	3148.0	2322.214574898785	34.59330118604839	2241.0	1467.0	1929.15	2119.25	2517.0	2913.0	3441522.0	0.1314877696014582	67367.99999999999	67367.99999999999	66602.5677506775	108.79638819214304	108.0	105.0	107.0
Position_2	12	11	11.0	0.1833333333333333	0.0030555555555555	0.1835896946869292	24946.99999999997	-88894.00000000003	-89498.49932249321	2166.615686342679	2170.0	2015.0	2112.0	2225.0	2304.0	938.0687829169584	1.2485695500624718	-3342.633839284091	-4.449045640087125	2287.621273712737	2287.0	2186.0	2245.0	2331.0	2392.0	0.0	0.0	0.0	0.0	0.0	0.0	3088.0	2195.639260020555	-91.98201369218214	2192.0	1114.0	1362.8	2009.0	2460.0	2841.4	2136357.0	0.2682023674657371	57122.99999999999	57122.99999999999	56620.4591237579	108.79638819214304	108.0	105.0	107.0
Position_2	14	11	11.0	0.1833333333333333	0.0030555555555555	0.1777101192656981	35249.99999999996	-68061.00000000004	-68609.58468834689	2166.615686342679	2170.0	2015.0	2112.0	2225.0	2304.0	1430.7043644392877	1.904267509068692	-2762.416163066739	-3.676775913041829	2287.621273712737	2287.0	2186.0	2245.0	2331.0	2392.0	0.0	0.0	0.0	0.0	0.0	0.0	3038.0	2209.920724801812	-77.70054891092514	2177.0	1129.0	1402.9	2005.0	2478.5	2826.9	1951360.0	0.1637543970573514	26164.99999999999	26164.99999999999	25708.94286359529	108.79638819214304	108.0	105.0	107.0
Position_2	16	11	11.0	0.1833333333333333	0.0030555555555555	0.1223646714593922	49488.99999999997	25269.999999999967	25141.39634146339	2166.615686342679	2170.0	2015.0	2112.0	2225.0	2304.0	18520.50089275198	24.65078668825288	9456.910779361924	12.58714824733072	2287.621273712737	2287.0	2186.0	2245.0	2331.0	2392.0	0.0	0.0	0.0	0.0	0.0	0.0	3074.0	2409.07729468599	121.45602097325308	2392.0	1641.0	1967.2	2192.0	2619.5	2904.7	498679.0	0.1256281619959252	5708.000000000001	5708.000000000001	5601.087398373984	108.79638819214304	108.0	105.0	107.0
Position_2	1	12	12.0	0.2	0.0033333333333333	0.141241636959387	-81165.00000000019	-215715.0000000002	-216317.399503162	2167.636662403438	2171.0	2016.0	2113.0	2226.0	2304.0	-2233.919989382796	-2.9733475058685013	-5937.165656498603	-7.902367488799641	2288.523825654924	2288.0	2185.0	2246.0	2331.0	2393.0	0.0	0.0	0.0	0.0	0.0	0.0	2759.0	2100.4217391304346	-188.10208652448864	2142.0	1022.0	1390.9	2005.25	2276.0	2476.55	2415485.0	0.1475340572101592	57441.99999999999	57441.99999999999	56899.009372177046	108.7917900445081	108.0	105.0	107.0
Position_2	4	12	12.0	0.2	0.0033333333333333	0.1406058960980833	-46202.99999999984	-186485.99999999985	-187114.0669602528	2167.636662403438	2171.0	2016.0	2113.0	2226.0	2304.0	-1170.3275982638145	-1.557706033289137	-4723.713016250596	-6.287262024629543	2288.523825654924	2288.0	2185.0	2246.0	2331.0	2393.0	0.0	0.0	0.0	0.0	0.0	0.0	2770.0	2132.465387823186	-156.05843783173714	2171.0	1156.0	1404.9	2043.0	2307.0	2540.3	2556826.0	0.2136546978954046	75158.0	75158.0	74591.87324977417	108.7917900445081	108.0	105.0	107.0
Position_2	7	12	12.0	0.2	0.0033333333333333	0.1268120687703481	225960.0	46248.0	45443.40379403788	2167.636662403438	2171.0	2016.0	2113.0	2226.0	2304.0	3801.293570717702	5.059521742625261	778.0236548882647	1.0355494846562805	2288.523825654924	2288.0	2185.0	2246.0	2331.0	2393.0	0.0	0.0	0.0	0.0	0.0	0.0	3132.0	2318.109375	29.585549345076743	2252.5	1303.0	1941.75	2120.0	2487.25	2906.0	3560616.0	0.140556004522761	69963.99999999999	69963.99999999999	69238.75338753386	108.7917900445081	108.0	105.0	107.0
Position_2	12	12	12.0	0.2	0.0033333333333333	0.1800108796530878	23906.999999999884	-111579.00000000012	-112185.59010840124	2167.636662403438	2171.0	2016.0	2113.0	2226.0	2304.0	651.6158117494303	0.8673006454384917	-3041.228119763673	-4.047874627405448	2288.523825654924	2288.0	2185.0	2246.0	2331.0	2393.0	0.0	0.0	0.0	0.0	0.0	0.0	3101.0	2191.645077720207	-96.8787479347161	2182.0	1081.0	1390.4	2009.5	2385.0	2865.15	2537925.0	0.2695410781821953	65283.99999999999	65283.99999999999	64737.23204607045	108.7917900445081	108.0	105.0	107.0
Position_2	14	12	12.0	0.2	0.0033333333333333	0.1722826153757099	52951.99999999995	-92947.00000000006	-93600.21059168936	2167.636662403438	2171.0	2016.0	2113.0	2226.0	2304.0	1261.8611705083204	1.6795372179465744	-2214.9533580457214	-2.948102919558855	2288.523825654924	2288.0	2185.0	2246.0	2331.0	2393.0	0.0	0.0	0.0	0.0	0.0	0.0	3108.0	2213.463512429832	-75.0603132250917	2178.0	1100.0	1449.6	2002.5	2483.0	2824.0	2760189.0	0.1714341997370286	37891.00000000001	37891.00000000001	37302.209293134605	108.7917900445081	108.0	105.0	107.0
Position_2	16	12	12.0	0.2	0.0033333333333333	0.156596110504468	65566.00000000009	46.00000000009459	-247.34236675692955	2167.636662403438	2171.0	2016.0	2113.0	2226.0	2304.0	5285.952629117038	7.035602949354776	3.7085352307580655	0.0049360603921389	2288.523825654924	2288.0	2185.0	2246.0	2331.0	2393.0	0.0	0.0	0.0	0.0	0.0	0.0	2979.0	2288.082142857143	-0.4416827977802313	2273.0	1234.0	1640.55	2051.5	2565.0	2852.0	1281326.0	0.1446760650680227	19152.0	19152.0	18887.587172538388	108.7917900445081	108.0	105.0	107.0
Position_2	1	13	13.0	0.2166666666666666	0.0036111111111111	0.1649832141468297	81284.00000000025	-92529.99999999977	-92361.50982384825	2165.95401692739	2169.0	2014.0	2112.0	2224.0	2303.0	1669.2832166189703	2.22181596131985	-1900.2359140021708	-2.5292140015368894	2286.8856142728096	2287.0	2182.0	2243.0	2330.0	2391.0	0.0	0.0	0.0	0.0	0.0	0.0	3920.0	2224.1826205023763	-62.702993770433295	2190.0	974.0	1743.0	2079.0	2320.0	2918.5999999999995	3276221.0	0.1557236027064394	67209.00000000001	67209.00000000001	66397.48611111112	108.84678828065964	108.0	105.0	107.0
Position_2	4	13	13.0	0.2166666666666666	0.0036111111111111	0.1412558237254735	-40358.00000000019	-182548.0000000002	-182410.1651987357	2165.95401692739	2169.0	2014.0	2112.0	2224.0	2303.0	-1004.960126932186	-1.3376019289467396	-4545.652937489867	-6.050264059799012	2286.8856142728096	2287.0	2182.0	2243.0	2330.0	2391.0	0.0	0.0	0.0	0.0	0.0	0.0	2712.0	2135.5078838174272	-151.37773045538233	2194.0	1112.0	1362.0	2040.0	2319.0	2527.6	2573287.0	0.2333802853197806	79670.00000000001	79670.00000000001	79006.13425925928	108.84678828065964	108.0	105.0	107.0
Position_2	7	13	13.0	0.2166666666666666	0.0036111111111111	0.1275046608263831	181277.9999999998	16431.999999999785	16591.796860884828	2165.95401692739	2169.0	2014.0	2112.0	2224.0	2303.0	3545.0257934507367	4.71842933108293	321.33995210660873	0.4277034762538961	2286.8856142728096	2287.0	2182.0	2243.0	2330.0	2391.0	0.0	0.0	0.0	0.0	0.0	0.0	3068.0	2298.762347888332	11.876733615522426	2204.0	1234.0	1985.6	2102.0	2494.0	2882.0	3211371.0	0.1321622553743784	56819.00000000001	56819.00000000001	56049.35648148149	108.84678828065964	108.0	105.0	107.0
Position_2	12	13	13.0	0.2166666666666666	0.0036111111111111	0.1724642284256125	-42084.00000000006	-184038.0000000001	-183900.39397019	2165.95401692739	2169.0	2014.0	2112.0	2224.0	2303.0	-1032.340526478737	-1.374045240743199	-4514.539630550652	-6.008852248262917	2286.8856142728096	2287.0	2182.0	2243.0	2330.0	2391.0	0.0	0.0	0.0	0.0	0.0	0.0	3091.0	2134.017456359102	-152.86815791370736	2164.0	1020.0	1358.2	1970.5	2325.0	2749.7	2567223.0	0.2091160229245022	79792.0	79792.0	79129.23611111111	108.84678828065964	108.0	105.0	107.0
Position_2	14	13	13.0	0.2166666666666666	0.0036111111111111	0.1792699643531043	36031.00000000017	-116306.99999999984	-116159.32802619698	2165.95401692739	2169.0	2014.0	2112.0	2224.0	2303.0	806.2863597658338	1.0731671448483249	-2602.6684700753312	-3.464151733670266	2286.8856142728096	2287.0	2182.0	2243.0	2330.0	2391.0	0.0	0.0	0.0	0.0	0.0	0.0	3028.0	2196.909372579396	-89.97624169341361	2158.0	1051.0	1423.5	1986.5	2467.5	2836.5	2836210.0	0.1698809510673644	37133.0	37133.0	36421.75462962964	108.84678828065964	108.0	105.0	107.0
Position_2	16	13	13.0	0.2166666666666666	0.0036111111111111	0.1630922041073751	63641.00000000015	-53060.999999999854	-52947.87251580851	2165.95401692739	2169.0	2014.0	2112.0	2224.0	2303.0	2157.489865583468	2.871619011091596	-1798.8178966031933	-2.3942266203788503	2286.8856142728096	2287.0	2182.0	2243.0	2330.0	2391.0	0.0	0.0	0.0	0.0	0.0	0.0	3094.0	2233.3488372093025	-53.53677706350709	2205.0	1202.0	1548.4	2030.0	2465.0	2842.2	2208782.0	0.1847781739904731	36496.00000000001	36496.00000000001	35951.13425925927	108.84678828065964	108.0	105.0	107.0
Position_2	1	14	14.0	0.2333333333333333	0.0038888888888888	0.1192441172988434	-51366.99999999989	-210430.99999999988	-211348.9216350493	2164.19267075668	2167.0	2012.0	2110.0	2222.0	2301.0	-1147.521862259014	-1.5273515986667474	-4700.959234470126	-6.256976741079737	2285.680950767841	2285.0	2186.0	2243.0	2327.0	2389.0	0.0	0.0	0.0	0.0	0.0	0.0	2804.0	2128.8939169139467	-156.78703385389417	2158.0	1026.0	1573.4500000000005	2050.0	2254.0	2463.3	2869749.0	0.1405989381175708	63220.99999999999	63220.99999999999	62384.66463414633	108.95989137460704	108.0	105.0	107.0
Position_2	4	14	14.0	0.2333333333333333	0.0038888888888888	0.152166522976172	-80387.99999999974	-242873.9999999997	-243811.66920731656	2164.19267075668	2167.0	2012.0	2110.0	2222.0	2301.0	-1686.8391025224782	-2.2451828454574185	-5096.399464920701	-6.783307687809452	2285.680950767841	2285.0	2186.0	2243.0	2327.0	2389.0	0.0	0.0	0.0	0.0	0.0	0.0	3231.0	2108.62091503268	-177.0600357351609	2156.0	1114.0	1365.4	2022.0	2293.0	2517.2	2903571.0	0.2889178274738572	99144.0	99144.0	98289.67225609756	108.95989137460704	108.0	105.0	107.0
Position_2	7	14	14.0	0.2333333333333333	0.0038888888888888	0.1216512015844944	182586.0	24465.99999999994	23553.52597109321	2164.19267075668	2167.0	2012.0	2110.0	2222.0	2301.0	4065.864381312423	5.4116654915268345	544.8141585509817	0.7251476450313565	2285.680950767841	2285.0	2186.0	2243.0	2327.0	2389.0	0.0	0.0	0.0	0.0	0.0	0.0	3131.0	2303.258208955224	17.577258187382995	2225.0	1704.0	1957.8	2102.0	2459.25	2881.0	3086366.0	0.1339389961704439	52914.000000000015	52914.000000000015	52082.62804878049	108.95989137460704	108.0	105.0	107.0
Position_2	12	14	14.0	0.2333333333333333	0.0038888888888888	0.1552524306019554	-112715.99999999996	-244758.0	-245519.9839092139	2164.19267075668	2167.0	2012.0	2110.0	2222.0	2301.0	-3267.0781572780834	-4.348481027337129	-7094.32126423107	-9.442541602691554	2285.680950767841	2285.0	2186.0	2243.0	2327.0	2389.0	0.0	0.0	0.0	0.0	0.0	0.0	2944.0	2066.270777479893	-219.41017328794808	2112.0	1024.0	1327.8	1960.0	2248.0	2494.1	2312157.0	0.2065251331881217	82806.0	82806.0	82111.74237804877	108.95989137460704	108.0	105.0	107.0
Position_2	14	14	14.0	0.2333333333333333	0.0038888888888888	0.1735205639436439	59728.0000000001	-119159.9999999999	-120192.3213640466	2164.19267075668	2167.0	2012.0	2110.0	2222.0	2301.0	1070.528392515269	1.4248732904378232	-2135.7514608243896	-2.842685194357262	2285.680950767841	2285.0	2186.0	2243.0	2327.0	2389.0	0.0	0.0	0.0	0.0	0.0	0.0	3011.0	2206.398416886544	-79.28253388129724	2167.5	1014.0	1451.25	1999.0	2471.5	2823.5	3344900.0	0.1349700481508166	40387.99999999999	40387.99999999999	39447.43292682925	108.95989137460704	108.0	105.0	107.0
Position_2	16	14	14.0	0.2333333333333333	0.0038888888888888	0.1463345410388831	108298.00000000004	-21501.99999999996	-22251.04584462488	2164.19267075668	2167.0	2012.0	2110.0	2222.0	2301.0	3110.3621910794814	4.139892076326789	-617.546102722034	-0.8219538627230271	2285.680950767841	2285.0	2186.0	2243.0	2327.0	2389.0	0.0	0.0	0.0	0.0	0.0	0.0	3055.0	2265.452727272728	-20.228223495113525	2238.0	1195.0	1785.95	2057.0	2465.25	2857.05	2491998.0	0.161973809533621	43878.99999999999	43878.99999999999	43196.530487804856	108.95989137460704	108.0	105.0	107.0
Position_2	19	14	14.0	0.2333333333333333	0.0038888888888888	0.1067992276720694	88010.00000000003	64292.00000000003	64155.12889566402	2164.19267075668	2167.0	2012.0	2110.0	2222.0	2301.0	32893.81202949492	43.78166381125774	24029.18944438459	31.982851150475884	2285.680950767841	2285.0	2186.0	2243.0	2327.0	2389.0	0.0	0.0	0.0	0.0	0.0	0.0	3274.0	2604.860696517413	319.17974574957225	2552.0	2107.0	2224.0	2399.0	2784.0	3155.0	523577.0	0.0675884065217491	2773.999999999999	2773.999999999999	2649.294207317072	108.95989137460704	108.0	105.0	107.0
Position_2	1	15	15.0	0.25	0.0041666666666666	0.1183470752272544	-22427.9999999998	-192428.9999999998	-193529.4965560068	2166.2237777866626	2170.0	2014.0	2112.0	2225.0	2304.0	-438.481737838378	-0.5836191930628811	-3762.1099665820375	-5.007368365520692	2287.757396115628	2287.0	2186.0	2244.0	2330.0	2393.0	0.0	0.0	0.0	0.0	0.0	0.0	3037.0	2154.564349621473	-133.19304649415471	2178.0	1023.0	1728.8000000000002	2054.0	2281.0	2510.0	3130582.0	0.1312272853128246	62982.000000000015	62982.000000000015	62297.3377371274	108.83293299419842	108.0	105.0	107.0
Position_2	4	15	15.0	0.25	0.0041666666666666	0.147914105810874	-120440.99999999977	-287633.99999999977	-288716.3190492317	2166.2237777866626	2170.0	2014.0	2112.0	2225.0	2304.0	-2378.087417086863	-3.165234352142614	-5679.285261051996	-7.559128682460206	2287.757396115628	2287.0	2186.0	2244.0	2330.0	2393.0	0.0	0.0	0.0	0.0	0.0	0.0	2852.0	2085.716585024493	-202.04081109113488	2147.0	1062.0	1317.4	2018.0	2259.0	2475.0	2980489.0	0.2607031938156389	97383.0	97383.0	96709.6466802168	108.83293299419842	108.0	105.0	107.0
Position_2	7	15	15.0	0.25	0.0041666666666666	0.1225548846491255	250794.0000000001	73188.00000000019	72038.27269647738	2166.2237777866626	2170.0	2014.0	2112.0	2225.0	2304.0	4297.318073659921	5.719730356041354	1254.0655485179982	1.6691612450774556	2287.757396115628	2287.0	2186.0	2244.0	2330.0	2393.0	0.0	0.0	0.0	0.0	0.0	0.0	3074.0	2335.213438735178	47.45604261955032	2241.0	1819.0	1992.85	2120.0	2549.0	2903.15	3544854.0	0.1276671464255922	61738.0	61738.0	61022.709349593504	108.83293299419842	108.0	105.0	107.0
Position_2	12	15	15.0	0.25	0.0041666666666666	0.1394348830125165	-57938.00000000023	-188627.00000000023	-189473.0114611564	2166.2237777866626	2170.0	2014.0	2112.0	2225.0	2304.0	-1694.5179352998543	-2.255403371884106	-5516.790958987275	-7.342848766412063	2287.757396115628	2287.0	2186.0	2244.0	2330.0	2393.0	0.0	0.0	0.0	0.0	0.0	0.0	2766.0	2118.1307072515665	-169.62668886406118	2135.0	1032.0	1387.0	2015.0	2310.0	2504.0	2365952.0	0.2139001136740241	89454.99999999999	89454.99999999999	88928.66294037939	108.83293299419842	108.0	105.0	107.0
Position_2	14	15	15.0	0.25	0.0041666666666666	0.1588679862578063	92325.99999999988	-89492.00000000013	-90668.99356368552	2166.2237777866626	2170.0	2014.0	2112.0	2225.0	2304.0	1659.9106707628323	2.2093411027853302	-1608.9587521164983	-2.1415240990670594	2287.757396115628	2287.0	2186.0	2244.0	2330.0	2393.0	0.0	0.0	0.0	0.0	0.0	0.0	3170.0	2229.4118404118403	-58.34555570378734	2185.5	1085.0	1607.6	2046.5	2436.75	2856.0	3464506.0	0.135083362486787	44941.00000000001	44941.00000000001	44208.74593495937	108.83293299419842	108.0	105.0	107.0
Position_2	16	15	15.0	0.25	0.0041666666666666	0.1511833729892761	112602.00000000004	-31775.99999999996	-32710.626806684508	2166.2237777866626	2170.0	2014.0	2112.0	2225.0	2304.0	2670.6397064380176	3.5546214492690016	-753.6477798953332	-1.0031051950406884	2287.757396115628	2287.0	2186.0	2244.0	2330.0	2393.0	0.0	0.0	0.0	0.0	0.0	0.0	3092.0	2261.2495948136143	-26.507801302013377	2209.5	1079.0	1702.25	2061.5	2485.0	2851.0	2790382.0	0.1558953831928595	47160.000000000015	47160.000000000015	46578.53184281845	108.83293299419842	108.0	105.0	107.0
Position_2	19	15	15.0	0.25	0.0041666666666666	0.1051753881423418	105935.00000000007	50711.00000000007	50353.50903342381	2166.2237777866626	2170.0	2014.0	2112.0	2225.0	2304.0	11339.13876939173	15.09239370206039	5428.036684142393	7.224716826593525	2287.757396115628	2287.0	2186.0	2244.0	2330.0	2393.0	0.0	0.0	0.0	0.0	0.0	0.0	3044.0	2394.438559322034	106.68116320640638	2341.5	1831.0	2061.55	2200.0	2586.5	2850.9	1130175.0	0.1207968328324581	10514.000000000002	10514.000000000002	10291.590785907863	108.83293299419842	108.0	105.0	107.0
Position_2	1	16	16.0	0.2666666666666666	0.0044444444444444	0.1230493135449519	-68687.00000000026	-234477.00000000023	-235276.434846432	2169.100773984594	2172.0	2017.0	2115.0	2227.0	2307.0	-1410.4507146789406	-1.87730990123767	-4814.859467232127	-6.40857795088596	2290.568992773261	2290.0	2188.0	2248.0	2333.0	2395.0	0.0	0.0	0.0	0.0	0.0	0.0	2868.0	2123.112455516014	-167.45653725724696	2156.0	997.0	1561.0	2038.0	2268.0	2449.0	2982973.0	0.1180563350367379	45895.000000000015	45895.000000000015	45296.494749322505	108.82456143951693	108.0	105.0	107.0
Position_2	4	16	16.0	0.2666666666666666	0.0044444444444444	0.1518744641062142	-82058.9999999997	-258586.99999999968	-259438.21318879817	2169.100773984594	2172.0	2017.0	2115.0	2227.0	2307.0	-1455.8770988921056	-1.9377724186253924	-4587.807447948596	-6.1063717132195805	2290.568992773261	2290.0	2188.0	2248.0	2333.0	2395.0	0.0	0.0	0.0	0.0	0.0	0.0	2998.0	2117.1477272727275	-173.42126550053354	2165.0	1098.0	1324.5	2021.0	2303.0	2537.0	3167253.0	0.2542510802587469	104977.0	104977.0	104339.7303523035	108.82456143951693	108.0	105.0	107.0
Position_2	7	16	16.0	0.2666666666666666	0.0044444444444444	0.1248803270061799	280014.0	79060.0	78091.0053071365	2169.100773984594	2172.0	2017.0	2115.0	2227.0	2307.0	4258.18780331205	5.667647966208339	1202.2696284109034	1.6002208754149123	2290.568992773261	2290.0	2188.0	2248.0	2333.0	2395.0	0.0	0.0	0.0	0.0	0.0	0.0	3135.0	2336.423957721668	45.85496494840663	2262.0	1461.0	1988.1	2128.0	2500.5	2935.5999999999995	3978930.0	0.1203442554453989	70330.99999999999	70330.99999999999	69605.55199864495	108.82456143951693	108.0	105.0	107.0
Position_2	12	16	16.0	0.2666666666666666	0.0044444444444444	0.1552374483717273	25584.99999999982	-128051.00000000016	-128791.82859078604	2169.100773984594	2172.0	2017.0	2115.0	2227.0	2307.0	581.124107603465	0.7734761872202118	-2908.4824351272973	-3.871190121154433	2290.568992773261	2290.0	2188.0	2248.0	2333.0	2395.0	0.0	0.0	0.0	0.0	0.0	0.0	3184.0	2191.6505376344085	-98.91845513885256	2190.0	1011.0	1589.75	2042.0	2384.5	2726.9	2853529.0	0.1951211129517881	91802.0	91802.0	91247.37093495934	108.82456143951693	108.0	105.0	107.0
Position_2	14	16	16.0	0.2666666666666666	0.0044444444444444	0.1409132271973332	156741.99999999968	-4918.0000000003065	-5697.520099367898	2169.100773984594	2172.0	2017.0	2115.0	2227.0	2307.0	3302.9063585071817	4.396168363173058	-103.63331762475512	-0.137935945758549	2290.568992773261	2290.0	2188.0	2248.0	2333.0	2395.0	0.0	0.0	0.0	0.0	0.0	0.0	3150.0	2286.410218978102	-4.15877379515905	2207.0	1067.0	1896.9	2089.0	2482.0	2898.1	3132382.0	0.1264036272580423	37122.000000000015	37122.000000000015	36538.40413279133	108.82456143951693	108.0	105.0	107.0
Position_2	16	16	16.0	0.2666666666666666	0.0044444444444444	0.1472863187707375	146782.00000000003	-19243.99999999997	-20044.57283197823	2169.100773984594	2172.0	2017.0	2115.0	2227.0	2307.0	2933.4896262847305	3.904474692584976	-384.5980731167533	-0.5119000353183986	2290.568992773261	2290.0	2188.0	2248.0	2333.0	2395.0	0.0	0.0	0.0	0.0	0.0	0.0	3090.0	2276.322672352523	-14.246320420737902	2224.0	1144.0	1736.1	2091.0	2490.5	2856.4	3202786.0	0.1523838818193177	52491.000000000015	52491.000000000015	51891.64278455285	108.82456143951693	108.0	105.0	107.0
Position_2	19	16	16.0	0.2666666666666666	0.0044444444444444	0.118320903474301	84192.0	-21418.0	-21927.248532068603	2169.100773984594	2172.0	2017.0	2115.0	2227.0	2307.0	3487.4512340490223	4.641797592519249	-887.1891691712034	-1.1808487841668716	2290.568992773261	2290.0	2188.0	2248.0	2333.0	2395.0	0.0	0.0	0.0	0.0	0.0	0.0	3043.0	2266.0692737430168	-24.49971903024425	2204.0	1495.0	1924.4	2112.5	2388.0	2803.6	2028132.0	0.1482565040398767	28721.0	28721.0	28339.745765582644	108.82456143951693	108.0	105.0	107.0
Position_2	22	16	16.0	0.2666666666666666	0.0044444444444444	0.1674821562094033	-23926.00000000001	-45638.000000000015	-45742.69467028004	2169.100773984594	2172.0	2017.0	2115.0	2227.0	2307.0	-10926.64964708404	-14.543370680268858	-20842.198302834626	-27.740965941072886	2290.568992773261	2290.0	2188.0	2248.0	2333.0	2395.0	0.0	0.0	0.0	0.0	0.0	0.0	2674.0	2041.967391304348	-248.6016014689133	2135.0	1358.0	1463.45	1727.5	2308.5	2531.85	375722.0	0.1474974011631002	6033.000000000001	6033.000000000001	5954.619241192412	108.82456143951693	108.0	105.0	107.0
Position_2	1	17	17.0	0.2833333333333333	0.0047222222222222	0.1377551412861153	-128524.99999999978	-297004.99999999977	-296188.6951219511	2170.002570868563	2173.0	2017.0	2115.0	2228.0	2308.0	-2635.2148819757103	-3.5074710079096705	-6089.647897461167	-8.105321351520814	2292.418586269196	2293.0	2189.0	2250.0	2335.0	2397.0	0.0	0.0	0.0	0.0	0.0	0.0	2668.0	2081.4579772079774	-210.96060906121875	2126.0	953.0	1411.45	1975.0	2262.0	2450.0	2922367.0	0.1113414646019517	44406.000000000015	44406.000000000015	43805.54268292685	108.82620825680716	108.0	105.0	107.0
Position_2	4	17	17.0	0.2833333333333333	0.0047222222222222	0.1655466256522934	31701.000000000306	-163298.99999999968	-162354.20268744338	2170.002570868563	2173.0	2017.0	2115.0	2228.0	2308.0	519.9756208580972	0.6920875513621273	-2678.511684505392	-3.5650990520766763	2292.418586269196	2293.0	2189.0	2250.0	2335.0	2397.0	0.0	0.0	0.0	0.0	0.0	0.0	3433.0	2192.508307692308	-99.91027857688825	2194.0	1086.0	1390.2	2083.0	2347.0	2852.4	3562826.0	0.2294358373820511	92149.0	92149.0	91454.02625338754	108.82620825680716	108.0	105.0	107.0
Position_2	7	17	17.0	0.2833333333333333	0.0047222222222222	0.1381182486882387	201059.9999999998	-300.00000000019463	675.6122402887295	2170.002570868563	2173.0	2017.0	2115.0	2228.0	2308.0	3099.943317001489	4.126024554928982	-4.625400353631011	-0.0061564078706828	2292.418586269196	2293.0	2189.0	2250.0	2335.0	2397.0	0.0	0.0	0.0	0.0	0.0	0.0	3102.0	2292.8212157330154	0.4026294638192667	2224.0	1127.0	1937.25	2110.0	2454.75	2913.0	3847354.0	0.1430188086457438	67029.0	67029.0	66311.35941734417	108.82620825680716	108.0	105.0	107.0
Position_2	12	17	17.0	0.2833333333333333	0.0047222222222222	0.1409449822418128	-8768.999999999764	-152888.99999999977	-152190.7221093043	2170.002570868563	2173.0	2017.0	2115.0	2228.0	2308.0	-218.9198612664872	-0.2913823353456944	-3816.904854507106	-5.080300361348957	2292.418586269196	2293.0	2189.0	2250.0	2335.0	2397.0	0.0	0.0	0.0	0.0	0.0	0.0	3156.0	2165.698584512906	-126.72000175629	2162.0	1008.0	1613.0	2052.0	2328.0	2629.0	2601004.0	0.1846769841723785	75946.0	75946.0	75432.36094173443	108.82620825680716	108.0	105.0	107.0
Position_2	14	17	17.0	0.2833333333333333	0.0047222222222222	0.1497514122512553	128079.0000000002	-62240.99999999981	-61318.87782294484	2170.002570868563	2173.0	2017.0	2115.0	2228.0	2308.0	2286.977639738	3.0439672384912773	-1111.3748176901145	-1.4792398823455424	2292.418586269196	2293.0	2189.0	2250.0	2335.0	2397.0	0.0	0.0	0.0	0.0	0.0	0.0	3098.0	2253.755989911728	-38.66259635746837	2198.0	1057.0	1835.25	2060.0	2447.0	2889.0	3574457.0	0.1140095071202129	40726.99999999999	40726.99999999999	40048.70562330622	108.82620825680716	108.0	105.0	107.0
Position_2	16	17	17.0	0.2833333333333333	0.0047222222222222	0.1513165055799362	119068.00000000007	-65971.99999999993	-65075.46002710034	2170.002570868563	2173.0	2017.0	2115.0	2228.0	2308.0	2111.4420189107414	2.810329327170196	-1169.8865595422717	-1.557119010750763	2292.418586269196	2293.0	2189.0	2250.0	2335.0	2397.0	0.0	0.0	0.0	0.0	0.0	0.0	3164.0	2250.216601815824	-42.20198445337246	2213.5	1095.0	1697.25	2080.0	2438.75	2840.95	3469834.0	0.1740939716541168	52188.0	52188.0	51528.52337398374	108.82620825680716	108.0	105.0	107.0
Position_2	19	17	17.0	0.2833333333333333	0.0047222222222222	0.120281288838831	111807.00000000006	-21152.99999999993	-20508.793586269225	2170.002570868563	2173.0	2017.0	2115.0	2228.0	2308.0	3475.6253759369024	4.626057375372017	-657.5608287244361	-0.8752134630322245	2292.418586269196	2293.0	2189.0	2250.0	2335.0	2397.0	0.0	0.0	0.0	0.0	0.0	0.0	3048.0	2273.908844765343	-18.509741503853093	2217.0	1417.0	1908.45	2111.0	2411.5	2829.65	2519491.0	0.1333163271209831	38176.00000000001	38176.00000000001	37702.134823848246	108.82620825680716	108.0	105.0	107.0
Position_2	22	17	17.0	0.2833333333333333	0.0047222222222222	0.180219076203471	-65687.0	-119207.0	-118947.68947606148	2170.002570868563	2173.0	2017.0	2115.0	2228.0	2308.0	-7796.350053623865	-10.376941921373364	-14148.606281948332	-18.83179496127323	2292.418586269196	2293.0	2189.0	2250.0	2335.0	2397.0	0.0	0.0	0.0	0.0	0.0	0.0	2979.0	2025.719730941704	-266.6988553274921	2072.5	1146.0	1351.25	1791.25	2286.25	2527.0	903471.0	0.2015769798301416	21652.0	21652.0	21461.25643631436	108.82620825680716	108.0	105.0	107.0
Position_2	25	17	17.0	0.2833333333333333	0.0047222222222222	0.1695353217056077	-25536.99999999995	-59016.99999999995	-58854.78556910567	2170.002570868563	2173.0	2017.0	2115.0	2228.0	2308.0	-6072.40284312613	-8.08236818420088	-14033.55909436407	-18.67866715459858	2292.418586269196	2293.0	2189.0	2250.0	2335.0	2397.0	0.0	0.0	0.0	0.0	0.0	0.0	2840.0	2081.4695340501794	-210.94905221901672	2147.0	1257.0	1394.4	1917.5	2290.5	2619.0	580730.0	0.1413504509966311	5517.999999999998	5517.999999999998	5398.678353658535	108.82620825680716	108.0	105.0	107.0
Position_2	27	17	17.0	0.2833333333333333	0.0047222222222222	0.0917328020457228	39301.9999999999	-26338.0000000001	-26019.966689250374	2170.002570868563	2173.0	2017.0	2115.0	2228.0	2308.0	3342.3452474289	4.448661524327866	-2239.852657034831	-2.98124388651336	2292.418586269196	2293.0	2189.0	2250.0	2335.0	2397.0	0.0	0.0	0.0	0.0	0.0	0.0	3031.0	2244.850091407678	-47.56849486151805	2199.0	1818.0	1989.3	2104.5	2342.5	2625.0	1227933.0	0.2793040822355334	42539.00000000001	42539.00000000001	42305.06114498645	108.82620825680716	108.0	105.0	107.0
Position_2	28	17	17.0	0.2833333333333333	0.0047222222222222	0.100202247744934	-15194.000000000004	-57194.00000000001	-56990.50519421865	2170.002570868563	2173.0	2017.0	2115.0	2228.0	2308.0	-2591.4507210816023	-3.4492209097596125	-9754.865903747606	-12.983726517888062	2292.418586269196	2293.0	2189.0	2250.0	2335.0	2397.0	0.0	0.0	0.0	0.0	0.0	0.0	2571.0	2129.5885714285714	-162.8300148406247	2168.0	1464.0	1734.5	2000.0	2293.75	2395.75	745356.0	0.0864646283171404	11868.999999999996	11868.999999999996	11719.313346883464	108.82620825680716	108.0	105.0	107.0
Position_2	1	18	18.0	0.3	0.005	0.1539069121976403	-95489.00000000007	-275060.00000000006	-274513.5497967479	2169.0246734233306	2172.0	2016.0	2114.0	2227.0	2307.0	-1799.6254117729234	-2.395301423069761	-5183.895168681837	-6.899764469515525	2290.637872628726	2291.0	2188.0	2248.0	2333.0	2393.0	0.0	0.0	0.0	0.0	0.0	0.0	3304.0	2108.720344599072	-181.917528029654	2154.0	869.0	1331.0	2033.0	2284.0	2490.8	3182059.0	0.1292856203003519	46096.99999999999	46096.99999999999	45360.81724254741	108.94333812422268	108.0	105.0	107.0
Position_2	4	18	18.0	0.3	0.005	0.1626096752648868	-3280.999999999828	-189277.99999999985	-188711.99491869888	2169.0246734233306	2172.0	2016.0	2114.0	2227.0	2307.0	-54.02224769754236	-0.0719036116854288	-3116.495885308123	-4.148056023345111	2290.637872628726	2291.0	2188.0	2248.0	2333.0	2393.0	0.0	0.0	0.0	0.0	0.0	0.0	3375.0	2169.9008317338453	-120.73704089488092	2191.0	1108.0	1381.4	2036.5	2345.0	2790.7	3391555.0	0.2040115766606328	90434.0	90434.0	89671.4727303523	108.94333812422268	108.0	105.0	107.0
Position_2	7	18	18.0	0.3	0.005	0.1135799146343368	71760.00000000007	-91626.99999999993	-91129.799119241	2169.0246734233306	2172.0	2016.0	2114.0	2227.0	2307.0	1625.6240933178285	2.1637056682060294	-2075.6836510372405	-2.7627349395305667	2290.637872628726	2291.0	2188.0	2248.0	2333.0	2393.0	0.0	0.0	0.0	0.0	0.0	0.0	3070.0	2224.2651128914786	-66.37275973724763	2195.0	1154.0	1904.8	2097.0	2345.0	2645.8	3053916.0	0.1158684138453811	50635.000000000015	50635.000000000015	49965.16638437219	108.94333812422268	108.0	105.0	107.0
Position_2	12	18	18.0	0.3	0.005	0.1341445747717329	-44924.99999999995	-181061.0	-180646.72628726272	2169.0246734233306	2172.0	2016.0	2114.0	2227.0	2307.0	-1202.5292844613978	-1.60056647761812	-4846.547685561832	-6.450754969482798	2290.637872628726	2291.0	2188.0	2248.0	2333.0	2393.0	0.0	0.0	0.0	0.0	0.0	0.0	2950.0	2132.729895104895	-157.90797752383105	2152.5	1000.0	1466.8000000000002	2041.5	2282.0	2521.0	2439843.0	0.1886074157163795	63744.000000000015	63744.000000000015	63185.88663053298	108.94333812422268	108.0	105.0	107.0
Position_2	14	18	18.0	0.3	0.005	0.1378469121585252	160439.99999999997	-36148.00000000003	-35549.76558265571	2169.0246734233306	2172.0	2016.0	2114.0	2227.0	2307.0	2630.480046503836	3.501168941896606	-592.6613856957165	-0.7888323043609987	2290.637872628726	2291.0	2188.0	2248.0	2333.0	2393.0	0.0	0.0	0.0	0.0	0.0	0.0	3078.0	2269.1186440677966	-21.519228560929605	2194.0	1090.0	1903.0	2083.0	2452.25	2866.0	3748584.0	0.1136384264589218	38856.00000000001	38856.00000000001	38050.05307136404	108.94333812422268	108.0	105.0	107.0
Position_2	16	18	18.0	0.3	0.005	0.1256466840627373	52398.99999999988	-113487.00000000012	-112982.19444444444	2169.0246734233306	2172.0	2016.0	2114.0	2227.0	2307.0	1090.5168596025662	1.4514779401310158	-2361.8673418522653	-3.143645432005365	2290.637872628726	2291.0	2188.0	2248.0	2333.0	2393.0	0.0	0.0	0.0	0.0	0.0	0.0	3077.0	2209.5889526542323	-81.04891997449386	2184.0	1108.0	1833.0	2079.25	2326.75	2733.0	3080167.0	0.1101090780731826	48810.99999999998	48810.99999999998	48130.92129629627	108.94333812422268	108.0	105.0	107.0
Position_2	19	18	18.0	0.3	0.005	0.1165258576164537	132581.00000000012	-7600.999999999882	-7174.413956639345	2169.0246734233306	2172.0	2016.0	2114.0	2227.0	2307.0	3840.278839998836	5.111411136038452	-220.16698820216075	-0.293042261297076	2290.637872628726	2291.0	2188.0	2248.0	2333.0	2393.0	0.0	0.0	0.0	0.0	0.0	0.0	3050.0	2284.54753820034	-6.090334428386541	2218.5	1487.0	1937.85	2110.25	2403.25	2857.15	2691197.0	0.1074680000798022	41021.99999999999	41021.99999999999	40447.29934507677	108.94333812422268	108.0	105.0	107.0
Position_2	22	18	18.0	0.3	0.005	0.1881609483686518	-37138.00000000001	-139597.0	-139285.20833333326	2169.0246734233306	2172.0	2016.0	2114.0	2227.0	2307.0	-1619.2326409693724	-2.1551986451302345	-6086.488744181201	-8.101116518505178	2290.637872628726	2291.0	2188.0	2248.0	2333.0	2393.0	0.0	0.0	0.0	0.0	0.0	0.0	3132.0	2128.866434378629	-161.7714382500967	2167.0	1128.0	1348.0	1895.0	2378.0	2779.0	1832954.0	0.2663240287863498	50022.0	50022.0	49601.95138888888	108.94333812422268	108.0	105.0	107.0
Position_2	25	18	18.0	0.3	0.005	0.1788974777405319	-44425.00000000008	-128796.00000000007	-128539.25169376696	2169.0246734233306	2172.0	2016.0	2114.0	2227.0	2307.0	-2489.5183732334303	-3.313548954773696	-7217.557870545246	-9.606569525695722	2290.637872628726	2291.0	2188.0	2248.0	2333.0	2393.0	0.0	0.0	0.0	0.0	0.0	0.0	2971.0	2109.3413258110013	-181.2965468177249	2150.0	1157.0	1381.4	1889.0	2347.0	2740.0	1495523.0	0.1188079235679179	14394.000000000002	14394.000000000002	14048.106312104786	108.94333812422268	108.0	105.0	107.0
Position_2	27	18	18.0	0.3	0.005	0.0769082906879208	34867.00000000002	-59142.99999999998	-58856.91937669368	2169.0246734233306	2172.0	2016.0	2114.0	2227.0	2307.0	1625.7459107683474	2.1638678072326702	-2757.6645653647365	-3.670451536500464	2290.637872628726	2291.0	2188.0	2248.0	2333.0	2393.0	0.0	0.0	0.0	0.0	0.0	0.0	2823.0	2216.1354430379747	-74.50242959075149	2201.5	1644.0	1970.45	2102.25	2308.75	2519.55	1750747.0	0.188482451980677	65071.00000000001	65071.00000000001	64685.58954381211	108.94333812422268	108.0	105.0	107.0
Position_2	28	18	18.0	0.3	0.005	0.1100118660814898	-18859.00000000007	-106800.00000000007	-106532.38787262872	2169.0246734233306	2172.0	2016.0	2114.0	2227.0	2307.0	-1060.3764934804576	-1.411361112822489	-6004.995466552444	-7.992648965981302	2290.637872628726	2291.0	2188.0	2248.0	2333.0	2393.0	0.0	0.0	0.0	0.0	0.0	0.0	2840.0	2146.4803788903923	-144.15749373833387	2183.0	1251.0	1638.3	2068.0	2289.0	2462.0	1586249.0	0.1216043449008313	33341.00000000001	33341.00000000001	32980.47047199639	108.94333812422268	108.0	105.0	107.0
Position_2	1	19	19.0	0.3166666666666666	0.0052777777777777	0.1241149814712608	-26975.999999999884	-203975.99999999988	-204884.79065040656	2169.069821135526	2172.0	2016.0	2114.0	2227.0	2307.0	-509.0918624822373	-0.6776012689638578	-3849.441049142839	-5.123606036409118	2290.6058604336044	2290.0	2186.0	2248.0	2333.0	2397.0	0.0	0.0	0.0	0.0	0.0	0.0	3341.0	2154.016	-136.58986043360437	2174.0	933.0	1584.9	2072.0	2292.0	2489.05	3231024.0	0.1081654115564706	51519.00000000001	51519.00000000001	50763.834010840124	108.93194273859778	108.0	105.0	107.0
Position_2	4	19	19.0	0.3166666666666666	0.0052777777777777	0.1579602472312728	-9804.000000000196	-208044.0000000002	-209061.84552845568	2169.069821135526	2172.0	2016.0	2114.0	2227.0	2307.0	-144.9471279393697	-0.1929246272873011	-3075.8241824783413	-4.093921986878672	2290.6058604336044	2290.0	2186.0	2248.0	2333.0	2397.0	0.0	0.0	0.0	0.0	0.0	0.0	3444.0	2166.1642857142856	-124.44157471931884	2180.0	1106.0	1408.35	2030.75	2326.0	2762.15	3639156.0	0.2194489366097092	97375.99999999996	97375.99999999996	96530.2140921409	108.93194273859778	108.0	105.0	107.0
Position_2	7	19	19.0	0.3166666666666666	0.0052777777777777	0.130071184079822	95724.99999999993	-81275.00000000009	-82183.79065040677	2169.069821135526	2172.0	2016.0	2114.0	2227.0	2307.0	1785.2407547440678	2.376155444564354	-1515.7528581021093	-2.017467054133907	2290.6058604336044	2290.0	2186.0	2248.0	2333.0	2397.0	0.0	0.0	0.0	0.0	0.0	0.0	3050.0	2235.8166666666666	-54.78919376693784	2215.5	1105.0	1855.9	2082.0	2389.0	2737.3	3353725.0	0.1245900709530185	53015.0	53015.0	52259.83401084012	108.93194273859778	108.0	105.0	107.0
Position_2	12	19	19.0	0.3166666666666666	0.0052777777777777	0.1288798530793068	-16219.999999999782	-156875.99999999977	-157598.18563685627	2169.069821135526	2172.0	2016.0	2114.0	2227.0	2307.0	-423.99923809777215	-0.5643429859081347	-4100.820251284025	-5.458191754459039	2290.6058604336044	2290.0	2186.0	2248.0	2333.0	2397.0	0.0	0.0	0.0	0.0	0.0	0.0	2879.0	2158.3926174496646	-132.21324298393984	2190.0	1068.0	1586.65	2049.5	2329.0	2522.3500000000004	2572804.0	0.1749544659379023	73493.99999999999	73493.99999999999	72893.89476061426	108.93194273859778	108.0	105.0	107.0
Position_2	14	19	19.0	0.3166666666666666	0.0052777777777777	0.1203138744841799	199670.9999999999	10870.999999999913	9901.623306232796	2169.069821135526	2172.0	2016.0	2114.0	2227.0	2307.0	3428.059128904821	4.562746700572316	186.6391753951452	0.2484167424509381	2290.6058604336044	2290.0	2186.0	2248.0	2333.0	2397.0	0.0	0.0	0.0	0.0	0.0	0.0	3089.0	2296.794375	6.188514566395497	2224.5	1429.0	1954.0	2120.75	2425.75	2871.0	3674871.0	0.1000791766643725	37611.99999999999	37611.99999999999	36806.48961156278	108.93194273859778	108.0	105.0	107.0
Position_2	16	19	19.0	0.3166666666666666	0.0052777777777777	0.1146083743893998	83452.99999999985	-86113.00000000015	-86983.62144308974	2169.069821135526	2172.0	2016.0	2114.0	2227.0	2307.0	1652.1637961123977	2.199030012625601	-1704.8252426470874	-2.2691223979632733	2290.6058604336044	2290.0	2186.0	2248.0	2333.0	2397.0	0.0	0.0	0.0	0.0	0.0	0.0	3140.0	2230.074460681976	-60.53139975162821	2199.0	1165.0	1900.8	2090.0	2336.0	2731.2	3204617.0	0.1188302210604591	52075.000000000015	52075.000000000015	51351.55098238485	108.93194273859778	108.0	105.0	107.0
Position_2	19	19	19.0	0.3166666666666666	0.0052777777777777	0.1025966895099405	144219.9999999998	-13782.000000000202	-14593.247120596558	2169.069821135526	2172.0	2016.0	2114.0	2227.0	2307.0	3599.087741736413	4.790385784251166	-343.9372296256556	-0.4577804526317475	2290.6058604336044	2290.0	2186.0	2248.0	2333.0	2397.0	0.0	0.0	0.0	0.0	0.0	0.0	2979.0	2279.7072442120984	-10.898616221506018	2229.0	1412.0	1963.8	2124.5	2434.0	2710.1	3052528.0	0.1303591508491473	44761.99999999999	44761.99999999999	44087.8884936766	108.93194273859778	108.0	105.0	107.0
Position_2	22	19	19.0	0.3166666666666666	0.0052777777777777	0.183515441467692	-21461.0000000002	-153385.0000000002	-154062.35196476997	2169.069821135526	2172.0	2016.0	2114.0	2227.0	2307.0	-627.5858272052049	-0.8353167360101275	-4485.450449926359	-5.970134548851983	2290.6058604336044	2290.0	2186.0	2248.0	2333.0	2397.0	0.0	0.0	0.0	0.0	0.0	0.0	3060.0	2152.804114490161	-137.80174594344362	2171.0	1062.0	1335.85	1977.0	2352.75	2839.3499999999985	2406835.0	0.2013789947446304	54561.99999999999	54561.99999999999	53999.14961607949	108.93194273859778	108.0	105.0	107.0
Position_2	25	19	19.0	0.3166666666666666	0.0052777777777777	0.1712999736338515	-52146.000000000175	-183952.0000000001	-184628.7461043364	2169.069821135526	2172.0	2016.0	2114.0	2227.0	2307.0	-1466.465208913486	-1.95186519306385	-5173.152458674739	-6.885465922496078	2290.6058604336044	2290.0	2186.0	2248.0	2333.0	2397.0	0.0	0.0	0.0	0.0	0.0	0.0	3014.0	2125.316025067144	-165.2898353664605	2123.0	1154.0	1401.6	1950.0	2333.0	2755.4	2373978.0	0.1263361587544633	22144.0	22144.0	21581.653060072265	108.93194273859778	108.0	105.0	107.0
Position_2	27	19	19.0	0.3166666666666666	0.0052777777777777	0.0892667119107682	29497.000000000167	-88030.99999999984	-88634.43699186986	2169.069821135526	2172.0	2016.0	2114.0	2227.0	2307.0	994.9594599179976	1.3242910411508548	-2969.3621797484693	-3.9522210612452127	2290.6058604336044	2290.0	2186.0	2248.0	2333.0	2397.0	0.0	0.0	0.0	0.0	0.0	0.0	2803.0	2201.6154618473897	-88.99039858621472	2181.0	1392.0	1922.5	2086.0	2320.0	2535.5	2192809.0	0.1834088374834914	75924.99999999999	75924.99999999999	75423.56978319783	108.93194273859778	108.0	105.0	107.0
Position_2	28	19	19.0	0.3166666666666666	0.0052777777777777	0.1147694797045271	-26509.00000000001	-144509.0	-145114.86043360445	2169.069821135526	2172.0	2016.0	2114.0	2227.0	2307.0	-943.7216533006948	-1.2560935205432249	-5144.527232141161	-6.847365745979885	2290.6058604336044	2290.0	2186.0	2248.0	2333.0	2397.0	0.0	0.0	0.0	0.0	0.0	0.0	2764.0	2145.491	-145.11486043360446	2171.5	1148.0	1635.0	2053.0	2292.0	2499.15	2145491.0	0.0999951733033872	39705.99999999999	39705.99999999999	39202.55600722673	108.93194273859778	108.0	105.0	107.0
Position_2	31	19	19.0	0.3166666666666666	0.0052777777777777	0.1170737313557737	138855.0	73364.99999999999	73028.74745934951	2169.069821135526	2172.0	2016.0	2114.0	2227.0	2307.0	11008.282549565603	14.65202407347182	5816.302252341511	7.741498297866551	2290.6058604336044	2290.0	2186.0	2248.0	2333.0	2397.0	0.0	0.0	0.0	0.0	0.0	0.0	3115.0	2422.189189189189	131.58332875558472	2389.0	1861.0	2045.0	2185.5	2641.5	2934.7	1344315.0	0.1066880689346528	12385.999999999996	12385.999999999996	12106.588584010837	108.93194273859778	108.0	105.0	107.0
Position_2	33	19	19.0	0.3166666666666666	0.0052777777777777	0.1570157192957496	-53793.00000000001	-86361.0	-86528.21747967483	2169.069821135526	2172.0	2016.0	2114.0	2227.0	2307.0	-13012.19796937903	-17.31923549724349	-20890.198145363567	-27.804853731478904	2290.6058604336044	2290.0	2186.0	2248.0	2333.0	2397.0	0.0	0.0	0.0	0.0	0.0	0.0	2523.0	1977.0978260869565	-313.50803434664795	2023.0	1339.0	1475.0	1710.75	2238.5	2414.5	545679.0	0.0355147397872128	3281.000000000002	3281.000000000002	3142.049457994583	108.93194273859778	108.0	105.0	107.0
Position_2	1	20	20.0	0.3333333333333333	0.0055555555555555	0.0922302555787479	1159.0000000002988	-157314.9999999997	-158249.9894421857	2167.920985074442	2171.0	2014.0	2113.0	2226.0	2307.0	25.594293554615007	0.0340660047211925	-3474.000250684396	-4.62389433366093	2289.69619467028	2289.0	2187.0	2247.0	2332.0	2395.0	0.0	0.0	0.0	0.0	0.0	0.0	2847.0	2171.862993298585	-117.83320137169449	2184.0	1024.0	1884.1	2084.0	2290.0	2454.0	2916812.0	0.0936714643995794	39977.000000000015	39977.000000000015	39405.43642728096	108.90284331781042	108.0	105.0	107.0
Position_2	4	20	20.0	0.3333333333333333	0.0055555555555555	0.1672098364886045	26335.00000000002	-169308.99999999997	-170463.29076332416	2167.920985074442	2171.0	2014.0	2113.0	2226.0	2307.0	391.9978138790991	0.5217490902730809	-2520.173072719056	-3.354350359789064	2289.69619467028	2289.0	2187.0	2247.0	2332.0	2395.0	0.0	0.0	0.0	0.0	0.0	0.0	3250.0	2186.8835946924005	-102.81259997787949	2187.0	1049.0	1412.7	2050.25	2346.75	2836.3	3625853.0	0.1913483677059537	102996.00000000004	102996.00000000004	102290.37646793138	108.90284331781042	108.0	105.0	107.0
Position_2	7	20	20.0	0.3333333333333333	0.0055555555555555	0.126677324396507	118250.99999999974	-62643.00000000027	-63710.26642953946	2167.920985074442	2171.0	2014.0	2113.0	2226.0	2307.0	2172.842064556044	2.892052787924094	-1151.054498059087	-1.532053536916645	2289.69619467028	2289.0	2187.0	2247.0	2332.0	2395.0	0.0	0.0	0.0	0.0	0.0	0.0	3105.0	2248.1369863013697	-41.55920836891028	2217.0	1099.0	1880.8	2091.0	2393.0	2802.399999999999	3446394.0	0.1131997686053661	54960.00000000001	54960.00000000001	54307.57486449866	108.90284331781042	108.0	105.0	107.0
Position_2	12	20	20.0	0.3333333333333333	0.0055555555555555	0.12083932705248	-2660.999999999852	-149570.99999999985	-150437.7623644984	2167.920985074442	2171.0	2014.0	2113.0	2226.0	2307.0	-66.00406057025604	-0.0878514046190108	-3709.993740531496	-4.93800166864742	2289.69619467028	2289.0	2187.0	2247.0	2332.0	2395.0	0.0	0.0	0.0	0.0	0.0	0.0	2905.0	2168.8626506024098	-120.8335440678702	2190.0	1065.0	1715.2	2063.0	2327.0	2514.0	2700234.0	0.2134810892345266	81509.99999999999	81509.99999999999	80980.14397018969	108.90284331781042	108.0	105.0	107.0
Position_2	14	20	20.0	0.3333333333333333	0.0055555555555555	0.1160896085543685	214410.99999999985	21834.99999999985	20698.81029810295	2167.920985074442	2171.0	2014.0	2113.0	2226.0	2307.0	3574.3198968627685	4.7574197827243445	363.99846532126656	0.4844819573426057	2289.69619467028	2289.0	2187.0	2247.0	2332.0	2395.0	0.0	0.0	0.0	0.0	0.0	0.0	3067.0	2302.379289215686	12.68309454540622	2239.5	1390.0	1971.65	2122.75	2438.25	2844.9	3757483.0	0.0967791298336277	35128.00000000001	35128.00000000001	34433.44173441736	108.90284331781042	108.0	105.0	107.0
Position_2	16	20	20.0	0.3333333333333333	0.0055555555555555	0.1078964376273256	71794.99999999994	-94349.00000000006	-95329.24209575423	2167.920985074442	2171.0	2014.0	2113.0	2226.0	2307.0	1458.9769509737696	1.941898321746088	-1917.3064467918991	-2.551934880680017	2289.69619467028	2289.0	2187.0	2247.0	2332.0	2395.0	0.0	0.0	0.0	0.0	0.0	0.0	3067.0	2221.9907670454545	-67.70542762482546	2194.0	1176.0	1919.7	2082.75	2337.0	2671.65	3128563.0	0.1178293342244077	46382.000000000015	46382.000000000015	45782.773261065966	108.90284331781042	108.0	105.0	107.0
Position_2	19	20	20.0	0.3333333333333333	0.0055555555555555	0.0849734406242873	52726.00000000021	-88873.9999999998	-89709.43360433576	2167.920985074442	2171.0	2014.0	2113.0	2226.0	2307.0	1473.3204933352386	1.9609895766292025	-2483.402600703167	-3.305408861535915	2289.69619467028	2289.0	2187.0	2247.0	2332.0	2395.0	0.0	0.0	0.0	0.0	0.0	0.0	2897.0	2214.938333333333	-74.75786133694646	2200.0	1592.0	1932.9	2107.0	2310.25	2565.0	2657926.0	0.1281524739096431	44009.000000000015	44009.000000000015	43498.29539295395	108.90284331781042	108.0	105.0	107.0
Position_2	22	20	20.0	0.3333333333333333	0.0055555555555555	0.1900454817082973	-3146.999999999802	-145808.9999999998	-146650.69935636828	2167.920985074442	2171.0	2014.0	2113.0	2226.0	2307.0	-80.99684215708629	-0.1078067969110818	-3752.802211021074	-4.99497974286905	2289.69619467028	2289.0	2187.0	2247.0	2332.0	2395.0	0.0	0.0	0.0	0.0	0.0	0.0	3128.0	2168.3970223325064	-121.2991723377736	2160.0	991.0	1314.2	1987.0	2416.0	2863.2	2621592.0	0.2017504769452741	63985.0	63985.0	63470.46510840109	108.90284331781042	108.0	105.0	107.0
Position_2	25	20	20.0	0.3333333333333333	0.0055555555555555	0.1687038166752652	-54525.00000000014	-217365.0000000001	-218325.74864498648	2167.920985074442	2171.0	2014.0	2113.0	2226.0	2307.0	-1116.3501041983936	-1.4858619886880615	-4450.351955966683	-5.923418453391655	2289.69619467028	2289.0	2187.0	2247.0	2332.0	2395.0	0.0	0.0	0.0	0.0	0.0	0.0	2990.0	2131.4891304347825	-158.20706423549746	2130.0	1088.0	1404.95	1986.0	2311.25	2772.0	2941455.0	0.1229125378816914	32057.0	32057.0	31469.68970189703	108.90284331781042	108.0	105.0	107.0
Position_2	27	20	20.0	0.3333333333333333	0.0055555555555555	0.108228121607177	25664.99999999977	-119121.00000000023	-119975.23086043374	2167.920985074442	2171.0	2014.0	2113.0	2226.0	2307.0	655.9540039913526	0.8730747793124902	-3044.531342663345	-4.052271217084912	2289.69619467028	2289.0	2187.0	2247.0	2332.0	2395.0	0.0	0.0	0.0	0.0	0.0	0.0	2848.0	2191.916870415648	-97.77932425463224	2188.0	1268.0	1782.3	2084.5	2311.5	2584.0	2689482.0	0.2705951107151635	88160.0	88160.0	87637.8045392954	108.90284331781042	108.0	105.0	107.0
Position_2	28	20	20.0	0.3333333333333333	0.0055555555555555	0.1183939896258007	-43270.00000000013	-168586.00000000012	-169325.35873983745	2167.920985074442	2171.0	2014.0	2113.0	2226.0	2307.0	-1444.9662002260773	-1.9232500125009089	-5629.791352699627	-7.493252290443204	2289.69619467028	2289.0	2187.0	2247.0	2332.0	2395.0	0.0	0.0	0.0	0.0	0.0	0.0	2729.0	2130.256120527307	-159.44007414297312	2156.0	1110.0	1583.35	2051.25	2261.0	2504.0	2262332.0	0.1010120523912723	38466.00000000001	38466.00000000001	38014.02642276424	108.90284331781042	108.0	105.0	107.0
Position_2	31	20	20.0	0.3333333333333333	0.0055555555555555	0.1147148500715677	157237.0	42187.0	41508.21019647703	2167.920985074442	2171.0	2014.0	2113.0	2226.0	2307.0	5266.95487160939	7.010316934112097	1413.1344732383936	1.880881983880302	2289.69619467028	2289.0	2187.0	2247.0	2332.0	2395.0	0.0	0.0	0.0	0.0	0.0	0.0	3030.0	2332.268717948718	42.572523278437984	2293.0	1597.0	1957.0	2122.0	2529.0	2801.2	2273962.0	0.127841038439467	26694.00000000001	26694.00000000001	26279.05250677509	108.90284331781042	108.0	105.0	107.0
Position_2	33	20	20.0	0.3333333333333333	0.0055555555555555	0.1541159596605099	-30306.00000000008	-115974.00000000007	-116479.43733062332	2167.920985074442	2171.0	2014.0	2113.0	2226.0	2307.0	-1732.5102184952864	-2.305971100817226	-6629.912891169139	-8.824414058146123	2289.69619467028	2289.0	2187.0	2247.0	2332.0	2395.0	0.0	0.0	0.0	0.0	0.0	0.0	2825.0	2129.256198347108	-160.43999632317264	2210.0	1242.0	1461.25	1944.25	2352.75	2583.25	1545840.0	0.0939977684402748	15537.999999999998	15537.999999999998	15229.023712737133	108.90284331781042	108.0	105.0	107.0
Position_2	1	21	21.0	0.35	0.0058333333333333	0.1055593055444508	-22720.99999999993	-181077.0	-182471.58288166227	2164.5192851759434	2168.0	2011.0	2109.0	2223.0	2303.0	-486.92004387870577	-0.6480905784025573	-3880.551946896027	-5.165014641318612	2287.039182475158	2286.0	2185.0	2245.0	2329.0	2390.0	0.0	0.0	0.0	0.0	0.0	0.0	2726.0	2151.069299552906	-135.96988292225203	2173.0	991.0	1724.1	2070.0	2280.0	2446.95	2886735.0	0.0929329511484479	33402.000000000015	33402.000000000015	32599.467028003623	109.06124915897868	108.0	105.0	107.0
Position_2	4	21	21.0	0.35	0.0058333333333333	0.1624298463060628	100309.9999999998	-92620.0000000002	-94319.06334688386	2164.5192851759434	2168.0	2011.0	2109.0	2223.0	2303.0	1637.854994588944	2.1799849977978845	-1512.2931871082503	-2.012862232041081	2287.039182475158	2286.0	2185.0	2245.0	2329.0	2390.0	0.0	0.0	0.0	0.0	0.0	0.0	3259.0	2229.3516819571864	-57.687500517971785	2217.0	1051.0	1455.1	2075.0	2403.0	2858.6	3644990.0	0.1948306307915856	93930.0	93930.0	92952.2493224932	109.06124915897868	108.0	105.0	107.0
Position_2	7	21	21.0	0.35	0.0058333333333333	0.1038045104676709	123981.00000000006	-60688.999999999935	-62315.320573622535	2164.5192851759434	2168.0	2011.0	2109.0	2223.0	2303.0	2265.6845229682767	3.0156261000707767	-1109.0580654650437	-1.476156285133973	2287.039182475158	2286.0	2185.0	2245.0	2329.0	2390.0	0.0	0.0	0.0	0.0	0.0	0.0	3091.0	2247.221086261981	-39.81809621317734	2225.0	1135.0	1936.8	2112.0	2379.0	2642.0	3516901.0	0.1080148120569249	56291.000000000015	56291.000000000015	55355.110207768754	109.06124915897868	108.0	105.0	107.0
Position_2	12	21	21.0	0.35	0.0058333333333333	0.1618562871595969	-97362.99999999978	-267518.99999999977	-269017.5011291779	2164.5192851759434	2168.0	2011.0	2109.0	2223.0	2303.0	-2010.862997758976	-2.6764586500171963	-5525.138484819532	-7.353959323294797	2287.039182475158	2286.0	2185.0	2245.0	2329.0	2390.0	0.0	0.0	0.0	0.0	0.0	0.0	2999.0	2100.480582524272	-186.55859995088625	2145.0	971.0	1296.5	1992.5	2297.0	2554.0	3028893.0	0.1931285377590661	96729.0	96729.0	95866.6657633243	109.06124915897868	108.0	105.0	107.0
Position_2	14	21	21.0	0.35	0.0058333333333333	0.122114036381154	183639.9999999999	4751.999999999924	3176.599367660072	2164.5192851759434	2168.0	2011.0	2109.0	2223.0	2303.0	3438.251277478757	4.576312450324226	88.97064948038988	0.1184199344583989	2287.039182475158	2286.0	2185.0	2245.0	2329.0	2390.0	0.0	0.0	0.0	0.0	0.0	0.0	3243.0	2289.1345646437994	2.0953821686412084	2216.0	1743.0	1949.75	2095.0	2407.0	2889.25	3470328.0	0.1097298797524631	35457.999999999985	35457.999999999985	34551.41282746159	109.06124915897868	108.0	105.0	107.0
Position_2	16	21	21.0	0.35	0.0058333333333333	0.107736902376829	92490.99999999984	-73889.00000000017	-75354.24728997325	2164.5192851759434	2168.0	2011.0	2109.0	2223.0	2303.0	1837.1616517956973	2.445262158540073	-1467.66752753817	-1.953465479153304	2287.039182475158	2286.0	2185.0	2245.0	2329.0	2390.0	0.0	0.0	0.0	0.0	0.0	0.0	2967.0	2233.596453900709	-53.44272857444912	2211.0	1488.0	1886.35	2062.25	2393.0	2662.2	3149371.0	0.1070601454066672	45836.000000000015	45836.000000000015	44992.80216802169	109.06124915897868	108.0	105.0	107.0
Position_2	19	21	21.0	0.35	0.0058333333333333	0.0835892369120574	74587.00000000013	-78812.99999999987	-80163.93721770555	2164.5192851759434	2168.0	2011.0	2109.0	2223.0	2303.0	1800.923065823019	2.397028600610438	-1902.9609662100515	-2.5328410460255784	2287.039182475158	2286.0	2185.0	2245.0	2329.0	2390.0	0.0	0.0	0.0	0.0	0.0	0.0	2857.0	2225.3746153846155	-61.66456709054273	2213.0	1367.0	1978.7	2111.0	2340.0	2529.25	2892987.0	0.113781868363604	39122.00000000001	39122.00000000001	38344.583559168925	109.06124915897868	108.0	105.0	107.0
Position_2	22	21	21.0	0.35	0.0058333333333333	0.1673232374841413	8950.999999999876	-160379.00000000012	-161870.22685185217	2164.5192851759434	2168.0	2011.0	2109.0	2223.0	2303.0	189.40201107218687	0.2520940767370807	-3393.599054155592	-4.516880341081093	2287.039182475158	2286.0	2185.0	2245.0	2329.0	2390.0	0.0	0.0	0.0	0.0	0.0	0.0	3004.0	2174.237630662021	-112.8015518131374	2174.0	1049.0	1414.8	2017.5	2381.0	2796.0	3120031.0	0.1983940670865148	76367.0	76367.0	75508.85185185184	109.06124915897868	108.0	105.0	107.0
Position_2	25	21	21.0	0.35	0.0058333333333333	0.1712454980382386	-71768.00000000003	-248296.00000000003	-249850.6169828367	2164.5192851759434	2168.0	2011.0	2109.0	2223.0	2303.0	-1295.5707881281255	-1.724404718998535	-4482.290775959494	-5.965929022802087	2287.039182475158	2286.0	2185.0	2245.0	2329.0	2390.0	0.0	0.0	0.0	0.0	0.0	0.0	3070.0	2120.0267379679144	-167.0124445072438	2111.5	1009.0	1380.5	1975.75	2289.75	2775.25	3171560.0	0.0991936544295091	32190.00000000002	32190.00000000002	31295.373080397487	109.06124915897868	108.0	105.0	107.0
Position_2	27	21	21.0	0.35	0.0058333333333333	0.1230221490362464	38529.99999999992	-132452.0000000001	-133957.77540650434	2164.5192851759434	2168.0	2011.0	2109.0	2223.0	2303.0	760.9911356184775	1.0128792015081935	-2616.008250582374	-3.48190698152514	2287.039182475158	2286.0	2185.0	2245.0	2329.0	2390.0	0.0	0.0	0.0	0.0	0.0	0.0	2905.0	2194.590752242926	-92.44843023223213	2194.0	1217.0	1692.8	2072.0	2339.0	2651.8	3179962.0	0.2152796693797592	97559.0	97559.0	96692.47967479672	109.06124915897868	108.0	105.0	107.0
Position_2	28	21	21.0	0.35	0.0058333333333333	0.136837136665988	-21345.99999999977	-164361.99999999977	-165621.48915989153	2164.5192851759434	2168.0	2011.0	2109.0	2223.0	2303.0	-602.8712520608524	-0.8024216364929945	-4642.046506662922	-6.178563900368348	2287.039182475158	2286.0	2185.0	2245.0	2329.0	2390.0	0.0	0.0	0.0	0.0	0.0	0.0	2970.0	2150.387788778878	-136.65139369628014	2152.5	1068.0	1572.0	2037.0	2309.0	2609.3500000000004	2606270.0	0.0906971335125349	44605.99999999999	44605.99999999999	43881.2086720867	109.06124915897868	108.0	105.0	107.0
Position_2	31	21	21.0	0.35	0.0058333333333333	0.1218940956604206	182635.0000000003	30297.00000000028	28955.415424571023	2164.5192851759434	2168.0	2011.0	2109.0	2223.0	2303.0	3990.7882337924457	5.311739139177745	662.0248644521075	0.881155094585755	2287.039182475158	2286.0	2185.0	2245.0	2329.0	2390.0	0.0	0.0	0.0	0.0	0.0	0.0	2998.0	2309.4678543764526	22.428671901294365	2276.0	1357.0	1942.0	2105.0	2499.0	2831.5	2981523.0	0.1364336542782664	36443.000000000015	36443.000000000015	35670.965672990074	109.06124915897868	108.0	105.0	107.0
Position_2	33	21	21.0	0.35	0.0058333333333333	0.1229081670160951	14131.999999999956	-113662.00000000004	-114787.4346205964	2164.5192851759434	2168.0	2011.0	2109.0	2223.0	2303.0	436.6089074689744	0.5811264558412049	-3511.593662661955	-4.673931165003062	2287.039182475158	2286.0	2185.0	2245.0	2329.0	2390.0	0.0	0.0	0.0	0.0	0.0	0.0	2891.0	2181.0489381348107	-105.99024434034754	2217.0	1191.0	1634.5	2081.5	2346.0	2535.7	2362076.0	0.096509066935744	27983.00000000001	27983.00000000001	27335.352303523043	109.06124915897868	108.0	105.0	107.0
Position_2	36	21	21.0	0.35	0.0058333333333333	0.1374562886595169	84287.99999999991	15139.999999999907	14531.039069557197	2164.5192851759434	2168.0	2011.0	2109.0	2223.0	2303.0	6219.84008145518	8.278607148416842	1117.2216547222731	1.4870220224353452	2287.039182475158	2286.0	2185.0	2245.0	2329.0	2390.0	0.0	0.0	0.0	0.0	0.0	0.0	3026.0	2311.8361774744026	24.79699499924436	2293.0	1375.0	1786.5	2105.0	2535.75	2838.0	1354736.0	0.12388798751241	12317.999999999996	12317.999999999996	11967.564588979216	109.06124915897868	108.0	105.0	107.0
Position_2	37	21	21.0	0.35	0.0058333333333333	0.1469747359036917	-27263.99999999993	-94051.99999999994	-94640.17728093948	2164.5192851759434	2168.0	2011.0	2109.0	2223.0	2303.0	-2101.9258985216698	-2.797663370932342	-7250.965911376189	-9.651035628041708	2287.039182475158	2286.0	2185.0	2245.0	2329.0	2390.0	0.0	0.0	0.0	0.0	0.0	0.0	2799.0	2119.83038869258	-167.2087937825786	2167.5	1297.0	1497.0	1960.0	2312.0	2585.5	1199824.0	0.1711485446795831	20531.0	20531.0	20192.524841915085	109.06124915897868	108.0	105.0	107.0
Position_2	38	21	21.0	0.35	0.0058333333333333	0.1030144216031607	19442.0	-12536.000000000004	-12817.61845076788	2164.5192851759434	2168.0	2011.0	2109.0	2223.0	2303.0	4661.803470366931	6.204860419058385	-3005.8825380372336	-4.000829658127558	2287.039182475158	2286.0	2185.0	2245.0	2329.0	2390.0	0.0	0.0	0.0	0.0	0.0	0.0	2719.0	2239.741697416974	-47.29748505818407	2261.0	1574.0	1786.0	2096.0	2398.5	2576.0	606970.0	0.0404987881677351	7127.999999999996	7127.999999999996	6965.9385727190565	109.06124915897868	108.0	105.0	107.0
Position_2	1	22	22.0	0.3666666666666666	0.0061111111111111	0.1057035687459844	-3792.999999999942	-171344.99999999994	-171148.96747967444	2166.679853425844	2170.0	2013.0	2112.0	2225.0	2306.0	-75.79606008990268	-0.1008845559796604	-3424.011578197883	-4.557359410581381	2288.860772357724	2289.0	2185.0	2247.0	2331.0	2393.0	0.0	0.0	0.0	0.0	0.0	0.0	2812.0	2167.306107954545	-121.55466440317788	2171.0	1022.0	1801.7	2068.75	2305.0	2493.3	3051567.0	0.0970578278516937	32601.99999999998	32601.99999999998	31997.288166214985	108.94863466734228	108.0	105.0	107.0
Position_2	4	22	22.0	0.3666666666666666	0.0061111111111111	0.1398056215796462	9010.999999999698	-166395.0000000003	-166189.77845528454	2166.679853425844	2170.0	2013.0	2112.0	2225.0	2306.0	165.45625482642353	0.2202222751739697	-3055.276164892211	-4.0665725754715325	2288.860772357724	2289.0	2185.0	2247.0	2331.0	2393.0	0.0	0.0	0.0	0.0	0.0	0.0	2979.0	2176.1132971506104	-112.74747520711298	2209.0	1106.0	1488.95	2060.0	2342.75	2615.4	3207591.0	0.2122891055766336	72965.00000000001	72965.00000000001	72331.94229900635	108.94863466734228	108.0	105.0	107.0
Position_2	7	22	22.0	0.3666666666666666	0.0061111111111111	0.0809161059672165	109251.99999999996	-71628.00000000003	-71416.37398373954	2166.679853425844	2170.0	2013.0	2112.0	2225.0	2306.0	2065.3233131019115	2.748945329738644	-1354.0711224587542	-1.802268663992601	2288.860772357724	2289.0	2185.0	2247.0	2331.0	2393.0	0.0	0.0	0.0	0.0	0.0	0.0	2818.0	2241.8763157894737	-46.9844565682497	2234.0	1318.0	1978.95	2145.0	2344.0	2542.05	3407652.0	0.1051343398105065	53645.99999999999	53645.99999999999	52993.18608852755	108.94863466734228	108.0	105.0	107.0
Position_2	12	22	22.0	0.3666666666666666	0.0061111111111111	0.1595630498226574	-58564.99999999981	-224569.99999999985	-224375.7774390239	2166.679853425844	2170.0	2013.0	2112.0	2225.0	2306.0	-1258.3961751608629	-1.6749253091391083	-4825.374012735861	-6.422572810951429	2288.860772357724	2289.0	2185.0	2247.0	2331.0	2393.0	0.0	0.0	0.0	0.0	0.0	0.0	3160.0	2128.017921146953	-160.84285121076982	2156.0	854.0	1337.5	2023.0	2295.0	2644.9	2968585.0	0.184716351275431	91442.0	91442.0	90842.87144308945	108.94863466734228	108.0	105.0	107.0
Position_2	14	22	22.0	0.3666666666666666	0.0061111111111111	0.1106176641251787	245649.0000000004	35733.0000000004	35978.597560976385	2166.679853425844	2170.0	2013.0	2112.0	2225.0	2306.0	3602.210699310999	4.79454244078294	523.9907140614501	0.6974316404157901	2288.860772357724	2289.0	2185.0	2247.0	2331.0	2393.0	0.0	0.0	0.0	0.0	0.0	0.0	3141.0	2309.2568027210887	20.3960303633653	2257.5	1727.0	1977.15	2133.0	2443.25	2825.55	4073529.0	0.0914287222719405	40522.000000000015	40522.000000000015	39764.39227642278	108.94863466734228	108.0	105.0	107.0
Position_2	16	22	22.0	0.3666666666666666	0.0061111111111111	0.1106916422598648	97279.00000000012	-83005.99999999988	-82795.07012195078	2166.679853425844	2170.0	2013.0	2112.0	2225.0	2306.0	1760.6986822107078	2.343489946022452	-1502.3648970032757	-1.99964767791136	2288.860772357724	2289.0	2185.0	2247.0	2331.0	2393.0	0.0	0.0	0.0	0.0	0.0	0.0	3417.0	2234.2105610561057	-54.65021130161768	2188.0	1324.0	1919.8	2089.0	2347.0	2713.3	3384829.0	0.1156989785857913	46976.99999999999	46976.99999999999	46326.33350271003	108.94863466734228	108.0	105.0	107.0
Position_2	19	22	22.0	0.3666666666666666	0.0061111111111111	0.0849812100817624	21418.99999999989	-111028.0000000001	-110873.0396341462	2166.679853425844	2170.0	2013.0	2112.0	2225.0	2306.0	675.3021942508923	0.8988272205479375	-3500.5113228109853	-4.659180570661421	2288.860772357724	2289.0	2185.0	2247.0	2331.0	2393.0	0.0	0.0	0.0	0.0	0.0	0.0	2720.0	2189.2443845462712	-99.61638781145211	2192.0	1291.0	1922.6	2091.0	2297.0	2478.4	2436629.0	0.0902220767009077	30428.0	30428.0	29949.98560298104	108.94863466734228	108.0	105.0	107.0
Position_2	22	22	22.0	0.3666666666666666	0.0061111111111111	0.158498108414899	405.999999999789	-182497.0000000002	-182283.00711382105	2166.679853425844	2170.0	2013.0	2112.0	2225.0	2306.0	7.773727489023446	0.0103468312878902	-3494.2905063178587	-4.65090066390907	2288.860772357724	2289.0	2185.0	2247.0	2331.0	2393.0	0.0	0.0	0.0	0.0	0.0	0.0	3042.0	2170.264150943396	-118.59662141432727	2164.0	1068.0	1455.2	2034.0	2355.0	2781.5999999999995	3335696.0	0.1994206136336108	81966.99999999999	81966.99999999999	81306.88488030713	108.94863466734228	108.0	105.0	107.0
Position_2	25	22	22.0	0.3666666666666666	0.0061111111111111	0.1683825538894082	-92740.99999999977	-280879.99999999977	-280659.8810975604	2166.679853425844	2170.0	2013.0	2112.0	2225.0	2306.0	-1539.9247716166517	-2.049639871021763	-4663.892667231169	-6.207641140084686	2288.860772357724	2289.0	2185.0	2247.0	2331.0	2393.0	0.0	0.0	0.0	0.0	0.0	0.0	3093.0	2111.340290955092	-177.5204814026315	2104.0	1015.0	1382.0	1962.0	2286.0	2744.0	3338029.0	0.1079293513749999	35040.99999999999	35040.99999999999	34361.987635501355	108.94863466734228	108.0	105.0	107.0
Position_2	27	22	22.0	0.3666666666666666	0.0061111111111111	0.1134012445408783	92787.00000000023	-69290.99999999977	-69101.37195121899	2166.679853425844	2170.0	2013.0	2112.0	2225.0	2306.0	2026.7910588008504	2.697658899263932	-1513.5566324524868	-2.01454387779426	2288.860772357724	2289.0	2185.0	2247.0	2331.0	2393.0	0.0	0.0	0.0	0.0	0.0	0.0	2931.0	2238.125550660793	-50.73522169693024	2217.5	1242.0	1833.0	2114.0	2359.0	2688.95	3048327.0	0.2139907356600669	89652.00000000001	89652.00000000001	89067.04437669378	108.94863466734228	108.0	105.0	107.0
Position_2	28	22	22.0	0.3666666666666666	0.0061111111111111	0.1387706129897967	10359.000000000147	-135058.99999999985	-134888.8638211378	2166.679853425844	2170.0	2013.0	2112.0	2225.0	2306.0	287.07038377659825	0.3820906808066522	-3742.7781602937534	-4.981637731350985	2288.860772357724	2289.0	2185.0	2247.0	2331.0	2393.0	0.0	0.0	0.0	0.0	0.0	0.0	2944.0	2178.4770867430443	-110.38368561467904	2182.0	1035.0	1585.05	2036.25	2342.75	2657.7000000000003	2662099.0	0.1114305482659841	43778.00000000001	43778.00000000001	43253.17197380309	108.94863466734228	108.0	105.0	107.0
Position_2	31	22	22.0	0.3666666666666666	0.0061111111111111	0.1198459585297017	182199.0000000001	9649.000000000182	9850.880081301308	2166.679853425844	2170.0	2013.0	2112.0	2225.0	2306.0	3479.9827512768807	4.631857041949528	184.2949388694297	0.2452965636352109	2288.860772357724	2289.0	2185.0	2247.0	2331.0	2393.0	0.0	0.0	0.0	0.0	0.0	0.0	3025.0	2295.654482758621	6.793710400897453	2270.0	1344.0	1935.0	2103.0	2451.0	2824.4	3328699.0	0.1167243378571572	39200.000000000015	39200.000000000015	38577.249887082224	108.94863466734228	108.0	105.0	107.0
Position_2	33	22	22.0	0.3666666666666666	0.0061111111111111	0.1230375333394527	19433.99999999976	-117892.00000000023	-117731.331300813	2166.679853425844	2170.0	2013.0	2112.0	2225.0	2306.0	531.3522315725666	0.707229820223086	-3223.329077109906	-4.290251001633284	2288.860772357724	2289.0	2185.0	2247.0	2331.0	2393.0	0.0	0.0	0.0	0.0	0.0	0.0	2850.0	2186.8405545927208	-102.0202177650026	2227.5	1173.0	1611.6	2081.5	2354.0	2554.0	2523614.0	0.0839207255767822	31100.00000000001	31100.00000000001	30604.37680668475	108.94863466734228	108.0	105.0	107.0
Position_2	36	22	22.0	0.3666666666666666	0.0061111111111111	0.1495068025895346	72837.00000000013	-41283.99999999987	-41150.480691056575	2166.679853425844	2170.0	2013.0	2112.0	2225.0	2306.0	2633.688296680859	3.5054391228822226	-1492.7741071182509	-1.9868823365743915	2288.860772357724	2289.0	2185.0	2247.0	2331.0	2393.0	0.0	0.0	0.0	0.0	0.0	0.0	3015.0	2245.9509906152243	-42.90978174249904	2203.0	1264.0	1643.5	2063.5	2482.0	2836.1	2153867.0	0.1271466536684072	18471.000000000007	18471.000000000007	18059.12595980128	108.94863466734228	108.0	105.0	107.0
Position_2	37	22	22.0	0.3666666666666666	0.0061111111111111	0.1369652971269768	-61192.99999999996	-178169.99999999997	-178033.13922764204	2166.679853425844	2170.0	2013.0	2112.0	2225.0	2306.0	-2038.231720801812	-2.7128864203872114	-5934.530840051296	-7.898860548108275	2288.860772357724	2289.0	2185.0	2247.0	2331.0	2393.0	0.0	0.0	0.0	0.0	0.0	0.0	2764.0	2107.7487283825026	-181.1120439752208	2166.0	1182.0	1469.6	1985.5	2297.5	2480.8	2071917.0	0.1951957087268186	56291.99999999999	56291.99999999999	55869.81837172538	108.94863466734228	108.0	105.0	107.0
Position_2	38	22	22.0	0.3666666666666666	0.0061111111111111	0.097685729216921	65593.99999999993	13114.999999999924	13176.399390243923	2166.679853425844	2170.0	2013.0	2112.0	2225.0	2306.0	7322.380809695986	9.746088857705356	1464.0519608373086	1.9486531598744568	2288.860772357724	2289.0	2185.0	2247.0	2331.0	2393.0	0.0	0.0	0.0	0.0	0.0	0.0	3071.0	2318.739229024943	29.87845666721978	2284.0	1721.0	2020.0	2170.0	2432.0	2772.0	1022564.0	0.050731217905617	12665.000000000004	12665.000000000004	12475.598069105696	108.94863466734228	108.0	105.0	107.0
Position_2	41	22	22.0	0.3666666666666666	0.0061111111111111	0.143429132125588	9223.999999999967	-21716.00000000003	-21679.800813008107	2166.679853425844	2170.0	2013.0	2112.0	2225.0	2306.0	2666.777696008916	3.5494811133878668	-6278.3764577764405	-8.356519065300441	2288.860772357724	2289.0	2185.0	2247.0	2331.0	2393.0	0.0	0.0	0.0	0.0	0.0	0.0	3010.0	2205.476923076923	-83.3838492808004	2196.0	1287.0	1694.6	2011.5	2377.25	2771.4	573424.0	0.1630289192093225	11661.999999999998	11661.999999999998	11550.334462511291	108.94863466734228	108.0	105.0	107.0
Position_2	1	23	23.0	0.3833333333333333	0.0063888888888888	0.1451935732917248	-70050.00000000015	-248010.0000000001	-247845.30595076803	2168.4825762721766	2171.0	2014.0	2113.0	2227.0	2308.0	-1410.1901467191549	-1.876963085283196	-4992.737448791107	-6.645333544340964	2290.888945347787	2291.0	2187.0	2248.0	2333.0	2395.0	0.0	0.0	0.0	0.0	0.0	0.0	3922.0	2123.764666217128	-167.1242791306595	2144.0	1002.0	1552.0	2012.0	2255.0	2497.9	3149543.0	0.0846065217250985	33911.99999999999	33911.99999999999	33303.71211607949	108.89009648603836	108.0	105.0	107.0
Position_2	4	23	23.0	0.3833333333333333	0.0063888888888888	0.153327567113484	75129.99999999987	-128270.00000000012	-128081.7623644988	2168.4825762721766	2171.0	2014.0	2113.0	2227.0	2308.0	1178.0013397097252	1.5679197831536442	-2011.2103266946208	-2.6769209448305404	2290.888945347787	2291.0	2187.0	2248.0	2333.0	2395.0	0.0	0.0	0.0	0.0	0.0	0.0	3100.0	2215.324483775811	-75.5644615719757	2238.0	1029.0	1485.0	2076.0	2406.0	2736.5	3754975.0	0.1657811427939922	68700.00000000001	68700.00000000001	68004.75525067752	108.89009648603836	108.0	105.0	107.0
Position_2	7	23	23.0	0.3833333333333333	0.0063888888888888	0.0900530255084474	39969.00000000016	-144950.99999999985	-144779.86478093933	2168.4825762721766	2171.0	2014.0	2113.0	2227.0	2308.0	706.1134700043256	0.9398370285757572	-2560.7809449972847	-3.408399437791385	2290.888945347787	2291.0	2187.0	2248.0	2333.0	2395.0	0.0	0.0	0.0	0.0	0.0	0.0	2777.0	2196.937053861129	-93.9518914866576	2201.0	1371.0	1877.0	2086.0	2315.0	2527.0	3385480.0	0.0918026931469734	41647.99999999998	41647.99999999998	41015.92203026195	108.89009648603836	108.0	105.0	107.0
Position_2	12	23	23.0	0.3833333333333333	0.0063888888888888	0.1590847518269146	-62598.99999999976	-228918.99999999977	-228765.0782520323	2168.4825762721766	2171.0	2014.0	2113.0	2227.0	2308.0	-1280.6265474435816	-1.704513934647407	-4683.137887414146	-6.233256528148227	2290.888945347787	2291.0	2187.0	2248.0	2333.0	2395.0	0.0	0.0	0.0	0.0	0.0	0.0	3188.0	2125.8347763347765	-165.05416901301032	2157.0	983.0	1350.75	2008.25	2293.5	2630.5	2946407.0	0.1810558754550879	78810.99999999999	78810.99999999999	78242.49898373983	108.89009648603836	108.0	105.0	107.0
Position_2	14	23	23.0	0.3833333333333333	0.0063888888888888	0.1356841873482072	236716.00000000032	3196.0000000003174	3412.112353207146	2168.4825762721766	2171.0	2014.0	2113.0	2227.0	2308.0	3007.306379249359	4.0027247907808965	40.60287934943938	0.0540424324141038	2290.888945347787	2291.0	2187.0	2248.0	2333.0	2395.0	0.0	0.0	0.0	0.0	0.0	0.0	3147.0	2292.6423432682427	1.7533979204558818	2242.5	1077.0	1899.0	2108.25	2470.0	2864.0	4461482.0	0.0899885999987558	36180.00000000001	36180.00000000001	35381.80160343272	108.89009648603836	108.0	105.0	107.0
Position_2	16	23	23.0	0.3833333333333333	0.0063888888888888	0.1378126135441843	-73709.99999999974	-272309.99999999977	-272126.20455058693	2168.4825762721766	2171.0	2014.0	2113.0	2227.0	2308.0	-1141.7101607616978	-1.5196162239738198	-4217.868591466813	-5.613983095242328	2290.888945347787	2291.0	2187.0	2248.0	2333.0	2395.0	0.0	0.0	0.0	0.0	0.0	0.0	2921.0	2126.462235649547	-164.42670969823985	2152.0	1102.0	1425.1	2044.5	2266.5	2561.6	3519295.0	0.145481789618639	47097.99999999999	47097.99999999999	46419.16220641372	108.89009648603836	108.0	105.0	107.0
Position_2	19	23	23.0	0.3833333333333333	0.0063888888888888	0.1006908448944926	23428.999999999905	-125731.00000000007	-125592.95906729912	2168.4825762721766	2171.0	2014.0	2113.0	2227.0	2308.0	641.1316323581483	0.8533462026686953	-3440.612969739328	-4.579455862723045	2290.888945347787	2291.0	2187.0	2248.0	2333.0	2395.0	0.0	0.0	0.0	0.0	0.0	0.0	2824.0	2189.8487530168945	-101.0401923308923	2213.0	1165.0	1773.2	2082.5	2327.0	2492.9	2721982.0	0.0775367208155722	32639.0	32639.0	32129.15385049684	108.89009648603836	108.0	105.0	107.0
Position_2	22	23	23.0	0.3833333333333333	0.0063888888888888	0.1243582980960728	116746.00000000036	-71533.99999999965	-71359.75525067719	2168.4825762721766	2171.0	2014.0	2113.0	2227.0	2308.0	2120.313133356226	2.822136780497136	-1299.1835239023442	-1.7292132703140195	2290.888945347787	2291.0	2187.0	2248.0	2333.0	2395.0	0.0	0.0	0.0	0.0	0.0	0.0	3052.0	2245.4079031230085	-45.48104222477832	2207.0	1290.0	1828.4	2088.0	2384.0	2819.4	3523045.0	0.2257277069211574	84925.0	84925.0	84281.43716124662	108.89009648603836	108.0	105.0	107.0
Position_2	25	23	23.0	0.3833333333333333	0.0063888888888888	0.1507256622981307	-143068.00000000023	-327988.00000000023	-327816.86478093977	2168.4825762721766	2171.0	2014.0	2113.0	2227.0	2308.0	-2481.433678132386	-3.302788225594205	-5688.7666649655	-7.57174843106908	2290.888945347787	2291.0	2187.0	2248.0	2333.0	2395.0	0.0	0.0	0.0	0.0	0.0	0.0	2926.0	2078.158987670344	-212.72995767744305	2110.0	1054.0	1396.0	1961.0	2242.0	2559.0	3202443.0	0.1147711903701693	37368.99999999999	37368.99999999999	36736.922030261965	108.89009648603836	108.0	105.0	107.0
Position_2	27	23	23.0	0.3833333333333333	0.0063888888888888	0.131858335639684	21374.99999999991	-134625.0000000001	-134480.62895212296	2168.4825762721766	2171.0	2014.0	2113.0	2227.0	2308.0	520.3256052037459	0.6925533805261858	-3277.138460844661	-4.361871291384244	2290.888945347787	2291.0	2187.0	2248.0	2333.0	2395.0	0.0	0.0	0.0	0.0	0.0	0.0	3252.0	2187.442307692308	-103.4466376554792	2199.0	1158.0	1612.1	2064.0	2350.25	2606.3	2843675.0	0.1803394581113425	68123.0	68123.0	67589.77393857272	108.89009648603836	108.0	105.0	107.0
Position_2	28	23	23.0	0.3833333333333333	0.0063888888888888	0.1559147040054027	127586.99999999978	-59373.00000000022	-59199.9768518521	2168.4825762721766	2171.0	2014.0	2113.0	2227.0	2308.0	2154.014260118692	2.8669929802179785	-1002.377112605734	-1.3341639368782316	2290.888945347787	2291.0	2187.0	2248.0	2333.0	2395.0	0.0	0.0	0.0	0.0	0.0	0.0	3189.0	2252.8915275994864	-37.99741774830045	2238.0	1049.0	1582.7	2075.0	2463.75	2853.45	3510005.0	0.0956219788884216	42083.99999999999	42083.99999999999	41444.94907407407	108.89009648603836	108.0	105.0	107.0
Position_2	31	23	23.0	0.3833333333333333	0.0063888888888888	0.1295128769570245	154423.99999999977	-51136.00000000023	-50945.76338075908	2168.4825762721766	2171.0	2014.0	2113.0	2227.0	2308.0	2356.182244535147	3.136078567476281	-780.2267475039503	-1.038481800927758	2290.888945347787	2291.0	2187.0	2248.0	2333.0	2395.0	0.0	0.0	0.0	0.0	0.0	0.0	2960.0	2261.148277875073	-29.740667472713994	2224.0	1192.0	1777.6	2094.0	2441.0	2790.0	3873347.0	0.1146903377860898	43481.99999999999	43481.99999999999	42779.37212059621	108.89009648603836	108.0	105.0	107.0
Position_2	33	23	23.0	0.3833333333333333	0.0063888888888888	0.1186261279866315	43293.00000000012	-123866.99999999988	-123712.30086946694	2168.4825762721766	2171.0	2014.0	2113.0	2227.0	2308.0	891.5598946841842	1.1866662198246491	-2550.8707983934	-3.3952090326616147	2290.888945347787	2291.0	2187.0	2248.0	2333.0	2395.0	0.0	0.0	0.0	0.0	0.0	0.0	2953.0	2202.078966259871	-88.80997908791596	2216.0	1241.0	1719.4	2075.0	2377.0	2576.8	3067496.0	0.0911865664982888	33329.99999999999	33329.99999999999	32758.627766485995	108.89009648603836	108.0	105.0	107.0
Position_2	36	23	23.0	0.3833333333333333	0.0063888888888888	0.1498613185809513	83607.99999999984	-56072.00000000016	-55942.73238482403	2168.4825762721766	2171.0	2014.0	2113.0	2227.0	2308.0	2281.977341213969	3.0373118411557924	-1530.4161500879136	-2.0369838957670128	2290.888945347787	2291.0	2187.0	2248.0	2333.0	2395.0	0.0	0.0	0.0	0.0	0.0	0.0	2990.0	2242.828178694158	-48.06076665362889	2207.5	1275.0	1632.0	2060.0	2468.0	2833.85	2610652.0	0.1081574761575856	23803.0	23803.0	23325.55758807588	108.89009648603836	108.0	105.0	107.0
Position_2	37	23	23.0	0.3833333333333333	0.0063888888888888	0.1481501887611097	-65515.000000000175	-205555.0000000001	-205425.3992208674	2168.4825762721766	2171.0	2014.0	2113.0	2227.0	2308.0	-1725.9310014697617	-2.2972141629562524	-5415.152972710313	-7.207568606677427	2290.888945347787	2291.0	2187.0	2248.0	2333.0	2395.0	0.0	0.0	0.0	0.0	0.0	0.0	2922.0	2114.860325621251	-176.0286197265359	2178.0	1103.0	1442.9	1967.5	2301.0	2563.7	2468042.0	0.1950237591687353	73555.00000000001	73555.00000000001	73076.32706639568	108.89009648603836	108.0	105.0	107.0
Position_2	38	23	23.0	0.3833333333333333	0.0063888888888888	0.1303305188315625	89569.00000000009	-19270.99999999992	-19170.27343044257	2168.4825762721766	2171.0	2014.0	2113.0	2227.0	2308.0	3549.870953689352	4.724878239360527	-763.7638373605503	-1.0165696675268925	2290.888945347787	2291.0	2187.0	2248.0	2333.0	2395.0	0.0	0.0	0.0	0.0	0.0	0.0	3193.0	2269.7530319735392	-21.1359133742476	2219.0	1313.0	1818.9	2117.5	2432.0	2819.4	2058666.0	0.0856473900541022	30697.000000000004	30697.000000000004	30324.972278681125	108.89009648603836	108.0	105.0	107.0
Position_2	41	23	23.0	0.3833333333333333	0.0063888888888888	0.1909088641860515	-52757.00000000004	-133277.00000000003	-133202.482328365	2168.4825762721766	2171.0	2014.0	2113.0	2227.0	2308.0	-3345.1600424010967	-4.452408016435859	-8450.687017288526	-11.247864420011028	2290.888945347787	2291.0	2187.0	2248.0	2333.0	2395.0	0.0	0.0	0.0	0.0	0.0	0.0	3091.0	2092.375558867362	-198.5133864804248	2113.0	1127.0	1310.0	1903.0	2338.0	2746.0	1403984.0	0.2084037453921561	39519.0	39519.0	39243.77331752484	108.89009648603836	108.0	105.0	107.0
Position_2	44	23	23.0	0.3833333333333333	0.0063888888888888	0.1142232216183401	74272.99999999999	52552.99999999999	52573.10089205057	2168.4825762721766	2171.0	2014.0	2113.0	2227.0	2308.0	33287.484414546794	44.30564175576178	23553.0700044118	31.3491361758721	2290.888945347787	2291.0	2187.0	2248.0	2333.0	2395.0	0.0	0.0	0.0	0.0	0.0	0.0	3241.0	2581.3480662983425	290.45912095055564	2504.0	2109.0	2215.0	2333.0	2789.0	3114.0	467224.0	0.067116643839788	2210.0	2210.0	2135.7585252935864	108.89009648603836	108.0	105.0	107.0
Position_2	45	23	23.0	0.3833333333333333	0.0063888888888888	0.1178991613936054	-8109.000000000051	-55509.00000000005	-55465.13341237585	2168.4825762721766	2171.0	2014.0	2113.0	2227.0	2308.0	-1138.0422088967196	-1.5147341800415337	-7790.305213176429	-10.368896238737824	2290.888945347787	2291.0	2187.0	2248.0	2333.0	2395.0	0.0	0.0	0.0	0.0	0.0	0.0	2729.0	2150.470886075949	-140.4180592718376	2184.0	1343.0	1676.1	1999.0	2331.5	2518.3	849436.0	0.1186989177075077	15558.0	15558.0	15395.981312104788	108.89009648603836	108.0	105.0	107.0
Position_2	46	23	23.0	0.3833333333333333	0.0063888888888888	0.1090405971383434	-21334.99999999997	-44494.99999999997	-44473.56645212283	2168.4825762721766	2171.0	2014.0	2113.0	2227.0	2308.0	-8691.182029627282	-11.567963281433912	-18125.80944027496	-24.12545236500597	2290.888945347787	2291.0	2187.0	2248.0	2333.0	2395.0	0.0	0.0	0.0	0.0	0.0	0.0	2500.0	2060.455958549223	-230.4329867985639	2122.0	1437.0	1601.6	1937.0	2237.0	2317.8	397668.0	0.0877257479183466	2469.0	2469.0	2389.836438572719	108.89009648603836	108.0	105.0	107.0
Position_2	47	23	23.0	0.3833333333333333	0.0063888888888888	0.1505817813980018	113633.0000000002	-3006.9999999998054	-2899.054878048604	2168.4825762721766	2171.0	2014.0	2113.0	2227.0	2308.0	4440.400326966186	5.910172835191994	-117.5035753978724	-0.1563972588545681	2290.888945347787	2291.0	2187.0	2248.0	2333.0	2395.0	0.0	0.0	0.0	0.0	0.0	0.0	3233.0	2287.9063786008232	-2.9825667469635846	2243.0	1185.0	1752.7	2096.0	2512.0	2876.15	2223845.0	0.2080139025981003	50748.0	50748.0	50349.31097560976	108.89009648603836	108.0	105.0	107.0
Position_2	48	23	23.0	0.3833333333333333	0.0063888888888888	0.1087494587329048	-58125.0	-76125.0	-76108.34180216803	2168.4825762721766	2171.0	2014.0	2113.0	2227.0	2308.0	-32323.61664891027	-43.02273375969956	-42333.5108369599	-56.34590292399362	2290.888945347787	2291.0	2187.0	2248.0	2333.0	2395.0	0.0	0.0	0.0	0.0	0.0	0.0	2215.0	1783.5	-507.3889453477868	1789.5	1378.0	1486.15	1625.0	1938.5	2108.7499999999995	267525.0	0.0898486375665248	3079.9999999999995	3079.9999999999995	3018.47391598916	108.89009648603836	108.0	105.0	107.0
Position_2	1	24	24.0	0.4	0.0066666666666666	0.1294869975019658	13660.000000000224	-159960.99999999977	-160594.61720867205	2170.091188853951	2173.0	2015.0	2114.0	2229.0	2311.0	269.4791062705264	0.3586766904460706	-3155.647680683668	-4.200167062989962	2292.4342818428186	2292.0	2189.0	2250.0	2336.0	2397.0	0.0	0.0	0.0	0.0	0.0	0.0	3230.0	2182.362577107608	-110.07170473521046	2177.0	964.0	1773.8	2063.0	2302.0	2605.0	3184067.0	0.081712779822616	32597.0	32597.0	31855.6382113821	108.98993224289524	108.0	105.0	107.0
Position_2	4	24	24.0	0.4	0.0066666666666666	0.1516742534472415	44013.9999999998	-159833.0000000002	-160576.9247967484	2170.091188853951	2173.0	2015.0	2114.0	2229.0	2311.0	668.5886729402938	0.889891523683531	-2427.921419595279	-3.231563409481316	2292.4342818428186	2292.0	2189.0	2250.0	2336.0	2397.0	0.0	0.0	0.0	0.0	0.0	0.0	3134.0	2198.6941039112667	-93.7401779315519	2211.0	1018.0	1457.6	2084.0	2356.0	2743.0	3766363.0	0.1734801818438731	68948.0	68948.0	68077.5731707317	108.98993224289524	108.0	105.0	107.0
Position_2	7	24	24.0	0.4	0.0066666666666666	0.0924589841138284	36642.00000000013	-145070.99999999988	-145734.14837398383	2170.091188853951	2173.0	2015.0	2114.0	2229.0	2311.0	647.1843937429949	0.8614024280719262	-2562.297013937274	-3.410417325550512	2292.4342818428186	2292.0	2189.0	2250.0	2336.0	2397.0	0.0	0.0	0.0	0.0	0.0	0.0	2909.0	2196.996070726916	-95.43821111590296	2195.0	1377.0	1892.6	2085.0	2314.0	2540.7	3354813.0	0.0950028872297063	42536.000000000015	42536.000000000015	41760.08536585367	108.98993224289524	108.0	105.0	107.0
Position_2	12	24	24.0	0.4	0.0066666666666666	0.1564438131419686	-59338.00000000015	-223320.0000000001	-223918.4403794041	2170.091188853951	2173.0	2015.0	2114.0	2229.0	2311.0	-1250.8345682258353	-1.664860810308587	-4707.546189224326	-6.265743977857577	2292.4342818428186	2292.0	2189.0	2250.0	2336.0	2397.0	0.0	0.0	0.0	0.0	0.0	0.0	2925.0	2129.9390420899854	-162.4952397528332	2164.0	935.0	1323.55	2030.25	2307.5	2605.5999999999995	2935056.0	0.1523600455594796	62560.00000000001	62560.00000000001	61859.79674796748	108.98993224289524	108.0	105.0	107.0
Position_2	14	24	24.0	0.4	0.0066666666666666	0.1286838860674056	224830.9999999998	4561.999999999793	3758.144308942631	2170.091188853951	2173.0	2015.0	2114.0	2229.0	2311.0	2951.450532281718	3.928380658466966	59.88728123910225	0.079709971329245	2292.4342818428186	2292.0	2189.0	2250.0	2336.0	2397.0	0.0	0.0	0.0	0.0	0.0	0.0	3069.0	2294.464613722312	2.030331879493588	2239.0	1134.0	1944.0	2131.0	2443.5	2857.0	4247054.0	0.0854715990554554	29625.000000000007	29625.000000000007	28684.45121951219	108.98993224289524	108.0	105.0	107.0
Position_2	16	24	24.0	0.4	0.0066666666666666	0.1368617961605824	-133559.99999999977	-314201.99999999977	-314861.23983739835	2170.091188853951	2173.0	2015.0	2114.0	2229.0	2311.0	-2329.9899603083754	-3.101216637170448	-5481.338016687728	-7.295660900211366	2292.4342818428186	2292.0	2189.0	2250.0	2336.0	2397.0	0.0	0.0	0.0	0.0	0.0	0.0	2870.0	2085.01581027668	-207.4184715661385	2140.0	1131.0	1391.85	2020.5	2230.0	2457.0	3165054.0	0.109114386129537	37912.000000000015	37912.000000000015	37140.65853658537	108.98993224289524	108.0	105.0	107.0
Position_2	19	24	24.0	0.4	0.0066666666666666	0.1099998515087144	-9974.999999999922	-172290.9999999999	-172883.36043360445	2170.091188853951	2173.0	2015.0	2114.0	2229.0	2311.0	-237.74264582255304	-0.316435461589818	-4106.357713424941	-5.465562116568596	2292.4342818428186	2292.0	2189.0	2250.0	2336.0	2397.0	0.0	0.0	0.0	0.0	0.0	0.0	2975.0	2165.686950146628	-126.74733169619094	2182.0	1245.0	1688.0	2085.75	2282.0	2540.85	2953997.0	0.0886033863591085	34477.00000000001	34477.00000000001	33783.91056910569	108.98993224289524	108.0	105.0	107.0
Position_2	22	24	24.0	0.4	0.0066666666666666	0.111773120883039	99853.00000000028	-70197.99999999971	-70818.58875338745	2170.091188853951	2173.0	2015.0	2114.0	2229.0	2311.0	2069.926147475686	2.7550717022901376	-1455.1858802489376	-1.936852406611336	2292.4342818428186	2292.0	2189.0	2250.0	2336.0	2397.0	0.0	0.0	0.0	0.0	0.0	0.0	3040.0	2242.8761371588525	-49.55814468396602	2197.0	1428.0	1920.0	2081.0	2356.0	2760.2	3205070.0	0.1916022553617535	76038.99999999999	76038.99999999999	75312.88211382112	108.98993224289524	108.0	105.0	107.0
Position_2	25	24	24.0	0.4	0.0066666666666666	0.1417851456219632	-128118.99999999964	-317804.99999999965	-318497.2452574524	2170.091188853951	2173.0	2015.0	2114.0	2229.0	2311.0	-2295.938382282802	-3.0558939868184094	-5695.17946269786	-7.58028386485085	2292.4342818428186	2292.0	2189.0	2250.0	2336.0	2397.0	0.0	0.0	0.0	0.0	0.0	0.0	2924.0	2092.624215809285	-199.8100660335336	2125.5	1057.0	1430.0500000000002	1993.0	2251.0	2528.7	3335643.0	0.1136199798897889	39951.000000000015	39951.000000000015	39141.0406504065	108.98993224289524	108.0	105.0	107.0
Position_2	27	24	24.0	0.4	0.0066666666666666	0.1174454592270931	20121.99999999995	-127914.00000000006	-128454.24661246636	2170.091188853951	2173.0	2015.0	2114.0	2229.0	2311.0	523.52536283438	0.6968122579325597	-3328.01030024834	-4.429581709630539	2292.4342818428186	2292.0	2189.0	2250.0	2336.0	2397.0	0.0	0.0	0.0	0.0	0.0	0.0	2864.0	2189.175241157556	-103.25904068526232	2200.5	1160.0	1721.75	2085.0	2337.25	2566.85	2723334.0	0.2025998877618911	65741.99999999999	65741.99999999999	65109.886178861765	108.98993224289524	108.0	105.0	107.0
Position_2	28	24	24.0	0.4	0.0066666666666666	0.1457394502247883	148350.99999999977	-35385.00000000022	-36055.53116531208	2170.091188853951	2173.0	2015.0	2114.0	2229.0	2311.0	2687.8765291517952	3.5775636603010392	-641.1180981863082	-0.8533281886859762	2292.4342818428186	2292.0	2189.0	2250.0	2336.0	2397.0	0.0	0.0	0.0	0.0	0.0	0.0	3146.0	2269.08225388601	-23.352027956808342	2221.0	1078.0	1819.9	2094.75	2465.0	2859.0999999999995	3503463.0	0.0893809770597473	38162.99999999999	38162.99999999999	37378.44715447153	108.98993224289524	108.0	105.0	107.0
Position_2	31	24	24.0	0.4	0.0066666666666666	0.1167527222221258	209437.00000000032	-1549.9999999996844	-2319.981707316998	2170.091188853951	2173.0	2015.0	2114.0	2229.0	2311.0	3050.371770084461	4.060044825982416	-22.575171739615943	-0.0300475535854288	2292.4342818428186	2292.0	2189.0	2250.0	2336.0	2397.0	0.0	0.0	0.0	0.0	0.0	0.0	2989.0	2291.125775521715	-1.3085063211037775	2246.0	1331.0	1904.0	2136.0	2447.0	2798.2	4062166.0	0.1085105641260801	43136.00000000001	43136.00000000001	42235.08536585366	108.98993224289524	108.0	105.0	107.0
Position_2	33	24	24.0	0.4	0.0066666666666666	0.1295703740556624	48715.00000000005	-162866.99999999997	-163639.15311653138	2170.091188853951	2173.0	2015.0	2114.0	2229.0	2311.0	686.3462875322855	0.913526908705472	-2294.63534458628	-3.054159643644338	2292.4342818428186	2292.0	2189.0	2250.0	2336.0	2397.0	0.0	0.0	0.0	0.0	0.0	0.0	3056.0	2200.398762654668	-92.03551918815036	2217.0	1229.0	1662.0	2073.25	2365.0	2641.0	3912309.0	0.0984122327540164	36951.99999999999	36951.99999999999	36048.544715447126	108.98993224289524	108.0	105.0	107.0
Position_2	36	24	24.0	0.4	0.0066666666666666	0.1411142254263127	111888.99999999977	-32934.000000000255	-33462.52100271045	2170.091188853951	2173.0	2015.0	2114.0	2229.0	2311.0	2944.4811623052	3.919104427028221	-866.6941575969079	-1.1535699237614845	2292.4342818428186	2292.0	2189.0	2250.0	2336.0	2397.0	0.0	0.0	0.0	0.0	0.0	0.0	3098.0	2264.93837304848	-27.495908794338902	2228.0	1274.0	1710.4	2096.0	2446.0	2850.2	2756430.0	0.0889055192681576	26928.00000000001	26928.00000000001	26309.60569105692	108.98993224289524	108.0	105.0	107.0
Position_2	37	24	24.0	0.4	0.0066666666666666	0.1792717725091751	40953.00000000015	-124694.99999999984	-125299.52032520328	2170.091188853951	2173.0	2015.0	2114.0	2229.0	2311.0	907.9481051673284	1.2084789279777142	-2764.549336406112	-3.679615166756534	2292.4342818428186	2292.0	2189.0	2250.0	2336.0	2397.0	0.0	0.0	0.0	0.0	0.0	0.0	4095.0	2202.4202586206898	-90.0140232221288	2213.5	1105.0	1494.75	2042.75	2359.0	2796.9	3065769.0	0.1865625119584544	86519.00000000001	86519.00000000001	85811.68292682928	108.98993224289524	108.0	105.0	107.0
Position_2	38	24	24.0	0.4	0.0066666666666666	0.145270321240558	83678.00000000022	-53171.999999999774	-53671.42411924112	2170.091188853951	2173.0	2015.0	2114.0	2229.0	2311.0	2389.2002682960783	3.18002555710208	-1518.1834731451302	-2.0207022027561683	2292.4342818428186	2292.0	2189.0	2250.0	2336.0	2397.0	0.0	0.0	0.0	0.0	0.0	0.0	3248.0	2245.7634782608698	-46.6708035819488	2210.0	1281.0	1636.0	2090.0	2382.75	2850.1	2582628.0	0.0847344222959085	34010.999999999985	34010.999999999985	33426.65040650404	108.98993224289524	108.0	105.0	107.0
Position_2	41	24	24.0	0.4	0.0066666666666666	0.1912083041325776	-41171.00000000007	-172428.00000000006	-172907.01287262895	2170.091188853951	2173.0	2015.0	2114.0	2229.0	2311.0	-1237.5036120514417	-1.6471173076404686	-5182.780909348952	-6.898281390343454	2292.4342818428186	2292.0	2189.0	2250.0	2336.0	2397.0	0.0	0.0	0.0	0.0	0.0	0.0	3282.0	2135.673617407072	-156.760664435747	2138.0	1020.0	1354.7	1933.0	2345.0	2869.3	2355648.0	0.2263708104338682	72279.0	72279.0	71718.5325203252	108.98993224289524	108.0	105.0	107.0
Position_2	44	24	24.0	0.4	0.0066666666666666	0.1211350259782589	79640.00000000003	5860.000000000027	5590.745257452518	2170.091188853951	2173.0	2015.0	2114.0	2229.0	2311.0	5237.347501750855	6.970909524830387	385.3698689133618	0.5129272955236847	2292.4342818428186	2292.0	2189.0	2250.0	2336.0	2397.0	0.0	0.0	0.0	0.0	0.0	0.0	3000.0	2301.451612903226	9.017331060407288	2252.5	1389.0	1881.7	2124.75	2499.0	2798.45	1426900.0	0.1007369434596381	9651.999999999996	9651.999999999996	9336.95934959349	108.98993224289524	108.0	105.0	107.0
Position_2	45	24	24.0	0.4	0.0066666666666666	0.134645718602425	31328.999999999865	-61372.00000000014	-61710.3055555558	2170.091188853951	2173.0	2015.0	2114.0	2229.0	2311.0	1571.9237287843364	2.092230483011952	-3079.322770690189	-4.0985786077886415	2292.4342818428186	2292.0	2189.0	2250.0	2336.0	2397.0	0.0	0.0	0.0	0.0	0.0	0.0	3212.0	2213.216944801027	-79.21733704179178	2212.0	1200.0	1666.8	2065.0	2377.0	2743.1	1724096.0	0.085430462836454	22479.0	22479.0	22083.166666666657	108.98993224289524	108.0	105.0	107.0
Position_2	46	24	24.0	0.4	0.0066666666666666	0.1531246700903992	16963.000000000146	-60386.999999999854	-60669.28319783192	2170.091188853951	2173.0	2015.0	2114.0	2229.0	2311.0	1088.101089818315	1.4482625505481768	-3873.557773439713	-5.155705396448257	2292.4342818428186	2292.0	2189.0	2250.0	2336.0	2397.0	0.0	0.0	0.0	0.0	0.0	0.0	3087.0	2199.096923076924	-93.33735876589526	2185.0	1190.0	1560.9	2064.0	2351.0	2805.1	1429413.0	0.0974706349431188	13309.999999999996	13309.999999999996	12979.715447154464	108.98993224289524	108.0	105.0	107.0
Position_2	47	24	24.0	0.4	0.0066666666666666	0.1512202838725115	89994.00000000007	-32099.99999999992	-32545.57317073177	2170.091188853951	2173.0	2015.0	2114.0	2229.0	2311.0	3185.4223320509145	4.239797123959767	-1136.2097124123163	-1.5122951272207932	2292.4342818428186	2292.0	2189.0	2250.0	2336.0	2397.0	0.0	0.0	0.0	0.0	0.0	0.0	3082.0	2260.7134502923977	-31.720831550420822	2226.0	1097.0	1709.75	2090.75	2449.0	2870.5	2319492.0	0.2023577895740008	56538.0	56538.0	56016.65853658536	108.98993224289524	108.0	105.0	107.0
Position_2	48	24	24.0	0.4	0.0066666666666666	0.1478665372976944	-106713.0	-154194.0	-154367.27845528463	2170.091188853951	2173.0	2015.0	2114.0	2229.0	2311.0	-13684.678438981904	-18.214307002284915	-19773.554367512632	-26.31860086315931	2292.4342818428186	2292.0	2189.0	2250.0	2336.0	2397.0	0.0	0.0	0.0	0.0	0.0	0.0	2390.0	1905.548872180451	-386.88540966236746	1988.0	1259.0	1390.6	1674.5	2143.0	2261.1	760314.0	0.1768752022297228	15878.000000000002	15878.000000000002	15675.256097560976	108.98993224289524	108.0	105.0	107.0
Position_2	50	24	24.0	0.4	0.0066666666666666	0.1137283528239299	67262.99999999994	13593.999999999942	13398.13888888877	2170.091188853951	2173.0	2015.0	2114.0	2229.0	2311.0	7403.816735845892	9.854480075410882	1496.327620045028	1.991612062279932	2292.4342818428186	2292.0	2189.0	2250.0	2336.0	2397.0	0.0	0.0	0.0	0.0	0.0	0.0	3053.0	2322.141906873614	29.70762503079549	2340.0	1361.0	1795.0	2205.5	2489.0	2675.0	1047286.0	0.0506717539616329	10972.000000000007	10972.000000000007	10742.833333333336	108.98993224289524	108.0	105.0	107.0
Position_2	53	24	24.0	0.4	0.0066666666666666	0.1240803269677187	-54242.0	-79470.0	-79562.06775067754	2170.091188853951	2173.0	2015.0	2114.0	2229.0	2311.0	-18231.48715902745	-24.26610940866554	-26710.9672307052	-35.55229738406862	2292.4342818428186	2292.0	2189.0	2250.0	2336.0	2397.0	0.0	0.0	0.0	0.0	0.0	0.0	2333.0	1917.1415094339625	-375.2927724088563	1930.5	1380.0	1503.3	1731.5	2136.25	2247.45	406434.0	0.0768747750564846	2733.999999999998	2733.999999999998	2626.2764227642247	108.98993224289524	108.0	105.0	107.0
Position_2	1	25	25.0	0.4166666666666667	0.0069444444444444	0.1167905077771975	38831.00000000022	-128601.99999999978	-127784.18919376648	2167.118784347689	2170.0	2012.0	2111.0	2225.0	2307.0	811.0276333078277	1.0794777799327184	-2685.9925239796166	-3.5750560494168693	2288.4187556458896	2289.0	2186.0	2245.0	2331.0	2393.0	0.0	0.0	0.0	0.0	0.0	0.0	3114.0	2197.5984363894813	-90.82031925640833	2193.0	1030.0	1827.8	2085.0	2317.0	2590.7	3092021.0	0.0852131038581609	26477.000000000007	27884.000000000007	27034.65243902439	109.15907303886831	109.0	105.0	107.0
Position_2	4	25	25.0	0.4166666666666667	0.0069444444444444	0.1626175458745001	28698.999999999964	-176219.00000000003	-175218.097222222	2167.118784347689	2170.0	2012.0	2111.0	2225.0	2307.0	449.1323294818528	0.597795130540346	-2757.784242271952	-3.670610826463967	2288.4187556458896	2289.0	2186.0	2245.0	2331.0	2393.0	0.0	0.0	0.0	0.0	0.0	0.0	3195.0	2186.6660859465737	-101.7526696993159	2215.0	1040.0	1392.05	2057.25	2364.75	2721.8	3765439.0	0.1772348972462045	69675.0	71397.0	70357.49999999999	109.15907303886831	109.0	105.0	107.0
Position_2	7	25	25.0	0.4166666666666667	0.0069444444444444	0.1000331631969874	84781.00000000032	-129418.99999999968	-128372.76016260104	2167.118784347689	2170.0	2012.0	2111.0	2225.0	2307.0	1233.6007432717893	1.641922589294751	-1883.1032258818684	-2.5064103936487667	2288.4187556458896	2289.0	2186.0	2245.0	2331.0	2393.0	0.0	0.0	0.0	0.0	0.0	0.0	3225.0	2217.100555555556	-71.3182000903339	2209.0	1250.0	1909.95	2104.0	2322.25	2560.05	3990781.0	0.0781301243806409	44401.0	46201.0	45114.414634146335	109.15907303886831	109.0	105.0	107.0
Position_2	12	25	25.0	0.4166666666666667	0.0069444444444444	0.1583283225619678	-13886.999999999762	-186436.99999999977	-185594.1956865397	2167.118784347689	2170.0	2012.0	2111.0	2225.0	2307.0	-270.3989598484871	-0.3599010155583363	-3630.184408243191	-4.831775447371687	2288.4187556458896	2289.0	2186.0	2245.0	2331.0	2393.0	0.0	0.0	0.0	0.0	0.0	0.0	3303.0	2160.42275862069	-127.9959970251998	2177.0	949.0	1384.95	2034.0	2316.75	2696.65	3132613.0	0.2084833240269974	70051.00000000001	71501.00000000001	70625.69512195123	109.15907303886831	109.0	105.0	107.0
Position_2	14	25	25.0	0.4166666666666667	0.0069444444444444	0.12583315069497	246222.0	24168.000000000007	25252.60196476995	2167.118784347689	2170.0	2012.0	2111.0	2225.0	2307.0	3305.2949785579026	4.399347616460568	324.4322970400184	0.4318193873602645	2288.4187556458896	2289.0	2186.0	2245.0	2331.0	2393.0	0.0	0.0	0.0	0.0	0.0	0.0	3080.0	2301.951768488746	13.533012842856351	2245.0	1255.0	1895.25	2112.0	2471.75	2867.0	4295442.0	0.0847081801193232	25241.000000000007	27107.000000000007	25980.573170731703	109.15907303886831	109.0	105.0	107.0
Position_2	16	25	25.0	0.4166666666666667	0.0069444444444444	0.130893166514087	-134770.0000000003	-317911.0000000003	-317016.4649390245	2167.118784347689	2170.0	2012.0	2111.0	2225.0	2307.0	-2356.014566591726	-3.135855388133588	-5557.638546262087	-7.397216905074837	2288.4187556458896	2289.0	2186.0	2245.0	2331.0	2393.0	0.0	0.0	0.0	0.0	0.0	0.0	2744.0	2082.430149447693	-205.9886061981965	2141.0	1145.0	1423.9	2012.0	2238.5	2404.2	3204860.0	0.1074885911723597	31871.00000000002	33410.000000000015	32480.96951219513	109.15907303886831	109.0	105.0	107.0
Position_2	19	25	25.0	0.4166666666666667	0.0069444444444444	0.0946233388437514	21059.99999999989	-137329.00000000012	-136555.3637646792	2167.118784347689	2170.0	2012.0	2111.0	2225.0	2307.0	527.3288537929897	0.7018747043984691	-3438.629827281002	-4.5768163001110125	2288.4187556458896	2289.0	2186.0	2245.0	2331.0	2393.0	0.0	0.0	0.0	0.0	0.0	0.0	3284.0	2185.822689706987	-102.59606593890248	2188.0	1387.0	1866.0	2080.0	2289.5	2517.5	2909330.0	0.0817284031802818	36111.99999999999	37442.99999999999	36639.530487804856	109.15907303886831	109.0	105.0	107.0
Position_2	22	25	25.0	0.4166666666666667	0.0069444444444444	0.1142240863368552	94279.99999999977	-77913.00000000025	-77071.93941960255	2167.118784347689	2170.0	2012.0	2111.0	2225.0	2307.0	1930.1611713431653	2.5690445190577536	-1595.0853557791784	-2.1230586085420864	2288.4187556458896	2289.0	2186.0	2245.0	2331.0	2393.0	0.0	0.0	0.0	0.0	0.0	0.0	3033.0	2235.1554941257773	-53.26326152011234	2191.0	1390.0	1915.3	2078.0	2343.0	2757.2000000000003	3234270.0	0.2216155177974476	67793.0	69240.0	68366.50609756097	109.15907303886831	109.0	105.0	107.0
Position_2	25	25	25.0	0.4166666666666667	0.0069444444444444	0.1289896038385148	-128533.99999999977	-306676.99999999977	-305806.87720189657	2167.118784347689	2170.0	2012.0	2111.0	2225.0	2307.0	-2550.848032010133	-3.3951787306054864	-6086.221714976367	-8.100761102633543	2288.4187556458896	2289.0	2186.0	2245.0	2331.0	2393.0	0.0	0.0	0.0	0.0	0.0	0.0	2835.0	2084.1389445557784	-204.27981109011125	2124.0	1100.0	1487.2	1995.0	2222.0	2446.2	3119956.0	0.1180343706973071	34369.00000000001	35866.00000000001	34962.32317073171	109.15907303886831	109.0	105.0	107.0
Position_2	27	25	25.0	0.4166666666666667	0.0069444444444444	0.095260854373134	20972.00000000022	-128967.99999999978	-128235.63211382071	2167.118784347689	2170.0	2012.0	2111.0	2225.0	2307.0	539.4938744648689	0.7180663469127405	-3317.6352280175647	-4.4157724884913785	2288.4187556458896	2289.0	2186.0	2245.0	2331.0	2393.0	0.0	0.0	0.0	0.0	0.0	0.0	2679.0	2186.6444444444446	-101.77431120144502	2207.0	1158.0	1874.7	2098.0	2309.5	2472.1	2755172.0	0.1895866406852848	67321.0	68581.0	67820.39024390244	109.15907303886831	109.0	105.0	107.0
Position_2	28	25	25.0	0.4166666666666667	0.0069444444444444	0.1481213258808302	135431.00000000023	-47352.99999999977	-46460.20867208624	2167.118784347689	2170.0	2012.0	2111.0	2225.0	2307.0	2583.9101877666258	3.439184459917379	-903.4556277463226	-1.2024994405303555	2288.4187556458896	2289.0	2186.0	2245.0	2331.0	2393.0	0.0	0.0	0.0	0.0	0.0	0.0	3055.0	2258.171223958333	-30.247531687556148	2217.0	1042.0	1799.0	2075.75	2469.0	2834.25	3468551.0	0.0892219566635088	35945.000000000015	37481.000000000015	36553.780487804885	109.15907303886831	109.0	105.0	107.0
Position_2	31	25	25.0	0.4166666666666667	0.0069444444444444	0.139463708222879	163828.00000000015	-48229.99999999983	-47194.22256097516	2167.118784347689	2170.0	2012.0	2111.0	2225.0	2307.0	2316.6217171504923	3.083423505527305	-681.9998133296368	-0.9077417515417464	2288.4187556458896	2289.0	2186.0	2245.0	2331.0	2393.0	0.0	0.0	0.0	0.0	0.0	0.0	3025.0	2261.934904601572	-26.48385104431827	2232.5	1017.0	1761.3000000000002	2100.0	2445.0	2815.9	4030768.0	0.139585303349067	40030.99999999998	41812.99999999998	40737.28048780485	109.15907303886831	109.0	105.0	107.0
Position_2	33	25	25.0	0.4166666666666667	0.0069444444444444	0.1064252103162068	42050.00000000002	-113483.0	-112723.31362917772	2167.118784347689	2170.0	2012.0	2111.0	2225.0	2307.0	933.7344198230778	1.2428005127845163	-2519.9282559995786	-3.354024508735439	2288.4187556458896	2289.0	2186.0	2245.0	2331.0	2393.0	0.0	0.0	0.0	0.0	0.0	0.0	2838.0	2202.1729150726856	-86.24584057320408	2211.0	1248.0	1801.3	2097.0	2328.0	2578.5	2878240.0	0.0716153743472153	23385.000000000004	24692.000000000004	23903.01829268292	109.15907303886831	109.0	105.0	107.0
Position_2	36	25	25.0	0.4166666666666667	0.0069444444444444	0.1223589548212176	171646.9999999998	6831.999999999782	7637.023430442641	2167.118784347689	2170.0	2012.0	2111.0	2225.0	2307.0	3691.553493688707	4.913457700099668	146.93349414135096	0.1955684807021381	2288.4187556458896	2289.0	2186.0	2245.0	2331.0	2393.0	0.0	0.0	0.0	0.0	0.0	0.0	3082.0	2293.9328519855594	5.514096339669777	2244.0	1310.0	1882.6	2120.0	2466.0	2816.8	3177097.0	0.1054097291756384	32955.99999999999	34340.99999999999	33504.93292682926	109.15907303886831	109.0	105.0	107.0
Position_2	37	25	25.0	0.4166666666666667	0.0069444444444444	0.1486641188376091	-67880.00000000019	-226626.0000000001	-225850.62003161697	2167.118784347689	2170.0	2012.0	2111.0	2225.0	2307.0	-1518.4046076874793	-2.0209965328320347	-5069.38660314941	-6.747353568791865	2288.4187556458896	2289.0	2186.0	2245.0	2331.0	2393.0	0.0	0.0	0.0	0.0	0.0	0.0	2845.0	2119.1154422788604	-169.3033133670292	2172.0	1122.0	1443.6	1985.0	2308.0	2583.7	2826900.0	0.2636123760979531	84076.99999999999	85410.99999999999	84605.71951219511	109.15907303886831	109.0	105.0	107.0
Position_2	38	25	25.0	0.4166666666666667	0.0069444444444444	0.1603074434733651	126077.99999999996	-22672.000000000025	-21945.444557362065	2167.118784347689	2170.0	2012.0	2111.0	2225.0	2307.0	3137.464441875632	4.175965172136467	-564.1951317930522	-0.7509437204165523	2288.4187556458896	2289.0	2186.0	2245.0	2331.0	2393.0	0.0	0.0	0.0	0.0	0.0	0.0	3598.0	2270.8624	-17.556355645889653	2210.0	1123.0	1581.0500000000002	2097.0	2450.5	2928.55	2838578.0	0.0864434369638294	34685.999999999985	35935.999999999985	35181.426829268275	109.15907303886831	109.0	105.0	107.0
Position_2	41	25	25.0	0.4166666666666667	0.0069444444444444	0.2038305610520832	-5252.999999999895	-157215.99999999988	-156473.75095980096	2167.118784347689	2170.0	2012.0	2111.0	2225.0	2307.0	-124.96218889106962	-0.1663246734140136	-3739.9686824098194	-4.977898316287469	2288.4187556458896	2289.0	2186.0	2245.0	2331.0	2393.0	0.0	0.0	0.0	0.0	0.0	0.0	3574.0	2165.886452623336	-122.5323030225536	2136.0	1021.0	1317.6	1966.0	2366.0	2990.2	2765837.0	0.2172511645470142	84551.0	85828.0	85057.12804878048	109.15907303886831	109.0	105.0	107.0
Position_2	44	25	25.0	0.4166666666666667	0.0069444444444444	0.126158499417067	46774.00000000002	-69250.99999999997	-68684.28675474237	2167.118784347689	2170.0	2012.0	2111.0	2225.0	2307.0	1686.2456606694125	2.244392974350988	-2496.562155193428	-3.322924228562452	2288.4187556458896	2289.0	2186.0	2245.0	2331.0	2393.0	0.0	0.0	0.0	0.0	0.0	0.0	2893.0	2217.9733333333334	-70.44542231255627	2188.0	1280.0	1761.7	2059.5	2365.0	2734.9	2162524.0	0.1101183352305627	17505.000000000004	18480.000000000004	17891.432926829268	109.15907303886831	109.0	105.0	107.0
Position_2	45	25	25.0	0.4166666666666667	0.0069444444444444	0.1303810820577364	66961.9999999998	-41209.0000000002	-40680.64888211387	2167.118784347689	2170.0	2012.0	2111.0	2225.0	2307.0	2604.7524307592944	3.4669254853406204	-1602.9874095630446	-2.133576242128412	2288.4187556458896	2289.0	2186.0	2245.0	2331.0	2393.0	0.0	0.0	0.0	0.0	0.0	0.0	3119.0	2243.6655665566554	-44.75318908923418	2225.0	1238.0	1832.4	2074.0	2390.0	2808.6	2039492.0	0.0721378088228301	27042.000000000007	27951.000000000007	27402.274390243903	109.15907303886831	109.0	105.0	107.0
Position_2	46	25	25.0	0.4166666666666667	0.0069444444444444	0.1527309628343657	46737.99999999988	-82139.00000000013	-81509.5123644986	2167.118784347689	2170.0	2012.0	2111.0	2225.0	2307.0	1354.038054073947	1.802224649972424	-2379.633953604784	-3.1672927922479674	2288.4187556458896	2289.0	2186.0	2245.0	2331.0	2393.0	0.0	0.0	0.0	0.0	0.0	0.0	3089.0	2213.1560480147737	-75.26270763111597	2197.0	1127.0	1591.4	2051.5	2375.0	2817.8	2396848.0	0.0902425684959113	16696.999999999996	17779.999999999996	17126.23780487804	109.15907303886831	109.0	105.0	107.0
Position_2	47	25	25.0	0.4166666666666667	0.0069444444444444	0.1157810752296898	15174.999999999978	-100850.00000000004	-100283.2867547424	2167.118784347689	2170.0	2012.0	2111.0	2225.0	2307.0	569.6797994117297	0.7582438130170122	-3785.977447820299	-5.039135983048817	2288.4187556458896	2289.0	2186.0	2245.0	2331.0	2393.0	0.0	0.0	0.0	0.0	0.0	0.0	2783.0	2185.5641025641025	-102.85465308178708	2188.0	1121.0	1827.4	2071.5	2326.0	2554.6	2130925.0	0.1759139345941683	54000.0	54975.0	54386.432926829264	109.15907303886831	109.0	105.0	107.0
Position_2	48	25	25.0	0.4166666666666667	0.0069444444444444	0.1518380776755215	-126972.00000000006	-217174.0000000001	-216733.4167795844	2167.118784347689	2170.0	2012.0	2111.0	2225.0	2307.0	-6339.07553096707	-8.43730953171717	-10842.40926631259	-14.43124673346206	2288.4187556458896	2289.0	2186.0	2245.0	2331.0	2393.0	0.0	0.0	0.0	0.0	0.0	0.0	2518.0	2002.490765171504	-285.9279904743857	2064.0	1121.0	1375.25	1842.5	2234.75	2389.3	1517888.0	0.2432323156628126	37287.99999999999	38045.99999999999	37588.42682926828	109.15907303886831	109.0	105.0	107.0
Position_2	50	25	25.0	0.4166666666666667	0.0069444444444444	0.1054823401680018	47523.000000000015	-42916.99999999999	-42475.25429087611	2167.118784347689	2170.0	2012.0	2111.0	2225.0	2307.0	2341.836855242032	3.116984854327144	-2114.8625363807464	-2.814882035922773	2288.4187556458896	2289.0	2186.0	2245.0	2331.0	2393.0	0.0	0.0	0.0	0.0	0.0	0.0	2823.0	2232.5302631578948	-55.88849248799488	2232.5	1235.0	1831.75	2117.0	2383.25	2594.0	1696723.0	0.0781418949131416	20079.000000000004	20839.000000000004	20380.21951219512	109.15907303886831	109.0	105.0	107.0
Position_2	53	25	25.0	0.4166666666666667	0.0069444444444444	0.145763349861903	-92867.99999999996	-157246.99999999997	-156932.54680442627	2167.118784347689	2170.0	2012.0	2111.0	2225.0	2307.0	-7629.779369921961	-10.15523634136613	-12918.98088235042	-17.195163554408406	2288.4187556458896	2289.0	2186.0	2245.0	2331.0	2393.0	0.0	0.0	0.0	0.0	0.0	0.0	2608.0	1998.3401109057304	-290.07864474015946	2080.0	1281.0	1387.0	1807.0	2205.0	2358.0	1081102.0	0.1140922247461474	6954.999999999998	7495.999999999998	7169.420731707312	109.15907303886831	109.0	105.0	107.0
Position_2	56	25	25.0	0.4166666666666667	0.0069444444444444	0.09802472824053	44447.00000000007	-7198.999999999937	-6946.739950316038	2167.118784347689	2170.0	2012.0	2111.0	2225.0	2307.0	5150.1578613215615	6.854860113418998	-834.1617306826904	-1.1102692635386608	2288.4187556458896	2289.0	2186.0	2245.0	2331.0	2393.0	0.0	0.0	0.0	0.0	0.0	0.0	2964.0	2272.412442396313	-16.006313249576124	2223.5	1814.0	1974.55	2112.75	2404.25	2716.05	986227.0	0.069369978512494	8431.0	8865.0	8603.01219512195	109.15907303886831	109.0	105.0	107.0
Position_2	1	26	26.0	0.4333333333333333	0.0072222222222222	0.1395352653446663	41739.00000000001	-125099.0	-126134.66892502244	2170.806878825021	2173.0	2014.0	2115.0	2229.0	2312.0	854.0231198212714	1.1367047724821122	-2559.654957390479	-3.4069007482867275	2292.7387082204154	2292.0	2190.0	2250.0	2335.0	2398.0	0.0	0.0	0.0	0.0	0.0	0.0	3207.0	2202.771041369472	-89.96766685094326	2185.5	1046.0	1732.1	2034.0	2362.0	2741.8500000000004	3088285.0	0.0616662586587615	26223.0	26223.0	25509.968383017163	109.11997877152858	108.0	105.0	107.0
Position_2	4	26	26.0	0.4333333333333333	0.0072222222222222	0.1634805794225587	54154.99999999983	-146717.00000000015	-147963.93947606144	2170.806878825021	2173.0	2014.0	2115.0	2229.0	2312.0	833.3665751421051	1.109210911514142	-2257.7609418359298	-3.0050798135836225	2292.7387082204154	2292.0	2190.0	2250.0	2335.0	2398.0	0.0	0.0	0.0	0.0	0.0	0.0	3312.0	2205.082345971564	-87.65636224885156	2229.5	1067.0	1396.15	2066.0	2388.0	2723.5999999999995	3722179.0	0.1878253479716205	63408.99999999999	63408.99999999999	62550.514001806674	109.11997877152858	108.0	105.0	107.0
Position_2	7	26	26.0	0.4333333333333333	0.0072222222222222	0.0790525633978103	16724.999999999716	-168201.0000000003	-169348.9525745259	2170.806878825021	2173.0	2014.0	2115.0	2229.0	2312.0	294.62213752046904	0.3921420650397442	-2962.9738806027704	-3.943718235082288	2292.7387082204154	2292.0	2190.0	2250.0	2335.0	2398.0	0.0	0.0	0.0	0.0	0.0	0.0	2734.0	2183.762548262548	-108.97615995786737	2195.0	1222.0	1915.3	2100.0	2283.0	2439.35	3393567.0	0.0809441741092619	37845.99999999999	37845.99999999999	37055.66395663956	109.11997877152858	108.0	105.0	107.0
Position_2	12	26	26.0	0.4333333333333333	0.0072222222222222	0.1503115212523824	-13981.999999999938	-182248.0	-183292.53342366737	2170.806878825021	2173.0	2014.0	2115.0	2229.0	2312.0	-286.4639457391135	-0.3812835117787601	-3733.9065357647096	-4.9698295991028285	2292.7387082204154	2292.0	2190.0	2250.0	2335.0	2398.0	0.0	0.0	0.0	0.0	0.0	0.0	3180.0	2163.111739745403	-129.6269684750123	2178.0	911.0	1446.3	2051.25	2315.0	2684.7	3058640.0	0.1777066839468201	75994.0	75994.0	75274.86540198736	109.11997877152858	108.0	105.0	107.0
Position_2	14	26	26.0	0.4333333333333333	0.0072222222222222	0.1227038693028842	293152.9999999996	50273.99999999959	48766.29652213166	2170.806878825021	2173.0	2014.0	2115.0	2229.0	2312.0	3533.002445739108	4.702426255278752	605.8889554501803	0.80643819970419	2292.7387082204154	2292.0	2190.0	2250.0	2335.0	2398.0	0.0	0.0	0.0	0.0	0.0	0.0	3196.0	2316.63204311612	23.8933348957039	2252.0	1277.0	1945.0	2122.0	2489.0	2875.0	4728246.0	0.0816470349534577	28714.000000000007	28714.000000000007	27675.98464317977	109.11997877152858	108.0	105.0	107.0
Position_2	16	26	26.0	0.4333333333333333	0.0072222222222222	0.1327724120796653	-108732.99999999984	-296038.9999999998	-297201.7267389337	2170.806878825021	2173.0	2014.0	2115.0	2229.0	2312.0	-1851.0915525603048	-2.4638028564577663	-5039.825003710013	-6.708007079938026	2292.7387082204154	2292.0	2190.0	2250.0	2335.0	2398.0	0.0	0.0	0.0	0.0	0.0	0.0	2827.0	2103.919313850064	-188.8193943703518	2150.0	1134.0	1416.3	2015.25	2264.75	2463.35	3311569.0	0.1070478308539955	32697.999999999985	32697.999999999985	31897.49232158987	109.11997877152858	108.0	105.0	107.0
Position_2	19	26	26.0	0.4333333333333333	0.0072222222222222	0.1043887841865414	35588.00000000002	-128036.99999999996	-129052.72380307122	2170.806878825021	2173.0	2014.0	2115.0	2229.0	2312.0	801.3609841418062	1.066611469892744	-2883.102628036539	-3.837409597916633	2292.7387082204154	2292.0	2190.0	2250.0	2335.0	2398.0	0.0	0.0	0.0	0.0	0.0	0.0	3137.0	2198.882181818182	-93.8565264022336	2207.0	1267.0	1791.7	2111.5	2314.0	2551.8	3023463.0	0.0984765956047541	34802.00000000001	34802.00000000001	34102.70009033425	109.11997877152858	108.0	105.0	107.0
Position_2	22	26	26.0	0.4333333333333333	0.0072222222222222	0.1163308391267649	57020.99999999981	-107556.0000000002	-108577.63346883476	2170.806878825021	2173.0	2014.0	2115.0	2229.0	2312.0	1258.7367352301378	1.675378594591313	-2374.295229729633	-3.160186950770141	2292.7387082204154	2292.0	2190.0	2250.0	2335.0	2398.0	0.0	0.0	0.0	0.0	0.0	0.0	3053.0	2214.229934924078	-78.5087732963375	2181.0	1368.0	1833.0	2064.0	2345.0	2729.8	3062280.0	0.1711732790126414	69679.00000000001	69679.00000000001	68975.63143631439	109.11997877152858	108.0	105.0	107.0
Position_2	25	26	26.0	0.4333333333333333	0.0072222222222222	0.1163891079888138	-147224.0	-325486.0	-326592.5849141824	2170.806878825021	2173.0	2014.0	2115.0	2229.0	2312.0	-2770.583397344425	-3.6876465018654296	-6125.2656337828585	-8.152728558564984	2292.7387082204154	2292.0	2190.0	2250.0	2335.0	2398.0	0.0	0.0	0.0	0.0	0.0	0.0	2633.0	2074.7196261682243	-218.01908205219115	2119.0	1134.0	1521.25	2019.25	2209.0	2376.0	3107930.0	0.0933566324033504	26763.000000000007	26763.000000000007	26001.14453477869	109.11997877152858	108.0	105.0	107.0
Position_2	27	26	26.0	0.4333333333333333	0.0072222222222222	0.1079220232537039	29124.00000000014	-136761.99999999985	-137791.759259259	2170.806878825021	2173.0	2014.0	2115.0	2229.0	2312.0	634.1997126240732	0.8441198175026414	-2978.1081272453303	-3.963861917363534	2292.7387082204154	2292.0	2190.0	2250.0	2335.0	2398.0	0.0	0.0	0.0	0.0	0.0	0.0	3081.0	2193.8923959827835	-98.846312237632	2217.5	1154.0	1806.6	2102.75	2336.0	2497.0	3058286.0	0.1858703327323203	72245.99999999999	72245.99999999999	71537.03703703702	109.11997877152858	108.0	105.0	107.0
Position_2	28	26	26.0	0.4333333333333333	0.0072222222222222	0.1351502777862249	93467.99999999993	-83842.00000000009	-84942.67524841911	2170.806878825021	2173.0	2014.0	2115.0	2229.0	2312.0	1990.754378600466	2.6496940779172204	-1785.7323213358648	-2.376809719698036	2292.7387082204154	2292.0	2190.0	2250.0	2335.0	2398.0	0.0	0.0	0.0	0.0	0.0	0.0	3054.0	2235.730201342282	-57.00850687813363	2219.0	1078.0	1734.7	2081.0	2401.0	2769.4	3331238.0	0.0942724884103091	37597.000000000015	37597.000000000015	36839.213188798574	109.11997877152858	108.0	105.0	107.0
Position_2	31	26	26.0	0.4333333333333333	0.0072222222222222	0.1254797513685992	185009.0	-8485.000000000056	-9686.139566395574	2170.806878825021	2173.0	2014.0	2115.0	2229.0	2312.0	3198.398212262221	4.257068020521016	-146.68696566677912	-0.195240351302483	2292.7387082204154	2292.0	2190.0	2250.0	2335.0	2398.0	0.0	0.0	0.0	0.0	0.0	0.0	3142.0	2286.781672816728	-5.957035403687314	2233.0	1141.0	1861.75	2128.0	2452.0	2813.5	3718307.0	0.1085126068035967	36693.00000000001	36693.00000000001	35866.04607046071	109.11997877152858	108.0	105.0	107.0
Position_2	33	26	26.0	0.4333333333333333	0.0072222222222222	0.121727345836817	3913.00000000007	-164471.99999999994	-165517.2721318878	2170.806878825021	2173.0	2014.0	2115.0	2229.0	2312.0	77.98730680473018	0.1038011053570958	-3277.9781049801554	-4.3629888577285865	2292.7387082204154	2292.0	2190.0	2250.0	2335.0	2398.0	0.0	0.0	0.0	0.0	0.0	0.0	2920.0	2175.765371024735	-116.9733371956804	2177.0	1175.0	1641.5	2076.0	2311.0	2597.6	3078708.0	0.0684455556695246	21952.000000000004	21952.000000000004	21232.35682023488	109.11997877152858	108.0	105.0	107.0
Position_2	36	26	26.0	0.4333333333333333	0.0072222222222222	0.1127213013093539	190826.99999999985	8161.999999999844	7028.082881662132	2170.806878825021	2173.0	2014.0	2115.0	2229.0	2312.0	3590.7582329697275	4.779299208082707	153.58292431101663	0.2044188722579631	2292.7387082204154	2292.0	2190.0	2250.0	2335.0	2398.0	0.0	0.0	0.0	0.0	0.0	0.0	3172.0	2297.317263843648	4.57855562323266	2249.0	1408.0	1947.7	2133.5	2431.5	2806.6	3526382.0	0.1058399939122125	42822.000000000015	42822.000000000015	42041.32700993678	109.11997877152858	108.0	105.0	107.0
Position_2	37	26	26.0	0.4333333333333333	0.0072222222222222	0.1383378862332158	-52075.00000000029	-214748.0000000003	-215757.81413730825	2170.806878825021	2173.0	2014.0	2115.0	2229.0	2312.0	-1109.0450576914832	-1.476138971787364	-4573.503755144112	-6.087333498096813	2292.7387082204154	2292.0	2190.0	2250.0	2335.0	2398.0	0.0	0.0	0.0	0.0	0.0	0.0	2802.0	2134.9056327724943	-157.83307544792115	2193.0	1170.0	1487.6	2019.0	2323.0	2524.7	2918416.0	0.2397475631287123	73711.00000000001	73711.00000000001	73015.76874435414	109.11997877152858	108.0	105.0	107.0
Position_2	38	26	26.0	0.4333333333333333	0.0072222222222222	0.1603586509446302	152976.99999999977	-7911.000000000229	-8909.733514001913	2170.806878825021	2173.0	2014.0	2115.0	2229.0	2312.0	3473.335243369568	4.623009208924894	-179.61886499472135	-0.2390727093079741	2292.7387082204154	2292.0	2190.0	2250.0	2335.0	2398.0	0.0	0.0	0.0	0.0	0.0	0.0	3491.0	2286.148668639053	-6.590039581362362	2222.0	1114.0	1659.55	2107.75	2480.0	2958.8	3090873.0	0.0917569135830018	34716.00000000001	34716.00000000001	34028.39747064139	109.11997877152858	108.0	105.0	107.0
Position_2	41	26	26.0	0.4333333333333333	0.0072222222222222	0.1937044673805009	-754.0000000002829	-169139.0000000003	-170184.27213188814	2170.806878825021	2173.0	2014.0	2115.0	2229.0	2312.0	-14.896819393574884	-0.0198276666128481	-3341.688508499896	-4.447787404813361	2292.7387082204154	2292.0	2190.0	2250.0	2335.0	2398.0	0.0	0.0	0.0	0.0	0.0	0.0	3431.0	2172.467137809187	-120.27157041122835	2159.0	973.0	1348.7	1949.5	2416.0	2923.9	3074041.0	0.2334848978600412	90050.00000000001	90050.00000000001	89330.35682023488	109.11997877152858	108.0	105.0	107.0
Position_2	44	26	26.0	0.4333333333333333	0.0072222222222222	0.1193668428810008	80186.99999999977	-65945.00000000023	-66852.13369467041	2170.806878825021	2173.0	2014.0	2115.0	2229.0	2312.0	2077.054785926814	2.764559920068589	-1708.1494239458343	-2.273546883271905	2292.7387082204154	2292.0	2190.0	2250.0	2335.0	2398.0	0.0	0.0	0.0	0.0	0.0	0.0	3002.0	2238.298859934853	-54.43984828556222	2197.5	1355.0	1848.0	2096.0	2369.0	2744.65	2748631.0	0.1069226558267099	23754.000000000007	23754.000000000007	23129.461607949423	109.11997877152858	108.0	105.0	107.0
Position_2	45	26	26.0	0.4333333333333333	0.0072222222222222	0.1239903743651862	66140.00000000019	-58571.99999999981	-59346.1662149952	2170.806878825021	2173.0	2014.0	2115.0	2229.0	2312.0	2143.7033647977382	2.8532691785457893	-1898.412359887093	-2.5267868510097213	2292.7387082204154	2292.0	2190.0	2250.0	2335.0	2398.0	0.0	0.0	0.0	0.0	0.0	0.0	3202.0	2236.110687022901	-56.6280211975145	2206.0	1265.0	1852.05	2078.0	2363.0	2785.95	2343444.0	0.0715571309657997	30247.0	30247.0	29714.006323396567	109.11997877152858	108.0	105.0	107.0
Position_2	46	26	26.0	0.4333333333333333	0.0072222222222222	0.1516135305507868	82652.00000000015	-57886.999999999854	-58759.4144083105	2170.806878825021	2173.0	2014.0	2115.0	2229.0	2312.0	2128.843371102298	2.833490526937159	-1490.978515014739	-1.9844924034846176	2292.7387082204154	2292.0	2190.0	2250.0	2335.0	2398.0	0.0	0.0	0.0	0.0	0.0	0.0	3166.0	2242.9847586790856	-49.7539495413298	2207.0	1159.0	1704.0	2048.0	2431.0	2856.0	2648965.0	0.0886833232191499	19861.0	19861.0	19260.36495031617	109.11997877152858	108.0	105.0	107.0
Position_2	47	26	26.0	0.4333333333333333	0.0072222222222222	0.12238539295786	-6152.999999999877	-141693.99999999988	-142535.38866305308	2170.806878825021	2173.0	2014.0	2115.0	2229.0	2312.0	-179.02554647880063	-0.2382830023632836	-4122.679308104609	-5.487286159087234	2292.7387082204154	2292.0	2190.0	2250.0	2335.0	2398.0	0.0	0.0	0.0	0.0	0.0	0.0	3098.0	2167.597892888499	-125.14081533191666	2185.0	1218.0	1691.0	2032.5	2343.5	2546.0	2468894.0	0.2254623902950603	58916.0	58916.0	58336.72538392051	109.11997877152858	108.0	105.0	107.0
Position_2	48	26	26.0	0.4333333333333333	0.0072222222222222	0.143736798787059	-124858.00000000006	-242906.0000000001	-243638.7985546522	2170.806878825021	2173.0	2014.0	2115.0	2229.0	2312.0	-4267.560449390768	-5.680122958139111	-8302.359788877873	-11.050440878996447	2292.7387082204154	2292.0	2190.0	2250.0	2335.0	2398.0	0.0	0.0	0.0	0.0	0.0	0.0	2594.0	2047.1350806451608	-245.60362757525425	2111.0	1125.0	1353.75	1930.75	2239.75	2410.45	2030758.0	0.1914620416026867	44385.00000000001	44385.00000000001	43880.48690153569	109.11997877152858	108.0	105.0	107.0
Position_2	50	26	26.0	0.4333333333333333	0.0072222222222222	0.1133980131094836	50562.99999999996	-61178.00000000005	-61871.64701897015	2170.806878825021	2173.0	2014.0	2115.0	2229.0	2312.0	1869.6527987486315	2.4885078751344287	-2262.1604517501723	-3.01093556127948	2292.7387082204154	2292.0	2190.0	2250.0	2335.0	2398.0	0.0	0.0	0.0	0.0	0.0	0.0	3001.0	2226.8477103301384	-65.89099789027705	2232.0	1250.0	1817.2	2096.0	2364.5	2622.4999999999995	2091010.0	0.0692882978769185	25744.00000000001	25744.00000000001	25266.44173441736	109.11997877152858	108.0	105.0	107.0
Position_2	53	26	26.0	0.4333333333333333	0.0072222222222222	0.1488882467935531	-88308.00000000007	-198502.0000000001	-199186.0438121048	2170.806878825021	2173.0	2014.0	2115.0	2229.0	2312.0	-3231.680492348217	-4.301366735315476	-7264.291356299604	-9.668771795234772	2292.7387082204154	2292.0	2190.0	2250.0	2335.0	2398.0	0.0	0.0	0.0	0.0	0.0	0.0	2860.0	2077.634989200864	-215.1037190195516	2127.5	1170.0	1441.25	1912.0	2289.5	2497.0	1923890.0	0.1008056686736386	13569.000000000004	13569.000000000004	13098.053297199644	109.11997877152858	108.0	105.0	107.0
Position_2	56	26	26.0	0.4333333333333333	0.0072222222222222	0.0953896966035206	12420.0	-75164.0	-75707.68925022577	2170.806878825021	2173.0	2014.0	2115.0	2229.0	2312.0	659.2399145166171	0.8774483262216173	-3989.622297482045	-5.310187277948603	2292.7387082204154	2292.0	2190.0	2250.0	2335.0	2398.0	0.0	0.0	0.0	0.0	0.0	0.0	2784.0	2189.875	-102.86370822041545	2182.5	1244.0	1896.75	2071.75	2307.0	2557.0	1611748.0	0.0818100479708235	15779.999999999996	15779.999999999996	15405.683830171634	109.11997877152858	108.0	105.0	107.0
Position_2	59	26	26.0	0.4333333333333333	0.0072222222222222	0.1059270016133195	58291.99999999994	6407.999999999938	6085.923215898803	2170.806878825021	2173.0	2014.0	2115.0	2229.0	2312.0	7426.170717668567	9.884233225216862	816.3539072054443	1.0865670504904463	2292.7387082204154	2292.0	2190.0	2250.0	2335.0	2398.0	0.0	0.0	0.0	0.0	0.0	0.0	2904.0	2306.697247706422	13.95853948600643	2299.0	1495.0	1935.5	2134.5	2473.0	2734.5	1005720.0	0.1091053521849917	11672.000000000004	11672.000000000004	11450.258355916898	109.11997877152858	108.0	105.0	107.0
Position_2	60	26	26.0	0.4333333333333333	0.0072222222222222	0.0998462837611022	25115.00000000006	-20580.99999999994	-20864.66395663948	2170.806878825021	2173.0	2014.0	2115.0	2229.0	2312.0	3919.0353694519385	5.21623607674053	-3211.5336228823385	-4.274551252056392	2292.7387082204154	2292.0	2190.0	2250.0	2335.0	2398.0	0.0	0.0	0.0	0.0	0.0	0.0	2945.0	2238.403645833333	-54.33506238708196	2222.0	1575.0	1880.0	2108.0	2339.75	2624.05	859547.0	0.088968406778671	9678.0	9678.0	9482.704607046073	109.11997877152858	108.0	105.0	107.0
Position_2	1	27	27.0	0.45	0.0075	0.1402141492966894	89560.00000000028	-95599.99999999972	-96819.97357723545	2169.3943600651683	2172.0	2013.0	2113.0	2229.0	2312.0	1498.89481232724	1.9950289952075568	-1599.981510255508	-2.129575390150081	2292.790650406504	2292.0	2189.0	2250.0	2335.0	2397.0	0.0	0.0	0.0	0.0	0.0	0.0	3958.0	2230.04277381724	-62.74787658926471	2209.0	1016.0	1771.1	2070.0	2356.5	2830.7	3440956.0	0.0670576184548562	28163.000000000004	29706.000000000004	28809.9240063234	109.20868352086508	109.0	105.0	107.0
Position_2	4	27	27.0	0.45	0.0075	0.1529961182808696	23970.999999999985	-181469.0	-182822.5934959349	2169.3943600651683	2172.0	2013.0	2113.0	2229.0	2312.0	360.4680584637157	0.4797829858152055	-2728.8714739206566	-3.6321279317883937	2292.790650406504	2292.0	2189.0	2250.0	2335.0	2397.0	0.0	0.0	0.0	0.0	0.0	0.0	3125.0	2186.0017523364486	-106.78889807005544	2221.0	1099.0	1436.55	2054.0	2367.0	2684.3499999999995	3742435.0	0.1559219257108881	54048.0	55760.0	54765.77958446251	109.20868352086508	109.0	105.0	107.0
Position_2	7	27	27.0	0.45	0.0075	0.0871434471083348	28873.99999999992	-167326.0000000001	-168618.71341463417	2169.3943600651683	2172.0	2013.0	2113.0	2229.0	2312.0	508.3966912103331	0.6766759960009533	-2946.17942624716	-3.92136481633497	2292.790650406504	2292.0	2189.0	2250.0	2335.0	2397.0	0.0	0.0	0.0	0.0	0.0	0.0	2660.0	2189.6599388379204	-103.1307115685836	2209.0	944.0	1880.4	2118.0	2296.0	2440.3	3580094.0	0.0793120227067072	34447.0	36082.0	35132.49627371273	109.20868352086508	109.0	105.0	107.0
Position_2	12	27	27.0	0.45	0.0075	0.1125296796681423	24347.000000000247	-151212.99999999977	-152369.72154471514	2169.3943600651683	2172.0	2013.0	2113.0	2229.0	2312.0	488.0233148405709	0.6495590320527997	-3030.988191850593	-4.034245283353139	2292.790650406504	2292.0	2189.0	2250.0	2335.0	2397.0	0.0	0.0	0.0	0.0	0.0	0.0	2838.0	2188.6418318523583	-104.14881855414568	2193.0	975.0	1758.8000000000002	2091.0	2324.5	2557.0	3201983.0	0.1620925499217386	68008.00000000001	69471.00000000001	68621.38290424572	109.20868352086508	109.0	105.0	107.0
Position_2	14	27	27.0	0.45	0.0075	0.1314728447499263	304748.99999999977	66788.9999999998	65221.1402439023	2169.3943600651683	2172.0	2013.0	2113.0	2229.0	2312.0	3731.4204100976	4.966520565839904	817.7806580825794	1.0884660559079131	2292.790650406504	2292.0	2189.0	2250.0	2335.0	2397.0	0.0	0.0	0.0	0.0	0.0	0.0	3222.0	2325.680786686838	32.89013628033399	2276.0	1166.0	1961.1	2137.0	2486.0	2918.399999999999	4611825.0	0.0730597939988735	25916.000000000007	27899.000000000007	26747.40006775068	109.20868352086508	109.0	105.0	107.0
Position_2	16	27	27.0	0.45	0.0075	0.1242542232875411	-62596.00000000005	-256516.0000000001	-257793.69105691047	2169.3943600651683	2172.0	2013.0	2113.0	2229.0	2312.0	-1022.8402840905565	-1.3614004181245305	-4191.5601366504725	-5.578966541881779	2292.790650406504	2292.0	2189.0	2250.0	2335.0	2397.0	0.0	0.0	0.0	0.0	0.0	0.0	2723.0	2133.2648514851485	-159.52579892135554	2163.5	1115.0	1554.0	2042.0	2286.25	2504.25	3447356.0	0.0890443791005882	32731.0	34347.0	33408.53026196928	109.20868352086508	109.0	105.0	107.0
Position_2	19	27	27.0	0.45	0.0075	0.096197073655514	26407.99999999996	-130552.00000000004	-131586.1707317073	2169.3943600651683	2172.0	2013.0	2113.0	2229.0	2312.0	661.704468695	0.8807286478330449	-3271.237571836936	-4.3540172081149615	2292.790650406504	2292.0	2189.0	2250.0	2335.0	2397.0	0.0	0.0	0.0	0.0	0.0	0.0	2783.0	2192.189602446483	-100.60104796002088	2212.0	1186.0	1808.05	2097.0	2316.0	2510.3	2867384.0	0.0795235176598241	28676.000000000004	29984.000000000004	29224.39701897019	109.20868352086508	109.0	105.0	107.0
Position_2	22	27	27.0	0.45	0.0075	0.1369166674370569	73731.99999999984	-115148.00000000016	-116392.48373983752	2169.3943600651683	2172.0	2013.0	2113.0	2229.0	2312.0	1380.6242998890743	1.8376109431523573	-2156.1347431729464	-2.869815343163192	2292.790650406504	2292.0	2189.0	2250.0	2335.0	2397.0	0.0	0.0	0.0	0.0	0.0	0.0	3124.0	2218.843710292249	-73.94694011425509	2174.0	1094.0	1796.65	2060.25	2366.5	2793.199999999999	3492460.0	0.1674938002581611	74366.99999999999	75940.99999999999	75026.92118337848	109.20868352086508	109.0	105.0	107.0
Position_2	25	27	27.0	0.45	0.0075	0.1156745126052021	-138861.00000000015	-315501.0000000002	-316664.8373983741	2169.3943600651683	2172.0	2013.0	2113.0	2229.0	2312.0	-2702.30916970288	-3.5967735048745326	-6139.817841945742	-8.172097547629782	2292.790650406504	2292.0	2189.0	2250.0	2335.0	2397.0	0.0	0.0	0.0	0.0	0.0	0.0	2737.0	2077.665081521739	-215.12556888476504	2110.0	1140.0	1565.75	1980.0	2234.0	2395.0	3058323.0	0.1007930530936297	24738.0	26210.0	25355.156278229435	109.20868352086508	109.0	105.0	107.0
Position_2	27	27	27.0	0.45	0.0075	0.1034624334567981	42385.00000000007	-124054.99999999993	-125151.63211382102	2169.3943600651683	2172.0	2013.0	2113.0	2229.0	2312.0	908.9101851885184	1.209759456485918	-2660.253698798193	-3.5407976731003945	2292.790650406504	2292.0	2189.0	2250.0	2335.0	2397.0	0.0	0.0	0.0	0.0	0.0	0.0	2882.0	2202.5587599134824	-90.23189049302164	2220.0	1184.0	1850.0	2088.5	2346.0	2521.0	3054949.0	0.187604666279292	63607.99999999999	64994.99999999999	64189.51885727188	109.20868352086508	109.0	105.0	107.0
Position_2	28	27	27.0	0.45	0.0075	0.1121751385730766	13248.999999999862	-147071.00000000015	-148127.3089430895	2169.3943600651683	2172.0	2013.0	2113.0	2229.0	2312.0	314.72817318966554	0.4189031985154448	-3493.6513819290385	-4.65004998934755	2292.790650406504	2292.0	2189.0	2250.0	2335.0	2397.0	0.0	0.0	0.0	0.0	0.0	0.0	3035.0	2181.916916167665	-110.87373423883946	2186.0	1089.0	1781.25	2089.0	2297.25	2548.5	2915041.0	0.0794019227603784	31653.0	32989.0	32213.136404697376	109.20868352086508	109.0	105.0	107.0
Position_2	31	27	27.0	0.45	0.0075	0.0991927544515989	203893.0000000003	17413.000000000306	16184.329268293044	2169.3943600651683	2172.0	2013.0	2113.0	2229.0	2312.0	3884.769533714514	5.170628249374019	331.76956487261424	0.4415852908454495	2292.790650406504	2292.0	2189.0	2250.0	2335.0	2397.0	0.0	0.0	0.0	0.0	0.0	0.0	3054.0	2303.205276705277	10.414626298772871	2249.0	1787.0	2018.0	2149.0	2410.0	2783.05	3579181.0	0.0822411225245718	25811.0	27365.0	26462.53590785908	109.20868352086508	109.0	105.0	107.0
Position_2	33	27	27.0	0.45	0.0075	0.1232690015092199	10653.999999999744	-156386.00000000026	-157486.58536585385	2169.3943600651683	2172.0	2013.0	2113.0	2229.0	2312.0	214.2573211142442	0.285176494403059	-3145.0014473224187	-4.18599692638614	2292.790650406504	2292.0	2189.0	2250.0	2335.0	2397.0	0.0	0.0	0.0	0.0	0.0	0.0	2869.0	2179.653735632184	-113.1369147743203	2166.5	1187.0	1689.2	2039.0	2345.25	2621.0	3034078.0	0.0706108469513771	19662.0	21054.0	20245.61517615176	109.20868352086508	109.0	105.0	107.0
Position_2	36	27	27.0	0.45	0.0075	0.136321864379818	175957.99999999977	-13882.000000000227	-15132.8089430896	2169.3943600651683	2172.0	2013.0	2113.0	2229.0	2312.0	3318.942934291476	4.417513045541954	-261.84410946836795	-0.3485145097023976	2292.790650406504	2292.0	2189.0	2250.0	2335.0	2397.0	0.0	0.0	0.0	0.0	0.0	0.0	3092.0	2283.2250316055624	-9.565618800941593	2256.5	1042.0	1818.5	2143.25	2421.0	2836.95	3612062.0	0.1165121548708378	44861.00000000001	46443.00000000001	45524.275293586266	109.20868352086508	109.0	105.0	107.0
Position_2	37	27	27.0	0.45	0.0075	0.1357710994281895	-20664.00000000016	-176904.00000000015	-177933.4268292684	2169.3943600651683	2172.0	2013.0	2113.0	2229.0	2312.0	-476.0026079892883	-0.6335594712337427	-4075.046717176563	-5.423887180562006	2292.790650406504	2292.0	2189.0	2250.0	2335.0	2397.0	0.0	0.0	0.0	0.0	0.0	0.0	3101.0	2156.1290322580644	-136.66161814843963	2201.5	1216.0	1502.15	2047.25	2346.0	2553.95	2807280.0	0.172292158887158	54869.0	56171.0	55414.88143631436	109.20868352086508	109.0	105.0	107.0
Position_2	38	27	27.0	0.45	0.0075	0.142408257465384	135576.00000000026	-21743.99999999973	-22780.54268292652	2169.3943600651683	2172.0	2013.0	2113.0	2229.0	2312.0	3156.170876737054	4.200863436937019	-506.1941607937212	-0.6737444280164429	2292.790650406504	2292.0	2189.0	2250.0	2335.0	2397.0	0.0	0.0	0.0	0.0	0.0	0.0	3359.0	2275.414187643021	-17.376462763483232	2225.0	1085.0	1856.5	2103.0	2413.0	2907.5	2983068.0	0.0886318531216475	31343.999999999985	32654.999999999985	31893.65481029808	109.20868352086508	109.0	105.0	107.0
Position_2	41	27	27.0	0.45	0.0075	0.1720354781052577	-43401.00000000004	-215721.00000000003	-216856.37398373985	2169.3943600651683	2172.0	2013.0	2113.0	2229.0	2312.0	-825.7541897087908	-1.0990788265024003	-4104.341364442523	-5.462878356072998	2292.790650406504	2292.0	2189.0	2250.0	2335.0	2397.0	0.0	0.0	0.0	0.0	0.0	0.0	3294.0	2141.776462395543	-151.01418801096088	2145.0	1031.0	1343.25	2002.75	2332.25	2736.25	3075591.0	0.2387194912463131	88832.99999999999	90269.0	89435.06278229447	109.20868352086508	109.0	105.0	107.0
Position_2	44	27	27.0	0.45	0.0075	0.1186459568569152	91124.00000000007	-75195.99999999991	-76291.8414634145	2169.3943600651683	2172.0	2013.0	2113.0	2229.0	2312.0	1973.100477088973	2.626196735005423	-1628.2128031603322	-2.167151241006402	2292.790650406504	2292.0	2189.0	2250.0	2335.0	2397.0	0.0	0.0	0.0	0.0	0.0	0.0	3014.0	2237.746031746032	-55.044618660472224	2189.0	1364.0	1877.25	2088.0	2370.0	2756.75	3101516.0	0.123138553986244	24068.000000000004	25454.000000000004	24649.09959349593	109.20868352086508	109.0	105.0	107.0
Position_2	45	27	27.0	0.45	0.0075	0.1303457952988015	124067.99999999984	-47892.00000000016	-49025.00203252044	2169.3943600651683	2172.0	2013.0	2113.0	2229.0	2312.0	2571.327705369857	3.4224371758472807	-992.5688047326772	-1.3211090790991933	2292.790650406504	2292.0	2189.0	2250.0	2335.0	2397.0	0.0	0.0	0.0	0.0	0.0	0.0	3146.0	2258.579204466155	-34.21144594034922	2195.0	1267.0	1853.0	2090.0	2357.0	2863.5999999999995	3236544.0	0.0651647504370754	30277.00000000001	31710.00000000001	30877.804990966582	109.20868352086508	109.0	105.0	107.0
Position_2	46	27	27.0	0.45	0.0075	0.1501678394524514	46928.00000000019	-107751.9999999998	-108771.1483739835	2169.3943600651683	2172.0	2013.0	2113.0	2229.0	2312.0	1171.6508217726805	1.5594672437794372	-2690.2429114313227	-3.58071331511509	2292.790650406504	2292.0	2189.0	2250.0	2335.0	2397.0	0.0	0.0	0.0	0.0	0.0	0.0	3277.0	2208.4065166795967	-84.3841337269073	2204.0	1100.0	1584.8	2051.0	2394.0	2755.9999999999995	2846636.0	0.0815861290580902	20912.0	22201.0	21452.43100722673	109.20868352086508	109.0	105.0	107.0
Position_2	47	27	27.0	0.45	0.0075	0.1131969092088392	30700.999999999847	-94819.00000000016	-95646.02032520335	2169.3943600651683	2172.0	2013.0	2113.0	2229.0	2312.0	1051.169758370266	1.399106948390824	-3246.50224158532	-4.321094483550061	2292.790650406504	2292.0	2189.0	2250.0	2335.0	2397.0	0.0	0.0	0.0	0.0	0.0	0.0	2889.0	2201.35086042065	-91.43978998585408	2216.0	1151.0	1801.0	2073.25	2360.75	2563.5	2302613.0	0.1593241419018494	47536.00000000001	48582.00000000001	47974.549909665766	109.20868352086508	109.0	105.0	107.0
Position_2	48	27	27.0	0.45	0.0075	0.1363693681792279	-66706.9999999999	-201466.99999999988	-202354.9004065039	2169.3943600651683	2172.0	2013.0	2113.0	2229.0	2312.0	-1989.2384077247964	-2.647676320681704	-6007.853662870342	-7.996453225280424	2292.790650406504	2292.0	2189.0	2250.0	2335.0	2397.0	0.0	0.0	0.0	0.0	0.0	0.0	2750.0	2112.59928762244	-180.19136278406404	2152.0	1121.0	1480.1	1994.0	2290.5	2506.0	2372449.0	0.1798121550556931	52161.99999999999	53284.99999999999	52632.83322041552	109.20868352086508	109.0	105.0	107.0
Position_2	50	27	27.0	0.45	0.0075	0.1216291530871475	100207.99999999977	-31192.000000000226	-32057.762195122137	2169.3943600651683	2172.0	2013.0	2113.0	2229.0	2312.0	2882.630007183332	3.836780539561014	-897.2836019485803	-1.1942844741935603	2292.790650406504	2292.0	2189.0	2250.0	2335.0	2397.0	0.0	0.0	0.0	0.0	0.0	0.0	3289.0	2263.5141552511413	-29.27649515536268	2235.0	1258.0	1809.8	2128.0	2398.0	2759.3	2478548.0	0.0590995438468756	28184.0	29279.0	28643.09383468833	109.20868352086508	109.0	105.0	107.0
Position_2	53	27	27.0	0.45	0.0075	0.1446218562185337	-103425.99999999984	-230745.99999999985	-231584.8800813006	2169.3943600651683	2172.0	2013.0	2113.0	2229.0	2312.0	-3085.513380223672	-4.106818309077707	-6883.857738219519	-9.16241464957018	2292.790650406504	2292.0	2189.0	2250.0	2335.0	2397.0	0.0	0.0	0.0	0.0	0.0	0.0	2755.0	2074.5202639019794	-218.2703865045246	2125.0	1111.0	1422.0	1935.0	2273.0	2500.0	2201066.0	0.0844296290108309	12095.000000000007	13156.000000000007	12539.838866305334	109.20868352086508	109.0	105.0	107.0
Position_2	56	27	27.0	0.45	0.0075	0.1099161781268328	72534.00000000019	-59105.9999999998	-59973.34349593473	2169.3943600651683	2172.0	2013.0	2113.0	2229.0	2312.0	2094.2191069892606	2.7874056314027063	-1706.5226588593832	-2.271381658941839	2292.790650406504	2292.0	2189.0	2250.0	2335.0	2397.0	0.0	0.0	0.0	0.0	0.0	0.0	3283.0	2238.1203281677303	-54.67032223877368	2195.0	1313.0	1955.8	2091.0	2360.0	2692.4	2455218.0	0.0976564918393826	18990.000000000007	20087.000000000007	19449.93236224029	109.20868352086508	109.0	105.0	107.0
Position_2	59	27	27.0	0.45	0.0075	0.1186063477991951	8817.000000000073	-79502.99999999993	-80084.91869918689	2169.3943600651683	2172.0	2013.0	2113.0	2229.0	2312.0	499.998696950925	0.6654982656416812	-4508.494545048092	-6.000806239459011	2292.790650406504	2292.0	2189.0	2250.0	2335.0	2397.0	0.0	0.0	0.0	0.0	0.0	0.0	2767.0	2183.979619565217	-108.81103084128654	2195.5	1095.0	1705.75	2073.75	2347.0	2560.25	1607409.0	0.1062491528200797	21142.000000000004	21878.000000000004	21450.578139114725	109.20868352086508	109.0	105.0	107.0
Position_2	60	27	27.0	0.45	0.0075	0.1262266144589701	90522.99999999993	2082.9999999999063	1500.2906504064376	2169.3943600651683	2172.0	2013.0	2113.0	2229.0	2312.0	5591.290249510429	7.44200732209838	128.6596510249297	0.1712459955141814	2292.790650406504	2292.0	2189.0	2250.0	2335.0	2397.0	0.0	0.0	0.0	0.0	0.0	0.0	3045.0	2294.8263229308004	2.035672524296388	2239.0	1339.0	1925.8	2117.0	2471.0	2842.8	1691287.0	0.1019556389308108	18500.000000000007	19237.000000000007	18808.9974028907	109.20868352086508	109.0	105.0	107.0
Position_2	64	27	27.0	0.45	0.0075	0.0990091283572036	26244.00000000002	-69995.99999999999	-70630.10162601621	2169.3943600651683	2172.0	2013.0	2113.0	2229.0	2312.0	1227.4766000605318	1.6337713546805677	-3273.8321939428783	-4.357470650137971	2292.790650406504	2292.0	2189.0	2250.0	2335.0	2397.0	0.0	0.0	0.0	0.0	0.0	0.0	2694.0	2204.72319201995	-88.06745838655388	2218.0	1244.0	1847.25	2102.0	2338.5	2521.0	1768188.0	0.1533513735147385	25235.99999999999	26037.99999999999	25572.249548328804	109.20868352086508	109.0	105.0	107.0
Position_2	65	27	27.0	0.45	0.0075	0.1365778214158212	152951.00000000006	90431.00000000007	90019.07113821147	2169.3943600651683	2172.0	2013.0	2113.0	2229.0	2312.0	13691.538174864309	18.22343731074439	8095.007477500341	10.774454952552952	2292.790650406504	2292.0	2189.0	2250.0	2335.0	2397.0	0.0	0.0	0.0	0.0	0.0	0.0	3344.0	2465.5719769673706	172.78132656086655	2381.0	1759.0	2011.0	2200.0	2708.0	3100.0	1284563.0	0.0861380060442592	13215.000000000004	13736.000000000004	13433.43642728094	109.20868352086508	109.0	105.0	107.0
Position_2	66	27	27.0	0.45	0.0075	0.1035710559171756	47068.00000000011	-32131.99999999989	-32653.829268292546	2169.3943600651683	2172.0	2013.0	2113.0	2229.0	2312.0	3000.091572086276	3.993121882446833	-2048.078150638983	-2.7259920185004867	2292.790650406504	2292.0	2189.0	2250.0	2335.0	2397.0	0.0	0.0	0.0	0.0	0.0	0.0	3052.0	2243.315151515152	-49.475498891352345	2215.0	1446.0	1947.8	2116.0	2317.25	2714.15	1480588.0	0.0596851837186018	13441.000000000004	14101.000000000004	13717.714092140925	109.20868352086508	109.0	105.0	107.0
Position_2	68	27	27.0	0.45	0.0075	0.1690675757457687	-41413.00000000001	-67933.00000000001	-68107.73373983741	2169.3943600651683	2172.0	2013.0	2113.0	2229.0	2312.0	-13928.69411905173	-18.539091872457853	-22848.33210802263	-30.41113003577812	2292.790650406504	2292.0	2189.0	2250.0	2335.0	2397.0	0.0	0.0	0.0	0.0	0.0	0.0	2663.0	1984.6108597285067	-308.1797906779973	2002.0	1322.0	1452.0	1721.0	2255.0	2508.0	438599.0	0.1739380304765486	9949.000000000004	10170.000000000004	10041.657294489614	109.20868352086508	109.0	105.0	107.0
Position_2	69	27	27.0	0.45	0.0075	0.1075680941519913	62749.00000000007	9829.000000000073	9480.323170731795	2169.3943600651683	2172.0	2013.0	2113.0	2229.0	2312.0	7586.117382861351	10.097122236588458	1188.2890206400846	1.5816126864719526	2292.790650406504	2292.0	2189.0	2250.0	2335.0	2397.0	0.0	0.0	0.0	0.0	0.0	0.0	3051.0	2314.2879818594106	21.497331452906565	2299.0	1588.0	1941.0	2140.0	2463.0	2752.0	1020601.0	0.0926393114355955	14969.000000000004	15410.000000000004	15153.895325203255	109.20868352086508	109.0	105.0	107.0
Position_2	70	27	27.0	0.45	0.0075	0.1116515052179569	75191.00000000001	43631.000000000015	43423.058943089454	2169.3943600651683	2172.0	2013.0	2113.0	2229.0	2312.0	18250.29014610953	24.291136184471792	10590.07606448784	14.095391241833315	2292.790650406504	2292.0	2189.0	2250.0	2335.0	2397.0	0.0	0.0	0.0	0.0	0.0	0.0	3327.0	2457.897338403042	165.10668799653786	2412.0	1977.0	2063.1	2273.0	2607.0	2984.0	646427.0	0.0594170102072787	3382.0000000000005	3645.000000000001	3492.266373080397	109.20868352086508	109.0	105.0	107.0
Position_2	71	27	27.0	0.45	0.0075	0.1144852974004794	122115.99999999993	42315.99999999992	41790.21747967474	2169.3943600651683	2172.0	2013.0	2113.0	2229.0	2312.0	7819.953466604463	10.40835806405054	2709.7935642572147	3.606735234026353	2292.790650406504	2292.0	2189.0	2250.0	2335.0	2397.0	0.0	0.0	0.0	0.0	0.0	0.0	3170.0	2355.633082706767	62.84243230026277	2309.0	1651.0	2005.4	2158.0	2507.0	2913.6	1566496.0	0.21173261355436	38119.00000000001	38784.00000000001	38397.81041102078	109.20868352086508	109.0	105.0	107.0
Position_2	1	28	28.0	0.4666666666666667	0.0077777777777777	0.144145392324691	46331.99999999997	-145937.00000000003	-144810.9200542004	2169.961206712908	2173.0	2013.0	2114.0	2229.0	2313.0	754.7963739113806	1.0046339736760477	-2377.4652166862047	-3.1644062034093383	2293.291327913279	2294.0	2189.0	2250.0	2336.0	2398.0	0.0	0.0	0.0	0.0	0.0	0.0	3367.0	2202.157960981749	-91.13336693152952	2178.0	1045.0	1789.4	2035.0	2330.0	2823.8	3499229.0	0.0647462990522453	28410.000000000004	28410.000000000004	27587.41977190606	109.1580415573128	108.0	105.0	107.0
Position_2	4	28	28.0	0.4666666666666667	0.0077777777777777	0.1524860820358484	7400.000000000165	-197936.99999999985	-196734.3834688344	2169.961206712908	2173.0	2013.0	2114.0	2229.0	2313.0	115.15783747727704	0.1532750816822557	-3080.269848208008	-4.099839167964857	2293.291327913279	2294.0	2189.0	2250.0	2336.0	2398.0	0.0	0.0	0.0	0.0	0.0	0.0	3102.0	2177.360636417207	-115.93069149607209	2203.0	1086.0	1463.4	2031.0	2379.0	2665.2	3694981.0	0.1745990514701053	56432.99999999998	56432.99999999998	55554.51123532067	109.1580415573128	108.0	105.0	107.0
Position_2	7	28	28.0	0.4666666666666667	0.0077777777777777	0.1037008488852826	1371.9999999999418	-181217.0000000001	-180147.6138211381	2169.961206712908	2173.0	2013.0	2114.0	2229.0	2313.0	25.35242147870616	0.0337440729881578	-3348.6076990575007	-4.4569968474455335	2293.291327913279	2294.0	2189.0	2250.0	2336.0	2398.0	0.0	0.0	0.0	0.0	0.0	0.0	2807.0	2173.909211398277	-119.38211651500204	2212.0	988.0	1748.8	2074.0	2305.0	2473.6	3280429.0	0.0758576336180289	30817.000000000004	30817.000000000004	30035.83350271004	109.1580415573128	108.0	105.0	107.0
Position_2	12	28	28.0	0.4666666666666667	0.0077777777777777	0.1198995406152962	44916.99999999999	-132590.0	-131550.37804878037	2169.961206712908	2173.0	2013.0	2114.0	2229.0	2313.0	932.85392301074	1.241628571527295	-2753.6812710553704	-3.665149771774698	2293.291327913279	2294.0	2189.0	2250.0	2336.0	2398.0	0.0	0.0	0.0	0.0	0.0	0.0	3221.0	2203.618268575324	-89.67305933795524	2211.0	1081.0	1648.8	2110.5	2334.0	2600.4	3232708.0	0.1477955340150122	60331.000000000015	60331.000000000015	59571.57571138213	109.1580415573128	108.0	105.0	107.0
Position_2	14	28	28.0	0.4666666666666667	0.0077777777777777	0.1431786120899399	217445.0	-15964.000000000067	-14596.971544715296	2169.961206712908	2173.0	2013.0	2114.0	2229.0	2313.0	2874.5233039490904	3.825990517556239	-211.03676802981667	-0.2808899382476859	2293.291327913279	2294.0	2189.0	2250.0	2336.0	2398.0	0.0	0.0	0.0	0.0	0.0	0.0	3177.0	2285.7242094349403	-7.567118478338671	2225.0	1132.0	1824.0	2106.0	2468.0	2908.999999999999	4409162.0	0.0746694619589665	23673.0	23673.0	22674.41141598917	109.1580415573128	108.0	105.0	107.0
Position_2	16	28	28.0	0.4666666666666667	0.0077777777777777	0.0913497134802208	-3602.000000000145	-203736.0000000001	-202563.85636856363	2169.961206712908	2173.0	2013.0	2114.0	2229.0	2313.0	-55.97820019849286	-0.0745069844641939	-3166.2339243863653	-4.214257353358252	2293.291327913279	2294.0	2189.0	2250.0	2336.0	2398.0	0.0	0.0	0.0	0.0	0.0	0.0	2774.0	2170.8222490931075	-122.46907882017148	2174.0	1344.0	1846.65	2059.25	2289.75	2496.35	3590540.0	0.0950351645356116	35730.000000000015	35730.000000000015	34873.77111562784	109.1580415573128	108.0	105.0	107.0
Position_2	19	28	28.0	0.4666666666666667	0.0077777777777777	0.0930352303479173	38112.99999999984	-113258.00000000016	-112371.45121951222	2169.961206712908	2173.0	2013.0	2114.0	2229.0	2313.0	1001.9288713827214	1.333567327810402	-2977.368879780256	-3.96287797898752	2293.291327913279	2294.0	2189.0	2250.0	2336.0	2398.0	0.0	0.0	0.0	0.0	0.0	0.0	2677.0	2203.4660271782573	-89.82530073502176	2226.0	1234.0	1884.0	2109.0	2332.5	2479.5	2756536.0	0.0978335569783197	28890.999999999985	28890.999999999985	28243.392784552834	109.1580415573128	108.0	105.0	107.0
Position_2	22	28	28.0	0.4666666666666667	0.0077777777777777	0.1218718595874422	95992.00000000023	-96518.99999999977	-95391.50271002667	2169.961206712908	2173.0	2013.0	2114.0	2229.0	2313.0	1746.268748807185	2.3242837046623634	-1755.855835550044	-2.337044117117109	2293.291327913279	2294.0	2189.0	2250.0	2336.0	2398.0	0.0	0.0	0.0	0.0	0.0	0.0	3059.0	2233.3343808925206	-59.95694702075844	2183.0	1309.0	1825.5	2078.5	2356.0	2785.0	3553235.0	0.1898761419922409	81185.0	81185.0	80361.38442863595	109.1580415573128	108.0	105.0	107.0
Position_2	25	28	28.0	0.4666666666666667	0.0077777777777777	0.1105459887965748	-167551.00000000026	-363087.0000000002	-361941.7859078592	2169.961206712908	2173.0	2013.0	2114.0	2229.0	2313.0	-2785.1673142133086	-3.7070576952179137	-6035.523778525742	-8.033282149217763	2293.291327913279	2294.0	2189.0	2250.0	2336.0	2398.0	0.0	0.0	0.0	0.0	0.0	0.0	2565.0	2069.3174504950493	-223.97387741822968	2102.0	1182.0	1595.75	1978.0	2208.0	2376.25	3344017.0	0.0830269723029874	27275.0	27275.0	26438.442637759712	109.1580415573128	108.0	105.0	107.0
Position_2	27	28	28.0	0.4666666666666667	0.0077777777777777	0.0920141912356293	77404.99999999996	-78564.00000000004	-77650.5216802167	2169.961206712908	2173.0	2013.0	2114.0	2229.0	2313.0	1792.236163286865	2.3854663333348167	-1819.071661164904	-2.421184381010487	2293.291327913279	2294.0	2189.0	2250.0	2336.0	2398.0	0.0	0.0	0.0	0.0	0.0	0.0	2873.0	2233.0504266873545	-60.24090122592452	2230.0	1276.0	1936.4	2112.0	2375.0	2540.6	2878402.0	0.1781039431928896	54046.00000000001	54046.00000000001	53378.72126242096	109.1580415573128	108.0	105.0	107.0
Position_2	28	28	28.0	0.4666666666666667	0.0077777777777777	0.1099349789015704	-5879.9999999999545	-164389.99999999994	-163461.63956639546	2169.961206712908	2173.0	2013.0	2114.0	2229.0	2313.0	-139.9887227509225	-0.1863249899814778	-3913.732335548354	-5.2091777386148586	2293.291327913279	2294.0	2189.0	2250.0	2336.0	2398.0	0.0	0.0	0.0	0.0	0.0	0.0	2942.0	2168.5114503816794	-124.7798775315996	2187.0	1163.0	1697.35	2076.0	2288.0	2531.55	2840750.0	0.0703931349440155	30993.0	30993.0	30314.85015808492	109.1580415573128	108.0	105.0	107.0
Position_2	31	28	28.0	0.4666666666666667	0.0077777777777777	0.1027527135324618	185497.00000000032	-1810.999999999676	-713.9756097555983	2169.961206712908	2173.0	2013.0	2114.0	2229.0	2313.0	3536.97087419744	4.707708233556791	-34.531309148775485	-0.0459611724770201	2293.291327913279	2294.0	2189.0	2250.0	2336.0	2398.0	0.0	0.0	0.0	0.0	0.0	0.0	3120.0	2292.8301033591733	-0.4612245541056836	2253.0	1543.0	1994.0	2133.0	2409.0	2789.249999999999	3549301.0	0.0860839815140621	27538.000000000007	27538.000000000007	26736.6443089431	109.1580415573128	108.0	105.0	107.0
Position_2	33	28	28.0	0.4666666666666667	0.0077777777777777	0.1297389835744697	41257.00000000012	-150285.99999999988	-149164.1720867206	2169.961206712908	2173.0	2013.0	2114.0	2229.0	2313.0	721.9937050205901	0.9609736213824052	-2629.991176108879	-3.5005182554009173	2293.291327913279	2294.0	2189.0	2250.0	2336.0	2398.0	0.0	0.0	0.0	0.0	0.0	0.0	2995.0	2199.0625394819963	-94.22878843128274	2218.0	989.0	1647.0	2096.0	2329.5	2664.8	3481116.0	0.0701065354331885	23827.00000000001	23827.00000000001	23007.52580171637	109.1580415573128	108.0	105.0	107.0
Position_2	36	28	28.0	0.4666666666666667	0.0077777777777777	0.1130124804359184	223733.9999999997	37635.99999999974	38725.93766937661	2169.961206712908	2173.0	2013.0	2114.0	2229.0	2313.0	4366.407541348873	5.811688437535349	734.5066651747396	0.9776283713475784	2293.291327913279	2294.0	2189.0	2250.0	2336.0	2398.0	0.0	0.0	0.0	0.0	0.0	0.0	3095.0	2318.4707412223665	25.17941330908752	2261.0	1328.0	1990.0	2147.0	2473.0	2825.05	3565808.0	0.125751850437914	53049.00000000002	53049.00000000002	52252.82102529361	109.1580415573128	108.0	105.0	107.0
Position_2	37	28	28.0	0.4666666666666667	0.0077777777777777	0.1397085562922619	2474.000000000304	-163658.9999999997	-162685.9932249318	2169.961206712908	2173.0	2013.0	2114.0	2229.0	2313.0	52.45483392127039	0.0698173839492108	-3469.9699534034444	-4.6185300079799845	2293.291327913279	2294.0	2189.0	2250.0	2336.0	2398.0	0.0	0.0	0.0	0.0	0.0	0.0	2865.0	2174.801893663511	-118.48943424976824	2203.0	1247.0	1500.6	2047.0	2366.0	2630.8	2986003.0	0.1898587818921945	55819.0	55819.0	55108.23684507678	109.1580415573128	108.0	105.0	107.0
Position_2	38	28	28.0	0.4666666666666667	0.0077777777777777	0.1334962336779057	127200.99999999977	-22839.00000000024	-21960.246612466217	2169.961206712908	2173.0	2013.0	2114.0	2229.0	2313.0	3038.261522514087	4.043926086466249	-545.5213002468539	-0.7260888506285625	2293.291327913279	2294.0	2189.0	2250.0	2336.0	2398.0	0.0	0.0	0.0	0.0	0.0	0.0	3361.0	2275.581451612903	-17.70987630037598	2211.5	1192.0	1907.9	2085.25	2414.0	2888.05	2821721.0	0.0656554110041039	28045.000000000007	28045.000000000007	27403.08717253841	109.1580415573128	108.0	105.0	107.0
Position_2	41	28	28.0	0.4666666666666667	0.0077777777777777	0.15924388569133	-97630.99999999972	-254083.9999999997	-253167.6869918695	2169.961206712908	2173.0	2013.0	2114.0	2229.0	2313.0	-2242.845682004576	-2.98522760274809	-5836.990323426491	-7.769034120480659	2293.291327913279	2294.0	2189.0	2250.0	2336.0	2398.0	0.0	0.0	0.0	0.0	0.0	0.0	2922.0	2097.492652745553	-195.79867516772583	2149.0	1064.0	1345.6	1972.0	2283.0	2563.0	2712058.0	0.2212569891017764	68636.00000000001	68636.00000000001	67966.65057588078	109.1580415573128	108.0	105.0	107.0
Position_2	44	28	28.0	0.4666666666666667	0.0077777777777777	0.1140276704224453	107106.00000000004	-75966.99999999997	-74894.77913279113	2169.961206712908	2173.0	2013.0	2114.0	2229.0	2313.0	2016.860497341545	2.684441321961596	-1430.4972774778728	-1.9039918763230488	2293.291327913279	2294.0	2189.0	2250.0	2336.0	2398.0	0.0	0.0	0.0	0.0	0.0	0.0	3066.0	2243.790482485129	-49.500845428150114	2204.0	1378.0	1868.2	2109.0	2346.0	2750.999999999999	3394855.0	0.1006248229893404	26185.000000000007	26185.000000000007	25401.76281616984	109.1580415573128	108.0	105.0	107.0
Position_2	45	28	28.0	0.4666666666666667	0.0077777777777777	0.1067741590320367	102611.99999999994	-70297.00000000006	-69284.30758807578	2169.961206712908	2173.0	2013.0	2114.0	2229.0	2313.0	2134.181749543972	2.8405959086430266	-1462.0763112276616	-1.9460235702440176	2293.291327913279	2294.0	2189.0	2250.0	2336.0	2398.0	0.0	0.0	0.0	0.0	0.0	0.0	3113.0	2244.806857942617	-48.48446997066185	2210.0	1269.0	1937.0	2110.0	2339.0	2746.599999999999	3207829.0	0.0667723007841204	32336.0	32336.0	31596.24723351401	109.1580415573128	108.0	105.0	107.0
Position_2	46	28	28.0	0.4666666666666667	0.0077777777777777	0.1419304088559713	-67052.99999999999	-215883.0	-215011.3333333332	2169.961206712908	2173.0	2013.0	2114.0	2229.0	2313.0	-1739.693247630131	-2.315531712595704	-5601.094617364408	-7.455056935712026	2293.291327913279	2294.0	2189.0	2250.0	2336.0	2398.0	0.0	0.0	0.0	0.0	0.0	0.0	3129.0	2118.4853658536585	-174.80596205962047	2158.0	1041.0	1468.15	2013.0	2291.75	2539.55	2605737.0	0.0697361598120703	18499.000000000007	18499.000000000007	17862.2638888889	109.1580415573128	108.0	105.0	107.0
Position_2	47	28	28.0	0.4666666666666667	0.0077777777777777	0.1187281098049629	44477.00000000023	-85718.99999999977	-84956.46883468798	2169.961206712908	2173.0	2013.0	2114.0	2229.0	2313.0	1499.2622860380584	1.995518102716656	-2889.476895853932	-3.845893748381583	2293.291327913279	2294.0	2189.0	2250.0	2336.0	2398.0	0.0	0.0	0.0	0.0	0.0	0.0	3055.0	2214.3355018587363	-78.95582605454274	2214.5	1216.0	1812.75	2059.75	2375.25	2637.0	2382625.0	0.1307714151107412	43675.99999999999	43675.99999999999	43118.98532068654	109.1580415573128	108.0	105.0	107.0
Position_2	48	28	28.0	0.4666666666666667	0.0077777777777777	0.1319410822273995	-73608.00000000017	-230787.0000000001	-229866.4349593496	2169.961206712908	2173.0	2013.0	2114.0	2229.0	2313.0	-1745.9107425530724	-2.323807198338139	-5474.0449752960985	-7.285953862119107	2293.291327913279	2294.0	2189.0	2250.0	2336.0	2398.0	0.0	0.0	0.0	0.0	0.0	0.0	2811.0	2116.3348729792147	-176.95645493406437	2151.0	1103.0	1510.9	2012.5	2285.0	2520.0	2749119.0	0.1698214242009736	56269.0	56269.0	55596.54454607047	109.1580415573128	108.0	105.0	107.0
Position_2	50	28	28.0	0.4666666666666667	0.0077777777777777	0.1274643924728432	128765.00000000004	-16797.99999999996	-15945.467479674622	2169.961206712908	2173.0	2013.0	2114.0	2229.0	2313.0	3379.6196108097565	4.498273701987785	-440.8872769959394	-0.5868209656815954	2293.291327913279	2294.0	2189.0	2250.0	2336.0	2398.0	0.0	0.0	0.0	0.0	0.0	0.0	3517.0	2280.036575228595	-13.254752684683808	2235.0	1215.0	1922.0	2120.5	2393.0	2845.9	2742884.0	0.0583803795206829	29776.0	29776.0	29153.24102303523	109.1580415573128	108.0	105.0	107.0
Position_2	53	28	28.0	0.4666666666666667	0.0077777777777777	0.1673967687621853	-60591.00000000012	-208332.0000000001	-207466.7113821138	2169.961206712908	2173.0	2013.0	2114.0	2229.0	2313.0	-1499.275699749738	-1.9955359563669008	-5155.008253375287	-6.861315985242506	2293.291327913279	2294.0	2189.0	2250.0	2336.0	2398.0	0.0	0.0	0.0	0.0	0.0	0.0	3033.0	2123.3759213759213	-169.91540653735774	2146.0	1127.0	1438.0	1951.0	2335.0	2706.0	2592642.0	0.0875333707148889	16360.999999999996	16360.999999999996	15728.922933604335	109.1580415573128	108.0	105.0	107.0
Position_2	56	28	28.0	0.4666666666666667	0.0077777777777777	0.1218394090000336	217216.00000000032	24221.00000000033	25351.331978320297	2169.961206712908	2173.0	2013.0	2114.0	2229.0	2313.0	3991.858599232021	5.313163795577819	445.1182561689744	0.592452398960905	2293.291327913279	2294.0	2189.0	2250.0	2336.0	2398.0	0.0	0.0	0.0	0.0	0.0	0.0	3251.0	2309.1855799373043	15.894252024025263	2237.0	1504.0	1955.7	2126.0	2451.0	2896.0	3683151.0	0.0811824752634363	24897.99999999999	24897.99999999999	24072.31374209575	109.1580415573128	108.0	105.0	107.0
Position_2	59	28	28.0	0.4666666666666667	0.0077777777777777	0.101048760207097	29648.9999999998	-80582.0000000002	-79936.39972899739	2169.961206712908	2173.0	2013.0	2114.0	2229.0	2313.0	1166.6060841740198	1.5527526980356203	-3170.678656106842	-4.220173291278207	2293.291327913279	2294.0	2189.0	2250.0	2336.0	2398.0	0.0	0.0	0.0	0.0	0.0	0.0	2773.0	2205.5455543358944	-87.74577357738463	2191.0	1234.0	1886.5	2089.0	2315.5	2591.5	2009252.0	0.113482119132343	27126.000000000007	27126.000000000007	26654.40114046975	109.1580415573128	108.0	105.0	107.0
Position_2	60	28	28.0	0.4666666666666667	0.0077777777777777	0.1297492063296528	131568.00000000023	-8186.999999999757	-7368.483739837025	2169.961206712908	2173.0	2013.0	2114.0	2229.0	2313.0	3972.56967650717	5.287490239431044	-247.1986192810044	-0.3290213622630168	2293.291327913279	2294.0	2189.0	2250.0	2336.0	2398.0	0.0	0.0	0.0	0.0	0.0	0.0	3196.0	2286.9116883116885	-6.3796396015904975	2243.0	1358.0	1865.1	2138.0	2418.5	2888.3	2641383.0	0.1068552647540347	28169.00000000001	28169.00000000001	27571.089261517634	109.1580415573128	108.0	105.0	107.0
Position_2	64	28	28.0	0.4666666666666667	0.0077777777777777	0.1080697174802434	53387.999999999935	-63619.00000000007	-62933.71409214088	2169.961206712908	2173.0	2013.0	2114.0	2229.0	2313.0	1834.263519832128	2.4414047448965617	-2185.772287184393	-2.909262914242428	2293.291327913279	2294.0	2189.0	2250.0	2336.0	2398.0	0.0	0.0	0.0	0.0	0.0	0.0	2974.0	2228.2099276111685	-65.08140030211052	2235.0	1226.0	1861.5	2115.0	2356.5	2591.0	2154679.0	0.159420283251912	39349.99999999999	39349.99999999999	38849.41152890695	109.1580415573128	108.0	105.0	107.0
Position_2	65	28	28.0	0.4666666666666667	0.0077777777777777	0.1216154847511792	88962.00000000012	-2029.9999999998763	-1497.078590785699	2169.961206712908	2173.0	2013.0	2114.0	2229.0	2313.0	4399.462116911834	5.85568407760965	-100.3901452005403	-0.1336192832619191	2293.291327913279	2294.0	2189.0	2250.0	2336.0	2398.0	0.0	0.0	0.0	0.0	0.0	0.0	3070.0	2291.300531914894	-1.990795998385238	2279.0	1267.0	1913.65	2085.5	2453.25	2854.35	1723058.0	0.0749707854652598	16459.999999999993	16459.999999999993	16070.710930442634	109.1580415573128	108.0	105.0	107.0
Position_2	66	28	28.0	0.4666666666666667	0.0077777777777777	0.1018908577875152	100315.00000000016	-22983.99999999985	-22261.863143631177	2169.961206712908	2173.0	2013.0	2114.0	2229.0	2313.0	3428.152376298311	4.562870812853052	-785.452367211681	-1.0454371007587473	2293.291327913279	2294.0	2189.0	2250.0	2336.0	2398.0	0.0	0.0	0.0	0.0	0.0	0.0	3114.0	2271.444553483808	-21.846774429471225	2240.0	1555.0	1949.9	2129.5	2372.0	2747.3	2314602.0	0.054867892357985	19302.0	19302.0	18774.492603884377	109.1580415573128	108.0	105.0	107.0
Position_2	68	28	28.0	0.4666666666666667	0.0077777777777777	0.1753549532025138	12650.000000000007	-73138.99999999999	-72636.55149051482	2169.961206712908	2173.0	2013.0	2114.0	2229.0	2313.0	717.4271989379118	0.9548956017863608	-4147.976909337541	-5.520957266328267	2293.291327913279	2294.0	2189.0	2250.0	2336.0	2398.0	0.0	0.0	0.0	0.0	0.0	0.0	2996.0	2190.842031029619	-102.44929688365984	2196.0	1161.0	1401.4	2003.0	2453.0	2773.8	1553307.0	0.2345618551262321	40507.99999999999	40507.99999999999	40140.97081074976	109.1580415573128	108.0	105.0	107.0
Position_2	69	28	28.0	0.4666666666666667	0.0077777777777777	0.1280753572198393	31053.999999999884	-54493.00000000012	-53991.96883468839	2169.961206712908	2173.0	2013.0	2114.0	2229.0	2313.0	1682.2504178854997	2.2390753062055992	-2951.982740446804	-3.929089027534696	2293.291327913279	2294.0	2189.0	2250.0	2336.0	2398.0	0.0	0.0	0.0	0.0	0.0	0.0	3002.0	2216.9236209335218	-76.36770697975726	2210.0	1252.0	1752.0	2040.5	2375.5	2706.4999999999995	1567365.0	0.1760409332610724	34947.0	34947.0	34581.00615401988	109.1580415573128	108.0	105.0	107.0
Position_2	70	28	28.0	0.4666666666666667	0.0077777777777777	0.1255269746737093	59678.99999999991	-9775.000000000096	-9368.222222222254	2169.961206712908	2173.0	2013.0	2114.0	2229.0	2313.0	4748.744101236879	6.320578398746285	-777.8108478625819	-1.0352662385050964	2293.291327913279	2294.0	2189.0	2250.0	2336.0	2398.0	0.0	0.0	0.0	0.0	0.0	0.0	3258.0	2276.970383275261	-16.320944638017863	2263.0	1392.0	1858.0	2086.0	2445.0	2781.4	1306981.0	0.1027304727499546	13048.999999999996	13048.999999999996	12751.85648148148	109.1580415573128	108.0	105.0	107.0
Position_2	71	28	28.0	0.4666666666666667	0.0077777777777777	0.1052221662255036	146709.00000000015	47852.00000000015	48430.98509485119	2169.961206712908	2173.0	2013.0	2114.0	2229.0	2313.0	6970.9759678645305	9.27836901322769	2273.7196900957283	3.0263209075174142	2293.291327913279	2294.0	2189.0	2250.0	2336.0	2398.0	0.0	0.0	0.0	0.0	0.0	0.0	3135.0	2352.5703794369647	59.27905152368567	2319.0	1728.0	2008.0	2161.0	2518.0	2811.599999999999	1922050.0	0.1665408196113122	47919.99999999999	47919.99999999999	47497.0622741644	109.1580415573128	108.0	105.0	107.0
Position_2	74	28	28.0	0.4666666666666667	0.0077777777777777	0.1493036227752776	94856.00000000004	26854.00000000003	27252.273712737217	2169.961206712908	2173.0	2013.0	2114.0	2229.0	2313.0	7230.36098308494	9.623610468486056	2046.9355005457023	2.724471151226329	2293.291327913279	2294.0	2189.0	2250.0	2336.0	2398.0	0.0	0.0	0.0	0.0	0.0	0.0	3210.0	2341.7829181494662	48.49159023618722	2257.0	1269.0	1883.05	2090.0	2614.0	2976.7499999999995	1316082.0	0.0600843679706138	7968.000000000004	7968.000000000004	7677.068541102083	109.1580415573128	108.0	105.0	107.0
Position_2	75	28	28.0	0.4666666666666667	0.0077777777777777	0.1284093392595585	101807.99999999994	-13142.000000000053	-12468.76151761512	2169.961206712908	2173.0	2013.0	2114.0	2229.0	2313.0	3902.9489980221706	5.194825116367509	-503.81655402333416	-0.6705798334050577	2293.291327913279	2294.0	2189.0	2250.0	2336.0	2398.0	0.0	0.0	0.0	0.0	0.0	0.0	3253.0	2280.1663157894736	-13.12501212380539	2222.5	1554.0	1877.45	2104.25	2401.0	2890.7	2166158.0	0.1778496248288345	46328.99999999999	46328.99999999999	45837.2119467028	109.1580415573128	108.0	105.0	107.0
Position_2	76	28	28.0	0.4666666666666667	0.0077777777777777	0.1351768163608046	-61235.00000000001	-83741.0	-83609.18699186991	2169.961206712908	2173.0	2013.0	2114.0	2229.0	2313.0	-25962.6133396664	-34.55623835509598	-35504.780006156674	-47.25686218819453	2293.291327913279	2294.0	2189.0	2250.0	2336.0	2398.0	0.0	0.0	0.0	0.0	0.0	0.0	2276.0	1843.779569892473	-449.5117580208059	1874.5	1349.0	1442.5	1625.25	2064.25	2193.5	342943.0	0.1207643215529706	3597.000000000001	3597.000000000001	3500.71307588076	109.1580415573128	108.0	105.0	107.0
Position_2	1	29	29.0	0.4833333333333333	0.0080555555555555	0.1382374178130351	11865.00000000012	-162588.99999999988	-162887.79516711851	2171.1119410808265	2174.0	2013.0	2115.0	2230.0	2314.0	223.92075824172647	0.2980385292197379	-3068.440974442787	-4.08409493698335	2293.2038166215	2293.0	2191.0	2251.0	2335.0	2396.0	0.0	0.0	0.0	0.0	0.0	0.0	3841.0	2182.093451568895	-111.11036505260472	2156.0	999.0	1836.5	2045.5	2267.0	2721.25	3198949.0	0.0592261453386694	24603.00000000001	24603.00000000001	23834.65774616081	109.18253283984426	108.0	105.0	107.0
Position_2	4	29	29.0	0.4833333333333333	0.0080555555555555	0.1408844638311003	41708.00000000039	-161781.99999999962	-162130.5264227642	2171.1119410808265	2174.0	2013.0	2115.0	2230.0	2314.0	632.0383692552019	0.8412430694786738	-2451.626341585401	-3.263114660650168	2293.2038166215	2293.0	2191.0	2251.0	2335.0	2396.0	0.0	0.0	0.0	0.0	0.0	0.0	3208.0	2198.390643274854	-94.81317334664573	2233.0	1119.0	1509.45	2100.0	2374.0	2620.0	3759248.0	0.1765614663583591	64271.000000000015	64271.000000000015	63374.775406504086	109.18253283984426	108.0	105.0	107.0
Position_2	7	29	29.0	0.4833333333333333	0.0080555555555555	0.1013430570607689	87106.99999999975	-122809.00000000023	-123168.53252032584	2171.1119410808265	2174.0	2013.0	2115.0	2230.0	2314.0	1358.316314571421	1.8079190146945607	-1915.0409068869603	-2.548919447066544	2293.2038166215	2293.0	2191.0	2251.0	2335.0	2396.0	0.0	0.0	0.0	0.0	0.0	0.0	2864.0	2223.380385487528	-69.82343113397155	2236.5	1377.0	1808.15	2119.0	2370.25	2564.85	3922043.0	0.0725289477819145	38847.99999999999	38847.99999999999	37923.473577235774	109.18253283984426	108.0	105.0	107.0
Position_2	12	29	29.0	0.4833333333333333	0.0080555555555555	0.1203959102198489	44901.0000000001	-125625.9999999999	-125918.06921860905	2171.1119410808265	2174.0	2013.0	2115.0	2230.0	2314.0	961.0153860820212	1.27911147887517	-2688.771272175222	-3.57875456326522	2293.2038166215	2293.0	2191.0	2251.0	2335.0	2396.0	0.0	0.0	0.0	0.0	0.0	0.0	3144.0	2205.333565945569	-87.87025067593095	2218.0	1143.0	1669.6	2087.0	2354.0	2579.2	3160243.0	0.1663577372802253	50738.99999999999	50738.99999999999	49987.953308491415	109.18253283984426	108.0	105.0	107.0
Position_2	14	29	29.0	0.4833333333333333	0.0080555555555555	0.1356461204922734	228176.99999999968	9097.999999999682	8722.773599818634	2171.1119410808265	2174.0	2013.0	2115.0	2230.0	2314.0	3100.207096517361	4.126375645464608	123.61317820864508	0.1645291401957065	2293.2038166215	2293.0	2191.0	2251.0	2335.0	2396.0	0.0	0.0	0.0	0.0	0.0	0.0	3331.0	2297.941879413362	4.738062791862376	2232.0	1163.0	1884.0	2107.0	2467.0	2920.0	4230511.0	0.0580679253766022	20113.000000000004	20113.000000000004	19148.117265131	109.18253283984426	108.0	105.0	107.0
Position_2	16	29	29.0	0.4833333333333333	0.0080555555555555	0.0820391669677272	26345.000000000306	-181428.99999999968	-181784.86382113828	2171.1119410808265	2174.0	2013.0	2115.0	2230.0	2314.0	382.0354008961913	0.5084891185928305	-2630.9470772136706	-3.501790559771396	2293.2038166215	2293.0	2191.0	2251.0	2335.0	2396.0	0.0	0.0	0.0	0.0	0.0	0.0	3057.0	2189.088774341352	-104.11504228014792	2177.0	1346.0	1921.0	2083.0	2283.0	2495.0	3822149.0	0.0708623294115158	38155.00000000002	38155.00000000002	37239.90752032524	109.18253283984426	108.0	105.0	107.0
Position_2	19	29	29.0	0.4833333333333333	0.0080555555555555	0.0771705799505245	41019.0000000002	-117012.9999999998	-117283.66847335148	2171.1119410808265	2174.0	2013.0	2115.0	2230.0	2314.0	1006.8531424801544	1.3401215326410856	-2872.2032902076976	-3.8229025792664455	2293.2038166215	2293.0	2191.0	2251.0	2335.0	2396.0	0.0	0.0	0.0	0.0	0.0	0.0	2888.0	2204.8878012048194	-88.31601541668033	2210.0	1303.0	1907.05	2117.75	2301.0	2489.0	2928091.0	0.1051062567184885	32918.999999999985	32918.999999999985	32222.98464317976	109.18253283984426	108.0	105.0	107.0
Position_2	22	29	29.0	0.4833333333333333	0.0080555555555555	0.1103658437075258	37679.00000000031	-139987.99999999968	-140292.29821589883	2171.1119410808265	2174.0	2013.0	2115.0	2230.0	2314.0	719.7129607706745	0.9579379507857678	-2673.934498058975	-3.5590068169164955	2293.2038166215	2293.0	2191.0	2251.0	2335.0	2396.0	0.0	0.0	0.0	0.0	0.0	0.0	2963.0	2199.237106496986	-93.9667101245136	2178.0	1138.0	1845.8	2066.0	2327.0	2636.8	3283461.0	0.1815394127046147	70210.00000000001	70210.00000000001	69427.50683152667	109.18253283984426	108.0	105.0	107.0
Position_2	25	29	29.0	0.4833333333333333	0.0080555555555555	0.1086858807848803	-127686.99999999977	-333913.99999999977	-334267.2142050588	2171.1119410808265	2174.0	2013.0	2115.0	2230.0	2314.0	-1940.0977079242864	-2.5822700492472253	-5073.545357349071	-6.752888870631614	2293.2038166215	2293.0	2191.0	2251.0	2335.0	2396.0	0.0	0.0	0.0	0.0	0.0	0.0	2745.0	2100.32025389498	-192.8835627265198	2138.0	1100.0	1671.8	1992.0	2254.0	2389.0	3639855.0	0.07633397705996	28975.000000000004	28975.000000000004	28066.72092366758	109.18253283984426	108.0	105.0	107.0
Position_2	27	29	29.0	0.4833333333333333	0.0080555555555555	0.0875081313619609	79399.99999999974	-79465.00000000026	-79737.09518970244	2171.1119410808265	2174.0	2013.0	2115.0	2230.0	2314.0	1770.407170261357	2.3564119436178657	-1771.856496030474	-2.3583409962165605	2293.2038166215	2293.0	2191.0	2251.0	2335.0	2396.0	0.0	0.0	0.0	0.0	0.0	0.0	2886.0	2233.4756554307114	-59.72816119078834	2242.0	1389.0	1895.1	2126.0	2369.0	2514.3	2981690.0	0.1658579982265177	58221.99999999999	58221.99999999999	57522.31588753387	109.18253283984426	108.0	105.0	107.0
Position_2	28	29	29.0	0.4833333333333333	0.0080555555555555	0.1077243222969028	10986.999999999904	-143951.0000000001	-144216.36924119276	2171.1119410808265	2174.0	2013.0	2115.0	2230.0	2314.0	266.2769839463344	0.354414665632571	-3488.7447088431004	-4.643519207470166	2293.2038166215	2293.0	2191.0	2251.0	2335.0	2396.0	0.0	0.0	0.0	0.0	0.0	0.0	2864.0	2182.4385560675883	-110.7652605539115	2196.0	1124.0	1771.3	2080.0	2320.0	2512.9	2841535.0	0.0664285682836764	27218.0	27218.0	26535.611449864497	109.18253283984426	108.0	105.0	107.0
Position_2	31	29	29.0	0.4833333333333333	0.0080555555555555	0.0942580203464062	207668.99999999985	29049.999999999825	28744.07125112869	2171.1119410808265	2174.0	2013.0	2115.0	2230.0	2314.0	4228.238539033377	5.627785495453424	591.4716667336913	0.7872487884225432	2293.2038166215	2293.0	2191.0	2251.0	2335.0	2396.0	0.0	0.0	0.0	0.0	0.0	0.0	3080.0	2312.3537641572284	19.149947535728643	2274.0	1627.0	2042.0	2166.0	2405.0	2765.0	3470843.0	0.0876628592217129	29793.000000000007	29793.000000000007	29006.31396793136	109.18253283984426	108.0	105.0	107.0
Position_2	33	29	29.0	0.4833333333333333	0.0080555555555555	0.1115383916007346	54823.0000000001	-122724.9999999999	-123029.09439927751	2171.1119410808265	2174.0	2013.0	2115.0	2230.0	2314.0	1001.3172871809436	1.332753309237836	-2241.516591016197	-2.983458582642558	2293.2038166215	2293.0	2191.0	2251.0	2335.0	2396.0	0.0	0.0	0.0	0.0	0.0	0.0	3073.0	2210.744638069705	-82.4591785517946	2197.0	1203.0	1813.5	2088.0	2322.0	2664.7000000000003	3298431.0	0.0874943584950413	24195.00000000001	24195.00000000001	23413.03093947608	109.18253283984426	108.0	105.0	107.0
Position_2	36	29	29.0	0.4833333333333333	0.0080555555555555	0.1091332456601423	255891.0	64658.00000000001	64330.4666892499	2171.1119410808265	2174.0	2013.0	2115.0	2230.0	2314.0	4508.876643578182	6.001314812602559	1139.2934726914118	1.5163996121522691	2293.2038166215	2293.0	2191.0	2251.0	2335.0	2396.0	0.0	0.0	0.0	0.0	0.0	0.0	3152.0	2333.235220908525	40.03140428702545	2277.0	1483.0	2016.3	2160.5	2467.0	2855.7	3749509.0	0.1376848000268939	49632.99999999999	49632.99999999999	48790.75852529358	109.18253283984426	108.0	105.0	107.0
Position_2	37	29	29.0	0.4833333333333333	0.0080555555555555	0.1461154200737793	39187.000000000095	-149546.9999999999	-149870.25316169852	2171.1119410808265	2174.0	2013.0	2115.0	2230.0	2314.0	673.1830348512019	0.8960066193869497	-2569.028078518192	-3.4193763725077133	2293.2038166215	2293.0	2191.0	2251.0	2335.0	2396.0	0.0	0.0	0.0	0.0	0.0	0.0	3033.0	2198.7080706179067	-94.495746003593	2221.0	1187.0	1535.0	2044.0	2383.75	2699.5	3487151.0	0.1857440915553047	59779.99999999998	59779.99999999998	58948.76479223124	109.18253283984426	108.0	105.0	107.0
Position_2	38	29	29.0	0.4833333333333333	0.0080555555555555	0.1343485231408694	130142.00000000016	-14442.999999999844	-14690.637195122046	2171.1119410808265	2174.0	2013.0	2115.0	2230.0	2314.0	3221.285931830038	4.28753157526578	-357.49437317253984	-0.4758250106926505	2293.2038166215	2293.0	2191.0	2251.0	2335.0	2396.0	0.0	0.0	0.0	0.0	0.0	0.0	3535.0	2281.112757201646	-12.091059419853536	2227.0	1354.0	1889.7	2102.5	2380.0	2940.0	2771552.0	0.0739721553688283	31631.00000000001	31631.00000000001	30994.20884146343	109.18253283984426	108.0	105.0	107.0
Position_2	41	29	29.0	0.4833333333333333	0.0080555555555555	0.1591343268188441	-97180.99999999972	-249024.9999999997	-249285.0700090334	2171.1119410808265	2174.0	2013.0	2115.0	2230.0	2314.0	-2383.5465340030505	-3.1725004367580603	-6107.805801855411	-8.129489522269552	2293.2038166215	2293.0	2191.0	2251.0	2335.0	2396.0	0.0	0.0	0.0	0.0	0.0	0.0	2813.0	2097.83934169279	-195.3644749287096	2145.0	1041.0	1362.0	1968.0	2309.25	2583.25	2676843.0	0.2051736626753861	61736.99999999999	61736.99999999999	61068.23825654923	109.18253283984426	108.0	105.0	107.0
Position_2	44	29	29.0	0.4833333333333333	0.0080555555555555	0.1124152026729118	134723.99999999997	-54010.00000000004	-54333.253161698645	2171.1119410808265	2174.0	2013.0	2115.0	2230.0	2314.0	2298.868575094135	3.059794073450293	-921.6018804432348	-1.2266521028699453	2293.2038166215	2293.0	2191.0	2251.0	2335.0	2396.0	0.0	0.0	0.0	0.0	0.0	0.0	3210.0	2258.9457755359394	-34.25804108556031	2209.0	1474.0	1926.5	2116.25	2349.75	2789.0	3582688.0	0.085812952479203	25898.0	25898.0	25066.76479223126	109.18253283984426	108.0	105.0	107.0
Position_2	45	29	29.0	0.4833333333333333	0.0080555555555555	0.1165734591510965	74034.00000000017	-91256.99999999984	-91540.10128726298	2171.1119410808265	2174.0	2013.0	2115.0	2230.0	2314.0	1589.7900069674995	2.116010499273742	-1959.632961420868	-2.6082714716511743	2293.2038166215	2293.0	2191.0	2251.0	2335.0	2396.0	0.0	0.0	0.0	0.0	0.0	0.0	3205.0	2227.300215982721	-65.90360063877824	2210.0	1116.0	1889.0	2094.0	2342.0	2680.0	3093720.0	0.0650251065118896	30252.00000000002	30252.00000000002	29524.01405826561	109.18253283984426	108.0	105.0	107.0
Position_2	46	29	29.0	0.4833333333333333	0.0080555555555555	0.1322753005362741	-83599.99999999997	-228066.0	-228313.4333785007	2171.1119410808265	2174.0	2013.0	2115.0	2230.0	2314.0	-2150.5992056466253	-2.862447542715658	-5866.968402332575	-7.808934943504658	2293.2038166215	2293.0	2191.0	2251.0	2335.0	2396.0	0.0	0.0	0.0	0.0	0.0	0.0	2730.0	2105.136738056013	-188.06707856548653	2148.0	1154.0	1492.3	2011.25	2295.0	2465.7	2555636.0	0.0759728143142249	17891.000000000007	17891.000000000007	17254.732949412843	109.18253283984426	108.0	105.0	107.0
Position_2	47	29	29.0	0.4833333333333333	0.0080555555555555	0.1061250652646335	36323.99999999986	-91720.00000000012	-91939.30668473388	2171.1119410808265	2174.0	2013.0	2115.0	2230.0	2314.0	1202.911094616334	1.60107466693434	-3037.413434594502	-4.042797281445282	2293.2038166215	2293.0	2191.0	2251.0	2335.0	2396.0	0.0	0.0	0.0	0.0	0.0	0.0	3032.0	2207.7583643122675	-85.44545230923222	2202.5	1171.0	1867.0	2105.0	2342.0	2552.75	2375548.0	0.135609116712668	35616.999999999985	35616.999999999985	35053.05984643179	109.18253283984426	108.0	105.0	107.0
Position_2	48	29	29.0	0.4833333333333333	0.0080555555555555	0.1381810980455082	-100350.00000000004	-267664.00000000006	-267950.5661698287	2171.1119410808265	2174.0	2013.0	2115.0	2230.0	2314.0	-2089.92149106308	-2.781685504604959	-5574.456860826189	-7.419602081759657	2293.2038166215	2293.0	2191.0	2251.0	2335.0	2396.0	0.0	0.0	0.0	0.0	0.0	0.0	2810.0	2102.6273115220483	-190.57650509945145	2138.0	1078.0	1484.75	1990.25	2282.0	2527.0	2956294.0	0.1639832515034571	58052.99999999999	58052.99999999999	57316.10422312556	109.18253283984426	108.0	105.0	107.0
Position_2	50	29	29.0	0.4833333333333333	0.0080555555555555	0.1269017997592196	37671.00000000013	-96322.99999999988	-96552.4975158086	2171.1119410808265	2174.0	2013.0	2115.0	2230.0	2314.0	1074.0492660113484	1.4295595730611046	-2746.294163946023	-3.655317532212156	2293.2038166215	2293.0	2191.0	2251.0	2335.0	2396.0	0.0	0.0	0.0	0.0	0.0	0.0	2928.0	2207.455595026643	-85.74822159485666	2226.0	1113.0	1659.0	2092.25	2347.0	2656.75	2485595.0	0.0569846788941113	27597.00000000001	27597.00000000001	27006.85444896117	109.18253283984426	108.0	105.0	107.0
Position_2	53	29	29.0	0.4833333333333333	0.0080555555555555	0.1665485444319404	-56216.99999999978	-216390.9999999998	-216665.33717253845	2171.1119410808265	2174.0	2013.0	2115.0	2230.0	2314.0	-1270.3120279228708	-1.6907853091653406	-4889.696889450855	-6.508186559859087	2293.2038166215	2293.0	2191.0	2251.0	2335.0	2396.0	0.0	0.0	0.0	0.0	0.0	0.0	3053.0	2132.234026745914	-160.96978987558578	2167.0	1150.0	1395.0	1965.0	2350.5	2692.0	2869987.0	0.0925698630237939	19502.000000000004	19502.000000000004	18796.55070009034	109.18253283984426	108.0	105.0	107.0
Position_2	56	29	29.0	0.4833333333333333	0.0080555555555555	0.1101577624271075	175155.00000000015	-18219.99999999985	-18551.20200993696	2171.1119410808265	2174.0	2013.0	2115.0	2230.0	2314.0	3339.339409235592	4.444660753692573	-347.3652709672688	-0.4623431756574347	2293.2038166215	2293.0	2191.0	2251.0	2335.0	2396.0	0.0	0.0	0.0	0.0	0.0	0.0	3191.0	2281.7876923076924	-11.41612431380736	2237.0	1475.0	1924.4	2110.0	2432.0	2748.6	3707905.0	0.071307759695241	24637.0	24637.0	23785.324582204164	109.18253283984426	108.0	105.0	107.0
Position_2	59	29	29.0	0.4833333333333333	0.0080555555555555	0.0973583251442896	66262.00000000022	-51547.99999999979	-51749.77845528455	2171.1119410808265	2174.0	2013.0	2115.0	2230.0	2314.0	2334.1764763909264	3.1067888900763223	-1815.854169886188	-2.416901900118516	2293.2038166215	2293.0	2191.0	2251.0	2335.0	2396.0	0.0	0.0	0.0	0.0	0.0	0.0	3013.0	2240.9313131313133	-52.27250349018641	2230.5	1346.0	1951.15	2118.0	2339.75	2648.0	2218522.0	0.106620511831685	28852.0	28852.0	28333.1331300813	109.18253283984426	108.0	105.0	107.0
Position_2	60	29	29.0	0.4833333333333333	0.0080555555555555	0.1252734945584939	126645.99999999993	-12227.000000000076	-12464.853997290287	2171.1119410808265	2174.0	2013.0	2115.0	2230.0	2314.0	3708.945591128247	4.936606581791696	-358.079037180214	-0.4766031984868648	2293.2038166215	2293.0	2191.0	2251.0	2335.0	2396.0	0.0	0.0	0.0	0.0	0.0	0.0	3304.0	2282.522707797772	-10.681108823727754	2233.0	1392.0	1876.3	2123.0	2398.0	2887.0	2663704.0	0.1062938832239476	31833.0	31833.0	31221.36602303524	109.18253283984426	108.0	105.0	107.0
Position_2	64	29	29.0	0.4833333333333333	0.0080555555555555	0.1293797657570807	63811.999999999774	-62090.00000000023	-62305.63798554696	2171.1119410808265	2174.0	2013.0	2115.0	2230.0	2314.0	1926.7828711833763	2.564548001545074	-1874.7876335450496	-2.495342340248461	2293.2038166215	2293.0	2191.0	2251.0	2335.0	2396.0	0.0	0.0	0.0	0.0	0.0	0.0	3675.0	2234.313799621928	-58.8900169995718	2233.5	1213.0	1782.0	2094.0	2382.75	2681.15	2363904.0	0.1548335445492834	41374.99999999999	41374.99999999999	40820.49378952123	109.18253283984426	108.0	105.0	107.0
Position_2	65	29	29.0	0.4833333333333333	0.0080555555555555	0.1273922538527483	74721.00000000009	-26190.99999999992	-26363.836495031705	2171.1119410808265	2174.0	2013.0	2115.0	2230.0	2314.0	3107.165577902835	4.135637384188673	-1089.115157062309	-1.449612274049933	2293.2038166215	2293.0	2191.0	2251.0	2335.0	2396.0	0.0	0.0	0.0	0.0	0.0	0.0	3269.0	2262.114386792453	-31.08942982904682	2243.0	1174.0	1836.55	2077.0	2435.5	2766.55	1918273.0	0.0572114866186577	18813.00000000001	18813.00000000001	18368.556458897936	109.18253283984426	108.0	105.0	107.0
Position_2	66	29	29.0	0.4833333333333333	0.0080555555555555	0.0996782121385786	140370.99999999997	16491.99999999997	16279.826897018724	2171.1119410808265	2174.0	2013.0	2115.0	2230.0	2314.0	4809.675641939558	6.401678279421551	565.0823224659442	0.7521245712021718	2293.2038166215	2293.0	2191.0	2251.0	2335.0	2396.0	0.0	0.0	0.0	0.0	0.0	0.0	3094.0	2308.8424591738712	15.638642552371492	2274.0	1826.0	2012.0	2143.0	2406.0	2794.0	2403505.0	0.0555511430490012	19152.0	19152.0	18606.40362466125	109.18253283984426	108.0	105.0	107.0
Position_2	68	29	29.0	0.4833333333333333	0.0080555555555555	0.1656040781040986	32386.000000000106	-95419.9999999999	-95638.89905149065	2171.1119410808265	2174.0	2013.0	2115.0	2230.0	2314.0	986.1100724473014	1.312512506427358	-2905.4104586216604	-3.8671013204254296	2293.2038166215	2293.0	2191.0	2251.0	2335.0	2396.0	0.0	0.0	0.0	0.0	0.0	0.0	3039.0	2204.1545623836128	-89.049254237887	2229.0	1136.0	1465.5	1997.0	2440.5	2789.0	2367262.0	0.218137609630474	58109.99999999999	58109.99999999999	57547.10806233062	109.18253283984426	108.0	105.0	107.0
Position_2	69	29	29.0	0.4833333333333333	0.0080555555555555	0.134797974034768	51222.99999999983	-81938.00000000017	-82166.0707994584	2171.1119410808265	2174.0	2013.0	2115.0	2230.0	2314.0	1494.626740286797	1.989348191321727	-2390.8542226269496	-3.18222697031647	2293.2038166215	2293.0	2191.0	2251.0	2335.0	2396.0	0.0	0.0	0.0	0.0	0.0	0.0	3052.0	2219.775692582663	-73.42812403883681	2207.0	1219.0	1694.5	2060.5	2399.5	2699.0	2483929.0	0.1940336724042729	53051.99999999999	53051.99999999999	52465.52320460704	109.18253283984426	108.0	105.0	107.0
Position_2	70	29	29.0	0.4833333333333333	0.0080555555555555	0.1152038673651992	40736.00000000003	-56486.99999999997	-56653.51817976528	2171.1119410808265	2174.0	2013.0	2115.0	2230.0	2314.0	2026.8081877527168	2.6976816978988665	-2810.494749155234	-3.740768511125616	2293.2038166215	2293.0	2191.0	2251.0	2335.0	2396.0	0.0	0.0	0.0	0.0	0.0	0.0	3025.0	2223.860465116279	-69.34335150522065	2190.0	1446.0	1861.0	2064.0	2350.0	2708.4	1816894.0	0.092931381606818	20445.99999999999	20445.99999999999	20017.80380532972	109.18253283984426	108.0	105.0	107.0
Position_2	71	29	29.0	0.4833333333333333	0.0080555555555555	0.080863297234746	52135.99999999988	-37233.00000000012	-37386.066282746426	2171.1119410808265	2174.0	2013.0	2115.0	2230.0	2314.0	2712.441543988178	3.610259695048266	-1937.0940618250809	-2.5782721962891824	2293.2038166215	2293.0	2191.0	2251.0	2335.0	2396.0	0.0	0.0	0.0	0.0	0.0	0.0	2761.0	2243.422103861518	-49.78171275998193	2241.0	1694.0	1956.5	2111.5	2367.0	2549.0	1684810.0	0.1834373072073692	46236.99999999999	46236.99999999999	45843.394929990965	109.18253283984426	108.0	105.0	107.0
Position_2	74	29	29.0	0.4833333333333333	0.0080555555555555	0.151888188997473	162291.00000000023	32700.000000000244	32478.04369918701	2171.1119410808265	2174.0	2013.0	2115.0	2230.0	2314.0	4670.260304496934	6.21611646528542	941.0103576726416	1.252484786062286	2293.2038166215	2293.0	2191.0	2251.0	2335.0	2396.0	0.0	0.0	0.0	0.0	0.0	0.0	3256.0	2323.0275482093666	29.82373158786686	2265.0	1267.0	1795.4	2124.0	2529.0	2992.8	2529777.0	0.071811507521623	14054.0	14054.0	13483.246443089436	109.18253283984426	108.0	105.0	107.0
Position_2	75	29	29.0	0.4833333333333333	0.0080555555555555	0.1428332823255811	148500.00000000003	21765.00000000003	21547.935298102788	2171.1119410808265	2174.0	2013.0	2115.0	2230.0	2314.0	5002.961714249198	6.658942041665683	733.2623684217773	0.9759722123693856	2293.2038166215	2293.0	2191.0	2251.0	2335.0	2396.0	0.0	0.0	0.0	0.0	0.0	0.0	3384.0	2313.43661971831	20.23280309681013	2233.0	1527.0	1917.2	2095.0	2466.0	3011.4	2463810.0	0.1540840037733041	56077.0	56077.0	55518.82503387535	109.18253283984426	108.0	105.0	107.0
Position_2	76	29	29.0	0.4833333333333333	0.0080555555555555	0.1728060009566706	-69149.99999999999	-128174.0	-128275.09304426386	2171.1119410808265	2174.0	2013.0	2115.0	2230.0	2314.0	-6847.168399868302	-9.11358114022471	-12691.66973947534	-16.89261242324168	2293.2038166215	2293.0	2191.0	2251.0	2335.0	2396.0	0.0	0.0	0.0	0.0	0.0	0.0	2934.0	2034.5846774193549	-258.6191392021449	2081.0	1268.0	1377.25	1835.25	2245.0	2579.5	1009154.0	0.1711066044573191	16408.000000000007	16408.000000000007	16148.042457091246	109.18253283984426	108.0	105.0	107.0
Position_2	80	29	29.0	0.4833333333333333	0.0080555555555555	0.1248352580386158	-28632.0	-44816.0	-44843.71906052396	2171.1119410808265	2174.0	2013.0	2115.0	2230.0	2314.0	-18713.4739030719	-24.9076337649887	-29291.109473319026	-38.98646670898763	2293.2038166215	2293.0	2191.0	2251.0	2335.0	2396.0	0.0	0.0	0.0	0.0	0.0	0.0	2527.0	1963.470588235294	-329.7332283862056	1944.0	1453.0	1589.0	1771.75	2150.25	2352.0	267032.0	0.039235365298719	1665.000000000001	1665.000000000001	1593.7213188798569	109.18253283984426	108.0	105.0	107.0
Position_2	81	29	29.0	0.4833333333333333	0.0080555555555555	0.1180165021827913	112073.0	16753.99999999999	16590.742886178687	2171.1119410808265	2174.0	2013.0	2115.0	2230.0	2314.0	6161.825502237114	8.201389743477598	921.1426879309072	1.2260409176360374	2293.2038166215	2293.0	2191.0	2251.0	2335.0	2396.0	0.0	0.0	0.0	0.0	0.0	0.0	3083.0	2313.916354556804	20.712537935304223	2286.0	1388.0	1928.0	2145.0	2464.0	2829.0	1853447.0	0.1407012497587859	32755.99999999999	32755.99999999999	32336.18953252032	109.18253283984426	108.0	105.0	107.0
Position_2	82	29	29.0	0.4833333333333333	0.0080555555555555	0.0972547320193831	11358.000000000013	-25769.99999999999	-25833.59078590792	2171.1119410808265	2174.0	2013.0	2115.0	2230.0	2314.0	2140.848996641322	2.8494700145296	-4857.340961740342	-6.465120820076395	2293.2038166215	2293.0	2191.0	2251.0	2335.0	2396.0	0.0	0.0	0.0	0.0	0.0	0.0	2624.0	2210.403846153846	-82.79997046765357	2258.0	1603.0	1801.0	2079.25	2353.0	2536.0	689646.0	0.1018584603058737	12525.000000000002	12525.000000000002	12361.4783197832	109.18253283984426	108.0	105.0	107.0
Position_2	1	30	30.0	0.5	0.0083333333333333	0.1371346053096087	7851.000000000219	-169050.99999999977	-169646.4645438119	2168.2935344771854	2172.0	2010.0	2113.0	2229.0	2312.0	146.37893561111358	0.1948303632983921	-3151.892172206552	-4.19516848120692	2293.407294489612	2293.0	2191.0	2250.0	2336.0	2398.0	0.0	0.0	0.0	0.0	0.0	0.0	3469.0	2177.370041039672	-116.03725344993973	2147.0	927.0	1766.3	2018.0	2298.75	2770.6500000000005	3183315.0	0.0504591047204436	20945.0	20945.0	20387.25756549231	109.0645130008663	108.0	105.0	107.0
Position_2	4	30	30.0	0.5	0.0083333333333333	0.1489325235063588	104857.0	-100722.0	-101413.99333785	2168.2935344771854	2172.0	2010.0	2113.0	2229.0	2312.0	1584.0474982445985	2.10836722016356	-1521.581125897102	-2.0252244785690423	2293.407294489612	2293.0	2191.0	2250.0	2336.0	2398.0	0.0	0.0	0.0	0.0	0.0	0.0	3405.0	2233.716892289582	-59.69040220002944	2232.0	1157.0	1564.7	2106.5	2400.0	2772.1	3795085.0	0.1287030657759849	60671.99999999999	60671.99999999999	60023.84377822942	109.0645130008663	108.0	105.0	107.0
Position_2	7	30	30.0	0.5	0.0083333333333333	0.0865520362373385	107561.0000000001	-90515.9999999999	-91182.74107949402	2168.2935344771854	2172.0	2010.0	2113.0	2229.0	2312.0	1891.5018714627747	2.517588990916953	-1591.7589404832995	-2.118631149783272	2293.407294489612	2293.0	2191.0	2250.0	2336.0	2398.0	0.0	0.0	0.0	0.0	0.0	0.0	2858.0	2237.7061698228467	-55.70112466676483	2235.0	1625.0	1911.0	2118.0	2358.0	2569.5999999999995	3663125.0	0.0760480387470553	36226.99999999999	36226.99999999999	35602.49633017161	109.0645130008663	108.0	105.0	107.0
Position_2	12	30	30.0	0.5	0.0083333333333333	0.1194994370034364	108288.9999999998	-87247.00000000019	-87905.18789521247	2168.2935344771854	2172.0	2010.0	2113.0	2229.0	2312.0	1930.520416191792	2.569522673951276	-1555.3944976081225	-2.0702300763164105	2293.407294489612	2293.0	2191.0	2250.0	2336.0	2398.0	0.0	0.0	0.0	0.0	0.0	0.0	3225.0	2239.01051980198	-54.39677468763148	2227.0	1151.0	1836.0	2099.0	2388.0	2681.25	3618241.0	0.1476694208683365	60061.000000000015	60061.000000000015	59444.50767841012	109.0645130008663	108.0	105.0	107.0
Position_2	14	30	30.0	0.5	0.0083333333333333	0.1573220328693845	235217.99999999988	5075.999999999877	4301.325880758693	2168.2935344771854	2172.0	2010.0	2113.0	2229.0	2312.0	2917.678563395033	3.8834301678787897	62.96344832365227	0.0838043497187811	2293.407294489612	2293.0	2191.0	2250.0	2336.0	2398.0	0.0	0.0	0.0	0.0	0.0	0.0	3504.0	2295.6687697160883	2.261475226476705	2229.0	1111.0	1806.15	2087.25	2486.0	2991.8	4366362.0	0.0557896898885346	22133.0	22133.0	21407.40074525744	109.0645130008663	108.0	105.0	107.0
Position_2	16	30	30.0	0.5	0.0083333333333333	0.0812984425012731	59761.00000000018	-178124.99999999985	-178925.74096657615	2168.2935344771854	2172.0	2010.0	2113.0	2229.0	2312.0	709.6234684696641	0.9445088365331228	-2115.1198996194576	-2.8152245863934984	2293.407294489612	2293.0	2191.0	2250.0	2336.0	2398.0	0.0	0.0	0.0	0.0	0.0	0.0	2935.0	2202.3972533062056	-91.01004118340596	2197.0	1493.0	1916.25	2090.25	2305.0	2506.0	4329913.0	0.0727104425049514	40233.000000000015	40233.000000000015	39482.98520776875	109.0645130008663	108.0	105.0	107.0
Position_2	19	30	30.0	0.5	0.0083333333333333	0.1139970220887319	111864.00000000012	-60923.99999999988	-61505.61653116519	2168.2935344771854	2172.0	2010.0	2113.0	2229.0	2312.0	2489.0912164926144	3.31298040915167	-1355.6228391045877	-1.804333998848206	2293.407294489612	2293.0	2191.0	2250.0	2336.0	2398.0	0.0	0.0	0.0	0.0	0.0	0.0	3836.0	2250.3361344537816	-43.07116003582996	2223.0	1311.0	1882.7	2102.75	2355.0	2673.5999999999995	3213480.0	0.1013115406241648	32919.00000000002	32919.00000000002	32374.228319783208	109.0645130008663	108.0	105.0	107.0
Position_2	22	30	30.0	0.5	0.0083333333333333	0.1006793211169802	40521.00000000018	-133234.99999999985	-133819.87488708203	2168.2935344771854	2172.0	2010.0	2113.0	2229.0	2312.0	798.9973384204404	1.063465457437606	-2627.1417384676283	-3.496725653900413	2293.407294489612	2293.0	2191.0	2250.0	2336.0	2398.0	0.0	0.0	0.0	0.0	0.0	0.0	2939.0	2200.2179665738163	-93.18932791579527	2186.0	1301.0	1885.75	2078.75	2315.25	2618.5	3159513.0	0.1500037170239117	53134.99999999999	53134.99999999999	52587.17637759708	109.0645130008663	108.0	105.0	107.0
Position_2	25	30	30.0	0.5	0.0083333333333333	0.1444061178370463	-50669.9999999997	-276818.9999999997	-277580.2334010837	2168.2935344771854	2172.0	2010.0	2113.0	2229.0	2312.0	-687.7176505507896	-0.9153521928831008	-3757.120827073613	-5.000727820834977	2293.407294489612	2293.0	2191.0	2250.0	2336.0	2398.0	0.0	0.0	0.0	0.0	0.0	0.0	3638.0	2144.889245585875	-148.5180489037366	2140.0	1173.0	1659.4	2005.0	2267.0	2615.9999999999995	4008798.0	0.0680932007164585	26226.0	26226.0	25512.990006775057	109.0645130008663	108.0	105.0	107.0
Position_2	27	30	30.0	0.5	0.0083333333333333	0.0748515583514593	118243.00000000012	-38330.99999999988	-38858.03906955724	2168.2935344771854	2172.0	2010.0	2113.0	2229.0	2312.0	2902.928743572107	3.8637981576944735	-941.0465031322104	-1.2525328956689723	2293.407294489612	2293.0	2191.0	2250.0	2336.0	2398.0	0.0	0.0	0.0	0.0	0.0	0.0	2797.0	2263.3778979907265	-30.029396498885035	2270.0	1680.0	1992.3	2159.0	2367.75	2545.0	2928811.0	0.1439584016200533	57702.0	57702.0	57208.34835140017	109.0645130008663	108.0	105.0	107.0
Position_2	28	30	30.0	0.5	0.0083333333333333	0.0933182028583178	48851.99999999992	-107238.00000000007	-107763.409891599	2168.2935344771854	2172.0	2010.0	2113.0	2229.0	2312.0	1198.4079493824368	1.5950809806280233	-2630.6982656979053	-3.501459391643912	2293.407294489612	2293.0	2191.0	2250.0	2336.0	2398.0	0.0	0.0	0.0	0.0	0.0	0.0	2940.0	2209.8697674418604	-83.53752704775115	2210.5	1301.0	1885.45	2090.0	2331.0	2536.65	2850732.0	0.0696040938299854	27910.0	27910.0	27417.87432249321	109.0645130008663	108.0	105.0	107.0
Position_2	31	30	30.0	0.5	0.0083333333333333	0.109008791417879	200086.00000000035	15319.000000000342	14697.061314363493	2168.2935344771854	2172.0	2010.0	2113.0	2229.0	2312.0	4135.555099383339	5.504423837279225	316.626693359129	0.4214301288610007	2293.407294489612	2293.0	2191.0	2250.0	2336.0	2398.0	0.0	0.0	0.0	0.0	0.0	0.0	3211.0	2303.0320890635235	9.624794573911911	2237.0	1553.0	2019.9	2155.0	2383.0	2864.5	3516730.0	0.0779273161408681	31665.0	31665.0	31082.46053523034	109.0645130008663	108.0	105.0	107.0
Position_2	33	30	30.0	0.5	0.0083333333333333	0.1405963353092583	65010.00000000023	-113948.99999999978	-114551.38855013528	2168.2935344771854	2172.0	2010.0	2113.0	2229.0	2312.0	1361.6439010467102	1.8123480322931715	-2386.678370717901	-3.176668911425526	2293.407294489612	2293.0	2191.0	2250.0	2336.0	2398.0	0.0	0.0	0.0	0.0	0.0	0.0	3478.0	2215.95537525355	-77.45191923606171	2183.0	1136.0	1662.8	2088.5	2328.0	2783.1	3277398.0	0.0727040733568169	21095.0	21095.0	20530.772188346866	109.0645130008663	108.0	105.0	107.0
Position_2	36	30	30.0	0.5	0.0083333333333333	0.1248923975162374	288237.9999999997	93427.99999999968	92772.25587172508	2168.2935344771854	2172.0	2010.0	2113.0	2229.0	2312.0	4732.987953998183	6.299606966771582	1534.126654244552	2.0419225767994984	2293.407294489612	2293.0	2191.0	2250.0	2336.0	2398.0	0.0	0.0	0.0	0.0	0.0	0.0	3410.0	2351.029813664596	57.62251917498452	2290.0	1458.0	1958.0	2158.0	2504.0	2939.55	3785158.0	0.1101567412141511	45496.0	45496.0	44881.79663504968	109.0645130008663	108.0	105.0	107.0
Position_2	37	30	30.0	0.5	0.0083333333333333	0.1650165111659517	102233.9999999998	-76120.0000000002	-76720.35207768764	2168.2935344771854	2172.0	2010.0	2113.0	2229.0	2312.0	1921.3314973019617	2.557292222908911	-1430.558851014594	-1.9040738307004248	2293.407294489612	2293.0	2191.0	2250.0	2336.0	2398.0	0.0	0.0	0.0	0.0	0.0	0.0	3243.0	2241.358208955224	-52.04908553438781	2232.0	1243.0	1539.9	2071.5	2430.75	2926.05	3303762.0	0.1771468846655238	62381.000000000015	62381.000000000015	61818.67965221319	109.0645130008663	108.0	105.0	107.0
Position_2	38	30	30.0	0.5	0.0083333333333333	0.1425461000161408	197645.9999999999	43733.99999999991	43215.92140921401	2168.2935344771854	2172.0	2010.0	2113.0	2229.0	2312.0	4887.429353945706	6.505168470101734	1081.4629962936824	1.4394272480668913	2293.407294489612	2293.0	2191.0	2250.0	2336.0	2398.0	0.0	0.0	0.0	0.0	0.0	0.0	3801.0	2327.382075471698	33.974780982086486	2245.0	1367.0	1917.55	2130.0	2461.25	2998.1500000000005	2960430.0	0.07019065340508	31311.99999999999	31311.99999999999	30826.741192411904	109.0645130008663	108.0	105.0	107.0
Position_2	41	30	30.0	0.5	0.0083333333333333	0.1632763306578098	-84014.00000000012	-248574.0000000001	-249127.92050587185	2168.2935344771854	2172.0	2010.0	2113.0	2229.0	2312.0	-1857.5018899030936	-2.472335015461017	-5495.830156649739	-7.314949938500803	2293.407294489612	2293.0	2191.0	2250.0	2336.0	2398.0	0.0	0.0	0.0	0.0	0.0	0.0	3031.0	2110.225	-183.18229448961165	2164.0	1028.0	1386.9	1975.0	2303.0	2633.05	2869906.0	0.1823501736817423	67594.99999999999	67594.99999999999	67076.16982836492	109.0645130008663	108.0	105.0	107.0
Position_2	44	30	30.0	0.5	0.0083333333333333	0.1199813880398734	162699.99999999997	-45299.00000000003	-45999.1392276423	2168.2935344771854	2172.0	2010.0	2113.0	2229.0	2312.0	2416.314181080604	3.216114175018284	-672.7511744853742	-0.895431813240033	2293.407294489612	2293.0	2191.0	2250.0	2336.0	2398.0	0.0	0.0	0.0	0.0	0.0	0.0	3347.0	2266.648051192554	-26.759243297057765	2205.0	1510.0	1917.4	2118.0	2344.0	2861.0	3896368.0	0.0751638739232334	30564.000000000007	30564.000000000007	29908.213922764226	109.0645130008663	108.0	105.0	107.0
Position_2	45	30	30.0	0.5	0.0083333333333333	0.1148655772665302	82982.0000000003	-81819.9999999997	-82374.73509485064	2168.2935344771854	2172.0	2010.0	2113.0	2229.0	2312.0	1825.6946791453336	2.429999617942439	-1800.1294093619108	-2.395972243860703	2293.407294489612	2293.0	2191.0	2250.0	2336.0	2398.0	0.0	0.0	0.0	0.0	0.0	0.0	3595.0	2232.92657856094	-60.48071592867154	2219.0	1198.0	1873.25	2100.5	2350.75	2621.95	3041246.0	0.0643754671028705	27368.999999999985	27368.999999999985	26849.406842818404	109.0645130008663	108.0	105.0	107.0
Position_2	46	30	30.0	0.5	0.0083333333333333	0.1354837845613803	-20692.00000000025	-174483.00000000026	-175000.67129629655	2168.2935344771854	2172.0	2010.0	2113.0	2229.0	2312.0	-530.0901651888582	-0.7055500098663703	-4469.926652457305	-5.949472374420672	2293.407294489612	2293.0	2191.0	2250.0	2336.0	2398.0	0.0	0.0	0.0	0.0	0.0	0.0	3143.0	2155.7199055861524	-137.68738890345912	2189.0	1243.0	1527.5	2029.0	2343.0	2543.0	2739920.0	0.0753884354880958	17241.999999999996	17241.999999999996	16757.12268518517	109.0645130008663	108.0	105.0	107.0
Position_2	47	30	30.0	0.5	0.0083333333333333	0.1226953214905783	89351.99999999994	-60688.00000000007	-61193.0451671184	2168.2935344771854	2172.0	2010.0	2113.0	2229.0	2312.0	2433.841132856202	3.2394425478316045	-1653.068209673845	-2.200233787075888	2293.407294489612	2293.0	2191.0	2250.0	2336.0	2398.0	0.0	0.0	0.0	0.0	0.0	0.0	3236.0	2244.058064516129	-49.34922997348258	2229.0	1102.0	1813.95	2100.75	2375.0	2708.3	2782632.0	0.1493113645594563	46466.99999999999	46466.99999999999	45993.94896115627	109.0645130008663	108.0	105.0	107.0
Position_2	48	30	30.0	0.5	0.0083333333333333	0.1468912737344541	-90193.99999999993	-267458.99999999994	-268055.6864272809	2168.2935344771854	2172.0	2010.0	2113.0	2229.0	2312.0	-1785.9539289041104	-2.377104679371371	-5296.022483433097	-7.049005925449452	2293.407294489612	2293.0	2191.0	2250.0	2336.0	2398.0	0.0	0.0	0.0	0.0	0.0	0.0	3079.0	2110.434129692833	-182.97316479677875	2140.0	1157.0	1476.4	1979.0	2294.0	2568.8	3091786.0	0.1678835559982881	61849.99999999999	61849.99999999999	61291.11308717251	109.0645130008663	108.0	105.0	107.0
Position_2	50	30	30.0	0.5	0.0083333333333333	0.1036869312898276	68878.99999999977	-69061.00000000023	-69525.3157181574	2168.2935344771854	2172.0	2010.0	2113.0	2229.0	2312.0	1923.0811093542527	2.55962095655051	-1928.162495000144	-2.566384280845192	2293.407294489612	2293.0	2191.0	2250.0	2336.0	2398.0	0.0	0.0	0.0	0.0	0.0	0.0	2959.0	2232.4201754385963	-60.98711905101527	2246.5	1211.0	1841.9	2140.5	2348.0	2570.1	2544959.0	0.0516310075643648	21125.0	21125.0	20690.09823848237	109.0645130008663	108.0	105.0	107.0
Position_2	53	30	30.0	0.5	0.0083333333333333	0.184370495056504	35329.99999999977	-149074.00000000023	-149694.71680216826	2168.2935344771854	2172.0	2010.0	2113.0	2229.0	2312.0	645.4575944803554	0.8591040582533529	-2723.49123802902	-3.6249668378166255	2293.407294489612	2293.0	2191.0	2250.0	2336.0	2398.0	0.0	0.0	0.0	0.0	0.0	0.0	3217.0	2195.1824146981626	-98.22487979144898	2184.0	1156.0	1445.45	1996.75	2422.0	2931.2499999999995	3345458.0	0.0905916022493795	22635.000000000007	22635.000000000007	22053.60501355013	109.0645130008663	108.0	105.0	107.0
Position_2	56	30	30.0	0.5	0.0083333333333333	0.106499933505168	118157.00000000022	-58139.999999999774	-58733.428071363815	2168.2935344771854	2172.0	2010.0	2113.0	2229.0	2312.0	2482.9081567558	3.304750756641969	-1221.7327812468272	-1.6261263318395267	2293.407294489612	2293.0	2191.0	2250.0	2336.0	2398.0	0.0	0.0	0.0	0.0	0.0	0.0	3313.0	2253.0960878517503	-40.31120663786123	2225.0	1214.0	1878.8	2130.0	2367.0	2673.4	3282761.0	0.0673950140433469	22956.000000000004	22956.000000000004	22400.16502935862	109.0645130008663	108.0	105.0	107.0
Position_2	59	30	30.0	0.5	0.0083333333333333	0.104815114959574	31864.99999999997	-96637.00000000004	-97069.5467479675	2168.2935344771854	2172.0	2010.0	2113.0	2229.0	2312.0	1002.7353849567676	1.3346407973774577	-3040.9960582478348	-4.047565753527867	2293.407294489612	2293.0	2191.0	2250.0	2336.0	2398.0	0.0	0.0	0.0	0.0	0.0	0.0	2937.0	2202.0047080979284	-91.40258639168314	2207.5	1252.0	1868.1	2084.25	2307.75	2607.0	2338529.0	0.1561028716754022	34182.999999999985	34182.999999999985	33777.85467479673	109.0645130008663	108.0	105.0	107.0
Position_2	60	30	30.0	0.5	0.0083333333333333	0.1257411194917729	148405.00000000003	-18816.99999999997	-19379.88098464315	2168.2935344771854	2172.0	2010.0	2113.0	2229.0	2312.0	3388.0403595741905	4.509481718593247	-429.5863040066537	-0.571779370632856	2293.407294489612	2293.0	2191.0	2250.0	2336.0	2398.0	0.0	0.0	0.0	0.0	0.0	0.0	3288.0	2279.3842257597685	-14.02306872984309	2241.5	1322.0	1853.05	2129.0	2408.0	2817.8500000000004	3150109.0	0.0871316689765623	38018.99999999999	38018.99999999999	37491.77698735319	109.0645130008663	108.0	105.0	107.0
Position_2	64	30	30.0	0.5	0.0083333333333333	0.1233591149482795	68150.99999999984	-67127.00000000016	-67582.35523938588	2168.2935344771854	2172.0	2010.0	2113.0	2229.0	2312.0	1931.4436842671587	2.570751543759588	-1902.422857974236	-2.532124823963708	2293.407294489612	2293.0	2191.0	2250.0	2336.0	2398.0	0.0	0.0	0.0	0.0	0.0	0.0	3173.0	2232.957960644007	-60.44933384560454	2227.0	1272.0	1768.25	2089.25	2424.25	2649.0	2496447.0	0.1807232758110086	49379.000000000015	49379.000000000015	48952.49107949413	109.0645130008663	108.0	105.0	107.0
Position_2	65	30	30.0	0.5	0.0083333333333333	0.1472102810434911	127616.0	-2701.0000000000086	-3139.6561653116573	2168.2935344771854	2172.0	2010.0	2113.0	2229.0	2312.0	3787.0122100133217	5.040513251527731	-80.15233183335957	-0.1066827536702016	2293.407294489612	2293.0	2191.0	2250.0	2336.0	2398.0	0.0	0.0	0.0	0.0	0.0	0.0	3238.0	2290.4921077065924	-2.9151867830191804	2260.0	1074.0	1791.0	2080.0	2489.0	2915.2	2466860.0	0.0636309453601931	20712.0	20712.0	20301.132283197825	109.0645130008663	108.0	105.0	107.0
Position_2	66	30	30.0	0.5	0.0083333333333333	0.1185375960879554	172583.0	30166.000000000007	29686.614385727204	2168.2935344771854	2172.0	2010.0	2113.0	2229.0	2312.0	4835.074692728608	6.435484416021777	845.1287970475147	1.124866428870242	2293.407294489612	2293.0	2191.0	2250.0	2336.0	2398.0	0.0	0.0	0.0	0.0	0.0	0.0	3211.0	2318.629566694988	25.222272205375702	2266.0	1482.0	1995.0	2151.0	2416.0	2930.6000000000004	2729027.0	0.0480929654569919	19966.0	19966.0	19516.98300587172	109.0645130008663	108.0	105.0	107.0
Position_2	68	30	30.0	0.5	0.0083333333333333	0.1618850046754544	116116.00000000006	-21702.99999999993	-22166.9084236675	2168.2935344771854	2172.0	2010.0	2113.0	2229.0	2312.0	3174.234964680157	4.224906737989289	-593.2896537811603	-0.7896685291827243	2293.407294489612	2293.0	2191.0	2250.0	2336.0	2398.0	0.0	0.0	0.0	0.0	0.0	0.0	3145.0	2273.945566286216	-19.461728203395523	2272.0	1151.0	1579.2	2086.0	2496.0	2888.0	2590024.0	0.188716944951769	63816.000000000015	63816.000000000015	63381.479731255655	109.0645130008663	108.0	105.0	107.0
Position_2	69	30	30.0	0.5	0.0083333333333333	0.137737676047688	39346.99999999979	-102344.00000000022	-102820.94184733534	2168.2935344771854	2172.0	2010.0	2113.0	2229.0	2312.0	1047.8265828605363	1.394657181787374	-2725.462266406068	-3.627590276586476	2293.407294489612	2293.0	2191.0	2250.0	2336.0	2398.0	0.0	0.0	0.0	0.0	0.0	0.0	3179.0	2205.601195559351	-87.80609893026076	2187.0	1228.0	1643.0	2062.0	2344.5	2763.0	2582759.0	0.1339976167300186	58143.000000000015	58143.000000000015	57696.2719625113	109.0645130008663	108.0	105.0	107.0
Position_2	70	30	30.0	0.5	0.0083333333333333	0.1213964279934518	85627.99999999999	-30169.000000000007	-30558.78082655827	2168.2935344771854	2172.0	2010.0	2113.0	2229.0	2312.0	3358.270976815393	4.469858670141289	-1183.207328205069	-1.5748489538409467	2293.407294489612	2293.0	2191.0	2250.0	2336.0	2398.0	0.0	0.0	0.0	0.0	0.0	0.0	3166.0	2261.4754440961337	-31.931850393477816	2216.0	1429.0	1862.6	2086.0	2419.0	2791.399999999999	2164232.0	0.0874119067205985	21334.999999999985	21334.999999999985	20969.91141598914	109.0645130008663	108.0	105.0	107.0
Position_2	71	30	30.0	0.5	0.0083333333333333	0.1083138945097307	141149.99999999985	8896.999999999829	8451.827122854396	2168.2935344771854	2172.0	2010.0	2113.0	2229.0	2312.0	4418.651474081968	5.8812251120031	278.5174790287394	0.3707067645872521	2293.407294489612	2293.0	2191.0	2250.0	2336.0	2398.0	0.0	0.0	0.0	0.0	0.0	0.0	3357.0	2301.139981701738	7.732687212126621	2297.0	1378.0	1909.6	2143.0	2431.0	2734.4	2515146.0	0.2176714657677048	61095.00000000001	61095.00000000001	60678.02839882565	109.0645130008663	108.0	105.0	107.0
Position_2	74	30	30.0	0.5	0.0083333333333333	0.1675999962431529	228632.0000000001	68186.00000000019	67645.92750677526	2168.2935344771854	2172.0	2010.0	2113.0	2229.0	2312.0	5027.070479941789	6.6910308088025205	1499.2469459450624	1.9954976850528776	2293.407294489612	2293.0	2191.0	2250.0	2336.0	2398.0	0.0	0.0	0.0	0.0	0.0	0.0	3461.0	2344.422322775264	51.01502828565253	2267.5	1096.0	1762.5	2122.0	2586.75	3080.0	3108704.0	0.0600454969149768	16412.000000000007	16412.000000000007	15906.140582655826	109.0645130008663	108.0	105.0	107.0
Position_2	75	30	30.0	0.5	0.0083333333333333	0.1171221858801379	78881.99999999999	-60631.000000000015	-61100.61054652214	2168.2935344771854	2172.0	2010.0	2113.0	2229.0	2312.0	2291.745311787657	3.050313009989372	-1761.502117073572	-2.344559317824924	2293.407294489612	2293.0	2191.0	2250.0	2336.0	2398.0	0.0	0.0	0.0	0.0	0.0	0.0	3334.0	2240.414570685169	-52.99272380444245	2222.0	1304.0	1859.0	2096.0	2368.0	2689.0	2583198.0	0.1831072654665549	59455.000000000015	59455.000000000015	59015.13883243	109.0645130008663	108.0	105.0	107.0
Position_2	76	30	30.0	0.5	0.0083333333333333	0.1683081079491845	-15777.00000000001	-118506.0	-118851.79302168022	2168.2935344771854	2172.0	2010.0	2113.0	2229.0	2312.0	-686.4289421190811	-0.9136369219604968	-5155.983280393217	-6.862613746203371	2293.407294489612	2293.0	2191.0	2250.0	2336.0	2398.0	0.0	0.0	0.0	0.0	0.0	0.0	3028.0	2153.416961130742	-139.99033335886952	2186.0	1146.0	1451.8	1915.0	2386.0	2719.0	1828251.0	0.1693037991567338	34711.000000000015	34711.000000000015	34387.11263550136	109.0645130008663	108.0	105.0	107.0
Position_2	80	30	30.0	0.5	0.0083333333333333	0.1668207154558628	-44651.99999999997	-77926.99999999997	-78039.00598464315	2168.2935344771854	2172.0	2010.0	2113.0	2229.0	2312.0	-9909.676830341978	-13.189779861185173	-17294.441152872423	-23.0189011744732	2293.407294489612	2293.0	2191.0	2250.0	2336.0	2398.0	0.0	0.0	0.0	0.0	0.0	0.0	2618.0	2009.629090909091	-283.77820358052054	2082.0	1361.0	1427.0	1735.5	2282.5	2460.6	552648.0	0.1207451686778987	6799.999999999998	6799.999999999998	6695.0894873532025	109.0645130008663	108.0	105.0	107.0
Position_2	81	30	30.0	0.5	0.0083333333333333	0.1313139838080156	149857.9999999999	27284.99999999992	26872.410682023405	2168.2935344771854	2172.0	2010.0	2113.0	2229.0	2312.0	5652.645661220113	7.523671375083969	1029.1905461596336	1.3698526169384722	2293.407294489612	2293.0	2191.0	2250.0	2336.0	2398.0	0.0	0.0	0.0	0.0	0.0	0.0	3160.0	2319.934846989141	26.52755249952952	2265.0	1323.0	1903.6	2122.0	2522.0	2871.2	2350094.0	0.1276149624833902	33659.0	33659.0	33272.54782068654	109.0645130008663	108.0	105.0	107.0
Position_2	82	30	30.0	0.5	0.0083333333333333	0.1212751258385151	96140.00000000016	-175.9999999998272	-500.2064137306279	2168.2935344771854	2172.0	2010.0	2113.0	2229.0	2312.0	4707.177543055351	6.265253309806671	-8.617258660047087	-0.0114695712765226	2293.407294489612	2293.0	2191.0	2250.0	2336.0	2398.0	0.0	0.0	0.0	0.0	0.0	0.0	3287.0	2292.778894472362	-0.6284000172495325	2291.0	1361.0	1850.5	2123.75	2460.75	2747.75	1825052.0	0.1147494922226249	25893.0	25893.0	25589.331752484177	109.0645130008663	108.0	105.0	107.0
Position_2	87	30	30.0	0.5	0.0083333333333333	0.1463283474455384	30190.99999999997	-17604.000000000022	-17764.88132339659	2168.2935344771854	2172.0	2010.0	2113.0	2229.0	2312.0	4043.183267154687	5.381476928582888	-2357.53033138986	-3.137872871079903	2293.407294489612	2293.0	2191.0	2250.0	2336.0	2398.0	0.0	0.0	0.0	0.0	0.0	0.0	3140.0	2248.432911392405	-44.97438309720656	2279.0	1459.0	1679.4	2034.0	2473.0	2762.9	888131.0	0.0856370296920637	4684.999999999999	4684.999999999999	4534.310354561875	109.0645130008663	108.0	105.0	107.0
Position_2	89	30	30.0	0.5	0.0083333333333333	0.1120951910364376	20939.99999999989	-61703.0000000001	-61981.1821364048	2168.2935344771854	2172.0	2010.0	2113.0	2229.0	2312.0	1272.5633699912269	1.693781845458323	-3749.807909196236	-4.99099432714019	2293.407294489612	2293.0	2191.0	2250.0	2336.0	2398.0	0.0	0.0	0.0	0.0	0.0	0.0	3063.0	2202.658857979502	-90.74843651010951	2162.0	1348.0	1869.2	2037.0	2374.0	2628.0	1504416.0	0.0532070150231156	9066.999999999998	9066.999999999998	8806.440435862687	109.0645130008663	108.0	105.0	107.0
Position_2	90	30	30.0	0.5	0.0083333333333333	0.1067670152848035	43526.0	-10682.0	-10864.467931345978	2168.2935344771854	2172.0	2010.0	2113.0	2229.0	2312.0	4859.987400562561	6.468643230148767	-1192.721256554916	-1.5875119924745928	2293.407294489612	2293.0	2191.0	2250.0	2336.0	2398.0	0.0	0.0	0.0	0.0	0.0	0.0	3014.0	2269.15625	-24.25104448961156	2297.5	1523.0	1868.35	2111.75	2411.5	2647.95	1016582.0	0.065749818296798	8141.999999999998	8141.999999999998	7971.091237579038	109.0645130008663	108.0	105.0	107.0
Position_2	91	30	30.0	0.5	0.0083333333333333	0.1008509670243174	71719.00000000013	-2332.9999999998727	-2582.2642276421466	2168.2935344771854	2172.0	2010.0	2113.0	2229.0	2312.0	5253.573274742831	6.992506028682707	-170.8973417082549	-0.2274643618136872	2293.407294489612	2293.0	2191.0	2250.0	2336.0	2398.0	0.0	0.0	0.0	0.0	0.0	0.0	3101.0	2289.187908496732	-4.2193859928793245	2263.0	1730.0	1920.65	2154.0	2411.25	2733.45	1400983.0	0.073996690472979	9139.0	9139.0	8905.526422764224	109.0645130008663	108.0	105.0	107.0
Position_2	92	30	30.0	0.5	0.0083333333333333	0.1581179281865063	-20232.000000000004	-35841.00000000001	-35893.5409891599	2168.2935344771854	2172.0	2010.0	2113.0	2229.0	2312.0	-15452.992062394967	-20.5679324350477	-27374.984604008405	-36.436104507935184	2293.407294489612	2293.0	2191.0	2250.0	2336.0	2398.0	0.0	0.0	0.0	0.0	0.0	0.0	2724.0	2015.1627906976744	-278.2445037919372	2036.0	1430.0	1515.0	1780.0	2217.0	2534.2	259956.0	0.0314436362711206	756.0000000000005	756.0000000000005	706.787432249322	109.0645130008663	108.0	105.0	107.0
Position_2	93	30	30.0	0.5	0.0083333333333333	0.1082309184903681	116190.00000000006	57263.00000000006	57064.64758355924	2168.2935344771854	2172.0	2010.0	2113.0	2229.0	2312.0	12045.48363092165	16.032538712756715	5936.487900485987	7.901465395546849	2293.407294489612	2293.0	2191.0	2250.0	2336.0	2398.0	0.0	0.0	0.0	0.0	0.0	0.0	3234.0	2410.58316221766	117.1758677280477	2371.0	1552.0	2086.0	2225.0	2550.0	2950.1	1173954.0	0.0454012954602698	11023.0	11023.0	10837.213019421855	109.0645130008663	108.0	105.0	107.0
Position_2	94	30	30.0	0.5	0.0083333333333333	0.1262243710678521	23876.00000000004	-8430.99999999996	-8539.747628726247	2168.2935344771854	2172.0	2010.0	2113.0	2229.0	2312.0	5840.186915728519	7.7732887848346595	-2062.2640260724925	-2.7448734187024875	2293.407294489612	2293.0	2191.0	2250.0	2336.0	2398.0	0.0	0.0	0.0	0.0	0.0	0.0	2876.0	2261.423220973783	-31.98407351582864	2296.0	1470.0	1717.2	2064.5	2480.5	2693.8	603800.0	0.0299712256357397	2691.999999999998	2691.999999999998	2590.1414295392924	109.0645130008663	108.0	105.0	107.0
Position_2	1	31	31.0	0.5166666666666667	0.0086111111111111	0.1278172363670742	46815.00000000005	-130304.99999999996	-131538.66666666642	2169.570525386754	2174.0	2010.0	2114.0	2230.0	2314.0	866.4465595816507	1.153240370803177	-2411.6697414565174	-3.209932425878624	2294.835817524842	2294.0	2192.0	2252.0	2337.0	2399.0	0.0	0.0	0.0	0.0	0.0	0.0	3381.0	2205.717479674797	-89.11833785004501	2182.5	1199.0	1777.5	2026.75	2372.0	2680.25	3255639.0	0.0478544807247229	21361.00000000001	21361.00000000001	20722.58333333333	109.19066195955294	108.0	105.0	107.0
Position_2	4	31	31.0	0.5166666666666667	0.0086111111111111	0.1446675319958364	190637.0000000003	-15882.999999999718	-17321.441960252432	2169.570525386754	2174.0	2010.0	2114.0	2230.0	2314.0	2773.8593266828	3.692006763814807	-231.1052297597112	-0.3076010608101756	2294.835817524842	2294.0	2192.0	2252.0	2337.0	2399.0	0.0	0.0	0.0	0.0	0.0	0.0	3423.0	2284.7710633352704	-10.064754189571431	2259.0	1173.0	1704.0	2119.0	2465.0	2870.0	3932091.0	0.1299847523434855	50893.00000000002	50893.00000000002	50148.61308717256	109.19066195955294	108.0	105.0	107.0
Position_2	7	31	31.0	0.5166666666666667	0.0086111111111111	0.0708255686348664	78929.00000000019	-108750.9999999998	-110058.21860885236	2169.570525386754	2174.0	2010.0	2114.0	2230.0	2314.0	1444.3983804716763	1.922494244407801	-1990.1401040767605	-2.648876478526168	2294.835817524842	2294.0	2192.0	2252.0	2337.0	2399.0	0.0	0.0	0.0	0.0	0.0	0.0	2917.0	2224.466112531969	-70.36970499287236	2236.0	1685.0	1940.75	2136.0	2323.0	2468.7	3479065.0	0.0757217831556539	34088.0	34088.0	33411.52055103883	109.19066195955294	108.0	105.0	107.0
Position_2	12	31	31.0	0.5166666666666667	0.0086111111111111	0.1056293595865419	110581.00000000007	-85498.99999999993	-86864.72583559141	2169.570525386754	2174.0	2010.0	2114.0	2230.0	2314.0	1771.366908041374	2.357689354603069	-1369.5851843501978	-1.8229178803701127	2294.835817524842	2294.0	2192.0	2252.0	2337.0	2399.0	0.0	0.0	0.0	0.0	0.0	0.0	3039.0	2241.6750305997552	-53.16078692508654	2242.0	1223.0	1878.95	2119.0	2374.75	2621.05	3662897.0	0.1494641673658431	64546.99999999999	64546.99999999999	63840.24333785002	109.19066195955294	108.0	105.0	107.0
Position_2	14	31	31.0	0.5166666666666667	0.0086111111111111	0.1533007055040438	352678.0000000001	103198.00000000012	101460.33536585404	2169.570525386754	2174.0	2010.0	2114.0	2230.0	2314.0	3947.831220552916	5.2545633545559305	1155.184860690545	1.5375510495791156	2294.835817524842	2294.0	2192.0	2252.0	2337.0	2399.0	0.0	0.0	0.0	0.0	0.0	0.0	3641.0	2343.638287638288	48.80247011344591	2241.0	1185.0	1928.0	2115.5	2506.0	3132.3	4872424.0	0.0562926303737861	24868.99999999999	24868.99999999999	23969.76676829266	109.19066195955294	108.0	105.0	107.0
Position_2	16	31	31.0	0.5166666666666667	0.0086111111111111	0.0852529476751896	88668.9999999996	-178091.00000000038	-179949.02235772368	2169.570525386754	2174.0	2010.0	2114.0	2230.0	2314.0	854.1792263400966	1.1369125502586686	-1715.6123628115254	-2.28348005490214	2294.835817524842	2294.0	2192.0	2252.0	2337.0	2399.0	0.0	0.0	0.0	0.0	0.0	0.0	3021.0	2213.8870895186683	-80.9487280061735	2209.0	1582.0	1893.0	2108.5	2309.0	2545.8	4921471.0	0.0710841225105337	41590.99999999999	41590.99999999999	40629.482215447126	109.19066195955294	108.0	105.0	107.0
Position_2	19	31	31.0	0.5166666666666667	0.0086111111111111	0.1098495562483794	71284.99999999999	-95395.0	-96555.95054200526	2169.570525386754	2174.0	2010.0	2114.0	2230.0	2314.0	1637.585167650055	2.179625858142223	-2191.448931303599	-2.91681852756509	2294.835817524842	2294.0	2192.0	2252.0	2337.0	2399.0	0.0	0.0	0.0	0.0	0.0	0.0	3435.0	2225.321094312455	-69.5147232123868	2212.0	1380.0	1842.8	2089.0	2348.0	2634.6	3090971.0	0.1054106620307381	31060.0	31060.0	30459.213584010824	109.19066195955294	108.0	105.0	107.0
Position_2	22	31	31.0	0.5166666666666667	0.0086111111111111	0.0867698864515737	47604.99999999996	-109595.00000000004	-110689.92095754278	2169.570525386754	2174.0	2010.0	2114.0	2230.0	2314.0	1088.4752819430264	1.4487606002661682	-2505.859647611514	-3.3352991909709253	2294.835817524842	2294.0	2192.0	2252.0	2337.0	2399.0	0.0	0.0	0.0	0.0	0.0	0.0	3027.0	2210.3396946564885	-84.49612286835327	2185.5	1687.0	1941.45	2069.25	2334.0	2562.0	2895545.0	0.1538918119453162	53681.00000000001	53681.00000000001	53114.38358175248	109.19066195955294	108.0	105.0	107.0
Position_2	25	31	31.0	0.5166666666666667	0.0086111111111111	0.1607518573712555	59188.99999999972	-165931.00000000026	-167498.99367660348	2169.570525386754	2174.0	2010.0	2114.0	2230.0	2314.0	810.9571195928222	1.0793839261780462	-2273.4448260852087	-3.025955063519413	2294.835817524842	2294.0	2192.0	2252.0	2337.0	2399.0	0.0	0.0	0.0	0.0	0.0	0.0	3669.0	2205.5506396588485	-89.28517786599332	2160.0	1219.0	1722.5	2021.75	2304.25	2998.75	4137613.0	0.0607787290847517	22039.0	22039.0	21227.570686540177	109.19066195955294	108.0	105.0	107.0
Position_2	27	31	31.0	0.5166666666666667	0.0086111111111111	0.0942219870891997	108549.99999999984	-42290.000000000175	-43340.62262872631	2169.570525386754	2174.0	2010.0	2114.0	2230.0	2314.0	2643.955753769237	3.5191051082668547	-1030.0588560746355	-1.37100833743534	2294.835817524842	2294.0	2192.0	2252.0	2337.0	2399.0	0.0	0.0	0.0	0.0	0.0	0.0	3000.0	2260.3564041368336	-34.4794133880082	2260.0	1429.0	1904.8	2137.0	2365.0	2643.4	2841268.0	0.1773054092764449	61331.0	61331.0	60787.30775745257	109.19066195955294	108.0	105.0	107.0
Position_2	28	31	31.0	0.5166666666666667	0.0086111111111111	0.1050919426703559	116972.9999999998	-51627.00000000019	-52801.323622402895	2169.570525386754	2174.0	2010.0	2114.0	2230.0	2314.0	2604.815850585476	3.467009897129268	-1149.656997069213	-1.5301934630991223	2294.835817524842	2294.0	2192.0	2252.0	2337.0	2399.0	0.0	0.0	0.0	0.0	0.0	0.0	3345.0	2257.2548042704625	-37.581013254379286	2230.0	1280.0	1945.8	2124.0	2353.0	2680.6	3171443.0	0.0689473259791577	29235.99999999999	29235.99999999999	28628.293078139097	109.19066195955294	108.0	105.0	107.0
Position_2	31	31	31.0	0.5166666666666667	0.0086111111111111	0.1067725835269523	221774.0000000001	22934.000000000186	21549.050361337344	2169.570525386754	2174.0	2010.0	2114.0	2230.0	2314.0	3962.783106271773	5.27446431444773	409.7976668105256	0.5454406945248096	2294.835817524842	2294.0	2192.0	2252.0	2337.0	2399.0	0.0	0.0	0.0	0.0	0.0	0.0	3206.0	2307.840675920338	13.004858395496283	2251.0	1811.0	2007.8	2139.0	2415.0	2847.4	3824092.0	0.0990319597777203	28571.000000000007	28571.000000000007	27854.29511065944	109.19066195955294	108.0	105.0	107.0
Position_2	33	31	31.0	0.5166666666666667	0.0086111111111111	0.1463010732976205	99943.99999999972	-80656.00000000028	-81913.90537488717	2169.570525386754	2174.0	2010.0	2114.0	2230.0	2314.0	2037.2161113961529	2.711534644268279	-1644.057699119198	-2.1882407975276523	2294.835817524842	2294.0	2192.0	2252.0	2337.0	2399.0	0.0	0.0	0.0	0.0	0.0	0.0	3680.0	2240.4079734219267	-54.42784410291506	2190.0	1136.0	1829.0	2081.0	2359.0	2857.0	3371814.0	0.0687747252116264	20289.0	20289.0	19638.03991644082	109.19066195955294	108.0	105.0	107.0
Position_2	36	31	31.0	0.5166666666666667	0.0086111111111111	0.1450582012040828	203666.99999999985	27746.99999999984	26521.69150858177	2169.570525386754	2174.0	2010.0	2114.0	2230.0	2314.0	3953.4798319017054	5.26208165626117	538.6105991435828	0.7168907074601087	2294.835817524842	2294.0	2192.0	2252.0	2337.0	2399.0	0.0	0.0	0.0	0.0	0.0	0.0	3397.0	2312.927012278308	18.091194753466425	2239.0	1125.0	1879.0	2092.25	2508.75	2964.5	3390751.0	0.1333113693178461	43616.00000000001	43616.00000000001	42981.908649503166	109.19066195955294	108.0	105.0	107.0
Position_2	37	31	31.0	0.5166666666666667	0.0086111111111111	0.1600666872936615	99404.99999999984	-88635.00000000016	-89944.72606142724	2169.570525386754	2174.0	2010.0	2114.0	2230.0	2314.0	1770.0236678691683	2.355901501933863	-1578.2510718936098	-2.1006521766903945	2294.835817524842	2294.0	2192.0	2252.0	2337.0	2399.0	0.0	0.0	0.0	0.0	0.0	0.0	3186.0	2237.4365028717293	-57.39931465311247	2265.0	1244.0	1490.2	2097.5	2409.0	2835.8	3506063.0	0.1713648595790234	66109.99999999999	66109.99999999999	65432.22295618787	109.19066195955294	108.0	105.0	107.0
Position_2	38	31	31.0	0.5166666666666667	0.0086111111111111	0.1407869505467717	182053.00000000023	27973.00000000024	26899.810298103377	2169.570525386754	2174.0	2010.0	2114.0	2230.0	2314.0	4511.996555235387	6.0054674150183	693.2820642318466	0.9227584274925876	2294.835817524842	2294.0	2192.0	2252.0	2337.0	2399.0	0.0	0.0	0.0	0.0	0.0	0.0	3736.0	2315.7858255451715	20.950008020329733	2248.0	1283.0	1907.15	2119.75	2436.5	3035.799999999997	2973469.0	0.0669000154628504	30110.000000000004	30110.000000000004	29554.62940379403	109.19066195955294	108.0	105.0	107.0
Position_2	41	31	31.0	0.5166666666666667	0.0086111111111111	0.1760616020942233	-38891.00000000029	-223691.0000000003	-224978.15898825665	2169.570525386754	2174.0	2010.0	2114.0	2230.0	2314.0	-720.7464964094548	-0.9593135867209844	-4145.547929555074	-5.517724294237802	2294.835817524842	2294.0	2192.0	2252.0	2337.0	2399.0	0.0	0.0	0.0	0.0	0.0	0.0	3262.0	2148.746103896104	-146.08971362873808	2149.0	1116.0	1416.5	1958.0	2353.25	2790.1	3309069.0	0.1773333874188392	72061.0	72061.0	71394.90130984642	109.19066195955294	108.0	105.0	107.0
Position_2	44	31	31.0	0.5166666666666667	0.0086111111111111	0.1148028613150999	171928.00000000038	-33151.99999999964	-34580.412149954245	2169.570525386754	2174.0	2010.0	2114.0	2230.0	2314.0	2619.9682922222614	3.487177796947829	-505.1951329844544	-0.6724147220023087	2294.835817524842	2294.0	2192.0	2252.0	2337.0	2399.0	0.0	0.0	0.0	0.0	0.0	0.0	3243.0	2274.6015213575192	-20.234296167322555	2219.0	1539.0	1936.8	2132.0	2352.0	2873.8	3887294.0	0.082876332372231	31232.00000000001	31232.00000000001	30492.80346657633	109.19066195955294	108.0	105.0	107.0
Position_2	45	31	31.0	0.5166666666666667	0.0086111111111111	0.0874242887459301	44439.00000000026	-104480.99999999974	-105518.2495483284	2169.570525386754	2174.0	2010.0	2114.0	2230.0	2314.0	1108.1711863210392	1.474975848993303	-2605.432924188382	-3.4678312220947363	2294.835817524842	2294.0	2192.0	2252.0	2337.0	2399.0	0.0	0.0	0.0	0.0	0.0	0.0	2711.0	2209.809024979855	-85.02679254498662	2220.0	1479.0	1887.0	2089.0	2339.0	2508.0	2742373.0	0.0793766504423043	24699.000000000004	24699.000000000004	24162.228263324298	109.19066195955294	108.0	105.0	107.0
Position_2	46	31	31.0	0.5166666666666667	0.0086111111111111	0.1328751010727488	58812.00000000006	-114227.99999999994	-115433.2488708218	2169.570525386754	2174.0	2010.0	2114.0	2230.0	2314.0	1256.522797805831	1.6724318438795611	-2440.489800512893	-3.24829192448266	2294.835817524842	2294.0	2192.0	2252.0	2337.0	2399.0	0.0	0.0	0.0	0.0	0.0	0.0	2985.0	2214.7850208044383	-80.05079672040347	2234.0	1255.0	1670.6	2060.25	2394.0	2701.75	3193720.0	0.0804068046356058	21052.00000000001	21052.00000000001	20428.28940831075	109.19066195955294	108.0	105.0	107.0
Position_2	47	31	31.0	0.5166666666666667	0.0086111111111111	0.1681387520189417	83441.99999999988	-73638.00000000012	-74732.08514001803	2169.570525386754	2174.0	2010.0	2114.0	2230.0	2314.0	2139.523907032778	2.847706320260627	-1888.1410017267103	-2.513115673298252	2294.835817524842	2294.0	2192.0	2252.0	2337.0	2399.0	0.0	0.0	0.0	0.0	0.0	0.0	4095.0	2237.744843391902	-57.090974132939664	2212.0	1082.0	1670.8000000000002	2064.0	2360.0	2826.4	2929208.0	0.1396008635487678	52299.0	52299.0	51732.81611336946	109.19066195955294	108.0	105.0	107.0
Position_2	48	31	31.0	0.5166666666666667	0.0086111111111111	0.1485921999094379	-123773.9999999999	-303053.9999999999	-304302.7113821135	2169.570525386754	2174.0	2010.0	2114.0	2230.0	2314.0	-2304.4581042419813	-3.0672337367460765	-5642.342061523015	-7.5099572838871325	2294.835817524842	2294.0	2192.0	2252.0	2337.0	2399.0	0.0	0.0	0.0	0.0	0.0	0.0	2963.0	2091.152610441767	-203.68320708307465	2127.0	1165.0	1448.25	1942.0	2288.75	2546.05	3124182.0	0.1291201034541921	55602.00000000002	55602.00000000002	54955.79776422765	109.19066195955294	108.0	105.0	107.0
Position_2	50	31	31.0	0.5166666666666667	0.0086111111111111	0.0938830959291772	96810.00000000022	-37829.99999999978	-38767.78726287226	2169.570525386754	2174.0	2010.0	2114.0	2230.0	2314.0	2804.953589965881	3.7333932282445854	-1096.0788586758435	-1.4588809608975477	2294.835817524842	2294.0	2192.0	2252.0	2337.0	2399.0	0.0	0.0	0.0	0.0	0.0	0.0	3004.0	2260.283422459893	-34.55239506494854	2268.5	1397.0	1890.0	2157.25	2391.0	2569.0	2536038.0	0.0535817591472146	16640.999999999996	16640.999999999996	16155.699525745247	109.19066195955294	108.0	105.0	107.0
Position_2	53	31	31.0	0.5166666666666667	0.0086111111111111	0.1804271172421893	19662.00000000024	-154097.99999999977	-155308.26377597067	2169.570525386754	2174.0	2010.0	2114.0	2230.0	2314.0	380.4960428846852	0.5064402330795159	-2982.081131952162	-3.969149986628328	2294.835817524842	2294.0	2192.0	2252.0	2337.0	2399.0	0.0	0.0	0.0	0.0	0.0	0.0	3346.0	2187.578729281768	-107.25708824307368	2185.5	1183.0	1451.0	1998.5	2400.0	2897.65	3167614.0	0.083070772322791	21101.0	21101.0	20474.694218608845	109.19066195955294	108.0	105.0	107.0
Position_2	56	31	31.0	0.5166666666666667	0.0086111111111111	0.1035176695105807	103146.00000000006	-69053.99999999994	-70253.3981481479	2169.570525386754	2174.0	2010.0	2114.0	2230.0	2314.0	2140.85903628632	2.849483377297092	-1433.2584869186912	-1.907667046088778	2294.835817524842	2294.0	2192.0	2252.0	2337.0	2399.0	0.0	0.0	0.0	0.0	0.0	0.0	3262.0	2245.8787456446	-48.95707188024244	2236.0	1151.0	1877.0	2127.5	2352.0	2633.6	3222836.0	0.0615541145021518	19465.0	19465.0	18844.31712962962	109.19066195955294	108.0	105.0	107.0
Position_2	59	31	31.0	0.5166666666666667	0.0086111111111111	0.0840330696303925	50842.00000000015	-82357.99999999985	-83285.75745257424	2169.570525386754	2174.0	2010.0	2114.0	2230.0	2314.0	1496.145125181912	1.9913691616171247	-2423.577361624864	-3.225781468322694	2294.835817524842	2294.0	2192.0	2252.0	2337.0	2399.0	0.0	0.0	0.0	0.0	0.0	0.0	3154.0	2219.803603603604	-75.03221392123805	2219.5	1490.0	1919.8	2113.25	2318.0	2513.55	2463982.0	0.1058493988954893	35997.999999999985	35997.999999999985	35517.88990514903	109.19066195955294	108.0	105.0	107.0
Position_2	60	31	31.0	0.5166666666666667	0.0086111111111111	0.1092919503024906	189510.0000000001	25830.00000000008	24689.94489611588	2169.570525386754	2174.0	2010.0	2114.0	2230.0	2314.0	4287.746825304105	5.706991024479764	584.4150730705785	0.7778564622569399	2294.835817524842	2294.0	2192.0	2252.0	2337.0	2399.0	0.0	0.0	0.0	0.0	0.0	0.0	3311.0	2312.936950146628	18.10113262178584	2275.5	1262.0	1936.15	2162.0	2451.25	2755.7	3154846.0	0.0789694919065289	34879.999999999985	34879.999999999985	34290.02687443539	109.19066195955294	108.0	105.0	107.0
Position_2	64	31	31.0	0.5166666666666667	0.0086111111111111	0.1311843959828994	61216.99999999986	-73543.00000000013	-74481.62308039746	2169.570525386754	2174.0	2010.0	2114.0	2230.0	2314.0	1762.4986268794803	2.345885672376588	-2117.376488828236	-2.8182281066303827	2294.835817524842	2294.0	2192.0	2252.0	2337.0	2399.0	0.0	0.0	0.0	0.0	0.0	0.0	3108.0	2228.5120213713267	-66.3237961535151	2214.0	1305.0	1717.9	2067.0	2405.5	2726.9	2502619.0	0.1565910381212927	36730.0	36730.0	36244.26699412827	109.19066195955294	108.0	105.0	107.0
Position_2	65	31	31.0	0.5166666666666667	0.0086111111111111	0.1079248963944842	146474.99999999994	12794.99999999993	11863.899277326182	2169.570525386754	2174.0	2010.0	2114.0	2230.0	2314.0	4248.726419481266	5.655054864329565	371.1381091466976	0.4939848232742544	2294.835817524842	2294.0	2192.0	2252.0	2337.0	2399.0	0.0	0.0	0.0	0.0	0.0	0.0	3227.0	2305.4856373429084	10.64981981806659	2274.0	1425.0	1960.25	2159.0	2437.75	2758.0	2568311.0	0.0587124495827014	21941.000000000007	21941.000000000007	21459.15977868112	109.19066195955294	108.0	105.0	107.0
Position_2	66	31	31.0	0.5166666666666667	0.0086111111111111	0.1212026134696043	270391.00000000023	105271.0000000002	104120.9150858179	2169.570525386754	2174.0	2010.0	2114.0	2230.0	2314.0	5845.417430280548	7.780250599703409	2275.7892766514574	3.02907552722309	2294.835817524842	2294.0	2192.0	2252.0	2337.0	2399.0	0.0	0.0	0.0	0.0	0.0	0.0	3250.0	2370.5050872093025	75.66926968446069	2294.5	1675.0	2011.75	2174.75	2520.5	2967.0	3261815.0	0.049787671449713	20520.000000000007	20520.000000000007	19924.836495031617	109.19066195955294	108.0	105.0	107.0
Position_2	68	31	31.0	0.5166666666666667	0.0086111111111111	0.1491710520789008	91302.99999999984	-45977.00000000015	-46933.17524841915	2169.570525386754	2174.0	2010.0	2114.0	2230.0	2314.0	2634.2592898637204	3.506199114808612	-1326.5209179333085	-1.7655993417692335	2294.835817524842	2294.0	2192.0	2252.0	2337.0	2399.0	0.0	0.0	0.0	0.0	0.0	0.0	3289.0	2253.8103146853146	-41.02550283952724	2241.0	1116.0	1724.45	2107.0	2410.0	2863.2499999999995	2578359.0	0.1637036645852042	61892.000000000015	61892.000000000015	61397.18383017164	109.19066195955294	108.0	105.0	107.0
Position_2	69	31	31.0	0.5166666666666667	0.0086111111111111	0.1382259965265692	63169.99999999977	-94510.00000000023	-95608.26422764234	2169.570525386754	2174.0	2010.0	2114.0	2230.0	2314.0	1510.527695477635	2.010512362680732	-2259.933077403706	-3.007970926024333	2294.835817524842	2294.0	2192.0	2252.0	2337.0	2399.0	0.0	0.0	0.0	0.0	0.0	0.0	3084.0	2222.0745814307456	-72.76123609409615	2186.5	1285.0	1714.2	2049.0	2410.75	2777.0	2919806.0	0.1316788816762057	65279.99999999999	65279.99999999999	64711.65345528453	109.19066195955294	108.0	105.0	107.0
Position_2	70	31	31.0	0.5166666666666667	0.0086111111111111	0.1435868805382232	66014.00000000006	-65865.99999999994	-66784.56345980107	2169.570525386754	2174.0	2010.0	2114.0	2230.0	2314.0	2174.0721707968974	2.8936900593306705	-2169.1980125686705	-2.8872025547289	2294.835817524842	2294.0	2192.0	2252.0	2337.0	2399.0	0.0	0.0	0.0	0.0	0.0	0.0	3156.0	2234.067333939945	-60.76848358489633	2194.0	1280.0	1755.8	2051.0	2393.0	2858.2	2455240.0	0.0951777262984271	22918.00000000001	22918.00000000001	22442.64775293587	109.19066195955294	108.0	105.0	107.0
Position_2	71	31	31.0	0.5166666666666667	0.0086111111111111	0.1056018936196772	131864.0000000003	-22935.99999999972	-24014.204607045616	2169.570525386754	2174.0	2010.0	2114.0	2230.0	2314.0	3316.8139985205125	4.414679432030802	-576.9159578813426	-0.7678751399400668	2294.835817524842	2294.0	2192.0	2252.0	2337.0	2399.0	0.0	0.0	0.0	0.0	0.0	0.0	2970.0	2276.22015503876	-18.61566248608188	2290.5	1248.0	1857.15	2149.5	2415.0	2662.1	2936324.0	0.2317579704434602	62586.00000000001	62586.00000000001	62028.03421409214	109.19066195955294	108.0	105.0	107.0
Position_2	74	31	31.0	0.5166666666666667	0.0086111111111111	0.139311872661737	182666.0	3625.999999999944	2378.960252935998	2169.570525386754	2174.0	2010.0	2114.0	2230.0	2314.0	3643.095305791773	4.84895985200885	72.31703534757847	0.0962539740476269	2294.835817524842	2294.0	2192.0	2252.0	2337.0	2399.0	0.0	0.0	0.0	0.0	0.0	0.0	3450.0	2296.430294906166	1.5944773813243955	2269.5	1284.0	1807.1	2135.75	2445.5	2881.45	3426274.0	0.0666146221823853	18206.0	18206.0	17560.662827461598	109.19066195955294	108.0	105.0	107.0
Position_2	75	31	31.0	0.5166666666666667	0.0086111111111111	0.1266391370881177	81671.00000000023	-74568.99999999977	-75657.23441734377	2169.570525386754	2174.0	2010.0	2114.0	2230.0	2314.0	1937.432206552937	2.5787222669219587	-1768.9557151307697	-2.3544800568390545	2294.835817524842	2294.0	2192.0	2252.0	2337.0	2399.0	0.0	0.0	0.0	0.0	0.0	0.0	3335.0	2236.7273425499234	-58.10847497491841	2214.0	1102.0	1812.05	2080.25	2390.75	2690.9	2912219.0	0.1895675839619186	69054.0	69054.0	68490.84383468833	109.19066195955294	108.0	105.0	107.0
Position_2	76	31	31.0	0.5166666666666667	0.0086111111111111	0.1716201880516291	-9797.999999999844	-128357.99999999984	-129183.78771454352	2169.570525386754	2174.0	2010.0	2114.0	2230.0	2314.0	-335.6275399419717	-0.4467202556627643	-4396.864642975324	-5.8522268398001565	2294.835817524842	2294.0	2192.0	2252.0	2337.0	2399.0	0.0	0.0	0.0	0.0	0.0	0.0	3150.0	2164.082995951417	-130.75282157342463	2180.0	1153.0	1457.45	1962.0	2392.25	2791.25	2138114.0	0.14909655174446	37762.99999999999	37762.99999999999	37335.658762420935	109.19066195955294	108.0	105.0	107.0
Position_2	80	31	31.0	0.5166666666666667	0.0086111111111111	0.1534340570752309	-54485.00000000015	-142685.00000000015	-143299.32588075887	2169.570525386754	2174.0	2010.0	2114.0	2230.0	2314.0	-2780.383791925123	-3.7006908270523375	-7281.252846670378	-9.691347538918272	2294.835817524842	2294.0	2192.0	2252.0	2337.0	2399.0	0.0	0.0	0.0	0.0	0.0	0.0	2731.0	2099.8707482993195	-194.96506922552223	2174.0	1254.0	1457.7	1916.5	2316.0	2579.5999999999995	1543405.0	0.2106069292301526	29179.0	29179.0	28861.089261517605	109.19066195955294	108.0	105.0	107.0
Position_2	81	31	31.0	0.5166666666666667	0.0086111111111111	0.1155940267729838	174120.0	31439.99999999999	30446.2129629631	2169.570525386754	2174.0	2010.0	2114.0	2230.0	2314.0	5410.3796671044365	7.201215336916004	976.925894404798	1.300288365452786	2294.835817524842	2294.0	2192.0	2252.0	2337.0	2399.0	0.0	0.0	0.0	0.0	0.0	0.0	3113.0	2320.4423885618166	25.606571036974856	2274.0	1399.0	1975.2	2153.0	2444.0	2891.8	2759006.0	0.1338135679639427	39791.99999999999	39791.99999999999	39277.719907407394	109.19066195955294	108.0	105.0	107.0
Position_2	82	31	31.0	0.5166666666666667	0.0086111111111111	0.1187645337337678	125779.99999999988	11659.999999999884	10865.137533875344	2169.570525386754	2174.0	2010.0	2114.0	2230.0	2314.0	4910.420732864896	6.535769995443177	455.2035756495801	0.605875959189591	2294.835817524842	2294.0	2192.0	2252.0	2337.0	2399.0	0.0	0.0	0.0	0.0	0.0	0.0	3150.0	2306.260778128286	11.424960603444106	2275.0	1368.0	1877.5	2148.0	2466.5	2797.0	2193254.0	0.1119933371165768	33579.99999999999	33579.99999999999	33168.66243224931	109.19066195955294	108.0	105.0	107.0
Position_2	87	31	31.0	0.5166666666666667	0.0086111111111111	0.1414858393033654	28088.99999999987	-63951.00000000013	-64592.07204155378	2169.570525386754	2174.0	2010.0	2114.0	2230.0	2314.0	1419.3775764370791	1.8891915542377524	-3231.5360244482986	-4.301174448540685	2294.835817524842	2294.0	2192.0	2252.0	2337.0	2399.0	0.0	0.0	0.0	0.0	0.0	0.0	3065.0	2210.6219035202084	-84.21391400463335	2202.0	1216.0	1649.2	2066.0	2375.5	2769.0	1695547.0	0.0983310473568727	9946.999999999996	9946.999999999996	9615.248249774157	109.19066195955294	108.0	105.0	107.0
Position_2	89	31	31.0	0.5166666666666667	0.0086111111111111	0.1378909139007088	19436.99999999989	-90483.0000000001	-91248.60885275518	2169.570525386754	2174.0	2010.0	2114.0	2230.0	2314.0	736.3916097605577	0.9801372325913024	-3428.045584501979	-4.562728672972134	2294.835817524842	2294.0	2192.0	2252.0	2337.0	2399.0	0.0	0.0	0.0	0.0	0.0	0.0	3237.0	2195.2194323144104	-99.61638521043142	2184.0	1169.0	1706.5	1999.5	2384.5	2671.25	2010821.0	0.0497915507555602	10807.000000000004	10807.000000000004	10410.80103884372	109.19066195955294	108.0	105.0	107.0
Position_2	90	31	31.0	0.5166666666666667	0.0086111111111111	0.1246785678285625	66527.9999999998	-50832.0000000002	-51649.42953929547	2169.570525386754	2174.0	2010.0	2114.0	2230.0	2314.0	2315.733745351963	3.082241615063463	-1769.3809785914475	-2.3550460825052166	2294.835817524842	2294.0	2192.0	2252.0	2337.0	2399.0	0.0	0.0	0.0	0.0	0.0	0.0	3103.0	2242.0245398773004	-52.811277647541374	2242.0	1295.0	1739.3	2090.25	2414.0	2694.45	2192700.0	0.071201292604303	17460.999999999993	17460.999999999993	17037.984078590773	109.19066195955294	108.0	105.0	107.0
Position_2	91	31	31.0	0.5166666666666667	0.0086111111111111	0.1248478707436446	113490.99999999984	17610.99999999984	16943.18179765125	2169.570525386754	2174.0	2010.0	2114.0	2230.0	2314.0	5464.855850754912	7.273723137354788	848.0106474314617	1.1287021717312755	2294.835817524842	2294.0	2192.0	2252.0	2337.0	2399.0	0.0	0.0	0.0	0.0	0.0	0.0	3292.0	2316.0413016270336	21.205484102191804	2296.0	1419.0	1822.9	2163.5	2475.5	2807.999999999999	1850517.0	0.0504466938385592	11256.000000000004	11256.000000000004	10910.407238030712	109.19066195955294	108.0	105.0	107.0
Position_2	92	31	31.0	0.5166666666666667	0.0086111111111111	0.1398379573860277	19313.99999999992	-55086.00000000009	-55604.206865402	2169.570525386754	2174.0	2010.0	2114.0	2230.0	2314.0	1413.805263057293	1.8817748051292564	-4032.3535632584912	-5.367062592697051	2294.835817524842	2294.0	2192.0	2252.0	2337.0	2399.0	0.0	0.0	0.0	0.0	0.0	0.0	2803.0	2205.1516129032257	-89.68420462161612	2199.0	1303.0	1570.0	2069.75	2429.0	2676.1	1367194.0	0.0678778870646102	5122.000000000003	5122.000000000003	4853.83039747064	109.19066195955294	108.0	105.0	107.0
Position_2	93	31	31.0	0.5166666666666667	0.0086111111111111	0.1328986018451304	75438.99999999993	-24641.00000000008	-25338.071815718125	2169.570525386754	2174.0	2010.0	2114.0	2230.0	2314.0	3218.949033194686	4.284421163182127	-1051.4206594327943	-1.3994408977050492	2294.835817524842	2294.0	2192.0	2252.0	2337.0	2399.0	0.0	0.0	0.0	0.0	0.0	0.0	3065.0	2264.4544364508392	-30.381381074002547	2260.5	1100.0	1768.0	2112.0	2444.25	2753.45	1888555.0	0.0543461181581375	15572.000000000002	15572.000000000002	15211.26863143631	109.19066195955294	108.0	105.0	107.0
Position_2	94	31	31.0	0.5166666666666667	0.0086111111111111	0.1276814453106251	84646.00000000007	23806.00000000007	23382.240514905283	2169.570525386754	2174.0	2010.0	2114.0	2230.0	2314.0	7670.415885308088	10.209323543345064	2157.24216815496	2.871289325814251	2294.835817524842	2294.0	2192.0	2252.0	2337.0	2399.0	0.0	0.0	0.0	0.0	0.0	0.0	3256.0	2340.9546351084814	46.11881758363961	2303.0	1348.0	1895.1	2161.5	2517.0	2887.3	1186864.0	0.0541826659804979	6893.999999999998	6893.999999999998	6674.706470189697	109.19066195955294	108.0	105.0	107.0
Position_2	97	31	31.0	0.5166666666666667	0.0086111111111111	0.1415089812558981	91245.0	68685.00000000001	68527.86630532975	2169.570525386754	2174.0	2010.0	2114.0	2230.0	2314.0	37305.68046899154	49.65386070422775	28081.984360925908	37.37712118439238	2294.835817524842	2294.0	2192.0	2252.0	2337.0	2399.0	0.0	0.0	0.0	0.0	0.0	0.0	3763.0	2659.345744680851	364.5099271560093	2631.0	1948.0	2116.5	2401.0	2920.0	3339.15	499957.0	0.0561609775077931	2969.0	2969.0	2887.684056007225	109.19066195955294	108.0	105.0	107.0
Position_2	98	31	31.0	0.5166666666666667	0.0086111111111111	0.0987554322220374	42210.00000000007	-24389.99999999993	-24853.878726287123	2169.570525386754	2174.0	2010.0	2114.0	2230.0	2314.0	3439.039767505112	4.577361930549302	-1987.1637036116867	-2.6449148895071546	2294.835817524842	2294.0	2192.0	2252.0	2337.0	2399.0	0.0	0.0	0.0	0.0	0.0	0.0	2961.0	2250.054054054054	-44.78176347078761	2227.0	1616.0	1940.0	2108.0	2371.0	2650.9	1248780.0	0.0681027735868604	10148.000000000004	10148.000000000004	9907.944952574526	109.19066195955294	108.0	105.0	107.0
Position_2	1	32	32.0	0.5333333333333333	0.0088888888888888	0.1309986239088132	47209.99999999988	-137590.00000000012	-139309.02326106583	2168.1307265344885	2172.0	2007.0	2112.0	2229.0	2313.0	838.4409983111743	1.1159649687521729	-2443.5733310238265	-3.252396103592713	2293.116248870822	2292.0	2191.0	2250.0	2336.0	2398.0	0.0	0.0	0.0	0.0	0.0	0.0	2999.0	2202.655844155844	-90.4604047149778	2194.0	921.0	1788.95	2055.75	2367.0	2683.05	3392090.0	0.0535883168002593	23141.0	23141.0	22447.68699186992	109.23729141798026	108.0	105.0	107.0
Position_2	4	32	32.0	0.5333333333333333	0.0088888888888888	0.1122349233126145	137259.00000000003	-65900.99999999997	-67790.80933830143	2168.1307265344885	2172.0	2007.0	2112.0	2229.0	2313.0	2117.679436825609	2.8186313304148856	-1016.743474498899	-1.3532855645580344	2293.116248870822	2292.0	2191.0	2250.0	2336.0	2398.0	0.0	0.0	0.0	0.0	0.0	0.0	3166.0	2253.074424099232	-40.04182477158975	2235.0	1201.0	1878.8	2128.0	2367.0	2696.8	3814455.0	0.1047863403899391	51780.99999999999	51780.99999999999	51018.80589430892	109.23729141798026	108.0	105.0	107.0
Position_2	7	32	32.0	0.5333333333333333	0.0088888888888888	0.0852757840008463	69579.00000000019	-113180.9999999998	-114881.04703026156	2168.1307265344885	2172.0	2007.0	2112.0	2229.0	2313.0	1370.6267897712778	1.8243042571855708	-2229.536364321165	-2.96751290091147	2293.116248870822	2292.0	2191.0	2250.0	2336.0	2398.0	0.0	0.0	0.0	0.0	0.0	0.0	2818.0	2217.68548916612	-75.43075970470227	2226.0	1705.0	1897.0	2092.0	2337.0	2549.7	3377535.0	0.0709239070547392	27461.0	27461.0	26775.340447154464	109.23729141798026	108.0	105.0	107.0
Position_2	12	32	32.0	0.5333333333333333	0.0088888888888888	0.1111952190669489	135090.99999999988	-55229.0000000001	-56999.37070912363	2168.1307265344885	2172.0	2007.0	2112.0	2229.0	2313.0	2245.631099865624	2.9889349939211454	-918.0771481037144	-1.2219606841260438	2293.116248870822	2292.0	2191.0	2250.0	2336.0	2398.0	0.0	0.0	0.0	0.0	0.0	0.0	3114.0	2257.1771752837326	-35.9390735870893	2245.5	1020.0	1896.0	2131.0	2394.0	2669.0	3579883.0	0.1367621363449314	57051.000000000015	57051.000000000015	56336.97764227643	109.23729141798026	108.0	105.0	107.0
Position_2	14	32	32.0	0.5333333333333333	0.0088888888888888	0.1423943420214788	352550.99999999977	93470.99999999974	91061.01868789528	2168.1307265344885	2172.0	2007.0	2112.0	2229.0	2313.0	3699.356064954277	4.923842922454142	980.8013897204672	1.305446649717942	2293.116248870822	2292.0	2191.0	2250.0	2336.0	2398.0	0.0	0.0	0.0	0.0	0.0	0.0	3625.0	2335.2936544696618	42.17740559883987	2274.0	1176.0	1908.6	2152.0	2457.0	3057.3	5041899.0	0.0518109191034208	23019.0	23019.0	22047.011178861783	109.23729141798026	108.0	105.0	107.0
Position_2	16	32	32.0	0.5333333333333333	0.0088888888888888	0.0794333874497198	75393.00000000052	-200486.99999999948	-203053.256154019	2168.1307265344885	2172.0	2007.0	2112.0	2229.0	2313.0	697.5911327305738	0.9284937976643938	-1855.052238639572	-2.4690745296292698	2293.116248870822	2292.0	2191.0	2250.0	2336.0	2398.0	0.0	0.0	0.0	0.0	0.0	0.0	2825.0	2204.793823401479	-88.32242546934276	2193.0	1566.0	1932.9	2103.5	2299.0	2521.0	5068821.0	0.0669327882499262	37382.0	37382.0	36346.98272357723	109.23729141798026	108.0	105.0	107.0
Position_2	19	32	32.0	0.5333333333333333	0.0088888888888888	0.1096052326229628	58334.99999999974	-121905.00000000026	-123581.60580397474	2168.1307265344885	2172.0	2007.0	2112.0	2229.0	2313.0	1176.5115057532792	1.5659368141576149	-2458.603498908965	-3.272401257047832	2293.116248870822	2292.0	2191.0	2250.0	2336.0	2398.0	0.0	0.0	0.0	0.0	0.0	0.0	3430.0	2210.838215712384	-82.27803315843857	2201.0	1125.0	1857.1	2091.0	2322.75	2630.95	3320679.0	0.0913403602403513	27586.000000000007	27586.000000000007	26909.79471544716	109.23729141798026	108.0	105.0	107.0
Position_2	22	32	32.0	0.5333333333333333	0.0088888888888888	0.1204384823150415	61497.0000000003	-121982.9999999997	-123689.74452348636	2168.1307265344885	2172.0	2007.0	2112.0	2229.0	2313.0	1170.9345952157908	1.5585139462322173	-2322.6192290389245	-3.0914061938508084	2293.116248870822	2292.0	2191.0	2250.0	2336.0	2398.0	0.0	0.0	0.0	0.0	0.0	0.0	3323.0	2212.220405493787	-80.89584337703491	2195.0	1120.0	1806.4	2076.0	2342.0	2660.9999999999995	3382485.0	0.117484922858946	61570.0	61570.0	60881.63922764228	109.23729141798026	108.0	105.0	107.0
Position_2	25	32	32.0	0.5333333333333333	0.0088888888888888	0.1621117458345261	51606.00000000005	-152153.99999999997	-154049.39058265553	2168.1307265344885	2172.0	2007.0	2112.0	2229.0	2313.0	818.5418540536501	1.0894792077454083	-2413.370872799266	-3.212196631695824	2293.116248870822	2292.0	2191.0	2250.0	2336.0	2398.0	0.0	0.0	0.0	0.0	0.0	0.0	3753.0	2202.39222614841	-90.72402272241196	2154.0	1316.0	1701.0	1990.0	2375.75	2864.45	3739662.0	0.0503781367089608	19578.000000000007	19578.000000000007	18813.55487804878	109.23729141798026	108.0	105.0	107.0
Position_2	27	32	32.0	0.5333333333333333	0.0088888888888888	0.0784001288659329	98880.00000000004	-48359.99999999997	-49729.63736449843	2168.1307265344885	2172.0	2007.0	2112.0	2229.0	2313.0	2505.91083632108	3.335367323143357	-1225.5850328123718	-1.6312536786732668	2293.116248870822	2292.0	2191.0	2250.0	2336.0	2398.0	0.0	0.0	0.0	0.0	0.0	0.0	2739.0	2252.5867970660147	-40.5294518048072	2259.0	1411.0	1967.0	2148.5	2358.0	2532.7	2763924.0	0.1508524502890395	50928.0	50928.0	50375.6006097561	109.23729141798026	108.0	105.0	107.0
Position_2	28	32	32.0	0.5333333333333333	0.0088888888888888	0.1167323564382836	118486.00000000032	-60073.99999999967	-61734.97831978264	2168.1307265344885	2172.0	2007.0	2112.0	2229.0	2313.0	2422.472613387096	3.224311048418224	-1228.2262864525358	-1.6347691872683252	2293.116248870822	2292.0	2191.0	2250.0	2336.0	2398.0	0.0	0.0	0.0	0.0	0.0	0.0	3230.0	2251.6276881720432	-41.488560698778656	2210.0	1351.0	1920.0	2104.0	2352.0	2809.249999999999	3350422.0	0.0647863229401362	30399.00000000001	30399.00000000001	29729.097560975617	109.23729141798026	108.0	105.0	107.0
Position_2	31	32	32.0	0.5333333333333333	0.0088888888888888	0.1100509947185154	203838.9999999997	11118.99999999973	9326.304313459774	2168.1307265344885	2172.0	2007.0	2112.0	2229.0	2313.0	3652.924749547805	4.862042841648129	199.2595641178632	0.2652144798408759	2293.116248870822	2292.0	2191.0	2250.0	2336.0	2398.0	0.0	0.0	0.0	0.0	0.0	0.0	3171.0	2298.923412204234	5.807163333412063	2259.0	1770.0	1937.25	2140.0	2424.75	2822.0	3692071.0	0.0774081105695746	22326.000000000007	22326.000000000007	21602.97357723577	109.23729141798026	108.0	105.0	107.0
Position_2	33	32	32.0	0.5333333333333333	0.0088888888888888	0.1342968087530794	143206.99999999994	-35113.00000000007	-36771.745822041405	2168.1307265344885	2172.0	2007.0	2112.0	2229.0	2313.0	2796.704819059049	3.722414114167594	-685.725532352613	-0.9127006835613276	2293.116248870822	2292.0	2191.0	2250.0	2336.0	2398.0	0.0	0.0	0.0	0.0	0.0	0.0	3719.0	2268.370794078062	-24.74545479276003	2196.5	1506.0	1902.25	2091.25	2390.0	2874.0	3370799.0	0.0698859999052821	22072.0	22072.0	21402.997967479667	109.23729141798026	108.0	105.0	107.0
Position_2	36	32	32.0	0.5333333333333333	0.0088888888888888	0.1264609766923804	301091.0000000001	111851.0000000001	110090.67553071395	2168.1307265344885	2172.0	2007.0	2112.0	2229.0	2313.0	5335.005816545987	7.100892741822708	1981.8783543396696	2.6378800896261003	2293.116248870822	2292.0	2191.0	2250.0	2336.0	2398.0	0.0	0.0	0.0	0.0	0.0	0.0	3338.0	2362.9264426125555	69.81019374173366	2283.0	1612.0	1986.6	2167.0	2500.0	2987.4	3726335.0	0.1175518684301177	46179.99999999999	46179.99999999999	45470.02947154469	109.23729141798026	108.0	105.0	107.0
Position_2	37	32	32.0	0.5333333333333333	0.0088888888888888	0.1693508761904796	61199.99999999996	-120360.00000000004	-122048.88454155356	2168.1307265344885	2172.0	2007.0	2112.0	2229.0	2313.0	1106.5076158942663	1.4727616367552685	-2176.13164459206	-2.896431218952031	2293.116248870822	2292.0	2191.0	2250.0	2336.0	2398.0	0.0	0.0	0.0	0.0	0.0	0.0	3389.0	2212.449438202247	-80.66681066857473	2234.0	1157.0	1448.8	2064.0	2387.0	2870.2	3347436.0	0.1320418118638945	45759.00000000001	45759.00000000001	45077.8424796748	109.23729141798026	108.0	105.0	107.0
Position_2	38	32	32.0	0.5333333333333333	0.0088888888888888	0.1213379914834293	68222.00000000016	-93897.99999999984	-95406.05222448024	2168.1307265344885	2172.0	2007.0	2112.0	2229.0	2313.0	1499.69047215788	1.996088018442138	-2064.113276577644	-2.7473347711248444	2293.116248870822	2292.0	2191.0	2250.0	2336.0	2398.0	0.0	0.0	0.0	0.0	0.0	0.0	3262.0	2222.497409326425	-70.6188395443969	2239.0	1234.0	1705.5	2102.5	2367.5	2622.0	3002594.0	0.0665643172147399	25395.0	25395.0	24786.775406504054	109.23729141798026	108.0	105.0	107.0
Position_2	41	32	32.0	0.5333333333333333	0.0088888888888888	0.1701285924397181	-34935.999999999825	-227055.99999999985	-228843.11444218567	2168.1307265344885	2172.0	2007.0	2112.0	2229.0	2313.0	-605.0924404929957	-0.8053780382961773	-3932.6159024667454	-5.234311766183238	2293.116248870822	2292.0	2191.0	2250.0	2336.0	2398.0	0.0	0.0	0.0	0.0	0.0	0.0	3234.0	2150.1786383510307	-142.93761051979118	2154.0	1083.0	1447.0	1980.0	2337.0	2790.0	3442436.0	0.188548701841123	72170.00000000001	72170.00000000001	71449.22459349594	109.23729141798026	108.0	105.0	107.0
Position_2	44	32	32.0	0.5333333333333333	0.0088888888888888	0.1170173549321317	158403.00000000032	-66116.99999999968	-68205.50163730745	2168.1307265344885	2172.0	2007.0	2112.0	2229.0	2313.0	2085.319476071903	2.775560222651703	-870.4069228451801	-1.1585116143069347	2293.116248870822	2292.0	2191.0	2250.0	2336.0	2398.0	0.0	0.0	0.0	0.0	0.0	0.0	3362.0	2256.6622127204705	-36.454036150351385	2207.0	1410.0	1933.5	2113.0	2338.5	2822.5	4222215.0	0.0841000258062339	35837.99999999999	35837.99999999999	34995.66971544715	109.23729141798026	108.0	105.0	107.0
Position_2	45	32	32.0	0.5333333333333333	0.0088888888888888	0.0929212683614388	52007.99999999979	-100272.0000000002	-101688.5198170732	2168.1307265344885	2172.0	2007.0	2112.0	2229.0	2313.0	1266.4862289738908	1.6856931707642486	-2441.799476074272	-3.250035102654856	2293.116248870822	2292.0	2191.0	2250.0	2336.0	2398.0	0.0	0.0	0.0	0.0	0.0	0.0	3115.0	2212.983451536643	-80.13279733417903	2206.0	1384.0	1887.4	2090.0	2326.0	2547.0	2808276.0	0.0653461042451224	23362.000000000007	23362.000000000007	22790.692073170736	109.23729141798026	108.0	105.0	107.0
Position_2	46	32	32.0	0.5333333333333333	0.0088888888888888	0.1613907148271126	83251.00000000009	-111388.99999999993	-113199.55566847304	2168.1307265344885	2172.0	2007.0	2112.0	2229.0	2313.0	1474.8256794753804	1.9629929793817311	-1973.3019136236544	-2.626464847033084	2293.116248870822	2292.0	2191.0	2250.0	2336.0	2398.0	0.0	0.0	0.0	0.0	0.0	0.0	3243.0	2223.326140567201	-69.79010830362085	2210.0	1222.0	1564.1	2055.25	2399.75	2886.8	3606235.0	0.0892028353744083	24071.0	24071.0	23340.770325203244	109.23729141798026	108.0	105.0	107.0
Position_2	47	32	32.0	0.5333333333333333	0.0088888888888888	0.1682892531494169	146838.0	-9401.999999999993	-10855.356029810097	2168.1307265344885	2172.0	2007.0	2112.0	2229.0	2313.0	3600.1309733386165	4.791774325513698	-230.51547563525548	-0.306816098070525	2293.116248870822	2292.0	2191.0	2250.0	2336.0	2398.0	0.0	0.0	0.0	0.0	0.0	0.0	4095.0	2284.778801843318	-8.337447027503913	2218.0	1024.0	1851.1	2116.0	2351.75	3043.9	2974782.0	0.1421651836541348	47445.0	47445.0	46858.83536585366	109.23729141798026	108.0	105.0	107.0
Position_2	48	32	32.0	0.5333333333333333	0.0088888888888888	0.1400526770349792	-120502.99999999996	-303262.99999999994	-304963.0470302617	2168.1307265344885	2172.0	2007.0	2112.0	2229.0	2313.0	-2221.8264565933428	-2.957251013725739	-5591.543419714587	-7.442344291640115	2293.116248870822	2292.0	2191.0	2250.0	2336.0	2398.0	0.0	0.0	0.0	0.0	0.0	0.0	3102.0	2092.8778726198293	-200.2383762509926	2126.0	1133.0	1488.4	1977.0	2255.0	2506.8	3187453.0	0.1299647170616551	49263.99999999999	49263.99999999999	48578.340447154456	109.23729141798026	108.0	105.0	107.0
Position_2	50	32	32.0	0.5333333333333333	0.0088888888888888	0.1337838955582951	188727.0	43046.99999999996	41691.87387082218	2168.1307265344885	2172.0	2007.0	2112.0	2229.0	2313.0	4798.116268488108	6.386292753357672	1094.408913454924	1.4566582638085035	2293.116248870822	2292.0	2191.0	2250.0	2336.0	2398.0	0.0	0.0	0.0	0.0	0.0	0.0	3469.0	2327.45881383855	34.34256496772832	2308.0	1357.0	1853.3	2139.0	2457.0	2946.0999999999995	2825535.0	0.0522995046347026	18921.000000000007	18921.000000000007	18374.453252032523	109.23729141798026	108.0	105.0	107.0
Position_2	53	32	32.0	0.5333333333333333	0.0088888888888888	0.1617402309819368	-18924.00000000029	-180684.0000000003	-182188.7034778682	2168.1307265344885	2172.0	2007.0	2112.0	2229.0	2313.0	-417.0806342693229	-0.5551343242124688	-3982.23405846107	-5.300353531811684	2293.116248870822	2292.0	2191.0	2250.0	2336.0	2398.0	0.0	0.0	0.0	0.0	0.0	0.0	3248.0	2157.961424332344	-135.1548245384779	2179.0	1195.0	1461.7	2012.0	2323.25	2735.65	2908932.0	0.0771580846672583	20296.000000000004	20296.000000000004	19689.12601626016	109.23729141798026	108.0	105.0	107.0
Position_2	56	32	32.0	0.5333333333333333	0.0088888888888888	0.1104370477669732	78326.00000000029	-98673.99999999972	-100320.467084462	2168.1307265344885	2172.0	2007.0	2112.0	2229.0	2313.0	1550.6286289012917	2.063886705067619	-1953.460272811136	-2.6000556231116216	2293.116248870822	2292.0	2191.0	2250.0	2336.0	2398.0	0.0	0.0	0.0	0.0	0.0	0.0	3149.0	2225.102372881356	-68.01387598946576	2206.0	1061.0	1877.8	2104.5	2335.5	2658.6	3282026.0	0.0507779728589919	16480.000000000004	16480.000000000004	15815.95020325203	109.23729141798026	108.0	105.0	107.0
Position_2	59	32	32.0	0.5333333333333333	0.0088888888888888	0.0813548128856105	60638.99999999979	-68121.0000000002	-69318.7350383921	2168.1307265344885	2172.0	2007.0	2112.0	2229.0	2313.0	1858.559215596608	2.473742315959085	-2087.879290978699	-2.778967336292648	2293.116248870822	2292.0	2191.0	2250.0	2336.0	2398.0	0.0	0.0	0.0	0.0	0.0	0.0	2836.0	2228.5135135135133	-64.60273535730857	2229.0	1554.0	1903.4	2127.0	2333.0	2534.4	2391195.0	0.106677681140675	30428.00000000001	30428.00000000001	29944.93191056912	109.23729141798026	108.0	105.0	107.0
Position_2	60	32	32.0	0.5333333333333333	0.0088888888888888	0.0882306199095267	69806.9999999998	-71673.0000000002	-72989.05741869922	2168.1307265344885	2172.0	2007.0	2112.0	2229.0	2313.0	1926.924269949605	2.5647362033029246	-1978.432581261175	-2.633293765658624	2293.116248870822	2292.0	2191.0	2250.0	2336.0	2398.0	0.0	0.0	0.0	0.0	0.0	0.0	2749.0	2231.208651399491	-61.90759747133097	2234.0	1367.0	1915.0	2122.0	2360.0	2537.1	2630595.0	0.090179369920712	32496.0	32496.0	31965.210365853647	109.23729141798026	108.0	105.0	107.0
Position_2	64	32	32.0	0.5333333333333333	0.0088888888888888	0.1164038020370037	146806.9999999998	14806.999999999787	13579.126242095708	2168.1307265344885	2172.0	2007.0	2112.0	2229.0	2313.0	4440.92596220341	5.910872455692738	447.9131834472814	0.5961724471683315	2293.116248870822	2292.0	2191.0	2250.0	2336.0	2398.0	0.0	0.0	0.0	0.0	0.0	0.0	3276.0	2305.460909090909	12.344660220087007	2250.0	1675.0	1950.95	2138.0	2427.5	2849.05	2536007.0	0.1216332949688735	34698.999999999985	34698.999999999985	34203.77642276421	109.23729141798026	108.0	105.0	107.0
Position_2	65	32	32.0	0.5333333333333333	0.0088888888888888	0.1244239163252637	111893.0000000002	-44226.99999999981	-45679.2397809391	2168.1307265344885	2172.0	2007.0	2112.0	2229.0	2313.0	2658.312105996885	3.538213413081853	-1050.7285488093405	-1.398519698465232	2293.116248870822	2292.0	2191.0	2250.0	2336.0	2398.0	0.0	0.0	0.0	0.0	0.0	0.0	3201.0	2258.0053804765566	-35.11086839426525	2238.0	1358.0	1805.0	2104.0	2401.0	2782.0	2937665.0	0.0596831274563721	22233.000000000004	22233.000000000004	21647.28556910569	109.23729141798026	108.0	105.0	107.0
Position_2	66	32	32.0	0.5333333333333333	0.0088888888888888	0.125462443611436	249687.00000000032	73407.00000000032	71767.23040876296	2168.1307265344885	2172.0	2007.0	2112.0	2229.0	2313.0	4852.280890367307	6.458385865078884	1426.5515758497395	1.8987401474560035	2293.116248870822	2292.0	2191.0	2250.0	2336.0	2398.0	0.0	0.0	0.0	0.0	0.0	0.0	3279.0	2341.970728386658	48.85447951583592	2294.0	1255.0	1970.4	2159.0	2469.0	2957.8	3440355.0	0.050867053857977	21666.0	21666.0	21004.651422764226	109.23729141798026	108.0	105.0	107.0
Position_2	68	32	32.0	0.5333333333333333	0.0088888888888888	0.1599272012133545	-24927.00000000011	-178047.00000000012	-179471.33355916885	2168.1307265344885	2172.0	2007.0	2112.0	2229.0	2313.0	-621.7153185910558	-0.8275030890446954	-4440.748879896551	-5.910636759142308	2293.116248870822	2292.0	2191.0	2250.0	2336.0	2398.0	0.0	0.0	0.0	0.0	0.0	0.0	3287.0	2152.46473354232	-140.65151532850223	2181.5	1123.0	1414.25	1994.75	2345.25	2666.25	2746545.0	0.1840485623638748	66614.0	66614.0	66039.5406504065	109.23729141798026	108.0	105.0	107.0
Position_2	69	32	32.0	0.5333333333333333	0.0088888888888888	0.158750179644052	-11979.999999999827	-172779.99999999985	-174275.77348690116	2168.1307265344885	2172.0	2007.0	2112.0	2229.0	2313.0	-269.2861994733461	-0.3584199314990236	-3883.745371035505	-5.169265088848258	2293.116248870822	2292.0	2191.0	2250.0	2336.0	2398.0	0.0	0.0	0.0	0.0	0.0	0.0	3265.0	2163.059701492537	-130.05654737828445	2159.0	991.0	1526.3	2021.0	2334.75	2742.4	2898500.0	0.1718780708387714	60393.99999999999	60393.99999999999	59790.7276422764	109.23729141798026	108.0	105.0	107.0
Position_2	70	32	32.0	0.5333333333333333	0.0088888888888888	0.1565203047949766	120649.99999999988	-26350.00000000014	-27717.404866756955	2168.1307265344885	2172.0	2007.0	2112.0	2229.0	2313.0	3103.8067563707127	4.131166792729418	-677.8724246197165	-0.9022481971688424	2293.116248870822	2292.0	2191.0	2250.0	2336.0	2398.0	0.0	0.0	0.0	0.0	0.0	0.0	3291.0	2270.4897959183672	-22.626452952454656	2231.0	1076.0	1680.2	2074.0	2473.0	2917.0	2781350.0	0.105820444580307	24367.000000000007	24367.000000000007	23815.501016260165	109.23729141798026	108.0	105.0	107.0
Position_2	71	32	32.0	0.5333333333333333	0.0088888888888888	0.1606087760923428	174701.99999999997	101.99999999996862	-1522.1421070458837	2168.1307265344885	2172.0	2007.0	2112.0	2229.0	2313.0	3527.922320589158	4.69566460870417	2.059782238898144	0.0027415701599734	2293.116248870822	2292.0	2191.0	2250.0	2336.0	2398.0	0.0	0.0	0.0	0.0	0.0	0.0	3435.0	2292.0701030927835	-1.046145778038408	2281.0	1191.0	1604.7	2127.0	2462.0	3017.5999999999995	3334962.0	0.2216751826145019	77144.00000000001	77144.00000000001	76488.9542682927	109.23729141798026	108.0	105.0	107.0
Position_2	74	32	32.0	0.5333333333333333	0.0088888888888888	0.1550403834306095	151843.9999999999	-18916.00000000008	-20504.422143179632	2168.1307265344885	2172.0	2007.0	2112.0	2229.0	2313.0	3212.000932722813	4.275173241454064	-400.1357290599894	-0.5325806553788458	2293.116248870822	2292.0	2191.0	2250.0	2336.0	2398.0	0.0	0.0	0.0	0.0	0.0	0.0	3800.0	2278.706957132818	-14.409291738003958	2248.0	1167.0	1730.3	2118.5	2460.0	2884.5999999999995	3242600.0	0.061590221904334	19083.0	19083.0	18442.36077235772	109.23729141798026	108.0	105.0	107.0
Position_2	75	32	32.0	0.5333333333333333	0.0088888888888888	0.1203431963462621	117200.9999999998	-46839.00000000021	-48364.91220641373	2168.1307265344885	2172.0	2007.0	2112.0	2229.0	2313.0	2538.0493434770165	3.378143676167909	-1014.323198600018	-1.350064177336624	2293.116248870822	2292.0	2191.0	2250.0	2336.0	2398.0	0.0	0.0	0.0	0.0	0.0	0.0	3234.0	2257.735918068764	-35.380330802058324	2240.0	1287.0	1852.0	2099.0	2403.5	2736.7	3086325.0	0.1573243711927366	72051.99999999999	72051.99999999999	71436.57215447153	109.23729141798026	108.0	105.0	107.0
Position_2	76	32	32.0	0.5333333333333333	0.0088888888888888	0.1859922148944403	3002.999999999929	-137397.00000000006	-138703.0111788617	2168.1307265344885	2172.0	2007.0	2112.0	2229.0	2313.0	80.82872285028117	0.1075830301137242	-3698.176501318798	-4.922272923255319	2293.116248870822	2292.0	2191.0	2250.0	2336.0	2398.0	0.0	0.0	0.0	0.0	0.0	0.0	3183.0	2174.5666666666666	-118.54958220415529	2160.0	1101.0	1408.45	1979.0	2414.0	2884.3	2544243.0	0.1437702153492292	40957.0	40957.0	40430.26219512195	109.23729141798026	108.0	105.0	107.0
Position_2	80	32	32.0	0.5333333333333333	0.0088888888888888	0.1587806445363066	18659.99999999984	-122700.00000000016	-124014.94116982837	2168.1307265344885	2172.0	2007.0	2112.0	2229.0	2313.0	478.7841568120864	0.637261712716887	-3148.275243346389	-4.190354348894044	2293.116248870822	2292.0	2191.0	2250.0	2336.0	2398.0	0.0	0.0	0.0	0.0	0.0	0.0	3133.0	2187.8404074702885	-105.2758414005334	2205.0	1188.0	1507.85	2022.25	2414.75	2733.05	2577276.0	0.1619083419002679	32210.0	32210.0	31679.66056910568	109.23729141798026	108.0	105.0	107.0
Position_2	81	32	32.0	0.5333333333333333	0.0088888888888888	0.1152573955893583	195200.0000000001	36320.00000000013	34842.086495031945	2168.1307265344885	2172.0	2007.0	2112.0	2229.0	2313.0	4949.28815008506	6.587502527763215	920.8921394010754	1.2257074375428314	2293.116248870822	2292.0	2191.0	2250.0	2336.0	2398.0	0.0	0.0	0.0	0.0	0.0	0.0	3202.0	2319.4320241691844	26.315775298362496	2274.5	1523.0	1958.15	2131.75	2464.0	2855.4	3070928.0	0.1378150384387597	42404.0	42404.0	41807.93089430894	109.23729141798026	108.0	105.0	107.0
Position_2	82	32	32.0	0.5333333333333333	0.0088888888888888	0.126242935632228	130538.00000000022	1298.0000000002246	95.79996612504738	2168.1307265344885	2172.0	2007.0	2112.0	2229.0	2313.0	4189.344120857144	5.5760170248608585	41.656595542091225	0.0554449286665234	2293.116248870822	2292.0	2191.0	2250.0	2336.0	2398.0	0.0	0.0	0.0	0.0	0.0	0.0	3527.0	2293.205199628598	0.0889507577762742	2278.0	1471.0	1810.4	2131.0	2433.0	2804.399999999999	2469782.0	0.0948110439288643	40693.99999999999	40693.99999999999	40209.13109756096	109.23729141798026	108.0	105.0	107.0
Position_2	87	32	32.0	0.5333333333333333	0.0088888888888888	0.1507535868777929	17370.000000000196	-110789.9999999998	-111982.1537940376	2168.1307265344885	2172.0	2007.0	2112.0	2229.0	2313.0	518.3570814101315	0.689933275356885	-3306.2050114811577	-4.4005588702814205	2293.116248870822	2292.0	2191.0	2250.0	2336.0	2398.0	0.0	0.0	0.0	0.0	0.0	0.0	3314.0	2188.2640449438204	-104.85220392700148	2173.5	1071.0	1636.35	1996.5	2371.0	2754.3	2337066.0	0.0693323334463239	13162.999999999996	13162.999999999996	12682.18292682926	109.23729141798026	108.0	105.0	107.0
Position_2	89	32	32.0	0.5333333333333333	0.0088888888888888	0.1602269729924123	-8371.000000000058	-144451.00000000006	-145716.8262195121	2168.1307265344885	2172.0	2007.0	2112.0	2229.0	2313.0	-230.0394536626755	-0.306182512825021	-3969.58895245812	-5.283522895721757	2293.116248870822	2292.0	2191.0	2250.0	2336.0	2398.0	0.0	0.0	0.0	0.0	0.0	0.0	3370.0	2164.6181657848324	-128.4980830859895	2185.0	1137.0	1477.95	1976.5	2397.25	2688.7	2454677.0	0.049984316564376	12580.999999999996	12580.999999999996	12070.469512195114	109.23729141798026	108.0	105.0	107.0
Position_2	90	32	32.0	0.5333333333333333	0.0088888888888888	0.1268304233921125	30206.99999999993	-90873.00000000007	-91999.29511065935	2168.1307265344885	2172.0	2007.0	2112.0	2229.0	2313.0	1007.8592266068976	1.3414606306137806	-3031.9856821084145	-4.035572942886299	2293.116248870822	2292.0	2191.0	2250.0	2336.0	2398.0	0.0	0.0	0.0	0.0	0.0	0.0	3009.0	2201.9375619425173	-91.1786869283046	2233.0	1210.0	1684.0	2076.0	2360.0	2620.6	2221755.0	0.0794991782023813	19466.000000000007	19466.000000000007	19011.74491869919	109.23729141798026	108.0	105.0	107.0
Position_2	91	32	32.0	0.5333333333333333	0.0088888888888888	0.1627300991403942	132408.99999999985	15048.999999999862	13957.308604336053	2168.1307265344885	2172.0	2007.0	2112.0	2229.0	2313.0	5038.941574353134	6.70683123546402	572.703001702601	0.7622676952661619	2293.116248870822	2292.0	2191.0	2250.0	2336.0	2398.0	0.0	0.0	0.0	0.0	0.0	0.0	3405.0	2307.387525562372	14.271276691550156	2283.5	1108.0	1690.7	2140.5	2492.75	3015.9	2256625.0	0.0632723947841013	14142.999999999996	14142.999999999996	13702.701219512188	109.23729141798026	108.0	105.0	107.0
Position_2	92	32	32.0	0.5333333333333333	0.0088888888888888	0.1493571204221186	69503.99999999993	-46536.00000000007	-47615.41265808484	2168.1307265344885	2172.0	2007.0	2112.0	2229.0	2313.0	2469.753787675986	3.2872422913967374	-1653.6093212374826	-2.2009540065670894	2293.116248870822	2292.0	2191.0	2250.0	2336.0	2398.0	0.0	0.0	0.0	0.0	0.0	0.0	3126.0	2243.875904860393	-49.240344010429	2215.0	1291.0	1600.6	2073.0	2437.0	2829.1	2169828.0	0.0770567684231136	10082.999999999993	10082.999999999993	9647.653455284544	109.23729141798026	108.0	105.0	107.0
Position_2	93	32	32.0	0.5333333333333333	0.0088888888888888	0.1735158319916717	174296.0000000002	65936.0000000002	64928.02726964803	2168.1307265344885	2172.0	2007.0	2112.0	2229.0	2313.0	7200.674911577129	9.58409830730916	2724.008014927196	3.625654667868097	2293.116248870822	2292.0	2191.0	2250.0	2336.0	2398.0	0.0	0.0	0.0	0.0	0.0	0.0	3486.0	2365.018826135105	71.90257726428354	2305.0	1231.0	1787.4	2114.0	2606.0	3145.8	2135612.0	0.0472029356832026	16224.999999999996	16224.999999999996	15818.466463414625	109.23729141798026	108.0	105.0	107.0
Position_2	94	32	32.0	0.5333333333333333	0.0088888888888888	0.1213856204181088	109429.99999999996	17389.999999999964	16533.837116079572	2168.1307265344885	2172.0	2007.0	2112.0	2229.0	2313.0	5244.66213218581	6.980645297939313	833.4522021265748	1.109324881030471	2293.116248870822	2292.0	2191.0	2250.0	2336.0	2398.0	0.0	0.0	0.0	0.0	0.0	0.0	3174.0	2314.672750977836	21.556502107013785	2267.0	1517.0	1902.9	2137.0	2477.5	2873.5999999999995	1775354.0	0.0460635735327161	9413.999999999998	9413.999999999998	9068.694105691053	109.23729141798026	108.0	105.0	107.0
Position_2	97	32	32.0	0.5333333333333333	0.0088888888888888	0.1549149041653772	123195.0	46754.99999999999	46043.94946928644	2168.1307265344885	2172.0	2007.0	2112.0	2229.0	2313.0	8221.677029473201	10.943052126228832	3120.293108592228	4.153110127536254	2293.116248870822	2292.0	2191.0	2250.0	2336.0	2398.0	0.0	0.0	0.0	0.0	0.0	0.0	3310.0	2365.39874411303	72.28249524220791	2343.0	1137.0	1824.4	2136.0	2578.0	3034.2	1506759.0	0.0829956624414048	9600.0	9600.0	9313.220528455282	109.23729141798026	108.0	105.0	107.0
Position_2	98	32	32.0	0.5333333333333333	0.0088888888888888	0.1061101390910139	55017.99999999995	-31622.00000000005	-32427.931684733456	2168.1307265344885	2172.0	2007.0	2112.0	2229.0	2313.0	2905.374256679195	3.867053135640008	-1669.8852147426248	-2.2226172208224333	2293.116248870822	2292.0	2191.0	2250.0	2336.0	2398.0	0.0	0.0	0.0	0.0	0.0	0.0	2967.0	2248.202216066482	-44.91403280433997	2237.0	1362.0	1910.05	2085.0	2389.75	2688.8	1623202.0	0.0585600352614576	11120.000000000004	11120.000000000004	10794.95325203252	109.23729141798026	108.0	105.0	107.0
Position_2	101	32	32.0	0.5333333333333333	0.0088888888888888	0.1693440603362723	78871.00000000017	-26848.999999999825	-27832.41525519391	2168.1307265344885	2172.0	2007.0	2112.0	2229.0	2313.0	3561.732655189104	4.740666164056697	-1212.4730263236352	-1.6138015980367584	2293.116248870822	2292.0	2191.0	2250.0	2336.0	2398.0	0.0	0.0	0.0	0.0	0.0	0.0	3167.0	2261.524404086266	-31.591844784556088	2240.0	1148.0	1481.0	2092.0	2487.0	2901.0	1992403.0	0.1804822878624463	29955.00000000001	29955.00000000001	29558.37093495936	109.23729141798026	108.0	105.0	107.0
Position_2	105	32	32.0	0.5333333333333333	0.0088888888888888	0.1308795143865806	4238.999999999896	-64761.0000000001	-65402.84310072269	2168.1307265344885	2172.0	2007.0	2112.0	2229.0	2313.0	347.0283764508758	0.4618947690561157	-5301.6996195649335	-7.056562193640926	2293.116248870822	2292.0	2191.0	2250.0	2336.0	2398.0	0.0	0.0	0.0	0.0	0.0	0.0	2996.0	2179.372173913044	-113.7440749577786	2162.0	1148.0	1736.1	2025.0	2338.0	2675.3	1253139.0	0.1757609483233763	23064.000000000004	23064.000000000004	22805.133130081304	109.23729141798026	108.0	105.0	107.0
Position_2	106	32	32.0	0.5333333333333333	0.0088888888888888	0.1150034853174871	20171.0	-9349.0	-9623.597222222184	2168.1307265344885	2172.0	2007.0	2112.0	2229.0	2313.0	5547.122381521055	7.383219889804524	-2571.020135087023	-3.422027799800828	2293.116248870822	2292.0	2191.0	2250.0	2336.0	2398.0	0.0	0.0	0.0	0.0	0.0	0.0	2808.0	2253.9959349593496	-39.12031391147229	2253.0	1528.0	1793.75	2094.5	2396.25	2702.5	554483.0	0.0327857727007783	1227.9999999999984	1227.9999999999984	1117.2499999999975	109.23729141798026	108.0	105.0	107.0
Position_2	107	32	32.0	0.5333333333333333	0.0088888888888888	0.0982926468819167	74187.99999999993	11427.999999999924	10844.201840560076	2168.1307265344885	2172.0	2007.0	2112.0	2229.0	2313.0	7024.57555713297	9.349710066543985	1082.0732391615238	1.4402394813239878	2293.116248870822	2292.0	2191.0	2250.0	2336.0	2398.0	0.0	0.0	0.0	0.0	0.0	0.0	3270.0	2313.85086042065	20.73461154982806	2271.0	1804.0	1975.2	2175.5	2475.5	2716.1	1210144.0	0.0657802751639557	12610.000000000004	12610.000000000004	12374.543699186996	109.23729141798026	108.0	105.0	107.0
Position_2	108	32	32.0	0.5333333333333333	0.0088888888888888	0.1359270705725789	73513.00000000012	-11926.999999999884	-12721.76919602507	2168.1307265344885	2172.0	2007.0	2112.0	2229.0	2313.0	4351.128375166681	5.791351867346851	-705.9419168121611	-0.9396086912769864	2293.116248870822	2292.0	2191.0	2250.0	2336.0	2398.0	0.0	0.0	0.0	0.0	0.0	0.0	3385.0	2275.248595505618	-17.86765336520375	2265.0	1385.0	1757.55	2108.5	2429.25	2787.699999999998	1619977.0	0.0513584865252587	15442.000000000002	15442.000000000002	15121.455284552849	109.23729141798026	108.0	105.0	107.0
Position_2	109	32	32.0	0.5333333333333333	0.0088888888888888	0.121796707978485	10921.999999999942	-34798.00000000006	-35223.2908197832	2168.1307265344885	2172.0	2007.0	2112.0	2229.0	2313.0	1609.8106136559768	2.142657926776105	-5128.931490020241	-6.826607813216941	2293.116248870822	2292.0	2191.0	2250.0	2336.0	2398.0	0.0	0.0	0.0	0.0	0.0	0.0	2888.0	2200.6666666666665	-92.44958220415538	2240.0	1358.0	1765.0	2006.0	2385.0	2603.0	838454.0	0.1639654672955208	17623.0	17623.0	17451.47256097561	109.23729141798026	108.0	105.0	107.0
Position_2	110	32	32.0	0.5333333333333333	0.0088888888888888	0.1148264215546202	-23801.99999999997	-59321.99999999997	-59652.40966576325	2168.1307265344885	2172.0	2007.0	2112.0	2229.0	2313.0	-5293.2823617696295	-7.045358823515376	-13192.508875930514	-17.559229313863515	2293.116248870822	2292.0	2191.0	2250.0	2336.0	2398.0	0.0	0.0	0.0	0.0	0.0	0.0	2518.0	2091.587837837838	-201.528411032984	2151.5	1299.0	1618.5	1960.0	2268.75	2381.75	619110.0	0.0531745555206168	5831.0	5831.0	5697.739837398372	109.23729141798026	108.0	105.0	107.0
Position_2	111	32	32.0	0.5333333333333333	0.0088888888888888	0.1052065916848835	38418.00000000005	-18341.99999999996	-18869.98571589871	2168.1307265344885	2172.0	2007.0	2112.0	2229.0	2313.0	4076.175821596901	5.425390018545475	-1946.0986235548469	-2.5902572679515004	2293.116248870822	2292.0	2191.0	2250.0	2336.0	2398.0	0.0	0.0	0.0	0.0	0.0	0.0	3059.0	2253.2219873150107	-39.89426155581123	2278.0	1496.0	1837.8	2115.0	2390.0	2625.0	1065774.0	0.0438094154102604	9070.999999999998	9070.999999999998	8858.053861788614	109.23729141798026	108.0	105.0	107.0
Position_2	1	33	33.0	0.55	0.0091666666666666	0.1216202492898643	53844.00000000023	-139755.99999999977	-140540.46251129184	2167.47739434748	2171.0	2006.0	2111.0	2228.0	2313.0	852.9361238972714	1.1352579809072685	-2213.857457309753	-2.946644275679281	2292.490289069557	2292.0	2189.0	2250.0	2335.0	2399.0	0.0	0.0	0.0	0.0	0.0	0.0	3119.0	2204.6525	-87.8377890695574	2187.0	1074.0	1799.8	2069.0	2347.0	2658.25	3527444.0	0.0487935410291799	25067.000000000007	25067.000000000007	24566.6386630533	109.10018494728448	108.0	105.0	107.0
Position_2	4	33	33.0	0.55	0.0091666666666666	0.1224423057419309	159580.99999999988	-30510.00000000012	-31280.244128275022	2167.47739434748	2171.0	2006.0	2111.0	2228.0	2313.0	2685.3753179739933	3.574234548223385	-513.412003630676	-0.6833513768324299	2292.490289069557	2292.0	2189.0	2250.0	2335.0	2399.0	0.0	0.0	0.0	0.0	0.0	0.0	3368.0	2272.57924888606	-19.91104018349779	2240.0	1207.0	1867.0	2128.5	2397.5	2796.5	3570222.0	0.1064137599720592	47312.99999999999	47312.99999999999	46821.70771228544	109.10018494728448	108.0	105.0	107.0
Position_2	7	33	33.0	0.55	0.0091666666666666	0.1126979788978342	82612.00000000003	-122482.99999999996	-123314.03997290002	2167.47739434748	2171.0	2006.0	2111.0	2228.0	2313.0	1449.6942730314122	1.9295430774048088	-2149.35970129892	-2.8607977624288616	2292.490289069557	2292.0	2189.0	2250.0	2335.0	2399.0	0.0	0.0	0.0	0.0	0.0	0.0	2926.0	2219.7386430678466	-72.75164600171092	2221.0	1458.0	1777.0	2066.5	2374.5	2649.0	3762457.0	0.0717288095059313	27767.0	27767.0	27236.92970867208	109.10018494728448	108.0	105.0	107.0
Position_2	12	33	33.0	0.55	0.0091666666666666	0.1043940220524202	95665.00000000012	-79905.99999999987	-80617.40943992787	2167.47739434748	2171.0	2006.0	2111.0	2228.0	2313.0	1890.624771274716	2.516421570566647	-1579.180086483845	-2.1018886951099973	2292.490289069557	2292.0	2189.0	2250.0	2335.0	2399.0	0.0	0.0	0.0	0.0	0.0	0.0	3024.0	2236.9303928325294	-55.55989623702817	2239.0	1273.0	1879.5	2098.0	2378.0	2618.5	3245786.0	0.1225751875650457	45424.0	45424.0	44970.23481255645	109.10018494728448	108.0	105.0	107.0
Position_2	14	33	33.0	0.55	0.0091666666666666	0.1336107956088854	330755.0000000002	79317.00000000016	78298.17931345958	2167.47739434748	2171.0	2006.0	2111.0	2228.0	2313.0	3848.18703067669	5.121936937830674	922.8179489718476	1.2282706900815292	2292.490289069557	2292.0	2189.0	2250.0	2335.0	2399.0	0.0	0.0	0.0	0.0	0.0	0.0	3305.0	2330.169874879692	37.67958581013454	2270.0	1076.0	1896.85	2147.0	2466.5	2993.749999999999	4842093.0	0.0523729775180917	20786.0	20786.0	20136.15571364046	109.10018494728448	108.0	105.0	107.0
Position_2	16	33	33.0	0.55	0.0091666666666666	0.0793578069434168	74747.99999999956	-226663.00000000044	-227884.3100722683	2167.47739434748	2171.0	2006.0	2111.0	2228.0	2313.0	624.191217842468	0.8307985109483248	-1892.7737733428107	-2.519281892319281	2292.490289069557	2292.0	2189.0	2250.0	2335.0	2399.0	0.0	0.0	0.0	0.0	0.0	0.0	2947.0	2201.007226013649	-91.4830630559086	2195.0	1621.0	1919.5	2090.0	2300.0	2503.5	5482709.0	0.0565607567009905	40682.99999999999	40682.99999999999	39903.99994354109	109.10018494728448	108.0	105.0	107.0
Position_2	19	33	33.0	0.55	0.0091666666666666	0.1030651119528787	10075.999999999704	-157751.0000000003	-158431.03093947662	2167.47739434748	2171.0	2006.0	2111.0	2228.0	2313.0	220.45800268514265	0.2934296015739248	-3451.515520204944	-4.593967157392781	2292.490289069557	2292.0	2189.0	2250.0	2335.0	2399.0	0.0	0.0	0.0	0.0	0.0	0.0	2829.0	2178.264599855804	-114.22568921375388	2191.0	1091.0	1854.3	2072.0	2299.0	2522.0	3021253.0	0.0662468079223473	20937.0	20937.0	20503.249266034312	109.10018494728448	108.0	105.0	107.0
Position_2	22	33	33.0	0.55	0.0091666666666666	0.1232672774532158	22323.00000000016	-178899.99999999985	-179715.35072267405	2167.47739434748	2171.0	2006.0	2111.0	2228.0	2313.0	385.535819422921	0.5131481756519078	-3089.744124658874	-4.112449429920961	2292.490289069557	2292.0	2189.0	2250.0	2335.0	2399.0	0.0	0.0	0.0	0.0	0.0	0.0	3132.0	2184.423331328924	-108.06695774063382	2167.0	1266.0	1756.3000000000002	2041.0	2324.0	2666.9	3632696.0	0.1402293580199664	61020.0	61020.0	60499.93693541102	109.10018494728448	108.0	105.0	107.0
Position_2	25	33	33.0	0.55	0.0091666666666666	0.130819170713938	6725.000000000036	-219787.0	-220704.8211382117	2167.47739434748	2171.0	2006.0	2111.0	2228.0	2313.0	91.5941701859951	0.1219118405175594	-2993.488160991701	-3.984332742279955	2292.490289069557	2292.0	2189.0	2250.0	2335.0	2399.0	0.0	0.0	0.0	0.0	0.0	0.0	3210.0	2174.5924145299145	-117.897874539643	2141.0	1214.0	1717.1	2022.0	2320.25	2698.3499999999995	4070837.0	0.0522675594863186	20142.99999999999	20142.99999999999	19557.57723577234	109.10018494728448	108.0	105.0	107.0
Position_2	27	33	33.0	0.55	0.0091666666666666	0.0979750538597235	105243.0	-28946.000000000004	-29489.73057813933	2167.47739434748	2171.0	2006.0	2111.0	2228.0	2313.0	3159.831497031624	4.2057357225490914	-869.0790125051301	-1.156744165644328	2292.490289069557	2292.0	2189.0	2250.0	2335.0	2399.0	0.0	0.0	0.0	0.0	0.0	0.0	2979.0	2265.89900811542	-26.591280954138256	2244.0	1453.0	1950.8	2109.0	2419.0	2642.6	2512882.0	0.1870311148823258	48464.0	48464.0	48117.187048328815	109.10018494728448	108.0	105.0	107.0
Position_2	28	33	33.0	0.55	0.0091666666666666	0.1244498907780549	116857.00000000032	-60407.99999999967	-61126.27348690148	2167.47739434748	2171.0	2006.0	2111.0	2228.0	2313.0	2470.244391815784	3.287895285506808	-1276.966918719517	-1.6996429688156771	2292.490289069557	2292.0	2189.0	2250.0	2335.0	2399.0	0.0	0.0	0.0	0.0	0.0	0.0	3341.0	2250.7658703071675	-41.72441876239009	2210.0	1235.0	1893.2	2106.0	2335.0	2879.8	3297372.0	0.0611477512414722	28957.0	28957.0	28498.856650858168	109.10018494728448	108.0	105.0	107.0
Position_2	31	33	33.0	0.55	0.0091666666666666	0.119666471487674	188379.9999999999	-16110.000000000087	-16938.588527552343	2167.47739434748	2171.0	2006.0	2111.0	2228.0	2313.0	3228.831073889403	4.297574159346795	-276.1252181779307	-0.3675226653948258	2292.490289069557	2292.0	2189.0	2250.0	2335.0	2399.0	0.0	0.0	0.0	0.0	0.0	0.0	3191.0	2282.4674556213017	-10.022833448255824	2210.0	1644.0	1961.45	2086.0	2434.0	2860.1	3857370.0	0.0759940763486937	24487.000000000007	24487.000000000007	23958.49333785005	109.10018494728448	108.0	105.0	107.0
Position_2	33	33	33.0	0.55	0.0091666666666666	0.1147230964271545	70271.00000000029	-125143.99999999972	-125935.81684733515	2167.47739434748	2171.0	2006.0	2111.0	2228.0	2313.0	1190.631814042831	1.584730944491008	-2120.3686831918585	-2.8222107173283635	2292.490289069557	2292.0	2189.0	2250.0	2335.0	2399.0	0.0	0.0	0.0	0.0	0.0	0.0	3500.0	2214.51145510836	-77.97883396119823	2176.0	1347.0	1902.4	2053.0	2343.0	2666.3	3576436.0	0.0770990310384652	24559.000000000007	24559.000000000007	24053.947775519424	109.10018494728448	108.0	105.0	107.0
Position_2	36	33	33.0	0.55	0.0091666666666666	0.1315226880313663	296640.99999999977	91545.99999999977	90714.9600270997	2167.47739434748	2171.0	2006.0	2111.0	2228.0	2313.0	4732.738470403496	6.299274904107053	1460.5643724621937	1.94401117974718	2292.490289069557	2292.0	2189.0	2250.0	2335.0	2399.0	0.0	0.0	0.0	0.0	0.0	0.0	3358.0	2346.0094395280234	53.5191504584659	2280.0	1201.0	1969.7	2144.5	2504.5	2968.9	3976486.0	0.1175013701658067	48850.99999999999	48850.99999999999	48320.92970867208	109.10018494728448	108.0	105.0	107.0
Position_2	37	33	33.0	0.55	0.0091666666666666	0.1816453308636618	110310.99999999974	-90065.00000000026	-90876.91869918756	2167.47739434748	2171.0	2006.0	2111.0	2228.0	2313.0	1743.498561611318	2.320596585504664	-1423.5044370146602	-1.8946844056665129	2292.490289069557	2292.0	2189.0	2250.0	2335.0	2399.0	0.0	0.0	0.0	0.0	0.0	0.0	3354.0	2237.612922705314	-54.8773663642437	2225.5	1189.0	1436.5	2030.75	2457.25	2948.75	3705487.0	0.132010483674344	45059.00000000002	45059.00000000002	44541.12601626018	109.10018494728448	108.0	105.0	107.0
Position_2	38	33	33.0	0.55	0.0091666666666666	0.1180206845105173	63149.00000000012	-99716.99999999988	-100376.92908762436	2167.47739434748	2171.0	2006.0	2111.0	2228.0	2313.0	1433.196351846026	1.9075843443070608	-2263.1243664512463	-3.012218531746609	2292.490289069557	2292.0	2189.0	2250.0	2335.0	2399.0	0.0	0.0	0.0	0.0	0.0	0.0	3038.0	2217.916047548292	-74.57424152126623	2235.0	1287.0	1709.0	2100.0	2372.5	2603.0	2985315.0	0.0536882252898661	23724.0	23724.0	23303.071025293582	109.10018494728448	108.0	105.0	107.0
Position_2	41	33	33.0	0.55	0.0091666666666666	0.1684075435303728	40665.00000000026	-188145.9999999997	-189073.13663053303	2167.47739434748	2171.0	2006.0	2111.0	2228.0	2313.0	550.1663183431501	0.7322713697147328	-2545.4713422104883	-3.38802235648216	2292.490289069557	2292.0	2189.0	2250.0	2335.0	2399.0	0.0	0.0	0.0	0.0	0.0	0.0	3303.0	2192.504494976203	-99.98579409335434	2175.0	999.0	1500.0	2032.5	2380.5	2843.0	4146026.0	0.174091410405678	75437.99999999999	75437.99999999999	74846.63544489609	109.10018494728448	108.0	105.0	107.0
Position_2	44	33	33.0	0.55	0.0091666666666666	0.1151614289718899	117351.00000000044	-124769.99999999956	-125751.06842818424	2167.47739434748	2171.0	2006.0	2111.0	2228.0	2313.0	1403.1415241042648	1.867581368582776	-1491.8489656030868	-1.9856509732177083	2292.490289069557	2292.0	2189.0	2250.0	2335.0	2399.0	0.0	0.0	0.0	0.0	0.0	0.0	3435.0	2229.6461769115444	-62.844112158013104	2199.0	1443.0	1875.0	2094.0	2326.0	2711.0	4461522.0	0.0727343346312312	35292.0	35292.0	34666.235602981025	109.10018494728448	108.0	105.0	107.0
Position_2	45	33	33.0	0.55	0.0091666666666666	0.0944060874512108	77457.00000000001	-103438.0	-104170.98215898853	2167.47739434748	2171.0	2006.0	2111.0	2228.0	2313.0	1492.7450644323155	1.986843680759412	-1993.4488035264703	-2.653280357493732	2292.490289069557	2292.0	2189.0	2250.0	2335.0	2399.0	0.0	0.0	0.0	0.0	0.0	0.0	2901.0	2222.810702341137	-69.67958672842042	2213.0	1218.0	1909.7	2106.5	2352.0	2576.9	3323102.0	0.0665268956256655	26227.000000000004	26227.000000000004	25759.474875790424	109.10018494728448	108.0	105.0	107.0
Position_2	46	33	33.0	0.55	0.0091666666666666	0.1577212185214982	6831.000000000237	-181202.99999999977	-181964.9092140922	2167.47739434748	2171.0	2006.0	2111.0	2228.0	2313.0	128.51224556848774	0.1710497988516571	-3408.989084137878	-4.537364470987515	2292.490289069557	2292.0	2189.0	2250.0	2335.0	2399.0	0.0	0.0	0.0	0.0	0.0	0.0	3212.0	2175.395752895753	-117.0945361738045	2173.5	1216.0	1522.2	2010.0	2358.0	2740.35	3380565.0	0.0923752839455654	24185.00000000001	24185.00000000001	23699.02405149052	109.10018494728448	108.0	105.0	107.0
Position_2	47	33	33.0	0.55	0.0091666666666666	0.1084280055066997	41469.99999999977	-97922.00000000023	-98486.81300813051	2167.47739434748	2171.0	2006.0	2111.0	2228.0	2313.0	1166.721351290009	1.5529061185670017	-2754.9478698100106	-3.6668356147171246	2292.490289069557	2292.0	2189.0	2250.0	2335.0	2399.0	0.0	0.0	0.0	0.0	0.0	0.0	3249.0	2206.9982638888887	-85.49202518066886	2221.0	1132.0	1803.55	2094.5	2333.25	2562.45	2542462.0	0.1273705699999705	44975.0	44975.0	44614.73983739837	109.10018494728448	108.0	105.0	107.0
Position_2	48	33	33.0	0.55	0.0091666666666666	0.1356599053849579	-130792.99999999994	-312413.99999999994	-313149.9238934058	2167.47739434748	2171.0	2006.0	2111.0	2228.0	2313.0	-2513.1073022864	-3.3449458193431973	-6002.843460556019	-7.989784646000061	2292.490289069557	2292.0	2189.0	2250.0	2335.0	2399.0	0.0	0.0	0.0	0.0	0.0	0.0	2980.0	2083.862758161226	-208.6275309083317	2117.0	1114.0	1480.0	1961.0	2264.0	2463.0	3127878.0	0.1368573664969488	40096.99999999999	40096.99999999999	39627.59852077685	109.10018494728448	108.0	105.0	107.0
Position_2	50	33	33.0	0.55	0.0091666666666666	0.1022967664769058	122255.99999999988	-20887.00000000013	-21467.01196928671	2167.47739434748	2171.0	2006.0	2111.0	2228.0	2313.0	3301.25673000077	4.393972707631025	-564.007895886718	-0.7506945094252215	2292.490289069557	2292.0	2189.0	2250.0	2335.0	2399.0	0.0	0.0	0.0	0.0	0.0	0.0	3047.0	2274.3440405748097	-18.14624849474785	2260.0	1500.0	1897.1	2131.5	2421.0	2675.9	2690549.0	0.049748645507575	18753.0	18753.0	18383.04533649502	109.10018494728448	108.0	105.0	107.0
Position_2	53	33	33.0	0.55	0.0091666666666666	0.1583879117862223	-8925.000000000164	-179535.00000000015	-180226.3075880763	2167.47739434748	2171.0	2006.0	2111.0	2228.0	2313.0	-190.72785036687264	-0.2538587688383075	-3836.6750269597633	-5.106614460883444	2292.490289069557	2292.0	2189.0	2250.0	2335.0	2399.0	0.0	0.0	0.0	0.0	0.0	0.0	3059.0	2164.6702127659573	-127.82007630360022	2182.0	1164.0	1462.9	2025.0	2332.75	2744.55	3052185.0	0.0702565826556608	20652.0	20652.0	20211.05657181571	109.10018494728448	108.0	105.0	107.0
Position_2	56	33	33.0	0.55	0.0091666666666666	0.1421835194708481	-33331.99999999981	-212290.99999999985	-213016.13753387544	2167.47739434748	2171.0	2006.0	2111.0	2228.0	2313.0	-657.8563943449186	-0.8756068608730866	-4189.877349450312	-5.576726752118365	2292.490289069557	2292.0	2189.0	2250.0	2335.0	2399.0	0.0	0.0	0.0	0.0	0.0	0.0	2982.0	2148.4631507775525	-144.02713829200502	2181.0	1032.0	1550.1	2028.0	2303.0	2618.1	3177577.0	0.0456975733292529	15621.999999999993	15621.999999999993	15159.47848915988	109.10018494728448	108.0	105.0	107.0
Position_2	59	33	33.0	0.55	0.0091666666666666	0.084284854731094	29482.000000000146	-99140.99999999984	-99662.17728093952	2167.47739434748	2171.0	2006.0	2111.0	2228.0	2313.0	875.7310775525207	1.165598064222405	-2944.876696276844	-3.919630882744479	2292.490289069557	2292.0	2189.0	2250.0	2335.0	2399.0	0.0	0.0	0.0	0.0	0.0	0.0	2945.0	2198.7347130762	-93.75557599335798	2209.0	1679.0	1894.4	2069.5	2337.0	2488.8	2337255.0	0.1037713412772057	25684.000000000007	25684.000000000007	25351.57243676604	109.10018494728448	108.0	105.0	107.0
Position_2	60	33	33.0	0.55	0.0091666666666666	0.0971776964987354	28919.999999999844	-134551.00000000015	-135213.3805329724	2167.47739434748	2171.0	2006.0	2111.0	2228.0	2313.0	660.3417442024327	0.8789148615334379	-3072.255948277389	-4.089172667157205	2292.490289069557	2292.0	2189.0	2250.0	2335.0	2399.0	0.0	0.0	0.0	0.0	0.0	0.0	2740.0	2192.40636565507	-100.08392341448734	2208.0	1037.0	1828.5	2105.0	2317.5	2496.0	2961941.0	0.0726902422173689	29104.0	29104.0	28681.507396115616	109.10018494728448	108.0	105.0	107.0
Position_2	64	33	33.0	0.55	0.0091666666666666	0.1278818695838151	113171.00000000023	-27309.99999999977	-27879.22560975609	2167.47739434748	2171.0	2006.0	2111.0	2228.0	2313.0	3275.885237396053	4.360203250974147	-790.5243024563298	-1.0521878465693748	2292.490289069557	2292.0	2189.0	2250.0	2335.0	2399.0	0.0	0.0	0.0	0.0	0.0	0.0	3155.0	2268.477174849268	-24.01311422028948	2233.0	1126.0	1825.0	2123.0	2432.0	2805.0	2633702.0	0.0877734998862545	30222.0	30222.0	29858.92530487804	109.10018494728448	108.0	105.0	107.0
Position_2	65	33	33.0	0.55	0.0091666666666666	0.1208871880600762	162465.9999999997	-4030.000000000277	-4704.637759711462	2167.47739434748	2171.0	2006.0	2111.0	2228.0	2313.0	3564.116916944621	4.7438396164532906	-88.40859733906069	-0.1176718430582897	2292.490289069557	2292.0	2189.0	2250.0	2335.0	2399.0	0.0	0.0	0.0	0.0	0.0	0.0	3195.0	2289.0712209302324	-3.4190681393251907	2244.0	1273.0	1890.5	2120.75	2450.5	2808.25	3149762.0	0.0564654071950426	22169.0	22169.0	21738.689250225827	109.10018494728448	108.0	105.0	107.0
Position_2	66	33	33.0	0.55	0.0091666666666666	0.1206511620715722	194664.99999999965	-3049.000000000353	-3850.132339657386	2167.47739434748	2171.0	2006.0	2111.0	2228.0	2313.0	3530.4213356276605	4.698990797720416	-55.29630212072022	-0.0735993781226786	2292.490289069557	2292.0	2189.0	2250.0	2335.0	2399.0	0.0	0.0	0.0	0.0	0.0	0.0	3162.0	2290.1340269277844	-2.356262141773186	2259.0	1002.0	1915.3	2134.25	2425.0	2809.0	3742079.0	0.0529554001871233	26118.0	26118.0	25607.005984643176	109.10018494728448	108.0	105.0	107.0
Position_2	68	33	33.0	0.55	0.0091666666666666	0.1270411018764898	-24336.000000000127	-172561.00000000012	-173161.60411020814	2167.47739434748	2171.0	2006.0	2111.0	2228.0	2313.0	-628.2329396332233	-0.8361780426518202	-4454.655830705463	-5.929146910668971	2292.490289069557	2292.0	2189.0	2250.0	2335.0	2399.0	0.0	0.0	0.0	0.0	0.0	0.0	3352.0	2151.1338775510203	-141.35641151853724	2182.0	1087.0	1592.0	2048.0	2296.0	2518.8	2635139.0	0.1542360306311415	58522.99999999999	58522.99999999999	58139.91085140017	109.10018494728448	108.0	105.0	107.0
Position_2	69	33	33.0	0.55	0.0091666666666666	0.1546964699851493	9172.00000000013	-143408.99999999988	-144027.25451671195	2167.47739434748	2171.0	2006.0	2111.0	2228.0	2313.0	216.6177315721144	0.2883182007224842	-3386.9311237488982	-4.508005325709783	2292.490289069557	2292.0	2189.0	2250.0	2335.0	2399.0	0.0	0.0	0.0	0.0	0.0	0.0	3219.0	2178.2735923869946	-114.216696682563	2178.0	1019.0	1592.0	2021.0	2316.0	2792.0	2746803.0	0.1494617390784009	52301.99999999999	52301.99999999999	51907.65272131886	109.10018494728448	108.0	105.0	107.0
Position_2	70	33	33.0	0.55	0.0091666666666666	0.1575946959187938	120655.00000000004	-35313.99999999996	-35945.982610659645	2167.47739434748	2171.0	2006.0	2111.0	2228.0	2313.0	2843.198870961028	3.784297697249128	-832.1638135934493	-1.1076100358928809	2292.490289069557	2292.0	2189.0	2250.0	2335.0	2399.0	0.0	0.0	0.0	0.0	0.0	0.0	3175.0	2264.6035686578743	-27.8867204116832	2191.0	1028.0	1755.8	2045.0	2507.0	2887.6	2919074.0	0.085257352407075	21827.0	21827.0	21423.8963979223	109.10018494728448	108.0	105.0	107.0
Position_2	71	33	33.0	0.55	0.0091666666666666	0.1494750171697159	80150.9999999999	-103164.0000000001	-103906.7879403798	2167.47739434748	2171.0	2006.0	2111.0	2228.0	2313.0	1464.842611059293	1.949705515319919	-1885.429041775165	-2.509506054602745	2292.490289069557	2292.0	2189.0	2250.0	2335.0	2399.0	0.0	0.0	0.0	0.0	0.0	0.0	3121.0	2223.904950495049	-68.58533857450811	2225.0	1186.0	1512.9	2097.5	2420.0	2752.3	3369216.0	0.1639855702304111	77714.00000000001	77714.00000000001	77240.2203590786	109.10018494728448	108.0	105.0	107.0
Position_2	74	33	33.0	0.55	0.0091666666666666	0.1376897605344092	115605.0	-54641.99999999998	-55331.83672086745	2167.47739434748	2171.0	2006.0	2111.0	2228.0	2313.0	2397.60024814906	3.191205930286398	-1133.2526513503817	-1.5083592789473577	2292.490289069557	2292.0	2189.0	2250.0	2335.0	2399.0	0.0	0.0	0.0	0.0	0.0	0.0	3270.0	2253.1641791044776	-39.32610996507992	2245.0	1134.0	1721.3	2112.5	2386.0	2828.3	3170202.0	0.0659998472666505	16964.999999999996	16964.999999999996	16524.994749322483	109.10018494728448	108.0	105.0	107.0
Position_2	75	33	33.0	0.55	0.0091666666666666	0.1185959816212325	116237.99999999994	-44450.00000000006	-45101.10388437248	2167.47739434748	2171.0	2006.0	2111.0	2228.0	2313.0	2669.0109115231444	3.5524535232373053	-1020.6432923588154	-1.3584762221295832	2292.490289069557	2292.0	2189.0	2250.0	2335.0	2399.0	0.0	0.0	0.0	0.0	0.0	0.0	3179.0	2258.528614457832	-33.96167461172627	2220.0	1316.0	1884.0	2099.0	2397.25	2768.65	2999326.0	0.1647722040661441	66224.0	66224.0	65808.70009033423	109.10018494728448	108.0	105.0	107.0
Position_2	76	33	33.0	0.55	0.0091666666666666	0.1837604861944813	-38830.99999999996	-183910.0	-184497.85659439943	2167.47739434748	2171.0	2006.0	2111.0	2228.0	2313.0	-1027.2711145609865	-1.3672978534806728	-4865.324886789193	-6.475747424316415	2292.490289069557	2292.0	2189.0	2250.0	2335.0	2399.0	0.0	0.0	0.0	0.0	0.0	0.0	3176.0	2138.6138448707256	-153.8764441988319	2123.0	1045.0	1370.4	1952.5	2370.5	2800.3	2564198.0	0.1529945676926281	41171.000000000015	41171.000000000015	40796.04172312557	109.10018494728448	108.0	105.0	107.0
Position_2	80	33	33.0	0.55	0.0091666666666666	0.1720279225294499	-17078.00000000024	-161552.00000000023	-162137.40514905195	2167.47739434748	2171.0	2006.0	2111.0	2228.0	2313.0	-450.0022971179784	-0.5989530574640292	-4256.866793769922	-5.665889702507766	2292.490289069557	2292.0	2189.0	2250.0	2335.0	2399.0	0.0	0.0	0.0	0.0	0.0	0.0	2993.0	2156.696817420436	-135.79347164912224	2197.5	1163.0	1401.85	1961.5	2398.25	2709.35	2575096.0	0.1447598581454669	34986.99999999999	34986.99999999999	34613.60535230351	109.10018494728448	108.0	105.0	107.0
Position_2	81	33	33.0	0.55	0.0091666666666666	0.1221250267859061	114225.0000000003	-57231.9999999997	-57926.73961156275	2167.47739434748	2171.0	2006.0	2111.0	2228.0	2313.0	2483.136203062505	3.305054286276194	-1244.1659109098025	-1.6559848274209468	2292.490289069557	2292.0	2189.0	2250.0	2335.0	2399.0	0.0	0.0	0.0	0.0	0.0	0.0	3263.0	2251.6104446012705	-40.87984446828705	2254.0	1237.0	1826.8	2101.0	2395.0	2747.4	3190532.0	0.1298303056874336	46645.99999999999	46645.99999999999	46202.86749096656	109.10018494728448	108.0	105.0	107.0
Position_2	82	33	33.0	0.55	0.0091666666666666	0.1075723515113702	106577.9999999998	-20593.0000000002	-21108.29381210518	2167.47739434748	2171.0	2006.0	2111.0	2228.0	2313.0	3549.02930082534	4.723757999398527	-685.743402877677	-0.912724469230188	2292.490289069557	2292.0	2189.0	2250.0	2335.0	2399.0	0.0	0.0	0.0	0.0	0.0	0.0	3054.0	2272.406279733587	-20.08400933597068	2250.0	1305.0	1916.0	2120.5	2413.5	2697.0	2388299.0	0.1286308360161198	35108.0	35108.0	34779.32514679313	109.10018494728448	108.0	105.0	107.0
Position_2	87	33	33.0	0.55	0.0091666666666666	0.1671409449591474	1996.0000000000427	-138121.99999999997	-138689.7547425476	2167.47739434748	2171.0	2006.0	2111.0	2228.0	2313.0	54.27284956837227	0.0722371627755034	-3755.648561163604	-4.998768234908756	2292.490289069557	2292.0	2189.0	2250.0	2335.0	2399.0	0.0	0.0	0.0	0.0	0.0	0.0	3091.0	2172.72366148532	-119.766627584238	2173.0	1148.0	1503.5	1971.0	2395.5	2805.3499999999985	2516014.0	0.0662784976182677	13256.000000000004	13256.000000000004	12893.863482384824	109.10018494728448	108.0	105.0	107.0
Position_2	89	33	33.0	0.55	0.0091666666666666	0.1692863736923116	108001.99999999988	-51234.00000000013	-51879.22041553786	2167.47739434748	2171.0	2006.0	2111.0	2228.0	2313.0	2440.677872547936	3.248542248361303	-1157.80902318588	-1.5410438098604065	2292.490289069557	2292.0	2189.0	2250.0	2335.0	2399.0	0.0	0.0	0.0	0.0	0.0	0.0	3389.0	2253.0683890577507	-39.42190001180688	2207.5	1216.0	1614.5	2035.75	2480.5	2945.25	2965038.0	0.0409077348421253	14265.999999999993	14265.999999999993	13854.452800361329	109.10018494728448	108.0	105.0	107.0
Position_2	90	33	33.0	0.55	0.0091666666666666	0.1266222514357791	27916.99999999984	-99375.00000000016	-99890.78410117472	2167.47739434748	2171.0	2006.0	2111.0	2228.0	2313.0	891.4970704194751	1.1865826007283211	-3173.4255605163885	-4.223829421047313	2292.490289069557	2292.0	2189.0	2250.0	2335.0	2399.0	0.0	0.0	0.0	0.0	0.0	0.0	3154.0	2197.537072243346	-94.9532168262117	2219.0	1194.0	1664.0	2084.0	2342.25	2643.2499999999995	2311809.0	0.0951725743910235	20425.000000000004	20425.000000000004	20096.012420957544	109.10018494728448	108.0	105.0	107.0
Position_2	91	33	33.0	0.55	0.0091666666666666	0.1519204228492901	82843.99999999985	-51466.00000000015	-52010.22086720903	2167.47739434748	2171.0	2006.0	2111.0	2228.0	2313.0	2463.8854437885507	3.2794315256825604	-1530.663997996501	-2.037313781333342	2292.490289069557	2292.0	2189.0	2250.0	2335.0	2399.0	0.0	0.0	0.0	0.0	0.0	0.0	3222.0	2245.634234234234	-46.85605483532345	2238.5	1085.0	1660.7	2074.0	2458.0	2800.1	2492654.0	0.0554606746945416	14821.000000000004	14821.000000000004	14473.874322493226	109.10018494728448	108.0	105.0	107.0
Position_2	92	33	33.0	0.55	0.0091666666666666	0.1499246619038421	28950.99999999997	-104391.00000000004	-104931.29855465244	2167.47739434748	2171.0	2006.0	2111.0	2228.0	2313.0	809.611430218461	1.0775928136207715	-2919.282470793253	-3.88556496862582	2292.490289069557	2292.0	2189.0	2250.0	2335.0	2399.0	0.0	0.0	0.0	0.0	0.0	0.0	3038.0	2197.271324863884	-95.21896420567371	2195.5	1236.0	1548.05	2027.0	2410.0	2740.9	2421393.0	0.0770054077133977	11788.000000000004	11788.000000000004	11443.37612917796	109.10018494728448	108.0	105.0	107.0
Position_2	93	33	33.0	0.55	0.0091666666666666	0.1533617399045189	159669.0000000002	44114.00000000021	43645.77393857275	2167.47739434748	2171.0	2006.0	2111.0	2228.0	2313.0	6690.087455076803	8.904506402707225	1848.3645416033112	2.460173204874008	2292.490289069557	2292.0	2189.0	2250.0	2335.0	2399.0	0.0	0.0	0.0	0.0	0.0	0.0	3532.0	2338.1926701570683	45.70238108751073	2295.0	1092.0	1819.7	2148.0	2523.0	2999.9	2232974.0	0.0475024977917098	17102.0	17102.0	16803.346827009933	109.10018494728448	108.0	105.0	107.0
Position_2	94	33	33.0	0.55	0.0091666666666666	0.1453217921078328	134737.00000000015	15915.000000000144	15433.536133694632	2167.47739434748	2171.0	2006.0	2111.0	2228.0	2313.0	4891.140144310383	6.51010753207712	577.7365934873151	0.7689674059316163	2292.490289069557	2292.0	2189.0	2250.0	2335.0	2399.0	0.0	0.0	0.0	0.0	0.0	0.0	3274.0	2308.206720977597	15.71643190803934	2243.5	1151.0	1852.3	2098.25	2506.0	2956.0	2266659.0	0.053025516904427	11745.0	11745.0	11437.90322944896	109.10018494728448	108.0	105.0	107.0
Position_2	97	33	33.0	0.55	0.0091666666666666	0.1243111136905061	193776.0000000001	81972.00000000006	81518.97289972889	2167.47739434748	2171.0	2006.0	2111.0	2228.0	2313.0	7429.548496767621	9.888729049197703	3142.8812101448875	4.183174890702845	2292.490289069557	2292.0	2189.0	2250.0	2335.0	2399.0	0.0	0.0	0.0	0.0	0.0	0.0	3251.0	2380.714285714286	88.22399664472823	2351.0	1575.0	1905.3	2178.5	2581.0	2907.0	2199780.0	0.0637397262751076	15153.000000000002	15153.000000000002	14864.04132791328	109.10018494728448	108.0	105.0	107.0
Position_2	98	33	33.0	0.55	0.0091666666666666	0.1318089443116422	83267.0000000002	-28415.9999999998	-28868.53681120141	2167.47739434748	2171.0	2006.0	2111.0	2228.0	2313.0	3089.2945702853813	4.111851073049842	-1054.2639281975878	-1.4032252884309893	2292.490289069557	2292.0	2189.0	2250.0	2335.0	2399.0	0.0	0.0	0.0	0.0	0.0	0.0	3324.0	2261.213434452872	-31.27685461668625	2216.0	1237.0	1812.3	2076.0	2444.0	2789.9	2087100.0	0.0531784215152912	13064.000000000004	13064.000000000004	12775.354053748872	109.10018494728448	108.0	105.0	107.0
Position_2	101	33	33.0	0.55	0.0091666666666666	0.1794407134004059	88713.00000000001	-44023.99999999999	-44561.84710930462	2167.47739434748	2171.0	2006.0	2111.0	2228.0	2313.0	2756.3301470537167	3.668675425728497	-1367.834233921666	-1.8205873653497373	2292.490289069557	2292.0	2189.0	2250.0	2335.0	2399.0	0.0	0.0	0.0	0.0	0.0	0.0	3185.0	2251.8687329079307	-40.62155616162681	2240.0	1181.0	1479.6	2036.0	2521.0	2895.0	2470300.0	0.1808540156382194	36383.99999999999	36383.99999999999	36040.939758355904	109.10018494728448	108.0	105.0	107.0
Position_2	105	33	33.0	0.55	0.0091666666666666	0.1410077437861256	43291.99999999997	-82548.00000000003	-83057.90063233988	2167.47739434748	2171.0	2006.0	2111.0	2228.0	2313.0	1457.7799321817397	1.940305089733896	-2779.6548517448573	-3.699720607672405	2292.490289069557	2292.0	2189.0	2250.0	2335.0	2399.0	0.0	0.0	0.0	0.0	0.0	0.0	3158.0	2212.626923076923	-79.8633659926345	2189.0	1166.0	1734.0	2059.0	2353.0	2784.1	2301132.0	0.1461802000216658	37988.99999999999	37988.99999999999	37663.76513098463	109.10018494728448	108.0	105.0	107.0
Position_2	106	33	33.0	0.55	0.0091666666666666	0.1474293168289702	85824.00000000004	-2868.9999999999545	-3228.381887985637	2167.47739434748	2171.0	2006.0	2111.0	2228.0	2313.0	4564.422998199066	6.075247010602955	-152.58353819249749	-0.2030886893342141	2292.490289069557	2292.0	2189.0	2250.0	2335.0	2399.0	0.0	0.0	0.0	0.0	0.0	0.0	3030.0	2288.085948158254	-4.404340911303734	2260.0	1352.0	1703.6	2078.0	2538.0	2871.4	1677167.0	0.0712296688322593	6791.999999999999	6791.999999999999	6562.771962511289	109.10018494728448	108.0	105.0	107.0
Position_2	107	33	33.0	0.55	0.0091666666666666	0.1061712258536233	88075.99999999994	-11265.000000000062	-11667.527326106809	2167.47739434748	2171.0	2006.0	2111.0	2228.0	2313.0	3918.686637379577	5.215771914352216	-501.2035624924066	-0.6671019416773931	2292.490289069557	2292.0	2189.0	2250.0	2335.0	2399.0	0.0	0.0	0.0	0.0	0.0	0.0	3012.0	2278.278928136419	-14.21136093313862	2258.0	1608.0	1887.0	2113.0	2440.0	2703.0	1870467.0	0.0770106785058267	20643.0	20643.0	20386.252088979218	109.10018494728448	108.0	105.0	107.0
Position_2	108	33	33.0	0.55	0.0091666666666666	0.1251763241251577	61833.0	-61103.0	-61601.13369467047	2167.47739434748	2171.0	2006.0	2111.0	2228.0	2313.0	2062.954543620703	2.7457924975591554	-2038.5993155573208	-2.713375689006794	2292.490289069557	2292.0	2189.0	2250.0	2335.0	2399.0	0.0	0.0	0.0	0.0	0.0	0.0	3198.0	2231.859251968504	-60.63103710105361	2235.5	1416.0	1718.25	2079.75	2408.25	2679.25	2267569.0	0.0843872862237803	21504.99999999999	21504.99999999999	21187.27055103883	109.10018494728448	108.0	105.0	107.0
Position_2	109	33	33.0	0.55	0.0091666666666666	0.1239533312012815	-2235.0	-74351.0	-74643.2122854563	2167.47739434748	2171.0	2006.0	2111.0	2228.0	2313.0	-176.79387604911426	-0.235312649021371	-5881.342943233868	-7.828067457444277	2292.490289069557	2292.0	2189.0	2250.0	2335.0	2399.0	0.0	0.0	0.0	0.0	0.0	0.0	2825.0	2167.25	-125.24028906955756	2181.0	1438.0	1721.75	1963.0	2374.5	2562.25	1291681.0	0.2174185331854897	24824.0	24824.0	24637.61540198735	109.10018494728448	108.0	105.0	107.0
Position_2	110	33	33.0	0.55	0.0091666666666666	0.1089390036245222	38538.99999999999	-39627.000000000015	-39943.726738934194	2167.47739434748	2171.0	2006.0	2111.0	2228.0	2313.0	2395.8861981526284	3.188924529741148	-2463.5248027762595	-3.278951512495201	2292.490289069557	2292.0	2189.0	2250.0	2335.0	2399.0	0.0	0.0	0.0	0.0	0.0	0.0	2816.0	2230.657894736842	-61.83239433271547	2277.5	1338.0	1760.25	2087.25	2412.0	2525.75	1441005.0	0.0491561317734761	9482.999999999998	9482.999999999998	9280.979110207763	109.10018494728448	108.0	105.0	107.0
Position_2	111	33	33.0	0.55	0.0091666666666666	0.0823212514488317	82355.99999999985	-3554.000000000142	-3902.105239386001	2167.47739434748	2171.0	2006.0	2111.0	2228.0	2313.0	4720.833803406587	6.283429792334168	-203.7233879414701	-0.2711558293500967	2292.490289069557	2292.0	2189.0	2250.0	2335.0	2399.0	0.0	0.0	0.0	0.0	0.0	0.0	2701.0	2286.994366197183	-5.495922872374649	2298.0	1626.0	1937.9	2165.25	2422.0	2575.3	1623766.0	0.0677149182387712	13987.999999999996	13987.999999999996	13765.964656729897	109.10018494728448	108.0	105.0	107.0
Position_2	113	33	33.0	0.55	0.0091666666666666	0.1134174334080418	53414.000000000015	34417.000000000015	34340.024616079485	2167.47739434748	2171.0	2006.0	2111.0	2228.0	2313.0	29414.38212280992	39.15054260546	18952.98591232166	25.22642424930013	2292.490289069557	2292.0	2189.0	2250.0	2335.0	2399.0	0.0	0.0	0.0	0.0	0.0	0.0	3196.0	2511.2165605095543	218.7262714399967	2450.0	1882.0	2073.6	2302.0	2705.0	3017.0	394261.0	0.0361766514719448	1471.9999999999998	1471.9999999999998	1422.902043812104	109.10018494728448	108.0	105.0	107.0
Position_2	114	33	33.0	0.55	0.0091666666666666	0.1227540857886832	-32869.000000000015	-59610.000000000015	-59718.35388437224	2167.47739434748	2171.0	2006.0	2111.0	2228.0	2313.0	-10886.874403071852	-14.490429830488631	-19744.031858806564	-26.279306404071534	2292.490289069557	2292.0	2189.0	2250.0	2335.0	2399.0	0.0	0.0	0.0	0.0	0.0	0.0	2459.0	2022.2714932126696	-270.21879585688794	2076.0	1405.0	1586.0	1838.0	2211.0	2359.0	446922.0	0.0355978847963047	2481.999999999999	2481.999999999999	2412.887590334235	109.10018494728448	108.0	105.0	107.0
Position_2	115	33	33.0	0.55	0.0091666666666666	0.0983612852282985	-22364.0	-51887.99999999999	-52007.630532972034	2167.47739434748	2171.0	2006.0	2111.0	2228.0	2313.0	-6144.737704556302	-8.178645884764437	-14256.758630567763	-18.97574573728569	2292.490289069557	2292.0	2189.0	2250.0	2335.0	2399.0	0.0	0.0	0.0	0.0	0.0	0.0	2537.0	2079.344262295082	-213.1460267744756	2104.0	1415.0	1661.5	1990.5	2201.5	2381.1	507360.0	0.1105061565342584	7911.000000000003	7911.000000000003	7834.694896115629	109.10018494728448	108.0	105.0	107.0
Position_2	116	33	33.0	0.55	0.0091666666666666	0.1387796577087628	91467.00000000006	54925.00000000007	54776.93270099368	2167.47739434748	2171.0	2006.0	2111.0	2228.0	2313.0	17954.507929914256	23.897450054715875	10781.498770600774	14.350174863669633	2292.490289069557	2292.0	2189.0	2250.0	2335.0	2399.0	0.0	0.0	0.0	0.0	0.0	0.0	3399.0	2473.8708609271525	181.380571857595	2468.0	1463.0	1887.5	2282.5	2638.0	3106.65	747109.0	0.0432425493992625	3654.999999999999	3654.999999999999	3560.556797651308	109.10018494728448	108.0	105.0	107.0
Position_2	117	33	33.0	0.55	0.0091666666666666	0.1120556798565197	27044.999999999985	-53178.000000000015	-53503.06165311667	2167.47739434748	2171.0	2006.0	2111.0	2228.0	2313.0	1851.0345507356333	2.463726987029128	-3639.649300758721	-4.844373219309857	2292.490289069557	2292.0	2189.0	2250.0	2335.0	2399.0	0.0	0.0	0.0	0.0	0.0	0.0	2856.0	2211.79185520362	-80.69843386593766	2241.0	1208.0	1806.2	2068.0	2374.0	2593.9	1466418.0	0.1478999994890676	24682.0	24682.0	24474.66277100271	109.10018494728448	108.0	105.0	107.0
Position_2	118	33	33.0	0.55	0.0091666666666666	0.1119588139365913	98029.00000000007	53017.00000000008	52834.61246612467	2167.47739434748	2171.0	2006.0	2111.0	2228.0	2313.0	14367.73116983087	19.123450187044885	7770.496520732883	10.342530869095468	2292.490289069557	2292.0	2189.0	2250.0	2335.0	2399.0	0.0	0.0	0.0	0.0	0.0	0.0	3412.0	2434.5188172043013	142.02852813474374	2379.5	1874.0	2086.75	2228.0	2612.0	2943.9	905641.0	0.1247315814385255	15449.0	15449.0	15332.66598915989	109.10018494728448	108.0	105.0	107.0
Position_2	119	33	33.0	0.55	0.0091666666666666	0.1056016499117515	86507.99999999985	-15495.000000000142	-15908.313685637157	2167.47739434748	2171.0	2006.0	2111.0	2228.0	2313.0	4140.84173247942	5.511460345930109	-741.6925907981841	-0.9871928383523833	2292.490289069557	2292.0	2189.0	2250.0	2335.0	2399.0	0.0	0.0	0.0	0.0	0.0	0.0	3060.0	2273.6192170818504	-18.871071987707182	2276.0	1428.0	1873.5	2139.5	2414.0	2668.7	1916661.0	0.10898200527558	31877.99999999999	31877.99999999999	31614.372120596192	109.10018494728448	108.0	105.0	107.0
Position_2	120	33	33.0	0.55	0.0091666666666666	0.1332056885684235	160323.00000000003	49245.00000000002	48794.91463414619	2167.47739434748	2171.0	2006.0	2111.0	2228.0	2313.0	6096.097615754335	8.11390592656902	1872.4844662825813	2.492276824622116	2292.490289069557	2292.0	2189.0	2250.0	2335.0	2399.0	0.0	0.0	0.0	0.0	0.0	0.0	3354.0	2345.643790849673	53.15350178011568	2287.5	1571.0	1914.7	2142.0	2492.5	3015.0	2153301.0	0.1033798388407499	27527.0	27527.0	27239.917682926825	109.10018494728448	108.0	105.0	107.0
Position_2	121	33	33.0	0.55	0.0091666666666666	0.1496443019232467	87623.99999999999	56042.99999999999	55915.03455284546	2167.47739434748	2171.0	2006.0	2111.0	2228.0	2313.0	22455.916240163828	29.88882451565805	14362.4682033176	19.116445178615724	2292.490289069557	2292.0	2189.0	2250.0	2335.0	2399.0	0.0	0.0	0.0	0.0	0.0	0.0	3763.0	2506.7241379310344	214.23384886147687	2445.0	1733.0	1999.0	2266.0	2677.0	3228.0	654255.0	0.1114815517497974	8972.0	8972.0	8890.378556910568	109.10018494728448	108.0	105.0	107.0
Position_2	122	33	33.0	0.55	0.0091666666666666	0.1380818148339218	-24501.99999999997	-91051.99999999996	-91321.65898825663	2167.47739434748	2171.0	2006.0	2111.0	2228.0	2313.0	-2165.6234722848703	-2.882444841611162	-8047.683797179094	-10.711467134045373	2292.490289069557	2292.0	2189.0	2250.0	2335.0	2399.0	0.0	0.0	0.0	0.0	0.0	0.0	2870.0	2126.450909090909	-166.0393799786484	2164.0	1153.0	1518.9	1991.25	2292.75	2574.2	1169548.0	0.0848207064239754	10468.0	10468.0	10296.000790424569	109.10018494728448	108.0	105.0	107.0
Position_2	123	33	33.0	0.55	0.0091666666666666	0.091060298244696	18780.99999999997	-17882.000000000022	-18030.55758807596	2167.47739434748	2171.0	2006.0	2111.0	2228.0	2313.0	3819.826118106145	5.084188563199279	-3636.980493263098	-4.840821036533184	2292.490289069557	2292.0	2189.0	2250.0	2335.0	2399.0	0.0	0.0	0.0	0.0	0.0	0.0	2755.0	2232.983498349835	-59.50679071972263	2254.0	1639.0	1879.4	2102.5	2376.0	2535.8	676594.0	0.1164768014124112	10531.0	10531.0	10436.244071815718	109.10018494728448	108.0	105.0	107.0
Position_2	124	33	33.0	0.55	0.0091666666666666	0.1538040002706429	58404.00000000015	-26779.99999999985	-27125.16350496837	2167.47739434748	2171.0	2006.0	2111.0	2228.0	2313.0	3597.199904045143	4.787873072284086	-1649.4249268941885	-2.1953845776961645	2292.490289069557	2292.0	2189.0	2250.0	2335.0	2399.0	0.0	0.0	0.0	0.0	0.0	0.0	3158.0	2253.9602272727275	-38.53006179683007	2256.0	955.0	1677.9	2072.0	2395.0	2885.25	1586788.0	0.129873997752174	20012.000000000007	20012.000000000007	19791.84101174345	109.10018494728448	108.0	105.0	107.0
Position_2	1	34	34.0	0.5666666666666667	0.0094444444444444	0.1195629063159828	43993.99999999988	-131076.00000000012	-131634.78472222228	2167.184152283232	2170.0	2005.0	2110.0	2228.0	2315.0	830.0714994927514	1.104825165824852	-2473.120240658096	-3.291723040315925	2292.38939701897	2292.0	2188.0	2248.0	2336.0	2399.0	0.0	0.0	0.0	0.0	0.0	0.0	2930.0	2200.6578397212543	-91.73155729771588	2195.0	1152.0	1798.1	2054.0	2371.0	2619.6	3157944.0	0.0437450224241058	17877.999999999993	19313.0	18554.666666666657	109.32304995480796	109.0	105.0	107.0
Position_2	4	34	34.0	0.5666666666666667	0.0094444444444444	0.1328991003863906	62067.99999999983	-138744.00000000015	-139384.94749322505	2167.184152283232	2170.0	2005.0	2110.0	2228.0	2315.0	977.4818250843432	1.3010283091872608	-2185.018662426736	-2.9082598396899857	2292.38939701897	2292.0	2188.0	2248.0	2336.0	2399.0	0.0	0.0	0.0	0.0	0.0	0.0	3539.0	2207.7083839611178	-84.6810130578524	2210.5	1028.0	1730.75	2088.25	2333.5	2657.0	3633888.0	0.094759959011541	50372.99999999999	52018.99999999999	51149.162601626005	109.32304995480796	109.0	105.0	107.0
Position_2	7	34	34.0	0.5666666666666667	0.0094444444444444	0.0850279330637479	101210.00000000006	-102651.99999999994	-103302.68241869909	2167.184152283232	2170.0	2005.0	2110.0	2228.0	2315.0	1770.0251537359625	2.3559034796225657	-1795.2437711817392	-2.3894694594428945	2292.38939701897	2292.0	2188.0	2248.0	2336.0	2399.0	0.0	0.0	0.0	0.0	0.0	0.0	2880.0	2230.568521843208	-61.82087517576247	2215.0	1402.0	1968.5	2116.0	2330.0	2577.5	3727280.0	0.0671298565846408	26334.0	28005.0	27121.951219512182	109.32304995480796	109.0	105.0	107.0
Position_2	12	34	34.0	0.5666666666666667	0.0094444444444444	0.1182327095557899	86485.00000000028	-102004.99999999972	-102606.61839430862	2167.184152283232	2170.0	2005.0	2110.0	2228.0	2315.0	1555.830467734981	2.0708103525552595	-1835.0290438955403	-2.442423657424964	2292.38939701897	2292.0	2188.0	2248.0	2336.0	2399.0	0.0	0.0	0.0	0.0	0.0	0.0	3193.0	2225.9773462783173	-66.41205074065283	2233.0	1187.0	1782.2	2089.0	2380.0	2642.0	3439135.0	0.127099899518942	43043.00000000001	44588.00000000001	43771.53658536586	109.32304995480796	109.0	105.0	107.0
Position_2	14	34	34.0	0.5666666666666667	0.0094444444444444	0.1325321156040736	253930.0000000001	12370.000000000156	11598.993902439242	2167.184152283232	2170.0	2005.0	2110.0	2228.0	2315.0	3290.3967399890257	4.379518060925393	160.2890862586726	0.2133447738102932	2292.38939701897	2292.0	2188.0	2248.0	2336.0	2399.0	0.0	0.0	0.0	0.0	0.0	0.0	3283.0	2298.247474747475	5.858077728504668	2221.0	1459.0	1914.95	2088.0	2457.5	2925.0	4550530.0	0.0521977504230513	18728.99999999999	20708.99999999999	19662.65853658535	109.32304995480796	109.0	105.0	107.0
Position_2	16	34	34.0	0.5666666666666667	0.0094444444444444	0.0780775230472772	104294.00000000044	-214125.9999999996	-215142.32621951168	2167.184152283232	2170.0	2005.0	2110.0	2228.0	2315.0	792.7643978230642	1.0551694135024985	-1627.6244985163132	-2.166368207525213	2292.38939701897	2292.0	2188.0	2248.0	2336.0	2399.0	0.0	0.0	0.0	0.0	0.0	0.0	3174.0	2209.95938697318	-82.43001004578991	2207.0	1580.0	1932.0	2111.0	2307.0	2489.0	5767994.0	0.0535209217102697	36558.00000000001	39168.00000000001	37788.73170731707	109.32304995480796	109.0	105.0	107.0
Position_2	19	34	34.0	0.5666666666666667	0.0094444444444444	0.0983451180853337	46248.00000000023	-131749.99999999977	-132318.13025067723	2167.184152283232	2170.0	2005.0	2110.0	2228.0	2315.0	942.7199003499982	1.2547601873658474	-2685.5939039766354	-3.574525486192901	2292.38939701897	2292.0	2188.0	2248.0	2336.0	2399.0	0.0	0.0	0.0	0.0	0.0	0.0	2962.0	2201.698423577793	-90.690973441177	2193.0	1501.0	1869.7	2056.5	2320.5	2599.2	3212278.0	0.0713107747414583	25273.000000000004	26732.000000000004	25960.9837398374	109.32304995480796	109.0	105.0	107.0
Position_2	22	34	34.0	0.5666666666666667	0.0094444444444444	0.1049171598958806	14335.000000000318	-169396.99999999968	-169983.43191056873	2167.184152283232	2170.0	2005.0	2110.0	2228.0	2315.0	284.3508909405781	0.3784710358419094	-3360.1805282636865	-4.472400283118966	2292.38939701897	2292.0	2188.0	2248.0	2336.0	2399.0	0.0	0.0	0.0	0.0	0.0	0.0	2919.0	2179.518592297477	-112.8708047214932	2166.5	1306.0	1811.25	2061.0	2313.0	2563.25	3282355.0	0.1383563417233937	43661.99999999999	45167.99999999999	44372.146341463405	109.32304995480796	109.0	105.0	107.0
Position_2	25	34	34.0	0.5666666666666667	0.0094444444444444	0.1456369207916568	58454.99999999985	-190181.0000000001	-190974.59112466133	2167.184152283232	2170.0	2005.0	2110.0	2228.0	2315.0	740.570538005424	0.9856993860852192	-2409.4165681021304	-3.2069334521439354	2292.38939701897	2292.0	2188.0	2248.0	2336.0	2399.0	0.0	0.0	0.0	0.0	0.0	0.0	3341.0	2198.6825318940137	-93.7068651249565	2158.0	1174.0	1735.85	2042.25	2315.75	2838.15	4480915.0	0.0511592516555281	17662.00000000001	19700.00000000001	18623.008130081307	109.32304995480796	109.0	105.0	107.0
Position_2	27	34	34.0	0.5666666666666667	0.0094444444444444	0.0790932218027875	92102.0	-62349.99999999999	-62842.97662601621	2167.184152283232	2170.0	2005.0	2110.0	2228.0	2315.0	2242.646428264756	2.98496239602039	-1518.197268271129	-2.020720564068872	2292.38939701897	2292.0	2188.0	2248.0	2336.0	2399.0	0.0	0.0	0.0	0.0	0.0	0.0	2852.0	2242.750394944708	-49.63900207426241	2242.0	1540.0	1960.0	2138.0	2348.0	2536.75	2839322.0	0.1611072367319185	46897.00000000001	48163.00000000001	47493.9756097561	109.32304995480796	109.0	105.0	107.0
Position_2	28	34	34.0	0.5666666666666667	0.0094444444444444	0.1164545095509769	69239.00000000009	-102170.99999999993	-102718.10281165298	2167.184152283232	2170.0	2005.0	2110.0	2228.0	2315.0	1575.3906524040713	2.0968449583498185	-2324.690396261876	-3.0941629174245566	2292.38939701897	2292.0	2188.0	2248.0	2336.0	2399.0	0.0	0.0	0.0	0.0	0.0	0.0	3218.0	2219.2804270462634	-73.10896997270675	2214.0	1124.0	1839.0	2084.0	2360.0	2625.6	3118089.0	0.058764735724384	24520.0	25925.0	25182.52032520324	109.32304995480796	109.0	105.0	107.0
Position_2	31	34	34.0	0.5666666666666667	0.0094444444444444	0.1060929075330871	227032.0000000004	-2205.999999999628	-2937.676998644554	2167.184152283232	2170.0	2005.0	2110.0	2228.0	2315.0	3196.3475818931165	4.254338631499738	-31.0579247227484	-0.0413380978059781	2292.38939701897	2292.0	2188.0	2248.0	2336.0	2399.0	0.0	0.0	0.0	0.0	0.0	0.0	3096.0	2290.8259712613094	-1.5634257576607524	2249.0	1390.0	1988.0	2128.0	2414.0	2778.3	4304462.0	0.0831021860235293	26137.000000000007	28016.000000000007	27023.032520325207	109.32304995480796	109.0	105.0	107.0
Position_2	33	34	34.0	0.5666666666666667	0.0094444444444444	0.1240631319959892	102067.99999999974	-93742.00000000026	-94366.98221544737	2167.184152283232	2170.0	2005.0	2110.0	2228.0	2315.0	1859.1506223488925	2.474529478346376	-1707.494000472536	-2.272674514628945	2292.38939701897	2292.0	2188.0	2248.0	2336.0	2399.0	0.0	0.0	0.0	0.0	0.0	0.0	3720.0	2233.593769470405	-58.795627548565335	2190.0	1201.0	1870.4	2081.0	2351.0	2721.8	3584918.0	0.0723532912399989	23760.0	25365.0	24516.82926829268	109.32304995480796	109.0	105.0	107.0
Position_2	36	34	34.0	0.5666666666666667	0.0094444444444444	0.1343448605075469	270821.9999999999	64275.999999999854	63616.75084688338	2167.184152283232	2170.0	2005.0	2110.0	2228.0	2315.0	4296.666303544952	5.71886285001833	1019.7566051748188	1.3572960414876838	2292.38939701897	2292.0	2188.0	2248.0	2336.0	2399.0	0.0	0.0	0.0	0.0	0.0	0.0	3317.0	2329.965741287655	37.57634426868481	2253.0	1320.0	1939.4	2151.0	2467.0	2997.4	3944632.0	0.109797511541142	41602.99999999999	43295.99999999999	42401.32520325202	109.32304995480796	109.0	105.0	107.0
Position_2	37	34	34.0	0.5666666666666667	0.0094444444444444	0.1773909268953206	38300.0000000002	-174467.9999999998	-175147.10840108377	2167.184152283232	2170.0	2005.0	2110.0	2228.0	2315.0	568.5010723996267	0.7566749273639031	-2589.6930835357034	-3.446881494186021	2292.38939701897	2292.0	2188.0	2248.0	2336.0	2399.0	0.0	0.0	0.0	0.0	0.0	0.0	3657.0	2191.961009174312	-100.42838784465812	2210.0	1157.0	1432.0	2017.0	2370.0	2883.85	3822780.0	0.1413914764769224	43285.00000000002	45029.00000000002	44107.37398373985	109.32304995480796	109.0	105.0	107.0
Position_2	38	34	34.0	0.5666666666666667	0.0094444444444444	0.1095989203919209	143977.9999999997	-21942.0000000003	-22471.57994579972	2167.184152283232	2170.0	2005.0	2110.0	2228.0	2315.0	3240.2421964887258	4.3127623635264944	-493.8073474791755	-0.6572575794947826	2292.38939701897	2292.0	2188.0	2248.0	2336.0	2399.0	0.0	0.0	0.0	0.0	0.0	0.0	3381.0	2275.866176470588	-16.52322054838214	2267.0	1335.0	1911.9	2136.0	2394.25	2694.0	3095178.0	0.0591983090414207	23803.0	25163.0	24444.300813008125	109.32304995480796	109.0	105.0	107.0
Position_2	41	34	34.0	0.5666666666666667	0.0094444444444444	0.1417075487795087	-38664.00000000031	-209830.00000000032	-210376.32401761544	2167.184152283232	2170.0	2005.0	2110.0	2228.0	2315.0	-804.8398257445714	-1.0712418080660244	-4367.875559589859	-5.813642369814102	2292.38939701897	2292.0	2188.0	2248.0	2336.0	2399.0	0.0	0.0	0.0	0.0	0.0	0.0	3004.0	2142.4419101924445	-149.94748682652562	2159.0	972.0	1524.9	2030.5	2299.5	2612.3	3005846.0	0.1449939452061436	52974.99999999998	54377.99999999998	53636.57723577233	109.32304995480796	109.0	105.0	107.0
Position_2	44	34	34.0	0.5666666666666667	0.0094444444444444	0.111719393049728	129253.99999999984	-125482.00000000016	-126295.06097560984	2167.184152283232	2170.0	2005.0	2110.0	2228.0	2315.0	1422.1390565880124	1.8928670843186448	-1380.636986853617	-1.837627829502164	2292.38939701897	2292.0	2188.0	2248.0	2336.0	2399.0	0.0	0.0	0.0	0.0	0.0	0.0	3303.0	2231.903256704981	-60.48614031398938	2196.5	1338.0	1894.1	2100.0	2323.25	2729.0	4660214.0	0.0663368774772732	35601.000000000015	37689.000000000015	36585.58536585367	109.32304995480796	109.0	105.0	107.0
Position_2	45	34	34.0	0.5666666666666667	0.0094444444444444	0.097476343194427	94805.99999999972	-82704.00000000029	-83270.57266260186	2167.184152283232	2170.0	2005.0	2110.0	2228.0	2315.0	1861.6623650414629	2.4778726078701867	-1624.0208872686344	-2.1615718009545524	2292.38939701897	2292.0	2188.0	2248.0	2336.0	2399.0	0.0	0.0	0.0	0.0	0.0	0.0	2875.0	2235.1587628865977	-57.230634132372415	2213.0	1416.0	1917.0	2095.5	2371.5	2622.9	3252156.0	0.063954821682001	23628.0	25083.0	24314.09756097561	109.32304995480796	109.0	105.0	107.0
Position_2	46	34	34.0	0.5666666666666667	0.0094444444444444	0.1594729371909883	21298.999999999825	-167313.00000000015	-167915.00779132804	2167.184152283232	2170.0	2005.0	2110.0	2228.0	2315.0	399.3968757219095	0.5315972415858615	-3137.437882889359	-4.175929822125736	2292.38939701897	2292.0	2188.0	2248.0	2336.0	2399.0	0.0	0.0	0.0	0.0	0.0	0.0	3133.0	2183.7768434670115	-108.61255355195864	2179.0	1161.0	1521.5	2019.0	2364.0	2789.75	3376119.0	0.0853521206569378	18346.000000000004	19892.000000000004	19075.0081300813	109.32304995480796	109.0	105.0	107.0
Position_2	47	34	34.0	0.5666666666666667	0.0094444444444444	0.1319936948323656	75695.00000000019	-64482.99999999982	-64930.41717479652	2167.184152283232	2170.0	2005.0	2110.0	2228.0	2315.0	2160.4126318870385	2.8755092130416484	-1840.410697430097	-2.4495866382794587	2292.38939701897	2292.0	2188.0	2248.0	2336.0	2399.0	0.0	0.0	0.0	0.0	0.0	0.0	3516.0	2235.8790252393387	-56.51037177963144	2239.0	989.0	1763.4	2106.0	2386.0	2719.2	2569025.0	0.1370240395909761	37269.0	38418.0	37810.80487804877	109.32304995480796	109.0	105.0	107.0
Position_2	48	34	34.0	0.5666666666666667	0.0094444444444444	0.1448669632073226	-187223.9999999999	-381570.0	-382190.3094512194	2167.184152283232	2170.0	2005.0	2110.0	2228.0	2315.0	-3158.858961012744	-4.204441277107962	-6437.880900705215	-8.568819478838641	2292.38939701897	2292.0	2188.0	2248.0	2336.0	2399.0	0.0	0.0	0.0	0.0	0.0	0.0	2972.0	2052.470809792844	-239.9185872261264	2084.0	1055.0	1419.8	1937.0	2222.0	2494.8	3269586.0	0.1210774186761681	40935.99999999999	42528.99999999999	41687.1707317073	109.32304995480796	109.0	105.0	107.0
Position_2	50	34	34.0	0.5666666666666667	0.0094444444444444	0.1198523506645423	66645.99999999971	-94150.00000000028	-94663.22527100296	2167.184152283232	2170.0	2005.0	2110.0	2228.0	2315.0	1488.100942079226	1.98066235390745	-2102.2222443471505	-2.798057807226057	2292.38939701897	2292.0	2188.0	2248.0	2336.0	2399.0	0.0	0.0	0.0	0.0	0.0	0.0	3173.0	2220.566009104704	-71.82338791426628	2230.5	1145.0	1756.95	2090.0	2381.0	2619.15	2926706.0	0.0426621886242456	15548.000000000007	16866.000000000007	16169.495934959354	109.32304995480796	109.0	105.0	107.0
Position_2	53	34	34.0	0.5666666666666667	0.0094444444444444	0.1479281661070937	-51381.000000000175	-215593.0000000001	-216117.128387534	2167.184152283232	2170.0	2005.0	2110.0	2228.0	2315.0	-1167.2016135747106	-1.5535453476679395	-4897.539897538232	-6.518625603623387	2292.38939701897	2292.0	2188.0	2248.0	2336.0	2399.0	0.0	0.0	0.0	0.0	0.0	0.0	3028.0	2131.8268945022287	-160.56250251674146	2154.0	1152.0	1455.25	2023.25	2284.5	2670.25	2869439.0	0.0774748509443439	21530.000000000004	22876.000000000004	22164.69918699187	109.32304995480796	109.0	105.0	107.0
Position_2	56	34	34.0	0.5666666666666667	0.0094444444444444	0.1160526365475083	-18823.999999999767	-219269.99999999977	-219909.7793021677	2167.184152283232	2170.0	2005.0	2110.0	2228.0	2315.0	-339.9184949014073	-0.4524315167137731	-3959.515957130919	-5.270115738941253	2292.38939701897	2292.0	2188.0	2248.0	2336.0	2399.0	0.0	0.0	0.0	0.0	0.0	0.0	3126.0	2158.542909312234	-133.8464877067363	2157.0	1183.0	1738.2	2040.0	2279.5	2559.8	3546486.0	0.0451552199122323	15687.999999999998	17330.999999999996	16462.747967479667	109.32304995480796	109.0	105.0	107.0
Position_2	59	34	34.0	0.5666666666666667	0.0094444444444444	0.083294231725016	42384.99999999997	-81323.00000000003	-81717.84857723577	2167.184152283232	2170.0	2005.0	2110.0	2228.0	2315.0	1441.8184335546596	1.919060335061252	-2766.379626565193	-3.682051282958272	2292.38939701897	2292.0	2188.0	2248.0	2336.0	2399.0	0.0	0.0	0.0	0.0	0.0	0.0	2777.0	2211.799802761341	-80.58959425762896	2219.0	1646.0	1893.25	2094.0	2322.75	2522.05	2242765.0	0.0986338928080586	26881.000000000004	27895.000000000004	27359.146341463416	109.32304995480796	109.0	105.0	107.0
Position_2	60	34	34.0	0.5666666666666667	0.0094444444444444	0.0944390447120597	46116.99999999988	-123707.00000000012	-124249.0406504066	2167.184152283232	2170.0	2005.0	2110.0	2228.0	2315.0	1019.718942996309	1.3572459131280872	-2735.355102917468	-3.6407576419831496	2292.38939701897	2292.0	2188.0	2248.0	2336.0	2399.0	0.0	0.0	0.0	0.0	0.0	0.0	3015.0	2203.130028735632	-89.25936828333806	2202.5	1289.0	1877.55	2066.0	2344.0	2526.45	3066757.0	0.0844050906447487	32620.999999999985	34012.999999999985	33277.390243902424	109.32304995480796	109.0	105.0	107.0
Position_2	64	34	34.0	0.5666666666666667	0.0094444444444444	0.1321019820792024	108058.0000000001	-38951.9999999999	-39421.22340785894	2167.184152283232	2170.0	2005.0	2110.0	2228.0	2315.0	2763.35066307438	3.678019732552	-996.1135226274118	-1.3258270986170853	2292.38939701897	2292.0	2188.0	2248.0	2336.0	2399.0	0.0	0.0	0.0	0.0	0.0	0.0	3216.0	2259.6746887966806	-32.71470822228957	2270.0	1192.0	1645.8	2132.0	2408.0	2736.4	2722908.0	0.0874560489976661	28648.99999999999	29853.99999999999	29217.211382113805	109.32304995480796	109.0	105.0	107.0
Position_2	65	34	34.0	0.5666666666666667	0.0094444444444444	0.1248504754805382	104843.00000000028	-59612.9999999997	-60137.90718157147	2167.184152283232	2170.0	2005.0	2110.0	2228.0	2315.0	2396.60617379336	3.189882817318962	-1362.6935879204375	-1.8137451655221024	2292.38939701897	2292.0	2188.0	2248.0	2336.0	2399.0	0.0	0.0	0.0	0.0	0.0	0.0	3156.0	2247.776706231454	-44.61269078751593	2233.0	1007.0	1792.75	2088.5	2403.0	2746.899999999999	3030003.0	0.0553790387891356	20987.0	22335.0	21622.64227642276	109.32304995480796	109.0	105.0	107.0
Position_2	66	34	34.0	0.5666666666666667	0.0094444444444444	0.095786310375251	158986.99999999977	12830.999999999762	12364.502371273513	2167.184152283232	2170.0	2005.0	2110.0	2228.0	2315.0	4798.021933884706	6.386167194000545	387.2229769331682	0.5153937822980469	2292.38939701897	2292.0	2188.0	2248.0	2336.0	2399.0	0.0	0.0	0.0	0.0	0.0	0.0	3165.0	2302.710350584307	10.320953565336822	2242.0	1688.0	2040.85	2158.0	2391.75	2780.3	2758647.0	0.0478831391802947	16605.000000000004	17803.000000000004	17169.91056910569	109.32304995480796	109.0	105.0	107.0
Position_2	68	34	34.0	0.5666666666666667	0.0094444444444444	0.1212025602595615	83491.99999999988	-69496.00000000012	-69984.3038617887	2167.184152283232	2170.0	2005.0	2110.0	2228.0	2315.0	2047.787394087979	2.7256050215311	-1704.5110039229942	-2.268704146221505	2292.38939701897	2292.0	2188.0	2248.0	2336.0	2399.0	0.0	0.0	0.0	0.0	0.0	0.0	3108.0	2236.5805422647527	-55.80885475421746	2215.5	1198.0	1823.5	2109.25	2350.0	2759.05	2804672.0	0.1190647856619054	50037.000000000015	51291.000000000015	50628.31707317074	109.32304995480796	109.0	105.0	107.0
Position_2	69	34	34.0	0.5666666666666667	0.0094444444444444	0.1450513120668183	21866.0000000002	-122093.9999999998	-122553.4884823846	2167.184152283232	2170.0	2005.0	2110.0	2228.0	2315.0	561.4196022739613	0.7472494906266424	-3134.819579257125	-4.172444859991233	2292.38939701897	2292.0	2188.0	2248.0	2336.0	2399.0	0.0	0.0	0.0	0.0	0.0	0.0	3232.0	2188.5305084745764	-103.85888854439372	2172.0	1134.0	1662.0	2022.75	2348.0	2737.1	2582466.0	0.1632009613526952	48320.99999999999	49500.99999999999	48877.42276422762	109.32304995480796	109.0	105.0	107.0
Position_2	70	34	34.0	0.5666666666666667	0.0094444444444444	0.1441408920559861	125540.00000000004	-18053.999999999964	-18512.32029132784	2167.184152283232	2170.0	2005.0	2110.0	2228.0	2315.0	3340.789051066176	4.44659022696908	-480.4413376449626	-0.639467420405445	2292.38939701897	2292.0	2188.0	2248.0	2336.0	2399.0	0.0	0.0	0.0	0.0	0.0	0.0	3207.0	2276.661002548853	-15.72839447011711	2216.0	1222.0	1805.8	2069.0	2492.0	2880.2	2679630.0	0.075457491449182	17452.000000000004	18629.000000000004	18007.0081300813	109.32304995480796	109.0	105.0	107.0
Position_2	71	34	34.0	0.5666666666666667	0.0094444444444444	0.1543579937848022	159262.99999999985	-35449.000000000175	-36070.47764227655	2167.184152283232	2170.0	2005.0	2110.0	2228.0	2315.0	2676.566765736782	3.562510365195657	-595.754288683522	-0.7929489582377678	2292.38939701897	2292.0	2188.0	2248.0	2336.0	2399.0	0.0	0.0	0.0	0.0	0.0	0.0	3372.0	2269.7888471177944	-22.600549901175786	2263.0	1136.0	1566.75	2100.0	2437.25	2883.25	3622583.0	0.1736546699852832	63515.000000000015	65111.000000000015	64267.58536585367	109.32304995480796	109.0	105.0	107.0
Position_2	74	34	34.0	0.5666666666666667	0.0094444444444444	0.12694914252822	137709.99999999988	-27112.00000000012	-27638.075372628795	2167.184152283232	2170.0	2005.0	2110.0	2228.0	2315.0	3107.0831012130743	4.135527607714602	-611.7147414137629	-0.8141923208217184	2292.38939701897	2292.0	2188.0	2248.0	2336.0	2399.0	0.0	0.0	0.0	0.0	0.0	0.0	3389.0	2271.9319022945965	-20.45749472437365	2259.0	1083.0	1815.0	2119.0	2420.0	2806.5	3069380.0	0.0636650364492727	13712.999999999996	15063.999999999996	14350.056910569096	109.32304995480796	109.0	105.0	107.0
Position_2	75	34	34.0	0.5666666666666667	0.0094444444444444	0.1041395938908163	102199.0	-44933.00000000001	-45402.61280487802	2167.184152283232	2170.0	2005.0	2110.0	2228.0	2315.0	2887.7182349762784	3.843552970753427	-1269.6195016799495	-1.6898635567360127	2292.38939701897	2292.0	2188.0	2248.0	2336.0	2399.0	0.0	0.0	0.0	0.0	0.0	0.0	3206.0	2254.7421227197347	-37.64727429923551	2233.0	1478.0	1922.0	2122.0	2360.0	2737.25	2719219.0	0.1467417629570063	51374.99999999999	52580.99999999999	51943.68292682925	109.32304995480796	109.0	105.0	107.0
Position_2	76	34	34.0	0.5666666666666667	0.0094444444444444	0.183664904022936	-69806.9999999998	-213644.9999999998	-214104.0990853656	2167.184152283232	2170.0	2005.0	2110.0	2228.0	2315.0	-1888.741266894092	-2.513914626236036	-5780.510951130818	-7.693860075955119	2292.38939701897	2292.0	2188.0	2248.0	2336.0	2399.0	0.0	0.0	0.0	0.0	0.0	0.0	3074.0	2110.791348600509	-181.59804841846108	2101.0	1045.0	1356.8	1928.5	2350.5	2728.2	2488623.0	0.1497636431281359	35045.000000000015	36224.000000000015	35600.95121951221	109.32304995480796	109.0	105.0	107.0
Position_2	80	34	34.0	0.5666666666666667	0.0094444444444444	0.1771876601223634	10051.999999999922	-155380.0000000001	-155908.02235772362	2167.184152283232	2170.0	2005.0	2110.0	2228.0	2315.0	213.0173247174808	0.2835260591989668	-3292.740938579629	-4.382638189249486	2292.38939701897	2292.0	2188.0	2248.0	2336.0	2399.0	0.0	0.0	0.0	0.0	0.0	0.0	3221.0	2177.4129793510324	-114.97641766793777	2207.5	1179.0	1465.25	1974.0	2373.0	2856.0	2952572.0	0.1298216811974286	35284.99999999999	36640.99999999999	35924.414634146335	109.32304995480796	109.0	105.0	107.0
Position_2	81	34	34.0	0.5666666666666667	0.0094444444444444	0.1520671979833437	220207.9999999997	41111.99999999972	40540.365176151536	2167.184152283232	2170.0	2005.0	2110.0	2228.0	2315.0	4133.453515426184	5.50162662903225	771.7001240926775	1.0271328651673537	2292.38939701897	2292.0	2188.0	2248.0	2336.0	2399.0	0.0	0.0	0.0	0.0	0.0	0.0	3286.0	2320.0054495912805	27.61605257231031	2271.0	1159.0	1848.4	2078.0	2532.25	2996.0	3405768.0	0.115077651679086	42284.0	43752.0	42976.22764227642	109.32304995480796	109.0	105.0	107.0
Position_2	82	34	34.0	0.5666666666666667	0.0094444444444444	0.1468332681841503	120625.99999999994	-41146.00000000006	-41662.340447154485	2167.184152283232	2170.0	2005.0	2110.0	2228.0	2315.0	3037.8019777548507	4.043314432391706	-1036.2061261809338	-1.3791903539468229	2292.38939701897	2292.0	2188.0	2248.0	2336.0	2399.0	0.0	0.0	0.0	0.0	0.0	0.0	3486.0	2260.969834087481	-31.41956293148905	2250.0	1158.0	1742.5	2069.25	2442.75	2829.0	2998046.0	0.1294536810721753	40688.99999999999	42014.99999999999	41314.26829268291	109.32304995480796	109.0	105.0	107.0
Position_2	87	34	34.0	0.5666666666666667	0.0094444444444444	0.1651082406829016	25787.00000000004	-143426.99999999997	-143967.09366531158	2167.184152283232	2170.0	2005.0	2110.0	2228.0	2315.0	561.924087239954	0.7479209601163788	-3125.415366679519	-4.15992785305044	2292.38939701897	2292.0	2188.0	2248.0	2336.0	2399.0	0.0	0.0	0.0	0.0	0.0	0.0	3516.0	2188.5919250180245	-103.79747200094562	2192.0	1225.0	1564.3	1972.0	2369.0	2866.7	3035577.0	0.0578457778832369	13570.999999999996	14957.999999999996	14225.032520325194	109.32304995480796	109.0	105.0	107.0
Position_2	89	34	34.0	0.5666666666666667	0.0094444444444444	0.1104427537160627	43270.99999999983	-92759.00000000016	-93193.1776761519	2167.184152283232	2170.0	2005.0	2110.0	2228.0	2315.0	1240.645373173434	1.6512989916938403	-2659.541590677248	-3.539849857191417	2292.38939701897	2292.0	2188.0	2248.0	2336.0	2399.0	0.0	0.0	0.0	0.0	0.0	0.0	3181.0	2208.808071748879	-83.58132527009138	2178.0	1224.0	1859.1	2064.0	2339.5	2627.8	2462821.0	0.0450722659399859	9476.999999999996	10591.999999999996	10002.772357723568	109.32304995480796	109.0	105.0	107.0
Position_2	90	34	34.0	0.5666666666666667	0.0094444444444444	0.1290820632658685	10100.99999999988	-134591.00000000012	-135052.82486449872	2167.184152283232	2170.0	2005.0	2110.0	2228.0	2315.0	282.6261011560875	0.3761753406387524	-3765.85779434704	-5.01235672427591	2292.38939701897	2292.0	2188.0	2248.0	2336.0	2399.0	0.0	0.0	0.0	0.0	0.0	0.0	3098.0	2178.516863406408	-113.87253361256217	2172.0	1144.0	1690.75	2043.0	2354.75	2617.75	2583721.0	0.0854050442072735	21694.000000000007	22880.000000000007	22253.25203252033	109.32304995480796	109.0	105.0	107.0
Position_2	91	34	34.0	0.5666666666666667	0.0094444444444444	0.1447070082373312	109146.9999999998	-43841.0000000002	-44329.30386178877	2167.184152283232	2170.0	2005.0	2110.0	2228.0	2315.0	2715.710957032766	3.614611283810612	-1090.8177418277576	-1.451878414372745	2292.38939701897	2292.0	2188.0	2248.0	2336.0	2399.0	0.0	0.0	0.0	0.0	0.0	0.0	3197.0	2257.0390749601274	-35.35032205884272	2239.0	1000.0	1706.6	2119.0	2417.0	2828.4	2830327.0	0.0673434011181055	17252.999999999993	18507.0	17844.31707317072	109.32304995480796	109.0	105.0	107.0
Position_2	92	34	34.0	0.5666666666666667	0.0094444444444444	0.1641816355944907	-19004.000000000247	-156254.00000000023	-156692.07164634168	2167.184152283232	2170.0	2005.0	2110.0	2228.0	2315.0	-536.687950112651	-0.7143316615999384	-4412.736211160872	-5.87335189705512	2292.38939701897	2292.0	2188.0	2248.0	2336.0	2399.0	0.0	0.0	0.0	0.0	0.0	0.0	2965.0	2153.107555555556	-139.28184146341482	2175.0	1203.0	1457.8	1956.0	2372.0	2729.0	2422246.0	0.0651605161573552	12310.000000000004	13435.000000000004	12840.487804878052	109.32304995480796	109.0	105.0	107.0
Position_2	93	34	34.0	0.5666666666666667	0.0094444444444444	0.1199994830241152	137135.00000000012	7937.00000000011	7524.628556910713	2167.184152283232	2170.0	2005.0	2110.0	2228.0	2315.0	4544.942454633733	6.049318407117499	263.04888075566714	0.3501180602857929	2292.38939701897	2292.0	2188.0	2248.0	2336.0	2399.0	0.0	0.0	0.0	0.0	0.0	0.0	3087.0	2299.494806421152	7.1054094021819765	2314.0	1155.0	1800.9	2165.0	2438.0	2791.3	2435165.0	0.0459780419060091	17523.000000000004	18582.000000000004	18022.36585365853	109.32304995480796	109.0	105.0	107.0
Position_2	94	34	34.0	0.5666666666666667	0.0094444444444444	0.1195574209697206	99016.99999999993	-19933.000000000084	-20312.662093495983	2167.184152283232	2170.0	2005.0	2110.0	2228.0	2315.0	3711.6762023863	4.9402410253761655	-747.1933278342759	-0.9945143193474212	2292.38939701897	2292.0	2188.0	2248.0	2336.0	2399.0	0.0	0.0	0.0	0.0	0.0	0.0	3245.0	2271.5558974358974	-20.833499583072808	2223.0	1516.0	1930.0	2091.0	2404.0	2802.0	2214767.0	0.0499882621602631	9780.000000000007	10755.000000000007	10239.75609756098	109.32304995480796	109.0	105.0	107.0
Position_2	97	34	34.0	0.5666666666666667	0.0094444444444444	0.1232576144776823	221999.0000000001	99877.0000000002	99487.21358401106	2167.184152283232	2170.0	2005.0	2110.0	2228.0	2315.0	7401.417641834022	9.851286881281084	3329.886124772893	4.4320784320727205	2292.38939701897	2292.0	2188.0	2248.0	2336.0	2399.0	0.0	0.0	0.0	0.0	0.0	0.0	3174.0	2391.777222777223	99.3878257582528	2367.0	1639.0	1950.0	2175.0	2599.0	2911.0	2394169.0	0.0805775577195051	12983.0	13984.0	13455.016260162598	109.32304995480796	109.0	105.0	107.0
Position_2	98	34	34.0	0.5666666666666667	0.0094444444444444	0.1172129031049508	71374.99999999981	-38913.00000000019	-39265.01490514921	2167.184152283232	2170.0	2005.0	2110.0	2228.0	2315.0	2712.9018616334715	3.610872377834151	-1479.0493890261866	-1.9686147367938545	2292.38939701897	2292.0	2188.0	2248.0	2336.0	2399.0	0.0	0.0	0.0	0.0	0.0	0.0	3195.0	2248.954646017699	-43.43475100127125	2219.0	1381.0	1865.0	2095.0	2389.0	2753.85	2033055.0	0.0627135586735051	12656.0	13560.0	13082.276422764226	109.32304995480796	109.0	105.0	107.0
Position_2	101	34	34.0	0.5666666666666667	0.0094444444444444	0.1918426361509211	29606.99999999988	-104105.00000000012	-104531.77913279142	2167.184152283232	2170.0	2005.0	2110.0	2228.0	2315.0	883.6488595850973	1.1761366321077644	-3107.1119845680764	-4.13556605146011	2292.38939701897	2292.0	2188.0	2248.0	2336.0	2399.0	0.0	0.0	0.0	0.0	0.0	0.0	3317.0	2197.0136861313867	-95.3757108875834	2185.5	1166.0	1433.75	1973.75	2394.0	2991.25	2407927.0	0.1907458701315615	33000.00000000001	34096.00000000001	33516.813008130084	109.32304995480796	109.0	105.0	107.0
Position_2	105	34	34.0	0.5666666666666667	0.0094444444444444	0.1529730089835491	111354.00000000028	-43463.99999999972	-43958.14481707285	2167.184152283232	2170.0	2005.0	2110.0	2228.0	2315.0	2772.677091371072	3.690433208614897	-1082.238959528631	-1.440460055132608	2292.38939701897	2292.0	2188.0	2248.0	2336.0	2399.0	0.0	0.0	0.0	0.0	0.0	0.0	3184.0	2257.749408983452	-34.6399880355184	2217.0	1081.0	1738.6	2050.0	2479.0	2850.8	2865084.0	0.1571575022221171	47779.00000000001	49048.00000000001	48377.39024390244	109.32304995480796	109.0	105.0	107.0
Position_2	106	34	34.0	0.5666666666666667	0.0094444444444444	0.1352554067719606	149064.00000000026	1566.0000000002674	1095.2190040653468	2167.184152283232	2170.0	2005.0	2110.0	2228.0	2315.0	3879.4808408944295	5.163588999230485	40.756098030655984	0.0542463664788031	2292.38939701897	2292.0	2188.0	2248.0	2336.0	2399.0	0.0	0.0	0.0	0.0	0.0	0.0	3181.0	2293.2952853598017	0.9058883408315525	2275.0	1133.0	1745.4	2135.0	2459.0	2840.8	2772594.0	0.0776659091958786	11574.999999999996	12783.999999999996	12145.0975609756	109.32304995480796	109.0	105.0	107.0
Position_2	107	34	34.0	0.5666666666666667	0.0094444444444444	0.0814953929019518	42335.000000000015	-42942.99999999999	-43215.188516260125	2167.184152283232	2170.0	2005.0	2110.0	2228.0	2315.0	2568.2936319538376	3.418398824130558	-2605.17853872667	-3.467492635045198	2292.38939701897	2292.0	2188.0	2248.0	2336.0	2399.0	0.0	0.0	0.0	0.0	0.0	0.0	2867.0	2230.5650929899857	-61.82430402898444	2227.0	1596.0	1911.8	2145.5	2329.0	2550.1	1559165.0	0.0803323148723891	18900.0	19599.0	19229.60975609755	109.32304995480796	109.0	105.0	107.0
Position_2	108	34	34.0	0.5666666666666667	0.0094444444444444	0.1356800713378871	75518.0	-31110.0	-31450.33299457992	2167.184152283232	2170.0	2005.0	2110.0	2228.0	2315.0	3120.39948557074	4.153251715294655	-1285.4634391284956	-1.7109518374800274	2292.38939701897	2292.0	2188.0	2248.0	2336.0	2399.0	0.0	0.0	0.0	0.0	0.0	0.0	3498.0	2256.405034324943	-35.98436269402737	2245.5	1125.0	1798.85	2120.25	2376.75	2810.0	1972098.0	0.0341542318031698	11803.000000000002	12677.000000000002	12215.130081300813	109.32304995480796	109.0	105.0	107.0
Position_2	109	34	34.0	0.5666666666666667	0.0094444444444444	0.0781852164460387	55760.00000000007	-20977.99999999993	-21222.93072493216	2167.184152283232	2170.0	2005.0	2110.0	2228.0	2315.0	3824.881732148545	5.090917585489713	-1438.995139472952	-1.9153025306384992	2292.38939701897	2292.0	2188.0	2248.0	2336.0	2399.0	0.0	0.0	0.0	0.0	0.0	0.0	2791.0	2258.6486486486488	-33.7407483703214	2261.0	1788.0	1947.4	2152.0	2383.0	2537.0	1420690.0	0.176174192285218	30245.0	30874.0	30541.60162601625	109.32304995480796	109.0	105.0	107.0
Position_2	110	34	34.0	0.5666666666666667	0.0094444444444444	0.1200747753446113	72824.0	-46491.99999999999	-46872.83028455281	2167.184152283232	2170.0	2005.0	2110.0	2228.0	2315.0	2658.5263227423407	3.538498535570055	-1697.2454932019234	-2.25903375145176	2292.38939701897	2292.0	2188.0	2248.0	2336.0	2399.0	0.0	0.0	0.0	0.0	0.0	0.0	3015.0	2244.4621676891616	-47.9272293298086	2264.0	1160.0	1749.85	2128.75	2405.0	2668.0	2195084.0	0.0635926488991342	16063.999999999996	17041.999999999996	16525.17073170731	109.32304995480796	109.0	105.0	107.0
Position_2	111	34	34.0	0.5666666666666667	0.0094444444444444	0.1040730820256068	62873.0000000001	-39850.9999999999	-40178.87228997277	2167.184152283232	2170.0	2005.0	2110.0	2228.0	2315.0	2746.951530314642	3.656192486848788	-1741.1093066112376	-2.3174164870995573	2292.38939701897	2292.0	2188.0	2248.0	2336.0	2399.0	0.0	0.0	0.0	0.0	0.0	0.0	2816.0	2244.6710213776723	-47.71837564129783	2263.5	1313.0	1849.1	2120.0	2396.5	2582.9	1890013.0	0.04817491961544	15147.000000000004	15989.000000000004	15544.040650406509	109.32304995480796	109.0	105.0	107.0
Position_2	113	34	34.0	0.5666666666666667	0.0094444444444444	0.1472817978011205	107691.0	76825.00000000001	76726.48255420057	2167.184152283232	2170.0	2005.0	2110.0	2228.0	2315.0	28470.44260496188	37.89415910720425	20310.34861897648	27.033074011857696	2292.38939701897	2292.0	2188.0	2248.0	2336.0	2399.0	0.0	0.0	0.0	0.0	0.0	0.0	3664.0	2595.656126482213	303.26672946324334	2521.0	2016.0	2133.4	2267.0	2857.0	3259.6	656701.0	0.1006930592878522	4864.000000000001	5117.000000000001	4983.30081300813	109.32304995480796	109.0	105.0	107.0
Position_2	114	34	34.0	0.5666666666666667	0.0094444444444444	0.0981904350774537	12131.000000000062	-69486.99999999994	-69747.50660569097	2167.184152283232	2170.0	2005.0	2110.0	2228.0	2315.0	721.517886469546	0.9603403068909658	-4132.892043286543	-5.500879309614389	2292.38939701897	2292.0	2188.0	2248.0	2336.0	2399.0	0.0	0.0	0.0	0.0	0.0	0.0	2730.0	2188.1330343796712	-104.25636263929891	2207.0	1409.0	1746.0	2109.0	2302.0	2514.6000000000004	1463861.0	0.0395304662104931	6791.000000000004	7460.000000000004	7106.463414634148	109.32304995480796	109.0	105.0	107.0
Position_2	115	34	34.0	0.5666666666666667	0.0094444444444444	0.134830172044806	19052.000000000044	-78547.99999999996	-78859.51761517608	2167.184152283232	2170.0	2005.0	2110.0	2228.0	2315.0	922.781147188154	1.2282217069074328	-3804.462185037524	-5.063739168284944	2292.38939701897	2292.0	2188.0	2248.0	2336.0	2399.0	0.0	0.0	0.0	0.0	0.0	0.0	3042.0	2193.815	-98.5743970189701	2148.5	1332.0	1691.9	2031.0	2370.0	2725.05	1755052.0	0.1393696994897751	20641.000000000007	21441.000000000007	21018.23577235773	109.32304995480796	109.0	105.0	107.0
Position_2	116	34	34.0	0.5666666666666667	0.0094444444444444	0.1269909101732308	80436.99999999993	16752.999999999927	16549.734756097503	2167.184152283232	2170.0	2005.0	2110.0	2228.0	2315.0	7095.937574315505	9.444692911413936	1477.9049713752036	1.967091516900396	2292.38939701897	2292.0	2188.0	2248.0	2336.0	2399.0	0.0	0.0	0.0	0.0	0.0	0.0	3473.0	2324.0938697318006	31.704472712830466	2303.5	1600.0	1873.45	2153.5	2441.0	2890.8	1213177.0	0.0575747008861633	7324.000000000002	7846.000000000002	7570.146341463415	109.32304995480796	109.0	105.0	107.0
Position_2	117	34	34.0	0.5666666666666667	0.0094444444444444	0.1069255240915244	74768.99999999988	-38203.00000000012	-38563.58163956649	2167.184152283232	2170.0	2005.0	2110.0	2228.0	2315.0	2920.4515325397974	3.88712098981047	-1492.196095943752	-1.9861130037011336	2292.38939701897	2292.0	2188.0	2248.0	2336.0	2399.0	0.0	0.0	0.0	0.0	0.0	0.0	2889.0	2250.744060475162	-41.6453365438083	2235.0	1328.0	1864.0	2093.0	2405.75	2655.0	2084189.0	0.1528964566206068	26138.00000000001	27064.00000000001	26574.65040650407	109.32304995480796	109.0	105.0	107.0
Position_2	118	34	34.0	0.5666666666666667	0.0094444444444444	0.1284672523523534	68169.00000000015	-18084.99999999985	-18360.30369241175	2167.184152283232	2170.0	2005.0	2110.0	2228.0	2315.0	3911.224031647092	5.205839186122279	-1037.6342122128376	-1.3810911364552867	2292.38939701897	2292.0	2188.0	2248.0	2336.0	2399.0	0.0	0.0	0.0	0.0	0.0	0.0	3303.0	2266.4200848656296	-25.969312153340525	2222.0	1350.0	1810.5	2101.0	2452.0	2754.4	1602359.0	0.1250462835461048	25934.00000000001	26641.00000000001	26267.382113821142	109.32304995480796	109.0	105.0	107.0
Position_2	119	34	34.0	0.5666666666666667	0.0094444444444444	0.1125061744567996	90931.99999999993	-27286.00000000009	-27663.32571138217	2167.184152283232	2170.0	2005.0	2110.0	2228.0	2315.0	3357.9488211163857	4.469429880905909	-1007.6209863742366	-1.3411435328641088	2292.38939701897	2292.0	2188.0	2248.0	2336.0	2399.0	0.0	0.0	0.0	0.0	0.0	0.0	3051.0	2263.8410732714137	-28.548323747556424	2244.0	1287.0	1843.0	2127.0	2421.0	2703.8	2193662.0	0.1103549333699607	32246.0	33214.99999999999	32702.926829268283	109.32304995480796	109.0	105.0	107.0
Position_2	120	34	34.0	0.5666666666666667	0.0094444444444444	0.1438384700059894	162998.99999999977	15500.999999999774	15030.219004064851	2167.184152283232	2170.0	2005.0	2110.0	2228.0	2315.0	4020.231226362504	5.350927762288492	382.3189359434374	0.5088665037407152	2292.38939701897	2292.0	2188.0	2248.0	2336.0	2399.0	0.0	0.0	0.0	0.0	0.0	0.0	3367.0	2304.821339950372	12.431942931401863	2243.0	1254.0	1889.4	2088.0	2456.0	3004.5999999999995	2786529.0	0.0821821735153454	31141.0	32350.0	31711.09756097561	109.32304995480796	109.0	105.0	107.0
Position_2	121	34	34.0	0.5666666666666667	0.0094444444444444	0.1024400382434056	93379.00000000007	39455.000000000095	39282.88651761528	2167.184152283232	2170.0	2005.0	2110.0	2228.0	2315.0	10460.168570573444	13.922484367433254	4419.686984782187	5.882603376745092	2292.38939701897	2292.0	2188.0	2248.0	2336.0	2399.0	0.0	0.0	0.0	0.0	0.0	0.0	3049.0	2381.264705882353	88.875308863383	2367.5	1762.0	2013.0	2194.5	2534.75	2822.95	1052519.0	0.1943200370641986	25287.0	25729.0	25495.42276422764	109.32304995480796	109.0	105.0	107.0
Position_2	122	34	34.0	0.5666666666666667	0.0094444444444444	0.1352402445091715	-34357.00000000008	-146597.0000000001	-146955.24525745265	2167.184152283232	2170.0	2005.0	2110.0	2228.0	2315.0	-1371.8332023728808	-1.825909992358304	-5853.439822110687	-7.790928403229324	2292.38939701897	2292.0	2188.0	2248.0	2336.0	2399.0	0.0	0.0	0.0	0.0	0.0	0.0	2964.0	2132.6554347826086	-159.73396223636155	2163.0	1111.0	1529.05	2006.75	2282.25	2587.15	1962043.0	0.0796779617998312	14408.999999999998	15328.999999999998	14842.82113821138	109.32304995480796	109.0	105.0	107.0
Position_2	123	34	34.0	0.5666666666666667	0.0094444444444444	0.1137290125803863	85693.99999999994	-1536.0000000000537	-1814.4188685637164	2167.184152283232	2170.0	2005.0	2110.0	2228.0	2315.0	4620.804412870503	6.150290673530639	-82.82441685729859	-0.1102392988370644	2292.38939701897	2292.0	2188.0	2248.0	2336.0	2399.0	0.0	0.0	0.0	0.0	0.0	0.0	3268.0	2289.851748251748	-2.537648767221981	2283.0	1502.0	1872.0	2155.5	2401.0	2757.3	1637244.0	0.1189146045553332	21849.000000000007	22564.000000000007	22186.15447154472	109.32304995480796	109.0	105.0	107.0
Position_2	124	34	34.0	0.5666666666666667	0.0094444444444444	0.1541688292612102	20581.000000000226	-111056.99999999978	-111477.15938346858	2167.184152283232	2170.0	2005.0	2110.0	2228.0	2315.0	640.5611106487944	0.8525868382735453	-3456.527635456112	-4.600638282792085	2292.38939701897	2292.0	2188.0	2248.0	2336.0	2399.0	0.0	0.0	0.0	0.0	0.0	0.0	3290.0	2189.0741427247453	-103.3152542942248	2217.0	1054.0	1526.9	2015.0	2377.5	2702.1	2362011.0	0.1061288286366392	26162.00000000001	27241.00000000001	26670.796747967488	109.32304995480796	109.0	105.0	107.0
Position_2	130	34	34.0	0.5666666666666667	0.0094444444444444	0.1518267876990988	63338.00000000002	9170.00000000002	8997.10772357727	2167.184152283232	2170.0	2005.0	2110.0	2228.0	2315.0	7192.88899991147	9.573735258882166	1041.3778794592235	1.3860739575602266	2292.38939701897	2292.0	2188.0	2248.0	2336.0	2399.0	0.0	0.0	0.0	0.0	0.0	0.0	3246.0	2312.653153153153	20.26375613418304	2273.5	1439.0	1705.6	2120.75	2531.25	2940.8	1026818.0	0.0950418330607685	7661.000000000003	8105.000000000003	7870.365853658538	109.32304995480796	109.0	105.0	107.0
Position_2	132	34	34.0	0.5666666666666667	0.0094444444444444	0.1129671006601657	-57622.00000000001	-86292.00000000001	-86383.508299458	2167.184152283232	2170.0	2005.0	2110.0	2228.0	2315.0	-16862.985616390648	-22.44463385541595	-25253.2150013811	-33.61202916683824	2292.38939701897	2292.0	2188.0	2248.0	2336.0	2399.0	0.0	0.0	0.0	0.0	0.0	0.0	2350.0	1924.8	-367.5893970189702	1958.0	1415.0	1542.2	1737.5	2105.5	2228.1	452328.0	0.1098542856261729	8761.999999999996	8996.999999999996	8872.813008130077	109.32304995480796	109.0	105.0	107.0
Position_2	133	34	34.0	0.5666666666666667	0.0094444444444444	0.1530386793514266	48384.00000000012	-29329.999999999884	-29578.04590108387	2167.184152283232	2170.0	2005.0	2110.0	2228.0	2315.0	3173.071796924532	4.223358561706552	-1923.4911500453848	-2.5601667207104075	2292.38939701897	2292.0	2188.0	2248.0	2336.0	2399.0	0.0	0.0	0.0	0.0	0.0	0.0	3344.0	2245.956043956044	-46.43335306292602	2252.0	1246.0	1662.2	2037.0	2430.0	2838.5999999999985	1430674.0	0.1830418844754421	31118.0	31755.0	31418.373983739828	109.32304995480796	109.0	105.0	107.0
Position_2	134	34	34.0	0.5666666666666667	0.0094444444444444	0.1348803692715418	33817.00000000007	-14006.999999999924	-14159.643631436224	2167.184152283232	2170.0	2005.0	2110.0	2228.0	2315.0	5080.993967919012	6.7628029713002045	-2104.547491162464	-2.80115271073724	2292.38939701897	2292.0	2188.0	2248.0	2336.0	2399.0	0.0	0.0	0.0	0.0	0.0	0.0	3115.0	2256.2678571428573	-36.12153987611282	2231.5	1440.0	1718.3	2096.5	2446.75	2779.45	884457.0	0.0367126393898392	2784.000000000002	3176.000000000002	2968.8455284552856	109.32304995480796	109.0	105.0	107.0
Position_2	135	34	34.0	0.5666666666666667	0.0094444444444444	0.17695963876058	20296.9999999998	-98897.0000000002	-99277.44088753405	2167.184152283232	2170.0	2005.0	2110.0	2228.0	2315.0	733.5420449476811	0.9763444618253636	-3574.1788254023595	-4.757232016610541	2292.38939701897	2292.0	2188.0	2248.0	2336.0	2399.0	0.0	0.0	0.0	0.0	0.0	0.0	3251.0	2190.774820880245	-101.61457613872471	2174.0	1187.0	1486.8	2003.0	2357.0	2910.4	2140387.0	0.1502159385642819	33480.999999999985	34457.999999999985	33941.69918699186	109.32304995480796	109.0	105.0	107.0
Position_2	1	35	35.0	0.5833333333333334	0.0097222222222222	0.1147622944257901	20385.00000000025	-141728.99999999974	-140820.64261517616	2168.287954810746	2171.0	2003.0	2110.0	2229.0	2318.0	445.1388678415598	0.5924798330971159	-3094.8779298658583	-4.119282524651457	2293.3108062330625	2294.0	2189.0	2251.0	2335.0	2398.0	0.0	0.0	0.0	0.0	0.0	0.0	2828.0	2186.466616084977	-106.84419014808508	2200.0	1043.0	1758.8000000000002	2056.25	2351.0	2559.3	2881763.0	0.0397802961537058	14437.999999999996	15755.999999999996	14987.910794941276	109.38911824853184	109.0	105.0	107.0
Position_2	4	35	35.0	0.5833333333333334	0.0097222222222222	0.1291039366671504	58839.00000000013	-156041.99999999985	-154837.9784891601	2168.287954810746	2171.0	2003.0	2110.0	2229.0	2318.0	853.8436617545477	1.136465913795303	-2264.407496176052	-3.0139263774103253	2293.3108062330625	2294.0	2189.0	2251.0	2335.0	2398.0	0.0	0.0	0.0	0.0	0.0	0.0	3485.0	2204.680022896394	-88.63078333666863	2216.0	990.0	1752.2	2101.5	2326.5	2596.4	3851576.0	0.1039017926115931	51425.00000000002	53172.00000000002	52153.90300361339	109.38911824853184	109.0	105.0	107.0
Position_2	7	35	35.0	0.5833333333333334	0.0097222222222222	0.0929253356967086	112332.0000000002	-104762.9999999998	-103546.57300135517	2168.287954810746	2171.0	2003.0	2110.0	2229.0	2318.0	1779.909013927528	2.36905889753754	-1659.9776379490163	-2.209430236110141	2293.3108062330625	2294.0	2189.0	2251.0	2335.0	2398.0	0.0	0.0	0.0	0.0	0.0	0.0	2928.0	2234.644192634561	-58.6666135985015	2229.0	1240.0	1925.2	2113.0	2347.0	2593.6	3944147.0	0.0590268188193611	25494.0	27259.0	26230.413166214992	109.38911824853184	109.0	105.0	107.0
Position_2	12	35	35.0	0.5833333333333334	0.0097222222222222	0.1362248131376574	176925.0000000001	-34511.99999999992	-33327.2759146344	2168.287954810746	2171.0	2003.0	2110.0	2229.0	2318.0	2730.592231867087	3.6344182606150928	-532.6449009817529	-0.7089503632067132	2293.3108062330625	2294.0	2189.0	2251.0	2335.0	2398.0	0.0	0.0	0.0	0.0	0.0	0.0	3560.0	2273.9232111692845	-19.387595063778008	2246.0	1099.0	1828.4	2101.5	2420.0	2822.4	3908874.0	0.120172885127195	46209.000000000015	47928.000000000015	46926.2205284553	109.38911824853184	109.0	105.0	107.0
Position_2	14	35	35.0	0.5833333333333334	0.0097222222222222	0.1320457331440566	358261.99999999977	92827.9999999998	94315.28014905089	2168.287954810746	2171.0	2003.0	2110.0	2229.0	2318.0	3789.6172594003538	5.04398057226187	981.914327937698	1.3069279704850758	2293.3108062330625	2294.0	2189.0	2251.0	2335.0	2398.0	0.0	0.0	0.0	0.0	0.0	0.0	3303.0	2337.015755329008	43.70494909594572	2281.0	1192.0	1905.85	2139.0	2507.75	2941.350000000001	5043280.0	0.0475559073711388	17811.000000000007	19969.000000000007	18711.38504968383	109.38911824853184	109.0	105.0	107.0
Position_2	16	35	35.0	0.5833333333333334	0.0097222222222222	0.0793641803810276	150999.99999999988	-208406.0000000001	-206392.1758130088	2168.287954810746	2171.0	2003.0	2110.0	2229.0	2318.0	979.6626747603996	1.303931020106092	-1352.103174808716	-1.799649325670401	2293.3108062330625	2294.0	2189.0	2251.0	2335.0	2398.0	0.0	0.0	0.0	0.0	0.0	0.0	3188.0	2222.6769336071184	-70.63387262594415	2205.0	1725.0	1964.05	2119.0	2308.0	2540.9	6494662.0	0.0509279887125476	38957.000000000015	41879.000000000015	40176.1497289973	109.38911824853184	109.0	105.0	107.0
Position_2	19	35	35.0	0.5833333333333334	0.0097222222222222	0.0880186203713355	24042.000000000244	-159965.99999999977	-158934.9661246613	2168.287954810746	2171.0	2003.0	2110.0	2229.0	2318.0	461.8128230699103	0.6146728675060505	-3072.720657815507	-4.089791195552439	2293.3108062330625	2294.0	2189.0	2251.0	2335.0	2398.0	0.0	0.0	0.0	0.0	0.0	0.0	3038.0	2187.0708556149734	-106.2399506180891	2189.0	1416.0	1866.0	2091.0	2293.25	2491.25	3271858.0	0.0758656337828573	27226.000000000004	28722.000000000004	27850.177958446253	109.38911824853184	109.0	105.0	107.0
Position_2	22	35	35.0	0.5833333333333334	0.0097222222222222	0.0971132977128398	-73535.00000000023	-246473.00000000023	-245503.9935636861	2168.287954810746	2171.0	2003.0	2110.0	2229.0	2318.0	-1557.553566514805	-2.0731037970312056	-5220.573879099785	-6.9485838330818135	2293.3108062330625	2294.0	2189.0	2251.0	2335.0	2398.0	0.0	0.0	0.0	0.0	0.0	0.0	2864.0	2118.699146514936	-174.6116597181267	2101.0	1393.0	1805.25	1999.0	2246.75	2471.75	2978891.0	0.1314099312468594	40579.0	41985.0	41165.62714543812	109.38911824853184	109.0	105.0	107.0
Position_2	25	35	35.0	0.5833333333333334	0.0097222222222222	0.1311719739522126	77932.0000000003	-188854.99999999968	-187360.1387195123	2168.287954810746	2171.0	2003.0	2110.0	2229.0	2318.0	892.2191739672348	1.1875437205503896	-2162.14202252709	-2.877811031983557	2293.3108062330625	2294.0	2189.0	2251.0	2335.0	2398.0	0.0	0.0	0.0	0.0	0.0	0.0	3340.0	2206.929921622868	-86.3808846101947	2181.0	1005.0	1811.4	2054.0	2333.0	2747.6	4786831.0	0.0485079954052344	15313.999999999993	17482.999999999993	16218.974593495925	109.38911824853184	109.0	105.0	107.0
Position_2	27	35	35.0	0.5833333333333334	0.0097222222222222	0.0741267448726189	80725.0	-82496.0	-81581.43987127396	2168.287954810746	2171.0	2003.0	2110.0	2229.0	2318.0	1831.422038148679	2.437622732775891	-1871.601021481739	-2.4911009595921945	2293.3108062330625	2294.0	2189.0	2251.0	2335.0	2398.0	0.0	0.0	0.0	0.0	0.0	0.0	2644.0	2231.8327053504145	-61.47810088264805	2243.0	1552.0	1973.5	2133.0	2342.0	2482.2000000000003	2961642.0	0.1273936372007258	45026.99999999999	46353.99999999999	45580.665876242085	109.38911824853184	109.0	105.0	107.0
Position_2	28	35	35.0	0.5833333333333334	0.0097222222222222	0.1246455007527985	-22577.999999999865	-189488.99999999985	-188553.7640582657	2168.287954810746	2171.0	2003.0	2110.0	2229.0	2318.0	-530.892258452497	-0.7066175960002735	-4455.586994503753	-5.930386289684495	2293.3108062330625	2294.0	2189.0	2251.0	2335.0	2398.0	0.0	0.0	0.0	0.0	0.0	0.0	2977.0	2154.361827560796	-138.94897867226655	2147.0	1144.0	1773.6	1976.0	2318.0	2617.0	2923469.0	0.0549109104156445	22893.0	24250.0	23459.182813911462	109.38911824853184	109.0	105.0	107.0
Position_2	31	35	35.0	0.5833333333333334	0.0097222222222222	0.1416105303025629	220728.0	-8790.000000000033	-7503.964430894698	2168.287954810746	2171.0	2003.0	2110.0	2229.0	2318.0	3047.442487898168	4.056145951392461	-121.35759608488726	-0.1615269603889849	2293.3108062330625	2294.0	2189.0	2251.0	2335.0	2398.0	0.0	0.0	0.0	0.0	0.0	0.0	3254.0	2289.289389067524	-4.021417165538423	2214.5	1135.0	1893.25	2095.0	2464.75	2908.25	4271814.0	0.0819546644680824	25804.000000000007	27670.000000000007	26582.55352303524	109.38911824853184	109.0	105.0	107.0
Position_2	33	35	35.0	0.5833333333333334	0.0097222222222222	0.1111470869848432	59137.00000000021	-116383.9999999998	-115400.52049458	2168.287954810746	2171.0	2003.0	2110.0	2229.0	2318.0	1282.54972444571	1.70707368323724	-2524.1095613556445	-3.3595898261643624	2293.3108062330625	2294.0	2189.0	2251.0	2335.0	2398.0	0.0	0.0	0.0	0.0	0.0	0.0	3190.0	2212.4414856341978	-80.86932059886476	2196.0	1101.0	1876.6	2085.0	2313.5	2673.0	3157154.0	0.0804451943170284	19390.00000000001	20817.00000000001	19985.38900180669	109.38911824853184	109.0	105.0	107.0
Position_2	36	35	35.0	0.5833333333333334	0.0097222222222222	0.1198320802278711	233029.0000000001	30694.00000000009	31827.72374661225	2168.287954810746	2171.0	2003.0	2110.0	2229.0	2318.0	3895.727920473198	5.185213862149826	513.1355873775567	0.6829834667995279	2293.3108062330625	2294.0	2189.0	2251.0	2335.0	2398.0	0.0	0.0	0.0	0.0	0.0	0.0	3243.0	2312.6589665653496	19.34816033228708	2251.0	1341.0	1983.0	2138.0	2453.0	2904.4	3804324.0	0.0957888246650665	37032.0	38677.0	37718.345415537486	109.38911824853184	109.0	105.0	107.0
Position_2	37	35	35.0	0.5833333333333334	0.0097222222222222	0.156359228289225	-70550.99999999991	-272147.9999999999	-271018.4114159894	2168.287954810746	2171.0	2003.0	2110.0	2229.0	2318.0	-1174.5246966894356	-1.5632923712936386	-4530.687689113362	-6.030345314209884	2293.3108062330625	2294.0	2189.0	2251.0	2335.0	2398.0	0.0	0.0	0.0	0.0	0.0	0.0	2892.0	2127.954850518609	-165.35595571445356	2168.0	1142.0	1420.0	1995.0	2327.0	2632.0	3487718.0	0.1589459755135558	40783.99999999999	42422.99999999999	41467.84202800359	109.38911824853184	109.0	105.0	107.0
Position_2	38	35	35.0	0.5833333333333334	0.0097222222222222	0.1146723064309603	225917.0	54085.99999999995	55048.8036924116	2168.287954810746	2171.0	2003.0	2110.0	2229.0	2318.0	4727.485901630639	6.29228373507038	1131.790889909102	1.5064136744690144	2293.3108062330625	2294.0	2189.0	2251.0	2335.0	2398.0	0.0	0.0	0.0	0.0	0.0	0.0	3507.0	2332.7158196134574	39.40501338039485	2297.0	1539.0	2000.8	2168.0	2430.0	2905.8	3258804.0	0.0541359359566846	25892.0	27289.0	26474.872064137304	109.38911824853184	109.0	105.0	107.0
Position_2	41	35	35.0	0.5833333333333334	0.0097222222222222	0.1609612510843472	50883.00000000004	-133616.99999999997	-132583.20934959373	2168.287954810746	2171.0	2003.0	2110.0	2229.0	2318.0	1018.070586197142	1.355051950228396	-2673.418185168001	-3.5583196044586094	2293.3108062330625	2294.0	2189.0	2251.0	2335.0	2398.0	0.0	0.0	0.0	0.0	0.0	0.0	3270.0	2204.922	-88.3888062330625	2177.0	953.0	1554.9	2041.75	2380.0	2860.2	3307383.0	0.1417992238981239	53163.000000000015	54663.000000000015	53788.84688346884	109.38911824853184	109.0	105.0	107.0
Position_2	44	35	35.0	0.5833333333333334	0.0097222222222222	0.1102851174503755	138332.00000000047	-133374.99999999953	-131852.57096883465	2168.287954810746	2171.0	2003.0	2110.0	2229.0	2318.0	1405.056828146677	1.8701306382632268	-1354.7079089007732	-1.803116226746929	2293.3108062330625	2294.0	2189.0	2251.0	2335.0	2398.0	0.0	0.0	0.0	0.0	0.0	0.0	3345.0	2233.622000905388	-59.68880532767525	2199.0	1376.0	1926.4	2099.0	2321.0	2724.2	4934071.0	0.064521076196166	34057.000000000015	36266.000000000015	34978.66384372178	109.38911824853184	109.0	105.0	107.0
Position_2	45	35	35.0	0.5833333333333334	0.0097222222222222	0.0986385356697806	96285.99999999977	-76898.00000000023	-75927.61517615226	2168.287954810746	2171.0	2003.0	2110.0	2229.0	2318.0	2083.331924680057	2.772914791749156	-1663.8354313612358	-2.2145649591418044	2293.3108062330625	2294.0	2189.0	2251.0	2335.0	2398.0	0.0	0.0	0.0	0.0	0.0	0.0	2924.0	2239.384943181818	-53.925863051244505	2214.5	1304.0	1925.0	2104.0	2352.0	2665.65	3153054.0	0.0605753617790005	22641.000000000007	24049.000000000007	23228.46160794941	109.38911824853184	109.0	105.0	107.0
Position_2	46	35	35.0	0.5833333333333334	0.0097222222222222	0.1631381611002238	39139.99999999967	-157045.00000000032	-155945.73594173507	2168.287954810746	2171.0	2003.0	2110.0	2229.0	2318.0	688.6650728440676	0.916613211955454	-2763.19382638727	-3.677810982921456	2293.3108062330625	2294.0	2189.0	2251.0	2335.0	2398.0	0.0	0.0	0.0	0.0	0.0	0.0	3243.0	2195.539184952978	-97.77162128008467	2185.0	1194.0	1523.7	2022.0	2376.5	2830.2	3501885.0	0.0942038031562434	20277.0	21872.0	20942.483852755187	109.38911824853184	109.0	105.0	107.0
Position_2	47	35	35.0	0.5833333333333334	0.0097222222222222	0.1477859111925925	63545.00000000021	-87867.99999999978	-87019.60247289976	2168.287954810746	2171.0	2003.0	2110.0	2229.0	2318.0	1621.781952305693	2.1585917785188773	-2242.5483765079207	-2.984831889132042	2293.3108062330625	2294.0	2189.0	2251.0	2335.0	2398.0	0.0	0.0	0.0	0.0	0.0	0.0	3960.0	2222.6206336311943	-70.6901726018682	2234.0	1036.0	1666.0	2072.5	2400.5	2705.0	2736046.0	0.1281197187650858	40279.99999999999	41510.99999999999	40793.61167570008	109.38911824853184	109.0	105.0	107.0
Position_2	48	35	35.0	0.5833333333333334	0.0097222222222222	0.1607706016719019	-202590.0	-391764.0	-390704.01998645015	2168.287954810746	2171.0	2003.0	2110.0	2229.0	2318.0	-3687.401594856548	-4.9079315227540645	-7130.614533823883	-9.490847944519588	2293.3108062330625	2294.0	2189.0	2251.0	2335.0	2398.0	0.0	0.0	0.0	0.0	0.0	0.0	3195.0	2039.2769830949285	-254.03382313813404	2056.0	1043.0	1387.85	1897.25	2197.0	2563.15	3136408.0	0.1200741536746113	36221.000000000015	37759.000000000015	36862.701671183386	109.38911824853184	109.0	105.0	107.0
Position_2	50	35	35.0	0.5833333333333334	0.0097222222222222	0.1218526466532257	70927.99999999977	-95983.00000000023	-95047.76405826608	2168.287954810746	2171.0	2003.0	2110.0	2229.0	2318.0	1542.4937955359446	2.053059241858342	-2087.3728566564323	-2.778293272209711	2293.3108062330625	2294.0	2189.0	2251.0	2335.0	2398.0	0.0	0.0	0.0	0.0	0.0	0.0	3209.0	2223.2682387619748	-70.04256747108775	2209.0	1200.0	1815.0	2086.0	2331.0	2752.4	3016975.0	0.0439091938593869	14296.0	15653.0	14862.182813911471	109.38911824853184	109.0	105.0	107.0
Position_2	53	35	35.0	0.5833333333333334	0.0097222222222222	0.1573536651208586	-30972.00000000009	-200097.0000000001	-199149.35857046107	2168.287954810746	2171.0	2003.0	2110.0	2229.0	2318.0	-656.7079277084903	-0.8740782517800006	-4242.712327608338	-5.647050108046698	2293.3108062330625	2294.0	2189.0	2251.0	2335.0	2398.0	0.0	0.0	0.0	0.0	0.0	0.0	3077.0	2148.474909090909	-144.8358971421535	2158.0	1112.0	1467.4	2013.0	2320.0	2719.3	2954153.0	0.0728693434263477	25603.0	26978.0	26176.69297651309	109.38911824853184	109.0	105.0	107.0
Position_2	56	35	35.0	0.5833333333333334	0.0097222222222222	0.1220728077185015	-1032.9999999999486	-203122.0	-201989.65464092168	2168.287954810746	2171.0	2003.0	2110.0	2229.0	2318.0	-17.962444693941254	-0.0239080138876358	-3532.011317640771	-4.701107063779865	2293.3108062330625	2294.0	2189.0	2251.0	2335.0	2398.0	0.0	0.0	0.0	0.0	0.0	0.0	3100.0	2170.371272063299	-122.93953416976365	2159.0	1169.0	1756.2	2047.0	2290.5	2649.9	3565920.0	0.0432996633911212	14764.999999999987	16407.99999999999	15450.510953026182	109.38911824853184	109.0	105.0	107.0
Position_2	59	35	35.0	0.5833333333333334	0.0097222222222222	0.0802632583288449	85935.00000000007	-57113.99999999993	-56312.46764905164	2168.287954810746	2171.0	2003.0	2110.0	2229.0	2318.0	2457.619329851673	3.271091328032577	-1633.3795357554916	-2.174028162090559	2293.3108062330625	2294.0	2189.0	2251.0	2335.0	2398.0	0.0	0.0	0.0	0.0	0.0	0.0	2783.0	2244.890799656062	-48.42000657700055	2252.0	1540.0	1927.2	2148.0	2359.0	2522.9	2610808.0	0.11480579149008	30499.0	31662.0	30984.239950316165	109.38911824853184	109.0	105.0	107.0
Position_2	60	35	35.0	0.5833333333333334	0.0097222222222222	0.2846468671286917	-84458.99999999994	-163301.99999999994	-162860.226795393	2168.287954810746	2171.0	2003.0	2110.0	2229.0	2318.0	-6018.027893720707	-8.009995126542261	-11635.894233893125	-15.487375225311744	2293.3108062330625	2294.0	2189.0	2251.0	2335.0	2398.0	0.0	0.0	0.0	0.0	0.0	0.0	3854.0	2039.238689547582	-254.07211668548047	2040.0	840.0	1123.0	1656.0	2287.0	3176.0	1307152.0	0.032721735457464	8992.999999999996	9633.999999999996	9260.44523486901	109.38911824853184	109.0	105.0	107.0
Position_2	64	35	35.0	0.5833333333333334	0.0097222222222222	0.1304855764098375	32325.00000000008	-124007.99999999993	-123132.0347222224	2168.287954810746	2171.0	2003.0	2110.0	2229.0	2318.0	763.0460155925545	1.01561424675369	-2927.264046453247	-3.896188445829272	2293.3108062330625	2294.0	2189.0	2251.0	2335.0	2398.0	0.0	0.0	0.0	0.0	0.0	0.0	3017.0	2196.432730133753	-96.87807609930952	2215.0	1106.0	1562.5	2093.5	2352.0	2619.0	2791666.0	0.1029253901059417	29745.000000000004	31016.000000000004	30275.300925925927	109.38911824853184	109.0	105.0	107.0
Position_2	65	35	35.0	0.5833333333333334	0.0097222222222222	0.1209313992526315	70651.99999999994	-83590.00000000006	-82725.75101626046	2168.287954810746	2171.0	2003.0	2110.0	2229.0	2318.0	1750.2294937174463	2.329555456137921	-2070.736615804812	-2.7561504356362043	2293.3108062330625	2294.0	2189.0	2251.0	2335.0	2398.0	0.0	0.0	0.0	0.0	0.0	0.0	3128.0	2227.341307814992	-65.96949841807054	2218.0	1117.0	1830.65	2100.0	2371.0	2671.0	2793086.0	0.0638187038408572	19086.000000000007	20340.000000000007	19609.207994579952	109.38911824853184	109.0	105.0	107.0
Position_2	66	35	35.0	0.5833333333333334	0.0097222222222222	0.0809139999209465	156737.99999999985	-31206.00000000019	-30152.91192411972	2168.287954810746	2171.0	2003.0	2110.0	2229.0	2318.0	2693.992742924431	3.585704340832417	-536.3647458542306	-0.7139014767319808	2293.3108062330625	2294.0	2189.0	2251.0	2335.0	2398.0	0.0	0.0	0.0	0.0	0.0	0.0	2939.0	2273.57722513089	-19.7335811021726	2253.0	1707.0	1997.7	2158.0	2374.25	2624.0	3474026.0	0.0486651545760704	19058.0	20586.0	19695.52935862691	109.38911824853184	109.0	105.0	107.0
Position_2	68	35	35.0	0.5833333333333334	0.0097222222222222	0.0989257930966104	10781.999999999927	-113079.00000000007	-112384.98187669404	2168.287954810746	2171.0	2003.0	2110.0	2229.0	2318.0	363.090635592836	0.4832736359740647	-3808.006490651326	-5.068456639056915	2293.3108062330625	2294.0	2189.0	2251.0	2335.0	2398.0	0.0	0.0	0.0	0.0	0.0	0.0	2911.0	2181.7070506454816	-111.60375558758096	2197.0	1192.0	1796.9	2079.0	2301.5	2514.7	2196979.0	0.1177513995456046	37231.99999999999	38238.99999999999	37652.1518744354	109.38911824853184	109.0	105.0	107.0
Position_2	69	35	35.0	0.5833333333333334	0.0097222222222222	0.1347798278382861	42472.999999999935	-105250.00000000007	-104422.27828590816	2168.287954810746	2171.0	2003.0	2110.0	2229.0	2318.0	1059.428459329583	1.4100992793676743	-2625.311264672588	-3.494289293279215	2293.3108062330625	2294.0	2189.0	2251.0	2335.0	2398.0	0.0	0.0	0.0	0.0	0.0	0.0	3110.0	2206.3646960865944	-86.94611014646807	2177.0	1112.0	1735.0	2052.0	2362.0	2741.0	2649844.0	0.1395746044674086	40980.0	42181.0	41481.09473803071	109.38911824853184	109.0	105.0	107.0
Position_2	70	35	35.0	0.5833333333333334	0.0097222222222222	0.1590416680313901	91483.00000000026	-58330.99999999974	-57491.56199186989	2168.287954810746	2171.0	2003.0	2110.0	2229.0	2318.0	2307.5247604669185	3.0713154561814684	-1471.3140889869685	-1.958319052441655	2293.3108062330625	2294.0	2189.0	2251.0	2335.0	2398.0	0.0	0.0	0.0	0.0	0.0	0.0	3143.0	2246.109195402299	-47.20161083076346	2202.0	1111.0	1720.5	2060.25	2454.75	2866.45	2735761.0	0.058304421434563	13129.000000000002	14347.000000000002	13637.187669376694	109.38911824853184	109.0	105.0	107.0
Position_2	71	35	35.0	0.5833333333333334	0.0097222222222222	0.1299282106393973	125247.00000000004	-53102.99999999997	-52103.66903794063	2168.287954810746	2171.0	2003.0	2110.0	2229.0	2318.0	2420.7478448629463	3.2220153815125814	-1026.3636877989647	-1.366090068460422	2293.3108062330625	2294.0	2189.0	2251.0	2335.0	2398.0	0.0	0.0	0.0	0.0	0.0	0.0	3400.0	2257.3772413793104	-35.93356485375216	2261.0	1167.0	1756.9	2108.0	2433.0	2695.8499999999995	3273197.0	0.1579938118864238	57054.0	58504.0	57658.98532068654	109.38911824853184	109.0	105.0	107.0
Position_2	74	35	35.0	0.5833333333333334	0.0097222222222222	0.1306612909514096	148209.00000000023	-21530.99999999977	-20579.912601626056	2168.287954810746	2171.0	2003.0	2110.0	2229.0	2318.0	3242.523921782987	4.315799339893156	-471.05629590584016	-0.6269759298506732	2293.3108062330625	2294.0	2189.0	2251.0	2335.0	2398.0	0.0	0.0	0.0	0.0	0.0	0.0	3180.0	2278.3978260869567	-14.912980146105838	2267.0	1275.0	1812.75	2100.0	2431.25	2822.15	3144189.0	0.0603621153331413	15092.000000000004	16472.000000000004	15667.77913279133	109.38911824853184	109.0	105.0	107.0
Position_2	75	35	35.0	0.5833333333333334	0.0097222222222222	0.0858399826858037	54164.0	-76708.0	-75974.69783197853	2168.287954810746	2171.0	2003.0	2110.0	2229.0	2318.0	1752.2188432460996	2.3322032803605586	-2481.522838559224	-3.302906898122327	2293.3108062330625	2294.0	2189.0	2251.0	2335.0	2398.0	0.0	0.0	0.0	0.0	0.0	0.0	2865.0	2221.906015037594	-71.40479119546853	2208.0	1454.0	1925.0	2115.0	2324.0	2569.7	2364108.0	0.1607380167911295	41458.99999999999	42522.99999999999	41902.934056007216	109.38911824853184	109.0	105.0	107.0
Position_2	76	35	35.0	0.5833333333333334	0.0097222222222222	0.1566597839181097	-68336.00000000023	-200438.00000000023	-199697.8058943094	2168.287954810746	2171.0	2003.0	2110.0	2229.0	2318.0	-2148.331952792982	-2.8594298291674587	-6301.325215902581	-8.387063862366334	2293.3108062330625	2294.0	2189.0	2251.0	2335.0	2398.0	0.0	0.0	0.0	0.0	0.0	0.0	3035.0	2107.3724394785845	-185.938366754478	2104.5	1043.0	1480.6	1955.25	2310.75	2647.35	2263318.0	0.1360261674714555	23279.0	24353.0	23727.106368563684	109.38911824853184	109.0	105.0	107.0
Position_2	80	35	35.0	0.5833333333333334	0.0097222222222222	0.177505714372668	73765.00000000012	-104215.99999999988	-103218.73661924136	2168.287954810746	2171.0	2003.0	2110.0	2229.0	2318.0	1507.6680853706723	2.006706221628365	-2130.0499855621174	-2.835096530783178	2293.3108062330625	2294.0	2189.0	2251.0	2335.0	2398.0	0.0	0.0	0.0	0.0	0.0	0.0	3318.0	2221.977885279889	-71.33292095317302	2228.0	1082.0	1479.0	2006.0	2446.0	2900.2000000000003	3215202.0	0.1502152905798252	37875.99999999999	39322.99999999999	38479.73362691959	109.38911824853184	109.0	105.0	107.0
Position_2	81	35	35.0	0.5833333333333334	0.0097222222222222	0.1552480585529538	155765.00000000032	-38205.99999999967	-37119.14142953927	2168.287954810746	2171.0	2003.0	2110.0	2229.0	2318.0	2620.347554823749	3.48768259547041	-642.718188807467	-0.8554579093027385	2293.3108062330625	2294.0	2189.0	2251.0	2335.0	2398.0	0.0	0.0	0.0	0.0	0.0	0.0	3295.0	2269.7729866835766	-23.537819549485903	2235.0	1103.0	1711.2	2102.0	2453.0	2882.0	3579432.0	0.1503261996903842	38759.0	40336.0	39416.973690153565	109.38911824853184	109.0	105.0	107.0
Position_2	82	35	35.0	0.5833333333333334	0.0097222222222222	0.1207140794860738	47980.99999999999	-82030.00000000001	-81301.5221883471	2168.287954810746	2171.0	2003.0	2110.0	2229.0	2318.0	1693.50849310109	2.2540598043175506	-2895.2815007832783	-3.853619677542543	2293.3108062330625	2294.0	2189.0	2251.0	2335.0	2398.0	0.0	0.0	0.0	0.0	0.0	0.0	2932.0	2216.3935666982024	-76.91723953486007	2227.0	1265.0	1765.8	2063.0	2396.0	2631.8	2342728.0	0.1184389295245995	28826.0	29883.0	29267.01343721769	109.38911824853184	109.0	105.0	107.0
Position_2	87	35	35.0	0.5833333333333334	0.0097222222222222	0.1246077898385059	39851.00000000007	-69864.99999999993	-69250.2391598917	2168.287954810746	2171.0	2003.0	2110.0	2229.0	2318.0	1643.65323793253	2.187702459688197	-2881.579721165237	-3.835382608870931	2293.3108062330625	2294.0	2189.0	2251.0	2335.0	2398.0	0.0	0.0	0.0	0.0	0.0	0.0	3083.0	2215.67600896861	-77.63479726445257	2205.0	1384.0	1751.3	2052.0	2383.0	2702.8	1976383.0	0.0422524069637279	6212.000000000005	7104.000000000005	6584.170280036136	109.38911824853184	109.0	105.0	107.0
Position_2	89	35	35.0	0.5833333333333334	0.0097222222222222	0.1330602584438386	10401.000000000076	-126128.99999999993	-125363.99491869932	2168.287954810746	2171.0	2003.0	2110.0	2229.0	2318.0	300.85053743247573	0.4004320653226251	-3648.3008783598143	-4.855888469096913	2293.3108062330625	2294.0	2189.0	2251.0	2335.0	2398.0	0.0	0.0	0.0	0.0	0.0	0.0	3132.0	2180.3702702702703	-112.94053596279218	2161.0	1067.0	1764.95	2028.0	2330.75	2713.1	2420211.0	0.0410813624208882	8274.0	9384.0	8737.126693766935	109.38911824853184	109.0	105.0	107.0
Position_2	90	35	35.0	0.5833333333333334	0.0097222222222222	0.1343156175073218	41751.99999999988	-103388.00000000012	-102574.7513550139	2168.287954810746	2171.0	2003.0	2110.0	2229.0	2318.0	1106.1292151957216	1.4722579854255051	-2739.0421369193264	-3.645665084239623	2293.3108062330625	2294.0	2189.0	2251.0	2335.0	2398.0	0.0	0.0	0.0	0.0	0.0	0.0	3104.0	2206.383050847457	-86.927755385605	2187.0	1200.0	1731.8	2039.75	2346.5	2752.3	2603532.0	0.0878544545795549	23744.000000000007	24924.000000000007	24236.332881662154	109.38911824853184	109.0	105.0	107.0
Position_2	91	35	35.0	0.5833333333333334	0.0097222222222222	0.1404236744183532	94083.00000000028	-64586.99999999972	-63697.94004065037	2168.287954810746	2171.0	2003.0	2110.0	2229.0	2318.0	2141.5315583161414	2.850378504118784	-1470.1391192560145	-1.9567551677297548	2293.3108062330625	2294.0	2189.0	2251.0	2335.0	2398.0	0.0	0.0	0.0	0.0	0.0	0.0	3294.0	2243.932558139535	-49.37824809352742	2232.0	1041.0	1717.8	2099.0	2376.75	2808.2	2894673.0	0.0766728938088829	19859.0	21149.0	20397.2283197832	109.38911824853184	109.0	105.0	107.0
Position_2	92	35	35.0	0.5833333333333334	0.0097222222222222	0.1441634158069792	31222.99999999995	-146389.00000000006	-145393.80420054233	2168.287954810746	2171.0	2003.0	2110.0	2229.0	2318.0	694.8950394250609	0.924905297474756	-3258.0146022610074	-4.336417435609401	2293.3108062330625	2294.0	2189.0	2251.0	2335.0	2398.0	0.0	0.0	0.0	0.0	0.0	0.0	2961.0	2192.6225761772853	-100.68823005577724	2185.5	1201.0	1628.4	2020.0	2402.0	2706.0	3166147.0	0.0646481278697205	14438.99999999999	15882.99999999999	15041.481933152652	109.38911824853184	109.0	105.0	107.0
Position_2	93	35	35.0	0.5833333333333334	0.0097222222222222	0.1192011242302983	88405.00000000004	-53044.99999999996	-52252.42716802186	2168.287954810746	2171.0	2003.0	2110.0	2229.0	2318.0	2685.9444139119937	3.574992014916864	-1611.6274128834514	-2.1450760865478737	2293.3108062330625	2294.0	2189.0	2251.0	2335.0	2398.0	0.0	0.0	0.0	0.0	0.0	0.0	3073.0	2247.8739130434783	-45.43689318958423	2252.0	1116.0	1719.25	2125.25	2406.0	2640.8499999999995	2585055.0	0.047341953394218	16766.000000000004	17916.000000000004	17245.815943992777	109.38911824853184	109.0	105.0	107.0
Position_2	94	35	35.0	0.5833333333333334	0.0097222222222222	0.1178451091522825	78200.99999999981	-63741.00000000019	-62945.67039295434	2168.287954810746	2171.0	2003.0	2110.0	2229.0	2318.0	2299.243076576097	3.060292534922785	-1874.0943586915485	-2.494419591418451	2293.3108062330625	2294.0	2189.0	2251.0	2335.0	2398.0	0.0	0.0	0.0	0.0	0.0	0.0	3106.0	2238.765164644714	-54.54564158834864	2222.5	1446.0	1801.65	2079.25	2394.0	2724.499999999999	2583535.0	0.0474120978522872	11295.999999999996	12449.999999999996	11777.484869015349	109.38911824853184	109.0	105.0	107.0
Position_2	97	35	35.0	0.5833333333333334	0.0097222222222222	0.1306984291643602	202658.99999999985	54935.99999999986	55763.72171409178	2168.287954810746	2171.0	2003.0	2110.0	2229.0	2318.0	5575.445675860275	7.420918194570024	1511.3697573217053	2.0116331469951896	2293.3108062330625	2294.0	2189.0	2251.0	2335.0	2398.0	0.0	0.0	0.0	0.0	0.0	0.0	3259.0	2339.741881765196	46.43107553213304	2293.0	1342.0	1888.0	2141.0	2516.0	2930.0	2810030.0	0.0742744843198892	14791.000000000004	15992.000000000004	15292.094738030715	109.38911824853184	109.0	105.0	107.0
Position_2	98	35	35.0	0.5833333333333334	0.0097222222222222	0.11826609800045	56778.00000000007	-68804.99999999993	-68101.33316395676	2168.287954810746	2171.0	2003.0	2110.0	2229.0	2318.0	1960.030944850921	2.608801187596576	-2375.214504922106	-3.1614105060513222	2293.3108062330625	2294.0	2189.0	2251.0	2335.0	2398.0	0.0	0.0	0.0	0.0	0.0	0.0	3235.0	2226.6101860920667	-66.70062014099585	2239.0	1250.0	1822.0	2084.0	2360.0	2650.0	2273369.0	0.0501184490109552	12964.999999999998	13985.999999999998	13390.993112014448	109.38911824853184	109.0	105.0	107.0
Position_2	101	35	35.0	0.5833333333333334	0.0097222222222222	0.1728497126098783	-47651.00000000018	-189716.0000000001	-188919.9811991874	2168.287954810746	2171.0	2003.0	2110.0	2229.0	2318.0	-1339.375355416542	-1.782708598059417	-5332.541498147026	-7.0976127340336905	2293.3108062330625	2294.0	2189.0	2251.0	2335.0	2398.0	0.0	0.0	0.0	0.0	0.0	0.0	3542.0	2129.743722943723	-163.5670832893397	2160.0	1153.0	1420.0	1954.0	2324.5	2747.5	2459854.0	0.1925137961985802	36352.99999999999	37507.99999999999	36834.902100270985	109.38911824853184	109.0	105.0	107.0
Position_2	105	35	35.0	0.5833333333333334	0.0097222222222222	0.164456191357205	-15187.000000000073	-175456.00000000006	-174557.98052168053	2168.287954810746	2171.0	2003.0	2110.0	2229.0	2318.0	-340.4548874198149	-0.4531454551557736	-3933.2885182808186	-5.235207017831769	2293.3108062330625	2294.0	2189.0	2251.0	2335.0	2398.0	0.0	0.0	0.0	0.0	0.0	0.0	3177.0	2159.344589409056	-133.96621682400655	2152.0	1001.0	1389.0	2028.0	2330.5	2776.199999999999	2813626.0	0.1124259679565537	41606.99999999999	42909.99999999999	42150.65232610658	109.38911824853184	109.0	105.0	107.0
Position_2	106	35	35.0	0.5833333333333334	0.0097222222222222	0.1197416061801249	184821.9999999997	25290.99999999974	26184.88431571765	2168.287954810746	2171.0	2003.0	2110.0	2229.0	2318.0	4373.684007511733	5.821373413998118	598.4939143282634	0.7965953999709184	2293.3108062330625	2294.0	2189.0	2251.0	2335.0	2398.0	0.0	0.0	0.0	0.0	0.0	0.0	3116.0	2313.499614494988	20.188808261925715	2281.0	1469.0	1900.4	2143.0	2465.0	2842.2	3000609.0	0.0797013437691734	14561.000000000002	15858.000000000002	15102.148938572718	109.38911824853184	109.0	105.0	107.0
Position_2	107	35	35.0	0.5833333333333334	0.0097222222222222	0.1267573936923227	45247.9999999999	-86977.0000000001	-86236.1167005423	2168.287954810746	2171.0	2003.0	2110.0	2229.0	2318.0	1444.8784363003776	1.923133198715803	-2777.386663589515	-3.696701649237645	2293.3108062330625	2294.0	2189.0	2251.0	2335.0	2398.0	0.0	0.0	0.0	0.0	0.0	0.0	3459.0	2213.0911627906976	-80.21964344236494	2223.0	1182.0	1743.3	2064.0	2364.0	2671.3	2379073.0	0.1066455048192289	27185.00000000001	28260.00000000001	27633.523599819346	109.38911824853184	109.0	105.0	107.0
Position_2	108	35	35.0	0.5833333333333334	0.0097222222222222	0.1136312007878306	95715.0000000002	-22241.999999999804	-21581.063177506763	2168.287954810746	2171.0	2003.0	2110.0	2229.0	2318.0	3441.310750741895	4.580384609237462	-799.6827427049093	-1.0643777305402342	2293.3108062330625	2294.0	2189.0	2251.0	2335.0	2398.0	0.0	0.0	0.0	0.0	0.0	0.0	3567.0	2270.8070907195	-22.50371551356284	2243.0	1439.0	1887.8	2136.0	2358.5	2767.1	2177704.0	0.0352576611182433	11750.000000000002	12709.000000000002	12150.12477416441	109.38911824853184	109.0	105.0	107.0
Position_2	109	35	35.0	0.5833333333333334	0.0097222222222222	0.0961295564021445	59528.00000000004	-47604.99999999996	-47004.71222899742	2168.287954810746	2171.0	2003.0	2110.0	2229.0	2318.0	2409.7451457088137	3.20737078893843	-1927.0917494535	-2.564959118522608	2293.3108062330625	2294.0	2189.0	2251.0	2335.0	2398.0	0.0	0.0	0.0	0.0	0.0	0.0	2839.0	2239.344431687716	-53.96637454534721	2260.0	1290.0	1880.0	2104.0	2391.0	2551.5	1950469.0	0.1560536006532623	36671.0	37542.0	37034.40842366757	109.38911824853184	109.0	105.0	107.0
Position_2	110	35	35.0	0.5833333333333334	0.0097222222222222	0.1437612951513995	110684.9999999998	-23016.0000000002	-22266.84637533916	2168.287954810746	2171.0	2003.0	2110.0	2229.0	2318.0	3586.394259699614	4.773490759660186	-745.7600422934199	-0.9926066162925418	2293.3108062330625	2294.0	2189.0	2251.0	2335.0	2398.0	0.0	0.0	0.0	0.0	0.0	0.0	3255.0	2272.8261269549216	-20.484679278140906	2243.0	1115.0	1769.6	2092.0	2443.0	2857.0	2470562.0	0.0558520894600954	15247.999999999996	16334.999999999996	15701.530374887076	109.38911824853184	109.0	105.0	107.0
Position_2	111	35	35.0	0.5833333333333334	0.0097222222222222	0.1382084837481635	68319.00000000019	-61076.99999999981	-60351.96815718158	2168.287954810746	2171.0	2003.0	2110.0	2229.0	2318.0	2216.6127707417136	2.950311597857221	-1981.6457822654145	-2.6375705361952666	2293.3108062330625	2294.0	2189.0	2251.0	2335.0	2398.0	0.0	0.0	0.0	0.0	0.0	0.0	3708.0	2235.9420152091257	-57.36879102393687	2272.5	1147.0	1675.4	2064.75	2405.0	2699.199999999999	2352211.0	0.0514449442046762	17933.000000000007	18985.000000000007	18371.92728093948	109.38911824853184	109.0	105.0	107.0
Position_2	113	35	35.0	0.5833333333333334	0.0097222222222222	0.1801427262809843	38576.00000000018	-62898.99999999982	-62330.4151422764	2168.287954810746	2171.0	2003.0	2110.0	2229.0	2318.0	1686.5458031768944	2.2447924640284462	-2749.9493071864026	-3.6601825278651017	2293.3108062330625	2294.0	2189.0	2251.0	2335.0	2398.0	0.0	0.0	0.0	0.0	0.0	0.0	3146.0	2217.758787878788	-75.55201835427442	2227.0	1113.0	1406.4	2013.0	2512.0	2836.6	1829651.0	0.1121445364402122	13470.0	14295.0	13814.215785907858	109.38911824853184	109.0	105.0	107.0
Position_2	114	35	35.0	0.5833333333333334	0.0097222222222222	0.103953121524307	-22302.999999999905	-140136.9999999999	-139476.7523712738	2168.287954810746	2171.0	2003.0	2110.0	2229.0	2318.0	-762.1838171714586	-1.0144666606552113	-4789.048719318346	-6.374223845412718	2293.3108062330625	2294.0	2189.0	2251.0	2335.0	2398.0	0.0	0.0	0.0	0.0	0.0	0.0	2974.0	2147.7192066805846	-145.59159955247787	2137.0	1282.0	1816.7	2019.0	2261.75	2558.35	2057515.0	0.0410937293121294	8768.999999999995	9726.999999999996	9168.707542908754	109.38911824853184	109.0	105.0	107.0
Position_2	115	35	35.0	0.5833333333333334	0.0097222222222222	0.119087685927808	86347.00000000004	-47353.99999999996	-46604.84637533892	2168.287954810746	2171.0	2003.0	2110.0	2229.0	2318.0	2466.571512915857	3.283006683691005	-1352.705101770963	-1.8004504904571517	2293.3108062330625	2294.0	2189.0	2251.0	2335.0	2398.0	0.0	0.0	0.0	0.0	0.0	0.0	2981.0	2250.4360625574977	-42.87474367556479	2216.0	1485.0	1884.8	2071.5	2394.0	2776.7	2446224.0	0.1360151098955075	29003.999999999985	30090.999999999985	29457.530374887065	109.38911824853184	109.0	105.0	107.0
Position_2	116	35	35.0	0.5833333333333334	0.0097222222222222	0.1102038284795558	31923.000000000146	-65000.999999999854	-64457.91531165312	2168.287954810746	2171.0	2003.0	2110.0	2229.0	2318.0	1537.82482852277	2.0468448467638067	-3131.289405093753	-4.167746198179786	2293.3108062330625	2294.0	2189.0	2251.0	2335.0	2398.0	0.0	0.0	0.0	0.0	0.0	0.0	2871.0	2211.511421319797	-81.79938491326538	2205.0	1226.0	1818.05	2070.75	2380.5	2596.0	1742671.0	0.0679445040845542	13943.000000000002	14731.000000000002	14271.77822944896	109.38911824853184	109.0	105.0	107.0
Position_2	117	35	35.0	0.5833333333333334	0.0097222222222222	0.1322321847159915	112831.9999999998	-10660.0000000002	-9968.049457994972	2168.287954810746	2171.0	2003.0	2110.0	2229.0	2318.0	3835.559462718515	5.105129644878343	-362.3711701696346	-0.4823160274957837	2293.3108062330625	2294.0	2189.0	2251.0	2335.0	2398.0	0.0	0.0	0.0	0.0	0.0	0.0	3282.0	2283.3824701195217	-9.928336113540809	2258.5	1243.0	1852.3	2093.75	2449.0	2828.7	2292516.0	0.1324269228555592	29383.00000000001	30387.00000000001	29801.900180668483	109.38911824853184	109.0	105.0	107.0
Position_2	118	35	35.0	0.5833333333333334	0.0097222222222222	0.1493353973165682	88923.99999999993	-25589.00000000008	-24947.360602981284	2168.287954810746	2171.0	2003.0	2110.0	2229.0	2318.0	3327.8513326464627	4.429370123752442	-957.631097916093	-1.2746069913263198	2293.3108062330625	2294.0	2189.0	2251.0	2335.0	2398.0	0.0	0.0	0.0	0.0	0.0	0.0	3394.0	2266.514500537057	-26.796305696005675	2208.0	1203.0	1824.5	2058.0	2456.0	2912.0	2110125.0	0.181358654639392	39578.00000000001	40509.00000000001	39966.442299006325	109.38911824853184	109.0	105.0	107.0
Position_2	119	35	35.0	0.5833333333333334	0.0097222222222222	0.1174467713035445	104413.00000000012	-30394.99999999989	-29639.64363143641	2168.287954810746	2171.0	2003.0	2110.0	2229.0	2318.0	3134.4390415109515	4.171938364251076	-912.4464833567172	-1.2144662693477908	2293.3108062330625	2294.0	2189.0	2251.0	2335.0	2398.0	0.0	0.0	0.0	0.0	0.0	0.0	3484.0	2266.2673357664235	-27.043470466639064	2226.0	1504.0	1889.75	2122.75	2377.0	2761.75	2483829.0	0.1122506228411679	33238.0	34334.0	33695.28545618789	109.38911824853184	109.0	105.0	107.0
Position_2	120	35	35.0	0.5833333333333334	0.0097222222222222	0.1362140451700431	123370.9999999998	-31732.0000000002	-30862.92665989204	2168.287954810746	2171.0	2003.0	2110.0	2229.0	2318.0	2915.114236916514	3.88001704933588	-749.7905096484225	-0.9979711683420502	2293.3108062330625	2294.0	2189.0	2251.0	2335.0	2398.0	0.0	0.0	0.0	0.0	0.0	0.0	3124.0	2268.835844567803	-24.474961665259343	2211.0	1255.0	1819.0	2072.0	2429.0	2876.0	2861002.0	0.0885269645263761	33196.99999999999	34457.99999999999	33723.12861336946	109.38911824853184	109.0	105.0	107.0
Position_2	121	35	35.0	0.5833333333333334	0.0097222222222222	0.1071683992584746	53206.00000000005	-45316.99999999996	-44764.95579268304	2168.287954810746	2171.0	2003.0	2110.0	2229.0	2318.0	2654.581266556216	3.533247665786324	-2260.9791988972643	-3.0093633137322584	2293.3108062330625	2294.0	2189.0	2251.0	2335.0	2398.0	0.0	0.0	0.0	0.0	0.0	0.0	2812.0	2237.424469413233	-55.88633681982901	2256.0	1281.0	1802.0	2119.0	2380.0	2596.0	1792177.0	0.157006919917508	41484.00000000001	42285.00000000001	41818.20223577237	109.38911824853184	109.0	105.0	107.0
Position_2	122	35	35.0	0.5833333333333334	0.0097222222222222	0.1429863067254819	44122.00000000007	-99295.99999999993	-98492.40006775084	2168.287954810746	2171.0	2003.0	2110.0	2229.0	2318.0	1259.6421967972258	1.6765837639371075	-2834.808747862224	-3.77313044340462	2293.3108062330625	2294.0	2189.0	2251.0	2335.0	2398.0	0.0	0.0	0.0	0.0	0.0	0.0	3100.0	2208.8404802744426	-84.47032595861992	2179.0	1104.0	1755.0	2045.0	2368.75	2775.5	2575508.0	0.0688441613898915	19959.0	21125.0	20445.4916440831	109.38911824853184	109.0	105.0	107.0
Position_2	123	35	35.0	0.5833333333333334	0.0097222222222222	0.1109399739479893	89859.9999999999	-15059.000000000096	-14471.117716802428	2168.287954810746	2171.0	2003.0	2110.0	2229.0	2318.0	3760.145496755552	5.00475365618164	-630.1361121259993	-0.8387111652397049	2293.3108062330625	2294.0	2189.0	2251.0	2335.0	2398.0	0.0	0.0	0.0	0.0	0.0	0.0	3184.0	2276.345838218054	-16.964968015008708	2261.0	1463.0	1877.2	2154.0	2374.0	2771.2	1941723.0	0.1237977993275627	29661.0	30514.0	30016.898261065933	109.38911824853184	109.0	105.0	107.0
Position_2	124	35	35.0	0.5833333333333334	0.0097222222222222	0.1145460348657658	118596.9999999998	-19409.000000000204	-18635.72459349636	2168.287954810746	2171.0	2003.0	2110.0	2229.0	2318.0	3476.990779377867	4.627874727351941	-569.0271595145396	-0.7573751493138521	2293.3108062330625	2294.0	2189.0	2251.0	2335.0	2398.0	0.0	0.0	0.0	0.0	0.0	0.0	3168.0	2276.701426024956	-16.609380208107268	2271.5	1228.0	1878.2	2123.0	2427.0	2722.4500000000007	2554459.0	0.1088354346322705	26020.0	27142.0	26488.133468834683	109.38911824853184	109.0	105.0	107.0
Position_2	130	35	35.0	0.5833333333333334	0.0097222222222222	0.1352089772657679	48702.99999999997	-33215.00000000003	-32755.996951219666	2168.287954810746	2171.0	2003.0	2110.0	2229.0	2318.0	3207.2061874925384	4.2687914355525685	-2187.285249729274	-2.911276667389663	2293.3108062330625	2294.0	2189.0	2251.0	2335.0	2398.0	0.0	0.0	0.0	0.0	0.0	0.0	3086.0	2244.127627627628	-49.18317860543493	2242.5	1169.0	1797.25	2036.25	2451.75	2749.5	1494589.0	0.115061518294497	12045.999999999998	12711.999999999998	12323.87601626016	109.38911824853184	109.0	105.0	107.0
Position_2	132	35	35.0	0.5833333333333334	0.0097222222222222	0.1292063413489984	-14249.999999999944	-95429.99999999994	-94975.1321138212	2168.287954810746	2171.0	2003.0	2110.0	2229.0	2318.0	-954.3050786533915	-1.2701800596876642	-6390.830431992523	-8.506195304982048	2293.3108062330625	2294.0	2189.0	2251.0	2335.0	2398.0	0.0	0.0	0.0	0.0	0.0	0.0	2909.0	2149.409090909091	-143.90171532397153	2146.0	1121.0	1646.55	2004.75	2292.0	2654.15	1418610.0	0.1722253801178391	22976.0	23636.0	23251.372628726287	109.38911824853184	109.0	105.0	107.0
Position_2	133	35	35.0	0.5833333333333334	0.0097222222222222	0.1443676917537879	8627.000000000178	-99366.99999999984	-98761.88787262872	2168.287954810746	2171.0	2003.0	2110.0	2229.0	2318.0	349.5064374848536	0.4651930682923401	-4025.664329843128	-5.358159223021204	2293.3108062330625	2294.0	2189.0	2251.0	2335.0	2398.0	0.0	0.0	0.0	0.0	0.0	0.0	3143.0	2180.825740318907	-112.48506591415573	2189.0	1141.0	1612.75	2032.25	2382.75	2638.45	1914765.0	0.1863794440354263	39181.99999999999	40059.99999999999	39548.32904245708	109.38911824853184	109.0	105.0	107.0
Position_2	134	35	35.0	0.5833333333333334	0.0097222222222222	0.135295204461174	-12262.999999999942	-100576.99999999994	-100082.15887533884	2168.287954810746	2171.0	2003.0	2110.0	2229.0	2318.0	-642.234644690351	-0.8548143120828572	-5267.392469952027	-7.0108993775061474	2293.3108062330625	2294.0	2189.0	2251.0	2335.0	2398.0	0.0	0.0	0.0	0.0	0.0	0.0	2808.0	2153.9206128133706	-139.39019341969197	2191.0	1221.0	1544.7	2023.0	2349.0	2584.0	1546515.0	0.0436053051638199	5465.000000000004	6183.000000000004	5764.572041553752	109.38911824853184	109.0	105.0	107.0
Position_2	135	35	35.0	0.5833333333333334	0.0097222222222222	0.1667831142640045	-31880.00000000008	-172838.0000000001	-172048.18394308974	2168.287954810746	2171.0	2003.0	2110.0	2229.0	2318.0	-841.6156952371156	-1.1201904903606008	-4562.834803431378	-6.073133123367163	2293.3108062330625	2294.0	2189.0	2251.0	2335.0	2398.0	0.0	0.0	0.0	0.0	0.0	0.0	3211.0	2143.1815008726003	-150.12930536046224	2153.5	1141.0	1465.75	1975.0	2318.0	2764.0	2456086.0	0.1415657372410324	41725.00000000001	42871.00000000001	42203.147018970194	109.38911824853184	109.0	105.0	107.0
Position_2	137	35	35.0	0.5833333333333334	0.0097222222222222	0.1428372799113754	143817.00000000015	31026.00000000017	31657.99068428184	2168.287954810746	2171.0	2003.0	2110.0	2229.0	2318.0	5513.605027284346	7.338608291315463	1189.4637600320189	1.583176264602617	2293.3108062330625	2294.0	2189.0	2251.0	2335.0	2398.0	0.0	0.0	0.0	0.0	0.0	0.0	3124.0	2327.8342420937843	34.52343586072175	2289.0	1190.0	1824.8	2140.0	2575.0	2897.2	2134624.0	0.0834153335224612	22025.99999999999	22942.99999999999	22408.601061427267	109.38911824853184	109.0	105.0	107.0
Position_2	141	35	35.0	0.5833333333333334	0.0097222222222222	0.1827270328498766	-5387.999999999976	-174512.99999999997	-173565.35857046096	2168.287954810746	2171.0	2003.0	2110.0	2229.0	2318.0	-122.70602258039604	-0.1633217160545071	-3974.349687931096	-5.289859434636288	2293.3108062330625	2294.0	2189.0	2251.0	2335.0	2398.0	0.0	0.0	0.0	0.0	0.0	0.0	3170.0	2167.0814545454546	-126.22935168760796	2155.0	1139.0	1406.8	1971.5	2411.0	2860.0	2979737.0	0.0745502955631655	13609.000000000007	14984.000000000007	14182.692976513104	109.38911824853184	109.0	105.0	107.0
[truncated: 10,205 more rows]
[truncated: 145 more columns]
