# Supplementary material for: Real-time assessment of mitochondrial DNA heteroplasmy dynamics at the single-cell level
Source: EMBO J. 2024 Aug 5;43(22):4. doi: 10.1038/s44318-024-00183-5 (PMC11574196; doi:10.1038/s44318-024-00183-5)
Supplement: Supplementary file 15 — Source data Fig. 2 [file 44318_2024_183_MOESM15_ESM.zip › Figure 2/2D/normalised/dabf2_df_mk_norm.csv]

Position_n	frame_i	Cell_ID	cell_vol_fl	_mKate_3D_concentration_autoBkgr_from_vol_fl_meanProj	exp_pos	exp_pos_cell	time	norm_factor	_mKate_3D_concentration_autoBkgr_from_vol_fl_meanProj_norm
Position_1	0	1	46.702065609375	3901.747477098482	Position_1	Position_1_1	0.0	5368.253471280479	0.7268187871478814
Position_1	0	2	40.86787927148437	5085.71719148389	Position_1	Position_1_2	0.0	5368.253471280479	0.9473690500442788
Position_1	0	3	105.490235125	3457.6335050952102	Position_1	Position_1_3	0.0	5368.253471280479	0.6440890922146543
Position_1	0	4	55.244215640625	5368.253471280479	Position_1	Position_1_4	0.0	5368.253471280479	1.0
Position_1	0	5	97.845407859375	7662.156312959525	Position_1	Position_1_5	0.0	5368.253471280479	1.4273089663055507
Position_1	0	6	18.61309784082032	8907.49347781544	Position_1	Position_1_6	0.0	5368.253471280479	1.6592907778050117
Position_1	0	7	48.87206873828125	6330.629342453188	Position_1	Position_1_7	0.0	5368.253471280479	1.1792716898189153
Position_1	1	1	41.82602249804688	4168.883367572231	Position_1	Position_1_1	0.25	5912.009566515068	0.705155044265202
Position_1	1	2	44.98129577734375	4723.426781535099	Position_1	Position_1_2	0.25	5912.009566515068	0.7989545227206729
Position_1	1	3	95.8696527421875	3480.187644463642	Position_1	Position_1_3	0.25	5912.009566515068	0.5886640752706184
Position_1	1	4	51.45820173828125	5912.009566515068	Position_1	Position_1_4	0.25	5912.009566515068	1.0
Position_1	1	5	93.92364755468748	7375.970943150624	Position_1	Position_1_5	0.25	5912.009566515068	1.247625001307045
Position_1	1	6	28.254681167968748	6215.020708515495	Position_1	Position_1_6	0.25	5912.009566515068	1.0512534931804993
Position_1	1	7	52.30863794921875	6172.489601487436	Position_1	Position_1_7	0.25	5912.009566515068	1.0440594745393674
Position_1	1	10	2.050090297363281	4150.061102646333	Position_1	Position_1_10	0.25	5912.009566515068	0.701971310424089
Position_1	1	11	10.842649651367188	7989.283319606026	Position_1	Position_1_11	0.25	5912.009566515068	1.3513650865614957
Position_1	2	1	47.1605639140625	3812.2347982258384	Position_1	Position_1_1	0.5	5977.806715832783	0.6377313585815306
Position_1	2	2	43.340417140625	4702.341186753276	Position_1	Position_1_2	0.5	5977.806715832783	0.786633193458511
Position_1	2	3	92.3701209921875	3164.552477557307	Position_1	Position_1_3	0.5	5977.806715832783	0.5293835394804072
Position_1	2	4	45.1716339765625	6349.515719285622	Position_1	Position_1_4	0.5	5977.806715832783	1.0621815025347563
Position_1	2	5	94.67033855468748	6483.927075786062	Position_1	Position_1_5	0.5	5977.806715832783	1.0846665648477345
Position_1	2	6	32.4104843046875	5707.879620619772	Position_1	Position_1_6	0.5	5977.806715832783	0.9548451283146905
Position_1	2	7	45.377970171875	6679.426346656384	Position_1	Position_1_7	0.5	5977.806715832783	1.1173707455219815
Position_1	2	10	13.708605904296874	2925.2149582219554	Position_1	Position_1_10	0.5	5977.806715832783	0.4893458583186118
Position_1	2	11	28.231253488281247	7351.295464100939	Position_1	Position_1_11	0.5	5977.806715832783	1.2297646634559698
Position_1	2	13	1.596944750854492	6247.733811045795	Position_1	Position_1_13	0.5	5977.806715832783	1.0451548716853096
Position_1	2	14	1.9679655501708984	3529.4607378945034	Position_1	Position_1_14	0.5	5977.806715832783	0.5904273767411039
Position_1	2	15	1.0133218040161132	6620.564048037818	Position_1	Position_1_15	0.5	5977.806715832783	1.1075239402610044
Position_1	3	1	51.575589699218746	3550.7042718202933	Position_1	Position_1_1	0.75	4512.424849223336	0.7868727769353164
Position_1	3	2	43.12326137109375	4512.424849223336	Position_1	Position_1_2	0.75	4512.424849223336	1.0
Position_1	3	3	90.206798859375	2773.100025203681	Position_1	Position_1_3	0.75	4512.424849223336	0.6145476363292738
Position_1	3	4	43.0743523203125	6017.834729254794	Position_1	Position_1_4	0.75	4512.424849223336	1.333614393664764
Position_1	3	5	90.26955342968748	6249.54269892173	Position_1	Position_1_5	0.75	4512.424849223336	1.3849632753434953
Position_1	3	7	49.5187631640625	6155.801300140122	Position_1	Position_1_7	0.75	4512.424849223336	1.3641892121925616
Position_1	3	10	31.515963917968747	2746.5355180319425	Position_1	Position_1_10	0.75	4512.424849223336	0.6086606668928053
Position_1	3	11	39.09300896875	6635.262615874182	Position_1	Position_1_11	0.75	4512.424849223336	1.4704427968515026
Position_1	3	13	7.373364356445312	4005.918304074564	Position_1	Position_1_13	0.75	4512.424849223336	0.8877529128854188
Position_1	3	14	4.115073756835938	3779.8894330107046	Position_1	Position_1_14	0.75	4512.424849223336	0.8376625781726397
Position_1	3	15	3.4835636494140623	4759.849327864893	Position_1	Position_1_15	0.75	4512.424849223336	1.0548318225585833
Position_1	4	1	51.0676312265625	3658.985345467178	Position_1	Position_1_1	1.0	3963.856119190548	0.9230873259381506
Position_1	4	2	42.8027035390625	3696.2473832522346	Position_1	Position_1_2	1.0	3963.856119190548	0.9324877775853879
Position_1	4	3	80.92343260546875	2661.8253907891044	Position_1	Position_1_3	1.0	3963.856119190548	0.6715242205442793
Position_1	4	4	45.63572144140625	5633.749834005377	Position_1	Position_1_4	1.0	3963.856119190548	1.4212801031627342
Position_1	4	5	100.1262115390625	6097.981263043786	Position_1	Position_1_5	1.0	3963.856119190548	1.538396218147556
Position_1	4	7	45.32927948828125	5713.288210596658	Position_1	Position_1_7	1.0	3963.856119190548	1.4413460122673067
Position_1	4	10	45.88156130078125	2495.178093791618	Position_1	Position_1_10	1.0	3963.856119190548	0.629482508638874
Position_1	4	11	43.29704005859375	5800.366813663219	Position_1	Position_1_11	1.0	3963.856119190548	1.4633141666220977
Position_1	4	13	22.04142758984375	3845.5745225871374	Position_1	Position_1_13	1.0	3963.856119190548	0.9701599672019466
Position_1	4	14	13.216406263671876	4082.1377157939583	Position_1	Position_1_14	1.0	3963.856119190548	1.0298400327980533
Position_1	4	15	15.276235347656248	3383.6964200131547	Position_1	Position_1_15	1.0	3963.856119190548	0.8536375484547439
Position_1	4	17	1.1699450193481444	5234.6782224843055	Position_1	Position_1_17	1.0	3963.856119190548	1.320602480282072
Position_1	5	1	50.65030553515625	3613.998788814575	Position_1	Position_1_1	1.25	3828.396016452764	0.9439981583104768
Position_1	5	2	41.17560543164063	3828.396016452764	Position_1	Position_1_2	1.25	3828.396016452764	1.0
Position_1	5	3	94.146184515625	2548.4334489887524	Position_1	Position_1_3	1.25	3828.396016452764	0.6656661009040614
Position_1	5	4	42.64504762890625	5439.506177096265	Position_1	Position_1_4	1.25	3828.396016452764	1.4208316364659397
Position_1	5	5	112.13840335156247	5439.230882879946	Position_1	Position_1_5	1.25	3828.396016452764	1.420759727965582
Position_1	5	7	42.12787354101562	6270.514183779997	Position_1	Position_1_7	1.25	3828.396016452764	1.6378959117165734
Position_1	5	10	47.25697302734375	2371.6237990933714	Position_1	Position_1_10	1.25	3828.396016452764	0.6194823599494865
Position_1	5	11	51.572470167968746	5203.831185462856	Position_1	Position_1_11	1.25	3828.396016452764	1.3592719152091572
Position_1	5	13	36.96980920703125	3513.5297313035444	Position_1	Position_1_13	1.25	3828.396016452764	0.9177550379333635
Position_1	5	14	26.669686333984373	2764.2762659131363	Position_1	Position_1_14	1.25	3828.396016452764	0.7220455391849463
Position_1	5	15	30.210310109375	3483.005182194852	Position_1	Position_1_15	1.25	3828.396016452764	0.9097818426376023
Position_1	5	17	2.8978716572265624	5137.465024922023	Position_1	Position_1_17	1.25	3828.396016452764	1.3419366760500888
Position_1	5	21	3.690257291015625	6597.681662039907	Position_1	Position_1_21	1.25	3828.396016452764	1.7233540191991554
Position_1	6	1	48.3363776328125	3297.7686430516137	Position_1	Position_1_1	1.5	3900.436277239028	0.845487122119062
Position_1	6	2	43.85215024609375	3860.172333463533	Position_1	Position_1_2	1.5	3900.436277239028	0.9896770666372746
Position_1	6	3	94.25372515625	2495.876595611323	Position_1	Position_1_3	1.5	3900.436277239028	0.6398967751828162
Position_1	6	4	43.79019635546875	5310.189436184109	Position_1	Position_1_4	1.5	3900.436277239028	1.3614347367169377
Position_1	6	5	107.468621046875	5171.311041799459	Position_1	Position_1_5	1.5	3900.436277239028	1.3258288750867724
Position_1	6	7	49.747289625	6149.5161688371445	Position_1	Position_1_7	1.5	3900.436277239028	1.5766226472465679
Position_1	6	10	50.76562940625	2260.429826228357	Position_1	Position_1_10	1.5	3900.436277239028	0.5795325613750136
Position_1	6	11	47.94291115625	5235.638718030562	Position_1	Position_1_11	1.5	3900.436277239028	1.3423213061018582
Position_1	6	13	32.48639029882813	3900.436277239028	Position_1	Position_1_13	1.5	3900.436277239028	1.0
Position_1	6	14	29.229610072265626	2662.756469925789	Position_1	Position_1_14	1.5	3900.436277239028	0.6826817003688249
Position_1	6	15	37.24817537890625	3165.533133741266	Position_1	Position_1_15	1.5	3900.436277239028	0.8115843738336952
Position_1	6	17	12.647393365234374	3997.695581321204	Position_1	Position_1_17	1.5	3900.436277239028	1.0249354936650887
Position_1	6	21	17.46753967578125	5570.176883536061	Position_1	Position_1_21	1.5	3900.436277239028	1.4280907282195054
Position_1	7	1	47.7387794296875	3163.621491284054	Position_1	Position_1_1	1.75	4063.544957312911	0.7785373422756601
Position_1	7	2	49.071651148437496	3827.220874450393	Position_1	Position_1_2	1.75	4063.544957312911	0.9418428772549396
Position_1	7	3	88.25848521875	2312.8940328352364	Position_1	Position_1_3	1.75	4063.544957312911	0.5691813569511183
Position_1	7	4	53.170226484375	4896.827525230526	Position_1	Position_1_4	1.75	4063.544957312911	1.205062962676962
Position_1	7	5	112.5907769765625	4788.816930891745	Position_1	Position_1_5	1.75	4063.544957312911	1.1784825764690032
Position_1	7	7	45.797271566406245	6966.546228877138	Position_1	Position_1_7	1.75	4063.544957312911	1.7144011699291957
Position_1	7	10	59.83052448828125	2120.48792563659	Position_1	Position_1_10	1.75	4063.544957312911	0.5218320328462168
Position_1	7	11	48.2001685	4879.14911591667	Position_1	Position_1_11	1.75	4063.544957312911	1.2007124732644994
Position_1	7	13	34.87518175195312	4299.869040175429	Position_1	Position_1_13	1.75	4063.544957312911	1.0581571227450606
Position_1	7	14	30.698740316406248	2774.174633515918	Position_1	Position_1_14	1.75	4063.544957312911	0.6826981521450641
Position_1	7	15	44.0410534609375	2908.1794291747906	Position_1	Position_1_15	1.75	4063.544957312911	0.7156754655663695
Position_1	7	17	25.192809253906248	2909.246622693774	Position_1	Position_1_17	1.75	4063.544957312911	0.7159380918028685
Position_1	7	21	34.248644697265625	4850.070267060678	Position_1	Position_1_21	1.75	4063.544957312911	1.193556443452731
Position_1	7	24	10.87332049267578	3380.3140558577525	Position_1	Position_1_24	1.75	4063.544957312911	0.8318633339528851
Position_1	7	25	7.07685941015625	5438.637955028472	Position_1	Position_1_25	1.75	4063.544957312911	1.3383973875423456
Position_1	7	26	2.263630822631836	9049.452252908615	Position_1	Position_1_26	1.75	4063.544957312911	2.2269846520641723
Position_1	8	1	49.331716070312496	3145.938073354778	Position_1	Position_1_1	2.0	3979.618169593522	0.7905125414773408
Position_1	8	2	45.091222859374994	4252.173751944501	Position_1	Position_1_2	2.0	3979.618169593522	1.068487872639002
Position_1	8	3	86.1663299921875	2060.783404297744	Position_1	Position_1_3	2.0	3979.618169593522	0.5178344545824184
Position_1	8	4	55.624231738281246	4553.151810171808	Position_1	Position_1_4	2.0	3979.618169593522	1.144117756060217
Position_1	8	5	110.7812096875	5093.922143788716	Position_1	Position_1_5	2.0	3979.618169593522	1.2800027356164698
Position_1	8	7	43.47141665625	7229.802616970286	Position_1	Position_1_7	2.0	3979.618169593522	1.8167076108481879
Position_1	8	10	65.54828212109375	1944.985773310589	Position_1	Position_1_10	2.0	3979.618169593522	0.48873678087293726
Position_1	8	11	43.99986525	4689.219988441843	Position_1	Position_1_11	2.0	3979.618169593522	1.1783090207673867
Position_1	8	13	40.42082444726562	3955.4752683770967	Position_1	Position_1_13	2.0	3979.618169593522	0.9939333624012248
Position_1	8	14	32.33675418359375	2734.754846946337	Position_1	Position_1_14	2.0	3979.618169593522	0.6871902605735828
Position_1	8	15	54.585287453125	2655.360552458189	Position_1	Position_1_15	2.0	3979.618169593522	0.667240031404673
Position_1	8	17	30.85247081640625	3066.081515451514	Position_1	Position_1_17	2.0	3979.618169593522	0.7704461545778608
Position_1	8	21	44.23298262109375	4234.102900189391	Position_1	Position_1_21	2.0	3979.618169593522	1.0639470219882583
Position_1	8	24	36.85068470703125	2121.4389043783463	Position_1	Position_1_24	2.0	3979.618169593522	0.5330759922113407
Position_1	8	25	20.893637660156248	4530.533881797272	Position_1	Position_1_25	2.0	3979.618169593522	1.1384343142297044
Position_1	8	26	8.425458765624999	4003.761070809948	Position_1	Position_1_26	2.0	3979.618169593522	1.0060666375987755
Position_1	9	1	48.622584226562495	3213.9562227851825	Position_1	Position_1_1	2.25	3830.843634854192	0.8389682610753469
Position_1	9	2	44.49459691015625	3870.6112129083	Position_1	Position_1_2	2.25	3830.843634854192	1.0103808930472364
Position_1	9	3	86.53130994921875	2002.599104430736	Position_1	Position_1_3	2.25	3830.843634854192	0.5227566811160013
Position_1	9	4	50.3875838125	4188.106582245368	Position_1	Position_1_4	2.25	3830.843634854192	1.093259600611387
Position_1	9	5	108.661238640625	5100.774947381327	Position_1	Position_1_5	2.25	3830.843634854192	1.3315017352765095
Position_1	9	7	42.73648368945312	6503.592309707485	Position_1	Position_1_7	2.25	3830.843634854192	1.697691926273316
Position_1	9	10	71.77829798046875	1739.7598370747069	Position_1	Position_1_10	2.25	3830.843634854192	0.4541453535836957
Position_1	9	11	50.56700365234375	4326.752406888239	Position_1	Position_1_11	2.25	3830.843634854192	1.12945158281119
Position_1	9	13	46.015820726562495	3791.076056800084	Position_1	Position_1_13	2.25	3830.843634854192	0.9896191069527637
Position_1	9	14	37.53623549414063	2704.440721695977	Position_1	Position_1_14	2.25	3830.843634854192	0.7059647898677317
Position_1	9	15	59.7738478046875	2487.194583189135	Position_1	Position_1_15	2.25	3830.843634854192	0.6492550519577136
Position_1	9	17	43.23115815820312	2424.569612439665	Position_1	Position_1_17	2.25	3830.843634854192	0.6329074855418755
Position_1	9	21	46.2771126640625	4648.578900880043	Position_1	Position_1_21	2.25	3830.843634854192	1.2134608832858236
Position_1	9	24	48.5270849765625	1922.98893832419	Position_1	Position_1_24	2.25	3830.843634854192	0.5019753144785776
Position_1	9	25	30.910665671875	3563.303890226897	Position_1	Position_1_25	2.25	3830.843634854192	0.9301616640801685
Position_1	9	26	20.29248059179688	3940.748942290372	Position_1	Position_1_26	2.25	3830.843634854192	1.028689583264696
Position_1	9	29	11.759776241210936	4643.62576973462	Position_1	Position_1_29	2.25	3830.843634854192	1.2121679223567068
Position_1	9	30	5.391021179199218	5328.215722905125	Position_1	Position_1_30	2.25	3830.843634854192	1.3908726721256337
Position_1	9	31	9.839855534179687	5332.588936863812	Position_1	Position_1_31	2.25	3830.843634854192	1.392014251990418
Position_1	9	32	3.0179970068359374	3475.8941349103725	Position_1	Position_1_32	2.25	3830.843634854192	0.9073442996434572
Position_1	10	1	49.136324230468745	3370.887069678146	Position_1	Position_1_1	2.5	3758.955781506803	0.8967615650766988
Position_1	10	2	42.317621628906245	3824.314754290402	Position_1	Position_1_2	2.5	3758.955781506803	1.0173875343533303
Position_1	10	3	90.41188724218748	2018.9164631647536	Position_1	Position_1_3	2.5	3758.955781506803	0.537095028650605
Position_1	10	4	48.324471421875	3631.8934934875606	Position_1	Position_1_4	2.5	3758.955781506803	0.9661974507270451
Position_1	10	5	106.591637625	4599.847127034305	Position_1	Position_1_5	2.5	3758.955781506803	1.2237034417016805
Position_1	10	7	43.9715295078125	5670.84901419227	Position_1	Position_1_7	2.5	3758.955781506803	1.5086234964751493
Position_1	10	10	69.95988682031249	1574.779971477038	Position_1	Position_1_10	2.5	3758.955781506803	0.4189408077702305
Position_1	10	11	51.658002515625	3927.557242334212	Position_1	Position_1_11	2.5	3758.955781506803	1.0448532705962887
Position_1	10	13	45.28829924609375	3758.955781506803	Position_1	Position_1_13	2.5	3758.955781506803	1.0
Position_1	10	14	43.05240381835937	2726.3098007581425	Position_1	Position_1_14	2.5	3758.955781506803	0.7252838179610835
Position_1	10	15	51.31749008203125	2780.190159813321	Position_1	Position_1_15	2.5	3758.955781506803	0.7396176814559023
Position_1	10	17	48.454488285156245	2467.587026469432	Position_1	Position_1_17	2.5	3758.955781506803	0.6564554546263599
Position_1	10	21	48.91707317578125	4412.966004255084	Position_1	Position_1_21	2.5	3758.955781506803	1.1739872083534104
Position_1	10	24	53.119773265625	1893.4506019767605	Position_1	Position_1_24	2.5	3758.955781506803	0.5037171789282815
Position_1	10	25	28.245579935546875	4614.724559594981	Position_1	Position_1_25	2.5	3758.955781506803	1.227661304849172
Position_1	10	26	30.7541379921875	4427.3252419937735	Position_1	Position_1_26	2.5	3758.955781506803	1.1778072154440322
Position_1	10	29	22.509086917968748	3609.198462862087	Position_1	Position_1_29	2.5	3758.955781506803	0.9601598615813766
Position_1	10	30	27.076470609375	4422.806861634922	Position_1	Position_1_30	2.5	3758.955781506803	1.1766051847148917
Position_1	10	31	19.34993892089844	5545.648119077883	Position_1	Position_1_31	2.5	3758.955781506803	1.4753161360293716
Position_1	10	32	11.14579789941406	3118.890556175551	Position_1	Position_1_32	2.5	3758.955781506803	0.8297225978341577
Position_1	10	34	0.5417237427368163	4450.34424867068	Position_1	Position_1_34	2.5	3758.955781506803	1.1839309923690375
Position_1	11	1	52.593113203125	3049.432389326847	Position_1	Position_1_1	2.75	3349.596530041072	0.9103879712012526
Position_1	11	2	47.38354280859375	3953.053224055149	Position_1	Position_1_2	2.75	3349.596530041072	1.1801580245865244
Position_1	11	3	79.99357312890625	2269.392432705445	Position_1	Position_1_3	2.75	3349.596530041072	0.6775121756761607
Position_1	11	4	48.2809955546875	3757.167958940272	Position_1	Position_1_4	2.75	3349.596530041072	1.1216777678278174
Position_1	11	5	103.8373826875	4210.6842184887055	Position_1	Position_1_5	2.75	3349.596530041072	1.2570720624782457
Position_1	11	7	48.532897703125	5403.043002652792	Position_1	Position_1_7	2.75	3349.596530041072	1.613042930453042
Position_1	11	10	68.9002236484375	1501.2205054544004	Position_1	Position_1_10	2.75	3349.596530041072	0.44817950221485114
Position_1	11	11	61.18348598828125	3659.688109849824	Position_1	Position_1_11	2.75	3349.596530041072	1.0925758004069073
Position_1	11	13	53.442712339843744	3349.596530041072	Position_1	Position_1_13	2.75	3349.596530041072	1.0
Position_1	11	14	45.8868593046875	2661.48505970455	Position_1	Position_1_14	2.75	3349.596530041072	0.7945688490643127
Position_1	11	15	48.249145140625	2963.2432235689635	Position_1	Position_1_15	2.75	3349.596530041072	0.8846567629841164
Position_1	11	17	55.143350796875	2203.2255265511203	Position_1	Position_1_17	2.75	3349.596530041072	0.6577584812950904
Position_1	11	21	47.60670367578125	4341.47540944908	Position_1	Position_1_21	2.75	3349.596530041072	1.2961189117890104
Position_1	11	24	52.7121441171875	1960.192553564931	Position_1	Position_1_24	2.75	3349.596530041072	0.5852025866353806
Position_1	11	25	32.1622112109375	4367.202983672294	Position_1	Position_1_25	2.75	3349.596530041072	1.3037997097575045
Position_1	11	26	35.87280784570312	4225.565654461629	Position_1	Position_1_26	2.75	3349.596530041072	1.2615148172516812
Position_1	11	29	33.34609671679687	3216.836839764805	Position_1	Position_1_29	2.75	3349.596530041072	0.9603654681733745
Position_1	11	30	53.52711645703125	4070.526974930117	Position_1	Position_1_30	2.75	3349.596530041072	1.215229039803252
Position_1	11	31	22.5799470703125	4807.90489708334	Position_1	Position_1_31	2.75	3349.596530041072	1.4353683657011629
Position_1	11	32	20.71751282519531	2692.557533752577	Position_1	Position_1_32	2.75	3349.596530041072	0.8038453317001619
Position_1	11	34	3.570968365722656	2243.275729788089	Position_1	Position_1_34	2.75	3349.596530041072	0.669715205896927
Position_1	11	36	13.627795747070312	3913.870559946938	Position_1	Position_1_36	2.75	3349.596530041072	1.1684602980822132
Position_1	11	37	6.096080084960938	2148.06264390567	Position_1	Position_1_37	2.75	3349.596530041072	0.6412899657139695
Position_1	11	38	4.016539137939453	3678.52817401704	Position_1	Position_1_38	2.75	3349.596530041072	1.0982003775756044
Position_1	11	39	1.0688769186401366	2088.039421504757	Position_1	Position_1_39	2.75	3349.596530041072	0.6233704276852573
Position_1	11	40	3.974529775390625	3287.912155751915	Position_1	Position_1_40	2.75	3349.596530041072	0.9815845360072664
Position_1	11	41	1.0164932462158205	3665.7306775645184	Position_1	Position_1_41	2.75	3349.596530041072	1.0943797692313617
Position_1	12	1	47.475766550781245	2864.8861629476623	Position_1	Position_1_1	3.0	3235.1000370940515	0.8855633921976225
Position_1	12	2	54.014163671875	3591.05721897812	Position_1	Position_1_2	3.0	3235.1000370940515	1.1100297294682144
Position_1	12	3	79.93549265624999	2111.9410415724515	Position_1	Position_1_3	3.0	3235.1000370940515	0.6528209382574505
Position_1	12	4	51.166946703125	3562.4430433759053	Position_1	Position_1_4	3.0	3235.1000370940515	1.101184817325121
Position_1	12	5	105.0938466875	4460.271104291027	Position_1	Position_1_5	3.0	3235.1000370940515	1.3787119573271351
Position_1	12	7	60.631812484375	4571.369669063683	Position_1	Position_1_7	3.0	3235.1000370940515	1.4130535738146583
Position_1	12	10	52.15519340625	1748.0640583089782	Position_1	Position_1_10	3.0	3235.1000370940515	0.540343123323997
Position_1	12	11	68.97689652734374	3345.5335833795366	Position_1	Position_1_11	3.0	3235.1000370940515	1.0341360529873083
Position_1	12	13	48.28186902343749	3289.342816669443	Position_1	Position_1_13	3.0	3235.1000370940515	1.0167669558756878
Position_1	12	14	43.85715189453125	2674.700860349055	Position_1	Position_1_14	3.0	3235.1000370940515	0.8267753175112388
Position_1	12	15	46.66922734375	2985.255581850323	Position_1	Position_1_15	3.0	3235.1000370940515	0.9227707173258998
Position_1	12	17	55.0499416328125	2251.213839658688	Position_1	Position_1_17	3.0	3235.1000370940515	0.6958714765682654
Position_1	12	21	45.610323257812496	3773.788519602996	Position_1	Position_1_21	3.0	3235.1000370940515	1.1665137016884415
Position_1	12	24	52.48819816796875	2021.442168834184	Position_1	Position_1_24	3.0	3235.1000370940515	0.6248468812883935
Position_1	12	25	35.07097393164062	4294.928724446947	Position_1	Position_1_25	3.0	3235.1000370940515	1.327603064882313
Position_1	12	26	43.8497222109375	3644.623186366532	Position_1	Position_1_26	3.0	3235.1000370940515	1.1265874762996007
Position_1	12	29	44.041640972656246	2686.768968467379	Position_1	Position_1_29	3.0	3235.1000370940515	0.8305056837997461
Position_1	12	30	53.2758850078125	4527.366859416904	Position_1	Position_1_30	3.0	3235.1000370940515	1.3994518894332675
Position_1	12	31	28.456325068359373	3992.377114032277	Position_1	Position_1_31	3.0	3235.1000370940515	1.2340815023508374
Position_1	12	32	23.197562265625	2470.206190142456	Position_1	Position_1_32	3.0	3235.1000370940515	0.7635640820434517
Position_1	12	34	13.542078827148435	2069.5247032887105	Position_1	Position_1_34	3.0	3235.1000370940515	0.6397096471698829
Position_1	12	36	27.236931498046875	3583.971305996083	Position_1	Position_1_36	3.0	3235.1000370940515	1.1078394067886097
Position_1	12	37	30.49427843945312	1551.9429668206858	Position_1	Position_1_37	3.0	3235.1000370940515	0.4797202401860587
Position_1	12	38	17.16662319238281	2787.679736588026	Position_1	Position_1_38	3.0	3235.1000370940515	0.8616981560459184
Position_1	12	39	5.228918962158203	1571.2981087775945	Position_1	Position_1_39	3.0	3235.1000370940515	0.48570309751194674
Position_1	12	40	13.568683229492189	3235.1000370940515	Position_1	Position_1_40	3.0	3235.1000370940515	1.0
Position_1	12	41	3.443875088134765	3492.0657072238973	Position_1	Position_1_41	3.0	3235.1000370940515	1.0794305175059338
Position_1	13	1	46.03585331640625	2775.163069573644	Position_1	Position_1_1	3.25	2968.5788582515365	0.934845662549853
Position_1	13	2	63.89679187890625	3260.0802096831712	Position_1	Position_1_2	3.25	2968.5788582515365	1.098195589657782
Position_1	13	3	79.14159275	1946.5196657501776	Position_1	Position_1_3	3.25	2968.5788582515365	0.6557075822121358
Position_1	13	4	53.938775	3453.253910832898	Position_1	Position_1_4	3.25	2968.5788582515365	1.1632683771341112
Position_1	13	5	107.59886147656248	4493.006914173841	Position_1	Position_1_5	3.25	2968.5788582515365	1.5135211590168698
Position_1	13	7	67.441957171875	4201.983629831265	Position_1	Position_1_7	3.25	2968.5788582515365	1.415486611767555
Position_1	13	10	65.88299742578124	1580.2863267914747	Position_1	Position_1_10	3.25	2968.5788582515365	0.532337661301761
Position_1	13	11	82.0663092734375	2947.379088336967	Position_1	Position_1_11	3.25	2968.5788582515365	0.9928586131860226
Position_1	13	13	42.43688130859375	3310.393166811559	Position_1	Position_1_13	3.25	2968.5788582515365	1.1151440891017284
Position_1	13	14	42.91323373046875	2448.8893697644453	Position_1	Position_1_14	3.25	2968.5788582515365	0.8249366066046893
Position_1	13	15	43.80258609375	2737.1051895813207	Position_1	Position_1_15	3.25	2968.5788582515365	0.922025427073697
Position_1	13	17	50.7472345703125	2333.295335536478	Position_1	Position_1_17	3.25	2968.5788582515365	0.785997424003338
Position_1	13	21	49.670517960937495	3429.8836056446025	Position_1	Position_1_21	3.25	2968.5788582515365	1.1553958204986914
Position_1	13	24	45.82116717578125	1856.5946390448505	Position_1	Position_1_24	3.25	2968.5788582515365	0.6254153006190869
Position_1	13	25	43.25208501367187	3529.791849216015	Position_1	Position_1_25	3.25	2968.5788582515365	1.1890510637453733
Position_1	13	26	40.82216254101562	4086.655014184476	Position_1	Position_1_26	3.25	2968.5788582515365	1.3766368384741092
Position_1	13	29	52.731422820312496	2447.487082422544	Position_1	Position_1_29	3.25	2968.5788582515365	0.8244642299528097
Position_1	13	30	58.03551501171875	4382.425714357438	Position_1	Position_1_30	3.25	2968.5788582515365	1.47627060745782
Position_1	13	31	41.147261890625	3435.304670529899	Position_1	Position_1_31	3.25	2968.5788582515365	1.157221968680751
Position_1	13	32	29.464770736328123	2176.9791134707507	Position_1	Position_1_32	3.25	2968.5788582515365	0.7333405031230903
Position_1	13	34	27.90843659570312	1877.515554475426	Position_1	Position_1_34	3.25	2968.5788582515365	0.6324627520864525
Position_1	13	36	33.596610673828124	2989.778628166106	Position_1	Position_1_36	3.25	2968.5788582515365	1.0071413868139774
Position_1	13	37	50.834066722656246	1577.5154139651634	Position_1	Position_1_37	3.25	2968.5788582515365	0.5314042473826363
Position_1	13	38	32.657566777343746	2181.384631972529	Position_1	Position_1_38	3.25	2968.5788582515365	0.7348245528021252
Position_1	13	39	16.828956031249998	1434.497493086748	Position_1	Position_1_39	3.25	2968.5788582515365	0.4832270125145514
Position_1	13	40	29.50990515429688	2444.757821190984	Position_1	Position_1_40	3.25	2968.5788582515365	0.8235448468533937
Position_1	13	41	12.967205109375	3018.5856333312577	Position_1	Position_1_41	3.25	2968.5788582515365	1.0168453584922366
Position_1	13	43	2.023491906616211	3394.8151361120526	Position_1	Position_1_43	3.25	2968.5788582515365	1.1435826023875832
Position_1	13	44	5.841653715820312	5357.802789074343	Position_1	Position_1_44	3.25	2968.5788582515365	1.804837615878608
Position_1	13	45	0.6620497903137207	6602.510173923822	Position_1	Position_1_45	3.25	2968.5788582515365	2.2241316431838483
Position_1	14	1	50.7351931796875	2659.92783161378	Position_1	Position_1_1	3.5	2803.8621466855134	0.9486656948374298
Position_1	14	2	59.11050028125	2777.21344616244	Position_1	Position_1_2	3.5	2803.8621466855134	0.9904957165763034
Position_1	14	3	86.8800579453125	1962.1933988324884	Position_1	Position_1_3	3.5	2803.8621466855134	0.6998180709961173
Position_1	14	4	59.34808378125	3005.8105312315784	Position_1	Position_1_4	3.5	2803.8621466855134	1.072025076120376
Position_1	14	5	118.888476265625	3876.73001023049	Position_1	Position_1_5	3.5	2803.8621466855134	1.3826393051503012
Position_1	14	7	67.89524066015625	4013.524185592943	Position_1	Position_1_7	3.5	2803.8621466855134	1.4314270729527088
Position_1	14	10	66.94627405468749	1518.1406071954632	Position_1	Position_1_10	3.5	2803.8621466855134	0.5414462365741053
Position_1	14	11	72.179526890625	3057.966447508535	Position_1	Position_1_11	3.5	2803.8621466855134	1.0906265313804397
Position_1	14	13	46.14458977734375	2830.5108472085867	Position_1	Position_1_13	3.5	2803.8621466855134	1.0095042834236965
Position_1	14	14	47.62121989453125	2137.9064734418107	Position_1	Position_1_14	3.5	2803.8621466855134	0.7624862998236419
Position_1	14	15	48.590671421875	2332.4347680766846	Position_1	Position_1_15	3.5	2803.8621466855134	0.8318649940882044
Position_1	14	17	54.637830757812495	2240.581701571659	Position_1	Position_1_17	3.5	2803.8621466855134	0.7991055138785206
Position_1	14	21	50.8954746953125	3592.8060897998207	Position_1	Position_1_21	3.5	2803.8621466855134	1.2813775791534294
Position_1	14	24	45.6550989296875	1751.3643855828043	Position_1	Position_1_24	3.5	2803.8621466855134	0.624625710523293
Position_1	14	25	48.92635898046875	3082.553011931695	Position_1	Position_1_25	3.5	2803.8621466855134	1.0993953520773574
Position_1	14	26	44.1096207578125	3614.9828783391154	Position_1	Position_1_26	3.5	2803.8621466855134	1.28928695107655
Position_1	14	29	64.627724046875	2172.8836328457096	Position_1	Position_1_29	3.5	2803.8621466855134	0.7749609357272815
Position_1	14	30	58.499300921875	4303.150323975142	Position_1	Position_1_30	3.5	2803.8621466855134	1.5347225001992195
Position_1	14	31	51.590298289062495	3044.886815103423	Position_1	Position_1_31	3.5	2803.8621466855134	1.0859616685159892
Position_1	14	32	34.13335202148437	2005.390922128881	Position_1	Position_1_32	3.5	2803.8621466855134	0.7152245072032101
Position_1	14	34	41.56058158398437	1726.9935695634254	Position_1	Position_1_34	3.5	2803.8621466855134	0.6159338366919821
Position_1	14	36	36.53011127734375	3194.712153766985	Position_1	Position_1_36	3.5	2803.8621466855134	1.1393970126325579
Position_1	14	37	55.525607757812494	1542.9122942844135	Position_1	Position_1_37	3.5	2803.8621466855134	0.5502810814391544
Position_1	14	38	45.65652871484375	2089.333485721195	Position_1	Position_1_38	3.5	2803.8621466855134	0.7451626993113861
Position_1	14	39	34.3682397265625	1252.6030500040315	Position_1	Position_1_39	3.5	2803.8621466855134	0.4467420238490512
Position_1	14	40	32.753848509765625	2251.819717697342	Position_1	Position_1_40	3.5	2803.8621466855134	0.803113562611932
Position_1	14	41	29.04696671679688	2442.3646849590546	Position_1	Position_1_41	3.5	2803.8621466855134	0.8710715995243239
Position_1	14	43	10.878995439941406	2164.4943174689524	Position_1	Position_1_43	3.5	2803.8621466855134	0.7719688787223841
Position_1	14	44	14.6641989140625	5161.897740319523	Position_1	Position_1_44	3.5	2803.8621466855134	1.840995551946617
Position_1	14	45	2.817596694580078	5102.00092867563	Position_1	Position_1_45	3.5	2803.8621466855134	1.8196332992714284
Position_1	14	47	13.496594761718749	5796.622633182161	Position_1	Position_1_47	3.5	2803.8621466855134	2.0673707657255664
Position_1	14	48	14.85056491015625	4521.354377620118	Position_1	Position_1_48	3.5	2803.8621466855134	1.6125451755767939
Position_1	14	49	12.002491370117188	4281.876894670801	Position_1	Position_1_49	3.5	2803.8621466855134	1.5271353121737712
Position_1	14	50	2.394274029296875	4010.2423240328726	Position_1	Position_1_50	3.5	2803.8621466855134	1.430256594024581
Position_1	15	1	38.696282582031245	3290.6581614216125	Position_1	Position_1_1	3.75	2881.442007168751	1.142017834554633
Position_1	15	2	54.5961954140625	2613.504979408804	Position_1	Position_1_2	3.75	2881.442007168751	0.9070128681773413
Position_1	15	3	110.38196167968748	1742.9215091898325	Position_1	Position_1_3	3.75	2881.442007168751	0.6048782189103966
Position_1	15	4	53.778171132812496	3134.540531818216	Position_1	Position_1_4	3.75	2881.442007168751	1.0878374522269685
Position_1	15	5	123.973811328125	3179.687291678219	Position_1	Position_1_5	3.75	2881.442007168751	1.103505565535403
Position_1	15	7	63.70673963671874	3363.982871740931	Position_1	Position_1_7	3.75	2881.442007168751	1.1674650620667237
Position_1	15	10	67.69392691015625	1304.158631021502	Position_1	Position_1_10	3.75	2881.442007168751	0.4526062394373653
Position_1	15	11	57.2190348984375	2925.89279427594	Position_1	Position_1_11	3.75	2881.442007168751	1.0154265770390658
Position_1	15	13	47.568089078125	2844.805309683597	Position_1	Position_1_13	3.75	2881.442007168751	0.9872852907002795
Position_1	15	14	52.06356757421874	1858.46163383272	Position_1	Position_1_14	3.75	2881.442007168751	0.6449762407881352
Position_1	15	15	54.436392226562496	2341.199028050953	Position_1	Position_1_15	3.75	2881.442007168751	0.8125095081651044
Position_1	15	17	47.65899741796875	2303.267683303	Position_1	Position_1_17	3.75	2881.442007168751	0.7993454935316037
Position_1	15	21	48.55309146875	3486.542740133922	Position_1	Position_1_21	3.75	2881.442007168751	1.209999275175325
Position_1	15	24	44.163848609375	1777.5074840716518	Position_1	Position_1_24	3.75	2881.442007168751	0.6168812280966904
Position_1	15	25	48.34928209375	2937.658234330371	Position_1	Position_1_25	3.75	2881.442007168751	1.0195097548455807
Position_1	15	26	39.364356195312496	3274.672658503456	Position_1	Position_1_26	3.75	2881.442007168751	1.1364700904465144
Position_1	15	29	58.0948744921875	2389.6157756584435	Position_1	Position_1_29	3.75	2881.442007168751	0.8293124656728502
Position_1	15	30	57.03567925	3777.4809261378336	Position_1	Position_1_30	3.75	2881.442007168751	1.3109689234556254
Position_1	15	31	46.623936949218745	3131.287530265044	Position_1	Position_1_31	3.75	2881.442007168751	1.0867085030601698
Position_1	15	32	38.219493425781245	1911.565043658194	Position_1	Position_1_32	3.75	2881.442007168751	0.663405697183009
Position_1	15	34	52.92485975390625	1488.107054209892	Position_1	Position_1_34	3.75	2881.442007168751	0.5164452557114197
Position_1	15	36	41.68628049609375	3106.4645451658143	Position_1	Position_1_36	3.75	2881.442007168751	1.0780937244050823
Position_1	15	37	55.338175921875	1702.3699471418297	Position_1	Position_1_37	3.75	2881.442007168751	0.5908048619082031
Position_1	15	38	34.676077669921874	2918.078704653905	Position_1	Position_1_38	3.75	2881.442007168751	1.0127147092997206
Position_1	15	39	36.47332541015625	1426.494552249194	Position_1	Position_1_39	3.75	2881.442007168751	0.4950627320279959
Position_1	15	40	39.99892084375	2157.182007934965	Position_1	Position_1_40	3.75	2881.442007168751	0.7486466854332322
Position_1	15	41	35.4055150625	2421.4279783973043	Position_1	Position_1_41	3.75	2881.442007168751	0.8403528415192894
Position_1	15	43	26.383248375	1881.3127993812805	Position_1	Position_1_43	3.75	2881.442007168751	0.6529067025124069
Position_1	15	44	20.6643573125	5318.380005722462	Position_1	Position_1_44	3.75	2881.442007168751	1.845735570069029
Position_1	15	45	15.391395443359372	3250.32257043231	Position_1	Position_1_45	3.75	2881.442007168751	1.128019429974929
Position_1	15	47	28.0372654375	5629.769197184862	Position_1	Position_1_47	3.75	2881.442007168751	1.95380270821989
Position_1	15	48	28.807683072265625	3512.766591218545	Position_1	Position_1_48	3.75	2881.442007168751	1.2191002222078802
Position_1	15	49	31.5738988125	3314.153963885352	Position_1	Position_1_49	3.75	2881.442007168751	1.1501720165250784
Position_1	15	50	13.660767892578123	2254.1262306949147	Position_1	Position_1_50	3.75	2881.442007168751	0.7822910282722557
Position_1	15	52	18.375808096679688	1738.5876154597545	Position_1	Position_1_52	3.75	2881.442007168751	0.6033741477823658
Position_1	15	53	39.1591534296875	2384.6531863277105	Position_1	Position_1_53	3.75	2881.442007168751	0.8275902067072398
Position_1	15	54	7.119090714355468	2718.1574586188526	Position_1	Position_1_54	3.75	2881.442007168751	0.9433323495167829
Position_1	15	55	8.894059802246094	5806.497199433199	Position_1	Position_1_55	3.75	2881.442007168751	2.0151358885541306
Position_1	15	56	1.331908644714355	3997.1638925723128	Position_1	Position_1_56	3.75	2881.442007168751	1.3872095577935468
Position_1	15	57	6.038514334960937	4604.822340703377	Position_1	Position_1_57	3.75	2881.442007168751	1.598096484068401
Position_1	16	1	41.83916872265625	2832.1285622899886	Position_1	Position_1_1	4.0	2557.95626847574	1.107184120851927
Position_1	16	2	54.608319992187496	2764.409561150368	Position_1	Position_1_2	4.0	2557.95626847574	1.0807102510777682
Position_1	16	3	110.20060253125	1549.527868629231	Position_1	Position_1_3	4.0	2557.95626847574	0.6057679279843899
Position_1	16	4	45.0901102265625	3317.3920107308395	Position_1	Position_1_4	4.0	2557.95626847574	1.2968916050733108
Position_1	16	5	110.885214859375	3420.272211480987	Position_1	Position_1_5	4.0	2557.95626847574	1.3371112921797885
Position_1	16	7	56.00743495703125	3624.273067512709	Position_1	Position_1_7	4.0	2557.95626847574	1.4168627947937422
Position_1	16	10	62.64384255078125	1172.157159930044	Position_1	Position_1_10	4.0	2557.95626847574	0.4582397183156381
Position_1	16	11	51.9987593125	3221.0264853784333	Position_1	Position_1_11	4.0	2557.95626847574	1.259218746260197
Position_1	16	13	52.2164298046875	2615.446636721721	Position_1	Position_1_13	4.0	2557.95626847574	1.0224751177158469
Position_1	16	14	51.7326425	1958.4650335341264	Position_1	Position_1_14	4.0	2557.95626847574	0.7656366364313005
Position_1	16	15	62.336823484375	2113.673859540508	Position_1	Position_1_15	4.0	2557.95626847574	0.8263135244294167
Position_1	16	17	51.9090935859375	2082.378509912266	Position_1	Position_1_17	4.0	2557.95626847574	0.814079011269858
Position_1	16	21	53.30657599609375	3025.507182889537	Position_1	Position_1_21	4.0	2557.95626847574	1.1827829975734516
Position_1	16	24	48.6596858515625	1852.4134623027533	Position_1	Position_1_24	4.0	2557.95626847574	0.7241771429527164
Position_1	16	25	41.35304696875	2557.95626847574	Position_1	Position_1_25	4.0	2557.95626847574	1.0
Position_1	16	26	43.10524867773437	2878.797583144068	Position_1	Position_1_26	4.0	2557.95626847574	1.1254287724236638
Position_1	16	29	51.7698273125	2270.7683571102266	Position_1	Position_1_29	4.0	2557.95626847574	0.8877275913959835
Position_1	16	30	57.22385457421875	3101.3290055430166	Position_1	Position_1_30	4.0	2557.95626847574	1.2124245608745559
Position_1	16	31	42.3241258515625	3083.582938928774	Position_1	Position_1_31	4.0	2557.95626847574	1.2054869650943054
Position_1	16	32	45.4130441015625	1673.9809658775075	Position_1	Position_1_32	4.0	2557.95626847574	0.6544212606398527
Position_1	16	34	54.14263116796874	1510.4539734547327	Position_1	Position_1_34	4.0	2557.95626847574	0.5904924928035602
Position_1	16	36	47.121762144531246	2974.029777996918	Position_1	Position_1_36	4.0	2557.95626847574	1.1626585703003873
Position_1	16	37	59.117311257812496	1689.9972801941688	Position_1	Position_1_37	4.0	2557.95626847574	0.6606826320769044
Position_1	16	38	39.15826436328125	2557.6003457932225	Position_1	Position_1_38	4.0	2557.95626847574	0.999860856619441
Position_1	16	39	38.89857118554687	1682.2126024767697	Position_1	Position_1_39	4.0	2557.95626847574	0.6576393127624433
Position_1	16	40	40.42035651757812	2087.490128925536	Position_1	Position_1_40	4.0	2557.95626847574	0.8160773327721704
Position_1	16	41	37.77481984375	2285.631902162958	Position_1	Position_1_41	4.0	2557.95626847574	0.893538302562515
Position_1	16	43	45.957911828125	1448.9354492015088	Position_1	Position_1_43	4.0	2557.95626847574	0.5664426194685942
Position_1	16	44	31.265785310546875	4062.479729392008	Position_1	Position_1_44	4.0	2557.95626847574	1.5881740354430678
Position_1	16	45	29.559802056640624	2542.3200076400253	Position_1	Position_1_45	4.0	2557.95626847574	0.9938872055678135
Position_1	16	47	40.57660343945312	4407.583354571	Position_1	Position_1_47	4.0	2557.95626847574	1.723087845124668
Position_1	16	48	37.91544311328125	3128.792958429573	Position_1	Position_1_48	4.0	2557.95626847574	1.2231612389112456
Position_1	16	49	37.283329896484375	2901.3630620122344	Position_1	Position_1_49	4.0	2557.95626847574	1.1342504552437587
Position_1	16	50	25.9865791796875	2672.157717069444	Position_1	Position_1_50	4.0	2557.95626847574	1.044645582882367
Position_1	16	52	28.96766043359375	1620.3899127272907	Position_1	Position_1_52	4.0	2557.95626847574	0.6334705298511082
Position_1	16	53	43.6787615	2462.2929100657943	Position_1	Position_1_53	4.0	2557.95626847574	0.9626016442935709
Position_1	16	54	19.740619916015625	2372.0029929668217	Position_1	Position_1_54	4.0	2557.95626847574	0.9273039661386682
Position_1	16	55	21.86650507421875	4902.351123347757	Position_1	Position_1_55	4.0	2557.95626847574	1.916510920755114
Position_1	16	56	4.917512729980468	2035.7852739182963	Position_1	Position_1_56	4.0	2557.95626847574	0.7958639868113929
Position_1	16	57	16.279017766601562	3376.566772287856	Position_1	Position_1_57	4.0	2557.95626847574	1.3200252146217955
Position_1	16	60	2.947722091552734	2190.3111524423284	Position_1	Position_1_60	4.0	2557.95626847574	0.856273885302782
Position_1	16	61	5.089788518310547	3756.176271050402	Position_1	Position_1_61	4.0	2557.95626847574	1.4684286503805903
Position_1	16	62	18.452985299804688	2124.526547109539	Position_1	Position_1_62	4.0	2557.95626847574	0.8305562426114198
Position_1	16	63	0.8334076322021484	2856.145349957592	Position_1	Position_1_63	4.0	2557.95626847574	1.1165731741221439
Position_1	16	64	5.551704984375	5560.205222449187	Position_1	Position_1_64	4.0	2557.95626847574	2.173690493060093
Position_1	17	1	37.11973647851562	3169.462668888101	Position_1	Position_1_1	4.25	2479.3608785086353	1.278338581672939
Position_1	17	2	61.29455169921874	2693.4033744316725	Position_1	Position_1_2	4.25	2479.3608785086353	1.0863297060861048
Position_1	17	3	101.1650674375	1556.9994304433671	Position_1	Position_1_3	4.25	2479.3608785086353	0.627984188965634
Position_1	17	4	49.94330537109375	2906.195313296328	Position_1	Position_1_4	4.25	2479.3608785086353	1.1721550253081507
Position_1	17	5	112.7338594765625	3403.0089550255434	Position_1	Position_1_5	4.25	2479.3608785086353	1.3725347465644022
Position_1	17	7	53.474167613281246	3747.692967454213	Position_1	Position_1_7	4.25	2479.3608785086353	1.5115560626690594
Position_1	17	10	57.6661885078125	1289.449172413141	Position_1	Position_1_10	4.25	2479.3608785086353	0.5200732106367508
Position_1	17	11	62.428537703125	2906.9558038184814	Position_1	Position_1_11	4.25	2479.3608785086353	1.1724617537593194
Position_1	17	13	50.9567006953125	2321.7078385032582	Position_1	Position_1_13	4.25	2479.3608785086353	0.936413838997005
Position_1	17	14	47.76549821484375	1944.340254437452	Position_1	Position_1_14	4.25	2479.3608785086353	0.7842102661581865
Position_1	17	15	60.4928685625	2140.4750554471807	Position_1	Position_1_15	4.25	2479.3608785086353	0.8633172661555835
Position_1	17	17	58.86326703125	2066.781712012976	Position_1	Position_1_17	4.25	2479.3608785086353	0.8335945484693498
Position_1	17	21	56.110109128906245	2724.4313944559726	Position_1	Position_1_21	4.25	2479.3608785086353	1.0988442296043446
Position_1	17	24	54.14643699609375	1792.9509335749754	Position_1	Position_1_24	4.25	2479.3608785086353	0.7231504494228594
Position_1	17	25	42.5153947109375	2639.0183020702484	Position_1	Position_1_25	4.25	2479.3608785086353	1.0643945885189772
Position_1	17	26	44.158992539062496	2709.6514053084543	Position_1	Position_1_26	4.25	2479.3608785086353	1.0928830202960778
Position_1	17	29	41.84641643359375	2595.1428539588883	Position_1	Position_1_29	4.25	2479.3608785086353	1.0466983150592815
Position_1	17	30	50.86479410546875	3732.0649306492433	Position_1	Position_1_30	4.25	2479.3608785086353	1.5052528105122496
Position_1	17	31	43.504075548828126	2828.823087970396	Position_1	Position_1_31	4.25	2479.3608785086353	1.1409485051131267
Position_1	17	32	45.89636867578125	1464.6070004360458	Position_1	Position_1_32	4.25	2479.3608785086353	0.5907195733914395
Position_1	17	34	61.08855865234375	1419.1715235994802	Position_1	Position_1_34	4.25	2479.3608785086353	0.5723940939380832
Position_1	17	36	46.2509709921875	2866.797985680935	Position_1	Position_1_36	4.25	2479.3608785086353	1.1562649110626235
Position_1	17	37	55.76706467578125	1766.073980715253	Position_1	Position_1_37	4.25	2479.3608785086353	0.7123101747808359
Position_1	17	38	47.572789171874994	2149.2798693351915	Position_1	Position_1_38	4.25	2479.3608785086353	0.8668685095281525
Position_1	17	39	45.8745059609375	1503.5729589197097	Position_1	Position_1_39	4.25	2479.3608785086353	0.6064357036334809
Position_1	17	40	43.23343541601562	1922.0771886477653	Position_1	Position_1_40	4.25	2479.3608785086353	0.7752309094285287
Position_1	17	41	37.12590275195312	2467.1813085680355	Position_1	Position_1_41	4.25	2479.3608785086353	0.9950876171169055
Position_1	17	43	53.5116591796875	1201.3056243873418	Position_1	Position_1_43	4.25	2479.3608785086353	0.48452229556430737
Position_1	17	44	42.293614236328125	3178.512036204569	Position_1	Position_1_44	4.25	2479.3608785086353	1.281988460718345
Position_1	17	45	34.17883998632812	2499.835460321464	Position_1	Position_1_45	4.25	2479.3608785086353	1.008258007936765
Position_1	17	47	45.4099037734375	5107.181468710328	Position_1	Position_1_47	4.25	2479.3608785086353	2.0598782182053132
Position_1	17	48	37.37238471484375	3171.658150151421	Position_1	Position_1_48	4.25	2479.3608785086353	1.2792240845790914
Position_1	17	49	48.86340683984375	2596.557933066798	Position_1	Position_1_49	4.25	2479.3608785086353	1.0472690585602278
Position_1	17	50	35.118897730468746	2205.731447990502	Position_1	Position_1_50	4.25	2479.3608785086353	0.889637110559426
Position_1	17	52	33.55974301367187	1557.3662021940231	Position_1	Position_1_52	4.25	2479.3608785086353	0.6281321189236466
Position_1	17	53	37.43405524804688	2606.30007371353	Position_1	Position_1_53	4.25	2479.3608785086353	1.051198353698817
Position_1	17	54	28.424641029296872	2491.540448449235	Position_1	Position_1_54	4.25	2479.3608785086353	1.0049123828830944
Position_1	17	55	23.63553925390625	4703.5243046109135	Position_1	Position_1_55	4.25	2479.3608785086353	1.8970712756588055
Position_1	17	56	20.68337995410156	1585.5932949162489	Position_1	Position_1_56	4.25	2479.3608785086353	0.6395169451370878
Position_1	17	57	22.852019587890624	3116.3276697923784	Position_1	Position_1_57	4.25	2479.3608785086353	1.2569076558418901
Position_1	17	60	11.11671996875	1811.6212129925807	Position_1	Position_1_60	4.25	2479.3608785086353	0.7306807285280278
Position_1	17	61	20.924580810546875	1862.400625072971	Position_1	Position_1_61	4.25	2479.3608785086353	0.751161576040204
Position_1	17	62	39.439087166015625	1730.5384593603983	Position_1	Position_1_62	4.25	2479.3608785086353	0.6979776418837977
Position_1	17	63	3.218730394042969	2553.50607626502	Position_1	Position_1_63	4.25	2479.3608785086353	1.0299049639764357
Position_1	17	64	15.0227474375	4163.701636832374	Position_1	Position_1_64	4.25	2479.3608785086353	1.6793447347353845
Position_1	17	67	4.467136254882813	2304.05414615987	Position_1	Position_1_67	4.25	2479.3608785086353	0.9292935797009856
Position_1	17	68	8.194554961914061	1985.0231071708515	Position_1	Position_1_68	4.25	2479.3608785086353	0.8006188709264729
Position_1	17	69	2.256057673095703	2090.0554850690137	Position_1	Position_1_69	4.25	2479.3608785086353	0.8429815535067273
Position_1	18	1	41.83628315625	2549.3546692756418	Position_1	Position_1_1	4.5	2227.2363724651814	1.144626902107354
Position_1	18	2	63.80110545703125	2616.611625924676	Position_1	Position_1_2	4.5	2227.2363724651814	1.1748243959524245
Position_1	18	3	85.57241803515625	1837.3527112570312	Position_1	Position_1_3	4.5	2227.2363724651814	0.8249473356181708
Position_1	18	4	51.128139734375	2552.7420527917607	Position_1	Position_1_4	4.5	2227.2363724651814	1.1461477930006587
Position_1	18	5	108.8868639375	3562.9099894067763	Position_1	Position_1_5	4.5	2227.2363724651814	1.5996999840044932
Position_1	18	7	49.80640994140625	3721.000306681288	Position_1	Position_1_7	4.5	2227.2363724651814	1.670680468711436
Position_1	18	10	79.82133860937499	1075.3783932040092	Position_1	Position_1_10	4.5	2227.2363724651814	0.48283083308923497
Position_1	18	11	67.45269355859375	2945.797855016637	Position_1	Position_1_11	4.5	2227.2363724651814	1.322624707208839
Position_1	18	13	52.30310078125	1892.6538807074687	Position_1	Position_1_13	4.5	2227.2363724651814	0.8497768373873199
Position_1	18	14	48.8075308359375	1859.360798825512	Position_1	Position_1_14	4.5	2227.2363724651814	0.8348286790806616
Position_1	18	15	64.72959233984375	2048.436020966736	Position_1	Position_1_15	4.5	2227.2363724651814	0.9197209808043216
Position_1	18	17	59.946383878906246	2156.196622923785	Position_1	Position_1_17	4.5	2227.2363724651814	0.9681040816234664
Position_1	18	21	53.899208945312495	2556.4541639685885	Position_1	Position_1_21	4.5	2227.2363724651814	1.1478144823663317
Position_1	18	24	50.086216296874994	1659.4490451599468	Position_1	Position_1_24	4.5	2227.2363724651814	0.745070916439467
Position_1	18	25	62.47851259375	2110.5015872799545	Position_1	Position_1_25	4.5	2227.2363724651814	0.9475876082896307
Position_1	18	26	53.10923444921875	2493.2037569427	Position_1	Position_1_26	4.5	2227.2363724651814	1.1194158768982103
Position_1	18	29	41.91721939453125	2723.8334378739764	Position_1	Position_1_29	4.5	2227.2363724651814	1.2229655871052179
Position_1	18	30	54.79735838671875	3707.989830186676	Position_1	Position_1_30	4.5	2227.2363724651814	1.6648389349364594
Position_1	18	31	48.18943211328125	2764.6676057849536	Position_1	Position_1_31	4.5	2227.2363724651814	1.2412995944049374
Position_1	18	32	48.530402078125	1214.8643864096953	Position_1	Position_1_32	4.5	2227.2363724651814	0.5454582196253566
Position_1	18	34	63.89623036328125	1395.8189852749772	Position_1	Position_1_34	4.5	2227.2363724651814	0.6267044677121706
Position_1	18	36	54.695552484375	2448.899383549855	Position_1	Position_1_36	4.5	2227.2363724651814	1.0995237927258388
Position_1	18	37	39.88998941210937	1945.3359029439043	Position_1	Position_1_37	4.5	2227.2363724651814	0.8734303763146343
Position_1	18	38	52.0741167890625	1921.097895826208	Position_1	Position_1_38	4.5	2227.2363724651814	0.8625478281408773
Position_1	18	39	50.297013421875	1504.6903070891565	Position_1	Position_1_39	4.5	2227.2363724651814	0.6755862672194571
Position_1	18	40	39.829361322265626	1989.4440453904413	Position_1	Position_1_40	4.5	2227.2363724651814	0.893234355358725
Position_1	18	41	30.81685096875	3223.197906383573	Position_1	Position_1_41	4.5	2227.2363724651814	1.4471737020063242
Position_1	18	43	46.5102872265625	1473.4610195861442	Position_1	Position_1_43	4.5	2227.2363724651814	0.661564725595455
Position_1	18	44	51.4975234296875	3312.134311052818	Position_1	Position_1_44	4.5	2227.2363724651814	1.4871049844551678
Position_1	18	45	32.12808873828125	2820.6826616848693	Position_1	Position_1_45	4.5	2227.2363724651814	1.2664496218525927
Position_1	18	47	53.970885375	4508.71310345329	Position_1	Position_1_47	4.5	2227.2363724651814	2.024353211537621
Position_1	18	48	58.28937206640624	2552.802214539489	Position_1	Position_1_48	4.5	2227.2363724651814	1.1461748048385003
Position_1	18	49	62.6018276640625	2298.2761220065777	Position_1	Position_1_49	4.5	2227.2363724651814	1.0318959183765337
Position_1	18	50	42.0782651953125	1893.6866158618216	Position_1	Position_1_50	4.5	2227.2363724651814	0.8502405219639191
Position_1	18	52	39.03727334375	1385.2645881480416	Position_1	Position_1_52	4.5	2227.2363724651814	0.6219656814488816
Position_1	18	53	36.58767702734375	2642.365076300084	Position_1	Position_1_53	4.5	2227.2363724651814	1.186387358327587
Position_1	18	54	36.1974080703125	2326.829321938889	Position_1	Position_1_54	4.5	2227.2363724651814	1.044715931683297
Position_1	18	55	27.833957787109373	4379.429547001423	Position_1	Position_1_55	4.5	2227.2363724651814	1.96630658566074
Position_1	18	56	34.252206162109374	1579.215621662833	Position_1	Position_1_56	4.5	2227.2363724651814	0.7090471587058823
Position_1	18	57	30.249499220703125	2851.1719542945552	Position_1	Position_1_57	4.5	2227.2363724651814	1.2801389154482874
Position_1	18	60	24.452632875	1733.2888612501283	Position_1	Position_1_60	4.5	2227.2363724651814	0.7782240280728107
Position_1	18	61	32.95427059375	1711.2226798547435	Position_1	Position_1_61	4.5	2227.2363724651814	0.7683166012418806
Position_1	18	62	48.78152954296875	1605.0571515633922	Position_1	Position_1_62	4.5	2227.2363724651814	0.7206496676357974
Position_1	18	63	14.472274953125	1643.401744493964	Position_1	Position_1_63	4.5	2227.2363724651814	0.7378658883318212
Position_1	18	64	24.41623054492188	3597.5191576459706	Position_1	Position_1_64	4.5	2227.2363724651814	1.6152390478717413
Position_1	18	67	17.67989006738281	1824.9305456992363	Position_1	Position_1_67	4.5	2227.2363724651814	0.8193699457589859
Position_1	18	68	21.216705415039065	1442.187917111158	Position_1	Position_1_68	4.5	2227.2363724651814	0.6475235116221163
Position_1	18	69	9.120033446777343	2017.7400938545484	Position_1	Position_1_69	4.5	2227.2363724651814	0.9059389110196888
Position_1	18	74	5.507219168945312	3216.081678125518	Position_1	Position_1_74	4.5	2227.2363724651814	1.4439786085954804
Position_1	18	75	2.4465849938964843	4049.629148171377	Position_1	Position_1_75	4.5	2227.2363724651814	1.8182305202249858
Position_1	18	76	6.689781473632812	3948.445580673672	Position_1	Position_1_76	4.5	2227.2363724651814	1.7728004218534728
Position_1	18	77	1.3075170786132813	1733.6748872249104	Position_1	Position_1_77	4.5	2227.2363724651814	0.778397348686444
Position_1	19	1	55.0747731015625	2279.8209048646413	Position_1	Position_1_1	4.75	2312.721720642383	0.9857739841831887
Position_1	19	2	68.62737904687499	2339.3870235134764	Position_1	Position_1_2	4.75	2312.721720642383	1.0115298363106509
Position_1	19	3	97.16692021093748	1800.2168168939652	Position_1	Position_1_3	4.75	2312.721720642383	0.7783975049077396
Position_1	19	4	52.4918012265625	2244.3024136664967	Position_1	Position_1_4	4.75	2312.721720642383	0.9704161091387674
Position_1	19	5	108.39091046093748	3031.2113857846834	Position_1	Position_1_5	4.75	2312.721720642383	1.310668446933915
Position_1	19	7	50.1579863125	3716.110489092097	Position_1	Position_1_7	4.75	2312.721720642383	1.6068126380807752
Position_1	19	10	72.2838544140625	1077.1087410831892	Position_1	Position_1_10	4.75	2312.721720642383	0.46573209888131756
Position_1	19	11	69.48918075	2568.194933061748	Position_1	Position_1_11	4.75	2312.721720642383	1.110464311438388
Position_1	19	13	44.9377315234375	1924.377130875872	Position_1	Position_1_13	4.75	2312.721720642383	0.8320833041432049
Position_1	19	14	55.236567589843744	1494.4370193587	Position_1	Position_1_14	4.75	2312.721720642383	0.6461810800754724
Position_1	19	15	60.294362390625	2055.8970206354497	Position_1	Position_1_15	4.75	2312.721720642383	0.8889513175257431
Position_1	19	17	58.24067618359375	2014.9368689394323	Position_1	Position_1_17	4.75	2312.721720642383	0.8712405175923035
Position_1	19	21	56.098067738281244	2397.142237526339	Position_1	Position_1_21	4.75	2312.721720642383	1.036502669616692
Position_1	19	24	53.548490445312495	1565.8464615607888	Position_1	Position_1_24	4.75	2312.721720642383	0.6770578784229425
Position_1	19	25	45.8661664140625	2488.3338254827663	Position_1	Position_1_25	4.75	2312.721720642383	1.0759330892571048
Position_1	19	26	56.631200828125	2317.7783537901582	Position_1	Position_1_26	4.75	2312.721720642383	1.0021864425376568
Position_1	19	29	44.169905699218745	2598.5199455477004	Position_1	Position_1_29	4.75	2312.721720642383	1.1235765731581118
Position_1	19	30	55.810010222656246	3255.488691329785	Position_1	Position_1_30	4.75	2312.721720642383	1.4076439297787797
Position_1	19	31	46.721926625	2906.5276463986456	Position_1	Position_1_31	4.75	2312.721720642383	1.256756323277548
Position_1	19	32	47.4861701875	1224.277255160525	Position_1	Position_1_32	4.75	2312.721720642383	0.5293664361921023
Position_1	19	34	54.88982129296875	1472.7641664797566	Position_1	Position_1_34	4.75	2312.721720642383	0.6368099340852305
Position_1	19	36	61.752446894531246	1936.1715906988904	Position_1	Position_1_36	4.75	2312.721720642383	0.8371831221272477
Position_1	19	37	32.53043028125	2375.490075526445	Position_1	Position_1_37	4.75	2312.721720642383	1.0271404701758184
Position_1	19	38	62.090702867187495	1557.6091613251274	Position_1	Position_1_38	4.75	2312.721720642383	0.6734961441415809
Position_1	19	39	54.73068360546875	1499.6053980079948	Position_1	Position_1_39	4.75	2312.721720642383	0.648415840359498
Position_1	19	40	39.01545222265625	1919.7351066416527	Position_1	Position_1_40	4.75	2312.721720642383	0.8300761347579794
Position_1	19	41	30.5797353984375	2899.694964869954	Position_1	Position_1_41	4.75	2312.721720642383	1.2538019334485833
Position_1	19	43	59.202401671875	1332.0839898634774	Position_1	Position_1_43	4.75	2312.721720642383	0.5759810953362244
Position_1	19	44	48.789531140625	3324.396814498353	Position_1	Position_1_44	4.75	2312.721720642383	1.4374391803502267
Position_1	19	45	38.023995001953125	2647.6101283030143	Position_1	Position_1_45	4.75	2312.721720642383	1.1448027251491426
Position_1	19	47	59.167462921875	3736.9613786123273	Position_1	Position_1_47	4.75	2312.721720642383	1.6158283745328197
Position_1	19	48	71.34894649609375	2512.87188822862	Position_1	Position_1_48	4.75	2312.721720642383	1.086543126135661
Position_1	19	49	57.230608359375	2341.602460204861	Position_1	Position_1_49	4.75	2312.721720642383	1.0124877711419842
Position_1	19	50	48.51190845703125	1752.8509094310466	Position_1	Position_1_50	4.75	2312.721720642383	0.7579169139917853
Position_1	19	52	44.90823115625	1248.698862080493	Position_1	Position_1_52	4.75	2312.721720642383	0.5399261186225438
Position_1	19	53	38.55881523828125	2312.721720642383	Position_1	Position_1_53	4.75	2312.721720642383	1.0
Position_1	19	54	41.67390375585937	2057.297524846458	Position_1	Position_1_54	4.75	2312.721720642383	0.8895568829072189
Position_1	19	55	33.687053683593746	4344.858341284951	Position_1	Position_1_55	4.75	2312.721720642383	1.8786775350032692
Position_1	19	56	42.288760765625	1489.7034849250738	Position_1	Position_1_56	4.75	2312.721720642383	0.6441343425058907
Position_1	19	57	38.71283689453125	2365.635885584329	Position_1	Position_1_57	4.75	2312.721720642383	1.0228796073776003
Position_1	19	60	34.30304672265625	1610.9606120309652	Position_1	Position_1_60	4.75	2312.721720642383	0.6965648299370423
Position_1	19	61	40.51363570117187	1514.447193960111	Position_1	Position_1_61	4.75	2312.721720642383	0.6548332989839596
Position_1	19	62	57.6639840390625	1588.4743905782186	Position_1	Position_1_62	4.75	2312.721720642383	0.6868419907160309
Position_1	19	63	28.400727222656247	1492.05099577623	Position_1	Position_1_63	4.75	2312.721720642383	0.6451493850119576
Position_1	19	64	28.233554142578125	3483.172286305476	Position_1	Position_1_64	4.75	2312.721720642383	1.5060922614321226
Position_1	19	67	32.195442017578124	1679.3089906507932	Position_1	Position_1_67	4.75	2312.721720642383	0.7261180520172342
Position_1	19	68	32.2065709453125	1159.97476376003	Position_1	Position_1_68	4.75	2312.721720642383	0.5015626192319562
Position_1	19	69	25.18368982421875	1706.1363852444306	Position_1	Position_1_69	4.75	2312.721720642383	0.7377179753258568
Position_1	19	74	16.677058255859375	2359.4745928449456	Position_1	Position_1_74	4.75	2312.721720642383	1.020215520001938
Position_1	19	75	14.482773475585937	2563.893288594259	Position_1	Position_1_75	4.75	2312.721720642383	1.1086043191924149
Position_1	19	76	18.62412798339844	2478.666385945679	Position_1	Position_1_76	4.75	2312.721720642383	1.0717529756486237
Position_1	19	77	5.546954198242188	1495.0461252375933	Position_1	Position_1_77	4.75	2312.721720642383	0.6464444519604063
Position_1	19	80	8.537301759765624	1718.1964884845077	Position_1	Position_1_80	4.75	2312.721720642383	0.7429326551260392
Position_1	19	81	10.653214166503906	2568.06913374658	Position_1	Position_1_81	4.75	2312.721720642383	1.1104099169498316
Position_1	19	82	8.600845311523438	4378.179848043068	Position_1	Position_1_82	4.75	2312.721720642383	1.8930854538033146
Position_1	19	83	16.72522641796875	6447.2014947466805	Position_1	Position_1_83	4.75	2312.721720642383	2.7877117411929273
Position_1	19	84	15.309836598632812	2817.9330955072296	Position_1	Position_1_84	4.75	2312.721720642383	1.2184488390261319
Position_1	19	85	2.292935894165039	3550.386883700453	Position_1	Position_1_85	4.75	2312.721720642383	1.5351552467429135
Position_1	19	86	2.6958950068359373	5396.582215081949	Position_1	Position_1_86	4.75	2312.721720642383	2.3334334463650865
Position_1	20	1	44.05794572265625	2672.779870797183	Position_1	Position_1_1	5.0	2082.2904172506105	1.2835768962171163
Position_1	20	2	66.241686328125	2241.1739659186464	Position_1	Position_1_2	5.0	2082.2904172506105	1.0763023002707859
Position_1	20	3	114.397682265625	1642.385089435545	Position_1	Position_1_3	5.0	2082.2904172506105	0.7887396857946922
Position_1	20	4	49.37268071484375	2510.8554948161063	Position_1	Position_1_4	5.0	2082.2904172506105	1.2058142677962085
Position_1	20	5	105.553977546875	2729.5423092047886	Position_1	Position_1_5	5.0	2082.2904172506105	1.3108365128091923
Position_1	20	7	54.28873961328125	3379.752875394375	Position_1	Position_1_7	5.0	2082.2904172506105	1.623093900540969
Position_1	20	10	76.17256848437499	920.9970949070048	Position_1	Position_1_10	5.0	2082.2904172506105	0.4423000208218121
Position_1	20	11	62.862610078125	2315.376642279572	Position_1	Position_1_11	5.0	2082.2904172506105	1.111937423856909
Position_1	20	13	49.93070246484375	1894.7164598001584	Position_1	Position_1_13	5.0	2082.2904172506105	0.9099194061037275
Position_1	20	14	57.45686796093749	1412.1698592763537	Position_1	Position_1_14	5.0	2082.2904172506105	0.6781810296860211
Position_1	20	15	59.61080550390625	2041.64646740456	Position_1	Position_1_15	5.0	2082.2904172506105	0.9804811329345138
Position_1	20	17	58.808425671875	1955.4802389602507	Position_1	Position_1_17	5.0	2082.2904172506105	0.93910062821218
Position_1	20	21	57.937410953125	2600.0972822859526	Position_1	Position_1_21	5.0	2082.2904172506105	1.2486717802404517
Position_1	20	24	59.1098035859375	1385.7793105005408	Position_1	Position_1_24	5.0	2082.2904172506105	0.6655072217689401
Position_1	20	25	53.13506416796875	2139.08160035225	Position_1	Position_1_25	5.0	2082.2904172506105	1.0272734209556729
Position_1	20	26	57.796449734375	2035.2321122975377	Position_1	Position_1_26	5.0	2082.2904172506105	0.9774007004194895
Position_1	20	29	51.98981145703125	2054.448322834524	Position_1	Position_1_29	5.0	2082.2904172506105	0.9866291012120929
Position_1	20	30	69.81054446093749	2441.495681966981	Position_1	Position_1_30	5.0	2082.2904172506105	1.1725048829599156
Position_1	20	31	47.436528046875	2732.8196545576725	Position_1	Position_1_31	5.0	2082.2904172506105	1.3124104264793188
Position_1	20	32	47.80176796484375	1266.1904660442142	Position_1	Position_1_32	5.0	2082.2904172506105	0.6080758262894239
Position_1	20	34	51.184915203124994	1420.9497112100323	Position_1	Position_1_34	5.0	2082.2904172506105	0.6823974693627072
Position_1	20	36	59.83426792578125	1821.752682433524	Position_1	Position_1_36	5.0	2082.2904172506105	0.8748792518763582
Position_1	20	37	55.98327938671875	1940.0996877455127	Position_1	Position_1_37	5.0	2082.2904172506105	0.9317142660182618
Position_1	20	38	55.461283023437495	1620.3246808464442	Position_1	Position_1_38	5.0	2082.2904172506105	0.7781453861685004
Position_1	20	39	64.78939375390625	1332.3925377323058	Position_1	Position_1_39	5.0	2082.2904172506105	0.6398687362215085
Position_1	20	40	36.602307628906246	2064.0020531267146	Position_1	Position_1_40	5.0	2082.2904172506105	0.9912171885475787
Position_1	20	41	32.1071826796875	2100.5787813745064	Position_1	Position_1_41	5.0	2082.2904172506105	1.0087828114524213
Position_1	20	43	55.37867263671875	1423.7378855743175	Position_1	Position_1_43	5.0	2082.2904172506105	0.6837364633575826
Position_1	20	44	52.9957303046875	3069.818734055561	Position_1	Position_1_44	5.0	2082.2904172506105	1.4742510019850408
Position_1	20	45	44.8641729765625	2618.7328979776853	Position_1	Position_1_45	5.0	2082.2904172506105	1.2576213559275637
Position_1	20	47	57.74068811328125	3058.9117039989083	Position_1	Position_1_47	5.0	2082.2904172506105	1.4690130054182342
Position_1	20	48	73.6354953125	2458.196594473051	Position_1	Position_1_48	5.0	2082.2904172506105	1.1805253359993726
Position_1	20	49	65.66690749609374	1999.424864447256	Position_1	Position_1_49	5.0	2082.2904172506105	0.9602046130948595
Position_1	20	50	56.468179324218745	1675.891182291684	Position_1	Position_1_50	5.0	2082.2904172506105	0.8048306655055719
Position_1	20	52	56.50390315625	972.0348301051242	Position_1	Position_1_52	5.0	2082.2904172506105	0.4668104036076619
Position_1	20	53	40.68529570703125	1994.1239801657048	Position_1	Position_1_53	5.0	2082.2904172506105	0.9576589142635935
Position_1	20	54	44.550436519531246	1986.1116920448496	Position_1	Position_1_54	5.0	2082.2904172506105	0.9538110897457079
Position_1	20	55	36.043901136718745	4060.881186106949	Position_1	Position_1_55	5.0	2082.2904172506105	1.950199238523513
Position_1	20	56	51.50656487109375	1275.8651006118455	Position_1	Position_1_56	5.0	2082.2904172506105	0.6127219767435019
Position_1	20	57	43.651039265625	2286.1529544277982	Position_1	Position_1_57	5.0	2082.2904172506105	1.097903028073462
Position_1	20	60	35.18258036132812	1761.3234767174276	Position_1	Position_1_60	5.0	2082.2904172506105	0.8458587054552278
Position_1	20	61	40.47146223828125	1548.4773564189438	Position_1	Position_1_61	5.0	2082.2904172506105	0.7436413977563724
Position_1	20	62	57.682056523437495	1719.333058563364	Position_1	Position_1_62	5.0	2082.2904172506105	0.8256932098998545
Position_1	20	63	31.33253548046875	1731.572967096493	Position_1	Position_1_63	5.0	2082.2904172506105	0.8315713085703033
Position_1	20	64	30.62851446875	3240.8626812471257	Position_1	Position_1_64	5.0	2082.2904172506105	1.5563932170068078
Position_1	20	67	43.7069620625	1400.9798105164618	Position_1	Position_1_67	5.0	2082.2904172506105	0.672807116101639
Position_1	20	68	37.54820409570312	1116.6332035936043	Position_1	Position_1_68	5.0	2082.2904172506105	0.5362523855188129
Position_1	20	69	39.01593055078125	1472.9758587898916	Position_1	Position_1_69	5.0	2082.2904172506105	0.7073825277142474
Position_1	20	74	26.547756855468748	1964.599667296199	Position_1	Position_1_74	5.0	2082.2904172506105	0.9434801461989117
Position_1	20	75	34.6833331796875	2760.7318032644657	Position_1	Position_1_75	5.0	2082.2904172506105	1.325814968168392
Position_1	20	76	23.876408660156248	2125.8760660680337	Position_1	Position_1_76	5.0	2082.2904172506105	1.0209315897803402
Position_1	20	77	19.61522645800781	1202.3264076197686	Position_1	Position_1_77	5.0	2082.2904172506105	0.5774057248014818
Position_1	20	80	25.29175558593749	1460.313999809504	Position_1	Position_1_80	5.0	2082.2904172506105	0.701301791388761
Position_1	20	81	21.331125921875	2231.918441984824	Position_1	Position_1_81	5.0	2082.2904172506105	1.0718574236785747
Position_1	20	82	25.96089763867188	2614.208161088164	Position_1	Position_1_82	5.0	2082.2904172506105	1.2554483944366803
Position_1	20	83	26.20604340234375	5290.135625629204	Position_1	Position_1_83	5.0	2082.2904172506105	2.5405368923582374
Position_1	20	84	30.00946168945312	2510.7620998779776	Position_1	Position_1_84	5.0	2082.2904172506105	1.2057694157729963
Position_1	20	85	9.004886999023437	2756.677727467707	Position_1	Position_1_85	5.0	2082.2904172506105	1.323868037152827
Position_1	20	86	8.055420618652343	3445.2340650651854	Position_1	Position_1_86	5.0	2082.2904172506105	1.6545406137988004
Position_1	20	90	5.225840699707031	1474.3765808416438	Position_1	Position_1_90	5.0	2082.2904172506105	0.7080552110441748
Position_1	20	91	20.43786764550781	3704.645168092649	Position_1	Position_1_91	5.0	2082.2904172506105	1.7791203078118871
Position_1	20	92	8.080948782714843	2633.6664643942727	Position_1	Position_1_92	5.0	2082.2904172506105	1.2647930579595528
Position_1	20	93	12.453306529296874	3189.269635941006	Position_1	Position_1_93	5.0	2082.2904172506105	1.5316161518680067
Position_1	20	94	11.039433582031249	3504.902907348577	Position_1	Position_1_94	5.0	2082.2904172506105	1.683196002974618
Position_1	20	95	9.289063947753906	2896.1911461929235	Position_1	Position_1_95	5.0	2082.2904172506105	1.39086801831272
Position_1	20	96	4.784955723388672	3481.407543847365	Position_1	Position_1_96	5.0	2082.2904172506105	1.6719125800156656
Position_1	20	97	2.718933395019531	2118.1625367110128	Position_1	Position_1_97	5.0	2082.2904172506105	1.0172272412931558
Position_1	20	98	3.355515990234375	4799.744389384986	Position_1	Position_1_98	5.0	2082.2904172506105	2.305031204879872
Position_1	20	99	7.602649253417969	1995.1942275835488	Position_1	Position_1_99	5.0	2082.2904172506105	0.9581728903204286
Position_1	20	100	6.003115454101562	4368.104910812941	Position_1	Position_1_100	5.0	2082.2904172506105	2.0977404854892656
Position_1	21	1	43.258602234375	2500.54751862126	Position_1	Position_1_1	5.25	2055.079445157744	1.216764405148981
Position_1	21	2	64.58797601953124	2142.035140470692	Position_1	Position_1_2	5.25	2055.079445157744	1.0423125711844554
Position_1	21	3	97.8991261875	1570.627375412473	Position_1	Position_1_3	5.25	2055.079445157744	0.7642660137121436
Position_1	21	4	48.1842484921875	2548.757243788176	Position_1	Position_1_4	5.25	2055.079445157744	1.2402232185201667
Position_1	21	5	116.970630046875	2608.4020274932245	Position_1	Position_1_5	5.25	2055.079445157744	1.2692463221503383
Position_1	21	7	57.7032901328125	2649.001380792581	Position_1	Position_1_7	5.25	2055.079445157744	1.2890019347107278
Position_1	21	10	81.77085326953124	926.9818304114388	Position_1	Position_1_10	5.25	2055.079445157744	0.45106861080024346
Position_1	21	11	56.109048488281246	2496.16559118318	Position_1	Position_1_11	5.25	2055.079445157744	1.2146321627928982
Position_1	21	13	61.100288089843744	1585.7473356778542	Position_1	Position_1_13	5.25	2055.079445157744	0.7716233741786733
Position_1	21	14	61.67631993359375	1341.275751698893	Position_1	Position_1_14	5.25	2055.079445157744	0.6526636986512895
Position_1	21	15	61.660259546875	2003.1108243947235	Position_1	Position_1_15	5.25	2055.079445157744	0.974712111064382
Position_1	21	17	67.52574778124999	1679.8544599446243	Position_1	Position_1_17	5.25	2055.079445157744	0.8174158249223703
Position_1	21	21	63.84468530859375	2653.214096503943	Position_1	Position_1_21	5.25	2055.079445157744	1.2910518387771075
Position_1	21	24	53.1031877578125	1842.856814451296	Position_1	Position_1_24	5.25	2055.079445157744	0.8967326391169476
Position_1	21	25	68.44935779687499	1528.8932617208536	Position_1	Position_1_25	5.25	2055.079445157744	0.7439582276603903
Position_1	21	26	51.93324915625	2025.551605176556	Position_1	Position_1_26	5.25	2055.079445157744	0.9856317768878655
Position_1	21	29	50.855617484375	2073.655828708569	Position_1	Position_1_29	5.25	2055.079445157744	1.0090392532486252
Position_1	21	30	56.045929972656246	2856.9595055175714	Position_1	Position_1_30	5.25	2055.079445157744	1.390194190423756
Position_1	21	31	42.3248329453125	2655.2845781030496	Position_1	Position_1_31	5.25	2055.079445157744	1.2920593334527926
Position_1	21	32	53.3032744921875	1268.4166694988198	Position_1	Position_1_32	5.25	2055.079445157744	0.6172105280345785
Position_1	21	34	47.8063484765625	1410.6793495113188	Position_1	Position_1_34	5.25	2055.079445157744	0.6864354333528151
Position_1	21	36	62.81450690625	1615.0803562286978	Position_1	Position_1_36	5.25	2055.079445157744	0.7858967983131803
Position_1	21	37	52.824702003906246	2058.8185463390587	Position_1	Position_1_37	5.25	2055.079445157744	1.001819443618165
Position_1	21	38	52.8462423671875	1405.5042652140803	Position_1	Position_1_38	5.25	2055.079445157744	0.6839172415089756
Position_1	21	39	63.403328828125	1165.5314128521093	Position_1	Position_1_39	5.25	2055.079445157744	0.5671466451568957
Position_1	21	40	39.73595995703125	1881.8470745606887	Position_1	Position_1_40	5.25	2055.079445157744	0.915705268229298
Position_1	21	41	31.61634003515625	2116.0938547203423	Position_1	Position_1_41	5.25	2055.079445157744	1.0296895624674574
Position_1	21	43	62.6530815625	1300.1747136681768	Position_1	Position_1_43	5.25	2055.079445157744	0.6326639667053737
Position_1	21	44	67.5313733359375	2572.3402040488804	Position_1	Position_1_44	5.25	2055.079445157744	1.2516986679565727
Position_1	21	45	48.159479414062496	2504.471582469567	Position_1	Position_1_45	5.25	2055.079445157744	1.2186738514516786
Position_1	21	47	65.62482501953124	2915.9798385704494	Position_1	Position_1_47	5.25	2055.079445157744	1.4189134368703806
Position_1	21	48	63.226648976562494	2711.0321196053906	Position_1	Position_1_48	5.25	2055.079445157744	1.3191860421713755
Position_1	21	49	59.02695403515624	1845.047327779422	Position_1	Position_1_49	5.25	2055.079445157744	0.8977985411351334
Position_1	21	50	53.093278046875	1542.778028978078	Position_1	Position_1_50	5.25	2055.079445157744	0.75071454420569
Position_1	21	52	46.142796046875	923.1364132078872	Position_1	Position_1_52	5.25	2055.079445157744	0.4491974338914324
Position_1	21	53	41.971673412109375	1673.5277913531215	Position_1	Position_1_53	5.25	2055.079445157744	0.8143372730900263
Position_1	21	54	47.198154265625	1996.5843305598885	Position_1	Position_1_54	5.25	2055.079445157744	0.9715363244298493
Position_1	21	55	42.206719693359375	3577.1453580252028	Position_1	Position_1_55	5.25	2055.079445157744	1.7406360452165526
Position_1	21	56	57.465623445312495	1108.785458138888	Position_1	Position_1_56	5.25	2055.079445157744	0.5395341093754066
Position_1	21	57	49.22015643359375	2164.273030838055	Position_1	Position_1_57	5.25	2055.079445157744	1.0531335106959476
Position_1	21	60	41.40144649609375	1703.1611042862064	Position_1	Position_1_60	5.25	2055.079445157744	0.8287568192554595
Position_1	21	61	57.300225898437496	1173.377739260238	Position_1	Position_1_61	5.25	2055.079445157744	0.570964661256768
Position_1	21	62	56.41193417578125	1500.0085033196633	Position_1	Position_1_62	5.25	2055.079445157744	0.7299029275262522
Position_1	21	63	40.13505458789062	1512.0174965506171	Position_1	Position_1_63	5.25	2055.079445157744	0.7357464939437208
Position_1	21	64	35.99334393359375	3127.5861982142314	Position_1	Position_1_64	5.25	2055.079445157744	1.52188092075154
Position_1	21	67	46.8515431484375	1293.569223402101	Position_1	Position_1_67	5.25	2055.079445157744	0.6294497404711326
Position_1	21	68	34.9860108984375	1307.0557486366336	Position_1	Position_1_68	5.25	2055.079445157744	0.6360122727694872
Position_1	21	69	45.2332343203125	1604.736642474233	Position_1	Position_1_69	5.25	2055.079445157744	0.7808635555454433
Position_1	21	74	27.31576725195312	2056.405196169964	Position_1	Position_1_74	5.25	2055.079445157744	1.000645109372946
Position_1	21	75	48.5535386015625	2136.967486237848	Position_1	Position_1_75	5.25	2055.079445157744	1.0398466547232768
Position_1	21	76	32.95860934179687	1757.3007973592137	Position_1	Position_1_76	5.25	2055.079445157744	0.8551011502255216
Position_1	21	77	34.508816203125	1002.2435394960352	Position_1	Position_1_77	5.25	2055.079445157744	0.4876908977205525
Position_1	21	80	40.866836828125	1169.4847599325606	Position_1	Position_1_80	5.25	2055.079445157744	0.5690703406567298
Position_1	21	81	30.029132933593747	2073.786150859313	Position_1	Position_1_81	5.25	2055.079445157744	1.0091026679020347
Position_1	21	82	35.0726714765625	2190.8497170596324	Position_1	Position_1_82	5.25	2055.079445157744	1.0660657047696114
Position_1	21	83	32.87476674023437	5195.928954589279	Position_1	Position_1_83	5.25	2055.079445157744	2.5283348372891976
Position_1	21	84	33.94333357421875	2720.844244940945	Position_1	Position_1_84	5.25	2055.079445157744	1.3239606144433498
Position_1	21	85	22.763183136718748	2370.544687579278	Position_1	Position_1_85	5.25	2055.079445157744	1.153505132448697
Position_1	21	86	17.335159767578123	3002.005103671945	Position_1	Position_1_86	5.25	2055.079445157744	1.4607732614646034
Position_1	21	90	21.057563828125	1295.012554462132	Position_1	Position_1_90	5.25	2055.079445157744	0.6301520642004812
Position_1	21	91	34.59298895507812	2543.763450641735	Position_1	Position_1_91	5.25	2055.079445157744	1.2377932428040417
Position_1	21	92	27.30122763671875	2257.2070615111093	Position_1	Position_1_92	5.25	2055.079445157744	1.0983551350433804
Position_1	21	93	17.260974714843748	2836.7900836244967	Position_1	Position_1_93	5.25	2055.079445157744	1.3803797660030366
Position_1	21	94	25.79814909375	2612.0349340485	Position_1	Position_1_94	5.25	2055.079445157744	1.2710140915491495
Position_1	21	95	18.075334846679688	2053.753694145524	Position_1	Position_1_95	5.25	2055.079445157744	0.9993548906270541
Position_1	21	96	15.963316004882811	2668.639355401024	Position_1	Position_1_96	5.25	2055.079445157744	1.298557757311511
Position_1	21	97	11.822304645507812	1974.5445043608065	Position_1	Position_1_97	5.25	2055.079445157744	0.9608117627828467
Position_1	21	98	19.176057548828123	3592.947677234204	Position_1	Position_1_98	5.25	2055.079445157744	1.7483254409945288
Position_1	21	99	21.763625533203125	1563.276825208455	Position_1	Position_1_99	5.25	2055.079445157744	0.7606892419132054
Position_1	21	100	20.973786216796874	2519.8688462774803	Position_1	Position_1_100	5.25	2055.079445157744	1.2261661475982792
Position_1	21	102	13.381033026367186	2319.950430744977	Position_1	Position_1_102	5.25	2055.079445157744	1.1288860078919734
Position_1	21	106	6.045452042480468	3157.643269393719	Position_1	Position_1_106	5.25	2055.079445157744	1.5365066673377896
Position_1	22	1	43.11262376953125	1990.1982102816369	Position_1	Position_1_1	5.5	2035.7423718203224	0.9776277380826136
Position_1	22	2	70.7276866484375	2178.111809163955	Position_1	Position_1_2	5.5	2035.7423718203224	1.0699348990885957
Position_1	22	3	98.45773025	1527.2804994260102	Position_1	Position_1_3	5.5	2035.7423718203224	0.7502327016263579
Position_1	22	4	52.517818117187495	2449.70101564155	Position_1	Position_1_4	5.5	2035.7423718203224	1.2033453002459606
Position_1	22	5	126.51891209375	2431.405367102885	Position_1	Position_1_5	5.5	2035.7423718203224	1.194358088115427
Position_1	22	7	53.79358681640625	2354.399967413814	Position_1	Position_1_7	5.5	2035.7423718203224	1.15653139611598
Position_1	22	10	77.7324692890625	1049.9920681403148	Position_1	Position_1_10	5.5	2035.7423718203224	0.5157784612998115
Position_1	22	11	61.173565878906246	2373.065147619817	Position_1	Position_1_11	5.5	2035.7423718203224	1.1657001300699297
Position_1	22	13	70.26053164453124	1146.1071152364814	Position_1	Position_1_13	5.5	2035.7423718203224	0.5629922190064031
Position_1	22	14	57.325525296875	1453.1488962049657	Position_1	Position_1_14	5.5	2035.7423718203224	0.713817679643612
Position_1	22	15	63.087309914062494	1948.5459750459645	Position_1	Position_1_15	5.5	2035.7423718203224	0.957167273235862
Position_1	22	17	72.36746825	1678.3475343530745	Position_1	Position_1_17	5.5	2035.7423718203224	0.8244400458454514
Position_1	22	21	63.02248085546875	2583.833089687728	Position_1	Position_1_21	5.5	2035.7423718203224	1.2692338310850764
Position_1	22	24	57.9757083984375	1703.8523607192335	Position_1	Position_1_24	5.5	2035.7423718203224	0.8369685596295178
Position_1	22	25	62.066755265625	1589.660152150602	Position_1	Position_1_25	5.5	2035.7423718203224	0.7808749152915444
Position_1	22	26	57.11383910546875	1957.804203622648	Position_1	Position_1_26	5.5	2035.7423718203224	0.9617151122477332
Position_1	22	29	41.996101941406245	2542.2540895276925	Position_1	Position_1_29	5.5	2035.7423718203224	1.2488093408668686
Position_1	22	30	61.03029620703125	2822.385902154653	Position_1	Position_1_30	5.5	2035.7423718203224	1.3864160520620932
Position_1	22	31	41.53436712304687	2342.9994662420463	Position_1	Position_1_31	5.5	2035.7423718203224	1.1509312271900989
Position_1	22	32	51.25174076171875	1253.6410424185372	Position_1	Position_1_32	5.5	2035.7423718203224	0.6158151737528335
Position_1	22	34	44.06635805859375	1608.7793668989668	Position_1	Position_1_34	5.5	2035.7423718203224	0.7902666806804373
Position_1	22	36	68.829025546875	1713.372533865782	Position_1	Position_1_36	5.5	2035.7423718203224	0.8416450713916794
Position_1	22	37	54.1042869296875	2188.7685546740445	Position_1	Position_1_37	5.5	2035.7423718203224	1.0751697193967078
Position_1	22	38	55.96559684375	1434.4101300616092	Position_1	Position_1_38	5.5	2035.7423718203224	0.7046127987103725
Position_1	22	39	60.7320638203125	1127.0880099662784	Position_1	Position_1_39	5.5	2035.7423718203224	0.5536496295248095
Position_1	22	40	39.81081570898437	1905.834084848626	Position_1	Position_1_40	5.5	2035.7423718203224	0.9361862833087593
Position_1	22	41	33.888986140625	2036.610548933756	Position_1	Position_1_41	5.5	2035.7423718203224	1.000426467084171
Position_1	22	43	59.711758734375	1167.6187891018285	Position_1	Position_1_43	5.5	2035.7423718203224	0.5735592112560716
Position_1	22	44	58.1779268125	2350.715630440409	Position_1	Position_1_44	5.5	2035.7423718203224	1.154721571344238
Position_1	22	45	42.540847486328126	2706.8829617252795	Position_1	Position_1_45	5.5	2035.7423718203224	1.3296785483247744
Position_1	22	47	70.97536703125	2846.381228180235	Position_1	Position_1_47	5.5	2035.7423718203224	1.398203067137152
Position_1	22	48	62.223605296875	2480.245379345776	Position_1	Position_1_48	5.5	2035.7423718203224	1.2183493420771054
Position_1	22	49	58.2532634921875	1935.440308865012	Position_1	Position_1_49	5.5	2035.7423718203224	0.950729490949475
Position_1	22	50	51.137649105468746	1445.1564757989934	Position_1	Position_1_50	5.5	2035.7423718203224	0.709891632557985
Position_1	22	52	44.73131733984375	981.941208567976	Position_1	Position_1_52	5.5	2035.7423718203224	0.48235043007428424
Position_1	22	53	43.86189358203125	1558.1743196439345	Position_1	Position_1_53	5.5	2035.7423718203224	0.7654084039379916
Position_1	22	54	51.3940381796875	1814.3942550889592	Position_1	Position_1_54	5.5	2035.7423718203224	0.8912690919070285
Position_1	22	55	52.78848424609375	2611.577886050775	Position_1	Position_1_55	5.5	2035.7423718203224	1.282862665827185
Position_1	22	56	50.25512331640625	1226.9376870034523	Position_1	Position_1_56	5.5	2035.7423718203224	0.6026979169797148
Position_1	22	57	40.35208817578125	2487.309762506476	Position_1	Position_1_57	5.5	2035.7423718203224	1.2218195175072033
Position_1	22	60	49.308506757812495	1535.5198413952016	Position_1	Position_1_60	5.5	2035.7423718203224	0.7542800418415267
Position_1	22	61	62.473334171875	1184.4718349483906	Position_1	Position_1_61	5.5	2035.7423718203224	0.5818377862269764
Position_1	22	62	62.343780039062494	1326.621057894634	Position_1	Position_1_62	5.5	2035.7423718203224	0.6516645113145602
Position_1	22	63	43.178490072265625	1512.8123348368135	Position_1	Position_1_63	5.5	2035.7423718203224	0.74312563111023
Position_1	22	64	38.69036847070312	2938.726951063392	Position_1	Position_1_64	5.5	2035.7423718203224	1.4435652525302785
Position_1	22	67	60.146158660156246	1145.750247823012	Position_1	Position_1_67	5.5	2035.7423718203224	0.5628169181341467
Position_1	22	68	56.762876242187495	929.145171501264	Position_1	Position_1_68	5.5	2035.7423718203224	0.4564158924837036
Position_1	22	69	45.2520035	1585.513593153211	Position_1	Position_1_69	5.5	2035.7423718203224	0.7788380372195499
Position_1	22	74	36.48180793554688	1870.6414186750185	Position_1	Position_1_74	5.5	2035.7423718203224	0.9188988963285792
Position_1	22	75	57.0083105625	2082.643720336788	Position_1	Position_1_75	5.5	2035.7423718203224	1.0230389410593874
Position_1	22	76	37.99420867773437	1806.3504815952824	Position_1	Position_1_76	5.5	2035.7423718203224	0.8873178190912625
Position_1	22	77	41.33135062890625	916.3146917109596	Position_1	Position_1_77	5.5	2035.7423718203224	0.45011328761193303
Position_1	22	80	47.2826935625	1089.4381759465866	Position_1	Position_1_80	5.5	2035.7423718203224	0.5351552293782791
Position_1	22	81	37.846621054687496	1812.5024989410283	Position_1	Position_1_81	5.5	2035.7423718203224	0.8903398210060945
Position_1	22	82	39.35935714648437	2051.8942368562493	Position_1	Position_1_82	5.5	2035.7423718203224	1.0079341400265125
Position_1	22	83	35.66980175	4920.535444510112	Position_1	Position_1_83	5.5	2035.7423718203224	2.4170717830617545
Position_1	22	84	37.710661484375	2648.93132204382	Position_1	Position_1_84	5.5	2035.7423718203224	1.3012114689518377
Position_1	22	85	34.725345466796874	2035.7423718203224	Position_1	Position_1_85	5.5	2035.7423718203224	1.0
Position_1	22	86	26.489847957031248	2175.708617492934	Position_1	Position_1_86	5.5	2035.7423718203224	1.0687544001687486
Position_1	22	90	34.235061738281246	1232.8227192173554	Position_1	Position_1_90	5.5	2035.7423718203224	0.6055887701128845
Position_1	22	91	42.24279707226562	2255.2303516327884	Position_1	Position_1_91	5.5	2035.7423718203224	1.1078171692306056
Position_1	22	92	42.13976675390625	1963.467147368058	Position_1	Position_1_92	5.5	2035.7423718203224	0.9644968707962603
Position_1	22	93	21.075259369140625	2482.9768419839284	Position_1	Position_1_93	5.5	2035.7423718203224	1.219691094685865
Position_1	22	94	29.08608823828125	2499.0805086951605	Position_1	Position_1_94	5.5	2035.7423718203224	1.2276015586690028
Position_1	22	95	20.897760640625	2114.553292639636	Position_1	Position_1_95	5.5	2035.7423718203224	1.0387136024234944
Position_1	22	96	25.21070236523437	2680.8739124585663	Position_1	Position_1_96	5.5	2035.7423718203224	1.3169023495155625
Position_1	22	97	35.96119976367187	1263.173598037929	Position_1	Position_1_97	5.5	2035.7423718203224	0.6204977680493151
Position_1	22	98	41.72272701953125	2448.2591363510373	Position_1	Position_1_98	5.5	2035.7423718203224	1.2026370184365962
Position_1	22	99	24.9684889609375	1590.2863677961527	Position_1	Position_1_99	5.5	2035.7423718203224	0.7811825257506178
Position_1	22	100	25.898647392578123	2330.2687823420656	Position_1	Position_1_100	5.5	2035.7423718203224	1.1446776441846043
Position_1	22	102	26.653108625	1797.429932550512	Position_1	Position_1_102	5.5	2035.7423718203224	0.8829358554556607
Position_1	22	106	16.47659847753906	2920.144451212841	Position_1	Position_1_106	5.5	2035.7423718203224	1.4344371329274357
Position_1	22	107	4.319187936035156	2509.7751329017965	Position_1	Position_1_107	5.5	2035.7423718203224	1.2328549857994078
Position_1	22	112	13.733237203125	2556.442998541467	Position_1	Position_1_112	5.5	2035.7423718203224	1.255779235098174
Position_1	22	113	6.032195984375	2663.974958579538	Position_1	Position_1_113	5.5	2035.7423718203224	1.3086012235415927
Position_1	22	115	3.6131077087402335	2236.8819004604734	Position_1	Position_1_115	5.5	2035.7423718203224	1.0988040193220991
Position_1	22	116	2.877647021240234	2920.8387252166613	Position_1	Position_1_116	5.5	2035.7423718203224	1.4347781751012543
Position_1	22	117	2.9904746174316403	2163.886488561893	Position_1	Position_1_117	5.5	2035.7423718203224	1.0629471187098134
Position_1	22	118	9.776428964843747	2566.099114973385	Position_1	Position_1_118	5.5	2035.7423718203224	1.2605225250967427
Position_1	22	119	5.520350445800781	2913.1518380055063	Position_1	Position_1_119	5.5	2035.7423718203224	1.4310022124266248
Position_1	22	120	5.3134098413085935	2386.3520875219933	Position_1	Position_1_120	5.5	2035.7423718203224	1.1722269578680342
Position_1	23	1	43.35867419726562	1976.051020175236	Position_1	Position_1_1	5.75	1922.806673498761	1.0276909516751318
Position_1	23	2	65.09751505468749	2312.661607483022	Position_1	Position_1_2	5.75	1922.806673498761	1.2027530585146538
Position_1	23	3	97.18965119531248	1698.6508716089318	Position_1	Position_1_3	5.75	1922.806673498761	0.8834226004208978
Position_1	23	4	57.970493582031246	1944.1047905903536	Position_1	Position_1_4	5.75	1922.806673498761	1.0110765774766313
Position_1	23	5	106.7682446875	2600.158706035961	Position_1	Position_1_5	5.75	1922.806673498761	1.3522725617051674
Position_1	23	7	64.15929003515625	2421.4650147367056	Position_1	Position_1_7	5.75	1922.806673498761	1.2593387822659154
Position_1	23	10	72.35045640624999	1138.509946961421	Position_1	Position_1_10	5.75	1922.806673498761	0.592108381280878
Position_1	23	11	58.073588890625	2378.7913752176187	Position_1	Position_1_11	5.75	1922.806673498761	1.2371453708807567
Position_1	23	13	65.48823634375	1139.8339374097106	Position_1	Position_1_13	5.75	1922.806673498761	0.5927969530788323
Position_1	23	14	53.591576371093744	1380.5634474390713	Position_1	Position_1_14	5.75	1922.806673498761	0.7179938921924908
Position_1	23	15	63.980702070312496	1911.957465204844	Position_1	Position_1_15	5.75	1922.806673498761	0.9943576187645659
Position_1	23	17	65.38332130859375	1792.967810902292	Position_1	Position_1_17	5.75	1922.806673498761	0.9324743020783194
Position_1	23	21	57.65388715625	2322.3015982054194	Position_1	Position_1_21	5.75	1922.806673498761	1.2077665582363166
Position_1	23	24	57.49067328125	1514.2431315245913	Position_1	Position_1_24	5.75	1922.806673498761	0.7875170979978227
Position_1	23	25	62.103659320312495	1588.0169984510087	Position_1	Position_1_25	5.75	1922.806673498761	0.8258849006184459
Position_1	23	26	58.284760359375	1991.249092813818	Position_1	Position_1_26	5.75	1922.806673498761	1.035595060209833
Position_1	23	29	46.881553039062496	2383.930857820744	Position_1	Position_1_29	5.75	1922.806673498761	1.2398182774573567
Position_1	23	30	60.644680550781246	2749.953435394907	Position_1	Position_1_30	5.75	1922.806673498761	1.4301767688329583
Position_1	23	31	39.6456755234375	2330.706372169208	Position_1	Position_1_31	5.75	1922.806673498761	1.2121376549667513
Position_1	23	32	43.5258524765625	1294.4994128841086	Position_1	Position_1_32	5.75	1922.806673498761	0.6732343041688235
Position_1	23	34	55.0454183125	1422.814667822107	Position_1	Position_1_34	5.75	1922.806673498761	0.7399676147540808
Position_1	23	36	69.29714240625	1835.1742787284616	Position_1	Position_1_36	5.75	1922.806673498761	0.9544247500395645
Position_1	23	37	55.0169993828125	1880.15308200716	Position_1	Position_1_37	5.75	1922.806673498761	0.977817015054359
Position_1	23	38	54.2596811796875	1545.301586843094	Position_1	Position_1_38	5.75	1922.806673498761	0.8036697646941517
Position_1	23	39	60.177172	1187.7933981186025	Position_1	Position_1_39	5.75	1922.806673498761	0.6177393778009309
Position_1	23	40	48.7868379453125	1695.768653195516	Position_1	Position_1_40	5.75	1922.806673498761	0.881923636196808
Position_1	23	41	40.625593078125	1808.8198936829529	Position_1	Position_1_41	5.75	1922.806673498761	0.9407185436857276
Position_1	23	43	59.92833219140625	1093.9042477183757	Position_1	Position_1_43	5.75	1922.806673498761	0.5689101576332138
Position_1	23	44	59.614762109375	2334.228490842084	Position_1	Position_1_44	5.75	1922.806673498761	1.213969414093355
Position_1	23	45	45.772944421875	2598.701909995362	Position_1	Position_1_45	5.75	1922.806673498761	1.3515149212930149
Position_1	23	47	58.56822696484375	3387.115226356633	Position_1	Position_1_47	5.75	1922.806673498761	1.7615474675846632
Position_1	23	48	62.9949717890625	2148.961386284265	Position_1	Position_1_48	5.75	1922.806673498761	1.1176169793367683
Position_1	23	49	53.076027039062495	2208.724727023277	Position_1	Position_1_49	5.75	1922.806673498761	1.148698284370033
Position_1	23	50	54.30608420703125	1330.563006369572	Position_1	Position_1_50	5.75	1922.806673498761	0.6919900085162822
Position_1	23	52	50.29949344921874	1015.1261937634172	Position_1	Position_1_52	5.75	1922.806673498761	0.5279398120229539
Position_1	23	53	56.78961582421875	1296.726839560939	Position_1	Position_1_53	5.75	1922.806673498761	0.6743927288339394
Position_1	23	54	50.04376467578125	1805.190404734744	Position_1	Position_1_54	5.75	1922.806673498761	0.938830944168713
Position_1	23	55	47.924422734375	2501.123600930276	Position_1	Position_1_55	5.75	1922.806673498761	1.3007670689946187
Position_1	23	56	56.473019796875	1059.981094487988	Position_1	Position_1_56	5.75	1922.806673498761	0.5512676386540901
Position_1	23	57	37.34084625390625	2350.6302779718512	Position_1	Position_1_57	5.75	1922.806673498761	1.222499542137857
Position_1	23	60	48.80417733984375	1685.800267980885	Position_1	Position_1_60	5.75	1922.806673498761	0.8767393473382239
Position_1	23	61	61.500742316406246	1120.916396773319	Position_1	Position_1_61	5.75	1922.806673498761	0.5829584493451371
Position_1	23	62	49.9540001640625	1536.0789018351436	Position_1	Position_1_62	5.75	1922.806673498761	0.7988732944431053
Position_1	23	63	52.87803558984375	1451.017450347366	Position_1	Position_1_63	5.75	1922.806673498761	0.7546351228889164
Position_1	23	64	41.18460787890625	2665.957847510881	Position_1	Position_1_64	5.75	1922.806673498761	1.3864929242521682
Position_1	23	67	61.49785675	1190.0770912018888	Position_1	Position_1_67	5.75	1922.806673498761	0.6189270651096769
Position_1	23	68	59.8430390078125	898.510836667226	Position_1	Position_1_68	5.75	1922.806673498761	0.4672913034113229
Position_1	23	69	50.42358840234375	1543.8872123134115	Position_1	Position_1_69	5.75	1922.806673498761	0.8029341865680841
Position_1	23	74	42.6544634140625	1512.207065559182	Position_1	Position_1_74	5.75	1922.806673498761	0.7864581948883882
Position_1	23	75	71.2510192109375	1933.655881792678	Position_1	Position_1_75	5.75	1922.806673498761	1.005642381235434
Position_1	23	76	39.195974296875	1635.6563143846704	Position_1	Position_1_76	5.75	1922.806673498761	0.8506608266594017
Position_1	23	77	45.3064809140625	935.6456001121908	Position_1	Position_1_77	5.75	1922.806673498761	0.48660409442498936
Position_1	23	80	52.385331625	1065.9045227483928	Position_1	Position_1_80	5.75	1922.806673498761	0.554348254267737
Position_1	23	81	38.360314265625	1869.4345083183275	Position_1	Position_1_81	5.75	1922.806673498761	0.9722425733610978
Position_1	23	82	40.8319916640625	1809.2676107450463	Position_1	Position_1_82	5.75	1922.806673498761	0.9409513892797565
Position_1	23	83	40.87367380078125	3885.883468842909	Position_1	Position_1_83	5.75	1922.806673498761	2.020943406531927
Position_1	23	84	35.598733628906245	2522.785032668356	Position_1	Position_1_84	5.75	1922.806673498761	1.3120325966405493
Position_1	23	85	40.39162303515625	1953.5215183907392	Position_1	Position_1_85	5.75	1922.806673498761	1.0159739641615082
Position_1	23	86	31.181149828125	1958.104582977267	Position_1	Position_1_86	5.75	1922.806673498761	1.018357492703246
Position_1	23	90	48.4338733828125	1052.76379959161	Position_1	Position_1_90	5.75	1922.806673498761	0.547514117826515
Position_1	23	91	44.407837546875	2174.186136850051	Position_1	Position_1_91	5.75	1922.806673498761	1.1307356932009587
Position_1	23	92	45.31327109375	1999.614970427347	Position_1	Position_1_92	5.75	1922.806673498761	1.0399459279953636
Position_1	23	93	29.2135262890625	2039.974789526501	Position_1	Position_1_93	5.75	1922.806673498761	1.060935983654841
Position_1	23	94	31.18127980859375	2552.2792464534973	Position_1	Position_1_94	5.75	1922.806673498761	1.3273717434157541
Position_1	23	95	24.517898667968748	1818.5082091985764	Position_1	Position_1_95	5.75	1922.806673498761	0.9457571758317221
Position_1	23	96	36.39555549609375	2252.029293842051	Position_1	Position_1_96	5.75	1922.806673498761	1.1712198240628284
Position_1	23	97	54.91291622265625	1040.4473834231978	Position_1	Position_1_97	5.75	1922.806673498761	0.5411086812643456
Position_1	23	98	28.6773620546875	3487.819974505887	Position_1	Position_1_98	5.75	1922.806673498761	1.8139212967049931
Position_1	23	99	23.96269489453125	1453.1178233866258	Position_1	Position_1_99	5.75	1922.806673498761	0.7557274703766843
Position_1	23	100	27.48531117578125	2253.317870809314	Position_1	Position_1_100	5.75	1922.806673498761	1.171889978262428
Position_1	23	102	29.63765255859375	1624.968036858693	Position_1	Position_1_102	5.75	1922.806673498761	0.8451021411850431
Position_1	23	106	30.16138806054688	2186.53887833874	Position_1	Position_1_106	5.75	1922.806673498761	1.1371600215845354
Position_1	23	107	14.617558022460935	1955.6487807254696	Position_1	Position_1_107	5.75	1922.806673498761	1.0170802960481455
Position_1	23	112	29.88576187695312	2465.743364717321	Position_1	Position_1_112	5.75	1922.806673498761	1.2823667603725477
Position_1	23	113	20.54253051855469	2057.067940788148	Position_1	Position_1_113	5.75	1922.806673498761	1.0698256715767913
Position_1	23	115	15.136711712890625	1460.230970724767	Position_1	Position_1_115	5.75	1922.806673498761	0.7594268268622733
Position_1	23	116	15.938379251953124	1736.3479053354886	Position_1	Position_1_116	5.75	1922.806673498761	0.9030278130749412
Position_1	23	117	9.074722905273436	1671.6029229408473	Position_1	Position_1_117	5.75	1922.806673498761	0.8693556902936994
Position_1	23	118	23.04354320898437	1767.8890872799973	Position_1	Position_1_118	5.75	1922.806673498761	0.919431532897234
Position_1	23	119	16.889159084960937	2140.3078636513183	Position_1	Position_1_119	5.75	1922.806673498761	1.1131165151183866
Position_1	23	120	13.72322740722656	2287.5501875047494	Position_1	Position_1_120	5.75	1922.806673498761	1.189693284838822
Position_1	23	122	30.626939105468747	3268.6521228604965	Position_1	Position_1_122	5.75	1922.806673498761	1.699937995801117
Position_1	23	126	5.578937842285156	1385.090415377023	Position_1	Position_1_126	5.75	1922.806673498761	0.7203482463771028
Position_1	23	127	7.331420958984375	4167.872605102952	Position_1	Position_1_127	5.75	1922.806673498761	2.167598366776543
Position_1	23	128	19.84843871484375	3074.069304244344	Position_1	Position_1_128	5.75	1922.806673498761	1.598740708888186
Position_1	23	129	15.655595043945311	2881.720400432532	Position_1	Position_1_129	5.75	1922.806673498761	1.498705220940866
Position_1	23	130	5.324812377929687	1853.693750691201	Position_1	Position_1_130	5.75	1922.806673498761	0.9640562289698105
Position_1	23	132	10.522954239746094	4112.741487815755	Position_1	Position_1_132	5.75	1922.806673498761	2.1389261564877784
Position_1	23	133	2.541445227416992	4688.689526139639	Position_1	Position_1_133	5.75	1922.806673498761	2.4384612300143758
Position_1	23	134	8.64290764111328	2216.6151479934447	Position_1	Position_1_134	5.75	1922.806673498761	1.152801879951907
Position_1	23	135	8.67893627734375	1185.5084600415323	Position_1	Position_1_135	5.75	1922.806673498761	0.6165510430044262
Position_1	23	136	1.0411155276489257	2077.350541150713	Position_1	Position_1_136	5.75	1922.806673498761	1.0803741061345196
Position_1	23	137	5.924542260742188	4372.312870919975	Position_1	Position_1_137	5.75	1922.806673498761	2.273922246672914
Position_1	23	138	9.660552026855468	3029.768693742577	Position_1	Position_1_138	5.75	1922.806673498761	1.575701153683628
Position_1	24	1	52.5143450390625	2040.481010090053	Position_1	Position_1_1	6.0	1851.6815930931884	1.1019610594505505
Position_1	24	2	71.410791203125	1851.6815930931884	Position_1	Position_1_2	6.0	1851.6815930931884	1.0
Position_1	24	3	93.352367796875	1730.81283317899	Position_1	Position_1_3	6.0	1851.6815930931884	0.9347248682683668
Position_1	24	4	64.34714300781249	1722.1462414071157	Position_1	Position_1_4	6.0	1851.6815930931884	0.930044478397775
Position_1	24	5	99.8617168828125	2324.5401608804546	Position_1	Position_1_5	6.0	1851.6815930931884	1.255367104987725
Position_1	24	7	57.61154471875	2617.502823237141	Position_1	Position_1_7	6.0	1851.6815930931884	1.413581488848019
Position_1	24	10	73.3424777421875	1177.6239336563372	Position_1	Position_1_10	6.0	1851.6815930931884	0.6359753955803737
Position_1	24	11	59.754184359375	2113.898584149412	Position_1	Position_1_11	6.0	1851.6815930931884	1.1416101947733879
Position_1	24	13	58.8993184140625	1062.9017815806071	Position_1	Position_1_13	6.0	1851.6815930931884	0.5740197372730027
Position_1	24	14	50.955276109375	1264.0020101219975	Position_1	Position_1_14	6.0	1851.6815930931884	0.6826238457177258
Position_1	24	15	65.49706461718749	1665.29382317135	Position_1	Position_1_15	6.0	1851.6815930931884	0.8993413497131101
Position_1	24	17	61.8618748515625	1975.9312147766584	Position_1	Position_1_17	6.0	1851.6815930931884	1.0671009649536527
Position_1	24	21	53.7906284609375	2208.5790878820044	Position_1	Position_1_21	6.0	1851.6815930931884	1.1927423678671598
Position_1	24	24	62.10934206640625	1395.6262566547607	Position_1	Position_1_24	6.0	1851.6815930931884	0.7537074742550103
Position_1	24	25	72.7667994453125	1429.4051530108684	Position_1	Position_1_25	6.0	1851.6815930931884	0.7719497554777127
Position_1	24	26	54.124719859375	2266.956416054839	Position_1	Position_1_26	6.0	1851.6815930931884	1.2242690236326992
Position_1	24	29	44.51974033203125	2444.1388867027986	Position_1	Position_1_29	6.0	1851.6815930931884	1.31995635525
Position_1	24	30	62.39301144140624	2413.7356831488723	Position_1	Position_1_30	6.0	1851.6815930931884	1.3035371157504387
Position_1	24	31	45.3322274453125	1912.1107207848247	Position_1	Position_1_31	6.0	1851.6815930931884	1.032634729381681
Position_1	24	32	39.053039974609376	1443.6873797542291	Position_1	Position_1_32	6.0	1851.6815930931884	0.7796628670605215
Position_1	24	34	55.841361511718745	1349.0503720615832	Position_1	Position_1_34	6.0	1851.6815930931884	0.7285541839879868
Position_1	24	36	54.393987398437496	2122.632189578092	Position_1	Position_1_36	6.0	1851.6815930931884	1.146326775346018
Position_1	24	37	54.935626410156246	1834.0063142642005	Position_1	Position_1_37	6.0	1851.6815930931884	0.9904544718190659
Position_1	24	38	60.2922931015625	1479.832980630348	Position_1	Position_1_38	6.0	1851.6815930931884	0.7991832862356878
Position_1	24	39	70.0144994140625	1129.256568210973	Position_1	Position_1_39	6.0	1851.6815930931884	0.609854616702528
Position_1	24	40	54.910228226562495	1564.4114630475303	Position_1	Position_1_40	6.0	1851.6815930931884	0.8448598662333838
Position_1	24	41	36.856258269531246	1816.839470578098	Position_1	Position_1_41	6.0	1851.6815930931884	0.9811835238601213
Position_1	24	43	59.33202859375	1211.4736707951065	Position_1	Position_1_43	6.0	1851.6815930931884	0.6542559343431014
Position_1	24	44	65.94944344140625	2253.3104704757875	Position_1	Position_1_44	6.0	1851.6815930931884	1.216899535471262
Position_1	24	45	41.05739079492187	2456.6228359060474	Position_1	Position_1_45	6.0	1851.6815930931884	1.3266983076730376
Position_1	24	47	59.2351463515625	2883.287421411887	Position_1	Position_1_47	6.0	1851.6815930931884	1.5571183686043055
Position_1	24	48	67.3171239296875	1836.050202868386	Position_1	Position_1_48	6.0	1851.6815930931884	0.9915582731485219
Position_1	24	49	47.45568196875	2341.054405381664	Position_1	Position_1_49	6.0	1851.6815930931884	1.26428561698396
Position_1	24	50	57.1354314609375	1130.6752639434608	Position_1	Position_1_50	6.0	1851.6815930931884	0.610620782839179
Position_1	24	52	55.974529101562496	918.9264655920148	Position_1	Position_1_52	6.0	1851.6815930931884	0.496265917974035
Position_1	24	53	49.41838184765625	1443.6588784759902	Position_1	Position_1_53	6.0	1851.6815930931884	0.7796474749551264
Position_1	24	54	51.03373751953125	1566.4744834424953	Position_1	Position_1_54	6.0	1851.6815930931884	0.8459739996797928
Position_1	24	55	41.3444370625	2734.0500907990054	Position_1	Position_1_55	6.0	1851.6815930931884	1.4765228001385715
Position_1	24	56	56.628284066406245	892.6054377074131	Position_1	Position_1_56	6.0	1851.6815930931884	0.482051256024173
Position_1	24	57	31.01147072460937	2191.3335486068654	Position_1	Position_1_57	6.0	1851.6815930931884	1.1834289203827406
Position_1	24	60	52.53016626171875	1710.0251370680826	Position_1	Position_1_60	6.0	1851.6815930931884	0.923498480217394
Position_1	24	61	65.12919909375	1007.8940666665228	Position_1	Position_1_61	6.0	1851.6815930931884	0.54431283997529
Position_1	24	62	56.88288980859375	1510.6375372378934	Position_1	Position_1_62	6.0	1851.6815930931884	0.8158192763121929
Position_1	24	63	57.91193478125	1430.8827841652346	Position_1	Position_1_63	6.0	1851.6815930931884	0.7727477496684407
Position_1	24	64	35.450914640625	2557.8035745956577	Position_1	Position_1_64	6.0	1851.6815930931884	1.381340930393389
Position_1	24	67	60.961942078125	1136.551405524251	Position_1	Position_1_67	6.0	1851.6815930931884	0.6137941910550992
Position_1	24	68	51.09580579296875	1008.178919703093	Position_1	Position_1_68	6.0	1851.6815930931884	0.5444666747585664
Position_1	24	69	57.80294355859375	1554.554214574251	Position_1	Position_1_69	6.0	1851.6815930931884	0.8395364626255244
Position_1	24	74	46.02768534375	1557.5501578239418	Position_1	Position_1_74	6.0	1851.6815930931884	0.8411544207349886
Position_1	24	75	59.57077151953125	2192.1256971601265	Position_1	Position_1_75	6.0	1851.6815930931884	1.1838567199332768
Position_1	24	76	33.75755508984375	1726.1222417199742	Position_1	Position_1_76	6.0	1851.6815930931884	0.9321917159831619
Position_1	24	77	50.99930309375	937.478730187219	Position_1	Position_1_77	6.0	1851.6815930931884	0.5062850620128398
Position_1	24	80	54.125759703125	1064.763675803251	Position_1	Position_1_80	6.0	1851.6815930931884	0.5750252526000378
Position_1	24	81	42.37717608007812	1776.3245692769678	Position_1	Position_1_81	6.0	1851.6815930931884	0.9593034655108611
Position_1	24	82	42.64174092578125	1834.2892202835808	Position_1	Position_1_82	6.0	1851.6815930931884	0.9906072551163864
Position_1	24	83	45.744036765625	2966.73069739266	Position_1	Position_1_83	6.0	1851.6815930931884	1.602181880761049
Position_1	24	84	35.866121650390625	2590.81472750941	Position_1	Position_1_84	6.0	1851.6815930931884	1.3991685920372077
Position_1	24	85	43.3180293046875	1913.5824131004288	Position_1	Position_1_85	6.0	1851.6815930931884	1.0334295163046021
Position_1	24	86	36.95648620898437	1920.9850401199208	Position_1	Position_1_86	6.0	1851.6815930931884	1.0374273024505054
Position_1	24	90	53.4745783515625	1029.671290407271	Position_1	Position_1_90	6.0	1851.6815930931884	0.5560736220784215
Position_1	24	91	59.4753190625	1913.864710269107	Position_1	Position_1_91	6.0	1851.6815930931884	1.0335819707923128
Position_1	24	92	46.8061955625	2054.0850117485925	Position_1	Position_1_92	6.0	1851.6815930931884	1.1093078958123108
Position_1	24	93	25.879709238281247	2100.179995015171	Position_1	Position_1_93	6.0	1851.6815930931884	1.134201475485249
Position_1	24	94	35.220428074218745	2527.7646311778167	Position_1	Position_1_94	6.0	1851.6815930931884	1.3651184094535649
Position_1	24	95	31.50413829492188	1693.756319687513	Position_1	Position_1_95	6.0	1851.6815930931884	0.9147125110522565
Position_1	24	96	44.694283304687495	2069.922760703749	Position_1	Position_1_96	6.0	1851.6815930931884	1.1178610666243078
Position_1	24	97	51.903098886718745	1222.772204896355	Position_1	Position_1_97	6.0	1851.6815930931884	0.6603577037528058
Position_1	24	98	31.08130143164062	3215.873184376109	Position_1	Position_1_98	6.0	1851.6815930931884	1.7367311941596135
Position_1	24	99	31.22247841796875	1202.120791749507	Position_1	Position_1_99	6.0	1851.6815930931884	0.6492049152691494
Position_1	24	100	30.337969126953123	1976.4420566295191	Position_1	Position_1_100	6.0	1851.6815930931884	1.067376844918527
Position_1	24	102	36.4942002734375	1415.4669220394371	Position_1	Position_1_102	6.0	1851.6815930931884	0.7644224186918306
Position_1	24	106	32.838975318359374	2248.517174612285	Position_1	Position_1_106	6.0	1851.6815930931884	1.2143109177081535
Position_1	24	107	19.260184807617183	2412.6999861740483	Position_1	Position_1_107	6.0	1851.6815930931884	1.3029777879595879
Position_1	24	112	38.903632625	2302.922415565753	Position_1	Position_1_112	6.0	1851.6815930931884	1.2436924491530845
Position_1	24	113	34.26457250390625	2045.2292160923823	Position_1	Position_1_113	6.0	1851.6815930931884	1.104525326449823
Position_1	24	115	28.151489673828124	1231.37355790544	Position_1	Position_1_115	6.0	1851.6815930931884	0.6650028614522548
Position_1	24	116	23.765524921875	1483.3732043803534	Position_1	Position_1_116	6.0	1851.6815930931884	0.8010951828399476
Position_1	24	117	21.44749873535156	1533.068102541945	Position_1	Position_1_117	6.0	1851.6815930931884	0.8279328952992359
Position_1	24	118	27.17320727343749	1681.0518894184554	Position_1	Position_1_118	6.0	1851.6815930931884	0.9078514879063521
Position_1	24	119	24.667285220703125	1670.4947893490505	Position_1	Position_1_119	6.0	1851.6815930931884	0.9021501296875399
Position_1	24	120	27.735523578125	1751.717770423788	Position_1	Position_1_120	6.0	1851.6815930931884	0.9460145723528993
Position_1	24	122	33.02462902148437	3194.79454843434	Position_1	Position_1_122	6.0	1851.6815930931884	1.7253476841542257
Position_1	24	126	18.574767900390626	1161.091224162561	Position_1	Position_1_126	6.0	1851.6815930931884	0.6270469115713284
Position_1	24	127	21.18445466113281	3794.287181221524	Position_1	Position_1_127	6.0	1851.6815930931884	2.0491034718789103
Position_1	24	128	27.07428173828125	2605.331394285553	Position_1	Position_1_128	6.0	1851.6815930931884	1.4070083128781397
Position_1	24	129	27.00541028710937	2526.109335957105	Position_1	Position_1_129	6.0	1851.6815930931884	1.3642244678456308
Position_1	24	130	19.29787004492188	1324.6490261567235	Position_1	Position_1_130	6.0	1851.6815930931884	0.7153762456232715
Position_1	24	132	22.207389251953124	3838.454248355674	Position_1	Position_1_132	6.0	1851.6815930931884	2.0729558811154085
Position_1	24	133	17.32286231542969	2977.691672305102	Position_1	Position_1_133	6.0	1851.6815930931884	1.6081013514483025
Position_1	24	134	23.02707208398437	1859.676497546931	Position_1	Position_1_134	6.0	1851.6815930931884	1.004317645368169
Position_1	24	135	3.860705553955078	1116.314581500987	Position_1	Position_1_135	6.0	1851.6815930931884	0.6028653012833654
Position_1	24	136	5.844433998046875	1397.0964678473251	Position_1	Position_1_136	6.0	1851.6815930931884	0.7545014612979491
Position_1	24	137	14.380578931640624	3583.71226831948	Position_1	Position_1_137	6.0	1851.6815930931884	1.935382563442226
Position_1	24	138	23.526589625	2113.246202825974	Position_1	Position_1_138	6.0	1851.6815930931884	1.1412578764666814
Position_1	24	142	11.435407381835937	3191.107918514783	Position_1	Position_1_142	6.0	1851.6815930931884	1.723356720949046
Position_1	24	144	8.182800828125	2501.396404648734	Position_1	Position_1_144	6.0	1851.6815930931884	1.3508782578921752
Position_1	24	147	3.2627733010253905	1627.7271731492026	Position_1	Position_1_147	6.0	1851.6815930931884	0.879053493441129
Position_1	24	149	1.814413285888672	3241.714315891765	Position_1	Position_1_149	6.0	1851.6815930931884	1.7506866882424215
Position_1	24	151	5.445787474853516	4744.986945507921	Position_1	Position_1_151	6.0	1851.6815930931884	2.5625285487563425
Position_1	24	152	4.667625278808593	2462.5145660855383	Position_1	Position_1_152	6.0	1851.6815930931884	1.3298801345062616
Position_1	24	153	5.7417988203125	4246.636654539952	Position_1	Position_1_153	6.0	1851.6815930931884	2.2933946475355143
Position_1	24	154	2.03606004309082	2846.0663153947185	Position_1	Position_1_154	6.0	1851.6815930931884	1.5370171232519705
Position_1	24	155	11.497203996093749	2080.9200143696244	Position_1	Position_1_155	6.0	1851.6815930931884	1.1238001296397286
Position_1	25	1	53.9577937421875	2145.43877405855	Position_1	Position_1_1	6.25	1834.112821315955	1.1697419859478557
Position_1	25	2	30.24550362109375	2502.542778420745	Position_1	Position_1_2	6.25	1834.112821315955	1.3644432061846659
Position_1	25	3	81.9441692265625	1683.4923369710996	Position_1	Position_1_3	6.25	1834.112821315955	0.9178782882959255
Position_1	25	4	64.4107814453125	1676.7031773470508	Position_1	Position_1_4	6.25	1834.112821315955	0.914176684149689
Position_1	25	5	96.435171765625	2385.36117138655	Position_1	Position_1_5	6.25	1834.112821315955	1.3005531304639593
Position_1	25	7	55.6854109453125	2460.529907594276	Position_1	Position_1_7	6.25	1834.112821315955	1.3415368340475773
Position_1	25	10	68.1802254375	1191.656789781476	Position_1	Position_1_10	6.25	1834.112821315955	0.6497183684297435
Position_1	25	11	51.7505590078125	1954.4210321885032	Position_1	Position_1_11	6.25	1834.112821315955	1.0655947712018219
Position_1	25	13	68.9512175859375	1109.9310196039771	Position_1	Position_1_13	6.25	1834.112821315955	0.6051596208828715
Position_1	25	14	51.877586320312496	1232.853737557829	Position_1	Position_1_14	6.25	1834.112821315955	0.672179880773785
Position_1	25	15	59.353121824218746	1682.8785440117824	Position_1	Position_1_15	6.25	1834.112821315955	0.9175436344228466
Position_1	25	17	66.02959979687499	1928.9278403192927	Position_1	Position_1_17	6.25	1834.112821315955	1.0516953035284433
Position_1	25	21	53.06552981640625	2515.4155174681514	Position_1	Position_1_21	6.25	1834.112821315955	1.3714617161137173
Position_1	25	24	63.38576586718749	1442.2548551827558	Position_1	Position_1_24	6.25	1834.112821315955	0.7863501298398614
Position_1	25	25	62.238745421875	1527.6940635654848	Position_1	Position_1_25	6.25	1834.112821315955	0.8329335283035543
Position_1	25	26	59.2138503515625	1969.076801379499	Position_1	Position_1_26	6.25	1834.112821315955	1.0735854296938554
Position_1	25	29	48.4844097890625	2073.7878709841075	Position_1	Position_1_29	6.25	1834.112821315955	1.1306762849496839
Position_1	25	30	70.556788328125	2168.1184732936304	Position_1	Position_1_30	6.25	1834.112821315955	1.1821074734857533
Position_1	25	31	50.59534459375	1860.396084030394	Position_1	Position_1_31	6.25	1834.112821315955	1.0143302322566945
Position_1	25	32	49.58974809765625	1309.0090404088285	Position_1	Position_1_32	6.25	1834.112821315955	0.7137014829162087
Position_1	25	34	53.014114742187495	1340.4085265621336	Position_1	Position_1_34	6.25	1834.112821315955	0.7308211964847429
Position_1	25	36	71.3889336875	1621.2289993074214	Position_1	Position_1_36	6.25	1834.112821315955	0.8839309013412862
Position_1	25	37	58.574159273437495	1610.1330628736764	Position_1	Position_1_37	6.25	1834.112821315955	0.877881144584347
Position_1	25	38	58.959728136718745	1488.2813988421171	Position_1	Position_1_38	6.25	1834.112821315955	0.8114448476371766
Position_1	25	39	76.78822357421875	1048.9443260882329	Position_1	Position_1_39	6.25	1834.112821315955	0.5719082893361093
Position_1	25	40	49.988897320312496	1642.4847196346748	Position_1	Position_1_40	6.25	1834.112821315955	0.8955200032112587
Position_1	25	41	41.09873758203125	1656.8137219553737	Position_1	Position_1_41	6.25	1834.112821315955	0.903332500978118
Position_1	25	43	67.915917953125	1169.1045621824803	Position_1	Position_1_43	6.25	1834.112821315955	0.6374223813252999
Position_1	25	44	64.31279696874999	2165.827566776652	Position_1	Position_1_44	6.25	1834.112821315955	1.1808584191798492
Position_1	25	45	46.7643210546875	2363.7271480714726	Position_1	Position_1_45	6.25	1834.112821315955	1.2887577692061087
Position_1	25	47	59.6942373671875	2608.773790790772	Position_1	Position_1_47	6.25	1834.112821315955	1.4223627687848597
Position_1	25	48	66.89303925390625	1834.112821315955	Position_1	Position_1_48	6.25	1834.112821315955	1.0
Position_1	25	49	43.046721072265626	2182.5300409534093	Position_1	Position_1_49	6.25	1834.112821315955	1.1899649877522087
Position_1	25	50	50.84398683203125	1170.3992077047849	Position_1	Position_1_50	6.25	1834.112821315955	0.6381282514916595
Position_1	25	52	47.01254215625	979.7304492604588	Position_1	Position_1_52	6.25	1834.112821315955	0.5341713104418044
Position_1	25	53	46.82647771484375	1421.203464975894	Position_1	Position_1_53	6.25	1834.112821315955	0.7748724333959983
Position_1	25	54	46.4404305234375	1732.6712757193427	Position_1	Position_1_54	6.25	1834.112821315955	0.9446917635503855
Position_1	25	55	44.19819984765625	2661.058604318628	Position_1	Position_1_55	6.25	1834.112821315955	1.4508696375664334
Position_1	25	56	48.7223468359375	987.1279525623248	Position_1	Position_1_56	6.25	1834.112821315955	0.5382045973889827
Position_1	25	57	32.82623983203125	1948.4659178477607	Position_1	Position_1_57	6.25	1834.112821315955	1.0623479075020907
Position_1	25	60	64.67942507812499	1550.7801948984047	Position_1	Position_1_60	6.25	1834.112821315955	0.8455206118594917
Position_1	25	61	62.1650724921875	1066.292376084227	Position_1	Position_1_61	6.25	1834.112821315955	0.5813668405192077
Position_1	25	62	44.2335389375	2166.0648590901424	Position_1	Position_1_62	6.25	1834.112821315955	1.1809877963428748
Position_1	25	63	53.194018109374994	1526.7667310987308	Position_1	Position_1_63	6.25	1834.112821315955	0.8324279255641935
Position_1	25	64	42.80002854101562	2238.2483961731978	Position_1	Position_1_64	6.25	1834.112821315955	1.2203439015094393
Position_1	25	67	61.043819375	1161.3679166734364	Position_1	Position_1_67	6.25	1834.112821315955	0.6332041863379856
Position_1	25	68	55.180660390625	958.7425602473554	Position_1	Position_1_68	6.25	1834.112821315955	0.5227282362921756
Position_1	25	69	62.18492830859375	1486.9121236366484	Position_1	Position_1_69	6.25	1834.112821315955	0.8106982876712054
Position_1	25	74	40.82958702539062	1546.927930771163	Position_1	Position_1_74	6.25	1834.112821315955	0.843420269894444
Position_1	25	75	63.655594921875	2080.024397520632	Position_1	Position_1_75	6.25	1834.112821315955	1.1340765809751214
Position_1	25	76	38.440930751953125	1378.596271549207	Position_1	Position_1_76	6.25	1834.112821315955	0.7516420230681774
Position_1	25	77	51.0739950703125	983.1897524816304	Position_1	Position_1_77	6.25	1834.112821315955	0.5360574011887682
Position_1	25	80	51.762569203125	1008.8499753894372	Position_1	Position_1_80	6.25	1834.112821315955	0.5500479379810447
Position_1	25	81	39.4173050390625	1993.7617299770484	Position_1	Position_1_81	6.25	1834.112821315955	1.087044213859509
Position_1	25	82	41.18875425585937	1892.0421010735224	Position_1	Position_1_82	6.25	1834.112821315955	1.0315843600700658
Position_1	25	83	44.236928828125	2889.125692147756	Position_1	Position_1_83	6.25	1834.112821315955	1.575216997869761
Position_1	25	84	44.79126953125	2461.169462611308	Position_1	Position_1_84	6.25	1834.112821315955	1.3418855339801001
Position_1	25	85	47.2188991484375	2117.761802070516	Position_1	Position_1_85	6.25	1834.112821315955	1.1546518717158556
Position_1	25	86	44.155446671875	1775.2509805303118	Position_1	Position_1_86	6.25	1834.112821315955	0.9679071864600944
Position_1	25	90	67.98844185546875	942.9424873785912	Position_1	Position_1_90	6.25	1834.112821315955	0.5141136774247294
Position_1	25	91	67.755615640625	1711.7210608913076	Position_1	Position_1_91	6.25	1834.112821315955	0.9332692302227991
Position_1	25	92	61.13503446875	1714.0152428628126	Position_1	Position_1_92	6.25	1834.112821315955	0.9345200703809629
Position_1	25	93	34.360617671875	1729.3552418981226	Position_1	Position_1_93	6.25	1834.112821315955	0.9428837865368227
Position_1	25	94	32.07557662890625	2637.8087937159294	Position_1	Position_1_94	6.25	1834.112821315955	1.438193312352144
Position_1	25	95	36.301808382812496	1395.908420473956	Position_1	Position_1_95	6.25	1834.112821315955	0.7610810001711933
Position_1	25	96	53.83449946875	1895.7254098864605	Position_1	Position_1_96	6.25	1834.112821315955	1.0335925837573607
Position_1	25	97	56.49433139453125	1230.3560577030105	Position_1	Position_1_97	6.25	1834.112821315955	0.6708180889440837
Position_1	25	98	30.952930121093747	2872.7105697567963	Position_1	Position_1_98	6.25	1834.112821315955	1.5662671000225925
Position_1	25	99	36.569835908203125	1128.2418425717876	Position_1	Position_1_99	6.25	1834.112821315955	0.6151430977742618
Position_1	25	100	35.7982952421875	1927.0311087364823	Position_1	Position_1_100	6.25	1834.112821315955	1.0506611623563373
Position_1	25	102	38.74887008007812	1366.0392182039454	Position_1	Position_1_102	6.25	1834.112821315955	0.7447956321595461
Position_1	25	106	31.37218212304688	2329.632869655436	Position_1	Position_1_106	6.25	1834.112821315955	1.2701687936426675
Position_1	25	107	27.35365395898437	1996.909151028464	Position_1	Position_1_107	6.25	1834.112821315955	1.0887602593583663
Position_1	25	112	43.654980273437495	2431.5416957476577	Position_1	Position_1_112	6.25	1834.112821315955	1.3257318020398845
Position_1	25	113	32.263627171875	2091.7495795469326	Position_1	Position_1_113	6.25	1834.112821315955	1.1404694167320233
Position_1	25	115	33.94748775	1170.259821432028	Position_1	Position_1_115	6.25	1834.112821315955	0.6380522549274695
Position_1	25	116	29.75921029296875	1345.4578098875877	Position_1	Position_1_116	6.25	1834.112821315955	0.7335741805251855
Position_1	25	117	31.8187300234375	1054.563055098076	Position_1	Position_1_117	6.25	1834.112821315955	0.574971748107316
Position_1	25	118	23.02767259375	1954.2760297731	Position_1	Position_1_118	6.25	1834.112821315955	1.065515712589005
Position_1	25	119	35.31844374609375	1335.8324661386562	Position_1	Position_1_119	6.25	1834.112821315955	0.7283262243269264
Position_1	25	120	62.916421992187495	1866.897704769494	Position_1	Position_1_120	6.25	1834.112821315955	1.0178750636670302
Position_1	25	122	33.995590921875	2847.040068997022	Position_1	Position_1_122	6.25	1834.112821315955	1.5522709595118054
Position_1	25	126	29.14667993359375	957.8139020190308	Position_1	Position_1_126	6.25	1834.112821315955	0.5222219107174717
Position_1	25	127	27.377450783203123	3606.602097853138	Position_1	Position_1_127	6.25	1834.112821315955	1.966401442668855
Position_1	25	128	25.93808606640625	2799.002274835956	Position_1	Position_1_128	6.25	1834.112821315955	1.526079662224761
Position_1	25	129	27.298745009765625	2603.536744596155	Position_1	Position_1_129	6.25	1834.112821315955	1.4195074121602549
Position_1	25	130	36.847570375	1009.0669829317528	Position_1	Position_1_130	6.25	1834.112821315955	0.5501662554257479
Position_1	25	132	32.62247205078125	3390.1521222851147	Position_1	Position_1_132	6.25	1834.112821315955	1.848387996029993
Position_1	25	133	32.6259191328125	2720.7421781549124	Position_1	Position_1_133	6.25	1834.112821315955	1.4834104786437352
Position_1	25	134	25.467717945312497	1869.5077171945256	Position_1	Position_1_134	6.25	1834.112821315955	1.0192981017673577
Position_1	25	135	9.308633157226565	1156.2180335202102	Position_1	Position_1_135	6.25	1834.112821315955	0.6303963529847836
Position_1	25	136	19.6088847109375	1085.0669323933787	Position_1	Position_1_136	6.25	1834.112821315955	0.5916031553690659
Position_1	25	137	23.049280546875	2914.27338156166	Position_1	Position_1_137	6.25	1834.112821315955	1.588928089751154
Position_1	25	138	27.918096744140623	2007.5082494859644	Position_1	Position_1_138	6.25	1834.112821315955	1.094539128757412
Position_1	25	142	19.552831933593747	2585.386056572512	Position_1	Position_1_142	6.25	1834.112821315955	1.40961124448033
Position_1	25	144	16.59020660644531	1935.815037776232	Position_1	Position_1_144	6.25	1834.112821315955	1.0554503601295948
Position_1	25	147	18.07521266503906	1150.813042240104	Position_1	Position_1_147	6.25	1834.112821315955	0.6274494288821387
Position_1	25	149	6.569912835449219	2022.444748824006	Position_1	Position_1_149	6.25	1834.112821315955	1.1026828477066777
Position_1	25	151	13.604590333984374	2903.3792818895977	Position_1	Position_1_151	6.25	1834.112821315955	1.5829883789844816
Position_1	25	152	15.473810859375	1437.1194328151737	Position_1	Position_1_152	6.25	1834.112821315955	0.7835501808356897
Position_1	25	153	19.0312099140625	3010.9313556741017	Position_1	Position_1_153	6.25	1834.112821315955	1.6416282142958867
Position_1	25	154	10.911749868164062	2463.5566806882107	Position_1	Position_1_154	6.25	1834.112821315955	1.3431870995376594
Position_1	25	155	24.000402228515625	1557.2139812039054	Position_1	Position_1_155	6.25	1834.112821315955	0.8490284583947362
Position_1	25	162	35.79726319726562	1767.3112163149185	Position_1	Position_1_162	6.25	1834.112821315955	0.9635782465371421
Position_1	25	165	2.7048789318847657	1968.7528460016708	Position_1	Position_1_165	6.25	1834.112821315955	1.073408801858281
Position_1	25	166	19.93804984960937	3733.478764260593	Position_1	Position_1_166	6.25	1834.112821315955	2.0355774851308572
Position_1	25	167	2.508103125	1352.2076331993685	Position_1	Position_1_167	6.25	1834.112821315955	0.7372543376198499
Position_1	25	168	12.024660838867186	994.9869782363088	Position_1	Position_1_168	6.25	1834.112821315955	0.5424895168239525
Position_1	25	169	9.684562668945311	3207.03814580657	Position_1	Position_1_169	6.25	1834.112821315955	1.7485500938298641
Position_1	25	170	2.188263922485352	1860.705303357456	Position_1	Position_1_170	6.25	1834.112821315955	1.0144988256624372
Position_1	25	171	5.698640755371094	2434.1142831418174	Position_1	Position_1_171	6.25	1834.112821315955	1.3271344351627008
Position_1	26	1	56.012826546875	2118.6703403800125	Position_1	Position_1_1	6.5	1724.954754461084	1.2282469061293926
Position_1	26	2	36.63708000390625	2342.3225086089674	Position_1	Position_1_2	6.5	1724.954754461084	1.3579037377944232
Position_1	26	3	78.17388296093749	1575.56456625732	Position_1	Position_1_3	6.5	1724.954754461084	0.913394720749973
Position_1	26	4	55.9762968359375	1920.054199450397	Position_1	Position_1_4	6.5	1724.954754461084	1.1131040941710189
Position_1	26	5	97.620864	2330.764436742109	Position_1	Position_1_5	6.5	1724.954754461084	1.3512032305278026
Position_1	26	7	53.45599114453125	2385.6134850916465	Position_1	Position_1_7	6.5	1724.954754461084	1.383000614318703
Position_1	26	10	64.1198435625	1166.769029093537	Position_1	Position_1_10	6.5	1724.954754461084	0.6764055845963698
Position_1	26	11	62.93773358984375	1802.2181184456824	Position_1	Position_1_11	6.5	1724.954754461084	1.0447915307835058
Position_1	26	13	71.45304525390624	1086.1225246452218	Position_1	Position_1_13	6.5	1724.954754461084	0.6296527615210127
Position_1	26	14	57.39201290625	1272.0991935339962	Position_1	Position_1_14	6.5	1724.954754461084	0.7374681511176389
Position_1	26	15	58.022761328125	1550.4769218445515	Position_1	Position_1_15	6.5	1724.954754461084	0.8988507772941307
Position_1	26	17	75.23933471484375	1827.652802534041	Position_1	Position_1_17	6.5	1724.954754461084	1.0595366619369924
Position_1	26	21	64.9378990390625	2435.8774189724018	Position_1	Position_1_21	6.5	1724.954754461084	1.4121398910161134
Position_1	26	24	67.8013375703125	1446.2679981823967	Position_1	Position_1_24	6.5	1724.954754461084	0.8384382224763017
Position_1	26	25	24.9107984296875	1506.4589496807228	Position_1	Position_1_25	6.5	1724.954754461084	0.873332442943627
Position_1	26	26	65.54032731640625	1649.1620270038302	Position_1	Position_1_26	6.5	1724.954754461084	0.9560610344930855
Position_1	26	29	48.3060141953125	1889.1850532527592	Position_1	Position_1_29	6.5	1724.954754461084	1.0952084675652751
Position_1	26	30	70.8596844140625	2232.41186166794	Position_1	Position_1_30	6.5	1724.954754461084	1.2941857494490616
Position_1	26	31	55.383305140625	1712.8687623907815	Position_1	Position_1_31	6.5	1724.954754461084	0.9929934440082875
Position_1	26	32	49.666909703125	1563.4516016389823	Position_1	Position_1_32	6.5	1724.954754461084	0.906372528088391
Position_1	26	34	46.205498625	1288.02233623151	Position_1	Position_1_34	6.5	1724.954754461084	0.7466992006024635
Position_1	26	36	62.730757890625	1654.7658242341715	Position_1	Position_1_36	6.5	1724.954754461084	0.9593096978077892
Position_1	26	37	58.96452181640625	1489.3839010049314	Position_1	Position_1_37	6.5	1724.954754461084	0.863433604361553
Position_1	26	38	50.630928046875	1376.6627825028845	Position_1	Position_1_38	6.5	1724.954754461084	0.7980863144048008
Position_1	26	39	70.181238359375	1147.8009952689094	Position_1	Position_1_39	6.5	1724.954754461084	0.6654093345349856
Position_1	26	40	58.046594546875	1567.870165682672	Position_1	Position_1_40	6.5	1724.954754461084	0.9089340816782822
Position_1	26	41	38.90105641210938	1574.9260139684618	Position_1	Position_1_41	6.5	1724.954754461084	0.9130245358003639
Position_1	26	43	63.10275679296875	1295.0071908527036	Position_1	Position_1_43	6.5	1724.954754461084	0.7507484978974385
Position_1	26	44	62.0191616171875	2065.846172024694	Position_1	Position_1_44	6.5	1724.954754461084	1.1976233966032996
Position_1	26	45	52.6318161875	2118.453355701001	Position_1	Position_1_45	6.5	1724.954754461084	1.2281211146102526
Position_1	26	47	65.90192778125	2151.870716774027	Position_1	Position_1_47	6.5	1724.954754461084	1.2474940059783317
Position_1	26	48	70.50670425390625	1886.8513012263809	Position_1	Position_1_48	6.5	1724.954754461084	1.0938555323532977
Position_1	26	49	43.61794623828125	2133.4130389758125	Position_1	Position_1_49	6.5	1724.954754461084	1.23679362224335
Position_1	26	50	56.956391164062495	1114.3813988199256	Position_1	Position_1_50	6.5	1724.954754461084	0.6460351472627955
Position_1	26	52	45.427539523437495	863.7208771888431	Position_1	Position_1_52	6.5	1724.954754461084	0.5007208884494421
Position_1	26	53	45.1557659609375	1262.6863970792813	Position_1	Position_1_53	6.5	1724.954754461084	0.7320113143917064
Position_1	26	54	48.790363015625	1801.007496002208	Position_1	Position_1_54	6.5	1724.954754461084	1.0440897022628775
Position_1	26	55	47.231522851562495	2510.83926041226	Position_1	Position_1_55	6.5	1724.954754461084	1.455597170835188
Position_1	26	56	57.49084485546874	887.1557456070622	Position_1	Position_1_56	6.5	1724.954754461084	0.5143066757621885
Position_1	26	57	41.465038140625	1814.247870404183	Position_1	Position_1_57	6.5	1724.954754461084	1.0517654829566798
Position_1	26	60	64.59943509765624	1632.8861645626191	Position_1	Position_1_60	6.5	1724.954754461084	0.9466255044311414
Position_1	26	61	61.648275347656245	1144.342830467259	Position_1	Position_1_61	6.5	1724.954754461084	0.6634045487325135
Position_1	26	62	37.75605846289062	2250.982797337564	Position_1	Position_1_62	6.5	1724.954754461084	1.3049517916432676
Position_1	26	63	56.25226616796875	1478.4005448608216	Position_1	Position_1_63	6.5	1724.954754461084	0.8570662743688651
Position_1	26	64	42.433382234375	2163.3843321437616	Position_1	Position_1_64	6.5	1724.954754461084	1.2541687406865656
Position_1	26	67	51.94986066015625	1323.9065712742376	Position_1	Position_1_67	6.5	1724.954754461084	0.7675022013478011
Position_1	26	68	51.689982910156246	970.5702938993342	Position_1	Position_1_68	6.5	1724.954754461084	0.5626642040257821
Position_1	26	69	61.00148213671875	1488.7585188001665	Position_1	Position_1_69	6.5	1724.954754461084	0.8630710544435639
Position_1	26	74	40.02670286914062	1329.2019480722652	Position_1	Position_1_74	6.5	1724.954754461084	0.7705720655192135
Position_1	26	75	71.305101484375	2117.431481389189	Position_1	Position_1_75	6.5	1724.954754461084	1.2275287081664492
Position_1	26	76	39.83795823046875	1388.523780785676	Position_1	Position_1_76	6.5	1724.954754461084	0.8049624357941396
Position_1	26	77	57.9616913046875	919.535920073244	Position_1	Position_1_77	6.5	1724.954754461084	0.5330782837608564
Position_1	26	80	53.949111046875	936.197075724116	Position_1	Position_1_80	6.5	1724.954754461084	0.5427371780638999
Position_1	26	81	38.12865527539062	1991.700378478115	Position_1	Position_1_81	6.5	1724.954754461084	1.1546392004353578
Position_1	26	82	38.671393921875	1659.1616885524534	Position_1	Position_1_82	6.5	1724.954754461084	0.9618580917914071
Position_1	26	83	44.4016712734375	2905.2692347862308	Position_1	Position_1_83	6.5	1724.954754461084	1.6842582260622276
Position_1	26	84	43.522046648437495	2446.313526765033	Position_1	Position_1_84	6.5	1724.954754461084	1.4181899672663116
Position_1	26	85	47.0255921953125	2036.0888878679527	Position_1	Position_1_85	6.5	1724.954754461084	1.180372344609163
Position_1	26	86	34.951228125	1864.2059008988176	Position_1	Position_1_86	6.5	1724.954754461084	1.0807274197062862
Position_1	26	90	68.883263796875	952.402883247168	Position_1	Position_1_90	6.5	1724.954754461084	0.5521320955138449
Position_1	26	91	68.01165116796875	1739.267818955514	Position_1	Position_1_91	6.5	1724.954754461084	1.008297646333861
Position_1	26	92	71.0032452421875	1432.6856890323074	Position_1	Position_1_92	6.5	1724.954754461084	0.8305642135407266
Position_1	26	93	39.08200222265625	1519.3974684252837	Position_1	Position_1_93	6.5	1724.954754461084	0.8808332302605693
Position_1	26	94	32.461855185546874	2547.983941198531	Position_1	Position_1_94	6.5	1724.954754461084	1.4771308839312602
Position_1	26	95	38.23667684375	1436.263737180106	Position_1	Position_1_95	6.5	1724.954754461084	0.8326384987580897
Position_1	26	96	51.03554164843749	1965.570446415036	Position_1	Position_1_96	6.5	1724.954754461084	1.1394910164058918
Position_1	26	97	56.812092046874994	1138.9493487532022	Position_1	Position_1_97	6.5	1724.954754461084	0.6602778106542491
Position_1	26	98	30.933266675781248	2596.3433411079463	Position_1	Position_1_98	6.5	1724.954754461084	1.5051660540041842
Position_1	26	99	43.3281365859375	1060.2722080258832	Position_1	Position_1_99	6.5	1724.954754461084	0.6146666776527346
Position_1	26	100	36.48703834960937	1856.481832273708	Position_1	Position_1_100	6.5	1724.954754461084	1.0762495813136363
Position_1	26	102	41.77771655664062	1280.2085629471535	Position_1	Position_1_102	6.5	1724.954754461084	0.7421693581447709
Position_1	26	106	35.35932000390625	2170.810438206991	Position_1	Position_1_106	6.5	1724.954754461084	1.258473842628529
Position_1	26	107	32.149540714843745	2006.704220749009	Position_1	Position_1_107	6.5	1724.954754461084	1.1633373081579466
Position_1	26	112	46.55830201171874	2308.2589872063886	Position_1	Position_1_112	6.5	1724.954754461084	1.3381562509026752
Position_1	26	113	40.9390123828125	1908.4043783379389	Position_1	Position_1_113	6.5	1724.954754461084	1.1063503975408149
Position_1	26	115	38.28905897265625	1204.249272918932	Position_1	Position_1_115	6.5	1724.954754461084	0.698133832092986
Position_1	26	116	33.354009927734374	1265.279435623455	Position_1	Position_1_116	6.5	1724.954754461084	0.7335145645711488
Position_1	26	117	37.48306568359375	932.4858555186736	Position_1	Position_1_117	6.5	1724.954754461084	0.5405856896287137
Position_1	26	118	26.87320715234375	1886.6303986864373	Position_1	Position_1_118	6.5	1724.954754461084	1.0937274695508548
Position_1	26	119	39.78002853515625	1329.2527992779774	Position_1	Position_1_119	6.5	1724.954754461084	0.7706015452522793
Position_1	26	120	55.733129375	2039.7699389863465	Position_1	Position_1_120	6.5	1724.954754461084	1.182506343259779
Position_1	26	122	38.81679007421875	2356.483951461405	Position_1	Position_1_122	6.5	1724.954754461084	1.366113485218704
Position_1	26	126	35.0273342890625	908.0568124689232	Position_1	Position_1_126	6.5	1724.954754461084	0.5264235540790294
Position_1	26	127	27.104824548828123	3594.700054604368	Position_1	Position_1_127	6.5	1724.954754461084	2.083938749876043
Position_1	26	128	27.748833578125	2350.434274658134	Position_1	Position_1_128	6.5	1724.954754461084	1.3626063342122066
Position_1	26	129	37.91171787304688	2211.5087350790363	Position_1	Position_1_129	6.5	1724.954754461084	1.2820676770562387
Position_1	26	130	51.30021827734375	764.5368007961531	Position_1	Position_1_130	6.5	1724.954754461084	0.4432213649772004
Position_1	26	132	34.71254758984375	3060.968075736624	Position_1	Position_1_132	6.5	1724.954754461084	1.774520791238343
Position_1	26	133	33.49163584765625	2913.398337253943	Position_1	Position_1_133	6.5	1724.954754461084	1.6889708728413322
Position_1	26	134	51.436848546875	1402.2150626859457	Position_1	Position_1_134	6.5	1724.954754461084	0.8128996189955315
Position_1	26	135	9.42589763671875	1829.0489920310804	Position_1	Position_1_135	6.5	1724.954754461084	1.06034606838283
Position_1	26	136	33.8048211875	891.7536129349013	Position_1	Position_1_136	6.5	1724.954754461084	0.5169721760113679
Position_1	26	137	30.729917431640622	2600.1758922371623	Position_1	Position_1_137	6.5	1724.954754461084	1.5073878810517078
Position_1	26	138	32.14627560546875	1865.869708855416	Position_1	Position_1_138	6.5	1724.954754461084	1.08169197135745
Position_1	26	142	27.44406057421875	2222.529640986789	Position_1	Position_1_142	6.5	1724.954754461084	1.2884567755988239
Position_1	26	144	19.3999593046875	1830.6960346482351	Position_1	Position_1_144	6.5	1724.954754461084	1.0613009007417051
Position_1	26	147	23.2465908984375	1373.2315641644495	Position_1	Position_1_147	6.5	1724.954754461084	0.7960971501501668
Position_1	26	149	17.7053259453125	1639.3103351598047	Position_1	Position_1_149	6.5	1724.954754461084	0.9503497589836573
Position_1	26	151	20.624719768554687	2674.53908060951	Position_1	Position_1_151	6.5	1724.954754461084	1.5504981065112624
Position_1	26	152	37.52094459179688	1003.605812831024	Position_1	Position_1_152	6.5	1724.954754461084	0.5818157318245567
Position_1	26	153	25.632543578125	2595.8369897667376	Position_1	Position_1_153	6.5	1724.954754461084	1.5048725092953164
Position_1	26	154	29.149170359375	1724.954754461084	Position_1	Position_1_154	6.5	1724.954754461084	1.0
Position_1	26	155	35.8136225390625	1349.5436706055375	Position_1	Position_1_155	6.5	1724.954754461084	0.782364677748992
Position_1	26	162	52.538308238281246	1327.051630647033	Position_1	Position_1_162	6.5	1724.954754461084	0.7693254719957191
Position_1	26	165	13.460417297851562	1632.3027514149271	Position_1	Position_1_165	6.5	1724.954754461084	0.946287285039483
Position_1	26	166	27.38678078125	3043.8512061760075	Position_1	Position_1_166	6.5	1724.954754461084	1.7645977080291464
Position_1	26	167	7.963627761718749	1249.974713934261	Position_1	Position_1_167	6.5	1724.954754461084	0.7246420294222629
Position_1	26	168	21.44893891894532	1070.4625436741528	Position_1	Position_1_168	6.5	1724.954754461084	0.6205742735603463
Position_1	26	169	19.30436906835937	2495.090240275661	Position_1	Position_1_169	6.5	1724.954754461084	1.4464670646130573
Position_1	26	170	8.819713573730468	1573.7742477919471	Position_1	Position_1_170	6.5	1724.954754461084	0.9123568277497406
Position_1	26	171	17.140494518554686	2185.176160434271	Position_1	Position_1_171	6.5	1724.954754461084	1.2668020159850344
Position_1	26	177	27.653019775390625	668.6241264301485	Position_1	Position_1_177	6.5	1724.954754461084	0.38761835619221346
Position_1	26	178	41.438163378906246	1327.2202951100746	Position_1	Position_1_178	6.5	1724.954754461084	0.7694232510607093
Position_1	26	180	2.911320411376953	1127.307172418076	Position_1	Position_1_180	6.5	1724.954754461084	0.653528545895265
Position_1	26	181	20.55825165625	2528.672968272135	Position_1	Position_1_181	6.5	1724.954754461084	1.4659358233788293
Position_1	26	182	13.032868642578125	2022.5711993894784	Position_1	Position_1_182	6.5	1724.954754461084	1.1725357979151034
Position_1	26	183	21.56079881054688	2443.6765775972035	Position_1	Position_1_183	6.5	1724.954754461084	1.41666126098517
Position_1	26	184	4.269818429443359	2110.394188629405	Position_1	Position_1_184	6.5	1724.954754461084	1.223449011153189
Position_1	26	185	2.3041735180664062	1954.3005697012109	Position_1	Position_1_185	6.5	1724.954754461084	1.1329575831754382
Position_1	26	186	6.047366004882813	4832.958124755181	Position_1	Position_1_186	6.5	1724.954754461084	2.801788343871727
Position_1	26	187	6.408809843261719	3436.7869892211475	Position_1	Position_1_187	6.5	1724.954754461084	1.992392542664042
Position_1	27	1	52.4008980859375	1897.036734149136	Position_1	Position_1_1	6.75	1649.8583326441433	1.1498179550415415
Position_1	27	2	38.25505868164063	2464.44717842812	Position_1	Position_1_2	6.75	1649.8583326441433	1.4937326009551843
Position_1	27	3	79.98339305859375	1595.3823707455842	Position_1	Position_1_3	6.75	1649.8583326441433	0.9669814305745553
Position_1	27	4	55.4817263515625	1933.7795635915184	Position_1	Position_1_4	6.75	1649.8583326441433	1.1720882486269892
Position_1	27	5	113.0903179140625	2212.724895644188	Position_1	Position_1_5	6.75	1649.8583326441433	1.3411605420072445
Position_1	27	7	50.1663986484375	2317.02234559919	Position_1	Position_1_7	6.75	1649.8583326441433	1.4043765454006085
Position_1	27	10	69.52231017187499	1315.080415846354	Position_1	Position_1_10	6.75	1649.8583326441433	0.7970868709307557
Position_1	27	11	60.194131851562496	1730.857693028955	Position_1	Position_1_11	6.75	1649.8583326441433	1.0490947366705106
Position_1	27	13	67.760898046875	1029.965407248607	Position_1	Position_1_13	6.75	1649.8583326441433	0.6242750585730197
Position_1	27	14	59.1904746640625	1352.447339784616	Position_1	Position_1_14	6.75	1649.8583326441433	0.819735436082635
Position_1	27	15	58.1356675625	1616.5201180401623	Position_1	Position_1_15	6.75	1649.8583326441433	0.9797932865238487
Position_1	27	17	83.69531289453124	1776.465185226932	Position_1	Position_1_17	6.75	1649.8583326441433	1.0767380144572063
Position_1	27	21	67.6719498125	2383.9722080720653	Position_1	Position_1_21	6.75	1649.8583326441433	1.4449557037126912
Position_1	27	24	70.50349113671875	1402.537098666629	Position_1	Position_1_24	6.75	1649.8583326441433	0.8500954723905626
Position_1	27	25	33.37567247265625	1389.8175467804606	Position_1	Position_1_25	6.75	1649.8583326441433	0.8423859911372338
Position_1	27	26	63.256679664062496	1620.9739290138923	Position_1	Position_1_26	6.75	1649.8583326441433	0.9824927976792047
Position_1	27	29	57.106201453125	1790.134158873698	Position_1	Position_1_29	6.75	1649.8583326441433	1.0850229522462949
Position_1	27	30	70.16828710546875	2215.4859916872792	Position_1	Position_1_30	6.75	1649.8583326441433	1.3428340772365792
Position_1	27	31	48.356592195312494	1876.767801823979	Position_1	Position_1_31	6.75	1649.8583326441433	1.137532698832499
Position_1	27	32	50.28990608984375	1548.8046041702223	Position_1	Position_1_32	6.75	1649.8583326441433	0.9387500572173567
Position_1	27	34	53.693309484375	1198.537195591486	Position_1	Position_1_34	6.75	1649.8583326441433	0.7264485512950993
Position_1	27	36	63.70796665234375	1851.9646907858769	Position_1	Position_1_36	6.75	1649.8583326441433	1.1224992195650083
Position_1	27	37	59.60790433984375	1430.9998934971509	Position_1	Position_1_37	6.75	1649.8583326441433	0.8673471322860556
Position_1	27	38	49.76518013671875	1497.7540480156797	Position_1	Position_1_38	6.75	1649.8583326441433	0.9078076695320295
Position_1	27	39	76.70498928125	1002.9440098313748	Position_1	Position_1_39	6.75	1649.8583326441433	0.607897047878049
Position_1	27	40	76.1810640078125	1333.527237150502	Position_1	Position_1_40	6.75	1649.8583326441433	0.8082677226070231
Position_1	27	41	33.341009281249995	1527.7524772609358	Position_1	Position_1_41	6.75	1649.8583326441433	0.9259900968663687
Position_1	27	43	64.00463407421874	1240.8662532793307	Position_1	Position_1_43	6.75	1649.8583326441433	0.7521047284651756
Position_1	27	44	61.8138860625	1991.1298905561544	Position_1	Position_1_44	6.75	1649.8583326441433	1.2068490070690328
Position_1	27	45	54.8955872265625	2100.841080102358	Position_1	Position_1_45	6.75	1649.8583326441433	1.2733463464923365
Position_1	27	47	66.01697609375	2021.4807692726465	Position_1	Position_1_47	6.75	1649.8583326441433	1.2252450584850658
Position_1	27	48	72.335628234375	1737.6953623325603	Position_1	Position_1_48	6.75	1649.8583326441433	1.0532391345065641
Position_1	27	49	38.35365406640625	2057.304441462735	Position_1	Position_1_49	6.75	1649.8583326441433	1.2469582392359706
Position_1	27	50	60.71223919921875	1094.086290467167	Position_1	Position_1_50	6.75	1649.8583326441433	0.663139536782974
Position_1	27	52	51.955995738281246	766.9246401137588	Position_1	Position_1_52	6.75	1649.8583326441433	0.46484272312317143
Position_1	27	53	46.91124577734375	1224.8357611581823	Position_1	Position_1_53	6.75	1649.8583326441433	0.7423884444643201
Position_1	27	54	60.666137726562496	1768.6135363447336	Position_1	Position_1_54	6.75	1649.8583326441433	1.0719790307754893
Position_1	27	55	50.413611101562495	2491.9120644065924	Position_1	Position_1_55	6.75	1649.8583326441433	1.510379415675607
Position_1	27	56	65.9704638828125	815.6817702160233	Position_1	Position_1_56	6.75	1649.8583326441433	0.4943950362748855
Position_1	27	57	38.536754953125	1987.7411923051263	Position_1	Position_1_57	6.75	1649.8583326441433	1.2047950742046292
Position_1	27	60	72.4495431171875	1208.4298493722392	Position_1	Position_1_60	6.75	1649.8583326441433	0.7324446138569671
Position_1	27	61	64.14163868749999	1076.3908999401826	Position_1	Position_1_61	6.75	1649.8583326441433	0.6524141368035559
Position_1	27	62	46.98216312109375	2143.732510071915	Position_1	Position_1_62	6.75	1649.8583326441433	1.2993433846142808
Position_1	27	63	52.766548742187496	1598.5759035609128	Position_1	Position_1_63	6.75	1649.8583326441433	0.9689170712002632
Position_1	27	64	46.436208757812494	2169.8010244297066	Position_1	Position_1_64	6.75	1649.8583326441433	1.3151438408364904
Position_1	27	67	55.71535324609375	1415.454075310075	Position_1	Position_1_67	6.75	1649.8583326441433	0.8579246152859679
Position_1	27	68	43.49785208398437	1060.6358415883187	Position_1	Position_1_68	6.75	1649.8583326441433	0.6428647966934786
Position_1	27	69	63.16967073828125	1430.469474641817	Position_1	Position_1_69	6.75	1649.8583326441433	0.8670256387100079
Position_1	27	74	53.43927045703125	1210.6434876188027	Position_1	Position_1_74	6.75	1649.8583326441433	0.7337863279925171
Position_1	27	75	69.73954912890625	1963.1881601326363	Position_1	Position_1_75	6.75	1649.8583326441433	1.1899131709001556
Position_1	27	76	35.639284935546875	1555.3729838471672	Position_1	Position_1_76	6.75	1649.8583326441433	0.9427312352051771
Position_1	27	77	68.745505296875	752.9614345283934	Position_1	Position_1_77	6.75	1649.8583326441433	0.45637944763515587
Position_1	27	80	49.57802905859375	1018.409066363688	Position_1	Position_1_80	6.75	1649.8583326441433	0.6172706142178499
Position_1	27	81	39.45466142578125	1986.938860126023	Position_1	Position_1_81	6.75	1649.8583326441433	1.2043087705243505
Position_1	27	82	36.305239867187495	1606.0990021583536	Position_1	Position_1_82	6.75	1649.8583326441433	0.973476916399447
Position_1	27	83	42.98793090625	2797.554864884426	Position_1	Position_1_83	6.75	1649.8583326441433	1.6956333822922411
Position_1	27	84	40.98149	2279.14509464546	Position_1	Position_1_84	6.75	1649.8583326441433	1.3814186645909114
Position_1	27	85	45.838397386718746	1749.3817784757705	Position_1	Position_1_85	6.75	1649.8583326441433	1.0603224191207532
Position_1	27	86	35.7786941875	1631.7612210308876	Position_1	Position_1_86	6.75	1649.8583326441433	0.989031111789912
Position_1	27	90	75.54159649609375	850.0249011623486	Position_1	Position_1_90	6.75	1649.8583326441433	0.5152108422545936
Position_1	27	91	74.6020196796875	1643.599699704145	Position_1	Position_1_91	6.75	1649.8583326441433	0.9962065634265895
Position_1	27	92	50.36383898046875	1796.4637199101662	Position_1	Position_1_92	6.75	1649.8583326441433	1.0888593792359529
Position_1	27	93	38.65852065625	1420.4039201080163	Position_1	Position_1_93	6.75	1649.8583326441433	0.8609247788151653
Position_1	27	94	29.1968991875	2775.9356829376406	Position_1	Position_1_94	6.75	1649.8583326441433	1.6825297227118834
Position_1	27	95	44.7710965625	1301.1338776317357	Position_1	Position_1_95	6.75	1649.8583326441433	0.7886336977469303
Position_1	27	96	56.4296271171875	1884.4212855661776	Position_1	Position_1_96	6.75	1649.8583326441433	1.1421715721168086
Position_1	27	97	62.25077121484375	1023.9643651735512	Position_1	Position_1_97	6.75	1649.8583326441433	0.6206377510804192
Position_1	27	98	33.726895296875	2422.574151658583	Position_1	Position_1_98	6.75	1649.8583326441433	1.4683528298917932
Position_1	27	99	46.8050205390625	1051.528424877715	Position_1	Position_1_99	6.75	1649.8583326441433	0.6373446762501629
Position_1	27	100	31.944070189453125	1960.0045779449767	Position_1	Position_1_100	6.75	1649.8583326441433	1.1879835614757166
Position_1	27	102	51.348815375	1108.3762908290748	Position_1	Position_1_102	6.75	1649.8583326441433	0.6718008867177929
Position_1	27	106	38.41280037890625	1915.5246673208508	Position_1	Position_1_106	6.75	1649.8583326441433	1.1610237251406537
Position_1	27	107	43.35382332617187	1649.8583326441433	Position_1	Position_1_107	6.75	1649.8583326441433	1.0
Position_1	27	112	44.09127271484375	2467.003709255908	Position_1	Position_1_112	6.75	1649.8583326441433	1.4952821466205328
Position_1	27	113	38.85075916992187	2056.4101434586164	Position_1	Position_1_113	6.75	1649.8583326441433	1.2464161939061238
Position_1	27	115	42.255277796875	1159.2093778481049	Position_1	Position_1_115	6.75	1649.8583326441433	0.7026114636099086
Position_1	27	116	45.214699105468746	1311.3898004669818	Position_1	Position_1_116	6.75	1649.8583326441433	0.7948499422767316
Position_1	27	117	45.866447171875	897.3682893697877	Position_1	Position_1_117	6.75	1649.8583326441433	0.5439062685652662
Position_1	27	118	32.35108063085937	1691.7356429284234	Position_1	Position_1_118	6.75	1649.8583326441433	1.0253823673558478
Position_1	27	119	41.507861505859374	1168.0300264224563	Position_1	Position_1_119	6.75	1649.8583326441433	0.7079577702592892
Position_1	27	120	54.180996203125	1701.275649828178	Position_1	Position_1_120	6.75	1649.8583326441433	1.0311646861834682
Position_1	27	122	48.8789473046875	1787.9671555972996	Position_1	Position_1_122	6.75	1649.8583326441433	1.0837095041559213
Position_1	27	126	34.353338765625	1140.3854480149796	Position_1	Position_1_126	6.75	1649.8583326441433	0.6912020416852048
Position_1	27	127	35.845953880859376	2875.225215619776	Position_1	Position_1_127	6.75	1649.8583326441433	1.7427103641145965
Position_1	27	128	34.55246884375	2112.869487647699	Position_1	Position_1_128	6.75	1649.8583326441433	1.280636916420279
Position_1	27	129	37.10038498632812	2157.808438888844	Position_1	Position_1_129	6.75	1649.8583326441433	1.3078749830784777
Position_1	27	130	47.99000048046874	931.9709369973486	Position_1	Position_1_130	6.75	1649.8583326441433	0.5648793708873941
Position_1	27	132	33.777847640625	2970.112277945713	Position_1	Position_1_132	6.75	1649.8583326441433	1.8002226125595076
Position_1	27	133	42.91865131640625	2732.0301086494137	Position_1	Position_1_133	6.75	1649.8583326441433	1.6559179988932318
Position_1	27	134	51.6529384765625	1366.8120193179682	Position_1	Position_1_134	6.75	1649.8583326441433	0.8284420500076808
Position_1	27	135	25.202336822265625	1377.5045377007386	Position_1	Position_1_135	6.75	1649.8583326441433	0.8349229206201497
Position_1	27	136	33.06411448828125	969.5175144218554	Position_1	Position_1_136	6.75	1649.8583326441433	0.5876368262892362
Position_1	27	137	32.743577453125	2549.5119761013057	Position_1	Position_1_137	6.75	1649.8583326441433	1.545291450578871
Position_1	27	138	41.541341875	1571.67928910738	Position_1	Position_1_138	6.75	1649.8583326441433	0.9526146930376321
Position_1	27	142	36.09687857617188	1803.3665881812733	Position_1	Position_1_142	6.75	1649.8583326441433	1.0930432949907343
Position_1	27	144	26.820349294921872	1565.0856144923723	Position_1	Position_1_144	6.75	1649.8583326441433	0.9486181834679648
Position_1	27	147	27.178427289062498	1388.0967177768975	Position_1	Position_1_147	6.75	1649.8583326441433	0.8413429749160742
Position_1	27	149	29.373862396484373	1142.0146421192403	Position_1	Position_1_149	6.75	1649.8583326441433	0.6921895168350558
Position_1	27	151	29.427232376953125	2155.4152272770416	Position_1	Position_1_151	6.75	1649.8583326441433	1.3064244272553196
Position_1	27	152	41.63510198632813	956.3095974190768	Position_1	Position_1_152	6.75	1649.8583326441433	0.5796313407627238
Position_1	27	153	30.476861056640622	2623.16103148342	Position_1	Position_1_153	6.75	1649.8583326441433	1.5899310744331694
Position_1	27	154	45.168296078125	1573.7418558426357	Position_1	Position_1_154	6.75	1649.8583326441433	0.9538648408196845
Position_1	27	155	40.09269915234375	1304.489967382664	Position_1	Position_1_155	6.75	1649.8583326441433	0.790667866187047
Position_1	27	162	64.9503563671875	1097.2812700349416	Position_1	Position_1_162	6.75	1649.8583326441433	0.6650760543036354
Position_1	27	165	27.167168380859373	1439.554483535097	Position_1	Position_1_165	6.75	1649.8583326441433	0.872532177491868
Position_1	27	166	36.98534187304687	2571.0121115321817	Position_1	Position_1_166	6.75	1649.8583326441433	1.5583229545604396
Position_1	27	167	25.58009905859375	1410.3132399259612	Position_1	Position_1_167	6.75	1649.8583326441433	0.8548086899471693
Position_1	27	168	31.47759368359375	905.4210584505624	Position_1	Position_1_168	6.75	1649.8583326441433	0.5487871537427644
Position_1	27	169	21.42698651757813	2458.4040519639257	Position_1	Position_1_169	6.75	1649.8583326441433	1.490069785582116
Position_1	27	170	21.477014700195312	2032.3920663572176	Position_1	Position_1_170	6.75	1649.8583326441433	1.2318585336354346
Position_1	27	171	32.481869578125	1628.905769560046	Position_1	Position_1_171	6.75	1649.8583326441433	0.987300386542572
Position_1	27	177	27.066935242187498	886.0731922432243	Position_1	Position_1_177	6.75	1649.8583326441433	0.5370601673557998
Position_1	27	178	41.9027915625	1446.4066457261144	Position_1	Position_1_178	6.75	1649.8583326441433	0.8766853596502633
Position_1	27	180	12.803260744140625	948.084372500702	Position_1	Position_1_180	6.75	1649.8583326441433	0.5746459279211299
Position_1	27	181	25.35492609375	2471.1981958603533	Position_1	Position_1_181	6.75	1649.8583326441433	1.497824477996175
Position_1	27	182	26.5929640625	1483.4357045810175	Position_1	Position_1_182	6.75	1649.8583326441433	0.8991291405023795
Position_1	27	183	27.724935369140624	2265.3271065495146	Position_1	Position_1_183	6.75	1649.8583326441433	1.3730434072596955
Position_1	27	184	20.80822489453125	1294.3164882126432	Position_1	Position_1_184	6.75	1649.8583326441433	0.7845015918053453
Position_1	27	185	8.025378232910155	1922.1227283101173	Position_1	Position_1_185	6.75	1649.8583326441433	1.1650228933472304
Position_1	27	186	13.433259178710935	3412.227272885232	Position_1	Position_1_186	6.75	1649.8583326441433	2.0681941021061068
Position_1	27	187	20.57599269042969	2597.608861770293	Position_1	Position_1_187	6.75	1649.8583326441433	1.5744435812299342
Position_1	27	189	2.428912686889648	2260.701938231957	Position_1	Position_1_189	6.75	1649.8583326441433	1.370240034251211
Position_1	27	190	13.961423115234377	2381.5248571755674	Position_1	Position_1_190	6.75	1649.8583326441433	1.4434723333844184
Position_1	27	197	26.257396085937497	2813.609063794944	Position_1	Position_1_197	6.75	1649.8583326441433	1.7053640352779365
Position_1	27	198	17.728719830078123	1754.234577082618	Position_1	Position_1_198	6.75	1649.8583326441433	1.0632637617262546
Position_1	27	199	5.38407534790039	3297.5640543843683	Position_1	Position_1_199	6.75	1649.8583326441433	1.9986952753085967
Position_1	27	200	10.582000467285155	2944.2628142487406	Position_1	Position_1_200	6.75	1649.8583326441433	1.7845549257129985
Position_1	27	201	18.865830564453123	3090.9698932412016	Position_1	Position_1_201	6.75	1649.8583326441433	1.8734759415903683
Position_1	27	202	11.143651921875	1484.1633708545694	Position_1	Position_1_202	6.75	1649.8583326441433	0.8995701882330569
Position_1	27	203	14.17180560253906	2431.528051088214	Position_1	Position_1_203	6.75	1649.8583326441433	1.4737799015696873
Position_1	27	204	3.516128631103516	1808.64502941484	Position_1	Position_1_204	6.75	1649.8583326441433	1.0962426249750896
Position_1	27	205	4.109285076660156	2637.9516231824887	Position_1	Position_1_205	6.75	1649.8583326441433	1.5988958391080639
Position_1	27	206	3.9695723203125	1748.922964559983	Position_1	Position_1_206	6.75	1649.8583326441433	1.0600443262041015
Position_1	28	1	48.56894388671875	1923.4768273556035	Position_1	Position_1_1	7.0	1612.182084897899	1.193089071869583
Position_1	28	2	40.252133195312496	2312.742260692174	Position_1	Position_1_2	7.0	1612.182084897899	1.434541595739567
Position_1	28	3	87.6545959609375	1667.1947900987484	Position_1	Position_1_3	7.0	1612.182084897899	1.0341231339289654
Position_1	28	4	62.790294144531245	1659.8205258876974	Position_1	Position_1_4	7.0	1612.182084897899	1.0295490450092772
Position_1	28	5	99.62772084375	2149.9954133556835	Position_1	Position_1_5	7.0	1612.182084897899	1.3335934157163425
Position_1	28	7	58.192328648437496	2054.7782862534405	Position_1	Position_1_7	7.0	1612.182084897899	1.2745323902936012
Position_1	28	10	63.9167724765625	1293.871577580366	Position_1	Position_1_10	7.0	1612.182084897899	0.8025592082313134
Position_1	28	11	69.8374140234375	1515.8636882584442	Position_1	Position_1_11	7.0	1612.182084897899	0.940255882048488
Position_1	28	13	60.0300133125	981.380520567342	Position_1	Position_1_13	7.0	1612.182084897899	0.6087280895628447
Position_1	28	14	54.21089691015625	1345.5325030023291	Position_1	Position_1_14	7.0	1612.182084897899	0.8346033091464002
Position_1	28	15	73.60222551171874	1381.5802476813774	Position_1	Position_1_15	7.0	1612.182084897899	0.856962907988693
Position_1	28	17	85.4789100859375	1650.4761773409014	Position_1	Position_1_17	7.0	1612.182084897899	1.0237529574368318
Position_1	28	21	74.51566065624999	1875.8313124086296	Position_1	Position_1_21	7.0	1612.182084897899	1.1635356390450324
Position_1	28	24	62.13994466796875	1406.6046212363085	Position_1	Position_1_24	7.0	1612.182084897899	0.8724849596163265
Position_1	28	25	45.29100283984375	1235.8262351075518	Position_1	Position_1_25	7.0	1612.182084897899	0.7665549981507318
Position_1	28	26	55.1807747734375	1874.385563517604	Position_1	Position_1_26	7.0	1612.182084897899	1.1626388737822444
Position_1	28	29	69.54653853125	1587.7905020925646	Position_1	Position_1_29	7.0	1612.182084897899	0.9848704541293305
Position_1	28	30	61.4592057578125	2106.203903085168	Position_1	Position_1_30	7.0	1612.182084897899	1.3064305346244782
Position_1	28	31	55.803147253906246	1653.773424012423	Position_1	Position_1_31	7.0	1612.182084897899	1.0257981648004468
Position_1	28	32	51.99797423046875	1492.7010084548224	Position_1	Position_1_32	7.0	1612.182084897899	0.92588859685124
Position_1	28	34	59.87753582421875	1064.171253940939	Position_1	Position_1_34	7.0	1612.182084897899	0.660081304655072
Position_1	28	36	65.89647380078125	2051.599047103186	Position_1	Position_1_36	7.0	1612.182084897899	1.2725603803202636
Position_1	28	37	60.40898956640625	1314.8555506094112	Position_1	Position_1_37	7.0	1612.182084897899	0.8155750910063502
Position_1	28	38	50.10525063671875	1721.861174586384	Position_1	Position_1_38	7.0	1612.182084897899	1.06803145297042
Position_1	28	39	72.805512828125	973.064723240419	Position_1	Position_1_39	7.0	1612.182084897899	0.6035699889954081
Position_1	28	40	90.3713541328125	1153.2078210069972	Position_1	Position_1_40	7.0	1612.182084897899	0.7153086687971917
Position_1	28	41	37.656217865234375	1461.4344816849734	Position_1	Position_1_41	7.0	1612.182084897899	0.9064946790904996
Position_1	28	43	78.38404058203125	1081.2690627569812	Position_1	Position_1_43	7.0	1612.182084897899	0.6706866878659423
Position_1	28	44	56.181281234375	1956.2370659261344	Position_1	Position_1_44	7.0	1612.182084897899	1.213409505198679
Position_1	28	45	53.35741395703125	1944.007079498307	Position_1	Position_1_45	7.0	1612.182084897899	1.2058235218644193
Position_1	28	47	70.3487467890625	2014.369657177932	Position_1	Position_1_47	7.0	1612.182084897899	1.2494678337189833
Position_1	28	48	65.7651987265625	1621.4683835984556	Position_1	Position_1_48	7.0	1612.182084897899	1.0057600805687807
Position_1	28	49	59.691674152343744	1775.7274253461528	Position_1	Position_1_49	7.0	1612.182084897899	1.1014434671990612
Position_1	28	50	59.81101701953125	805.5810024411568	Position_1	Position_1_50	7.0	1612.182084897899	0.49968363374548663
Position_1	28	52	54.335854933593744	843.7741622400607	Position_1	Position_1_52	7.0	1612.182084897899	0.5233739849512704
Position_1	28	53	54.53617043359375	1181.1348489715865	Position_1	Position_1_53	7.0	1612.182084897899	0.7326311711535914
Position_1	28	54	53.776996109375	1801.9884117817096	Position_1	Position_1_54	7.0	1612.182084897899	1.1177325617632274
Position_1	28	55	43.94342253125	2436.669992453889	Position_1	Position_1_55	7.0	1612.182084897899	1.5114111583793004
Position_1	28	56	67.77755114453124	780.5239213672664	Position_1	Position_1_56	7.0	1612.182084897899	0.48414129438530373
Position_1	28	57	44.503877515625	1745.248676501588	Position_1	Position_1_57	7.0	1612.182084897899	1.0825381902268914
Position_1	28	60	67.10853647265624	1369.6887811174652	Position_1	Position_1_60	7.0	1612.182084897899	0.8495869008519649
Position_1	28	61	65.5722869140625	1099.6609864894276	Position_1	Position_1_61	7.0	1612.182084897899	0.6820947812226
Position_1	28	62	46.214207316406245	2427.674391360133	Position_1	Position_1_62	7.0	1612.182084897899	1.5058313909460668
Position_1	28	63	58.403052984375	1520.4024159644391	Position_1	Position_1_63	7.0	1612.182084897899	0.9430711519541093
Position_1	28	64	45.337353875	2203.447436873073	Position_1	Position_1_64	7.0	1612.182084897899	1.3667484941768346
Position_1	28	67	63.60037921875	1357.04192353206	Position_1	Position_1_67	7.0	1612.182084897899	0.8417423417888947
Position_1	28	68	62.8515669375	828.6863897447615	Position_1	Position_1_68	7.0	1612.182084897899	0.5140153817037627
Position_1	28	69	64.9939258203125	1464.8050163123814	Position_1	Position_1_69	7.0	1612.182084897899	0.9085853453117543
Position_1	28	74	52.40101246875	1205.9499811704202	Position_1	Position_1_74	7.0	1612.182084897899	0.7480234351114218
Position_1	28	75	64.11949001562499	1842.2769288101267	Position_1	Position_1_75	7.0	1612.182084897899	1.142722615557907
Position_1	28	76	39.508351158203126	1609.6922258189757	Position_1	Position_1_76	7.0	1612.182084897899	0.9984555968570504
Position_1	28	77	50.96558096093749	812.2129480606103	Position_1	Position_1_77	7.0	1612.182084897899	0.5037972792707522
Position_1	28	80	49.8288965625	1015.684312975872	Position_1	Position_1_80	7.0	1612.182084897899	0.6300059543461534
Position_1	28	81	44.99200096875	1599.6483686593535	Position_1	Position_1_81	7.0	1612.182084897899	0.9922256199495362
Position_1	28	82	48.149860859375	1417.4693584324991	Position_1	Position_1_82	7.0	1612.182084897899	0.879224109801635
Position_1	28	83	46.70479	2574.4458412285435	Position_1	Position_1_83	7.0	1612.182084897899	1.596870394073127
Position_1	28	84	45.32111671484375	1853.5299592813053	Position_1	Position_1_84	7.0	1612.182084897899	1.1497026152593002
Position_1	28	85	42.45747021484375	1793.7793502050656	Position_1	Position_1_85	7.0	1612.182084897899	1.1126406669620494
Position_1	28	86	35.41225325	1692.1113651664118	Position_1	Position_1_86	7.0	1612.182084897899	1.049578320598678
Position_1	28	90	69.79235239453125	870.0694043513671	Position_1	Position_1_90	7.0	1612.182084897899	0.5396843275345473
Position_1	28	91	81.25559509375	1547.5406116742035	Position_1	Position_1_91	7.0	1612.182084897899	0.9599043595452252
Position_1	28	92	49.36275540625	1890.1256373544368	Position_1	Position_1_92	7.0	1612.182084897899	1.1724020847646004
Position_1	28	93	39.11269581054688	1386.075332667917	Position_1	Position_1_93	7.0	1612.182084897899	0.8597511073047922
Position_1	28	94	33.943473953125	2210.2193756928914	Position_1	Position_1_94	7.0	1612.182084897899	1.3709489743107193
Position_1	28	95	29.34886715234375	1440.0020400124222	Position_1	Position_1_95	7.0	1612.182084897899	0.8932006213824284
Position_1	28	96	68.14316540624999	1612.182084897899	Position_1	Position_1_96	7.0	1612.182084897899	1.0
Position_1	28	97	66.36350922265625	952.4805592916534	Position_1	Position_1_97	7.0	1612.182084897899	0.5908020987294217
Position_1	28	98	37.004012267578126	1993.6551085806475	Position_1	Position_1_98	7.0	1612.182084897899	1.2366190688112675
Position_1	28	99	43.6529837734375	932.48303204043	Position_1	Position_1_99	7.0	1612.182084897899	0.5783980859081963
Position_1	28	100	33.220967119140624	1804.7652677908727	Position_1	Position_1_100	7.0	1612.182084897899	1.1194549825959457
Position_1	28	102	18.5215616953125	1461.454979699642	Position_1	Position_1_102	7.0	1612.182084897899	0.9065073935443201
Position_1	28	106	37.00217174414063	1939.400965847668	Position_1	Position_1_106	7.0	1612.182084897899	1.202966453984937
Position_1	28	107	45.39809114843749	1579.9437103402795	Position_1	Position_1_107	7.0	1612.182084897899	0.9800032670877489
Position_1	28	112	48.930325984375	2330.050752033614	Position_1	Position_1_112	7.0	1612.182084897899	1.4452776605448872
Position_1	28	113	34.89780615234375	1870.802550650312	Position_1	Position_1_113	7.0	1612.182084897899	1.160416412125552
Position_1	28	115	46.9895928046875	1218.250506575675	Position_1	Position_1_115	7.0	1612.182084897899	0.7556531721743006
Position_1	28	116	53.67760264453125	1264.194029142587	Position_1	Position_1_116	7.0	1612.182084897899	0.7841508977087098
Position_1	28	117	50.5562984609375	874.8690905707314	Position_1	Position_1_117	7.0	1612.182084897899	0.5426614640902288
Position_1	28	118	40.12627570703125	1477.0146043658383	Position_1	Position_1_118	7.0	1612.182084897899	0.9161586759968116
Position_1	28	119	49.47915031640625	975.8925330074344	Position_1	Position_1_119	7.0	1612.182084897899	0.605324015289029
Position_1	28	120	45.26839663671875	1772.522202170361	Position_1	Position_1_120	7.0	1612.182084897899	1.0994553399237261
Position_1	28	122	46.861452859375	1737.9570095829235	Position_1	Position_1_122	7.0	1612.182084897899	1.0780153345352366
Position_1	28	126	35.637501603515624	1234.8094515464766	Position_1	Position_1_126	7.0	1612.182084897899	0.7659243103577089
Position_1	28	127	37.939892439453125	3046.0525144169483	Position_1	Position_1_127	7.0	1612.182084897899	1.8893973223935545
Position_1	28	128	43.52775279101562	1821.6292706889933	Position_1	Position_1_128	7.0	1612.182084897899	1.129915341296178
Position_1	28	129	49.72832807421874	1736.8379546189788	Position_1	Position_1_129	7.0	1612.182084897899	1.077321210109449
Position_1	28	130	52.1712901875	923.8834290461732	Position_1	Position_1_130	7.0	1612.182084897899	0.5730639471190276
Position_1	28	132	33.44855512109375	2965.738469345964	Position_1	Position_1_132	7.0	1612.182084897899	1.8395803409103055
Position_1	28	133	44.59882044921875	2588.3035594119124	Position_1	Position_1_133	7.0	1612.182084897899	1.6054660225155846
Position_1	28	134	56.02708800390625	1289.305766061075	Position_1	Position_1_134	7.0	1612.182084897899	0.7997271388502795
Position_1	28	135	36.4988587734375	1375.665973747629	Position_1	Position_1_135	7.0	1612.182084897899	0.8532944179408565
Position_1	28	136	38.02753566992188	915.022417468134	Position_1	Position_1_136	7.0	1612.182084897899	0.5675676625113244
Position_1	28	137	32.14543593164063	2581.755831314712	Position_1	Position_1_137	7.0	1612.182084897899	1.6014046152102088
Position_1	28	138	39.81788924609375	1406.9399963956353	Position_1	Position_1_138	7.0	1612.182084897899	0.8726929852248905
Position_1	28	142	36.22137126953125	1850.49658420597	Position_1	Position_1_142	7.0	1612.182084897899	1.1478210814649785
Position_1	28	144	24.68056142578125	1884.911200523636	Position_1	Position_1_144	7.0	1612.182084897899	1.1691676878068082
Position_1	28	147	31.857282230468748	1296.1901438849654	Position_1	Position_1_147	7.0	1612.182084897899	0.803997362349461
Position_1	28	149	37.17442966015625	1006.8953914545298	Position_1	Position_1_149	7.0	1612.182084897899	0.6245543855663782
Position_1	28	151	40.91178407421875	1700.3937723894353	Position_1	Position_1_151	7.0	1612.182084897899	1.0547157100416005
Position_1	28	152	47.26399197265625	1003.8156184687372	Position_1	Position_1_152	7.0	1612.182084897899	0.6226440722000144
Position_1	28	153	32.792616484375	2592.81507825712	Position_1	Position_1_153	7.0	1612.182084897899	1.6082644153816694
Position_1	28	154	49.4653671875	1524.181356835105	Position_1	Position_1_154	7.0	1612.182084897899	0.9454151433097167
Position_1	28	155	40.05847009570312	1169.1267404755972	Position_1	Position_1_155	7.0	1612.182084897899	0.725182813670603
Position_1	28	162	58.088463855468746	1325.8283697251309	Position_1	Position_1_162	7.0	1612.182084897899	0.8223812819561861
Position_1	28	165	30.109453064453124	1646.3600283235623	Position_1	Position_1_165	7.0	1612.182084897899	1.021199803512162
Position_1	28	166	40.49859176171875	2377.131450814439	Position_1	Position_1_166	7.0	1612.182084897899	1.4744807507056408
Position_1	28	167	41.99799965625	1129.8871467307663	Position_1	Position_1_167	7.0	1612.182084897899	0.7008433832102303
Position_1	28	168	33.536081369140625	821.6026502931693	Position_1	Position_1_168	7.0	1612.182084897899	0.5096214987063339
Position_1	28	169	33.91516160742187	1851.6188455139163	Position_1	Position_1_169	7.0	1612.182084897899	1.1485171947132642
Position_1	28	170	32.17151261328125	1902.993844651132	Position_1	Position_1_170	7.0	1612.182084897899	1.1803839420357103
Position_1	28	171	40.40687234375	1541.848752466541	Position_1	Position_1_171	7.0	1612.182084897899	0.9563738283099629
Position_1	28	177	28.64861817382812	927.1784346180772	Position_1	Position_1_177	7.0	1612.182084897899	0.5751077643793544
Position_1	28	178	47.43778105859375	1552.2959663632114	Position_1	Position_1_178	7.0	1612.182084897899	0.9628539982575974
Position_1	28	180	29.36466237890625	736.7164073702644	Position_1	Position_1_180	7.0	1612.182084897899	0.45696848654469535
Position_1	28	181	25.44202340625	2380.3924331396743	Position_1	Position_1_181	7.0	1612.182084897899	1.476503464117347
Position_1	28	182	28.834656619140624	1510.3485201024366	Position_1	Position_1_182	7.0	1612.182084897899	0.9368349482670802
Position_1	28	183	34.26832374023437	1864.1802796536929	Position_1	Position_1_183	7.0	1612.182084897899	1.1563087675495125
Position_1	28	184	36.82199541796875	1188.3645056236942	Position_1	Position_1_184	7.0	1612.182084897899	0.737115563282639
Position_1	28	185	20.44173586425781	1481.8981924885209	Position_1	Position_1_185	7.0	1612.182084897899	0.9191878550011123
Position_1	28	186	20.594267944335936	2805.3899530253657	Position_1	Position_1_186	7.0	1612.182084897899	1.7401197912474222
Position_1	28	187	29.06430091210937	2580.8784735013423	Position_1	Position_1_187	7.0	1612.182084897899	1.6008604100477843
Position_1	28	189	19.299221841796875	1000.6226289090685	Position_1	Position_1_189	7.0	1612.182084897899	0.6206635331594315
Position_1	28	190	25.88884686523437	2071.39392029134	Position_1	Position_1_190	7.0	1612.182084897899	1.2848386914202208
Position_1	28	197	32.8291253984375	2748.687298391899	Position_1	Position_1_197	7.0	1612.182084897899	1.7049484199956086
Position_1	28	198	31.548581216796872	1516.039800117542	Position_1	Position_1_198	7.0	1612.182084897899	0.9403651202423294
Position_1	28	199	21.554464862304688	2085.215966753931	Position_1	Position_1_199	7.0	1612.182084897899	1.2934121935029377
Position_1	28	200	21.541839859375	2247.840452056167	Position_1	Position_1_200	7.0	1612.182084897899	1.394284475130193
Position_1	28	201	16.588874306640623	3260.997986622315	Position_1	Position_1_201	7.0	1612.182084897899	2.022723126109441
Position_1	28	202	28.237827900390624	1593.8329644596467	Position_1	Position_1_202	7.0	1612.182084897899	0.9886184565564042
Position_1	28	203	21.85990986523437	1784.920007298125	Position_1	Position_1_203	7.0	1612.182084897899	1.107145417393201
Position_1	28	204	14.2768883125	1438.2752591905337	Position_1	Position_1_204	7.0	1612.182084897899	0.8921295383837621
Position_1	28	205	16.041464162109374	1741.5314464687085	Position_1	Position_1_205	7.0	1612.182084897899	1.0802324767050129
Position_1	28	206	14.809270115234376	1579.3132280311606	Position_1	Position_1_206	7.0	1612.182084897899	0.9796121932040822
Position_1	28	213	9.98171491796875	2547.343552868311	Position_1	Position_1_213	7.0	1612.182084897899	1.5800594589969263
Position_1	28	215	10.921386620117186	2403.492990727449	Position_1	Position_1_215	7.0	1612.182084897899	1.4908322163123806
Position_1	28	217	75.14081991796874	826.772731788157	Position_1	Position_1_217	7.0	1612.182084897899	0.5128283830548318
Position_1	28	223	7.742332114257812	1156.3207203592378	Position_1	Position_1_223	7.0	1612.182084897899	0.7172395296977071
Position_1	28	224	6.897843159667969	1536.6362999454482	Position_1	Position_1_224	7.0	1612.182084897899	0.9531406621744993
Position_1	28	226	16.59757519921875	2184.125695535143	Position_1	Position_1_226	7.0	1612.182084897899	1.3547636560379381
Position_1	28	227	23.66155614453125	1678.1551332556508	Position_1	Position_1_227	7.0	1612.182084897899	1.0409215863243697
Position_1	28	228	37.17739061523437	1283.4374966408952	Position_1	Position_1_228	7.0	1612.182084897899	0.796087184359313
Position_1	28	230	5.262117923583984	1735.287168947836	Position_1	Position_1_230	7.0	1612.182084897899	1.0763592929130792
Position_1	28	231	10.126988238769531	3055.023837960891	Position_1	Position_1_231	7.0	1612.182084897899	1.8949620310129973
Position_1	28	232	2.9824031552734374	1994.716109567085	Position_1	Position_1_232	7.0	1612.182084897899	1.2372771836708583
Position_1	28	233	7.269306542480469	2664.1173544013805	Position_1	Position_1_233	7.0	1612.182084897899	1.6524916008914103
Position_1	28	234	8.480116852539062	2762.0857036653224	Position_1	Position_1_234	7.0	1612.182084897899	1.7132591470523926
Position_1	28	235	3.4116912741699217	3235.415284732568	Position_1	Position_1_235	7.0	1612.182084897899	2.0068547560727112
Position_1	28	236	22.195701408203124	1802.155043557756	Position_1	Position_1_236	7.0	1612.182084897899	1.1178359196764602
Position_1	28	237	11.2483121953125	2841.725806733888	Position_1	Position_1_237	7.0	1612.182084897899	1.762658097589428
Position_1	29	1	53.0372408671875	1891.6169321170607	Position_1	Position_1_1	7.25	1614.4661573421909	1.1716671318964829
Position_1	29	2	41.86174113085937	2541.4409430456194	Position_1	Position_1_2	7.25	1614.4661573421909	1.5741679882775972
Position_1	29	3	85.80987155468749	1611.8530683705376	Position_1	Position_1_3	7.25	1614.4661573421909	0.9983814532377966
Position_1	29	4	59.62195262890625	1662.9868603372956	Position_1	Position_1_4	7.25	1614.4661573421909	1.030053713281288
Position_1	29	5	97.3781332734375	1925.2356852685336	Position_1	Position_1_5	7.25	1614.4661573421909	1.1924905805631416
Position_1	29	7	67.52521226171875	1895.160206858681	Position_1	Position_1_7	7.25	1614.4661573421909	1.1738618355299448
Position_1	29	10	66.87910534765625	1255.9720300927945	Position_1	Position_1_10	7.25	1614.4661573421909	0.7779488126034392
Position_1	29	11	72.29235513671874	1379.0426097849088	Position_1	Position_1_11	7.25	1614.4661573421909	0.8541787039098749
Position_1	29	13	66.63432092968749	966.6497192492624	Position_1	Position_1_13	7.25	1614.4661573421909	0.5987426338131522
Position_1	29	14	49.1079936875	1250.229974879092	Position_1	Position_1_14	7.25	1614.4661573421909	0.774392184805706
Position_1	29	15	69.82063614453125	1363.3184565623235	Position_1	Position_1_15	7.25	1614.4661573421909	0.8444391666943838
Position_1	29	17	74.04481940625	1708.7308427682804	Position_1	Position_1_17	7.25	1614.4661573421909	1.0583875264262415
Position_1	29	21	73.9466061640625	1856.430863103997	Position_1	Position_1_21	7.25	1614.4661573421909	1.1498728881131455
Position_1	29	24	67.2431910390625	1469.1620271226227	Position_1	Position_1_24	7.25	1614.4661573421909	0.9099986521496526
Position_1	29	25	45.9161725	1086.1853999367258	Position_1	Position_1_25	7.25	1614.4661573421909	0.6727830094158521
Position_1	29	26	62.200395984375	1855.6435224906988	Position_1	Position_1_26	7.25	1614.4661573421909	1.1493852095020347
Position_1	29	29	54.014881164062494	1718.9619195404066	Position_1	Position_1_29	7.25	1614.4661573421909	1.064724653237849
Position_1	29	30	75.03314409765625	1766.238509197274	Position_1	Position_1_30	7.25	1614.4661573421909	1.094007762977787
Position_1	29	31	46.21058866015625	1564.5435015376363	Position_1	Position_1_31	7.25	1614.4661573421909	0.9690779174419243
Position_1	29	32	45.2886163984375	1603.1138793260718	Position_1	Position_1_32	7.25	1614.4661573421909	0.992968401372496
Position_1	29	34	56.85043628515625	1125.832964888025	Position_1	Position_1_34	7.25	1614.4661573421909	0.6973407028496796
Position_1	29	36	68.580544484375	1982.0552547872849	Position_1	Position_1_36	7.25	1614.4661573421909	1.2276846100324805
Position_1	29	37	51.7741842578125	1288.399964173101	Position_1	Position_1_37	7.25	1614.4661573421909	0.7980346681866188
Position_1	29	38	65.22190636328125	1434.4953870007805	Position_1	Position_1_38	7.25	1614.4661573421909	0.8885261425128375
Position_1	29	39	68.27019791796874	1097.9503209343554	Position_1	Position_1_39	7.25	1614.4661573421909	0.6800701990197504
Position_1	29	40	82.9090610390625	1269.2391790789782	Position_1	Position_1_40	7.25	1614.4661573421909	0.786166481909078
Position_1	29	41	35.49254478515625	1674.1543994571728	Position_1	Position_1_41	7.25	1614.4661573421909	1.0369708846751198
Position_1	29	43	76.0878524140625	1095.4411152411146	Position_1	Position_1_43	7.25	1614.4661573421909	0.678515997538456
Position_1	29	44	66.83054464453124	1893.6408238504976	Position_1	Position_1_44	7.25	1614.4661573421909	1.1729207300126359
Position_1	29	45	56.692385234375	1803.4705577540835	Position_1	Position_1_45	7.25	1614.4661573421909	1.1170692860623603
Position_1	29	47	67.92127314843749	2068.836367258711	Position_1	Position_1_47	7.25	1614.4661573421909	1.2814368129366833
Position_1	29	48	60.966288625	1565.151468829078	Position_1	Position_1_48	7.25	1614.4661573421909	0.9694544922550146
Position_1	29	49	64.2691339296875	1846.485128146133	Position_1	Position_1_49	7.25	1614.4661573421909	1.1437125019615788
Position_1	29	50	47.7676038984375	833.8646077036583	Position_1	Position_1_50	7.25	1614.4661573421909	0.5164955635096155
Position_1	29	52	58.632442515624994	791.6980511910315	Position_1	Position_1_52	7.25	1614.4661573421909	0.4903776072298484
Position_1	29	53	56.801542832031245	1192.3208999258936	Position_1	Position_1_53	7.25	1614.4661573421909	0.7385233158982705
Position_1	29	54	49.96195496875	1579.0662744198846	Position_1	Position_1_54	7.25	1614.4661573421909	0.9780733199260224
Position_1	29	55	45.90798373046875	2279.8762939366216	Position_1	Position_1_55	7.25	1614.4661573421909	1.4121548993568622
Position_1	29	56	79.50873558203125	663.4407269489337	Position_1	Position_1_56	7.25	1614.4661573421909	0.4109350474345778
Position_1	29	57	41.0002383828125	1719.19441770684	Position_1	Position_1_57	7.25	1614.4661573421909	1.0648686625534831
Position_1	29	60	58.460369171874994	1586.6825497857633	Position_1	Position_1_60	7.25	1614.4661573421909	0.9827908392937972
Position_1	29	61	60.54947245703125	1087.020598837285	Position_1	Position_1_61	7.25	1614.4661573421909	0.6733003314400773
Position_1	29	62	53.0971358671875	2026.0127864440003	Position_1	Position_1_62	7.25	1614.4661573421909	1.2549118959417005
Position_1	29	63	68.7436439765625	1471.3256362838413	Position_1	Position_1_63	7.25	1614.4661573421909	0.9113387912113351
Position_1	29	64	57.07936828515625	2034.9918211911	Position_1	Position_1_64	7.25	1614.4661573421909	1.26047350818502
Position_1	29	67	65.7694516875	1340.9771720826968	Position_1	Position_1_67	7.25	1614.4661573421909	0.8306009797630417
Position_1	29	68	64.1922062890625	796.6306059056486	Position_1	Position_1_68	7.25	1614.4661573421909	0.49343283058785137
Position_1	29	69	54.898914726562495	1612.0537253021478	Position_1	Position_1_69	7.25	1614.4661573421909	0.9985057400992446
Position_1	29	74	53.20486887890625	1255.0963756197286	Position_1	Position_1_74	7.25	1614.4661573421909	0.7774064324060694
Position_1	29	75	69.5024803515625	1639.0631212687554	Position_1	Position_1_75	7.25	1614.4661573421909	1.0152353543087316
Position_1	29	76	39.40230009375	1521.3965597666368	Position_1	Position_1_76	7.25	1614.4661573421909	0.9423527107382854
Position_1	29	77	49.4009800625	961.5357724424406	Position_1	Position_1_77	7.25	1614.4661573421909	0.5955750562311974
Position_1	29	80	60.048709703125	914.576568400184	Position_1	Position_1_80	7.25	1614.4661573421909	0.5664885350745303
Position_1	29	81	44.6973404453125	1648.185844517057	Position_1	Position_1_81	7.25	1614.4661573421909	1.0208859671796262
Position_1	29	82	59.309796734375	1211.3818202005116	Position_1	Position_1_82	7.25	1614.4661573421909	0.7503296459275087
Position_1	29	83	50.90623187890625	2619.0487852067936	Position_1	Position_1_83	7.25	1614.4661573421909	1.6222382694713113
Position_1	29	84	43.78252230859375	2151.145399178728	Position_1	Position_1_84	7.25	1614.4661573421909	1.3324190100832114
Position_1	29	85	41.973461943359375	2223.2108771199564	Position_1	Position_1_85	7.25	1614.4661573421909	1.377056352038936
Position_1	29	86	40.09601885351562	1481.9331381676354	Position_1	Position_1_86	7.25	1614.4661573421909	0.9179090756583356
Position_1	29	90	67.8219888671875	769.9918835268237	Position_1	Position_1_90	7.25	1614.4661573421909	0.47693281152106654
Position_1	29	91	70.35129440624999	1440.0046414382748	Position_1	Position_1_91	7.25	1614.4661573421909	0.8919385735585051
Position_1	29	92	49.8867638671875	1914.964482497045	Position_1	Position_1_92	7.25	1614.4661573421909	1.1861285997159263
Position_1	29	93	40.29079198632813	1307.8387032138207	Position_1	Position_1_93	7.25	1614.4661573421909	0.8100750190805148
Position_1	29	94	38.393792035156245	1928.5111789702328	Position_1	Position_1_94	7.25	1614.4661573421909	1.1945194206765148
Position_1	29	95	36.869201724609376	1136.903223422269	Position_1	Position_1_95	7.25	1614.4661573421909	0.7041976186691283
Position_1	29	96	62.755090234375	1404.4089363054245	Position_1	Position_1_96	7.25	1614.4661573421909	0.869890601248296
Position_1	29	97	63.5972284921875	990.3943116180108	Position_1	Position_1_97	7.25	1614.4661573421909	0.6134500293573474
Position_1	29	98	40.96162638476562	1900.954560367513	Position_1	Position_1_98	7.25	1614.4661573421909	1.1774508568807367
Position_1	29	99	49.219912070312496	804.1315810915145	Position_1	Position_1_99	7.25	1614.4661573421909	0.4980789330482549
Position_1	29	100	32.821940078125	1751.287904671305	Position_1	Position_1_100	7.25	1614.4661573421909	1.0847473616631
Position_1	29	102	29.261933615234373	1376.2346071798772	Position_1	Position_1_102	7.25	1614.4661573421909	0.8524394276839463
Position_1	29	106	40.21132712695312	1455.1325137585222	Position_1	Position_1_106	7.25	1614.4661573421909	0.9013087745078714
Position_1	29	107	45.81422621875	1544.7457956709827	Position_1	Position_1_107	7.25	1614.4661573421909	0.9568152225711656
Position_1	29	112	56.5814858984375	1980.684067226705	Position_1	Position_1_112	7.25	1614.4661573421909	1.2268352967444045
Position_1	29	113	39.99093744335937	1671.169102806732	Position_1	Position_1_113	7.25	1614.4661573421909	1.0351217925545668
Position_1	29	115	48.08717387890625	1239.4810933833685	Position_1	Position_1_115	7.25	1614.4661573421909	0.7677343298566628
Position_1	29	116	60.121925101562496	1191.9374056555123	Position_1	Position_1_116	7.25	1614.4661573421909	0.7382857796274497
Position_1	29	117	47.867595273437495	915.5492898023674	Position_1	Position_1_117	7.25	1614.4661573421909	0.5670910385074823
Position_1	29	118	37.222202681640624	1321.920949833504	Position_1	Position_1_118	7.25	1614.4661573421909	0.8187975596897686
Position_1	29	119	46.970802828125	880.1840695002395	Position_1	Position_1_119	7.25	1614.4661573421909	0.5451858284531894
Position_1	29	120	51.612524949218745	1680.0213309164092	Position_1	Position_1_120	7.25	1614.4661573421909	1.0406048607932037
Position_1	29	122	52.0649453671875	1744.7622722024869	Position_1	Position_1_122	7.25	1614.4661573421909	1.0807053862775269
Position_1	29	126	41.460244460937496	1153.6352624515723	Position_1	Position_1_126	7.25	1614.4661573421909	0.7145614401423813
Position_1	29	127	39.585320392578126	2872.445278679255	Position_1	Position_1_127	7.25	1614.4661573421909	1.7791920045001177
Position_1	29	128	42.48265003125	1786.0378058290942	Position_1	Position_1_128	7.25	1614.4661573421909	1.1062714431681568
Position_1	29	129	44.10269019921875	1545.6577900065206	Position_1	Position_1_129	7.25	1614.4661573421909	0.9573801116717455
Position_1	29	130	44.33334833984375	1122.044732977986	Position_1	Position_1_130	7.25	1614.4661573421909	0.6949942727973613
Position_1	29	132	36.91524080664063	2310.552963595338	Position_1	Position_1_132	7.25	1614.4661573421909	1.4311560221237944
Position_1	29	133	47.91461180859375	2656.5740487306707	Position_1	Position_1_133	7.25	1614.4661573421909	1.6454814098451256
Position_1	29	134	64.095989546875	1254.1153116292137	Position_1	Position_1_134	7.25	1614.4661573421909	0.7767987615756509
Position_1	29	135	35.40758695117187	1433.0921054662251	Position_1	Position_1_135	7.25	1614.4661573421909	0.8876569502239972
Position_1	29	136	47.26909760546875	757.43434736304	Position_1	Position_1_136	7.25	1614.4661573421909	0.46915467624912227
Position_1	29	137	38.876828052734375	2344.213146837773	Position_1	Position_1_137	7.25	1614.4661573421909	1.452005132580125
Position_1	29	138	33.868355640625	1494.4431867433684	Position_1	Position_1_138	7.25	1614.4661573421909	0.925657797128179
Position_1	29	142	34.9837856328125	1739.0124308953236	Position_1	Position_1_142	7.25	1614.4661573421909	1.0771439357751336
Position_1	29	144	34.33334516992187	1343.7249181588102	Position_1	Position_1_144	7.25	1614.4661573421909	0.8323029331075682
Position_1	29	147	37.15917515234375	1250.5364979549026	Position_1	Position_1_147	7.25	1614.4661573421909	0.7745820451347174
Position_1	29	149	35.7740356875	957.3157448102528	Position_1	Position_1_149	7.25	1614.4661573421909	0.5929611719989414
Position_1	29	151	44.40102137109375	1653.319968127727	Position_1	Position_1_151	7.25	1614.4661573421909	1.0240660422696621
Position_1	29	152	50.94115503125	1054.7931416046358	Position_1	Position_1_152	7.25	1614.4661573421909	0.6533386511743828
Position_1	29	153	45.290831265625	2194.568011809661	Position_1	Position_1_153	7.25	1614.4661573421909	1.3593149672598037
Position_1	29	154	58.971623949218746	1727.6267051537095	Position_1	Position_1_154	7.25	1614.4661573421909	1.0700916196334576
Position_1	29	155	42.7626487578125	1020.410976822484	Position_1	Position_1_155	7.25	1614.4661573421909	0.63204234550344
Position_1	29	162	61.45095459765625	1170.1844642083884	Position_1	Position_1_162	7.25	1614.4661573421909	0.724812012247318
Position_1	29	165	38.042642	1616.878589382234	Position_1	Position_1_165	7.25	1614.4661573421909	1.0014942599007555
Position_1	29	166	38.5831215859375	2221.883221274552	Position_1	Position_1_166	7.25	1614.4661573421909	1.37623400228613
Position_1	29	167	49.633218765625	1016.878486549166	Position_1	Position_1_167	7.25	1614.4661573421909	0.6298543217673875
Position_1	29	168	36.98477255859375	760.4313615238389	Position_1	Position_1_168	7.25	1614.4661573421909	0.47101102619313884
Position_1	29	169	32.82133956835937	1821.4630459656616	Position_1	Position_1_169	7.25	1614.4661573421909	1.1282138294953414
Position_1	29	170	35.0074732734375	1965.038924167199	Position_1	Position_1_170	7.25	1614.4661573421909	1.2171446984073901
Position_1	29	171	44.07544629296875	1466.8398050443056	Position_1	Position_1_171	7.25	1614.4661573421909	0.9085602682803122
Position_1	29	177	31.861465001953125	810.4730005752781	Position_1	Position_1_177	7.25	1614.4661573421909	0.5020068069494354
Position_1	29	178	52.204726363281246	1446.5639694185272	Position_1	Position_1_178	7.25	1614.4661573421909	0.8960014199368094
Position_1	29	180	36.49381293164063	760.3598073845095	Position_1	Position_1_180	7.25	1614.4661573421909	0.4709667055742123
Position_1	29	181	29.677702140625	2141.681663055196	Position_1	Position_1_181	7.25	1614.4661573421909	1.3265571739087625
Position_1	29	182	33.85455171484375	1491.922899402481	Position_1	Position_1_182	7.25	1614.4661573421909	0.9240967316766515
Position_1	29	183	43.4471675	1701.5970357232482	Position_1	Position_1_183	7.25	1614.4661573421909	1.0539688478354332
Position_1	29	184	92.8770968125	707.9976028698597	Position_1	Position_1_184	7.25	1614.4661573421909	0.4385335670556255
Position_1	29	185	28.100724501953124	1320.8386782676748	Position_1	Position_1_185	7.25	1614.4661573421909	0.81812720090838
Position_1	29	186	19.54951483203125	2868.170070464473	Position_1	Position_1_186	7.25	1614.4661573421909	1.7765439414265505
Position_1	29	187	32.5145934609375	2575.5907363533474	Position_1	Position_1_187	7.25	1614.4661573421909	1.59532036310591
Position_1	29	189	37.03819453125	805.0479832208355	Position_1	Position_1_189	7.25	1614.4661573421909	0.4986465523353818
Position_1	29	190	32.16792775195312	1977.679682490412	Position_1	Position_1_190	7.25	1614.4661573421909	1.2249743814674692
Position_1	29	197	32.99592413476562	2940.9187915755456	Position_1	Position_1_197	7.25	1614.4661573421909	1.8216044840586951
Position_1	29	198	33.548499703125	1561.712019962994	Position_1	Position_1_198	7.25	1614.4661573421909	0.9673240983471322
Position_1	29	199	18.461253357421874	1736.9016248016494	Position_1	Position_1_199	7.25	1614.4661573421909	1.0758365029224382
Position_1	29	200	23.921407898437497	2348.84646105568	Position_1	Position_1_200	7.25	1614.4661573421909	1.4548750064370874
Position_1	29	201	22.103173511718747	3160.186152459484	Position_1	Position_1_201	7.25	1614.4661573421909	1.9574186415043406
Position_1	29	202	39.11606750390625	1493.0583556933266	Position_1	Position_1_202	7.25	1614.4661573421909	0.9248000330655853
Position_1	29	203	22.39211229492188	1750.3399861342232	Position_1	Position_1_203	7.25	1614.4661573421909	1.0841602211196015
Position_1	29	204	27.50544775	1235.0228744361068	Position_1	Position_1_204	7.25	1614.4661573421909	0.764972909973696
Position_1	29	205	26.88807171875	1555.1895300058954	Position_1	Position_1_205	7.25	1614.4661573421909	0.9632840694326604
Position_1	29	206	30.644049734375	1488.8713474403378	Position_1	Position_1_206	7.25	1614.4661573421909	0.9222066010298952
Position_1	29	213	21.351185807617185	1848.4107749501309	Position_1	Position_1_213	7.25	1614.4661573421909	1.1449052471889969
Position_1	29	215	14.965641818359376	2230.400898104632	Position_1	Position_1_215	7.25	1614.4661573421909	1.3815098495321954
Position_1	29	217	71.424225984375	758.802162654355	Position_1	Position_1_217	7.25	1614.4661573421909	0.4700019007543214
Position_1	29	223	23.87070771679688	1012.6936566989262	Position_1	Position_1_223	7.25	1614.4661573421909	0.6272622390339043
Position_1	29	224	23.966531917968748	954.7401185172746	Position_1	Position_1_224	7.25	1614.4661573421909	0.5913658296120695
Position_1	29	226	15.558929869140623	2591.893888414491	Position_1	Position_1_226	7.25	1614.4661573421909	1.6054185320808378
Position_1	29	227	30.014130587890623	1611.4822301317008	Position_1	Position_1_227	7.25	1614.4661573421909	0.998151756110266
Position_1	29	228	37.837350847656246	1363.3467305659403	Position_1	Position_1_228	7.25	1614.4661573421909	0.8444566796063071
Position_1	29	230	15.073858357421877	1321.2530249479737	Position_1	Position_1_230	7.25	1614.4661573421909	0.8183838471554472
Position_1	29	231	13.832799642578124	3213.982859661728	Position_1	Position_1_231	7.25	1614.4661573421909	1.9907403106874262
Position_1	29	232	14.288122524414062	1330.9223041647174	Position_1	Position_1_232	7.25	1614.4661573421909	0.8243729966788177
Position_1	29	233	15.860297384765625	2158.555574513856	Position_1	Position_1_233	7.25	1614.4661573421909	1.3370088711350694
Position_1	29	234	18.876160112304685	2653.3014426220525	Position_1	Position_1_234	7.25	1614.4661573421909	1.6434543583063026
Position_1	29	235	11.6976286796875	2608.57102526103	Position_1	Position_1_235	7.25	1614.4661573421909	1.615748347153576
Position_1	29	236	25.724216203125	1644.4371641425662	Position_1	Position_1_236	7.25	1614.4661573421909	1.0185640353401493
Position_1	29	237	20.20820125585937	2624.5002165173246	Position_1	Position_1_237	7.25	1614.4661573421909	1.6256148848842387
Position_1	29	240	16.07690333691406	3106.814249872812	Position_1	Position_1_240	7.25	1614.4661573421909	1.9243600962112417
Position_1	29	243	3.8602717441406247	2860.6671014065537	Position_1	Position_1_243	7.25	1614.4661573421909	1.7718966039622142
Position_1	29	247	22.961470941406247	1829.119999387702	Position_1	Position_1_247	7.25	1614.4661573421909	1.13295654484259
Position_1	29	248	15.092799111328125	1042.8277988790817	Position_1	Position_1_248	7.25	1614.4661573421909	0.6459273203941501
Position_1	29	251	28.304744445312497	2227.0235809803444	Position_1	Position_1_251	7.25	1614.4661573421909	1.3794179400121795
Position_1	29	259	11.51724178515625	1857.6248276118	Position_1	Position_1_259	7.25	1614.4661573421909	1.1506124294794189
Position_1	29	260	22.29038178125	2511.5274072602883	Position_1	Position_1_260	7.25	1614.4661573421909	1.5556395504721396
Position_1	29	261	9.543088677246091	4047.411779364886	Position_1	Position_1_261	7.25	1614.4661573421909	2.5069660091407076
Position_1	29	262	3.4763357604980465	3756.9251744147455	Position_1	Position_1_262	7.25	1614.4661573421909	2.3270386668244383
Position_1	29	263	11.111440162109377	2207.810330888311	Position_1	Position_1_263	7.25	1614.4661573421909	1.3675172569259122
Position_1	29	264	7.070692486816406	2573.345307727536	Position_1	Position_1_264	7.25	1614.4661573421909	1.593929545084981
Position_1	29	265	17.5737025234375	1815.5319862201795	Position_1	Position_1_265	7.25	1614.4661573421909	1.124540132330177
Position_1	29	266	24.818179546875	2743.856521825283	Position_1	Position_1_266	7.25	1614.4661573421909	1.6995441554144108
Position_1	29	267	20.8654215	3726.071271507627	Position_1	Position_1_267	7.25	1614.4661573421909	2.3079277658205353
Position_1	29	268	4.075254240234375	3372.117979674259	Position_1	Position_1_268	7.25	1614.4661573421909	2.088689170930406
Position_1	29	269	4.614346934570312	3973.012303324848	Position_1	Position_1_269	7.25	1614.4661573421909	2.460882989251014
Position_1	29	270	3.6059132897949215	4235.608809136598	Position_1	Position_1_270	7.25	1614.4661573421909	2.623535209997498
Position_1	29	271	2.363827729248047	2098.110351784862	Position_1	Position_1_271	7.25	1614.4661573421909	1.2995691128260431
Position_1	29	272	12.224920447265625	2460.150394178625	Position_1	Position_1_272	7.25	1614.4661573421909	1.5238166393209744
Position_1	29	275	18.826611557617188	2445.9728619486764	Position_1	Position_1_275	7.25	1614.4661573421909	1.5150350788246627
Position_1	29	277	17.858962859374998	2151.519383542156	Position_1	Position_1_277	7.25	1614.4661573421909	1.3326506559196554
Position_1	30	1	53.3226363828125	1992.62644246044	Position_1	Position_1_1	7.5	1602.2073829810338	1.2436757336325592
Position_1	30	2	59.25666071875	1823.81184982642	Position_1	Position_1_2	7.5	1602.2073829810338	1.1383119745916246
Position_1	30	3	87.03841575	1508.41276247445	Position_1	Position_1_3	7.5	1602.2073829810338	0.9414591260139673
Position_1	30	4	65.01484227734375	1626.8439066391172	Position_1	Position_1_4	7.5	1602.2073829810338	1.0153766134894755
Position_1	30	5	99.42141584375	1933.6602326944576	Position_1	Position_1_5	7.5	1602.2073829810338	1.2068726266238579
Position_1	30	7	65.21173669140624	1879.8931213597093	Position_1	Position_1_7	7.5	1602.2073829810338	1.1733144793416312
Position_1	30	10	71.08958346874999	1215.405442692572	Position_1	Position_1_10	7.5	1602.2073829810338	0.75858185126523
Position_1	30	11	71.645130390625	1286.8664455355452	Position_1	Position_1_11	7.5	1602.2073829810338	0.8031834450426937
Position_1	30	13	76.915016921875	944.6517425291042	Position_1	Position_1_13	7.5	1602.2073829810338	0.5895939268308107
Position_1	30	14	59.58367078125	1155.6521962669756	Position_1	Position_1_14	7.5	1602.2073829810338	0.7212875240387377
Position_1	30	15	65.977566015625	1397.440370320409	Position_1	Position_1_15	7.5	1602.2073829810338	0.872196936029817
Position_1	30	17	73.849474359375	1701.2617463313927	Position_1	Position_1_17	7.5	1602.2073829810338	1.0618236842511988
Position_1	30	21	63.32771658984375	1865.506044697412	Position_1	Position_1_21	7.5	1602.2073829810338	1.1643349447226303
Position_1	30	24	73.8477378203125	1402.7118270047076	Position_1	Position_1_24	7.5	1602.2073829810338	0.8754870573588615
Position_1	30	25	49.53952884375	997.7265814900971	Position_1	Position_1_25	7.5	1602.2073829810338	0.6227199999751267
Position_1	30	26	70.864457296875	1862.761339941744	Position_1	Position_1_26	7.5	1602.2073829810338	1.1626218676360915
Position_1	30	29	56.433126191406245	1602.2073829810338	Position_1	Position_1_29	7.5	1602.2073829810338	1.0
Position_1	30	30	70.79726779296875	1671.5233426852467	Position_1	Position_1_30	7.5	1602.2073829810338	1.0432627888502455
Position_1	30	31	50.534628117187495	1605.1935111652265	Position_1	Position_1_31	7.5	1602.2073829810338	1.0018637588466461
Position_1	30	32	56.978727007812495	1618.595722520767	Position_1	Position_1_32	7.5	1602.2073829810338	1.0102286006879093
Position_1	30	34	56.8077558984375	1149.74072542068	Position_1	Position_1_34	7.5	1602.2073829810338	0.7175979449560995
Position_1	30	36	81.52337045703125	1629.9439420204103	Position_1	Position_1_36	7.5	1602.2073829810338	1.0173114662521219
Position_1	30	37	63.38712286328125	1143.8135120192842	Position_1	Position_1_37	7.5	1602.2073829810338	0.7138985403319815
Position_1	30	38	72.394400203125	1241.8120440668754	Position_1	Position_1_38	7.5	1602.2073829810338	0.775063239164699
Position_1	30	39	67.3028988671875	1248.2162409430557	Position_1	Position_1_39	7.5	1602.2073829810338	0.7790603477439048
Position_1	30	40	79.8794554765625	1303.2762852338858	Position_1	Position_1_40	7.5	1602.2073829810338	0.8134254648165689
Position_1	30	41	42.295285785156246	1404.5345568285306	Position_1	Position_1_41	7.5	1602.2073829810338	0.8766246939989022
Position_1	30	43	67.48807944140624	1180.3629504761727	Position_1	Position_1_43	7.5	1602.2073829810338	0.7367104677048822
Position_1	30	44	66.6306190859375	1870.5900251026872	Position_1	Position_1_44	7.5	1602.2073829810338	1.167508054807678
Position_1	30	45	47.934103679687496	1910.2057401941368	Position_1	Position_1_45	7.5	1602.2073829810338	1.1922337647951962
Position_1	30	47	72.13265073437499	1786.4936682288464	Position_1	Position_1_47	7.5	1602.2073829810338	1.1150202446982447
Position_1	30	48	61.917132148437496	1626.1258253639649	Position_1	Position_1_48	7.5	1602.2073829810338	1.0149284310114892
Position_1	30	49	59.8113237734375	1879.64566147963	Position_1	Position_1_49	7.5	1602.2073829810338	1.1731600299971159
Position_1	30	50	51.33964915234375	786.0377978462	Position_1	Position_1_50	7.5	1602.2073829810338	0.4905967892768752
Position_1	30	52	62.300621324218746	694.9881005337379	Position_1	Position_1_52	7.5	1602.2073829810338	0.4337691287133239
Position_1	30	53	52.03802901171875	1194.5979697948324	Position_1	Position_1_53	7.5	1602.2073829810338	0.7455950974162834
Position_1	30	54	55.0796811640625	1618.0618959625065	Position_1	Position_1_54	7.5	1602.2073829810338	1.0098954187515814
Position_1	30	55	55.56223625390625	1785.92009566098	Position_1	Position_1_55	7.5	1602.2073829810338	1.1146622557300505
Position_1	30	56	69.304650078125	693.4324779639003	Position_1	Position_1_56	7.5	1602.2073829810338	0.43279820410870545
Position_1	30	57	36.54575312695312	1715.2354532363015	Position_1	Position_1_57	7.5	1602.2073829810338	1.0705452187125553
Position_1	30	60	66.9435704609375	1535.9105082889157	Position_1	Position_1_60	7.5	1602.2073829810338	0.9586215396356697
Position_1	30	61	63.1651110234375	1102.8609339020245	Position_1	Position_1_61	7.5	1602.2073829810338	0.688338442087356
Position_1	30	62	52.633287566406246	1572.2496255294611	Position_1	Position_1_62	7.5	1602.2073829810338	0.9813021973498625
Position_1	30	63	67.5653346328125	1486.8789851547335	Position_1	Position_1_63	7.5	1602.2073829810338	0.9280190573009827
Position_1	30	64	49.541151	1937.409088264344	Position_1	Position_1_64	7.5	1602.2073829810338	1.2092124333241063
Position_1	30	67	63.386036226562496	1236.9128071009509	Position_1	Position_1_67	7.5	1602.2073829810338	0.7720054346520215
Position_1	30	68	54.781401984375	928.6024273648984	Position_1	Position_1_68	7.5	1602.2073829810338	0.5795769244535374
Position_1	30	69	58.9622913515625	1573.0134305239865	Position_1	Position_1_69	7.5	1602.2073829810338	0.9817789177810867
Position_1	30	74	48.40271446484375	1333.9905131076894	Position_1	Position_1_74	7.5	1602.2073829810338	0.8325954101058343
Position_1	30	75	69.41702599218749	1703.493154326968	Position_1	Position_1_75	7.5	1602.2073829810338	1.06321639284765
Position_1	30	76	39.7367034453125	1397.7925155041714	Position_1	Position_1_76	7.5	1602.2073829810338	0.872416723547652
Position_1	30	77	52.98795747265625	1222.0755206067688	Position_1	Position_1_77	7.5	1602.2073829810338	0.7627449065507366
Position_1	30	80	51.34577903125	861.764164762641	Position_1	Position_1_80	7.5	1602.2073829810338	0.537860562818816
Position_1	30	81	46.1410387109375	1762.3594420473974	Position_1	Position_1_81	7.5	1602.2073829810338	1.0999571346178596
Position_1	30	82	62.468644476562496	1258.270878920174	Position_1	Position_1_82	7.5	1602.2073829810338	0.7853358387221143
Position_1	30	83	44.61424653125	2711.5318936568165	Position_1	Position_1_83	7.5	1602.2073829810338	1.6923726119722382
Position_1	30	84	50.8025334609375	2132.76671456284	Position_1	Position_1_84	7.5	1602.2073829810338	1.331142732967975
Position_1	30	85	52.91145616796874	2095.0805351652743	Position_1	Position_1_85	7.5	1602.2073829810338	1.3076213213218448
Position_1	30	86	37.65274738671875	1492.84116909881	Position_1	Position_1_86	7.5	1602.2073829810338	0.9317402884021547
Position_1	30	90	67.53128494921874	786.3431288874984	Position_1	Position_1_90	7.5	1602.2073829810338	0.49078735826597225
Position_1	30	91	56.731145410156245	1602.4673724908505	Position_1	Position_1_91	7.5	1602.2073829810338	1.0001622695742
Position_1	30	92	49.735918933593744	1954.1783730311045	Position_1	Position_1_92	7.5	1602.2073829810338	1.219678796758008
Position_1	30	93	43.078043765625	1203.444796637121	Position_1	Position_1_93	7.5	1602.2073829810338	0.7511167464464036
Position_1	30	94	45.16866522265624	2121.52868753698	Position_1	Position_1_94	7.5	1602.2073829810338	1.3241286428163301
Position_1	30	95	34.47718675585937	1253.3104673998798	Position_1	Position_1_95	7.5	1602.2073829810338	0.7822398527885924
Position_1	30	96	62.843892890625	1368.3376810588193	Position_1	Position_1_96	7.5	1602.2073829810338	0.8540328147239707
Position_1	30	97	56.8278248828125	1183.3798830164983	Position_1	Position_1_97	7.5	1602.2073829810338	0.7385934527493727
Position_1	30	98	52.22342275390625	1721.2738036609403	Position_1	Position_1_98	7.5	1602.2073829810338	1.0743139882793287
Position_1	30	99	48.342190359375	761.1619957990217	Position_1	Position_1_99	7.5	1602.2073829810338	0.47507083282990464
Position_1	30	100	36.3968708984375	1824.2358354307464	Position_1	Position_1_100	7.5	1602.2073829810338	1.1385766005126072
Position_1	30	102	32.10171570117188	1395.6604580003718	Position_1	Position_1_102	7.5	1602.2073829810338	0.8710860234607302
Position_1	30	106	42.478053921875	1773.4031418732463	Position_1	Position_1_106	7.5	1602.2073829810338	1.10684993759902
Position_1	30	107	51.04259698828125	1514.3607363796784	Position_1	Position_1_107	7.5	1602.2073829810338	0.9451714880767121
Position_1	30	112	57.702567441406245	1957.316554256914	Position_1	Position_1_112	7.5	1602.2073829810338	1.2216374578271956
Position_1	30	113	40.75426074414062	1635.4258477907497	Position_1	Position_1_113	7.5	1602.2073829810338	1.0207329370483305
Position_1	30	115	55.44481709765625	1128.3290896209764	Position_1	Position_1_115	7.5	1602.2073829810338	0.7042341095205983
Position_1	30	116	28.732151421875	1817.739669463399	Position_1	Position_1_116	7.5	1602.2073829810338	1.1345220904433422
Position_1	30	117	46.507864390625	899.2058312093318	Position_1	Position_1_117	7.5	1602.2073829810338	0.5612293644136679
Position_1	30	118	37.1403799765625	1310.3899578597002	Position_1	Position_1_118	7.5	1602.2073829810338	0.8178653848302807
Position_1	30	119	53.0708902109375	742.5602468076105	Position_1	Position_1_119	7.5	1602.2073829810338	0.46346075713745516
Position_1	30	120	54.051956792968745	1833.859866820004	Position_1	Position_1_120	7.5	1602.2073829810338	1.1445833331562625
Position_1	30	122	48.83527906640625	1818.24447178306	Position_1	Position_1_122	7.5	1602.2073829810338	1.1348371572224765
Position_1	30	126	41.19267966601562	1232.1664554664185	Position_1	Position_1_126	7.5	1602.2073829810338	0.7690430518263343
Position_1	30	127	40.35093394921875	2603.306710943948	Position_1	Position_1_127	7.5	1602.2073829810338	1.6248250623463547
Position_1	30	128	38.56713398828125	1694.4652067359648	Position_1	Position_1_128	7.5	1602.2073829810338	1.057581699307413
Position_1	30	129	41.403024458984376	1501.2797886564967	Position_1	Position_1_129	7.5	1602.2073829810338	0.9370071593748661
Position_1	30	130	40.415612230468746	1239.0108225214474	Position_1	Position_1_130	7.5	1602.2073829810338	0.7733148877495306
Position_1	30	132	34.659260796875	2171.753788793086	Position_1	Position_1_132	7.5	1602.2073829810338	1.3554760837216755
Position_1	30	133	44.561370476562495	2546.277590526473	Position_1	Position_1_133	7.5	1602.2073829810338	1.5892309682089478
Position_1	30	134	62.48159053125	1168.1383626212037	Position_1	Position_1_134	7.5	1602.2073829810338	0.7290806265339944
Position_1	30	135	40.406310828125	1408.0391280627766	Position_1	Position_1_135	7.5	1602.2073829810338	0.87881203333554
Position_1	30	136	53.957512984375	747.3349141390273	Position_1	Position_1_136	7.5	1602.2073829810338	0.4664408128918689
Position_1	30	137	39.3781445234375	2363.781596614646	Position_1	Position_1_137	7.5	1602.2073829810338	1.4753281140276877
Position_1	30	138	36.28834760546875	1398.894542691197	Position_1	Position_1_138	7.5	1602.2073829810338	0.8731045416158568
Position_1	30	142	41.57264637109375	1387.7394160818762	Position_1	Position_1_142	7.5	1602.2073829810338	0.8661421928414018
Position_1	30	144	33.1405170078125	1335.0252973120091	Position_1	Position_1_144	7.5	1602.2073829810338	0.8332412592108325
Position_1	30	147	41.02137580664062	1247.8720560889117	Position_1	Position_1_147	7.5	1602.2073829810338	0.7788455285776719
Position_1	30	149	39.722228820312495	901.5235265754184	Position_1	Position_1_149	7.5	1602.2073829810338	0.5626759283171336
Position_1	30	151	41.84213227734375	1876.413523496634	Position_1	Position_1_151	7.5	1602.2073829810338	1.1711427268581287
Position_1	30	152	60.51983691015625	1017.0108922253944	Position_1	Position_1_152	7.5	1602.2073829810338	0.6347560890233604
Position_1	30	153	47.31502750390625	2228.472509849711	Position_1	Position_1_153	7.5	1602.2073829810338	1.3908764455344484
Position_1	30	154	58.708694257812496	2024.3841884651831	Position_1	Position_1_154	7.5	1602.2073829810338	1.263496979210429
Position_1	30	155	44.6569633125	912.8432947521748	Position_1	Position_1_155	7.5	1602.2073829810338	0.5697410363031516
Position_1	30	162	59.803197394531246	1108.1164159955897	Position_1	Position_1_162	7.5	1602.2073829810338	0.6916185930524495
Position_1	30	165	39.51601740625	1458.6646841212898	Position_1	Position_1_165	7.5	1602.2073829810338	0.9104094136723603
Position_1	30	166	38.748451542968745	1980.450260503532	Position_1	Position_1_166	7.5	1602.2073829810338	1.2360761044670432
Position_1	30	167	55.49831705859375	1050.1124949238758	Position_1	Position_1_167	7.5	1602.2073829810338	0.6554160878787478
Position_1	30	168	36.46228226953125	762.2658443456146	Position_1	Position_1_168	7.5	1602.2073829810338	0.4757597876795191
Position_1	30	169	33.2775788125	1635.0348174838389	Position_1	Position_1_169	7.5	1602.2073829810338	1.0204888798113807
Position_1	30	170	35.747634054687495	2059.0200494246023	Position_1	Position_1_170	7.5	1602.2073829810338	1.28511456837356
Position_1	30	171	48.8880771328125	1368.4288903634465	Position_1	Position_1_171	7.5	1602.2073829810338	0.8540897420016728
Position_1	30	177	14.854626799804686	1207.4737164589858	Position_1	Position_1_177	7.5	1602.2073829810338	0.7536313521489242
Position_1	30	178	58.36813503125	1400.5595274764244	Position_1	Position_1_178	7.5	1602.2073829810338	0.8741437234364583
Position_1	30	180	58.72073044921875	663.4665099905342	Position_1	Position_1_180	7.5	1602.2073829810338	0.41409527695228954
Position_1	30	181	35.228369880859375	2072.707181315482	Position_1	Position_1_181	7.5	1602.2073829810338	1.293657240212591
Position_1	30	182	38.83788590429688	1388.217389182441	Position_1	Position_1_182	7.5	1602.2073829810338	0.8664405144604642
Position_1	30	183	40.713189515625	1716.7163966158007	Position_1	Position_1_183	7.5	1602.2073829810338	1.0714695331272996
Position_1	30	184	48.036767453125	1177.975660255666	Position_1	Position_1_184	7.5	1602.2073829810338	0.7352204669435171
Position_1	30	185	34.22370924414062	1326.2610170270325	Position_1	Position_1_185	7.5	1602.2073829810338	0.8277711307005831
Position_1	30	186	28.163323095703124	2442.418418233955	Position_1	Position_1_186	7.5	1602.2073829810338	1.5244084156506894
Position_1	30	187	40.08167420898437	2511.7012316223154	Position_1	Position_1_187	7.5	1602.2073829810338	1.5676505165948593
Position_1	30	189	42.7053325703125	722.228306013501	Position_1	Position_1_189	7.5	1602.2073829810338	0.4507708013863586
Position_1	30	190	43.32571375	1624.9131916383906	Position_1	Position_1_190	7.5	1602.2073829810338	1.0141715790967776
Position_1	30	197	37.163344925781246	2708.4624382047023	Position_1	Position_1_197	7.5	1602.2073829810338	1.6904568453338378
Position_1	30	198	49.76824767578125	1248.4609602992002	Position_1	Position_1_198	7.5	1602.2073829810338	0.7792130866207467
Position_1	30	199	19.97808383398437	1918.273488583386	Position_1	Position_1_199	7.5	1602.2073829810338	1.1972691606340538
Position_1	30	200	29.912940792968747	2117.837973311302	Position_1	Position_1_200	7.5	1602.2073829810338	1.3218251243923846
Position_1	30	201	22.617914365234373	3053.9909050181327	Position_1	Position_1_201	7.5	1602.2073829810338	1.9061146125390713
Position_1	30	202	43.01099983984375	1523.2083543666863	Position_1	Position_1_202	7.5	1602.2073829810338	0.9506936308910501
Position_1	30	203	24.005162113281248	1560.1287206647262	Position_1	Position_1_203	7.5	1602.2073829810338	0.9737370687694518
Position_1	30	204	36.26347194335937	1246.2232249291478	Position_1	Position_1_204	7.5	1602.2073829810338	0.7778164288635662
Position_1	30	205	35.9049000234375	1469.0818818825992	Position_1	Position_1_205	7.5	1602.2073829810338	0.9169111923259622
Position_1	30	206	39.189776828125	1426.5163434851788	Position_1	Position_1_206	7.5	1602.2073829810338	0.8903443827796076
Position_1	30	213	28.973644734375	1562.0846506959829	Position_1	Position_1_213	7.5	1602.2073829810338	0.9749578408442986
Position_1	30	215	17.08431566015625	2048.896818362805	Position_1	Position_1_215	7.5	1602.2073829810338	1.278796265780944
Position_1	30	217	59.461613921875	827.5422874436556	Position_1	Position_1_217	7.5	1602.2073829810338	0.516501356961636
Position_1	30	223	38.93949163671875	905.7764934254358	Position_1	Position_1_223	7.5	1602.2073829810338	0.5653303704918441
Position_1	30	224	29.288288455078124	987.4432865505818	Position_1	Position_1_224	7.5	1602.2073829810338	0.6163017952853053
Position_1	30	226	22.81777493359375	2226.774861568201	Position_1	Position_1_226	7.5	1602.2073829810338	1.3898168771542605
Position_1	30	227	33.990149939453126	1644.1934222688544	Position_1	Position_1_227	7.5	1602.2073829810338	1.0262051215927506
Position_1	30	228	37.691538757812495	1327.927187298625	Position_1	Position_1_228	7.5	1602.2073829810338	0.8288110524293749
Position_1	30	230	28.11481178515625	903.3164305933587	Position_1	Position_1_230	7.5	1602.2073829810338	0.5637949495106351
Position_1	30	231	19.087036525390623	3200.61658775683	Position_1	Position_1_231	7.5	1602.2073829810338	1.9976294091229496
Position_1	30	232	28.177293396484373	1227.7531918334726	Position_1	Position_1_232	7.5	1602.2073829810338	0.7662885621892095
Position_1	30	233	19.30931092578125	2154.013883218932	Position_1	Position_1_233	7.5	1602.2073829810338	1.3444039180566116
Position_1	30	234	29.809606320312497	2099.50057849773	Position_1	Position_1_234	7.5	1602.2073829810338	1.3103800424333603
Position_1	30	235	20.32518627734375	2261.3346314213613	Position_1	Position_1_235	7.5	1602.2073829810338	1.4113869748958272
Position_1	30	236	29.286260759765625	1567.2862014535906	Position_1	Position_1_236	7.5	1602.2073829810338	0.9782043311631298
Position_1	30	237	24.438678171875	2470.3970350048653	Position_1	Position_1_237	7.5	1602.2073829810338	1.5418709595561193
Position_1	30	240	26.0540234453125	2240.443651672292	Position_1	Position_1_240	7.5	1602.2073829810338	1.3983481011701302
Position_1	30	243	14.746641625976562	2398.408877596496	Position_1	Position_1_243	7.5	1602.2073829810338	1.4969403480928083
Position_1	30	247	25.542469712890625	1899.627992969806	Position_1	Position_1_247	7.5	1602.2073829810338	1.1856317809716976
Position_1	30	248	25.63840049804688	902.019349260694	Position_1	Position_1_248	7.5	1602.2073829810338	0.56298539055688
Position_1	30	251	42.328498394531245	2083.471926484217	Position_1	Position_1_251	7.5	1602.2073829810338	1.3003759367328294
Position_1	30	259	18.52317605273437	1750.9750463571934	Position_1	Position_1_259	7.5	1602.2073829810338	1.0928516900848164
Position_1	30	260	25.1787661640625	2547.819538215286	Position_1	Position_1_260	7.5	1602.2073829810338	1.5901933577879697
Position_1	30	261	16.115748	3373.3729623613235	Position_1	Position_1_261	7.5	1602.2073829810338	2.1054533877411648
Position_1	30	262	13.823062805664062	2944.35125942388	Position_1	Position_1_262	7.5	1602.2073829810338	1.8376842415653343
Position_1	30	263	23.272230845703124	1881.2508801659744	Position_1	Position_1_263	7.5	1602.2073829810338	1.1741619094687719
Position_1	30	264	21.504956601562498	1482.4732920971092	Position_1	Position_1_264	7.5	1602.2073829810338	0.9252692927546309
Position_1	30	265	21.159330736328123	2144.117685168721	Position_1	Position_1_265	7.5	1602.2073829810338	1.338227315604688
Position_1	30	266	29.311113025390625	2469.2178610491123	Position_1	Position_1_266	7.5	1602.2073829810338	1.5411349911863075
Position_1	30	267	22.881187205078124	3736.775385670605	Position_1	Position_1_267	7.5	1602.2073829810338	2.3322669870101573
Position_1	30	268	27.989991541015623	2258.7444516585256	Position_1	Position_1_268	7.5	1602.2073829810338	1.4097703428728137
Position_1	30	269	18.51654184960937	2634.300899882764	Position_1	Position_1_269	7.5	1602.2073829810338	1.64416974223489
Position_1	30	270	15.630460720703123	2952.680840919308	Position_1	Position_1_270	7.5	1602.2073829810338	1.8428830576386506
Position_1	30	271	8.754018845214844	1597.6498783187044	Position_1	Position_1_271	7.5	1602.2073829810338	0.9971554839212825
Position_1	30	272	11.138819248046875	2509.918079012368	Position_1	Position_1_272	7.5	1602.2073829810338	1.5665375816346985
Position_1	30	275	28.502803484375	2190.369333349654	Position_1	Position_1_275	7.5	1602.2073829810338	1.3670947697633862
Position_1	30	277	18.680691583984373	2039.4039492166617	Position_1	Position_1_277	7.5	1602.2073829810338	1.2728713965992273
Position_1	30	279	11.0863877265625	978.8022230524648	Position_1	Position_1_279	7.5	1602.2073829810338	0.6109085711684374
Position_1	30	281	6.196570584960937	2085.093422930808	Position_1	Position_1_281	7.5	1602.2073829810338	1.3013879757883318
Position_1	30	282	28.393645886718748	1231.28487289544	Position_1	Position_1_282	7.5	1602.2073829810338	0.7684928218246859
Position_1	30	283	42.41768579296875	683.9914245897545	Position_1	Position_1_283	7.5	1602.2073829810338	0.426905675167427
Position_1	30	286	27.558742341796872	2524.3687722976324	Position_1	Position_1_286	7.5	1602.2073829810338	1.575556821864623
Position_1	30	293	71.74897438671874	845.7476128154434	Position_1	Position_1_293	7.5	1602.2073829810338	0.5278640092407157
Position_1	30	302	3.2681018503417967	1146.027114467568	Position_1	Position_1_302	7.5	1602.2073829810338	0.7152801357932166
Position_1	30	303	19.154940921875	1963.6112320191576	Position_1	Position_1_303	7.5	1602.2073829810338	1.2255662112639272
Position_1	30	304	36.357492015625	1340.2831337318703	Position_1	Position_1_304	7.5	1602.2073829810338	0.8365228796026188
Position_1	30	305	23.199101234375	1958.1259397002548	Position_1	Position_1_305	7.5	1602.2073829810338	1.2221426267909254
Position_1	30	306	4.487210438476562	2530.472341434676	Position_1	Position_1_306	7.5	1602.2073829810338	1.5793662969687055
Position_1	30	307	13.962430463867188	1537.8513728472813	Position_1	Position_1_307	7.5	1602.2073829810338	0.9598329087624019
Position_1	30	308	13.056723958007812	2103.601404569605	Position_1	Position_1_308	7.5	1602.2073829810338	1.3129395276257485
Position_1	30	309	4.24745334008789	2271.646917141797	Position_1	Position_1_309	7.5	1602.2073829810338	1.4178232738606023
Position_1	30	310	16.37814087207031	1608.566780510485	Position_1	Position_1_310	7.5	1602.2073829810338	1.0039691475629198
Position_1	30	311	3.3214819042968746	1726.7249617907562	Position_1	Position_1_311	7.5	1602.2073829810338	1.0777162682761126
Position_1	30	312	2.3266380424804685	2639.123749450708	Position_1	Position_1_312	7.5	1602.2073829810338	1.6471798703988052
Position_1	31	1	49.2157111015625	1954.2375457648711	Position_1	Position_1_1	7.75	1626.2884868457727	1.201654910289111
Position_1	31	2	48.671337300781246	1891.028886120772	Position_1	Position_1_2	7.75	1626.2884868457727	1.1627880916678381
Position_1	31	3	85.17302964843749	1555.4029426827049	Position_1	Position_1_3	7.75	1626.2884868457727	0.9564126877018283
Position_1	31	4	57.41801939843749	1736.5753004087023	Position_1	Position_1_4	7.75	1626.2884868457727	1.0678150367877435
Position_1	31	5	94.20522684375	2031.94720752108	Position_1	Position_1_5	7.75	1626.2884868457727	1.2494383523934873
Position_1	31	7	69.81573848046875	1780.452685212139	Position_1	Position_1_7	7.75	1626.2884868457727	1.0947951114536705
Position_1	31	10	59.195247546875	1304.894812162149	Position_1	Position_1_10	7.75	1626.2884868457727	0.8023759761670731
Position_1	31	11	52.0609107734375	1397.8324138070682	Position_1	Position_1_11	7.75	1626.2884868457727	0.8595230336520424
Position_1	31	13	85.1272557265625	908.2631845822166	Position_1	Position_1_13	7.75	1626.2884868457727	0.5584883567268042
Position_1	31	14	72.63305994140624	1058.4639591460898	Position_1	Position_1_14	7.75	1626.2884868457727	0.6508463705593878
Position_1	31	15	66.96371743359374	1271.4347898088424	Position_1	Position_1_15	7.75	1626.2884868457727	0.7818015069852841
Position_1	31	17	85.1615081796875	1766.569398563067	Position_1	Position_1_17	7.75	1626.2884868457727	1.0862583193891833
Position_1	31	21	72.28988030859375	1856.3363607807823	Position_1	Position_1_21	7.75	1626.2884868457727	1.1414557600301243
Position_1	31	24	71.22111330468749	1448.6000004034534	Position_1	Position_1_24	7.75	1626.2884868457727	0.8907398731039715
Position_1	31	25	54.015661046875	968.9808815210442	Position_1	Position_1_25	7.75	1626.2884868457727	0.59582348971824
Position_1	31	26	70.55953351562499	1824.68677447445	Position_1	Position_1_26	7.75	1626.2884868457727	1.1219945226406145
Position_1	31	29	66.886472640625	1304.4113816443726	Position_1	Position_1_29	7.75	1626.2884868457727	0.8020787161657347
Position_1	31	30	68.46446152734374	1732.1979513800045	Position_1	Position_1_30	7.75	1626.2884868457727	1.0651234177643636
Position_1	31	31	50.847350726562496	1617.7496868349958	Position_1	Position_1_31	7.75	1626.2884868457727	0.9947495170261347
Position_1	31	32	52.754777710937496	1794.169250766765	Position_1	Position_1_32	7.75	1626.2884868457727	1.1032293872082937
Position_1	31	34	55.18854760546875	1142.0416333147623	Position_1	Position_1_34	7.75	1626.2884868457727	0.7022380362107714
Position_1	31	36	64.288651796875	1755.0079537300176	Position_1	Position_1_36	7.75	1626.2884868457727	1.0791492210179139
Position_1	31	37	66.841842546875	1174.1469095814452	Position_1	Position_1_37	7.75	1626.2884868457727	0.7219794760145739
Position_1	31	38	67.4378705859375	1232.130216646622	Position_1	Position_1_38	7.75	1626.2884868457727	0.7576332407273998
Position_1	31	39	96.42541803125	982.370396981604	Position_1	Position_1_39	7.75	1626.2884868457727	0.6040566633334139
Position_1	31	40	73.85456959375	1218.820672649263	Position_1	Position_1_40	7.75	1626.2884868457727	0.749449241329376
Position_1	31	41	44.9627085703125	1379.6904372566771	Position_1	Position_1_41	7.75	1626.2884868457727	0.8483675857120659
Position_1	31	43	65.22312298046874	1157.9058874235964	Position_1	Position_1_43	7.75	1626.2884868457727	0.7119929193309262
Position_1	31	44	65.8849471328125	1765.1398068622598	Position_1	Position_1_44	7.75	1626.2884868457727	1.0853792676635083
Position_1	31	45	49.0364628359375	1863.822968228136	Position_1	Position_1_45	7.75	1626.2884868457727	1.1460592528961866
Position_1	31	47	70.48672365624999	1701.6375697612932	Position_1	Position_1_47	7.75	1626.2884868457727	1.0463319291287994
Position_1	31	48	65.00903475	1557.264132355666	Position_1	Position_1_48	7.75	1626.2884868457727	0.9575571277492217
Position_1	31	49	61.280737375	1672.2406949846668	Position_1	Position_1_49	7.75	1626.2884868457727	1.0282558774230883
Position_1	31	50	58.9545133203125	817.337964321041	Position_1	Position_1_50	7.75	1626.2884868457727	0.5025787066268227
Position_1	31	52	56.6474119921875	646.5717984198528	Position_1	Position_1_52	7.75	1626.2884868457727	0.39757509424044135
Position_1	31	53	51.60377986328125	1139.3314536178843	Position_1	Position_1_53	7.75	1626.2884868457727	0.7005715546985433
Position_1	31	54	58.529394	1700.9987933828345	Position_1	Position_1_54	7.75	1626.2884868457727	1.04593914741533
Position_1	31	55	57.264990792968746	1734.176809818198	Position_1	Position_1_55	7.75	1626.2884868457727	1.0663402119888812
Position_1	31	56	68.74194383203125	747.0693602363684	Position_1	Position_1_56	7.75	1626.2884868457727	0.45937074896553454
Position_1	31	57	34.72126148046875	1711.7630205343864	Position_1	Position_1_57	7.75	1626.2884868457727	1.0525580389826124
Position_1	31	60	61.489558796875	1578.3477172523974	Position_1	Position_1_60	7.75	1626.2884868457727	0.9705213619962608
Position_1	31	61	66.51965216015624	1138.1663329980163	Position_1	Position_1_61	7.75	1626.2884868457727	0.6998551254614847
Position_1	31	62	54.9341030390625	1504.3027780168177	Position_1	Position_1_62	7.75	1626.2884868457727	0.9249913469746384
Position_1	31	63	69.195008953125	1353.860377644335	Position_1	Position_1_63	7.75	1626.2884868457727	0.8324847581440984
Position_1	31	64	46.510360015625	1824.478306094284	Position_1	Position_1_64	7.75	1626.2884868457727	1.1218663360477363
Position_1	31	67	66.19368194140624	1317.7635159324072	Position_1	Position_1_67	7.75	1626.2884868457727	0.8102889042080367
Position_1	31	68	53.30355525	805.8329637357886	Position_1	Position_1_68	7.75	1626.2884868457727	0.4955043156572557
Position_1	31	69	56.627920121093744	1697.8752292427623	Position_1	Position_1_69	7.75	1626.2884868457727	1.0440184770266892
Position_1	31	74	55.2211103125	1032.7666989450984	Position_1	Position_1_74	7.75	1626.2884868457727	0.6350452009582723
Position_1	31	75	79.10897805078125	1602.025739306937	Position_1	Position_1_75	7.75	1626.2884868457727	0.9850809080091972
Position_1	31	76	40.26349608789062	1336.6343377409114	Position_1	Position_1_76	7.75	1626.2884868457727	0.8218925169502659
Position_1	31	77	55.77867453125	1394.2194743646132	Position_1	Position_1_77	7.75	1626.2884868457727	0.8573014478315203
Position_1	31	80	51.85730416796875	773.1876775074378	Position_1	Position_1_80	7.75	1626.2884868457727	0.47543082531873215
Position_1	31	81	47.539327	1915.2924543023985	Position_1	Position_1_81	7.75	1626.2884868457727	1.1777076882694757
Position_1	31	82	54.524820539062496	1312.6682360875238	Position_1	Position_1_82	7.75	1626.2884868457727	0.8071558316405946
Position_1	31	83	42.143614175781245	2716.799784356402	Position_1	Position_1_83	7.75	1626.2884868457727	1.6705521845178302
Position_1	31	84	55.20837742578125	1982.5838613421104	Position_1	Position_1_84	7.75	1626.2884868457727	1.2190849762377531
Position_1	31	85	48.53880921484375	2311.004954302104	Position_1	Position_1_85	7.75	1626.2884868457727	1.421030138868139
Position_1	31	86	42.92743019726562	1541.2866758255352	Position_1	Position_1_86	7.75	1626.2884868457727	0.947732636793672
Position_1	31	90	72.978376453125	807.965357216098	Position_1	Position_1_90	7.75	1626.2884868457727	0.496815518126902
Position_1	31	91	60.579336769531245	1673.9504743936504	Position_1	Position_1_91	7.75	1626.2884868457727	1.0293072157451717
Position_1	31	92	46.745083945312494	1918.6168296719527	Position_1	Position_1_92	7.75	1626.2884868457727	1.179751836891595
Position_1	31	93	47.589520257812495	1233.3217514743724	Position_1	Position_1_93	7.75	1626.2884868457727	0.7583659119830768
Position_1	31	94	43.42392179296875	2051.994914035949	Position_1	Position_1_94	7.75	1626.2884868457727	1.2617656280749086
Position_1	31	95	24.41781370703125	1430.6592657192768	Position_1	Position_1_95	7.75	1626.2884868457727	0.8797081681947317
Position_1	31	96	57.31182015625	1482.8047314419584	Position_1	Position_1_96	7.75	1626.2884868457727	0.911772261462599
Position_1	31	97	60.189057414062496	1015.1331053679104	Position_1	Position_1_97	7.75	1626.2884868457727	0.6242023562109736
Position_1	31	98	46.5615515234375	1827.4110817648605	Position_1	Position_1_98	7.75	1626.2884868457727	1.12366969116849
Position_1	31	99	50.3134949453125	794.8203661792369	Position_1	Position_1_99	7.75	1626.2884868457727	0.48873270185956424
Position_1	31	100	34.961265216796875	1856.3006414435752	Position_1	Position_1_100	7.75	1626.2884868457727	1.1414337963148942
Position_1	31	102	34.42386616796875	1640.0429507871957	Position_1	Position_1_102	7.75	1626.2884868457727	1.008457579361027
Position_1	31	106	50.4193614375	1552.8567872899605	Position_1	Position_1_106	7.75	1626.2884868457727	0.9548470642510452
Position_1	31	107	57.237512921875	1477.8211911349877	Position_1	Position_1_107	7.75	1626.2884868457727	0.908707897207868
Position_1	31	112	56.006681070312496	1843.7239123886009	Position_1	Position_1_112	7.75	1626.2884868457727	1.133700402666288
Position_1	31	113	37.0166905625	1641.2544881944827	Position_1	Position_1_113	7.75	1626.2884868457727	1.0092025501439397
Position_1	31	115	52.262448089843744	1137.5553718652125	Position_1	Position_1_115	7.75	1626.2884868457727	0.699479447260633
Position_1	31	116	33.050830484375	1993.411475486277	Position_1	Position_1_116	7.75	1626.2884868457727	1.225742844280075
Position_1	31	117	48.561763765625	745.675826522717	Position_1	Position_1_117	7.75	1626.2884868457727	0.45851386918994547
Position_1	31	118	36.567374078125	1288.1376011078553	Position_1	Position_1_118	7.75	1626.2884868457727	0.7920720164515402
Position_1	31	119	48.87660765625	840.0795403808588	Position_1	Position_1_119	7.75	1626.2884868457727	0.5165624347560955
Position_1	31	120	57.566878230468745	1790.804072912823	Position_1	Position_1_120	7.75	1626.2884868457727	1.1011601492587162
Position_1	31	122	54.0807656640625	1423.867731851056	Position_1	Position_1_122	7.75	1626.2884868457727	0.8755320740249987
Position_1	31	126	43.674903679687496	1047.6791442946374	Position_1	Position_1_126	7.75	1626.2884868457727	0.6442148196760817
Position_1	31	127	49.51156224609375	1989.2900299389723	Position_1	Position_1_127	7.75	1626.2884868457727	1.2232085795535885
Position_1	31	128	39.18142948242188	1609.599991744106	Position_1	Position_1_128	7.75	1626.2884868457727	0.9897382935213208
Position_1	31	129	39.932266859375	1510.9001169189053	Position_1	Position_1_129	7.75	1626.2884868457727	0.9290480312317367
Position_1	31	130	47.3176323125	917.1613760234616	Position_1	Position_1_130	7.75	1626.2884868457727	0.5639598284326043
Position_1	31	132	35.071738216796874	2161.038625570095	Position_1	Position_1_132	7.75	1626.2884868457727	1.3288162850869611
Position_1	31	133	51.37268498828125	2225.917936320943	Position_1	Position_1_133	7.75	1626.2884868457727	1.3687103821525337
Position_1	31	134	62.020087078125	1044.0718744857688	Position_1	Position_1_134	7.75	1626.2884868457727	0.6419967200965508
Position_1	31	135	42.16835205859375	1398.5381154355284	Position_1	Position_1_135	7.75	1626.2884868457727	0.8599569675045958
Position_1	31	136	61.31624283984375	631.356051177117	Position_1	Position_1_136	7.75	1626.2884868457727	0.3882189760819422
Position_1	31	137	48.55803592578125	1957.999685014841	Position_1	Position_1_137	7.75	1626.2884868457727	1.2039682386317758
Position_1	31	138	42.47784075390625	1367.5062869190788	Position_1	Position_1_138	7.75	1626.2884868457727	0.8408755875603544
Position_1	31	142	39.977060728515625	1435.6447446852642	Position_1	Position_1_142	7.75	1626.2884868457727	0.8827737245251813
Position_1	31	144	36.78414770507813	1318.456148641182	Position_1	Position_1_144	7.75	1626.2884868457727	0.8107148020203726
Position_1	31	147	44.9984791953125	1189.5777687030495	Position_1	Position_1_147	7.75	1626.2884868457727	0.7314678658337337
Position_1	31	149	45.2638889140625	885.5961069900507	Position_1	Position_1_149	7.75	1626.2884868457727	0.5445504374858402
Position_1	31	151	44.026916785156246	1857.1950388344967	Position_1	Position_1_151	7.75	1626.2884868457727	1.1419837586359436
Position_1	31	152	66.9158274296875	939.4190046600398	Position_1	Position_1_152	7.75	1626.2884868457727	0.577645978716892
Position_1	31	153	45.52787924609375	2370.796424535725	Position_1	Position_1_153	7.75	1626.2884868457727	1.457795737786931
Position_1	31	154	57.80041673828125	2093.5950551117944	Position_1	Position_1_154	7.75	1626.2884868457727	1.2873454322808215
Position_1	31	155	46.088058671875	881.7282399864132	Position_1	Position_1_155	7.75	1626.2884868457727	0.5421720974588876
Position_1	31	162	60.66177558203125	1164.499693090811	Position_1	Position_1_162	7.75	1626.2884868457727	0.716047431012309
Position_1	31	165	47.47318773828125	1375.205333003925	Position_1	Position_1_165	7.75	1626.2884868457727	0.8456097083188299
Position_1	31	166	31.43969137890625	2220.52040362315	Position_1	Position_1_166	7.75	1626.2884868457727	1.365391455196184
Position_1	31	167	57.5267454609375	1068.1242923335171	Position_1	Position_1_167	7.75	1626.2884868457727	0.6567864809798728
Position_1	31	168	44.7440502265625	644.2889075111322	Position_1	Position_1_168	7.75	1626.2884868457727	0.3961713513453856
Position_1	31	169	31.434414171875	1678.951510096144	Position_1	Position_1_169	7.75	1626.2884868457727	1.0323823378670733
Position_1	31	170	41.48323020703125	2060.606626364655	Position_1	Position_1_170	7.75	1626.2884868457727	1.2670609446182903
Position_1	31	171	63.00292659375	1179.5619848273752	Position_1	Position_1_171	7.75	1626.2884868457727	0.7253091898320976
Position_1	31	177	22.993739892578123	933.817312071233	Position_1	Position_1_177	7.75	1626.2884868457727	0.5742015144449526
Position_1	31	178	62.54731385546874	1108.6951699020333	Position_1	Position_1_178	7.75	1626.2884868457727	0.6817333940870327
Position_1	31	180	53.9933979921875	813.217589282567	Position_1	Position_1_180	7.75	1626.2884868457727	0.5000451001530626
Position_1	31	181	37.2377717421875	1922.6433009105333	Position_1	Position_1_181	7.75	1626.2884868457727	1.1822277021954133
Position_1	31	182	35.2527724140625	1336.1353721980406	Position_1	Position_1_182	7.75	1626.2884868457727	0.8215857045077585
Position_1	31	183	41.83921811523437	1609.9567909660975	Position_1	Position_1_183	7.75	1626.2884868457727	0.9899576883118991
Position_1	31	184	65.421166421875	1026.928451712732	Position_1	Position_1_184	7.75	1626.2884868457727	0.6314552799328277
Position_1	31	185	48.243426	1130.730917272196	Position_1	Position_1_185	7.75	1626.2884868457727	0.6952831102341976
Position_1	31	186	31.93929990625	2063.9910318926104	Position_1	Position_1_186	7.75	1626.2884868457727	1.2691420056079796
Position_1	31	187	42.07914646289062	2178.9132439905266	Position_1	Position_1_187	7.75	1626.2884868457727	1.339807335300383
Position_1	31	189	53.481638890625	638.3784139327977	Position_1	Position_1_189	7.75	1626.2884868457727	0.3925370062546213
Position_1	31	190	52.095693546875	1452.9077730222175	Position_1	Position_1_190	7.75	1626.2884868457727	0.8933887097978346
Position_1	31	197	39.563475875	2394.733978868332	Position_1	Position_1_197	7.75	1626.2884868457727	1.4725148694331462
Position_1	31	198	47.363068285156245	1331.2763639743846	Position_1	Position_1_198	7.75	1626.2884868457727	0.8185979146642233
Position_1	31	199	21.15415751367188	1862.88045937058	Position_1	Position_1_199	7.75	1626.2884868457727	1.1454797069760256
Position_1	31	200	35.78130159570312	1585.7071748748317	Position_1	Position_1_200	7.75	1626.2884868457727	0.9750466708095257
Position_1	31	201	25.06889887304688	2500.909510886214	Position_1	Position_1_201	7.75	1626.2884868457727	1.5378018913094507
Position_1	31	202	44.46569965234375	1681.841029826149	Position_1	Position_1_202	7.75	1626.2884868457727	1.034159095037389
Position_1	31	203	25.6312853671875	1447.932884391793	Position_1	Position_1_203	7.75	1626.2884868457727	0.8903296654335267
Position_1	31	204	35.68920003515625	1325.9420070271765	Position_1	Position_1_204	7.75	1626.2884868457727	0.8153178342908116
Position_1	31	205	51.29084928515625	1165.1628177169962	Position_1	Position_1_205	7.75	1626.2884868457727	0.7164551843915827
Position_1	31	206	42.8497980625	1418.7798150823212	Position_1	Position_1_206	7.75	1626.2884868457727	0.8724035289913908
Position_1	31	213	32.615736462890624	1636.7150478850633	Position_1	Position_1_213	7.75	1626.2884868457727	1.0064112616695167
Position_1	31	215	14.407206730468747	2197.7559149311646	Position_1	Position_1_215	7.75	1626.2884868457727	1.3513936381568852
Position_1	31	217	72.996261765625	845.1182937086664	Position_1	Position_1_217	7.75	1626.2884868457727	0.5196607493346981
Position_1	31	223	41.238292412109374	925.9101225476588	Position_1	Position_1_223	7.75	1626.2884868457727	0.5693394068991319
Position_1	31	224	28.90032015234375	1037.516929588053	Position_1	Position_1_224	7.75	1626.2884868457727	0.6379661037878606
Position_1	31	226	32.59166927929687	1943.004556228368	Position_1	Position_1_226	7.75	1626.2884868457727	1.1947477781121565
Position_1	31	227	38.862649783203125	1597.109438192018	Position_1	Position_1_227	7.75	1626.2884868457727	0.9820578889355921
Position_1	31	228	42.46709916796875	1192.038767969607	Position_1	Position_1_228	7.75	1626.2884868457727	0.7329811270333692
Position_1	31	230	42.47559469140625	563.8677744626084	Position_1	Position_1_230	7.75	1626.2884868457727	0.34672063353055155
Position_1	31	231	33.68842367773437	2716.9485625475804	Position_1	Position_1_231	7.75	1626.2884868457727	1.6706436677893295
Position_1	31	232	32.63765376953125	1274.920950668146	Position_1	Position_1_232	7.75	1626.2884868457727	0.7839451370284783
Position_1	31	233	23.87294598046875	1822.9800711445432	Position_1	Position_1_233	7.75	1626.2884868457727	1.1209450757904944
Position_1	31	234	30.611520822265625	2174.136314038032	Position_1	Position_1_234	7.75	1626.2884868457727	1.336870015144007
Position_1	31	235	29.216424853515623	1936.5542074317937	Position_1	Position_1_235	7.75	1626.2884868457727	1.190781477637949
Position_1	31	236	19.62154480859375	2032.9475491196167	Position_1	Position_1_236	7.75	1626.2884868457727	1.2500534594957193
Position_1	31	237	29.411988267578124	2246.947396923884	Position_1	Position_1_237	7.75	1626.2884868457727	1.3816413355307549
Position_1	31	240	41.94692253125	1903.1148104926444	Position_1	Position_1_240	7.75	1626.2884868457727	1.1702196909625693
Position_1	31	243	22.33703437109375	1872.097009091346	Position_1	Position_1_243	7.75	1626.2884868457727	1.1511469362501145
Position_1	31	247	29.37005396875	1834.8297104385983	Position_1	Position_1_247	7.75	1626.2884868457727	1.1282313840869012
Position_1	31	248	35.635648082031246	755.2108638371803	Position_1	Position_1_248	7.75	1626.2884868457727	0.46437693554722925
Position_1	31	251	39.14200120703125	2273.977948860182	Position_1	Position_1_251	7.75	1626.2884868457727	1.39826234229243
Position_1	31	259	22.611898869140624	1652.541233018322	Position_1	Position_1_259	7.75	1626.2884868457727	1.01614273628873
Position_1	31	260	28.237586136718747	2152.522787350073	Position_1	Position_1_260	7.75	1626.2884868457727	1.3235799212505925
Position_1	31	261	19.40356626269531	3312.878972678985	Position_1	Position_1_261	7.75	1626.2884868457727	2.0370795215456496
Position_1	31	262	23.675742212890626	2585.71870623249	Position_1	Position_1_262	7.75	1626.2884868457727	1.5899508157052482
Position_1	31	263	30.729176542968748	1635.656617159878	Position_1	Position_1_263	7.75	1626.2884868457727	1.0057604357344219
Position_1	31	264	26.00877204492188	1448.7053657884746	Position_1	Position_1_264	7.75	1626.2884868457727	0.890804661968846
Position_1	31	265	21.500944104492188	2127.525624060959	Position_1	Position_1_265	7.75	1626.2884868457727	1.3082092391783136
Position_1	31	266	37.055351953125	2384.603806897088	Position_1	Position_1_266	7.75	1626.2884868457727	1.4662858565284975
Position_1	31	267	24.29680708984375	3876.3509967662194	Position_1	Position_1_267	7.75	1626.2884868457727	2.3835568093361466
Position_1	31	268	28.489594869140625	2351.9430539352543	Position_1	Position_1_268	7.75	1626.2884868457727	1.4462028557411157
Position_1	31	269	20.53995040625	2697.565283604451	Position_1	Position_1_269	7.75	1626.2884868457727	1.6587249466645653
Position_1	31	270	27.249984136718748	2186.3044618981457	Position_1	Position_1_270	7.75	1626.2884868457727	1.3443521734194517
Position_1	31	271	26.20867940625	1238.6554586104862	Position_1	Position_1_271	7.75	1626.2884868457727	0.7616455927895607
Position_1	31	272	23.45184825585937	2025.0165545274504	Position_1	Position_1_272	7.75	1626.2884868457727	1.2451767142833439
Position_1	31	275	34.17774815039062	2045.5052099142736	Position_1	Position_1_275	7.75	1626.2884868457727	1.2577751281272256
Position_1	31	277	20.83934221875	1999.882609429979	Position_1	Position_1_277	7.75	1626.2884868457727	1.2297219254800245
Position_1	31	279	25.172087767578123	759.8930773923482	Position_1	Position_1_279	7.75	1626.2884868457727	0.4672560148698955
Position_1	31	281	17.212333423828124	1616.6453095032707	Position_1	Position_1_281	7.75	1626.2884868457727	0.9940704386580236
Position_1	31	282	40.8415582265625	1055.9913775592322	Position_1	Position_1_282	7.75	1626.2884868457727	0.6493259874251179
Position_1	31	283	46.62067183984375	660.8227377296247	Position_1	Position_1_283	7.75	1626.2884868457727	0.40633795484299773
Position_1	31	286	28.063833445312497	2627.442020057006	Position_1	Position_1_286	7.75	1626.2884868457727	1.6156063584714886
Position_1	31	293	81.36548578125	827.3064411753618	Position_1	Position_1_293	7.75	1626.2884868457727	0.5087082936803811
Position_1	31	302	17.064730203125	953.9865919792028	Position_1	Position_1_302	7.75	1626.2884868457727	0.5866035452476723
Position_1	31	303	21.39463437890625	2123.75901426227	Position_1	Position_1_303	7.75	1626.2884868457727	1.30589316190841
Position_1	31	304	40.89361800390625	1376.5962208240585	Position_1	Position_1_304	7.75	1626.2884868457727	0.8464649611422888
Position_1	31	305	33.31084861328125	1930.0104437643383	Position_1	Position_1_305	7.75	1626.2884868457727	1.1867577366348094
Position_1	31	306	17.897760729492187	1617.30261542705	Position_1	Position_1_306	7.75	1626.2884868457727	0.9944746141343279
Position_1	31	307	19.69136121777344	1459.6973898119704	Position_1	Position_1_307	7.75	1626.2884868457727	0.897563625161665
Position_1	31	308	20.928059087890624	1931.13032384328	Position_1	Position_1_308	7.75	1626.2884868457727	1.1874463475965176
Position_1	31	309	15.0274787265625	1886.493310759316	Position_1	Position_1_309	7.75	1626.2884868457727	1.1599991797385327
Position_1	31	310	17.259698306640622	1682.242614219325	Position_1	Position_1_310	7.75	1626.2884868457727	1.034406028097805
Position_1	31	311	13.521656295898437	1080.6791053403629	Position_1	Position_1_311	7.75	1626.2884868457727	0.6645063985150428
Position_1	31	312	9.671636111328125	1727.0185773978142	Position_1	Position_1_312	7.75	1626.2884868457727	1.0619386359596077
Position_1	31	317	8.988655687988281	1791.99422102061	Position_1	Position_1_317	7.75	1626.2884868457727	1.1018919678243728
Position_1	31	324	8.2385884453125	1628.5209990490523	Position_1	Position_1_324	7.75	1626.2884868457727	1.0013727651774806
Position_1	31	328	11.936401500976562	2414.562753593074	Position_1	Position_1_328	7.75	1626.2884868457727	1.484707524601726
Position_1	31	332	19.26980856152344	970.9242180475838	Position_1	Position_1_332	7.75	1626.2884868457727	0.5970184416239186
Position_1	31	333	19.29520024609375	1874.0584638738767	Position_1	Position_1_333	7.75	1626.2884868457727	1.152353029018031
Position_1	31	343	15.695118205078124	2597.0313668951044	Position_1	Position_1_343	7.75	1626.2884868457727	1.596906937422961
Position_1	31	344	9.460334012207031	2878.3691250432576	Position_1	Position_1_344	7.75	1626.2884868457727	1.769900696171026
Position_1	31	345	4.154512755615234	2371.557688287228	Position_1	Position_1_345	7.75	1626.2884868457727	1.458263836625274
Position_1	31	348	6.746361971679687	4260.758490025446	Position_1	Position_1_348	7.75	1626.2884868457727	2.6199278445912717
[truncated: 6,554 more rows]
