# Supplementary material for: Real-time assessment of mitochondrial DNA heteroplasmy dynamics at the single-cell level
Source: EMBO J. 2024 Aug 5;43(22):4. doi: 10.1038/s44318-024-00183-5 (PMC11574196; doi:10.1038/s44318-024-00183-5)
Supplement: Supplementary file 15 — Source data Fig. 2 [file 44318_2024_183_MOESM15_ESM.zip › Figure 2/2D/normalised/dabf2_df_ng_norm.csv]

Position_n	frame_i	Cell_ID	cell_vol_fl	_NG_3D_concentration_autoBkgr_from_vol_fl_meanProj	exp_pos	exp_pos_cell	time	norm_factor	_NG_3D_concentration_autoBkgr_from_vol_fl_meanProj_norm
Position_2	0	1	59.43720358984375	1405.6980621315524	Position_2	Position_2_1	0.0	1405.6980621315524	1.0
Position_2	1	1	60.131148515625	1223.368015171183	Position_2	Position_2_1	0.25	1442.5778415861448	0.8480429824334915
Position_2	1	4	14.553374966796872	1661.7876680011066	Position_2	Position_2_4	0.25	1442.5778415861448	1.1519570175665086
Position_2	2	1	58.44915965625	1068.724477587388	Position_2	Position_2_1	0.5	1381.2321012368184	0.7737472048545666
Position_2	2	4	20.382791021484373	1693.739724886249	Position_2	Position_2_4	0.5	1381.2321012368184	1.2262527951454336
Position_2	3	1	60.178840949218745	1095.552759045805	Position_2	Position_2_1	0.75	1317.9913363113944	0.8312291051258967
Position_2	3	4	25.641790388671875	1540.4299135769838	Position_2	Position_2_4	0.75	1317.9913363113944	1.1687708948741033
Position_2	4	1	59.96475791796875	1091.4641069995664	Position_2	Position_2_1	1.0	1166.534331961012	0.9356467933221921
Position_2	4	4	35.579137773437495	1166.534331961012	Position_2	Position_2_4	1.0	1166.534331961012	1.0
Position_2	4	7	1.4393388831787108	2027.81590897374	Position_2	Position_2_7	1.0	1166.534331961012	1.7383250997549844
Position_2	5	1	55.539786027343744	1129.16651561803	Position_2	Position_2_1	1.25	1131.291599065676	0.9981215422713284
Position_2	5	4	34.79064765429688	1222.7492433583395	Position_2	Position_2_4	1.25	1131.291599065676	1.0808435635588538
Position_2	5	7	7.120601087402344	1131.291599065676	Position_2	Position_2_7	1.25	1131.291599065676	1.0
Position_2	6	1	55.659404453125	842.3656682862518	Position_2	Position_2_1	1.5	1151.7997334323345	0.7313473374195208
Position_2	6	4	34.50746960546875	1340.4013006948162	Position_2	Position_2_4	1.5	1151.7997334323345	1.1637451041080324
Position_2	6	7	21.57551	1151.7997334323345	Position_2	Position_2_7	1.5	1151.7997334323345	1.0
Position_2	7	1	53.1279464375	745.8983506103749	Position_2	Position_2_1	1.75	1009.1195228420248	0.7391575861198986
Position_2	7	4	38.783405890625	1105.656965199861	Position_2	Position_2_4	1.75	1009.1195228420248	1.0956650229954463
Position_2	7	7	38.567284765625	1009.1195228420248	Position_2	Position_2_7	1.75	1009.1195228420248	1.0
Position_2	8	1	52.1451693125	812.4397730865941	Position_2	Position_2_1	2.0	924.7146967601374	0.8785842551579275
Position_2	8	4	39.21138738085937	1164.9494895603607	Position_2	Position_2_4	2.0	924.7146967601374	1.2597934191398907
Position_2	8	7	46.57843338671875	924.7146967601374	Position_2	Position_2_7	2.0	924.7146967601374	1.0
Position_2	9	1	97.764050484375	577.877233683647	Position_2	Position_2_1	2.25	1008.0780919016323	0.5732464958082195
Position_2	9	4	41.54821264257812	1177.1946426212942	Position_2	Position_2_4	2.25	1008.0780919016323	1.1677613590437637
Position_2	9	7	49.61644088671875	838.9615411819705	Position_2	Position_2_7	2.25	1008.0780919016323	0.8322386409562365
Position_2	9	12	2.2057703419189454	1387.3783852655265	Position_2	Position_2_12	2.25	1008.0780919016323	1.3762608238498513
Position_2	10	1	50.08299278125	948.3810624540802	Position_2	Position_2_1	2.5	1005.7765933062857	0.942934115553903
Position_2	10	4	40.179624890625	1063.1721241584912	Position_2	Position_2_4	2.5	1005.7765933062857	1.057065884446097
Position_2	10	7	56.3212753984375	775.6427773899885	Position_2	Position_2_7	2.5	1005.7765933062857	0.7711879383076722
Position_2	10	12	9.962372524414064	1368.214913993929	Position_2	Position_2_12	2.5	1005.7765933062857	1.3603566866635872
Position_2	10	14	6.600072853515624	702.813309878575	Position_2	Position_2_14	2.5	1005.7765933062857	0.6987767607200117
Position_2	10	16	0.6749964136657715	1242.2640958489758	Position_2	Position_2_16	2.5	1005.7765933062857	1.2351292564537475
Position_2	11	1	49.73479590234375	850.0487281180883	Position_2	Position_2_1	2.75	942.2380125181177	0.9021592387748667
Position_2	11	4	39.08654633984375	1034.427296918147	Position_2	Position_2_4	2.75	942.2380125181177	1.0978407612251333
Position_2	11	7	55.5911283125	755.7817799376204	Position_2	Position_2_7	2.75	942.2380125181177	0.8021134468113894
Position_2	11	12	26.59399870703125	1147.5521352090338	Position_2	Position_2_12	2.75	942.2380125181177	1.2179004879480686
Position_2	11	14	24.638213789062497	569.6628948283126	Position_2	Position_2_14	2.75	942.2380125181177	0.6045849214954686
Position_2	11	16	2.672119954345703	1183.490496482194	Position_2	Position_2_16	2.75	942.2380125181177	1.2560419774610159
Position_2	12	1	36.332993296875	937.9943617272536	Position_2	Position_2_1	3.0	892.0504487963456	1.0515037159533978
Position_2	12	4	39.47868961523437	1066.734638984438	Position_2	Position_2_4	3.0	892.0504487963456	1.195823218769517
Position_2	12	7	59.44292273046874	689.5434192616962	Position_2	Position_2_7	3.0	892.0504487963456	0.7729870212969517
Position_2	12	12	36.6887966328125	981.8217125889904	Position_2	Position_2_12	3.0	892.0504487963456	1.1006347386672741
Position_2	12	14	41.96341185351562	469.9887940994722	Position_2	Position_2_14	3.0	892.0504487963456	0.5268634691385826
Position_2	12	16	12.403819065429689	846.1065358654374	Position_2	Position_2_16	3.0	892.0504487963456	0.948496284046602
Position_2	13	1	48.69395390234375	839.7747380087804	Position_2	Position_2_1	3.25	769.4157695612855	1.091444666500159
Position_2	13	4	40.15880721875	1080.77934903268	Position_2	Position_2_4	3.25	769.4157695612855	1.4046753287223779
Position_2	13	7	51.135876171875	673.1570624658375	Position_2	Position_2_7	3.25	769.4157695612855	0.8748937688782569
Position_2	13	12	40.7656184375	1071.8077251518391	Position_2	Position_2_12	3.25	769.4157695612855	1.3930150219860649
Position_2	13	14	44.687597109375	453.7894900710066	Position_2	Position_2_14	3.25	769.4157695612855	0.589784493668168
Position_2	13	16	29.4977051875	699.0568011137907	Position_2	Position_2_16	3.25	769.4157695612855	0.9085553334998412
Position_2	14	1	44.76341731640625	863.0953031357396	Position_2	Position_2_1	3.5	720.7479058734625	1.1974995641364627
Position_2	14	4	47.65599746875	1200.4335273932877	Position_2	Position_2_4	3.5	720.7479058734625	1.665538696138842
Position_2	14	7	44.9070561328125	720.7479058734625	Position_2	Position_2_7	3.5	720.7479058734625	1.0
Position_2	14	12	34.500552044921875	1265.7174970445094	Position_2	Position_2_12	3.5	720.7479058734625	1.7561167874787056
Position_2	14	14	55.79300877734375	404.16652840245433	Position_2	Position_2_14	3.5	720.7479058734625	0.5607599066315032
Position_2	14	16	34.81845307617187	706.6299542640961	Position_2	Position_2_16	3.5	720.7479058734625	0.9804120809865454
Position_2	14	19	2.6755792220458985	610.7978720168362	Position_2	Position_2_19	3.5	720.7479058734625	0.8474500821152166
Position_2	15	1	51.149222566406245	757.3647673202715	Position_2	Position_2_1	3.75	647.2589101608221	1.170110994890888
Position_2	15	4	50.6461617578125	1121.6277973597896	Position_2	Position_2_4	3.75	647.2589101608221	1.7328889255168427
Position_2	15	7	58.360585765625	639.0679679289461	Position_2	Position_2_7	3.75	647.2589101608221	0.9873451842789761
Position_2	15	12	34.19143509375	1486.2257269066597	Position_2	Position_2_12	3.75	647.2589101608221	2.2961842681120954
Position_2	15	14	55.6210654140625	447.6310207358862	Position_2	Position_2_14	3.75	647.2589101608221	0.6915795421412815
Position_2	15	16	42.16293187304687	647.2589101608221	Position_2	Position_2_16	3.75	647.2589101608221	1.0
Position_2	15	19	9.342420280273435	608.896972937823	Position_2	Position_2_19	3.75	647.2589101608221	0.9407316969750675
Position_2	16	1	48.698617601562496	614.5368536525979	Position_2	Position_2_1	4.0	663.3588154255508	0.9264018798911519
Position_2	16	4	56.363960984375	1084.808345088546	Position_2	Position_2_4	4.0	663.3588154255508	1.6353266435339846
Position_2	16	7	65.7589596640625	648.5192679265962	Position_2	Position_2_7	4.0	663.3588154255508	0.977629682226451
Position_2	16	12	44.02674001171875	1248.2230222261032	Position_2	Position_2_12	4.0	663.3588154255508	1.881670964793551
Position_2	16	14	47.45578075390625	452.39307678863815	Position_2	Position_2_14	4.0	663.3588154255508	0.6819734150942486
Position_2	16	16	50.036652144531246	573.227418763583	Position_2	Position_2_16	4.0	663.3588154255508	0.8641287421436502
Position_2	16	19	24.14141283984375	678.1983629245055	Position_2	Position_2_19	4.0	663.3588154255508	1.0223703177735493
Position_2	16	22	2.189692245361328	1481.8346786566235	Position_2	Position_2_22	4.0	663.3588154255508	2.2338358128338323
Position_2	17	1	48.7721137578125	579.4197058969401	Position_2	Position_2_1	4.25	737.1082616316106	0.7860713765632984
Position_2	17	4	60.9663198203125	896.1841190362273	Position_2	Position_2_4	4.25	737.1082616316106	1.21581071015606
Position_2	17	7	64.85925045703125	628.8606217928761	Position_2	Position_2_7	4.25	737.1082616316106	0.8531455344169863
Position_2	17	12	40.055753503906246	1144.075582533742	Position_2	Position_2_12	4.25	737.1082616316106	1.5521133625626407
Position_2	17	14	56.00360833203125	402.67473412672814	Position_2	Position_2_14	4.25	737.1082616316106	0.5462898126191068
Position_2	17	16	56.39179240234375	549.1748189168268	Position_2	Position_2_16	4.25	737.1082616316106	0.745039565424504
Position_2	17	19	32.1688870078125	737.1082616316106	Position_2	Position_2_19	4.25	737.1082616316106	1.0
Position_2	17	22	8.425352831542968	1301.474391829454	Position_2	Position_2_22	4.25	737.1082616316106	1.765648900676547
Position_2	17	25	4.20541928125	649.8304547168094	Position_2	Position_2_25	4.25	737.1082616316106	0.8815943173373078
Position_2	17	27	11.758809186523436	2063.044990027999	Position_2	Position_2_27	4.25	737.1082616316106	2.798835798504536
Position_2	17	28	5.863125189453124	1256.1560195317877	Position_2	Position_2_28	4.25	737.1082616316106	1.704167603211026
Position_2	18	1	53.06048657421875	525.5206416808385	Position_2	Position_2_1	4.5	728.2460664421429	0.7216251015927589
Position_2	18	4	60.73423709375	848.5039174146672	Position_2	Position_2_4	4.5	728.2460664421429	1.165133540041
Position_2	18	7	44.143046535156245	728.2460664421429	Position_2	Position_2_7	4.5	728.2460664421429	1.0
Position_2	18	12	37.3587575625	1000.2231786102968	Position_2	Position_2_12	4.5	728.2460664421429	1.3734687006232689
Position_2	18	14	60.9926694609375	355.3385646274759	Position_2	Position_2_14	4.5	728.2460664421429	0.4879374994272029
Position_2	18	16	48.0496927109375	579.7708154222655	Position_2	Position_2_16	4.5	728.2460664421429	0.7961193916978426
Position_2	18	19	34.52379515234375	725.7492676299252	Position_2	Position_2_19	4.5	728.2460664421429	0.9965714901497293
Position_2	18	22	22.93555543554688	1151.2879487759812	Position_2	Position_2_22	4.5	728.2460664421429	1.5809051388366788
Position_2	18	25	17.844817084960937	439.5167067700097	Position_2	Position_2_25	4.5	728.2460664421429	0.6035277456660703
Position_2	18	27	21.44677084472656	1717.3636548161833	Position_2	Position_2_27	4.5	728.2460664421429	2.358218923455899
Position_2	18	28	17.785192444335937	1195.4942463873413	Position_2	Position_2_28	4.5	728.2460664421429	1.6416075574948812
Position_2	19	1	52.9884721953125	573.2684447978152	Position_2	Position_2_1	4.75	619.4127573651537	0.9255031285380264
Position_2	19	4	67.6384564453125	843.5451995304866	Position_2	Position_2_4	4.75	619.4127573651537	1.3618466676707521
Position_2	19	7	53.620218867187496	619.4127573651537	Position_2	Position_2_7	4.75	619.4127573651537	1.0
Position_2	19	12	38.25478572265625	1083.5395008897526	Position_2	Position_2_12	4.75	619.4127573651537	1.7493012341219651
Position_2	19	14	58.246078171875	364.3016581224316	Position_2	Position_2_14	4.75	619.4127573651537	0.5881403858585205
Position_2	19	16	50.5113356171875	585.1718067370186	Position_2	Position_2_16	4.75	619.4127573651537	0.9447203012514813
Position_2	19	19	40.07126537304687	692.4377576935844	Position_2	Position_2_19	4.75	619.4127573651537	1.1178939236561145
Position_2	19	22	34.19611958984375	882.036864328791	Position_2	Position_2_22	4.75	619.4127573651537	1.4239888569308499
Position_2	19	25	35.558975203125	332.0185136887895	Position_2	Position_2_25	4.75	619.4127573651537	0.5360214327859885
Position_2	19	27	29.6464340390625	1494.722448500985	Position_2	Position_2_27	4.75	619.4127573651537	2.4131282908334133
Position_2	19	28	28.0898503359375	885.2087374979268	Position_2	Position_2_28	4.75	619.4127573651537	1.4291096316185206
Position_2	19	31	12.613684230468747	578.3023957349163	Position_2	Position_2_31	4.75	619.4127573651537	0.9336301018320775
Position_2	19	33	4.134044081298828	523.9997572927452	Position_2	Position_2_33	4.75	619.4127573651537	0.845962165070228
Position_2	20	1	45.2835315625	542.8694885494584	Position_2	Position_2_1	5.0	614.2460790636526	0.8837980526908702
Position_2	20	4	67.181497109375	875.4203188312185	Position_2	Position_2_4	5.0	614.2460790636526	1.4251948016757323
Position_2	20	7	54.422271148437495	614.2460790636526	Position_2	Position_2_7	5.0	614.2460790636526	1.0
Position_2	20	12	40.31570144335937	1223.207693899595	Position_2	Position_2_12	5.0	614.2460790636526	1.9913968287176276
Position_2	20	14	59.98651664843749	329.6812296558597	Position_2	Position_2_14	5.0	614.2460790636526	0.5367250046730795
Position_2	20	16	49.2091392890625	539.391673649931	Position_2	Position_2_16	5.0	614.2460790636526	0.8781361282308412
Position_2	20	19	35.7871897109375	767.5106047975873	Position_2	Position_2_19	5.0	614.2460790636526	1.2495164901460485
Position_2	20	22	38.853366578125	868.6420158418969	Position_2	Position_2_22	5.0	614.2460790636526	1.4141596429334016
Position_2	20	25	48.84220442578125	355.2314216417188	Position_2	Position_2_25	5.0	614.2460790636526	0.5783210243413001
Position_2	20	27	39.12621897851562	1299.720345711568	Position_2	Position_2_27	5.0	614.2460790636526	2.1159603455553873
Position_2	20	28	29.945337125	794.4761831716112	Position_2	Position_2_28	5.0	614.2460790636526	1.2934167758672528
Position_2	20	31	29.85349292578125	537.9190282586226	Position_2	Position_2_31	5.0	614.2460790636526	0.8757386438324819
Position_2	20	33	17.49253751953125	544.9126378183803	Position_2	Position_2_33	5.0	614.2460790636526	0.8871243242594838
Position_2	21	1	46.662691925781246	432.8685013701416	Position_2	Position_2_1	5.25	632.2732395801077	0.6846225243655881
Position_2	21	4	61.244737984375	922.9496506006872	Position_2	Position_2_4	5.25	632.2732395801077	1.4597322689374257
Position_2	21	7	54.72121062890625	655.5706395258172	Position_2	Position_2_7	5.25	632.2732395801077	1.036847044105775
Position_2	21	12	48.418514890625	1188.827006058861	Position_2	Position_2_12	5.25	632.2732395801077	1.88024248321558
Position_2	21	14	53.41087232421875	383.4496622346737	Position_2	Position_2_14	5.25	632.2732395801077	0.6064619506739245
Position_2	21	16	50.344508285156245	507.1381153035689	Position_2	Position_2_16	5.25	632.2732395801077	0.802086951584981
Position_2	21	19	41.41598351171875	608.9758396343981	Position_2	Position_2_19	5.25	632.2732395801077	0.9631529558942249
Position_2	21	22	47.2592658828125	869.2646564945902	Position_2	Position_2_22	5.25	632.2732395801077	1.3748243671863583
Position_2	21	25	55.394889	308.6961772987839	Position_2	Position_2_25	5.25	632.2732395801077	0.48823223564512847
Position_2	21	27	50.631338785156245	1129.2112269256834	Position_2	Position_2_27	5.25	632.2732395801077	1.7859544833426637
Position_2	21	28	35.40722820507812	763.1116028108494	Position_2	Position_2_28	5.25	632.2732395801077	1.20693326087568
Position_2	21	31	45.76414214453125	462.2365055166886	Position_2	Position_2_31	5.25	632.2732395801077	0.7310708038563511
Position_2	21	33	32.367640142578125	529.8869611945813	Position_2	Position_2_33	5.25	632.2732395801077	0.8380664055092367
Position_2	21	36	13.551473815429686	477.0979924721898	Position_2	Position_2_36	5.25	632.2732395801077	0.7545756527494827
Position_2	21	37	12.970961544921874	863.1294610538826	Position_2	Position_2_37	5.25	632.2732395801077	1.3651209746392026
Position_2	21	38	4.170488979980469	1097.359046263501	Position_2	Position_2_38	5.25	632.2732395801077	1.7355772434592625
Position_2	22	1	50.0421789140625	399.1499524358301	Position_2	Position_2_1	5.5	613.151916846888	0.6509805179904592
Position_2	22	4	54.46152525	771.8485192268399	Position_2	Position_2_4	5.5	613.151916846888	1.258821016488122
Position_2	22	7	52.8982553515625	613.151916846888	Position_2	Position_2_7	5.5	613.151916846888	1.0
Position_2	22	12	46.539397652343744	1184.7494078331088	Position_2	Position_2_12	5.5	613.151916846888	1.932228172629127
Position_2	22	14	68.19395657421875	346.8970991372158	Position_2	Position_2_14	5.5	613.151916846888	0.5657604414271782
Position_2	22	16	55.2502259375	492.1876015717633	Position_2	Position_2_16	5.5	613.151916846888	0.8027172190911849
Position_2	22	19	31.717652011718748	585.70659922665	Position_2	Position_2_19	5.5	613.151916846888	0.9552389597648582
Position_2	22	22	52.22719738671875	850.122656989718	Position_2	Position_2_22	5.5	613.151916846888	1.3864796531362795
Position_2	22	25	60.224370507812495	319.5708351730422	Position_2	Position_2_25	5.5	613.151916846888	0.521193567845998
Position_2	22	27	45.78024932421875	1078.7340614064483	Position_2	Position_2_27	5.5	613.151916846888	1.7593259219571555
Position_2	22	28	36.08522712695312	729.1019516448589	Position_2	Position_2_28	5.5	613.151916846888	1.1891049046935054
Position_2	22	31	52.35629398828125	429.358484629385	Position_2	Position_2_31	5.5	613.151916846888	0.7002481323671722
Position_2	22	33	36.57460879101562	533.6632285269567	Position_2	Position_2_33	5.5	613.151916846888	0.8703605319727303
Position_2	22	36	27.65589234375	375.891651529674	Position_2	Position_2_36	5.5	613.151916846888	0.6130481552804785
Position_2	22	37	30.02259231640625	1012.1060599568134	Position_2	Position_2_37	5.5	613.151916846888	1.6506611691952837
Position_2	22	38	8.958015392089843	941.721130374652	Position_2	Position_2_38	5.5	613.151916846888	1.5358691777682432
Position_2	22	41	3.458855987060547	1941.104233630087	Position_2	Position_2_41	5.5	613.151916846888	3.1657802581979144
Position_2	23	1	49.67415221484375	414.2961400689956	Position_2	Position_2_1	5.75	555.4526558927887	0.7458712019354561
Position_2	23	4	63.777516601562496	647.3254482724413	Position_2	Position_2_4	5.75	555.4526558927887	1.165401661878786
Position_2	23	7	56.604216882812494	466.5116004377048	Position_2	Position_2_7	5.75	555.4526558927887	0.83987644219267
Position_2	23	12	48.88154171484375	953.6543570993672	Position_2	Position_2_12	5.75	555.4526558927887	1.7168958451851166
Position_2	23	14	78.71362945703125	272.4438927156091	Position_2	Position_2_14	5.75	555.4526558927887	0.4904898551213249
Position_2	23	16	64.56104406640625	424.2835733575713	Position_2	Position_2_16	5.75	555.4526558927887	0.7638519122311387
Position_2	23	19	36.5431977109375	557.6622512884929	Position_2	Position_2_19	5.75	555.4526558927887	1.0039780085165904
Position_2	23	22	55.06073521093749	843.7358147823268	Position_2	Position_2_22	5.75	555.4526558927887	1.5190058159433508
Position_2	23	25	57.655379332031245	383.7291138375408	Position_2	Position_2_25	5.75	555.4526558927887	0.6908403619400583
Position_2	23	27	41.080046390625	951.401531438836	Position_2	Position_2_27	5.75	555.4526558927887	1.7128400077764174
Position_2	23	28	59.232198394531245	419.3086210162431	Position_2	Position_2_28	5.75	555.4526558927887	0.7548953390857067
Position_2	23	31	65.53992177734375	389.01916607260017	Position_2	Position_2_31	5.75	555.4526558927887	0.7003642199663677
Position_2	23	33	48.55871182421875	427.221657123667	Position_2	Position_2_33	5.75	555.4526558927887	0.7691414427337397
Position_2	23	36	36.638400605468746	365.8703584321832	Position_2	Position_2_36	5.75	555.4526558927887	0.6586886470893066
Position_2	23	37	37.95922313476562	1004.2894577611324	Position_2	Position_2_37	5.75	555.4526558927887	1.8080559109883463
Position_2	23	38	25.231621421875	802.611538021625	Position_2	Position_2_38	5.75	555.4526558927887	1.4449684046097027
Position_2	23	41	15.771143781249998	1322.541997543492	Position_2	Position_2_41	5.75	555.4526558927887	2.3810166060287306
Position_2	23	44	2.2312590244140624	553.2430604970845	Position_2	Position_2_44	5.75	555.4526558927887	0.9960219914834096
Position_2	23	45	7.125394767089843	1317.120006227111	Position_2	Position_2_45	5.75	555.4526558927887	2.371255213660075
Position_2	23	46	2.454786923950196	546.5317720774482	Position_2	Position_2_46	5.75	555.4526558927887	0.9839394344041765
Position_2	23	47	25.5907106640625	1154.660056786427	Position_2	Position_2_47	5.75	555.4526558927887	2.078773131313094
Position_2	23	48	1.7982208065185543	1093.2234438234193	Position_2	Position_2_48	5.75	555.4526558927887	1.9681667415313053
Position_2	24	1	50.6903863125	410.2083365360241	Position_2	Position_2_1	6.0	513.7150566925152	0.7985133610392791
Position_2	24	4	65.83120800781249	595.3081878462006	Position_2	Position_2_4	6.0	513.7150566925152	1.158829549748866
Position_2	24	7	56.617558078125	467.0644322483528	Position_2	Position_2_7	6.0	513.7150566925152	0.9091896882592538
Position_2	24	12	47.43872731640625	774.1053250362233	Position_2	Position_2_12	6.0	513.7150566925152	1.506876847293898
Position_2	24	14	76.17644190234374	228.0182509690652	Position_2	Position_2_14	6.0	513.7150566925152	0.4438613351867275
Position_2	24	16	57.32213540625	378.2773707397931	Position_2	Position_2_16	6.0	513.7150566925152	0.7363564018841121
Position_2	24	19	41.957133796875	520.4904086158588	Position_2	Position_2_19	6.0	513.7150566925152	1.0131889300013237
Position_2	24	22	48.23988533203125	833.4458727794071	Position_2	Position_2_22	6.0	513.7150566925152	1.6223894198185185
Position_2	24	25	55.802455757812496	413.1478866579978	Position_2	Position_2_25	6.0	513.7150566925152	0.8042355022996494
Position_2	24	27	38.43557815625	1025.4301324615578	Position_2	Position_2_27	6.0	513.7150566925152	1.9961068282943677
Position_2	24	28	55.192639390625	435.45316529819496	Position_2	Position_2_28	6.0	513.7150566925152	0.8476550562909353
Position_2	24	31	68.65949982031249	359.6790104357122	Position_2	Position_2_31	6.0	513.7150566925152	0.7001527515106464
Position_2	24	33	70.97729074218749	313.15113348512165	Position_2	Position_2_33	6.0	513.7150566925152	0.6095813805834362
Position_2	24	36	37.99956387304688	399.81411248612017	Position_2	Position_2_36	6.0	513.7150566925152	0.7782799185608247
Position_2	24	37	45.1050007890625	1069.6554412988469	Position_2	Position_2_37	6.0	513.7150566925152	2.0821960099547763
Position_2	24	38	35.023434875	634.3820408973548	Position_2	Position_2_38	6.0	513.7150566925152	1.2348908848063316
Position_2	24	41	33.269397841796874	1238.8232861289073	Position_2	Position_2_41	6.0	513.7150566925152	2.4114988844300247
Position_2	24	44	15.20617067578125	334.7200049461523	Position_2	Position_2_44	6.0	513.7150566925152	0.6515674411048057
Position_2	24	45	19.930356305664063	693.7228138371796	Position_2	Position_2_45	6.0	513.7150566925152	1.3504038956997289
Position_2	24	46	15.589544168945311	432.4540750967967	Position_2	Position_2_46	6.0	513.7150566925152	0.8418170140487875
Position_2	24	47	28.251826796875	1154.4352510865722	Position_2	Position_2_47	6.0	513.7150566925152	2.2472287624179192
Position_2	24	48	7.79799105078125	1043.3517512478418	Position_2	Position_2_48	6.0	513.7150566925152	2.0309931306380635
Position_2	24	50	9.08490882470703	769.0094735327461	Position_2	Position_2_50	6.0	513.7150566925152	1.4969572402333493
Position_2	24	53	2.975182415283203	506.93970476917167	Position_2	Position_2_53	6.0	513.7150566925152	0.9868110699986765
Position_2	25	1	47.878763195312494	357.7030777198037	Position_2	Position_2_1	6.25	588.6180861950713	0.6076997736037266
Position_2	25	4	63.8987623828125	622.0889545179429	Position_2	Position_2_4	6.25	588.6180861950713	1.0568634724414143
Position_2	25	7	68.72645016015625	418.7491539294929	Position_2	Position_2_7	6.25	588.6180861950713	0.7114106136907201
Position_2	25	12	51.357446078124994	786.5609563861846	Position_2	Position_2_12	6.25	588.6180861950713	1.3362840436498478
Position_2	25	14	74.49320003125	214.6427937680348	Position_2	Position_2_14	6.25	588.6180861950713	0.3646554511355959
Position_2	25	16	57.202532578125	327.5013171194597	Position_2	Position_2_16	6.25	588.6180861950713	0.5563901701296415
Position_2	25	19	39.937128128906245	619.4355315341426	Position_2	Position_2_19	6.25	588.6180861950713	1.052355586859861
Position_2	25	22	48.84566190625	750.2211289383455	Position_2	Position_2_22	6.25	588.6180861950713	1.2745465124728057
Position_2	25	25	50.38873283984375	407.3113889793229	Position_2	Position_2_25	6.25	588.6180861950713	0.6919790582927103
Position_2	25	27	38.87347195703125	1050.322099137367	Position_2	Position_2_27	6.25	588.6180861950713	1.7843863852822295
Position_2	25	28	52.4131994375	430.6485181005255	Position_2	Position_2_28	6.25	588.6180861950713	0.7316263774433295
Position_2	25	31	70.7184944296875	357.2164499192825	Position_2	Position_2_31	6.25	588.6180861950713	0.6068730443340454
Position_2	25	33	45.034218625	339.03214234013194	Position_2	Position_2_33	6.25	588.6180861950713	0.5759798251047535
Position_2	25	36	46.497226789062495	427.1550193654948	Position_2	Position_2_36	6.25	588.6180861950713	0.7256912918301549
Position_2	25	37	44.704816921875	1088.1825125246398	Position_2	Position_2_37	6.25	588.6180861950713	1.8487072314730235
Position_2	25	38	40.18467853125	588.6180861950713	Position_2	Position_2_38	6.25	588.6180861950713	1.0
Position_2	25	41	42.03671563867187	1162.013667173866	Position_2	Position_2_41	6.25	588.6180861950713	1.9741385703679655
Position_2	25	44	27.738544324218747	377.338096818256	Position_2	Position_2_44	6.25	588.6180861950713	0.6410575985821885
Position_2	25	45	25.707625496093748	701.9651482630786	Position_2	Position_2_45	6.25	588.6180861950713	1.192564694708418
Position_2	25	46	34.51749369921875	292.475574776517	Position_2	Position_2_46	6.25	588.6180861950713	0.49688513084456765
Position_2	25	47	26.6377709296875	1166.192245843685	Position_2	Position_2_47	6.25	588.6180861950713	1.9812375344803834
Position_2	25	48	20.030050025390626	994.9883620561742	Position_2	Position_2_48	6.25	588.6180861950713	1.6903802064390347
Position_2	25	50	20.29304470703125	640.9256728649901	Position_2	Position_2_50	6.25	588.6180861950713	1.0888650687036208
Position_2	25	53	12.171780532226562	319.4469440969144	Position_2	Position_2_53	6.25	588.6180861950713	0.5427066405007608
Position_2	25	56	8.630220897460937	617.4647446654502	Position_2	Position_2_56	6.25	588.6180861950713	1.0490074279858586
Position_2	26	1	48.873384140625	344.32608357874483	Position_2	Position_2_1	6.5	491.3540304238511	0.7007698365305415
Position_2	26	4	64.98340780078125	545.6315881232331	Position_2	Position_2_4	6.5	491.3540304238511	1.110465274198649
Position_2	26	7	56.767628328125	430.2343020428879	Position_2	Position_2_7	6.5	491.3540304238511	0.8756095918695525
Position_2	26	12	48.808934625	872.0339410409251	Position_2	Position_2_12	6.5	491.3540304238511	1.7747568698860423
Position_2	26	14	82.97560064062499	203.5291368856206	Position_2	Position_2_14	6.5	491.3540304238511	0.4142209573615436
Position_2	26	16	58.739936363281245	307.9919675013074	Position_2	Position_2_16	6.5	491.3540304238511	0.6268229187733085
Position_2	26	19	44.4094493046875	491.3540304238511	Position_2	Position_2_19	6.5	491.3540304238511	1.0
Position_2	26	22	45.3001794609375	828.9802121718841	Position_2	Position_2_22	6.5	491.3540304238511	1.6871342470861395
Position_2	26	25	53.138266886718746	292.29047979529577	Position_2	Position_2_25	6.5	491.3540304238511	0.5948673699555503
Position_2	26	27	45.9224427578125	940.1327081810272	Position_2	Position_2_27	6.5	491.3540304238511	1.9133509648227598
Position_2	26	28	46.951045796875	478.2783063835673	Position_2	Position_2_28	6.5	491.3540304238511	0.9733883855007673
Position_2	26	31	57.84426694921875	357.5198940394816	Position_2	Position_2_31	6.5	491.3540304238511	0.7276217796180043
Position_2	26	33	50.17483178125	259.0532328562709	Position_2	Position_2_33	6.5	491.3540304238511	0.5272231768055444
Position_2	26	36	53.14392883593749	484.9409373971448	Position_2	Position_2_36	6.5	491.3540304238511	0.9869481216605179
Position_2	26	37	46.95481003125	857.6716527445701	Position_2	Position_2_37	6.5	491.3540304238511	1.7455268495604415
Position_2	26	38	44.0432579296875	489.5187371111208	Position_2	Position_2_38	6.5	491.3540304238511	0.996264824954937
Position_2	26	41	50.614831265625	1039.6698550579376	Position_2	Position_2_41	6.5	491.3540304238511	2.1159282120085576
Position_2	26	44	38.60610733203125	329.0954752009892	Position_2	Position_2_44	6.5	491.3540304238511	0.6697726177540567
Position_2	26	45	30.853149314453123	613.4667407684842	Position_2	Position_2_45	6.5	491.3540304238511	1.2485228629127076
Position_2	26	46	38.82483846484375	293.7025067413447	Position_2	Position_2_46	6.5	491.3540304238511	0.5977411164979993
Position_2	26	47	34.36939655273437	966.6212912762752	Position_2	Position_2_47	6.5	491.3540304238511	1.9672603284488168
Position_2	26	48	29.257464886718747	825.9951401494819	Position_2	Position_2_48	6.5	491.3540304238511	1.6810590511223917
Position_2	26	50	27.0440586796875	622.4252417610592	Position_2	Position_2_50	6.5	491.3540304238511	1.2667551362591727
Position_2	26	53	27.32572115625	262.7909558138025	Position_2	Position_2_53	6.5	491.3540304238511	0.5348301622500463
Position_2	26	56	18.8398786640625	505.80398548229687	Position_2	Position_2_56	6.5	491.3540304238511	1.029408439055605
Position_2	26	59	7.849536755371093	898.6214250077022	Position_2	Position_2_59	6.5	491.3540304238511	1.8288675158165177
Position_2	26	60	6.408464745117187	892.9410053696578	Position_2	Position_2_60	6.5	491.3540304238511	1.8173067688065778
Position_2	27	1	59.750690484375	316.19877669925586	Position_2	Position_2_1	6.75	533.3377252453809	0.5928678241423433
Position_2	27	4	66.49965076562499	454.0174219321895	Position_2	Position_2_4	6.75	533.3377252453809	0.8512756560082128
Position_2	27	7	56.79423273046875	389.9616275067624	Position_2	Position_2_7	6.75	533.3377252453809	0.7311720304940866
Position_2	27	12	49.8890099296875	787.5682450979867	Position_2	Position_2_12	6.75	533.3377252453809	1.4766782993564502
Position_2	27	14	81.67104386718749	192.4946388686275	Position_2	Position_2_14	6.75	533.3377252453809	0.36092447572513936
Position_2	27	16	61.198215375	315.4581562906598	Position_2	Position_2_16	6.75	533.3377252453809	0.5914791723115446
Position_2	27	19	39.90905494726562	461.9479159871181	Position_2	Position_2_19	6.75	533.3377252453809	0.8661452099128796
Position_2	27	22	53.404825632812496	769.5996166324122	Position_2	Position_2_22	6.75	533.3377252453809	1.4429873984225112
Position_2	27	25	51.386052179687496	288.0019983347884	Position_2	Position_2_25	6.75	533.3377252453809	0.5399993000725439
Position_2	27	27	46.632770421874994	823.6165997014663	Position_2	Position_2_27	6.75	533.3377252453809	1.544268407644579
Position_2	27	28	42.09664443359375	480.5925414137863	Position_2	Position_2_28	6.75	533.3377252453809	0.9011035947113487
Position_2	27	31	52.48522421484375	310.7051330232586	Position_2	Position_2_31	6.75	533.3377252453809	0.5825673270727432
Position_2	27	33	49.7252553359375	252.13689389565107	Position_2	Position_2_33	6.75	533.3377252453809	0.4727527830131397
Position_2	27	36	53.0162776171875	542.9329822460804	Position_2	Position_2_36	6.75	533.3377252453809	1.0179909587237335
Position_2	27	37	43.41152685546875	710.8754911785112	Position_2	Position_2_37	6.75	533.3377252453809	1.3328805699080217
Position_2	27	38	42.955849126953126	477.7263928945741	Position_2	Position_2_38	6.75	533.3377252453809	0.8957296104916995
Position_2	27	41	52.559224695312494	1029.7055202633264	Position_2	Position_2_41	6.75	533.3377252453809	1.9306819516462557
Position_2	27	44	46.183152382812494	309.9254294009639	Position_2	Position_2_44	6.75	533.3377252453809	0.5811053948197116
Position_2	27	45	48.250559328125	422.64893719399055	Position_2	Position_2_45	6.75	533.3377252453809	0.7924602314594116
Position_2	27	46	40.052888734375	306.7301500499442	Position_2	Position_2_46	6.75	533.3377252453809	0.5751142953722655
Position_2	27	47	29.20650994335937	914.9639862389896	Position_2	Position_2_47	6.75	533.3377252453809	1.7155433469815549
Position_2	27	48	33.53393929101562	828.7353795087117	Position_2	Position_2_48	6.75	533.3377252453809	1.5538660407482383
Position_2	27	50	34.76269925390625	542.436917537482	Position_2	Position_2_50	6.75	533.3377252453809	1.0170608450544443
Position_2	27	53	33.51986760546875	217.1903111873484	Position_2	Position_2_53	6.75	533.3377252453809	0.40722848001690176
Position_2	27	56	34.635344390625	325.5675107476353	Position_2	Position_2_56	6.75	533.3377252453809	0.6104340558280337
Position_2	27	59	17.63404595605469	748.9003312146012	Position_2	Position_2_59	6.75	533.3377252453809	1.4041765578649874
Position_2	27	60	16.19000194238281	705.7471431881711	Position_2	Position_2_60	6.75	533.3377252453809	1.3232649966087946
Position_2	27	64	21.380448310546875	733.12864257794	Position_2	Position_2_64	6.75	533.3377252453809	1.3746048851890953
Position_2	27	65	11.171206481445312	770.0920359090991	Position_2	Position_2_65	6.75	533.3377252453809	1.4439106769632526
Position_2	27	66	15.688854446289062	571.4520841608804	Position_2	Position_2_66	6.75	533.3377252453809	1.07146383447367
Position_2	27	68	2.9732148359375	1786.2659356997844	Position_2	Position_2_68	6.75	533.3377252453809	3.349221049154079
Position_2	27	69	8.27155669140625	1141.6058059141178	Position_2	Position_2_69	6.75	533.3377252453809	2.1404932594799697
Position_2	27	70	4.119989293212891	524.2385329532796	Position_2	Position_2_70	6.75	533.3377252453809	0.9829391549455556
Position_2	27	71	15.615949701171877	1420.1749734578548	Position_2	Position_2_71	6.75	533.3377252453809	2.662806147463979
Position_2	28	1	61.3834427421875	286.3475754174294	Position_2	Position_2_1	7.0	506.7495305404532	0.5650672731991226
Position_2	28	4	64.25962975781249	480.8795658114726	Position_2	Position_2_4	7.0	506.7495305404532	0.9489492082974601
Position_2	28	7	54.117118601562495	345.53101385192633	Position_2	Position_2_7	7.0	506.7495305404532	0.6818575904419966
Position_2	28	12	48.150089625	743.8635216890364	Position_2	Position_2_12	7.0	506.7495305404532	1.467911614828136
Position_2	28	14	75.64558607031249	174.99022458407683	Position_2	Position_2_14	7.0	506.7495305404532	0.3453189673356936
Position_2	28	16	64.3464775078125	338.7686828066824	Position_2	Position_2_16	7.0	506.7495305404532	0.6685130668900322
Position_2	28	19	38.039626453125	453.476988249398	Position_2	Position_2_19	7.0	506.7495305404532	0.8948740174771558
Position_2	28	22	54.96977487890625	783.5717355519023	Position_2	Position_2_22	7.0	506.7495305404532	1.5462702742244587
Position_2	28	25	60.15832483203125	258.324695638907	Position_2	Position_2_25	7.0	506.7495305404532	0.5097680018832997
Position_2	28	27	43.18906268359375	714.6066285878095	Position_2	Position_2_27	7.0	506.7495305404532	1.4101771891641908
Position_2	28	28	42.00338344726562	449.8129701953008	Position_2	Position_2_28	7.0	506.7495305404532	0.8876435854130363
Position_2	28	31	52.44515903515624	313.36861149853337	Position_2	Position_2_31	7.0	506.7495305404532	0.6183895447605502
Position_2	28	33	57.1431575	246.04454006171983	Position_2	Position_2_33	7.0	506.7495305404532	0.48553481598554415
Position_2	28	36	51.23983455078125	611.4653028656837	Position_2	Position_2_36	7.0	506.7495305404532	1.206642070715981
Position_2	28	37	47.16438533984375	632.0335985656026	Position_2	Position_2_37	7.0	506.7495305404532	1.2472307530142805
Position_2	28	38	41.866376234375	430.7991668309536	Position_2	Position_2_38	7.0	506.7495305404532	0.8501224783997376
Position_2	28	41	43.52996765820312	863.153584539066	Position_2	Position_2_41	7.0	506.7495305404532	1.7033140289612196
Position_2	28	44	53.1053090390625	282.47646556327896	Position_2	Position_2_44	7.0	506.7495305404532	0.5574281741554159
Position_2	28	45	48.08025371875	411.5935811255182	Position_2	Position_2_45	7.0	506.7495305404532	0.8122229155033449
Position_2	28	46	38.54300181445312	285.91565524912613	Position_2	Position_2_46	7.0	506.7495305404532	0.5642149385796064
Position_2	28	47	29.66592331054688	882.5646504919991	Position_2	Position_2_47	7.0	506.7495305404532	1.7416190786614751
Position_2	28	48	42.16023087890625	778.8009668575229	Position_2	Position_2_48	7.0	506.7495305404532	1.5368558230866525
Position_2	28	50	38.10044171484375	506.7495305404532	Position_2	Position_2_50	7.0	506.7495305404532	1.0
Position_2	28	53	40.41351434570312	222.0084791536273	Position_2	Position_2_53	7.0	506.7495305404532	0.4381029794282259
Position_2	28	56	54.414753078125	266.1935655953593	Position_2	Position_2_56	7.0	506.7495305404532	0.5252961266909539
Position_2	28	59	25.4147483046875	641.1237996401776	Position_2	Position_2_59	7.0	506.7495305404532	1.2651690055961433
Position_2	28	60	33.1191170234375	514.1542065050477	Position_2	Position_2_60	7.0	506.7495305404532	1.0146121022681507
Position_2	28	64	29.10595965234375	781.5434261670084	Position_2	Position_2_64	7.0	506.7495305404532	1.5422676866291025
Position_2	28	65	20.221108316406248	539.8295785842657	Position_2	Position_2_65	7.0	506.7495305404532	1.0652788923327317
Position_2	28	66	29.2621181875	416.3614872153572	Position_2	Position_2_66	7.0	506.7495305404532	0.821631717687639
Position_2	28	68	17.632451095703125	1373.865659183503	Position_2	Position_2_68	7.0	506.7495305404532	2.7111335608308553
Position_2	28	69	18.459796276367182	979.0336596454875	Position_2	Position_2_69	7.0	506.7495305404532	1.931987304657863
Position_2	28	70	12.567322796875	599.0479192036514	Position_2	Position_2_70	7.0	506.7495305404532	1.1821380842025866
Position_2	28	71	21.045690112304687	1306.9681950208794	Position_2	Position_2_71	7.0	506.7495305404532	2.5791206824148123
Position_2	28	74	13.119123681640623	342.1540960882656	Position_2	Position_2_74	7.0	506.7495305404532	0.6751937110298948
Position_2	28	75	26.084891207031248	1096.6483300203136	Position_2	Position_2_75	7.0	506.7495305404532	2.164083563828323
Position_2	28	76	2.358583829711914	868.3378530996602	Position_2	Position_2_76	7.0	506.7495305404532	1.713544464804081
Position_2	29	1	52.9874947421875	292.3600869752889	Position_2	Position_2_1	7.25	528.4541825275091	0.5532363952102315
Position_2	29	4	65.98966459765624	540.5117709517397	Position_2	Position_2_4	7.25	528.4541825275091	1.0228167149071676
Position_2	29	7	64.12865623828125	380.3091428439373	Position_2	Position_2_7	7.25	528.4541825275091	0.7196634172237628
Position_2	29	12	46.722456945312494	604.3122349922803	Position_2	Position_2_12	7.25	528.4541825275091	1.1435470755514785
Position_2	29	14	73.6005669609375	150.95833505624867	Position_2	Position_2_14	7.25	528.4541825275091	0.2856602143524342
Position_2	29	16	68.9595779296875	324.1933719204744	Position_2	Position_2_16	7.25	528.4541825275091	0.6134748908030419
Position_2	29	19	40.73980431640625	505.1348572582091	Position_2	Position_2_19	7.25	528.4541825275091	0.9558725693914133
Position_2	29	22	52.3528157109375	736.6875332859923	Position_2	Position_2_22	7.25	528.4541825275091	1.3940423931598713
Position_2	29	25	65.814726484375	254.0819392040372	Position_2	Position_2_25	7.25	528.4541825275091	0.4808022106832521
Position_2	29	27	44.848440140624994	763.176726034707	Position_2	Position_2_27	7.25	528.4541825275091	1.444168200892192
Position_2	29	28	41.261545917968746	410.2032212091264	Position_2	Position_2_28	7.25	528.4541825275091	0.7762323296358298
Position_2	29	31	49.11477866796875	351.6912539097566	Position_2	Position_2_31	7.25	528.4541825275091	0.6655094529248976
Position_2	29	33	54.75087737109375	254.41470968614536	Position_2	Position_2_33	7.25	528.4541825275091	0.48143191613948777
Position_2	29	36	56.75271696875	511.3117905758033	Position_2	Position_2_36	7.25	528.4541825275091	0.9675612521984089
Position_2	29	37	58.211508566406245	577.9351372091262	Position_2	Position_2_37	7.25	528.4541825275091	1.0936333864271028
Position_2	29	38	40.400635880859376	484.222694404993	Position_2	Position_2_38	7.25	528.4541825275091	0.9163002402384929
Position_2	29	41	40.7715975390625	837.687488456516	Position_2	Position_2_41	7.25	528.4541825275091	1.5851657838149658
Position_2	29	44	58.6044811171875	259.2455745930427	Position_2	Position_2_44	7.25	528.4541825275091	0.49057341802673204
Position_2	29	45	46.5684144921875	407.3494718357114	Position_2	Position_2_45	7.25	528.4541825275091	0.7708321464832129
Position_2	29	46	38.87288704492188	265.8653155606687	Position_2	Position_2_46	7.25	528.4541825275091	0.5031000309034905
Position_2	29	47	30.196745347656247	701.8731810423649	Position_2	Position_2_47	7.25	528.4541825275091	1.3281627892231287
Position_2	29	48	48.01615775	740.9787464919015	Position_2	Position_2_48	7.25	528.4541825275091	1.4021627058526103
Position_2	29	50	35.073810105468745	505.4497234756781	Position_2	Position_2_50	7.25	528.4541825275091	0.956468394399294
Position_2	29	53	44.254481390625	237.6084356841133	Position_2	Position_2_53	7.25	528.4541825275091	0.4496292082459663
Position_2	29	56	52.45199080859375	275.9484891977863	Position_2	Position_2_56	7.25	528.4541825275091	0.5221805377298183
Position_2	29	59	28.387742173828123	636.322599879594	Position_2	Position_2_59	7.25	528.4541825275091	1.2041206615797193
Position_2	29	60	34.14609270703125	549.5211461232925	Position_2	Position_2_60	7.25	528.4541825275091	1.0398652603997258
Position_2	29	64	33.118417728515624	735.4359858051065	Position_2	Position_2_64	7.25	528.4541825275091	1.3916740752956813
Position_2	29	65	24.047962082031248	516.3965941032786	Position_2	Position_2_65	7.25	528.4541825275091	0.9771832850928324
Position_2	29	66	29.18512815625	428.2432225899552	Position_2	Position_2_66	7.25	528.4541825275091	0.8103696342069592
Position_2	29	68	32.8421754375	1003.138119091236	Position_2	Position_2_68	7.25	528.4541825275091	1.8982499377588269
Position_2	29	69	34.27143287304688	909.5274667761016	Position_2	Position_2_69	7.25	528.4541825275091	1.7211094108972358
Position_2	29	70	20.098596525390622	592.0740350115499	Position_2	Position_2_70	7.25	528.4541825275091	1.1203885872939021
Position_2	29	71	19.22105938671875	1415.6645001249622	Position_2	Position_2_71	7.25	528.4541825275091	2.678878409768795
Position_2	29	74	34.7498831796875	222.0165051823064	Position_2	Position_2_74	7.25	528.4541825275091	0.42012441669103284
Position_2	29	75	29.68241783203125	1088.688426420328	Position_2	Position_2_75	7.25	528.4541825275091	2.0601377799931697
Position_2	29	76	10.099065184570312	884.518453990907	Position_2	Position_2_76	7.25	528.4541825275091	1.6737845649369283
Position_2	29	80	1.530020569580078	708.891807851137	Position_2	Position_2_80	7.25	528.4541825275091	1.3414442184195126
Position_2	29	81	18.188278775390625	1011.9625595227244	Position_2	Position_2_81	7.25	528.4541825275091	1.9149485290904018
Position_2	29	82	5.3053718491210935	1413.8320508386976	Position_2	Position_2_82	7.25	528.4541825275091	2.6754108446574727
Position_2	30	1	53.63476628125	253.2330460223036	Position_2	Position_2_1	7.5	456.0076767327623	0.5553262783571683
Position_2	30	4	66.19561605078124	549.1163525120824	Position_2	Position_2_4	7.5	456.0076767327623	1.2041822551024404
Position_2	30	7	56.8653944375	388.5382519708818	Position_2	Position_2_7	7.5	456.0076767327623	0.8520432260147669
Position_2	30	12	56.093164875	619.8548276800018	Position_2	Position_2_12	7.5	456.0076767327623	1.359307878589202
Position_2	30	14	80.61820207031249	161.0010979443409	Position_2	Position_2_14	7.5	456.0076767327623	0.35306663935548965
Position_2	30	16	84.2150839921875	281.32331577160835	Position_2	Position_2_16	7.5	456.0076767327623	0.6169267100660554
Position_2	30	19	44.9417037265625	456.0076767327623	Position_2	Position_2_19	7.5	456.0076767327623	1.0
Position_2	30	22	50.7148122421875	614.8696726133234	Position_2	Position_2_22	7.5	456.0076767327623	1.348375705029326
Position_2	30	25	73.6784928515625	211.92848583411643	Position_2	Position_2_25	7.5	456.0076767327623	0.46474762739205927
Position_2	30	27	40.7323122421875	820.8014968154763	Position_2	Position_2_27	7.5	456.0076767327623	1.799972980052476
Position_2	30	28	40.76408206835937	433.03761686032266	Position_2	Position_2_28	7.5	456.0076767327623	0.9496279096943778
Position_2	30	31	48.381896792968746	386.8576058933025	Position_2	Position_2_31	7.5	456.0076767327623	0.8483576606979264
Position_2	30	33	47.74376028125	259.5083564620398	Position_2	Position_2_33	7.5	456.0076767327623	0.569087692385761
Position_2	30	36	60.89979581640625	421.365866569658	Position_2	Position_2_36	7.5	456.0076767327623	0.924032396973427
Position_2	30	37	53.20997451171875	654.0771517145453	Position_2	Position_2_37	7.5	456.0076767327623	1.4343555713818807
Position_2	30	38	40.439663816406245	482.5413389290552	Position_2	Position_2_38	7.5	456.0076767327623	1.058186876121041
Position_2	30	41	45.229563671875	832.7823196712146	Position_2	Position_2_41	7.5	456.0076767327623	1.8262462720759336
Position_2	30	44	67.333959	261.13548015624207	Position_2	Position_2_44	7.5	456.0076767327623	0.57265588603079
Position_2	30	45	45.4522878046875	381.7818195956145	Position_2	Position_2_45	7.5	456.0076767327623	0.8372267377844014
Position_2	30	46	39.034868705078125	248.07246730194456	Position_2	Position_2_46	7.5	456.0076767327623	0.5440094102786879
Position_2	30	47	36.712338695312496	744.7813906270654	Position_2	Position_2_47	7.5	456.0076767327623	1.6332650273857898
Position_2	30	48	50.501862640625	686.7790064384408	Position_2	Position_2_48	7.5	456.0076767327623	1.5060689577840576
Position_2	30	50	35.81700203125	378.36380417973777	Position_2	Position_2_50	7.5	456.0076767327623	0.8297312161292258
Position_2	30	53	54.73636115234375	228.9137329942558	Position_2	Position_2_53	7.5	456.0076767327623	0.5019953493642781
Position_2	30	56	47.5881476640625	303.6050090033406	Position_2	Position_2_56	7.5	456.0076767327623	0.6657892498184074
Position_2	30	59	31.778074732421874	619.3428637589415	Position_2	Position_2_59	7.5	456.0076767327623	1.3581851695928788
Position_2	30	60	43.802606890625	532.4634164474252	Position_2	Position_2_60	7.5	456.0076767327623	1.1676632732642982
Position_2	30	64	35.28500497070312	775.0074820691725	Position_2	Position_2_64	7.5	456.0076767327623	1.6995491997459422
Position_2	30	65	33.69833338867188	392.001864645632	Position_2	Position_2_65	7.5	456.0076767327623	0.8596387399753357
Position_2	30	66	35.693967718749995	363.5534936579784	Position_2	Position_2_66	7.5	456.0076767327623	0.7972530117536474
Position_2	30	68	36.58078286328125	1020.823527727374	Position_2	Position_2_68	7.5	456.0076767327623	2.238610400249062
Position_2	30	69	37.55106106640625	931.7408389867802	Position_2	Position_2_69	7.5	456.0076767327623	2.043256915459376
Position_2	30	70	25.4976446484375	494.80013817712455	Position_2	Position_2_70	7.5	456.0076767327623	1.0850697552337394
Position_2	30	71	31.9441351796875	1088.1451930794517	Position_2	Position_2_71	7.5	456.0076767327623	2.3862431458958655
Position_2	30	74	45.480166015625	206.22909182237845	Position_2	Position_2_74	7.5	456.0076767327623	0.45224916672452525
Position_2	30	75	34.420055140625	1001.2518200898228	Position_2	Position_2_75	7.5	456.0076767327623	2.195690711313604
Position_2	30	76	22.984170730468747	799.7968202654299	Position_2	Position_2_76	7.5	456.0076767327623	1.753910868334221
Position_2	30	80	4.505898705322266	870.9852762415212	Position_2	Position_2_80	7.5	456.0076767327623	1.9100232752264639
Position_2	30	81	26.511125759765623	822.2477794133101	Position_2	Position_2_81	7.5	456.0076767327623	1.8031445990221306
Position_2	30	82	20.424128709960936	794.4524944208027	Position_2	Position_2_82	7.5	456.0076767327623	1.7421910528194502
Position_2	30	87	7.467136166015624	316.33852719780674	Position_2	Position_2_87	7.5	456.0076767327623	0.6937131617264265
Position_2	30	89	16.4549762265625	340.7769244554909	Position_2	Position_2_89	7.5	456.0076767327623	0.747305235949348
Position_2	30	90	8.955990296386718	577.437406515531	Position_2	Position_2_90	7.5	456.0076767327623	1.2662887841117008
Position_2	30	91	13.651470389648436	391.5887265019783	Position_2	Position_2_91	7.5	456.0076767327623	0.8587327505266189
Position_2	30	92	1.3092610103149414	355.5258934688822	Position_2	Position_2_92	7.5	456.0076767327623	0.7796489217378544
Position_2	30	93	9.64593897265625	757.2542799757234	Position_2	Position_2_93	7.5	456.0076767327623	1.6606173944293112
Position_2	30	94	4.088225316162109	418.7985555429608	Position_2	Position_2_94	7.5	456.0076767327623	0.9184024237126879
Position_2	31	1	54.0310299375	250.9942195468664	Position_2	Position_2_1	7.75	437.4923169559393	0.5737111483311934
Position_2	31	4	68.7262681875	442.2291898905957	Position_2	Position_2_4	7.75	437.4923169559393	1.0108273282777065
Position_2	31	7	54.64489649609375	380.6542030013076	Position_2	Position_2_7	7.75	437.4923169559393	0.870082029439717
Position_2	31	12	62.426931144531245	591.564742195509	Position_2	Position_2_12	7.75	437.4923169559393	1.3521717279782233
Position_2	31	14	89.334619515625	161.1197484985529	Position_2	Position_2_14	7.75	437.4923169559393	0.36828017831174753
Position_2	31	16	103.806083390625	240.6295344928258	Position_2	Position_2_16	7.75	437.4923169559393	0.5500200235906315
Position_2	31	19	43.53056036914062	437.4923169559393	Position_2	Position_2_19	7.75	437.4923169559393	1.0
Position_2	31	22	43.73549017578125	704.8650632179263	Position_2	Position_2_22	7.75	437.4923169559393	1.6111484382682646
Position_2	31	25	72.98659641796874	177.9791889966414	Position_2	Position_2_25	7.75	437.4923169559393	0.40681671905695665
Position_2	31	27	41.05590641796875	885.6483368780581	Position_2	Position_2_27	7.75	437.4923169559393	2.0243746062568078
Position_2	31	28	44.90643742578125	406.70698794459406	Position_2	Position_2_28	7.75	437.4923169559393	0.9296322979439986
Position_2	31	31	55.964203453125	304.4709857212255	Position_2	Position_2_31	7.75	437.4923169559393	0.6959459033240333
Position_2	31	33	49.05910543359375	235.48174609831108	Position_2	Position_2_33	7.75	437.4923169559393	0.5382534434816758
Position_2	31	36	51.51588187109375	491.9435296734191	Position_2	Position_2_36	7.75	437.4923169559393	1.1244621004920725
Position_2	31	37	56.1602659921875	635.6960123341212	Position_2	Position_2_37	7.75	437.4923169559393	1.4530449740404088
Position_2	31	38	40.34865669140625	482.8260108230626	Position_2	Position_2_38	7.75	437.4923169559393	1.1036216914220436
Position_2	31	41	53.959332710937495	758.4239011679317	Position_2	Position_2_41	7.75	437.4923169559393	1.7335707891855712
Position_2	31	44	65.62216821874999	281.6179570717171	Position_2	Position_2_44	7.75	437.4923169559393	0.6437094919316706
Position_2	31	45	40.10120507421875	378.6479250968972	Position_2	Position_2_45	7.75	437.4923169559393	0.8654961708391135
Position_2	31	46	46.80535848828125	247.15322372739763	Position_2	Position_2_46	7.75	437.4923169559393	0.5649315751350416
Position_2	31	47	39.000265304687495	802.9872115241807	Position_2	Position_2_47	7.75	437.4923169559393	1.8354315730876047
Position_2	31	48	53.710674875	595.4035000295427	Position_2	Position_2_48	7.75	437.4923169559393	1.3609461856892606
Position_2	31	50	34.51394003320312	295.0981542588827	Position_2	Position_2_50	7.75	437.4923169559393	0.6745219123210399
Position_2	31	53	51.6746504140625	240.4347364292921	Position_2	Position_2_53	7.75	437.4923169559393	0.5495747630546544
Position_2	31	56	48.179725171875	243.71148525784383	Position_2	Position_2_56	7.75	437.4923169559393	0.5570646061937322
Position_2	31	59	33.981997564453124	603.9164023645578	Position_2	Position_2_59	7.75	437.4923169559393	1.3804045898830708
Position_2	31	60	44.198038671875	483.9548945068547	Position_2	Position_2_60	7.75	437.4923169559393	1.1062020422991674
Position_2	31	64	34.733076705078126	653.613274538413	Position_2	Position_2_64	7.75	437.4923169559393	1.493999435432919
Position_2	31	65	34.475036878906245	411.2029856569034	Position_2	Position_2_65	7.75	437.4923169559393	0.9399090446160143
Position_2	31	66	46.2569188984375	282.8529239189495	Position_2	Position_2_66	7.75	437.4923169559393	0.6465323228691949
Position_2	31	68	34.65983791015625	1033.878107333771	Position_2	Position_2_68	7.75	437.4923169559393	2.3631914602008766
Position_2	31	69	41.8198224296875	928.466058878382	Position_2	Position_2_69	7.75	437.4923169559393	2.1222454038476055
Position_2	31	70	30.36421738281249	456.8676477491227	Position_2	Position_2_70	7.75	437.4923169559393	1.0442872481235703
Position_2	31	71	39.75622391210937	909.1694155121552	Position_2	Position_2_71	7.75	437.4923169559393	2.0781380158585034
Position_2	31	74	50.140329765625	198.70612185365007	Position_2	Position_2_74	7.75	437.4923169559393	0.45419339758065314
Position_2	31	75	42.15424917773437	998.6498195197112	Position_2	Position_2_75	7.75	437.4923169559393	2.2826682453952376
Position_2	31	76	29.193075162109373	682.9864986733215	Position_2	Position_2_76	7.75	437.4923169559393	1.5611394125170577
Position_2	31	80	19.596215514648435	822.2506018039714	Position_2	Position_2_80	7.75	437.4923169559393	1.879462952687194
Position_2	31	81	32.18258434960937	747.5235000985891	Position_2	Position_2_81	7.75	437.4923169559393	1.7086551491917368
Position_2	31	82	25.61491302734375	809.2030858953153	Position_2	Position_2_82	7.75	437.4923169559393	1.8496395354454
Position_2	31	87	19.789660247070312	267.28965341153355	Position_2	Position_2_87	7.75	437.4923169559393	0.6109585084175382
Position_2	31	89	26.394923220703124	254.1704504200796	Position_2	Position_2_89	7.75	437.4923169559393	0.5809712321089231
Position_2	31	90	28.728691341796875	374.2997802861386	Position_2	Position_2_90	7.75	437.4923169559393	0.8555573795912742
Position_2	31	91	20.76742792480469	318.3212822334351	Position_2	Position_2_91	7.75	437.4923169559393	0.7276042798838314
Position_2	31	92	13.661004457031249	198.30515593260748	Position_2	Position_2_92	7.75	437.4923169559393	0.45327688795179266
Position_2	31	93	23.43591005078125	426.2181200629991	Position_2	Position_2_93	7.75	437.4923169559393	0.974229954547806
Position_2	31	94	11.035385990234374	384.9262298182018	Position_2	Position_2_94	7.75	437.4923169559393	0.8798468336461517
Position_2	31	97	2.445874163208008	812.7778652132222	Position_2	Position_2_97	7.75	437.4923169559393	1.857810603094725
Position_2	31	98	12.27377490625	521.6813937771908	Position_2	Position_2_98	7.75	437.4923169559393	1.1924355549990844
Position_2	32	1	56.3068839609375	258.7199514684653	Position_2	Position_2_1	8.0	397.8850349413478	0.6502379550580564
Position_2	32	4	64.8157589921875	481.4173135763119	Position_2	Position_2_4	8.0	397.8850349413478	1.209940739910657
Position_2	32	7	50.764365996093744	329.5956515442694	Position_2	Position_2_7	8.0	397.8850349413478	0.8283690578934568
Position_2	32	12	60.157253792968746	565.3990998311261	Position_2	Position_2_12	8.0	397.8850349413478	1.4210112222855318
Position_2	32	14	95.30063984375	139.5538524229922	Position_2	Position_2_14	8.0	397.8850349413478	0.3507391335880824
Position_2	32	16	108.07620175	212.4180250749176	Position_2	Position_2_16	8.0	397.8850349413478	0.5338678422681319
Position_2	32	19	49.5830255078125	344.5620430874403	Position_2	Position_2_19	8.0	397.8850349413478	0.865983922059879
Position_2	32	22	52.519585851562496	684.7295861653182	Position_2	Position_2_22	8.0	397.8850349413478	1.720923196486277
Position_2	32	25	63.0462568828125	173.1238310324665	Position_2	Position_2_25	8.0	397.8850349413478	0.43511018467429086
Position_2	32	27	39.45870641796875	732.4003762934084	Position_2	Position_2_27	8.0	397.8850349413478	1.840733659162053
Position_2	32	28	48.911182460937496	396.6567849069435	Position_2	Position_2_28	8.0	397.8850349413478	0.9969130529511236
Position_2	32	31	55.80158748828125	230.08476668860925	Position_2	Position_2_31	8.0	397.8850349413478	0.5782694660092608
Position_2	32	33	51.2056184921875	247.6207065149686	Position_2	Position_2_33	8.0	397.8850349413478	0.6223423470839268
Position_2	32	36	56.436864429687496	487.1039404017303	Position_2	Position_2_36	8.0	397.8850349413478	1.2242328753920948
Position_2	32	37	55.309153882812495	456.19418332044177	Position_2	Position_2_37	8.0	397.8850349413478	1.1465477292647845
Position_2	32	38	45.4907204296875	346.6033939736932	Position_2	Position_2_38	8.0	397.8850349413478	0.871114426368878
Position_2	32	41	57.736632722656246	683.0168885588754	Position_2	Position_2_41	8.0	397.8850349413478	1.7166186927828508
Position_2	32	44	75.961022671875	274.95680370471285	Position_2	Position_2_44	8.0	397.8850349413478	0.691045853848824
Position_2	32	45	41.06479708203125	355.5890084400288	Position_2	Position_2_45	8.0	397.8850349413478	0.8936978705229418
Position_2	32	46	56.44802715234375	224.2492645006988	Position_2	Position_2_46	8.0	397.8850349413478	0.5636031637474261
Position_2	32	47	40.78684944726562	741.9793489842311	Position_2	Position_2_47	8.0	397.8850349413478	1.8648083838931169
Position_2	32	48	54.23600913671875	503.7024286750888	Position_2	Position_2_48	8.0	397.8850349413478	1.2659496699827868
Position_2	32	50	39.33356122265625	302.58662459869106	Position_2	Position_2_50	8.0	397.8850349413478	0.7604875731083863
Position_2	32	53	45.372521390625	251.1201059967236	Position_2	Position_2_53	8.0	397.8850349413478	0.6311373485905073
Position_2	32	56	50.512417054687496	197.26219922128607	Position_2	Position_2_56	8.0	397.8850349413478	0.4957768749718483
Position_2	32	59	32.6268861875	558.0045940126348	Position_2	Position_2_59	8.0	397.8850349413478	1.4024266936676577
Position_2	32	60	36.22716319921875	548.0378641208457	Position_2	Position_2_60	8.0	397.8850349413478	1.37737742310824
Position_2	32	64	33.0577454453125	593.3931014046093	Position_2	Position_2_64	8.0	397.8850349413478	1.4913682327662345
Position_2	32	65	42.09174676953125	328.1742771822338	Position_2	Position_2_65	8.0	397.8850349413478	0.8247967336359107
Position_2	32	66	51.457655820312496	269.4966656680172	Position_2	Position_2_66	8.0	397.8850349413478	0.6773229501022668
Position_2	32	68	40.09391316992188	971.4834085536912	Position_2	Position_2_68	8.0	397.8850349413478	2.441618365206667
Position_2	32	69	44.48798350390625	846.6288322666353	Position_2	Position_2_69	8.0	397.8850349413478	2.1278227576250432
Position_2	32	70	38.871621035156245	364.2319341784252	Position_2	Position_2_70	8.0	397.8850349413478	0.9154200389369171
Position_2	32	71	49.51979780859375	866.8259871529268	Position_2	Position_2_71	8.0	397.8850349413478	2.1785840406908132
Position_2	32	74	47.273958875	224.22291287117773	Position_2	Position_2_74	8.0	397.8850349413478	0.5635369344922219
Position_2	32	75	46.17758921875	932.8747015752256	Position_2	Position_2_75	8.0	397.8850349413478	2.3445835345698303
Position_2	32	76	37.152634535156245	572.7928092050822	Position_2	Position_2_76	8.0	397.8850349413478	1.4395937492082798
Position_2	32	80	38.973720693359375	450.5050282727763	Position_2	Position_2_80	8.0	397.8850349413478	1.132249239630702
Position_2	32	81	39.4400152265625	623.874481444098	Position_2	Position_2_81	8.0	397.8850349413478	1.5679767436743715
Position_2	32	82	31.1595314765625	822.5137427506099	Position_2	Position_2_82	8.0	397.8850349413478	2.0672145733549807
Position_2	32	87	33.50971873046875	230.9081353055693	Position_2	Position_2_87	8.0	397.8850349413478	0.5803388291283874
Position_2	32	89	36.38941001953125	207.8652892156088	Position_2	Position_2_89	8.0	397.8850349413478	0.5224255022465226
Position_2	32	90	29.9714476015625	397.8850349413478	Position_2	Position_2_90	8.0	397.8850349413478	1.0
Position_2	32	91	26.277145318359374	314.2763650401473	Position_2	Position_2_91	8.0	397.8850349413478	0.7898672667758786
Position_2	32	92	28.142076488281248	195.99359233365203	Position_2	Position_2_92	8.0	397.8850349413478	0.49258849949594974
Position_2	32	93	24.20550880859375	426.1997148648364	Position_2	Position_2_93	8.0	397.8850349413478	1.0711629677845573
Position_2	32	94	20.865023759765624	275.15174126559924	Position_2	Position_2_94	8.0	397.8850349413478	0.6915357882363165
Position_2	32	97	14.984169234375	363.8157114489897	Position_2	Position_2_97	8.0	397.8850349413478	0.9143739510148196
Position_2	32	98	18.936630925781248	364.4108771386208	Position_2	Position_2_98	8.0	397.8850349413478	0.9158697742737134
Position_2	32	101	22.14399777734375	669.8300114936847	Position_2	Position_2_101	8.0	397.8850349413478	1.683476262414404
Position_2	32	105	12.215139416992187	1113.6375632614515	Position_2	Position_2_105	8.0	397.8850349413478	2.798892809390564
Position_2	32	106	3.6362997988281247	186.51875058725005	Position_2	Position_2_106	8.0	397.8850349413478	0.4687754859007069
Position_2	32	107	10.561207491699218	751.7809201224994	Position_2	Position_2_107	8.0	397.8850349413478	1.8894425628079212
Position_2	32	108	16.895157683593748	596.7305740299338	Position_2	Position_2_108	8.0	397.8850349413478	1.4997562653189453
Position_2	32	109	6.784649018554688	1439.8751641140432	Position_2	Position_2_109	8.0	397.8850349413478	3.6188221161077223
Position_2	32	110	4.496642796142578	801.7198124209876	Position_2	Position_2_110	8.0	397.8850349413478	2.014953421254381
Position_2	32	111	9.42501052001953	638.4835616822006	Position_2	Position_2_111	8.0	397.8850349413478	1.6046935813414531
Position_2	33	1	63.1278222265625	258.03957139554257	Position_2	Position_2_1	8.25	448.3283922698445	0.5755592905662577
Position_2	33	4	59.4259576796875	476.2124508774053	Position_2	Position_2_4	8.25	448.3283922698445	1.0621956117175322
Position_2	33	7	56.98580834375	302.1955403172911	Position_2	Position_2_7	8.25	448.3283922698445	0.6740495260344844
Position_2	33	12	50.59967554296875	511.2492786061418	Position_2	Position_2_12	8.25	448.3283922698445	1.1403455311356363
Position_2	33	14	85.95086396875	146.87516839432195	Position_2	Position_2_14	8.25	448.3283922698445	0.3276062166188199
Position_2	33	16	119.75176494531247	211.67597354533729	Position_2	Position_2_16	8.25	448.3283922698445	0.47214492143502607
Position_2	33	19	45.70485025390625	287.4780856769114	Position_2	Position_2_19	8.25	448.3283922698445	0.6412221278724661
Position_2	33	22	57.9012347890625	617.4084959664314	Position_2	Position_2_22	8.25	448.3283922698445	1.3771344992016905
Position_2	33	25	73.4217034375	162.3413840095295	Position_2	Position_2_25	8.25	448.3283922698445	0.3621037320157448
Position_2	33	27	33.306522863281245	832.3051490539015	Position_2	Position_2_27	8.25	448.3283922698445	1.8564631716497335
Position_2	33	28	47.30584568359375	393.45082072972775	Position_2	Position_2_28	8.25	448.3283922698445	0.8775951456871228
Position_2	33	31	58.34309559375	237.29743041179648	Position_2	Position_2_31	8.25	448.3283922698445	0.5292937821992086
Position_2	33	33	59.019924691406246	248.6980953277992	Position_2	Position_2_33	8.25	448.3283922698445	0.5547230548318925
Position_2	33	36	62.678510941406245	464.1873425450375	Position_2	Position_2_36	8.25	448.3283922698445	1.0353735131404473
Position_2	33	37	63.269911675781245	383.765503707884	Position_2	Position_2_37	8.25	448.3283922698445	0.855991970004209
Position_2	33	38	44.061652765625	342.6281348333754	Position_2	Position_2_38	8.25	448.3283922698445	0.7642347456485665
Position_2	33	41	73.91401226171875	558.2522907911094	Position_2	Position_2_41	8.25	448.3283922698445	1.2451861189623314
Position_2	33	44	83.63447163671874	259.52217518967	Position_2	Position_2_44	8.25	448.3283922698445	0.5788662499730022
Position_2	33	45	51.88896741015625	307.8065088193636	Position_2	Position_2_45	8.25	448.3283922698445	0.6865648353452882
Position_2	33	46	53.15446765234375	245.8459298149577	Position_2	Position_2_46	8.25	448.3283922698445	0.5483612772554128
Position_2	33	47	35.54404824609375	731.6461672180144	Position_2	Position_2_47	8.25	448.3283922698445	1.6319425221181254
Position_2	33	48	52.044335664062494	433.3878156879967	Position_2	Position_2_48	8.25	448.3283922698445	0.9666749265952016
Position_2	33	50	37.03316948632812	324.5366036535455	Position_2	Position_2_50	8.25	448.3283922698445	0.7238814432662789
Position_2	33	53	46.79442453125	262.27992369137644	Position_2	Position_2_53	8.25	448.3283922698445	0.5850174296646211
Position_2	33	56	50.6675929375	187.56330035460027	Position_2	Position_2_56	8.25	448.3283922698445	0.41836141450909436
Position_2	33	59	33.665586109375	448.3283922698445	Position_2	Position_2_59	8.25	448.3283922698445	1.0
Position_2	33	60	43.795504757812495	405.440610598481	Position_2	Position_2_60	8.25	448.3283922698445	0.9043384661537345
Position_2	33	64	34.546692511718746	543.3240132229893	Position_2	Position_2_64	8.25	448.3283922698445	1.2118884786042454
Position_2	33	65	45.58380204296875	309.506350022692	Position_2	Position_2_65	8.25	448.3283922698445	0.6903563444993757
Position_2	33	66	55.13931100390625	302.6040886002167	Position_2	Position_2_66	8.25	448.3283922698445	0.6749607961881705
Position_2	33	68	38.73722383007812	876.414306089127	Position_2	Position_2_68	8.25	448.3283922698445	1.9548489928374237
Position_2	33	69	42.341870785156246	706.9148028430646	Position_2	Position_2_69	8.25	448.3283922698445	1.5767790196467848
Position_2	33	70	42.4363561875	294.1783476342478	Position_2	Position_2_70	8.25	448.3283922698445	0.6561671147902333
Position_2	33	71	54.716458542968745	739.4675879337775	Position_2	Position_2_71	8.25	448.3283922698445	1.6493882624518215
Position_2	33	74	48.216961976562494	196.03652587818192	Position_2	Position_2_74	8.25	448.3283922698445	0.43726101058571687
Position_2	33	75	43.550964703125	897.8686898350563	Position_2	Position_2_75	8.25	448.3283922698445	2.002703164279272
Position_2	33	76	37.80014783789062	573.7241355738397	Position_2	Position_2_76	8.25	448.3283922698445	1.2796961902616257
Position_2	33	80	37.9509173828125	503.084645278446	Position_2	Position_2_80	8.25	448.3283922698445	1.1221342523755313
Position_2	33	81	46.000295859375	609.6938011840932	Position_2	Position_2_81	8.25	448.3283922698445	1.3599268119006935
Position_2	33	82	30.03018317578125	743.3330806130804	Position_2	Position_2_82	8.25	448.3283922698445	1.658010274231473
Position_2	33	87	36.77713655859375	211.8047286297294	Position_2	Position_2_87	8.25	448.3283922698445	0.472432110661968
Position_2	33	89	44.250821140625	198.70279642538955	Position_2	Position_2_89	8.25	448.3283922698445	0.4432081479813847
Position_2	33	90	31.314741154296872	384.2492775967138	Position_2	Position_2_90	8.25	448.3283922698445	0.8570710314626647
Position_2	33	91	33.623316460937495	265.7552070734155	Position_2	Position_2_91	8.25	448.3283922698445	0.5927690765421343
Position_2	33	92	35.759129527343745	179.34281236457295	Position_2	Position_2_92	8.25	448.3283922698445	0.40002555148599256
Position_2	33	93	23.8665041484375	462.3255743475793	Position_2	Position_2_93	8.25	448.3283922698445	1.0312208245542254
Position_2	33	94	27.547155882812497	254.49693233270725	Position_2	Position_2_94	8.25	448.3283922698445	0.5676574063137362
Position_2	33	97	26.08180027148437	358.00004666450513	Position_2	Position_2_97	8.25	448.3283922698445	0.7985219157144711
Position_2	33	98	26.953402501953125	305.8435315885058	Position_2	Position_2_98	8.25	448.3283922698445	0.682186399215202
Position_2	33	101	32.18518655859375	619.4716158476307	Position_2	Position_2_101	8.25	448.3283922698445	1.3817363042998552
Position_2	33	105	29.69721220898437	759.314498978522	Position_2	Position_2_105	8.25	448.3283922698445	1.6936569534090493
Position_2	33	106	18.802814733398435	183.3970605611389	Position_2	Position_2_106	8.25	448.3283922698445	0.40906858392933093
Position_2	33	107	22.475897705078125	574.0138329407538	Position_2	Position_2_107	8.25	448.3283922698445	1.2803423625137271
Position_2	33	108	29.973030763671872	458.9443252974263	Position_2	Position_2_108	8.25	448.3283922698445	1.0236789219925027
Position_2	33	109	12.641840599609374	1105.098271125794	Position_2	Position_2_109	8.25	448.3283922698445	2.464930372869729
Position_2	33	110	16.085488546875	367.7079429403465	Position_2	Position_2_110	8.25	448.3283922698445	0.8201754546007576
Position_2	33	111	17.445223329101562	524.4197150722412	Position_2	Position_2_111	8.25	448.3283922698445	1.169722293110087
Position_2	33	113	1.8159143978271484	552.2339186304432	Position_2	Position_2_113	8.25	448.3283922698445	1.2317620925914032
Position_2	33	114	3.019140185058593	523.895608935957	Position_2	Position_2_114	8.25	448.3283922698445	1.1685532702569263
Position_2	33	115	3.639536962402344	1145.213707706495	Position_2	Position_2_115	8.25	448.3283922698445	2.5544081692180716
Position_2	33	116	5.094375204101563	426.4367040887591	Position_2	Position_2_116	8.25	448.3283922698445	0.9511704175810729
Position_2	33	117	14.610748345703124	963.468787972104	Position_2	Position_2_117	8.25	448.3283922698445	2.1490246983782404
Position_2	33	118	6.822858727050781	1373.882986415198	Position_2	Position_2_118	8.25	448.3283922698445	3.064456791280511
Position_2	33	119	20.89140459570313	896.1283989603801	Position_2	Position_2_119	8.25	448.3283922698445	1.998821431815563
Position_2	33	120	26.299283591796875	651.3068959508661	Position_2	Position_2_120	8.25	448.3283922698445	1.4527451465952457
Position_2	33	121	3.902045192138672	1423.5636058241014	Position_2	Position_2_121	8.25	448.3283922698445	3.175269803049351
Position_2	33	122	11.314062815429686	554.3164759540217	Position_2	Position_2_122	8.25	448.3283922698445	1.2364072530574508
Position_2	33	123	4.916715949707031	1351.802430609116	Position_2	Position_2_123	8.25	448.3283922698445	3.0152059381407175
Position_2	33	124	16.235961736328125	716.2788616614639	Position_2	Position_2_124	8.25	448.3283922698445	1.5976656263838462
Position_2	34	1	53.000253625	232.2064359743904	Position_2	Position_2_1	8.5	405.4279029063657	0.5727440916369756
Position_2	34	4	63.497855824218746	493.6432153088596	Position_2	Position_2_4	8.5	405.4279029063657	1.2175856959279574
Position_2	34	7	57.179978367187495	296.5098808284579	Position_2	Position_2_7	8.5	405.4279029063657	0.7313504539349315
Position_2	34	12	55.58767603125	459.3575567588777	Position_2	Position_2_12	8.5	405.4279029063657	1.1330190977629064
Position_2	34	14	77.173064546875	159.58133870530156	Position_2	Position_2_14	8.5	405.4279029063657	0.3936121257597733
Position_2	34	16	131.557371	185.7049662603635	Position_2	Position_2_16	8.5	405.4279029063657	0.45804683133329477
Position_2	34	19	49.0580499921875	335.69365665979063	Position_2	Position_2_19	8.5	405.4279029063657	0.8279984042867411
Position_2	34	22	50.413065183593744	559.4657029812918	Position_2	Position_2_22	8.5	405.4279029063657	1.3799388225888867
Position_2	34	25	78.9323865859375	142.82084913164022	Position_2	Position_2_25	8.5	405.4279029063657	0.3522718789402735
Position_2	34	27	41.06844433398437	659.81721747963	Position_2	Position_2_27	8.5	405.4279029063657	1.6274588225172453
Position_2	34	28	43.9503686875	378.5341234337806	Position_2	Position_2_28	8.5	405.4279029063657	0.9336656917794919
Position_2	34	31	71.02857063671874	219.68423414662675	Position_2	Position_2_31	8.5	405.4279029063657	0.5418577077990688
Position_2	34	33	54.9003393125	271.3713820160096	Position_2	Position_2_33	8.5	405.4279029063657	0.6693455977515275
Position_2	34	36	63.03072681640624	398.100620062025	Position_2	Position_2_36	8.5	405.4279029063657	0.9819270385885773
Position_2	34	37	67.3701455625	399.5248547307549	Position_2	Position_2_37	8.5	405.4279029063657	0.9854399558261925
Position_2	34	38	44.434332765625	362.29707006836185	Position_2	Position_2_38	8.5	405.4279029063657	0.8936165159605085
Position_2	34	41	48.039372261718746	616.2593908269166	Position_2	Position_2_41	8.5	405.4279029063657	1.5200221455138543
Position_2	34	44	90.8870334453125	252.24196390256608	Position_2	Position_2_44	8.5	405.4279029063657	0.6221623181195346
Position_2	34	45	50.925453390625	303.3678019249003	Position_2	Position_2_45	8.5	405.4279029063657	0.7482657206131261
Position_2	34	46	53.327908390625	196.78787394801708	Position_2	Position_2_46	8.5	405.4279029063657	0.4853831532988137
Position_2	34	47	35.03728819335937	645.0134977571445	Position_2	Position_2_47	8.5	405.4279029063657	1.5909450068268032
Position_2	34	48	59.2695027890625	411.3309510819766	Position_2	Position_2_48	8.5	405.4279029063657	1.0145600441738076
Position_2	34	50	44.785940332031245	234.0753735785244	Position_2	Position_2_50	8.5	405.4279029063657	0.5773538819122287
Position_2	34	53	44.0206725234375	304.79835500661346	Position_2	Position_2_53	8.5	405.4279029063657	0.7517942224045866
Position_2	34	56	55.377981140625	185.7563116590977	Position_2	Position_2_56	8.5	405.4279029063657	0.4581734762888247
Position_2	34	59	29.39690533398437	540.526607929715	Position_2	Position_2_59	8.5	405.4279029063657	1.333224980458611
Position_2	34	60	45.2252067265625	454.8116829031864	Position_2	Position_2_60	8.5	405.4279029063657	1.121806564478681
Position_2	34	64	39.10397672070312	457.1730860513944	Position_2	Position_2_64	8.5	405.4279029063657	1.1276310356886792
Position_2	34	65	43.7464449296875	328.21932375319875	Position_2	Position_2_65	8.5	405.4279029063657	0.809562739516233
Position_2	34	66	33.13594689453125	330.55598951643213	Position_2	Position_2_66	8.5	405.4279029063657	0.8153261952292776
Position_2	34	68	40.77181070703125	751.132880487111	Position_2	Position_2_68	8.5	405.4279029063657	1.852691625570198
Position_2	34	69	38.947696003906245	680.2077279967159	Position_2	Position_2_69	8.5	405.4279029063657	1.6777526241300937
Position_2	34	70	37.57794882617187	295.5672108445146	Position_2	Position_2_70	8.5	405.4279029063657	0.7290253303378982
Position_2	34	71	59.502718945312495	611.1125304421365	Position_2	Position_2_71	8.5	405.4279029063657	1.5073272610525625
Position_2	34	74	44.3213121484375	183.96717676947543	Position_2	Position_2_74	8.5	405.4279029063657	0.4537605217861953
Position_2	34	75	35.390918255859376	856.4747699478017	Position_2	Position_2_75	8.5	405.4279029063657	2.112520534003813
Position_2	34	76	36.95953555078125	519.9328374695987	Position_2	Position_2_76	8.5	405.4279029063657	1.2824298321412724
Position_2	34	80	47.18865009375	428.5392872229861	Position_2	Position_2_80	8.5	405.4279029063657	1.0570049178927825
Position_2	34	81	53.27458000390624	455.29173930038905	Position_2	Position_2_81	8.5	405.4279029063657	1.122990637883006
Position_2	34	82	39.7083157109375	655.5529816827421	Position_2	Position_2_82	8.5	405.4279029063657	1.6169409578949065
Position_2	34	87	45.8905403515625	182.7495628996369	Position_2	Position_2_87	8.5	405.4279029063657	0.45075724090416946
Position_2	34	89	34.87781515625	181.41153816236937	Position_2	Position_2_89	8.5	405.4279029063657	0.44745696303065424
Position_2	34	90	35.73979883203125	387.4778651515397	Position_2	Position_2_90	8.5	405.4279029063657	0.9557256971556503
Position_2	34	91	40.190948789062496	278.176823713926	Position_2	Position_2_91	8.5	405.4279029063657	0.6861314224299244
Position_2	34	92	35.40977582226562	212.32500849817296	Position_2	Position_2_92	8.5	405.4279029063657	0.5237059585097422
Position_2	34	93	30.17309930078125	390.72646975722927	Position_2	Position_2_93	8.5	405.4279029063657	0.9637384771897859
Position_2	34	94	26.67716541015625	236.76035819347803	Position_2	Position_2_94	8.5	405.4279029063657	0.5839764764492745
Position_2	34	97	29.994118794921874	280.0866542668593	Position_2	Position_2_97	8.5	405.4279029063657	0.6908420763815701
Position_2	34	98	26.30946626171875	311.87941521717977	Position_2	Position_2_98	8.5	405.4279029063657	0.7692598683549634
Position_2	34	101	33.505390380859374	571.8298081172676	Position_2	Position_2_101	8.5	405.4279029063657	1.4104352562268825
Position_2	34	105	40.16118586132812	694.5168188989489	Position_2	Position_2_105	8.5	405.4279029063657	1.7130464231006537
Position_2	34	106	38.423697941406246	174.5252310730441	Position_2	Position_2_106	8.5	405.4279029063657	0.43047168145541037
Position_2	34	107	16.483707109375	705.1898447365461	Position_2	Position_2_107	8.5	405.4279029063657	1.7393717592728464
Position_2	34	108	24.20138842773437	340.60422866684803	Position_2	Position_2_108	8.5	405.4279029063657	0.8401104764254748
Position_2	34	109	14.578228532226564	1094.5219057938216	Position_2	Position_2_109	8.5	405.4279029063657	2.6996708858655034
Position_2	34	110	27.39261950390625	399.1742582292758	Position_2	Position_2_110	8.5	405.4279029063657	0.984575199111211
Position_2	34	111	22.8882815390625	443.31065354566846	Position_2	Position_2_111	8.5	405.4279029063657	1.0934389329588197
Position_2	34	113	3.782554472167969	803.7022708902911	Position_2	Position_2_113	8.5	405.4279029063657	1.9823555930138028
Position_2	34	114	16.81316600390625	283.0406553235658	Position_2	Position_2_114	8.5	405.4279029063657	0.6981282079860559
Position_2	34	115	20.646282228515624	556.3367577345928	Position_2	Position_2_115	8.5	405.4279029063657	1.37222118592829
Position_2	34	116	11.335640873046874	434.1048907572248	Position_2	Position_2_116	8.5	405.4279029063657	1.0707326448063494
Position_2	34	117	25.601862988281248	630.130854809596	Position_2	Position_2_117	8.5	405.4279029063657	1.5542365246506624
Position_2	34	118	17.429070656249998	900.0889717598764	Position_2	Position_2_118	8.5	405.4279029063657	2.2200962620171545
Position_2	34	119	27.079626535156248	715.195908263155	Position_2	Position_2_119	8.5	405.4279029063657	1.7640520130365345
Position_2	34	120	40.5446828359375	509.6376094914263	Position_2	Position_2_120	8.5	405.4279029063657	1.257036345643748
Position_2	34	121	8.927102787109375	1570.9410673754985	Position_2	Position_2_121	8.5	405.4279029063657	3.874772940179971
Position_2	34	122	25.04458992578125	354.09795574688235	Position_2	Position_2_122	8.5	405.4279029063657	0.8733931562393275
Position_2	34	123	18.545255834960937	737.3288620356843	Position_2	Position_2_123	8.5	405.4279029063657	1.818643602845391
Position_2	34	124	32.1296433046875	519.0474530221908	Position_2	Position_2_124	8.5	405.4279029063657	1.2802460050266093
Position_2	34	130	8.80564123828125	494.6342135353206	Position_2	Position_2_130	8.5	405.4279029063657	1.220030022574833
Position_2	34	132	3.4170698659667966	1594.571407225319	Position_2	Position_2_132	8.5	405.4279029063657	3.933057877354801
Position_2	34	133	15.248315542968747	1152.5894496032902	Position_2	Position_2_133	8.5	405.4279029063657	2.8428962124727826
Position_2	34	134	6.65558751171875	280.63781304367285	Position_2	Position_2_134	8.5	405.4279029063657	0.6922015259233074
Position_2	34	135	27.66985224609375	729.349756569409	Position_2	Position_2_135	8.5	405.4279029063657	1.7989629015195179
Position_2	35	1	45.794697953125	209.1966028010785	Position_2	Position_2_1	8.75	394.6151312757748	0.5301281836931958
Position_2	35	4	68.91074166796875	453.4540825785633	Position_2	Position_2_4	8.75	394.6151312757748	1.1491046506822091
Position_2	35	7	63.111091140625	268.3182438586732	Position_2	Position_2_7	8.75	394.6151312757748	0.6799492026350109
Position_2	35	12	64.79363631640625	433.683830364638	Position_2	Position_2_12	8.75	394.6151312757748	1.0990045641751134
Position_2	35	14	94.5377792734375	122.55619462647856	Position_2	Position_2_14	8.75	394.6151312757748	0.31057145282356335
Position_2	35	16	154.134687265625	165.25837286159273	Position_2	Position_2_16	8.75	394.6151312757748	0.4187836698692194
Position_2	35	19	52.06005290234375	349.3575287502754	Position_2	Position_2_19	8.75	394.6151312757748	0.8853120447277746
Position_2	35	22	47.21185940625	498.27472347682993	Position_2	Position_2_22	8.75	394.6151312757748	1.262685295077074
Position_2	35	25	87.34625109375	113.09832032872622	Position_2	Position_2_25	8.75	394.6151312757748	0.2866041146549143
Position_2	35	27	44.07777034375	637.6186750062016	Position_2	Position_2_27	8.75	394.6151312757748	1.6157988492352184
Position_2	35	28	42.52840315625	364.0065908598311	Position_2	Position_2_28	8.75	394.6151312757748	0.92243444817489
Position_2	35	31	72.43057116796875	223.44222001944863	Position_2	Position_2_31	8.75	394.6151312757748	0.5662282115160383
Position_2	35	33	46.10893353515625	262.0378479383705	Position_2	Position_2_33	8.75	394.6151312757748	0.6640339590912612
Position_2	35	36	59.81654898828125	379.3153185379924	Position_2	Position_2_36	8.75	394.6151312757748	0.9612285198281204
Position_2	35	37	60.06770244921875	399.7663742732336	Position_2	Position_2_37	8.75	394.6151312757748	1.013053840537754
Position_2	35	38	47.787979636718745	372.45867589203175	Position_2	Position_2_38	8.75	394.6151312757748	0.9438530009933677
Position_2	35	41	49.97983508203125	616.6162993895267	Position_2	Position_2_41	8.75	394.6151312757748	1.5625764207166388
Position_2	35	44	98.4529573671875	221.9116390925056	Position_2	Position_2_44	8.75	394.6151312757748	0.5623495439089582
Position_2	35	45	46.21731125	323.06694851889955	Position_2	Position_2_45	8.75	394.6151312757748	0.8186886992255902
Position_2	35	46	56.834594265625	199.75593678011413	Position_2	Position_2_46	8.75	394.6151312757748	0.5062044532714983
Position_2	35	47	39.18220936523437	622.6112848024127	Position_2	Position_2_47	8.75	394.6151312757748	1.5777684013016315
Position_2	35	48	54.94112718359375	404.2378970506043	Position_2	Position_2_48	8.75	394.6151312757748	1.0243851920825224
Position_2	35	50	45.98268090625	209.75599219209263	Position_2	Position_2_50	8.75	394.6151312757748	0.5315457405648891
Position_2	35	53	47.1625188203125	343.85154074765586	Position_2	Position_2_53	8.75	394.6151312757748	0.8713592396621936
Position_2	35	56	57.50887574609375	170.7877157462367	Position_2	Position_2_56	8.75	394.6151312757748	0.43279565888435884
Position_2	35	59	34.96676599023437	538.1790514351993	Position_2	Position_2_59	8.75	394.6151312757748	1.3638074386435415
Position_2	35	60	14.034331759765625	454.4094754561967	Position_2	Position_2_60	8.75	394.6151312757748	1.1515257258055696
Position_2	35	64	42.36310699414062	446.853325482324	Position_2	Position_2_64	8.75	394.6151312757748	1.1323775751772753
Position_2	35	65	40.36727769335937	310.46244695330216	Position_2	Position_2_65	8.75	394.6151312757748	0.7867474466820105
Position_2	35	66	58.180557617187496	215.9238746254339	Position_2	Position_2_66	8.75	394.6151312757748	0.5471758620288095
Position_2	35	68	29.695064931640623	746.2567570792158	Position_2	Position_2_68	8.75	394.6151312757748	1.891100208617439
Position_2	35	69	40.09048428515625	657.8570948711284	Position_2	Position_2_69	8.75	394.6151312757748	1.66708532626284
Position_2	35	70	39.64551174804687	214.1262020047216	Position_2	Position_2_70	8.75	394.6151312757748	0.5426203534376907
Position_2	35	71	51.73896994921875	609.1687162635097	Position_2	Position_2_71	8.75	394.6151312757748	1.5437033909320503
Position_2	35	74	45.70791259375	200.55295949153893	Position_2	Position_2_74	8.75	394.6151312757748	0.5082242002306382
Position_2	35	75	30.911663921875	805.7953869267267	Position_2	Position_2_75	8.75	394.6151312757748	2.0419779249762238
Position_2	35	76	31.80886450585937	445.84157611479424	Position_2	Position_2_76	8.75	394.6151312757748	1.1298136862451433
Position_2	35	80	48.926551351562495	470.24033903226126	Position_2	Position_2_80	8.75	394.6151312757748	1.1916429497064476
Position_2	35	81	59.4444045078125	367.8979774724129	Position_2	Position_2_81	8.75	394.6151312757748	0.9322956681438281
Position_2	35	82	28.332305503906248	640.4366780721716	Position_2	Position_2_82	8.75	394.6151312757748	1.6229399921935728
Position_2	35	87	24.245381617187498	166.1406250783579	Position_2	Position_2_87	8.75	394.6151312757748	0.42101939816963424
Position_2	35	89	34.57198411132812	158.10076521081567	Position_2	Position_2_89	8.75	394.6151312757748	0.40064547119539556
Position_2	35	90	37.746042167968746	386.2770169795841	Position_2	Position_2_90	8.75	394.6151312757748	0.9788702620975687
Position_2	35	91	43.932576960937496	279.00111814830643	Position_2	Position_2_91	8.75	394.6151312757748	0.7070208312750378
Position_2	35	92	44.93196558984375	200.6811827978026	Position_2	Position_2_92	8.75	394.6151312757748	0.5085491327942961
Position_2	35	93	32.9139350546875	346.94090685957616	Position_2	Position_2_93	8.75	394.6151312757748	0.8791880477008832
Position_2	35	94	34.011627912109375	214.0332437609449	Position_2	Position_2_94	8.75	394.6151312757748	0.5423847865868298
Position_2	35	97	36.34848436914062	252.098020355438	Position_2	Position_2_97	8.75	394.6151312757748	0.6388452960240406
Position_2	35	98	28.96790999609375	295.7854299961962	Position_2	Position_2_98	8.75	394.6151312757748	0.7495542024451366
Position_2	35	101	35.57703208984375	595.8298345214852	Position_2	Position_2_101	8.75	394.6151312757748	1.5099011347973186
Position_2	35	105	44.607965875	600.771408211863	Position_2	Position_2_105	8.75	394.6151312757748	1.522423649264521
Position_2	35	106	42.257739626953125	189.4733214884824	Position_2	Position_2_106	8.75	394.6151312757748	0.48014712683703437
Position_2	35	107	31.316129345703125	529.4609203976128	Position_2	Position_2_107	8.75	394.6151312757748	1.3417146947353158
Position_2	35	108	27.813530056640623	299.39180104737244	Position_2	Position_2_108	8.75	394.6151312757748	0.7586931602938054
Position_2	35	109	24.70302725	803.0864584285578	Position_2	Position_2_109	8.75	394.6151312757748	2.035113189482146
Position_2	35	110	30.862474113281248	334.96527546404303	Position_2	Position_2_110	8.75	394.6151312757748	0.8488404242916733
Position_2	35	111	30.821350892578124	394.6151312757748	Position_2	Position_2_111	8.75	394.6151312757748	1.0
Position_2	35	113	22.872785267578124	340.48573672819487	Position_2	Position_2_113	8.75	394.6151312757748	0.8628299062618765
Position_2	35	114	29.261970009765623	204.0646385510109	Position_2	Position_2_114	8.75	394.6151312757748	0.5171231977123587
Position_2	35	115	35.0068909609375	464.95063525173697	Position_2	Position_2_115	8.75	394.6151312757748	1.178238233664711
Position_2	35	116	20.75854116015625	425.0551010038992	Position_2	Position_2_116	8.75	394.6151312757748	1.0771383743692575
Position_2	35	117	29.41735126171875	597.8687247958128	Position_2	Position_2_117	8.75	394.6151312757748	1.515067916587302
Position_2	35	118	26.721145601562498	851.816914922721	Position_2	Position_2_118	8.75	394.6151312757748	2.158601755003239
Position_2	35	119	33.311542708984376	611.7770729886269	Position_2	Position_2_119	8.75	394.6151312757748	1.5503132660189087
Position_2	35	120	42.32115449804687	471.6891306060626	Position_2	Position_2_120	8.75	394.6151312757748	1.1953143537124657
Position_2	35	121	20.04308576660156	1147.081237229367	Position_2	Position_2_121	8.75	394.6151312757748	2.906835410798617
Position_2	35	122	35.027407078125	362.8777499378367	Position_2	Position_2_122	8.75	394.6151312757748	0.9195738358148295
Position_2	35	123	23.8980114140625	725.4239767409764	Position_2	Position_2_123	8.75	394.6151312757748	1.8383075539848408
Position_2	35	124	34.109092466796874	469.6652999035813	Position_2	Position_2_124	8.75	394.6151312757748	1.1901857346046827
Position_2	35	130	15.185490783203123	445.9864950176639	Position_2	Position_2_130	8.75	394.6151312757748	1.130180927365374
Position_2	35	132	14.932331723632812	877.9255934776975	Position_2	Position_2_132	8.75	394.6151312757748	2.224764140795614
Position_2	35	133	24.68337940234375	946.6713304592664	Position_2	Position_2_133	8.75	394.6151312757748	2.3989737225704353
Position_2	35	134	19.094267338867187	189.55577122674256	Position_2	Position_2_134	8.75	394.6151312757748	0.48035606392972413
Position_2	35	135	37.879521710937496	661.1110778978116	Position_2	Position_2_135	8.75	394.6151312757748	1.6753312924430093
Position_2	35	137	26.0840229375	531.0201915682877	Position_2	Position_2_137	8.75	394.6151312757748	1.3456660667104194
Position_2	35	141	43.909825179687495	190.4910469854912	Position_2	Position_2_141	8.75	394.6151312757748	0.4827261599666524
Position_2	35	142	18.29814346679688	935.9289337652026	Position_2	Position_2_142	8.75	394.6151312757748	2.371751257331117
Position_2	35	143	2.374778421264648	375.25305483797257	Position_2	Position_2_143	8.75	394.6151312757748	0.9509342777221811
Position_2	35	144	2.304216249145508	714.7559963450196	Position_2	Position_2_144	8.75	394.6151312757748	1.8112736681795307
Position_2	35	145	12.228652186523435	300.8469228527704	Position_2	Position_2_145	8.75	394.6151312757748	0.7623806058326867
Position_2	35	146	5.820860740234375	475.1710933035294	Position_2	Position_2_146	8.75	394.6151312757748	1.2041380465247757
Position_2	35	147	6.845207568847656	452.1550598671287	Position_2	Position_2_147	8.75	394.6151312757748	1.1458127781500158
Position_2	35	148	17.715685388671876	625.4882121601679	Position_2	Position_2_148	8.75	394.6151312757748	1.585058865173238
Position_2	36	1	53.19703365625	209.9982827326921	Position_2	Position_2_1	9.0	366.4162648946059	0.573113976785651
Position_2	36	4	60.858540015625	357.2007195725203	Position_2	Position_2_4	9.0	366.4162648946059	0.9748495189624394
Position_2	36	7	62.6360385234375	228.93636003657784	Position_2	Position_2_7	9.0	366.4162648946059	0.6247985746550523
Position_2	36	12	57.3125376484375	479.28597066481626	Position_2	Position_2_12	9.0	366.4162648946059	1.3080368329246401
Position_2	36	14	93.60541377343748	117.76435259462576	Position_2	Position_2_14	9.0	366.4162648946059	0.3213949921914599
Position_2	36	16	160.46714853125	153.2009168900185	Position_2	Position_2_16	9.0	366.4162648946059	0.4181062129817966
Position_2	36	19	44.33900508984375	365.1616613655914	Position_2	Position_2_19	9.0	366.4162648946059	0.9965760157252426
Position_2	36	22	58.982121171874994	429.0137817086315	Position_2	Position_2_22	9.0	366.4162648946059	1.1708371674822646
Position_2	36	25	74.3773614375	104.61964746990954	Position_2	Position_2_25	9.0	366.4162648946059	0.28552129775134794
Position_2	36	27	39.58792000195312	690.6279442864121	Position_2	Position_2_27	9.0	366.4162648946059	1.8848179255499502
Position_2	36	28	51.97229008984375	322.70951216425044	Position_2	Position_2_28	9.0	366.4162648946059	0.8807183061512648
Position_2	36	31	69.217511171875	235.71037788072155	Position_2	Position_2_31	9.0	366.4162648946059	0.6432857939549165
Position_2	36	33	45.852970796875	196.1518021806311	Position_2	Position_2_33	9.0	366.4162648946059	0.5353250414171741
Position_2	36	36	65.9087803515625	339.9099103267888	Position_2	Position_2_36	9.0	366.4162648946059	0.9276605404636139
Position_2	36	37	59.84331456640625	374.7548342043346	Position_2	Position_2_37	9.0	366.4162648946059	1.0227570937991173
Position_2	36	38	46.27075921875	345.79588416942187	Position_2	Position_2_38	9.0	366.4162648946059	0.9437241664719355
Position_2	36	41	56.467675	588.0195215775261	Position_2	Position_2_41	9.0	366.4162648946059	1.6047855346886992
Position_2	36	44	99.26036484375	229.5977091845976	Position_2	Position_2_44	9.0	366.4162648946059	0.626603486749252
Position_2	36	45	45.45479902734375	291.61151607268334	Position_2	Position_2_45	9.0	366.4162648946059	0.7958476301715509
Position_2	36	46	62.52146333984375	203.27800112667444	Position_2	Position_2_46	9.0	366.4162648946059	0.5547734110142307
Position_2	36	47	47.51903444921875	589.601325848201	Position_2	Position_2_47	9.0	366.4162648946059	1.6091024944479222
Position_2	36	48	59.027593539062494	375.1328683514235	Position_2	Position_2_48	9.0	366.4162648946059	1.0237888005853801
Position_2	36	50	51.150683546874994	173.71736384752177	Position_2	Position_2_50	9.0	366.4162648946059	0.4740983970716719
Position_2	36	53	44.482867472656245	365.8872552611183	Position_2	Position_2_53	9.0	366.4162648946059	0.9985562605043208
Position_2	36	56	64.64814137890625	159.1022796213399	Position_2	Position_2_56	9.0	366.4162648946059	0.43421183736781793
Position_2	36	59	35.230558751953126	479.56743151261855	Position_2	Position_2_59	9.0	366.4162648946059	1.3088049779956108
Position_2	36	64	39.114369958984376	469.6094097830924	Position_2	Position_2_64	9.0	366.4162648946059	1.2816281774996219
Position_2	36	65	39.96603578515625	235.87170850601024	Position_2	Position_2_65	9.0	366.4162648946059	0.6437260872517632
Position_2	36	66	63.1012438203125	219.04254664482272	Position_2	Position_2_66	9.0	366.4162648946059	0.5977970074768024
Position_2	36	68	39.79656205078125	618.2647006646764	Position_2	Position_2_68	9.0	366.4162648946059	1.6873287566601634
Position_2	36	69	40.14547122265625	651.3775114962249	Position_2	Position_2_69	9.0	366.4162648946059	1.7776981370725555
Position_2	36	70	38.9155388359375	248.16626207434928	Position_2	Position_2_70	9.0	366.4162648946059	0.6772796020551396
Position_2	36	71	56.40308510546875	562.295314465261	Position_2	Position_2_71	9.0	366.4162648946059	1.5345806623158411
Position_2	36	74	53.7155725390625	189.405036921115	Position_2	Position_2_74	9.0	366.4162648946059	0.5169121981405342
Position_2	36	75	43.831161	779.7735714183107	Position_2	Position_2_75	9.0	366.4162648946059	2.1281085097098535
Position_2	36	76	35.15236250195312	458.0400670167145	Position_2	Position_2_76	9.0	366.4162648946059	1.2500538619606933
Position_2	36	80	49.0030110625	369.3320177671874	Position_2	Position_2_80	9.0	366.4162648946059	1.0079574875679171
Position_2	36	81	59.071162992187496	338.0547242133485	Position_2	Position_2_81	9.0	366.4162648946059	0.9225974843408898
Position_2	36	82	40.37227934179688	589.7976675749511	Position_2	Position_2_82	9.0	366.4162648946059	1.6096383378194128
Position_2	36	87	46.187197375	125.90790660272916	Position_2	Position_2_87	9.0	366.4162648946059	0.3436198626142993
Position_2	36	89	37.12242967382812	140.5888581608514	Position_2	Position_2_89	9.0	366.4162648946059	0.3836861832574208
Position_2	36	90	42.97176393554688	366.94527452809353	Position_2	Position_2_90	9.0	366.4162648946059	1.0014437394956794
Position_2	36	91	54.44189819921875	252.68441223852227	Position_2	Position_2_91	9.0	366.4162648946059	0.6896102505471561
Position_2	36	92	49.23317527734375	165.87053927215038	Position_2	Position_2_92	9.0	366.4162648946059	0.45268334177212505
Position_2	36	93	35.220487865234375	312.431788057708	Position_2	Position_2_93	9.0	366.4162648946059	0.852668994231395
Position_2	36	94	42.56570755078125	188.79047154127448	Position_2	Position_2_94	9.0	366.4162648946059	0.5152349653353331
Position_2	36	97	40.08905190039062	203.281957693331	Position_2	Position_2_97	9.0	366.4162648946059	0.5547842090246785
Position_2	36	98	32.732763078125	276.58177504532	Position_2	Position_2_98	9.0	366.4162648946059	0.7548294154596946
Position_2	36	101	36.06345799804687	510.26192565355575	Position_2	Position_2_101	9.0	366.4162648946059	1.392574442077032
Position_2	36	105	43.498514984375	682.7895927941887	Position_2	Position_2_105	9.0	366.4162648946059	1.8634259944508271
Position_2	36	106	46.4659274921875	199.32065380974583	Position_2	Position_2_106	9.0	366.4162648946059	0.5439732700377736
Position_2	36	107	24.84489833203125	609.976717202791	Position_2	Position_2_107	9.0	366.4162648946059	1.6647097185444035
Position_2	36	108	36.48553577539062	276.1498762825367	Position_2	Position_2_108	9.0	366.4162648946059	0.7536507047850811
Position_2	36	109	28.793689375	691.6363389699133	Position_2	Position_2_109	9.0	366.4162648946059	1.8875699722796204
Position_2	36	110	34.17699946289062	288.03553942408763	Position_2	Position_2_110	9.0	366.4162648946059	0.7860883018032421
Position_2	36	111	32.043762609375	405.3563564143563	Position_2	Position_2_111	9.0	366.4162648946059	1.106272824791091
Position_2	36	113	35.140711052734375	305.3018418843008	Position_2	Position_2_113	9.0	366.4162648946059	0.8332103979393936
Position_2	36	114	33.862748283203125	197.22613745830623	Position_2	Position_2_114	9.0	366.4162648946059	0.5382570490287469
Position_2	36	115	40.0886697578125	443.85299631970383	Position_2	Position_2_115	9.0	366.4162648946059	1.21133540959862
Position_2	36	116	21.07243359375	400.84415818338	Position_2	Position_2_116	9.0	366.4162648946059	1.0939584199371628
Position_2	36	117	39.249838203125	572.5628697804609	Position_2	Position_2_117	9.0	366.4162648946059	1.5626022222161726
Position_2	36	118	28.52373293945312	811.2325620737834	Position_2	Position_2_118	9.0	366.4162648946059	2.2139643891275465
Position_2	36	119	36.321721390625	571.9141044693562	Position_2	Position_2_119	9.0	366.4162648946059	1.5608316531305144
Position_2	36	120	50.29387309375	432.8104587439166	Position_2	Position_2_120	9.0	366.4162648946059	1.181198817329815
Position_2	36	121	28.903140728515623	904.8448190633796	Position_2	Position_2_121	9.0	366.4162648946059	2.4694450158309555
Position_2	36	122	36.69642648632812	388.6131607672305	Position_2	Position_2_122	9.0	366.4162648946059	1.0605783585480553
Position_2	36	123	27.122234132812498	748.3457824462333	Position_2	Position_2_123	9.0	366.4162648946059	2.042337783944945
Position_2	36	124	36.43559208007812	517.0715898455383	Position_2	Position_2_124	9.0	366.4162648946059	1.4111589451256104
Position_2	36	130	19.24316646484375	430.7577379370847	Position_2	Position_2_130	9.0	366.4162648946059	1.1755966620668044
Position_2	36	132	19.186355901367182	787.4023097478577	Position_2	Position_2_132	9.0	366.4162648946059	2.1489283778773904
Position_2	36	133	32.82947374609375	788.9455331201736	Position_2	Position_2_133	9.0	366.4162648946059	2.153140045098986
Position_2	36	134	30.22094771093749	160.1932051402329	Position_2	Position_2_134	9.0	366.4162648946059	0.43718912201211935
Position_2	36	135	47.3033760546875	539.5899975917096	Position_2	Position_2_135	9.0	366.4162648946059	1.4726147534605607
Position_2	36	137	32.11452917578125	580.2847467128743	Position_2	Position_2_137	9.0	366.4162648946059	1.5836762783436604
Position_2	36	141	42.36534005859375	192.23935658303856	Position_2	Position_2_141	9.0	366.4162648946059	0.5246474433615367
Position_2	36	142	30.377888728515625	651.9654315127609	Position_2	Position_2_142	9.0	366.4162648946059	1.779302651044404
Position_2	36	143	13.060087852539064	496.6932241268197	Position_2	Position_2_143	9.0	366.4162648946059	1.3555436035834436
Position_2	36	144	9.225110307617188	507.5794255392118	Position_2	Position_2_144	9.0	366.4162648946059	1.3852535331236167
Position_2	36	145	21.77005956640625	327.3018583456814	Position_2	Position_2_145	9.0	366.4162648946059	0.8932514457015844
Position_2	36	146	13.652412748046874	355.82756334404934	Position_2	Position_2_146	9.0	366.4162648946059	0.9711019881893009
Position_2	36	147	22.00196291992188	258.206399116492	Position_2	Position_2_147	9.0	366.4162648946059	0.7046805064473902
Position_2	36	148	31.892488740234374	543.1805931948611	Position_2	Position_2_148	9.0	366.4162648946059	1.4824139789512314
Position_2	36	155	5.158902708007812	438.1514985487728	Position_2	Position_2_155	9.0	366.4162648946059	1.1957752439695888
Position_2	36	156	12.280613178710936	574.6533284127102	Position_2	Position_2_156	9.0	366.4162648946059	1.5683073691556801
Position_2	36	157	13.24779134765625	350.89766479764586	Position_2	Position_2_157	9.0	366.4162648946059	0.9576476221615771
Position_2	36	158	14.352961981445311	309.3769910501106	Position_2	Position_2_158	9.0	366.4162648946059	0.8443320362405261
Position_2	37	1	55.62951934375	212.30591832900828	Position_2	Position_2_1	9.25	336.67447297246576	0.6305970169183908
Position_2	37	4	58.065810859375	365.60568365442685	Position_2	Position_2_4	9.25	336.67447297246576	1.085932296638145
Position_2	37	7	53.2623670390625	233.08335920306743	Position_2	Position_2_7	9.25	336.67447297246576	0.6923107568720533
Position_2	37	12	52.3709921796875	491.4161697118711	Position_2	Position_2_12	9.25	336.67447297246576	1.4596181450087562
Position_2	37	14	84.66521675390625	118.77987436983445	Position_2	Position_2_14	9.25	336.67447297246576	0.3528033275618987
Position_2	37	16	171.87338179687498	143.00145025475803	Position_2	Position_2_16	9.25	336.67447297246576	0.4247469343078265
Position_2	37	19	53.92225708203125	281.4245626988871	Position_2	Position_2_19	9.25	336.67447297246576	0.8358951607296429
Position_2	37	22	56.884205210937495	407.7573430962262	Position_2	Position_2_22	9.25	336.67447297246576	1.2111323424558351
Position_2	37	25	75.960731515625	105.30942491957818	Position_2	Position_2_25	9.25	336.67447297246576	0.3127930192919339
Position_2	37	27	45.2964568203125	647.4436814835715	Position_2	Position_2_27	9.25	336.67447297246576	1.9230554540335505
Position_2	37	28	49.872720777343744	307.949626066174	Position_2	Position_2_28	9.25	336.67447297246576	0.9146806508593214
Position_2	37	31	80.69925269140624	169.77203299349944	Position_2	Position_2_31	9.25	336.67447297246576	0.5042616729881505
Position_2	37	33	47.495747148437495	188.85700932067232	Position_2	Position_2_33	9.25	336.67447297246576	0.5609484070867399
Position_2	37	36	78.74674328124999	332.45577446049214	Position_2	Position_2_36	9.25	336.67447297246576	0.987469502885897
Position_2	37	37	51.65498696875	385.5101893950915	Position_2	Position_2_37	9.25	336.67447297246576	1.1450532200777208
Position_2	37	38	41.68496249414062	329.9454067325882	Position_2	Position_2_38	9.25	336.67447297246576	0.9800131379713249
Position_2	37	41	52.493662546875	546.945842282435	Position_2	Position_2_41	9.25	336.67447297246576	1.6245539421314128
Position_2	37	44	113.5402895	206.3240752798613	Position_2	Position_2_44	9.25	336.67447297246576	0.6128295782517942
Position_2	37	45	42.87290858984375	221.18863198020665	Position_2	Position_2_45	9.25	336.67447297246576	0.6569807031324769
Position_2	37	46	56.53297198828125	249.49788852036525	Position_2	Position_2_46	9.25	336.67447297246576	0.7410656540651062
Position_2	37	47	43.378956349609375	678.2595284004663	Position_2	Position_2_47	9.25	336.67447297246576	2.0145855502859473
Position_2	37	48	63.31695940625	310.08693545735616	Position_2	Position_2_48	9.25	336.67447297246576	0.9210289473972563
Position_2	37	50	50.523293820312496	149.10048513145438	Position_2	Position_2_50	9.25	336.67447297246576	0.4428624594406011
Position_2	37	53	43.46788378710937	340.8931714844394	Position_2	Position_2_53	9.25	336.67447297246576	1.012530497114103
Position_2	37	56	63.3132575625	143.07843654734563	Position_2	Position_2_56	9.25	336.67447297246576	0.42497560116191824
Position_2	37	59	38.40008568945312	423.7180524906589	Position_2	Position_2_59	9.25	336.67447297246576	1.2585392909349318
Position_2	37	64	47.3642485078125	410.0752228487497	Position_2	Position_2_64	9.25	336.67447297246576	1.2180169741656859
Position_2	37	65	37.78253808398437	239.203471869066	Position_2	Position_2_65	9.25	336.67447297246576	0.7104888878481403
Position_2	37	66	65.0477169375	194.8664710215455	Position_2	Position_2_66	9.25	336.67447297246576	0.5787978794504038
Position_2	37	68	41.1125831015625	561.2335728884174	Position_2	Position_2_68	9.25	336.67447297246576	1.6669917619038397
Position_2	37	69	43.0792811796875	610.0181371998813	Position_2	Position_2_69	9.25	336.67447297246576	1.8118930485406013
Position_2	37	70	35.75954546484375	257.63750294470486	Position_2	Position_2_70	9.25	336.67447297246576	0.765242166030732
Position_2	37	71	56.169686976562495	641.2779363967416	Position_2	Position_2_71	9.25	336.67447297246576	1.904741784356152
Position_2	37	74	53.6720862734375	204.95623209773976	Position_2	Position_2_74	9.25	336.67447297246576	0.6087667719153204
Position_2	37	75	46.095436363281244	747.5876935147412	Position_2	Position_2_75	9.25	336.67447297246576	2.2205060185120753
Position_2	37	76	36.73991795117188	411.1707862945596	Position_2	Position_2_76	9.25	336.67447297246576	1.2212710475622734
Position_2	37	80	50.04480971875	327.6663472627061	Position_2	Position_2_80	9.25	336.67447297246576	0.9732438113581116
Position_2	37	81	38.60980657617187	508.98862552397753	Position_2	Position_2_81	9.25	336.67447297246576	1.5118123480826067
Position_2	37	82	32.459058005859376	651.8658790755064	Position_2	Position_2_82	9.25	336.67447297246576	1.9361903898452615
Position_2	37	87	52.432930472656246	114.02957469681648	Position_2	Position_2_87	9.25	336.67447297246576	0.3386938537099668
Position_2	37	89	40.638653515625	165.39379066279074	Position_2	Position_2_89	9.25	336.67447297246576	0.4912572943310648
Position_2	37	90	39.530533625	311.09647141297603	Position_2	Position_2_90	9.25	336.67447297246576	0.9240274995200436
Position_2	37	91	62.960012242187496	192.8404659219973	Position_2	Position_2_91	9.25	336.67447297246576	0.5727801820536847
Position_2	37	92	46.10036522265625	154.00456444057602	Position_2	Position_2_92	9.25	336.67447297246576	0.457428693897951
Position_2	37	93	35.629409019531245	301.4671175771457	Position_2	Position_2_93	9.25	336.67447297246576	0.8954261216050098
Position_2	37	94	34.878545646484376	196.7425851882356	Position_2	Position_2_94	9.25	336.67447297246576	0.5843703665775867
Position_2	37	97	24.70207579296875	179.03064537950235	Position_2	Position_2_97	9.25	336.67447297246576	0.5317618642092417
Position_2	37	98	27.98984336328125	262.8317333590328	Position_2	Position_2_98	9.25	336.67447297246576	0.7806702154710968
Position_2	37	101	37.70577941796875	470.3548238985228	Position_2	Position_2_101	9.25	336.67447297246576	1.3970611426099708
Position_2	37	105	43.47511070117187	618.8883170460299	Position_2	Position_2_105	9.25	336.67447297246576	1.8382395064939907
Position_2	37	106	59.7435259609375	185.8348397228472	Position_2	Position_2_106	9.25	336.67447297246576	0.5519718738463587
Position_2	37	107	24.638408759765625	549.9814050002627	Position_2	Position_2_107	9.25	336.67447297246576	1.6335702559939607
Position_2	37	108	36.107264015625	258.4824824737878	Position_2	Position_2_108	9.25	336.67447297246576	0.7677519480216941
Position_2	37	109	35.72023677148437	689.5011087049793	Position_2	Position_2_109	9.25	336.67447297246576	2.0479756086567593
Position_2	37	110	37.821077292968745	259.1601029708508	Position_2	Position_2_110	9.25	336.67447297246576	0.7697646355031071
Position_2	37	111	35.40377332421875	322.3439030546416	Position_2	Position_2_111	9.25	336.67447297246576	0.9574349376972332
Position_2	37	113	40.95332843164062	306.6022087396402	Position_2	Position_2_113	9.25	336.67447297246576	0.9106785139742836
Position_2	37	114	11.4566760859375	556.9428897048324	Position_2	Position_2_114	9.25	336.67447297246576	1.6542474538911087
Position_2	37	115	45.07228210546874	439.2943750588921	Position_2	Position_2_115	9.25	336.67447297246576	1.3048045228389469
Position_2	37	116	22.375295421875	374.64150205225855	Position_2	Position_2_116	9.25	336.67447297246576	1.1127707388819403
Position_2	37	117	37.127166162109376	526.6981443837328	Position_2	Position_2_117	9.25	336.67447297246576	1.564413659680126
Position_2	37	118	31.295337669921874	853.191138038659	Position_2	Position_2_118	9.25	336.67447297246576	2.534172343112082
Position_2	37	119	39.66309290625	482.6485261394421	Position_2	Position_2_119	9.25	336.67447297246576	1.4335762431828756
Position_2	37	120	38.314020421875	381.2579220003692	Position_2	Position_2_120	9.25	336.67447297246576	1.1324230157228155
Position_2	37	121	37.250135484375	757.3420840288939	Position_2	Position_2_121	9.25	336.67447297246576	2.249478783889955
Position_2	37	122	41.11060739843749	400.1215047935109	Position_2	Position_2_122	9.25	336.67447297246576	1.1884521605124307
Position_2	37	123	40.6230246640625	523.7494226545854	Position_2	Position_2_123	9.25	336.67447297246576	1.5556552833675013
Position_2	37	124	29.18625638671875	300.8689425216592	Position_2	Position_2_124	9.25	336.67447297246576	0.8936494052112622
Position_2	37	130	28.212788462890625	328.84107934693816	Position_2	Position_2_130	9.25	336.67447297246576	0.9767330336738412
Position_2	37	132	22.44012448046875	670.1813260457565	Position_2	Position_2_132	9.25	336.67447297246576	1.9905914461788312
Position_2	37	133	37.908613939453126	701.5279541327394	Position_2	Position_2_133	9.25	336.67447297246576	2.083698083608829
Position_2	37	134	46.20835299609375	165.7451310687695	Position_2	Position_2_134	9.25	336.67447297246576	0.4923008554982564
Position_2	37	135	48.302104382812495	509.78948177394005	Position_2	Position_2_135	9.25	336.67447297246576	1.5141910738674629
Position_2	37	137	28.629123703125	624.8132960110328	Position_2	Position_2_137	9.25	336.67447297246576	1.8558380458566333
Position_2	37	141	53.0720756328125	163.75035882708852	Position_2	Position_2_141	9.25	336.67447297246576	0.4863759268154569
Position_2	37	142	40.47964320898437	570.4866300049251	Position_2	Position_2_142	9.25	336.67447297246576	1.6944754527070462
Position_2	37	143	25.741984533203123	352.6016673251893	Position_2	Position_2_143	9.25	336.67447297246576	1.047307401158466
Position_2	37	144	20.168271255859374	446.5972875825167	Position_2	Position_2_144	9.25	336.67447297246576	1.3264958392584778
Position_2	37	145	35.61139632617187	279.8542328618459	Position_2	Position_2_145	9.25	336.67447297246576	0.8312309228289286
Position_2	37	146	23.10001972265625	256.9529861395501	Position_2	Position_2_146	9.25	336.67447297246576	0.7632089949408326
Position_2	37	147	21.801326368164062	241.3177771940609	Position_2	Position_2_147	9.25	336.67447297246576	0.7167688570609171
Position_2	37	148	32.86169590429687	519.7410224448629	Position_2	Position_2_148	9.25	336.67447297246576	1.54374942019251
Position_2	37	155	15.784570763671876	309.7901637692207	Position_2	Position_2_155	9.25	336.67447297246576	0.9201474677723971
Position_2	37	156	29.47191186328125	400.2115660061832	Position_2	Position_2_156	9.25	336.67447297246576	1.188719662862333
Position_2	37	157	24.094323515625	347.7345427853664	Position_2	Position_2_157	9.25	336.67447297246576	1.0328509307974922
Position_2	37	158	29.179819753906248	242.39191470692765	Position_2	Position_2_158	9.25	336.67447297246576	0.7199592905481467
Position_2	37	161	5.242648149169922	875.9204750122186	Position_2	Position_2_161	9.25	336.67447297246576	2.6016836598236956
Position_2	37	163	9.649454944335938	229.16172229849008	Position_2	Position_2_163	9.25	336.67447297246576	0.6806626005091618
Position_2	37	164	62.63220669921875	341.8399511134825	Position_2	Position_2_164	9.25	336.67447297246576	1.015342648628544
Position_2	37	167	28.760201207031248	153.0868818377086	Position_2	Position_2_167	9.25	336.67447297246576	0.4547029671899969
Position_2	37	168	2.8503663955078125	535.1525876760809	Position_2	Position_2_168	9.25	336.67447297246576	1.58952528521474
Position_2	37	169	15.66718540234375	401.6736303608061	Position_2	Position_2_169	9.25	336.67447297246576	1.1930623275785335
Position_2	37	170	5.339047188964844	124.94649597292002	Position_2	Position_2_170	9.25	336.67447297246576	0.37111960069256134
Position_2	37	172	9.681629009765624	400.07533323926776	Position_2	Position_2_172	9.25	336.67447297246576	1.1883150204618784
Position_2	37	173	8.297665218261718	304.09586888760015	Position_2	Position_2_173	9.25	336.67447297246576	0.9032341127700229
Position_2	37	174	8.115031611328124	322.3412611428409	Position_2	Position_2_174	9.25	336.67447297246576	0.9574270906164095
Position_2	37	175	3.989684198242187	526.9064847580368	Position_2	Position_2_175	9.25	336.67447297246576	1.5650324781265157
Position_2	37	176	3.9293362163085934	664.6221310064424	Position_2	Position_2_176	9.25	336.67447297246576	1.9740793685323363
Position_2	37	177	9.622769954101562	684.7251272118308	Position_2	Position_2_177	9.25	336.67447297246576	2.0337898539395045
Position_2	37	180	51.7745378046875	146.68085231358214	Position_2	Position_2_180	9.25	336.67447297246576	0.4356755979107989
Position_2	37	181	13.8143658125	415.3509181447652	Position_2	Position_2_181	9.25	336.67447297246576	1.233686992891599
Position_2	37	182	38.108474507812495	428.353666021405	Position_2	Position_2_182	9.25	336.67447297246576	1.272308120777654
Position_2	38	1	59.997216640625	196.60515212592057	Position_2	Position_2_1	9.5	332.43918576267515	0.5914018579815525
Position_2	38	4	66.7374214375	357.3592982997259	Position_2	Position_2_4	9.5	332.43918576267515	1.074961417318718
Position_2	38	7	69.790215515625	211.43228535526063	Position_2	Position_2_7	9.5	332.43918576267515	0.6360028974027145
Position_2	38	12	51.843609425781246	478.8797967162951	Position_2	Position_2_12	9.5	332.43918576267515	1.4405034581517788
Position_2	38	14	81.42187130859375	104.2740769738901	Position_2	Position_2_14	9.5	332.43918576267515	0.31366361560135175
Position_2	38	16	189.871621328125	140.0429947887729	Position_2	Position_2_16	9.5	332.43918576267515	0.42125898746710355
Position_2	38	19	52.753041171875	305.5775079321343	Position_2	Position_2_19	9.5	332.43918576267515	0.919198220363477
Position_2	38	22	66.684202234375	339.1943519456988	Position_2	Position_2_22	9.5	332.43918576267515	1.020320005800538
Position_2	38	25	84.061821421875	100.22725622375408	Position_2	Position_2_25	9.5	332.43918576267515	0.3014904996648177
Position_2	38	27	52.753009976562495	573.1561914504522	Position_2	Position_2_27	9.5	332.43918576267515	1.7240933560089464
Position_2	38	28	48.864899015625	283.7678168505338	Position_2	Position_2_28	9.5	332.43918576267515	0.853593165316897
Position_2	38	31	88.3685006875	130.7598016165288	Position_2	Position_2_31	9.5	332.43918576267515	0.39333450211816134
Position_2	38	33	55.1492051171875	183.094639135186	Position_2	Position_2_33	9.5	332.43918576267515	0.5507613030489592
Position_2	38	36	66.2644277109375	350.0111072483839	Position_2	Position_2_36	9.5	332.43918576267515	1.0528575518117564
Position_2	38	37	62.0370885234375	321.8182403760623	Position_2	Position_2_37	9.5	332.43918576267515	0.9680514637218639
Position_2	38	38	38.07097514257812	351.3137526098952	Position_2	Position_2_38	9.5	332.43918576267515	1.056775998906141
Position_2	38	41	52.2399926640625	481.0153450217576	Position_2	Position_2_41	9.5	332.43918576267515	1.4469273347491274
Position_2	38	44	118.02572830468748	214.07963437156133	Position_2	Position_2_44	9.5	332.43918576267515	0.6439663058385378
Position_2	38	45	49.9909562109375	233.0516772137115	Position_2	Position_2_45	9.5	332.43918576267515	0.7010355192606105
Position_2	38	46	54.00417597265625	261.238175138449	Position_2	Position_2_46	9.5	332.43918576267515	0.7858224491168865
Position_2	38	47	41.9428879375	594.3240413919968	Position_2	Position_2_47	9.5	332.43918576267515	1.7877677086367265
Position_2	38	48	55.47407830078125	311.50971435736204	Position_2	Position_2_48	9.5	332.43918576267515	0.937042706450814
Position_2	38	50	52.617112796875	158.34247389603297	Position_2	Position_2_50	9.5	332.43918576267515	0.4763050827860949
Position_2	38	53	45.817512125	303.7526445831765	Position_2	Position_2_53	9.5	332.43918576267515	0.9137089055440725
Position_2	38	56	69.96455571874999	148.50104337938532	Position_2	Position_2_56	9.5	332.43918576267515	0.44670138100205387
Position_2	38	59	34.605383892578125	393.277642917369	Position_2	Position_2_59	9.5	332.43918576267515	1.183006275313542
Position_2	38	64	42.33132936914063	310.6929977170859	Position_2	Position_2_64	9.5	332.43918576267515	0.9345859664657173
Position_2	38	65	39.7968896015625	257.6080719533791	Position_2	Position_2_65	9.5	332.43918576267515	0.7749028483582041
Position_2	38	66	68.70618360546875	183.6751568109887	Position_2	Position_2_66	9.5	332.43918576267515	0.5525075402576413
Position_2	38	68	50.192082789062496	465.0287576798498	Position_2	Position_2_68	9.5	332.43918576267515	1.3988385773866892
Position_2	38	69	41.79649093554687	612.4711018592097	Position_2	Position_2_69	9.5	332.43918576267515	1.842355318173732
Position_2	38	70	36.886018597656246	225.5532643821456	Position_2	Position_2_70	9.5	332.43918576267515	0.6784797762775346
Position_2	38	71	51.32798210546875	607.1588404001897	Position_2	Position_2_71	9.5	332.43918576267515	1.8263756693040212
Position_2	38	74	54.071375875	199.9764168198169	Position_2	Position_2_74	9.5	332.43918576267515	0.6015428547059972
Position_2	38	75	46.57744553515625	727.6043585381371	Position_2	Position_2_75	9.5	332.43918576267515	2.188684095314703
Position_2	38	76	43.802092167968745	399.82325891962967	Position_2	Position_2_76	9.5	332.43918576267515	1.2026959397171044
Position_2	38	80	47.018791617187496	348.27412632702794	Position_2	Position_2_80	9.5	332.43918576267515	1.0476325933960662
Position_2	38	81	35.2508591015625	469.2773167248943	Position_2	Position_2_81	9.5	332.43918576267515	1.4116185360287414
Position_2	38	82	34.30677196289062	715.5716197229741	Position_2	Position_2_82	9.5	332.43918576267515	2.152488787028293
Position_2	38	87	56.56454684375	110.26088762074646	Position_2	Position_2_87	9.5	332.43918576267515	0.33167235495354797
Position_2	38	89	38.535647519531246	175.3305478272234	Position_2	Position_2_89	9.5	332.43918576267515	0.5274063808843222
Position_2	38	90	39.7718605625	287.6213969739169	Position_2	Position_2_90	9.5	332.43918576267515	0.8651850001198318
Position_2	38	91	64.288776578125	182.5675995682472	Position_2	Position_2_91	9.5	332.43918576267515	0.5491759316802691
Position_2	38	92	50.29486614453125	135.32669667872617	Position_2	Position_2_92	9.5	332.43918576267515	0.40707203745630177
Position_2	38	93	36.294269515625	266.2102004214529	Position_2	Position_2_93	9.5	332.43918576267515	0.8007786441021353
Position_2	38	94	35.882436798828124	173.60529295447373	Position_2	Position_2_94	9.5	332.43918576267515	0.5222166952316166
Position_2	38	97	35.91291721875	160.81493180169838	Position_2	Position_2_97	9.5	332.43918576267515	0.48374240669841634
Position_2	38	98	24.57703458203125	273.0191056046204	Position_2	Position_2_98	9.5	332.43918576267515	0.8212603005216295
Position_2	38	101	38.41715732421875	385.6833293991895	Position_2	Position_2_101	9.5	332.43918576267515	1.1601620564506039
Position_2	38	105	38.7851216328125	547.22137576312	Position_2	Position_2_105	9.5	332.43918576267515	1.646079641627373
Position_2	38	106	60.4556109609375	188.1002293246524	Position_2	Position_2_106	9.5	332.43918576267515	0.5658184635879092
Position_2	38	107	21.223097854492188	635.9288848835163	Position_2	Position_2_107	9.5	332.43918576267515	1.912917947457311
Position_2	38	108	38.47499083398437	254.5289755169999	Position_2	Position_2_108	9.5	332.43918576267515	0.7656407139040025
Position_2	38	109	38.613352443359375	678.0901340214056	Position_2	Position_2_109	9.5	332.43918576267515	2.039741892838972
Position_2	38	110	33.805991011718746	203.22827782069032	Position_2	Position_2_110	9.5	332.43918576267515	0.6113246768862346
Position_2	38	111	24.799311582031248	344.7580339672327	Position_2	Position_2_111	9.5	332.43918576267515	1.0370559450634433
Position_2	38	113	47.20147656640625	337.85767125198066	Position_2	Position_2_113	9.5	332.43918576267515	1.0162991780793666
Position_2	38	114	19.674154403320312	522.0627350270992	Position_2	Position_2_114	9.5	332.43918576267515	1.5704007150342207
Position_2	38	115	50.809094875	395.36228798053344	Position_2	Position_2_115	9.5	332.43918576267515	1.1892770314471244
Position_2	38	116	28.781052673828125	327.0207002733696	Position_2	Position_2_116	9.5	332.43918576267515	0.9837008219206331
Position_2	38	117	29.1889131875	471.1279997777853	Position_2	Position_2_117	9.5	332.43918576267515	1.4171855182984314
Position_2	38	118	43.792676382812495	679.4547699491824	Position_2	Position_2_118	9.5	332.43918576267515	2.0438468118323394
Position_2	38	119	34.458997289062495	430.35826496383095	Position_2	Position_2_119	9.5	332.43918576267515	1.294547343979657
Position_2	38	120	39.1857734296875	365.571206649645	Position_2	Position_2_120	9.5	332.43918576267515	1.0996634040327076
Position_2	38	121	41.65164590039063	708.6188845388714	Position_2	Position_2_121	9.5	332.43918576267515	2.1315744800456433
Position_2	38	122	44.53275917578125	391.8944880162296	Position_2	Position_2_122	9.5	332.43918576267515	1.1788456499709965
Position_2	38	123	33.42805200195313	666.6015260143948	Position_2	Position_2_123	9.5	332.43918576267515	2.0051833675536512
Position_2	38	124	25.746206298828124	315.787624746229	Position_2	Position_2_124	9.5	332.43918576267515	0.9499109559595255
Position_2	38	130	36.560578699218745	320.42579187081367	Position_2	Position_2_130	9.5	332.43918576267515	0.9638628825771529
Position_2	38	132	26.32219914843749	649.7358406123678	Position_2	Position_2_132	9.5	332.43918576267515	1.9544502225926141
Position_2	38	133	39.2834355546875	720.3242059726877	Position_2	Position_2_133	9.5	332.43918576267515	2.1667848942661037
Position_2	38	134	40.20250665234375	172.42824381557497	Position_2	Position_2_134	9.5	332.43918576267515	0.5186760502375604
Position_2	38	135	52.308487171875	403.7285288339104	Position_2	Position_2_135	9.5	332.43918576267515	1.2144432609762434
Position_2	38	137	31.37257986328125	549.8857093842151	Position_2	Position_2_137	9.5	332.43918576267515	1.6540941409258918
Position_2	38	141	45.6560971796875	164.2340492831636	Position_2	Position_2_141	9.5	332.43918576267515	0.49402734790840386
Position_2	38	142	41.84653081640625	567.4681022604955	Position_2	Position_2_142	9.5	332.43918576267515	1.7069831914027278
Position_2	38	143	38.01230715820312	289.3336110713986	Position_2	Position_2_143	9.5	332.43918576267515	0.8703354582210739
Position_2	38	144	29.147506609375	351.2429821206124	Position_2	Position_2_144	9.5	332.43918576267515	1.056563116393147
Position_2	38	145	45.34053059765625	237.57677735279887	Position_2	Position_2_145	9.5	332.43918576267515	0.7146473325873275
Position_2	38	146	28.88370084960937	239.1511899578776	Position_2	Position_2_146	9.5	332.43918576267515	0.7193832742948815
Position_2	38	147	27.925399046875	238.5982871638857	Position_2	Position_2_147	9.5	332.43918576267515	0.7177201045553592
Position_2	38	148	31.843964431640625	545.061052280874	Position_2	Position_2_148	9.5	332.43918576267515	1.6395812395894491
Position_2	38	155	29.22181904296875	306.8336739083156	Position_2	Position_2_155	9.5	332.43918576267515	0.9229768542609803
Position_2	38	156	44.2952328671875	302.7145057350476	Position_2	Position_2_156	9.5	332.43918576267515	0.9105861122856688
Position_2	38	157	32.89014602929687	262.0686506772697	Position_2	Position_2_157	9.5	332.43918576267515	0.7883205768177937
Position_2	38	158	27.168938714843748	216.5918768610709	Position_2	Position_2_158	9.5	332.43918576267515	0.6515233045231122
Position_2	38	161	16.048576693359376	628.0515416363363	Position_2	Position_2_161	9.5	332.43918576267515	1.8892223556482168
Position_2	38	163	26.474401078125	122.90758730679524	Position_2	Position_2_163	9.5	332.43918576267515	0.36971449988611654
Position_2	38	164	68.861011140625	379.6211354595273	Position_2	Position_2_164	9.5	332.43918576267515	1.1419265589542589
Position_2	38	167	37.76246130078125	127.18475857690318	Position_2	Position_2_167	9.5	332.43918576267515	0.3825805260746218
Position_2	38	168	15.049099677734374	454.841321243935	Position_2	Position_2_168	9.5	332.43918576267515	1.3681940659325325
Position_2	38	169	16.592595647460936	417.81114756643166	Position_2	Position_2_169	9.5	332.43918576267515	1.2568047494398047
Position_2	38	170	20.53003939550781	127.35113455729156	Position_2	Position_2_170	9.5	332.43918576267515	0.38308099649902944
Position_2	38	172	18.3471591015625	324.2100480191926	Position_2	Position_2_172	9.5	332.43918576267515	0.9752461860818139
Position_2	38	173	16.167020095703123	269.00737385756764	Position_2	Position_2_173	9.5	332.43918576267515	0.809192734726553
Position_2	38	174	17.575159604492185	230.0324568218313	Position_2	Position_2_174	9.5	332.43918576267515	0.6919534960780738
Position_2	38	175	17.49985801953125	315.5862338740399	Position_2	Position_2_175	9.5	332.43918576267515	0.9493051583255099
Position_2	38	176	11.214985203125	356.5849767667026	Position_2	Position_2_176	9.5	332.43918576267515	1.0726322047403427
Position_2	38	177	15.192452537109377	601.6395924262052	Position_2	Position_2_177	9.5	332.43918576267515	1.8097733907208804
Position_2	38	180	49.958388304687496	123.320726928388	Position_2	Position_2_180	9.5	332.43918576267515	0.3709572523632198
Position_2	38	181	18.101975643554688	458.9843657469575	Position_2	Position_2_181	9.5	332.43918576267515	1.3806566295545606
Position_2	38	182	29.072643058593748	462.5359596663139	Position_2	Position_2_182	9.5	332.43918576267515	1.3913400690269813
Position_2	38	191	10.28057641015625	262.80257030070914	Position_2	Position_2_191	9.5	332.43918576267515	0.7905282576655122
Position_2	38	193	7.349908730957031	1102.248867024189	Position_2	Position_2_193	9.5	332.43918576267515	3.3156406170813835
Position_2	38	194	7.282045278320312	674.7907977840232	Position_2	Position_2_194	9.5	332.43918576267515	2.0298172618728203
Position_2	38	195	17.142593703124998	520.4218863773586	Position_2	Position_2_195	9.5	332.43918576267515	1.565464929122051
Position_2	38	196	2.4958570151367185	445.2712341265479	Position_2	Position_2_196	9.5	332.43918576267515	1.339406583808752
Position_2	38	197	25.33145162109375	316.8543624123498	Position_2	Position_2_197	9.5	332.43918576267515	0.9531197764349862
Position_2	38	198	3.5701439645996094	456.8043079013596	Position_2	Position_2_198	9.5	332.43918576267515	1.3740988651905417
Position_2	38	199	5.154521716308594	368.6453527159244	Position_2	Position_2_199	9.5	332.43918576267515	1.1089106474322086
Position_2	38	200	4.885728605957031	573.4291184743892	Position_2	Position_2_200	9.5	332.43918576267515	1.7249143393214608
Position_2	38	201	9.562490861816404	983.1967067651284	Position_2	Position_2_201	9.5	332.43918576267515	2.957523507674039
Position_2	38	202	15.356264322265623	692.5946599685457	Position_2	Position_2_202	9.5	332.43918576267515	2.0833725073041833
Position_2	38	203	8.832792858398436	609.7677673751036	Position_2	Position_2_203	9.5	332.43918576267515	1.8342235015892816
Position_2	39	1	60.794319265625	216.88273270449216	Position_2	Position_2_1	9.75	319.3860420296999	0.6790613995721331
Position_2	39	4	66.0889228828125	349.19114520276685	Position_2	Position_2_4	9.75	319.3860420296999	1.0933199928952917
Position_2	39	7	76.77149248828124	178.46964424291153	Position_2	Position_2_7	9.75	319.3860420296999	0.5587897426848588
Position_2	39	12	54.3570105546875	375.8957900750379	Position_2	Position_2_12	9.75	319.3860420296999	1.1769324285000629
Position_2	39	14	90.962765265625	99.93989845474668	Position_2	Position_2_14	9.75	319.3860420296999	0.3129125425132173
Position_2	39	16	198.85443634375	129.66747363070732	Position_2	Position_2_16	9.75	319.3860420296999	0.40598979469068175
Position_2	39	19	57.135036320312494	279.57326362545325	Position_2	Position_2_19	9.75	319.3860420296999	0.8753459038120881
Position_2	39	22	61.59477538671874	273.9858231828883	Position_2	Position_2_22	9.75	319.3860420296999	0.8578515875074157
Position_2	39	25	76.5633313671875	102.017006905075	Position_2	Position_2_25	9.75	319.3860420296999	0.3194159840447516
Position_2	39	27	49.66455965625	557.3937326197675	Position_2	Position_2_27	9.75	319.3860420296999	1.7452037949984525
Position_2	39	28	44.490567515625	261.3737543937306	Position_2	Position_2_28	9.75	319.3860420296999	0.8183631092100928
Position_2	39	31	87.64743143749999	142.62064647321864	Position_2	Position_2_31	9.75	319.3860420296999	0.44654627223802174
Position_2	39	33	55.19224944921875	172.48971247048894	Position_2	Position_2_33	9.75	319.3860420296999	0.5400665331969924
Position_2	39	36	72.0805441640625	283.4956928600984	Position_2	Position_2_36	9.75	319.3860420296999	0.8876270580219532
Position_2	39	37	55.139565765624994	393.2644058823376	Position_2	Position_2_37	9.75	319.3860420296999	1.2313136898004067
Position_2	39	38	41.407459392578126	320.36440740563535	Position_2	Position_2_38	9.75	319.3860420296999	1.00306326904494
Position_2	39	41	58.878438351562494	412.9484848015961	Position_2	Position_2_41	9.75	319.3860420296999	1.2929446827961122
Position_2	39	44	110.984041609375	217.82711264401448	Position_2	Position_2_44	9.75	319.3860420296999	0.6820182599706677
Position_2	39	45	52.698386984375	227.98565341361345	Position_2	Position_2_45	9.75	319.3860420296999	0.713824724351645
Position_2	39	46	45.47555430859375	230.070234165222	Position_2	Position_2_46	9.75	319.3860420296999	0.7203515617123544
Position_2	39	47	44.2469425234375	492.7195437692715	Position_2	Position_2_47	9.75	319.3860420296999	1.5427084434812377
Position_2	39	48	73.27329693749999	274.5435940036008	Position_2	Position_2_48	9.75	319.3860420296999	0.859597971967951
Position_2	39	50	48.59013590234375	161.29963999943016	Position_2	Position_2_50	9.75	319.3860420296999	0.5050303356225905
Position_2	39	53	46.509528140625	318.4068506602868	Position_2	Position_2_53	9.75	319.3860420296999	0.996934144763527
Position_2	39	56	72.88167098437499	153.50714372692835	Position_2	Position_2_56	9.75	319.3860420296999	0.4806319736184765
Position_2	39	59	37.88636648242187	383.72893966594734	Position_2	Position_2_59	9.75	319.3860420296999	1.2014580763371747
Position_2	39	64	23.23946016992188	427.2986723264257	Position_2	Position_2_64	9.75	319.3860420296999	1.3378752233846551
Position_2	39	65	46.7579468125	205.34731959300169	Position_2	Position_2_65	9.75	319.3860420296999	0.642943937963032
Position_2	39	66	61.3403932109375	195.9316395021218	Position_2	Position_2_66	9.75	319.3860420296999	0.6134633757222928
Position_2	39	68	37.827862273437496	345.4281774993388	Position_2	Position_2_68	9.75	319.3860420296999	1.0815381138892013
Position_2	39	69	45.1677033671875	525.5925750932804	Position_2	Position_2_69	9.75	319.3860420296999	1.6456341415333522
Position_2	39	70	38.02213628125	169.23349598302727	Position_2	Position_2_70	9.75	319.3860420296999	0.5298712959011844
Position_2	39	71	48.9086452421875	558.3188598334954	Position_2	Position_2_71	9.75	319.3860420296999	1.7481003749737345
Position_2	39	74	54.3019404296875	157.31613568455643	Position_2	Position_2_74	9.75	319.3860420296999	0.49255795489624904
Position_2	39	75	45.843903359375	584.8791418774251	Position_2	Position_2_75	9.75	319.3860420296999	1.8312608095222798
Position_2	39	76	42.09040537109375	374.0271029027461	Position_2	Position_2_76	9.75	319.3860420296999	1.171081555492538
Position_2	39	80	49.695952539062496	467.9292636138127	Position_2	Position_2_80	9.75	319.3860420296999	1.4650898976051672
Position_2	39	81	43.2224676640625	356.7467806401244	Position_2	Position_2_81	9.75	319.3860420296999	1.1169767419170757
Position_2	39	82	39.96417186523437	630.3014679102863	Position_2	Position_2_82	9.75	319.3860420296999	1.9734784397737524
Position_2	39	87	55.1697732265625	108.41081357065134	Position_2	Position_2_87	9.75	319.3860420296999	0.3394350388066431
Position_2	39	89	42.3817851875	158.5642998638993	Position_2	Position_2_89	9.75	319.3860420296999	0.49646596593959574
Position_2	39	90	43.084017667968745	305.332536123542	Position_2	Position_2_90	9.75	319.3860420296999	0.9559983716982502
Position_2	39	91	64.0018005	182.7872683943362	Position_2	Position_2_91	9.75	319.3860420296999	0.57230825502806
Position_2	39	92	54.28622319140625	129.28650729172935	Position_2	Position_2_92	9.75	319.3860420296999	0.4047969863370138
Position_2	39	93	41.886377628906246	193.6554142109904	Position_2	Position_2_93	9.75	319.3860420296999	0.6063364979268012
Position_2	39	94	37.258953359375	159.2867380254474	Position_2	Position_2_94	9.75	319.3860420296999	0.4987279250313488
Position_2	39	97	13.987178745117188	413.42283193726274	Position_2	Position_2_97	9.75	319.3860420296999	1.2944298670973802
Position_2	39	98	33.94431882617187	222.7246961105303	Position_2	Position_2_98	9.75	319.3860420296999	0.697352629110257
Position_2	39	101	34.624782177734374	389.39491998838935	Position_2	Position_2_101	9.75	319.3860420296999	1.219198301571924
Position_2	39	105	44.61585308984375	492.63719169883865	Position_2	Position_2_105	9.75	319.3860420296999	1.542450598555049
Position_2	39	106	65.39847183203125	150.5394138923235	Position_2	Position_2_106	9.75	319.3860420296999	0.4713399901124193
Position_2	39	107	25.02708675585937	660.9924058317049	Position_2	Position_2_107	9.75	319.3860420296999	2.06957198765198
Position_2	39	108	43.973681984375	233.16868753289648	Position_2	Position_2_108	9.75	319.3860420296999	0.7300528415428185
Position_2	39	109	41.24084262890625	593.557453325457	Position_2	Position_2_109	9.75	319.3860420296999	1.8584326652266843
Position_2	39	110	30.982765837890625	213.7932035042525	Position_2	Position_2_110	9.75	319.3860420296999	0.6693880613742403
Position_2	39	111	25.24137515625	318.4076766537645	Position_2	Position_2_111	9.75	319.3860420296999	0.9969367309550602
Position_2	39	113	55.749153367187496	300.4854515632732	Position_2	Position_2_113	9.75	319.3860420296999	0.9408221149981592
Position_2	39	114	21.639555276367187	514.5735536119672	Position_2	Position_2_114	9.75	319.3860420296999	1.6111335058409242
Position_2	39	115	59.366405828125	287.1729951243203	Position_2	Position_2_115	9.75	319.3860420296999	0.8991407179203401
Position_2	39	116	30.736374861328123	314.3553168106227	Position_2	Position_2_116	9.75	319.3860420296999	0.9842487630733424
Position_2	39	117	27.827406771484373	425.238535931837	Position_2	Position_2_117	9.75	319.3860420296999	1.3314249214819907
Position_2	39	118	34.5790784453125	742.5615832620896	Position_2	Position_2_118	9.75	319.3860420296999	2.3249656702062085
Position_2	39	119	36.765446115234376	348.7306547308669	Position_2	Position_2_119	9.75	319.3860420296999	1.0918781939081676
Position_2	39	120	41.37416879492187	393.92648667255673	Position_2	Position_2_120	9.75	319.3860420296999	1.2333866695274218
Position_2	39	121	42.50699537304687	610.2648183402858	Position_2	Position_2_121	9.75	319.3860420296999	1.910743545528946
Position_2	39	122	42.13351729296875	359.5158353702052	Position_2	Position_2_122	9.75	319.3860420296999	1.1256466722386496
Position_2	39	123	35.059813808593745	602.9437393336547	Position_2	Position_2_123	9.75	319.3860420296999	1.8878211943826477
Position_2	39	124	21.84885632617188	371.2169893740025	Position_2	Position_2_124	9.75	319.3860420296999	1.1622830697763642
Position_2	39	130	46.7004330546875	273.8324765237193	Position_2	Position_2_130	9.75	319.3860420296999	0.8573714580121051
Position_2	39	132	43.02655330273437	489.2659754387234	Position_2	Position_2_132	9.75	319.3860420296999	1.531895296142047
Position_2	39	133	39.079750960937496	664.5811712727354	Position_2	Position_2_133	9.75	319.3860420296999	2.0808084381187064
Position_2	39	134	34.226904164062496	170.28236229900153	Position_2	Position_2_134	9.75	319.3860420296999	0.5331553038976163
Position_2	39	135	43.59487470507812	404.77999885793497	Position_2	Position_2_135	9.75	319.3860420296999	1.2673690944211464
Position_2	39	137	38.6428918046875	515.3304065210128	Position_2	Position_2_137	9.75	319.3860420296999	1.6135032177551827
Position_2	39	141	45.379145195312496	149.90523508746273	Position_2	Position_2_141	9.75	319.3860420296999	0.46935437170270244
Position_2	39	142	47.0479488359375	526.1552187077517	Position_2	Position_2_142	9.75	319.3860420296999	1.6473957827462735
Position_2	39	143	33.5262990390625	393.0290518633391	Position_2	Position_2_143	9.75	319.3860420296999	1.2305767946702912
Position_2	39	144	35.69895376953125	283.5710688202443	Position_2	Position_2_144	9.75	319.3860420296999	0.8878630606965436
Position_2	39	145	48.594310875	226.70104285908187	Position_2	Position_2_145	9.75	319.3860420296999	0.709802599444846
Position_2	39	146	36.62015134765625	186.68357996337176	Position_2	Position_2_146	9.75	319.3860420296999	0.5845076346386231
Position_2	39	147	34.826207710937496	244.5298577936486	Position_2	Position_2_147	9.75	319.3860420296999	0.765624747530168
Position_2	39	148	38.608626353515625	489.520505408846	Position_2	Position_2_148	9.75	319.3860420296999	1.5326922313133684
Position_2	39	155	30.50058769140625	302.9418598549879	Position_2	Position_2_155	9.75	319.3860420296999	0.9485131470673885
Position_2	39	156	47.6661359453125	315.442073575158	Position_2	Position_2_156	9.75	319.3860420296999	0.9876514063373654
Position_2	39	157	43.016973742187496	224.07544698093028	Position_2	Position_2_157	9.75	319.3860420296999	0.7015818398228353
Position_2	39	158	39.74964430078125	222.40989677335332	Position_2	Position_2_158	9.75	319.3860420296999	0.6963669901162158
Position_2	39	161	21.40020534179688	523.7243916496199	Position_2	Position_2_161	9.75	319.3860420296999	1.6397848457038031
Position_2	39	163	35.701400001953125	92.76813740556877	Position_2	Position_2_163	9.75	319.3860420296999	0.2904577069681154
Position_2	39	164	74.8835053828125	336.3128580258221	Position_2	Position_2_164	9.75	319.3860420296999	1.0529979829066798
Position_2	39	167	37.1158396640625	141.35666809799892	Position_2	Position_2_167	9.75	319.3860420296999	0.4425887468333825
Position_2	39	168	29.832441289062498	347.65764189331355	Position_2	Position_2_168	9.75	319.3860420296999	1.0885185829786033
Position_2	39	169	19.365142736328124	403.6708101551071	Position_2	Position_2_169	9.75	319.3860420296999	1.263896216596621
Position_2	39	170	35.70593112109375	126.83100273342852	Position_2	Position_2_170	9.75	319.3860420296999	0.397108783863618
Position_2	39	172	22.66971678125	333.50764292640247	Position_2	Position_2_172	9.75	319.3860420296999	1.0442148342080315
Position_2	39	173	19.390483728515623	244.2607105447342	Position_2	Position_2_173	9.75	319.3860420296999	0.7647820455535757
Position_2	39	174	25.790516640625	194.6802707316018	Position_2	Position_2_174	9.75	319.3860420296999	0.6095453310808691
Position_2	39	175	28.846963169921874	237.1975355299448	Position_2	Position_2_175	9.75	319.3860420296999	0.7426671936649243
Position_2	39	176	22.285450322265625	334.8608038702245	Position_2	Position_2_176	9.75	319.3860420296999	1.048451590877868
Position_2	39	177	17.920716580078125	630.305365248657	Position_2	Position_2_177	9.75	319.3860420296999	1.9734906423682865
Position_2	39	180	47.77209082421875	141.61187256777106	Position_2	Position_2_180	9.75	319.3860420296999	0.44338779386796895
Position_2	39	181	24.04888234375	392.9674750096908	Position_2	Position_2_181	9.75	319.3860420296999	1.2303839970976205
Position_2	39	182	39.61309721875	403.4187626990837	Position_2	Position_2_182	9.75	319.3860420296999	1.2631070541948402
Position_2	39	191	22.79923191992188	214.04856419213783	Position_2	Position_2_191	9.75	319.3860420296999	0.6701875975288655
Position_2	39	193	13.742646489257812	957.1664388138088	Position_2	Position_2_193	9.75	319.3860420296999	2.9968950199921425
Position_2	39	194	16.373631849609374	641.4261836922115	Position_2	Position_2_194	9.75	319.3860420296999	2.0083100050833305
Position_2	39	195	21.68912982714844	598.4828129122802	Position_2	Position_2_195	9.75	319.3860420296999	1.8738540015991898
Position_2	39	196	12.687665213867186	412.1513302165876	Position_2	Position_2_196	9.75	319.3860420296999	1.2904487860438854
Position_2	39	197	42.07475312304688	235.65313835713323	Position_2	Position_2_197	9.75	319.3860420296999	0.7378316749835289
Position_2	39	198	10.450250314453124	501.02695967155296	Position_2	Position_2_198	9.75	319.3860420296999	1.5687190225581684
Position_2	39	199	12.042566948242188	272.07456720466416	Position_2	Position_2_199	9.75	319.3860420296999	0.8518674312616447
Position_2	39	200	21.149259849609376	303.44864696685016	Position_2	Position_2_200	9.75	319.3860420296999	0.9500999011679798
Position_2	39	201	15.462931494140625	822.3168146510146	Position_2	Position_2_201	9.75	319.3860420296999	2.5746798746281683
Position_2	39	202	29.0015021484375	637.6237866714744	Position_2	Position_2_202	9.75	319.3860420296999	1.9964046726005056
Position_2	39	203	35.0399891875	346.5550645380239	Position_2	Position_2_203	9.75	319.3860420296999	1.08506640533088
Position_2	39	210	52.689444328125	279.2842764044576	Position_2	Position_2_210	9.75	319.3860420296999	0.8744410827398862
Position_2	39	212	42.748262519531245	119.70299929166232	Position_2	Position_2_212	9.75	319.3860420296999	0.37479095370276405
Position_2	39	213	6.54419944921875	150.6968856684532	Position_2	Position_2_213	9.75	319.3860420296999	0.47183303537867133
Position_2	39	214	11.829998189453123	411.4640568549462	Position_2	Position_2_214	9.75	319.3860420296999	1.2882969281941379
Position_2	39	215	17.31665834765625	765.1729236219215	Position_2	Position_2_215	9.75	319.3860420296999	2.3957619398745282
Position_2	39	217	22.664899705078124	551.498873999697	Position_2	Position_2_217	9.75	319.3860420296999	1.7267469501638797
Position_2	39	220	5.059762380126953	405.6561663024802	Position_2	Position_2_220	9.75	319.3860420296999	1.270112381006174
Position_2	39	221	4.625404697998047	523.6195617651878	Position_2	Position_2_221	9.75	319.3860420296999	1.6394566225799436
Position_2	39	222	6.52210276953125	418.0728795707485	Position_2	Position_2_222	9.75	319.3860420296999	1.3089891997593046
Position_2	39	223	11.571413745117187	352.6424271445065	Position_2	Position_2_223	9.75	319.3860420296999	1.104125981534641
Position_2	39	224	13.582285685546877	526.8837572678095	Position_2	Position_2_224	9.75	319.3860420296999	1.6496768422297372
Position_2	39	225	11.115483854492188	799.1340746873598	Position_2	Position_2_225	9.75	319.3860420296999	2.502094548681147
Position_2	39	226	9.116288709472656	220.8814476802073	Position_2	Position_2_226	9.75	319.3860420296999	0.6915814049872203
Position_2	39	229	12.587430775390624	132.63041682343453	Position_2	Position_2_229	9.75	319.3860420296999	0.41526679118651383
Position_4	0	1	71.6636708046875	1546.1211104813626	Position_4	Position_4_1	0.0	1585.6679280465582	0.975059836384586
Position_4	0	2	42.29647640625	1625.214745611754	Position_4	Position_4_2	0.0	1585.6679280465582	1.024940163615414
Position_4	1	1	77.70944194921874	1460.3747230106787	Position_4	Position_4_1	0.25	1498.3727453607135	0.9746404741625975
Position_4	1	2	49.618510175781246	1536.370767710748	Position_4	Position_4_2	0.25	1498.3727453607135	1.0253595258374024
Position_4	2	1	70.1541920234375	1495.178614330051	Position_4	Position_4_1	0.5	1511.5242458332705	0.9891859945030466
Position_4	2	2	53.10957759765625	1527.8698773364897	Position_4	Position_4_2	0.5	1511.5242458332705	1.0108140054969534
Position_4	2	4	7.123650429199218	1404.4564991353468	Position_4	Position_4_4	0.5	1511.5242458332705	0.9291657100486009
Position_4	2	5	0.5321794393920898	2143.476807404147	Position_4	Position_4_5	0.5	1511.5242458332705	1.4180895961893718
Position_4	3	1	65.8073331953125	1304.4949425096618	Position_4	Position_4_1	0.75	1510.625185870671	0.8635464009941003
Position_4	3	2	50.546066398437496	1496.874994400786	Position_4	Position_4_2	0.75	1510.625185870671	0.9908976815701904
Position_4	3	4	22.921956878906247	1524.3753773405558	Position_4	Position_4_4	0.75	1510.625185870671	1.0091023184298094
Position_4	3	5	2.082718807006836	1613.0243694799312	Position_4	Position_4_5	0.75	1510.625185870671	1.0677859634322469
Position_4	4	1	68.2871109765625	1089.3159343169305	Position_4	Position_4_1	1.0	1186.6789186328197	0.9179533884127126
Position_4	4	2	49.327421515625	1284.041902948709	Position_4	Position_4_2	1.0	1186.6789186328197	1.0820466115872875
Position_4	4	4	36.459396703125	1437.5038686537457	Position_4	Position_4_4	1.0	1186.6789186328197	1.211367157604774
Position_4	4	5	14.544160651367187	1048.8319895549969	Position_4	Position_4_5	1.0	1186.6789186328197	0.8838380568548087
Position_4	5	1	74.65649709374999	1072.3080377617102	Position_4	Position_4_1	1.25	1085.3625071426218	0.9879722495525671
Position_4	5	2	50.87593083203125	1075.6765866304772	Position_4	Position_4_2	1.25	1085.3625071426218	0.9910758659448775
Position_4	5	4	45.13630528515625	1320.7729154431868	Position_4	Position_4_4	1.25	1085.3625071426218	1.2168956516844478
Position_4	5	5	29.64430755859375	1095.048427654766	Position_4	Position_4_5	1.25	1085.3625071426218	1.0089241340551223
Position_4	6	1	74.95414196875	1102.7371151840398	Position_4	Position_4_1	1.5	1193.328174009752	0.9240853766811576
Position_4	6	2	51.94120916015625	825.4689838015353	Position_4	Position_4_2	1.5	1193.328174009752	0.6917367760017282
Position_4	6	4	54.02414097265625	1255.4616672122029	Position_4	Position_4_4	1.5	1193.328174009752	1.0520673981857593
Position_4	6	5	39.44111226171875	1193.328174009752	Position_4	Position_4_5	1.5	1193.328174009752	1.0
Position_4	6	7	2.446039888305664	1734.718430585233	Position_4	Position_4_7	1.5	1193.328174009752	1.4536809474265011
Position_4	7	1	74.15267719921874	1079.2957137832084	Position_4	Position_4_1	1.75	1224.6915350397032	0.8812796389159485
Position_4	7	2	54.851726617187495	777.0897456554827	Position_4	Position_4_2	1.75	1224.6915350397032	0.6345187530264838
Position_4	7	4	43.268496347656246	1468.1637555606692	Position_4	Position_4_4	1.75	1224.6915350397032	1.1988028932633006
Position_4	7	5	45.39514319140625	1106.4577836449726	Position_4	Position_4_5	1.75	1224.6915350397032	0.9034583419482052
Position_4	7	7	14.896584495117189	1342.925286434434	Position_4	Position_4_7	1.75	1224.6915350397032	1.0965416580517948
Position_4	7	9	1.3128249122924804	1593.3651960921163	Position_4	Position_4_9	1.75	1224.6915350397032	1.3010338934370613
Position_4	8	1	67.1519135546875	1019.7425961793264	Position_4	Position_4_1	2.0	1240.4753703820095	0.8220579146728987
Position_4	8	2	54.4597263203125	872.6334883298088	Position_4	Position_4_2	2.0	1240.4753703820095	0.7034670007684858
Position_4	8	4	49.1436291328125	1425.97759917825	Position_4	Position_4_4	2.0	1240.4753703820095	1.149541242998734
Position_4	8	5	48.70127440234375	1085.1265858559216	Position_4	Position_4_5	2.0	1240.4753703820095	0.8747667319841687
Position_4	8	7	29.24512194140625	1395.8241549080974	Position_4	Position_4_7	2.0	1240.4753703820095	1.1252332680158315
Position_4	8	9	3.500103989013672	1522.8527134832048	Position_4	Position_4_9	2.0	1240.4753703820095	1.2276363963713652
Position_4	9	1	73.6081162265625	1079.2773338207387	Position_4	Position_4_1	2.25	1185.9713671866098	0.9100365857744329
Position_4	9	2	56.4797267890625	770.787318172503	Position_4	Position_4_2	2.25	1185.9713671866098	0.6499206806324368
Position_4	9	4	44.514873863281245	1338.9029343573643	Position_4	Position_4_4	2.25	1185.9713671866098	1.12895047165729
Position_4	9	5	46.404587109375	1125.8349231459938	Position_4	Position_4_5	2.25	1185.9713671866098	0.9492935110370555
Position_4	9	7	38.63740402929688	1188.1873884608292	Position_4	Position_4_7	2.25	1185.9713671866098	1.001868528478454
Position_4	9	9	21.8199044765625	1183.7553459123903	Position_4	Position_4_9	2.25	1185.9713671866098	0.9981314715215458
Position_4	9	11	1.491459588867187	1308.6573302948063	Position_4	Position_4_11	2.25	1185.9713671866098	1.1034476602915255
Position_4	9	12	2.461786209716797	2034.1018199544928	Position_4	Position_4_12	2.25	1185.9713671866098	1.7151356906531723
Position_4	10	1	75.1648663046875	1129.5886645791315	Position_4	Position_4_1	2.5	1118.712105601817	1.009722393208093
Position_4	10	2	53.05594245703125	659.9251800928528	Position_4	Position_4_2	2.5	1118.712105601817	0.5898972369999005
Position_4	10	4	46.65158639453125	1107.8355466245025	Position_4	Position_4_4	2.5	1118.712105601817	0.990277606791907
Position_4	10	5	44.8997356328125	1135.2076597144785	Position_4	Position_4_5	2.5	1118.712105601817	1.0147451288227436
Position_4	10	7	45.6525617109375	1092.036982063628	Position_4	Position_4_7	2.5	1118.712105601817	0.9761555064930321
Position_4	10	9	35.011559859375	1245.2703426517776	Position_4	Position_4_9	2.5	1118.712105601817	1.1131285130608986
Position_4	10	11	5.23455783984375	1077.8824626391963	Position_4	Position_4_11	2.5	1118.712105601817	0.9635029935242757
Position_4	10	12	16.16389796484375	1209.7977642261526	Position_4	Position_4_12	2.5	1118.712105601817	1.0814201063600144
Position_4	11	1	73.98816871875	1171.2992389866226	Position_4	Position_4_1	2.75	1154.3623237909	1.0146720963138351
Position_4	11	2	54.3219886171875	637.8693824616346	Position_4	Position_4_2	2.75	1154.3623237909	0.5525729394622703
Position_4	11	4	46.464773265625	1249.283329864234	Position_4	Position_4_4	2.75	1154.3623237909	1.0822280874185286
Position_4	11	5	49.909229691406246	803.82498312118	Position_4	Position_4_5	2.75	1154.3623237909	0.6963368143213794
Position_4	11	7	50.4278153671875	1085.0342090668366	Position_4	Position_4_7	2.75	1154.3623237909	0.9399425004651993
Position_4	11	9	42.473088667968746	1154.3623237909	Position_4	Position_4_9	2.75	1154.3623237909	1.0
Position_4	11	11	17.225905984375	1179.8370386554334	Position_4	Position_4_11	2.75	1154.3623237909	1.0220682140602744
Position_4	11	12	26.793300359375	954.6185281139288	Position_4	Position_4_12	2.75	1154.3623237909	0.8269661166512979
Position_4	11	14	3.4075920151367187	2196.5098786948583	Position_4	Position_4_14	2.75	1154.3623237909	1.9027906866204443
Position_4	12	1	66.960779875	1098.0450424593023	Position_4	Position_4_1	3.0	1061.177591425314	1.0347420180485247
Position_4	12	2	50.389642703125	730.6253905759323	Position_4	Position_4_2	3.0	1061.177591425314	0.6885043525981335
Position_4	12	4	59.54212382421875	1146.1545508848274	Position_4	Position_4_4	3.0	1061.177591425314	1.080077981429458
Position_4	12	5	55.097472890625	631.87929598993	Position_4	Position_4_5	3.0	1061.177591425314	0.5954510358075177
Position_4	12	7	54.34300905859375	1024.3101403913254	Position_4	Position_4_7	3.0	1061.177591425314	0.9652579819514749
Position_4	12	9	47.038465460937495	1163.0117007051574	Position_4	Position_4_9	3.0	1061.177591425314	1.095963305390821
Position_4	12	11	34.05179707617187	942.406034425561	Position_4	Position_4_11	3.0	1061.177591425314	0.8880757019753633
Position_4	12	12	34.9889120625	858.8911427993528	Position_4	Position_4_12	3.0	1061.177591425314	0.8093754991996567
Position_4	12	14	19.081816509765623	1554.0174686880691	Position_4	Position_4_14	3.0	1061.177591425314	1.4644273317162686
Position_4	12	16	1.6891148760986328	1257.688853754967	Position_4	Position_4_16	3.0	1061.177591425314	1.1851822578214362
Position_4	13	1	62.33638675	1087.6617702245103	Position_4	Position_4_1	3.25	1087.6617702245103	1.0
Position_4	13	2	54.865171796875	759.6691960919898	Position_4	Position_4_2	3.25	1087.6617702245103	0.6984424909364814
Position_4	13	4	56.06282743359375	1242.9261164804875	Position_4	Position_4_4	3.25	1087.6617702245103	1.142750577896958
Position_4	13	5	50.73892621875	732.4741603857294	Position_4	Position_4_5	3.25	1087.6617702245103	0.673439280884659
Position_4	13	7	58.229243101562496	967.8118652969432	Position_4	Position_4_7	3.25	1087.6617702245103	0.8898095821618993
Position_4	13	9	50.478206195312495	1126.118237076088	Position_4	Position_4_9	3.25	1087.6617702245103	1.035357008864658
Position_4	13	11	38.66846676171875	844.1491249729986	Position_4	Position_4_11	3.25	1087.6617702245103	0.7761136302499196
Position_4	13	12	44.3193988359375	772.2674375193732	Position_4	Position_4_12	3.25	1087.6617702245103	0.7100253577543368
Position_4	13	14	39.81789184570312	1121.4305411505266	Position_4	Position_4_14	3.25	1087.6617702245103	1.031047124989091
Position_4	13	16	6.448421391113281	1125.35479067212	Position_4	Position_4_16	3.25	1087.6617702245103	1.0346550935957135
Position_4	13	18	2.161134561523437	1902.1534322748084	Position_4	Position_4_18	3.25	1087.6617702245103	1.748846456083654
Position_4	14	1	71.51091255859374	1093.878336836265	Position_4	Position_4_1	3.5	984.8225462093358	1.110736488565066
Position_4	14	2	49.410453039062496	788.7794987457548	Position_4	Position_4_2	3.5	984.8225462093358	0.8009356627565372
Position_4	14	4	55.457924328125	1141.903022801295	Position_4	Position_4_4	3.5	984.8225462093358	1.1595013002053773
Position_4	14	5	52.11708833203125	744.5149685598345	Position_4	Position_4_5	3.5	984.8225462093358	0.755988956005866
Position_4	14	7	58.626837757812496	841.1221757694419	Position_4	Position_4_7	3.5	984.8225462093358	0.8540850115657804
Position_4	14	9	55.57742837109375	1112.8113028770083	Position_4	Position_4_9	3.5	984.8225462093358	1.1299612373420085
Position_4	14	11	48.57671151953125	735.9121142199426	Position_4	Position_4_11	3.5	984.8225462093358	0.7472535199894944
Position_4	14	12	49.513189601562495	725.4565289716891	Position_4	Position_4_12	3.5	984.8225462093358	0.73663679996364
Position_4	14	14	48.24592682421875	1061.5463125184772	Position_4	Position_4_14	3.5	984.8225462093358	1.0779061838139852
Position_4	14	16	18.344611484375	990.3180569113562	Position_4	Position_4_16	3.5	984.8225462093358	1.0055802039902244
Position_4	14	18	8.124468193359375	2183.674063822594	Position_4	Position_4_18	3.5	984.8225462093358	2.2173274487142254
Position_4	14	20	10.445036797851564	929.7193077337772	Position_4	Position_4_20	3.5	984.8225462093358	0.9440475457353658
Position_4	14	22	0.6380744866638183	2096.1875728914847	Position_4	Position_4_22	3.5	984.8225462093358	2.128492672065527
Position_4	14	23	2.334304615478516	979.3270355073154	Position_4	Position_4_23	3.5	984.8225462093358	0.9944197960097755
Position_4	15	1	68.2650870859375	1131.4484734223618	Position_4	Position_4_1	3.75	808.4204905424331	1.399579162897249
Position_4	15	2	45.21126762109375	721.7206346738434	Position_4	Position_4_2	3.75	808.4204905424331	0.8927540099702125
Position_4	15	4	47.63721269140625	1133.344666954468	Position_4	Position_4_4	3.75	808.4204905424331	1.4019247164232784
Position_4	15	5	60.18640061328125	606.116199161815	Position_4	Position_4_5	3.75	808.4204905424331	0.749753632240474
Position_4	15	7	57.33446275390624	750.4270776550007	Position_4	Position_4_7	3.75	808.4204905424331	0.9282633065763586
Position_4	15	9	67.21600952343749	1025.9581015407298	Position_4	Position_4_9	3.75	808.4204905424331	1.2690896798673839
Position_4	15	11	48.35734608203125	744.8614683779764	Position_4	Position_4_11	3.75	808.4204905424331	0.921378759064098
Position_4	15	12	54.786325644531246	730.2699907892655	Position_4	Position_4_12	3.75	808.4204905424331	0.903329392726389
Position_4	15	14	48.504359191406245	1103.6847966235707	Position_4	Position_4_14	3.75	808.4204905424331	1.365236049228566
Position_4	15	16	37.684956546875	908.8140782388424	Position_4	Position_4_16	3.75	808.4204905424331	1.1241848627921929
Position_4	15	18	19.83744496679688	1647.485591849476	Position_4	Position_4_18	3.75	808.4204905424331	2.0379067714427275
Position_4	15	20	25.59928417578125	817.7665418880491	Position_4	Position_4_20	3.75	808.4204905424331	1.011560878843317
Position_4	15	22	2.364170552734375	682.7724312543854	Position_4	Position_4_22	3.75	808.4204905424331	0.8445758602633384
Position_4	15	23	6.518393126953125	742.2366804151293	Position_4	Position_4_23	3.75	808.4204905424331	0.9181319487796556
Position_4	15	26	1.2152303771362305	1126.5745531097318	Position_4	Position_4_26	3.75	808.4204905424331	1.3935502208186537
Position_4	15	27	1.0169503712768555	799.0744391968171	Position_4	Position_4_27	3.75	808.4204905424331	0.9884391211566831
Position_4	16	1	82.20727049218749	959.8954019508544	Position_4	Position_4_1	4.0	851.4221044268893	1.127402491619572
Position_4	16	2	59.440676667968745	592.5291451520909	Position_4	Position_4_2	4.0	851.4221044268893	0.695928778535689
Position_4	16	4	55.61537746875	1088.5410079547864	Position_4	Position_4_4	4.0	851.4221044268893	1.278497471812183
Position_4	16	5	62.8044828125	484.0153436831285	Position_4	Position_4_5	4.0	851.4221044268893	0.5684787148073044
Position_4	16	7	61.297395671875	753.3964141388054	Position_4	Position_4_7	4.0	851.4221044268893	0.8848682812221946
Position_4	16	9	69.03141553515624	982.2008394306188	Position_4	Position_4_9	4.0	851.4221044268893	1.1536003520742035
Position_4	16	11	49.978072546875	702.9568524972127	Position_4	Position_4_11	4.0	851.4221044268893	0.8256267353669285
Position_4	16	12	55.465733554687496	738.2524607799721	Position_4	Position_4_12	4.0	851.4221044268893	0.8670816237228254
Position_4	16	14	57.3116121875	1021.330459987686	Position_4	Position_4_14	4.0	851.4221044268893	1.1995583091833935
Position_4	16	16	45.1095345078125	821.8376600470942	Position_4	Position_4_16	4.0	851.4221044268893	0.9652529054320137
Position_4	16	18	31.257807109375	1357.2182628877626	Position_4	Position_4_18	4.0	851.4221044268893	1.5940604029787737
Position_4	16	20	37.01623823046875	604.3486684527688	Position_4	Position_4_20	4.0	851.4221044268893	0.7098108744305729
Position_4	16	22	12.585930800781249	745.2312204709065	Position_4	Position_4_22	4.0	851.4221044268893	0.8752782158181549
Position_4	16	23	24.972209001953125	641.7610262246739	Position_4	Position_4_23	4.0	851.4221044268893	0.753751896841646
Position_4	16	26	3.181101698242187	881.0065488066843	Position_4	Position_4_26	4.0	851.4221044268893	1.0347470945679864
Position_4	16	27	3.239365443359375	979.5569263874596	Position_4	Position_4_27	4.0	851.4221044268893	1.1504950614910576
Position_4	16	31	10.52683220703125	1226.2541260940145	Position_4	Position_4_31	4.0	851.4221044268893	1.4402422954703915
Position_4	16	32	2.47629950390625	1544.0666294767336	Position_4	Position_4_32	4.0	851.4221044268893	1.813514849389632
Position_4	17	1	77.2272300078125	817.179689121824	Position_4	Position_4_1	4.25	847.4282789257528	0.9643054278973631
Position_4	17	2	51.779830609375	730.7772807327948	Position_4	Position_4_2	4.25	847.4282789257528	0.8623470550913981
Position_4	17	4	53.3754604453125	1133.2182826042406	Position_4	Position_4_4	4.25	847.4282789257528	1.337243883388894
Position_4	17	5	60.1345280078125	494.1697831702607	Position_4	Position_4_5	4.25	847.4282789257528	0.583140538803706
Position_4	17	7	64.7454239609375	702.438317403028	Position_4	Position_4_7	4.25	847.4282789257528	0.8289059202667604
Position_4	17	9	60.0729276640625	877.6768687296816	Position_4	Position_4_9	4.25	847.4282789257528	1.035694572102637
Position_4	17	11	41.94430732421875	739.749627391508	Position_4	Position_4_11	4.25	847.4282789257528	0.8729347908111538
Position_4	17	12	52.90501433593749	683.1713577599209	Position_4	Position_4_12	4.25	847.4282789257528	0.8061701205274231
Position_4	17	14	51.595237546875	963.4674767835072	Position_4	Position_4_14	4.25	847.4282789257528	1.1369309955113276
Position_4	17	16	48.8932763515625	884.0031339488717	Position_4	Position_4_16	4.25	847.4282789257528	1.043159823589417
Position_4	17	18	43.44928618164062	1019.6441280669314	Position_4	Position_4_18	4.25	847.4282789257528	1.2032217397317553
Position_4	17	20	36.05825098046875	693.2922169587653	Position_4	Position_4_20	4.25	847.4282789257528	0.8181131479794621
Position_4	17	22	25.397567486328125	1031.2536170021992	Position_4	Position_4_22	4.25	847.4282789257528	1.216921411106877
Position_4	17	23	36.994157148437495	499.60656585210097	Position_4	Position_4_23	4.25	847.4282789257528	0.5895561645469632
Position_4	17	26	14.128960140625	623.3599984548447	Position_4	Position_4_26	4.25	847.4282789257528	0.7355902723060534
Position_4	17	27	13.050878736328125	1065.5805011850553	Position_4	Position_4_27	4.25	847.4282789257528	1.2574285372395695
Position_4	17	31	30.303079769531248	1174.1035119712765	Position_4	Position_4_31	4.25	847.4282789257528	1.3854901248511973
Position_4	17	32	11.371047552734376	1098.1398100826043	Position_4	Position_4_32	4.25	847.4282789257528	1.2958498523021529
Position_4	18	1	79.2177613046875	799.9727154028748	Position_4	Position_4_1	4.5	842.3641625655837	0.9496756283724161
Position_4	18	2	49.47761134765625	681.2749489058325	Position_4	Position_4_2	4.5	842.3641625655837	0.8087653525416814
Position_4	18	4	56.82810044140625	1023.538732651022	Position_4	Position_4_4	4.5	842.3641625655837	1.2150786775325721
Position_4	18	5	62.223324539062496	529.7087280276448	Position_4	Position_4_5	4.5	842.3641625655837	0.6288357833437667
Position_4	18	7	67.368398625	671.03668172826	Position_4	Position_4_7	4.5	842.3641625655837	0.7966111469942969
Position_4	18	9	59.0379087890625	877.5297918262613	Position_4	Position_4_9	4.5	842.3641625655837	1.0417463501219875
Position_4	18	11	38.27008442382812	604.7468834770663	Position_4	Position_4_11	4.5	842.3641625655837	0.7179162057834846
Position_4	18	12	49.18886753515625	603.3643588683458	Position_4	Position_4_12	4.5	842.3641625655837	0.7162749623994953
Position_4	18	14	49.24521666796875	807.1985333049059	Position_4	Position_4_14	4.5	842.3641625655837	0.9582536498780124
Position_4	18	16	46.99655455859375	898.338397789832	Position_4	Position_4_16	4.5	842.3641625655837	1.066448975053459
Position_4	18	18	49.28198034375	889.6451783118433	Position_4	Position_4_18	4.5	842.3641625655837	1.0561289497433701
Position_4	18	20	45.62850492578125	588.445858692466	Position_4	Position_4_20	4.5	842.3641625655837	0.6985646883412512
Position_4	18	22	36.73107148046875	981.6666166637656	Position_4	Position_4_22	4.5	842.3641625655837	1.1653708221322108
Position_4	18	23	35.87958242773437	484.6661491293482	Position_4	Position_4_23	4.5	842.3641625655837	0.5753641603807115
Position_4	18	26	29.43818713085937	581.8341591825748	Position_4	Position_4_26	4.5	842.3641625655837	0.690715708287596
Position_4	18	27	26.620920261718748	984.9307103956988	Position_4	Position_4_27	4.5	842.3641625655837	1.1692457421216746
Position_4	18	31	43.31511254296875	1001.6046709928634	Position_4	Position_4_31	4.5	842.3641625655837	1.1890399847285547
Position_4	18	32	24.764149265625	1161.0197611987708	Position_4	Position_4_32	4.5	842.3641625655837	1.3782872216009991
Position_4	18	34	3.859678058349609	1416.6737948715931	Position_4	Position_4_34	4.5	842.3641625655837	1.6817830788964692
Position_4	18	35	3.675040477539062	2513.934085971256	Position_4	Position_4_35	4.5	842.3641625655837	2.984379200457177
Position_4	19	1	82.47222787890625	832.6606752179769	Position_4	Position_4_1	4.75	899.434224735206	0.9257604973427742
Position_4	19	2	47.066759609375	594.8177246424767	Position_4	Position_4_2	4.75	899.434224735206	0.661324317314689
Position_4	19	4	55.061619078125	924.6930273854396	Position_4	Position_4_4	4.75	899.434224735206	1.0280829903461475
Position_4	19	5	68.89110421875	527.7210479722718	Position_4	Position_4_5	4.75	899.434224735206	0.586725558645084
Position_4	19	7	66.68344314843749	560.5860729266415	Position_4	Position_4_7	4.75	899.434224735206	0.62326522330377
Position_4	19	9	54.745589765625	1023.6188757401236	Position_4	Position_4_9	4.75	899.434224735206	1.138069741610597
Position_4	19	11	39.73979958007812	573.8867105050971	Position_4	Position_4_11	4.75	899.434224735206	0.6380530056814879
Position_4	19	12	50.102177898437496	716.4197642056976	Position_4	Position_4_12	4.75	899.434224735206	0.7965226855989519
Position_4	19	14	50.5031208515625	908.8254950506443	Position_4	Position_4_14	4.75	899.434224735206	1.010441308610647
Position_4	19	16	45.918480953125	806.4809676562414	Position_4	Position_4_16	4.75	899.434224735206	0.8966536356715467
Position_4	19	18	49.04607619140625	979.3735259059332	Position_4	Position_4_18	4.75	899.434224735206	1.088877317509528
Position_4	19	20	51.866839535156245	512.3982187590633	Position_4	Position_4_20	4.75	899.434224735206	0.569689483308147
Position_4	19	22	42.50196252929688	878.4345064173244	Position_4	Position_4_22	4.75	899.434224735206	0.9766523023692323
Position_4	19	23	41.40415788867188	453.576484551339	Position_4	Position_4_23	4.75	899.434224735206	0.504290888736052
Position_4	19	26	33.91570492578125	606.2270883831678	Position_4	Position_4_26	4.75	899.434224735206	0.6740093624540933
Position_4	19	27	31.7433413515625	899.434224735206	Position_4	Position_4_27	4.75	899.434224735206	1.0
Position_4	19	31	52.164115265625	975.0298873004766	Position_4	Position_4_31	4.75	899.434224735206	1.0840480165045154
Position_4	19	32	26.92522013671875	1076.906789757671	Position_4	Position_4_32	4.75	899.434224735206	1.1973157793441906
Position_4	19	34	15.07545191796875	1060.3772778189832	Position_4	Position_4_34	4.75	899.434224735206	1.1789381020398226
Position_4	19	35	15.432032537109372	1538.2536872766	Position_4	Position_4_35	4.75	899.434224735206	1.7102458912206313
Position_4	19	37	12.89571065234375	908.4231354580522	Position_4	Position_4_37	4.75	899.434224735206	1.0099939611765303
Position_4	19	38	9.55156275390625	916.3696172317289	Position_4	Position_4_38	4.75	899.434224735206	1.0188289393829866
Position_4	19	39	1.6718585065917968	1013.329088833294	Position_4	Position_4_39	4.75	899.434224735206	1.1266294532339134
Position_4	20	1	84.5632236796875	913.6477612614772	Position_4	Position_4_1	5.0	827.2214490379884	1.1044778424495614
Position_4	20	2	43.31724682226562	498.5290235667681	Position_4	Position_4_2	5.0	827.2214490379884	0.6026548563828091
Position_4	20	4	47.07134012109375	998.0686432671922	Position_4	Position_4_4	5.0	827.2214490379884	1.2065313882127808
Position_4	20	5	85.9725447109375	389.60167727577294	Position_4	Position_4_5	5.0	827.2214490379884	0.4709762757346991
Position_4	20	7	55.228784359375	599.147543441692	Position_4	Position_4_7	5.0	827.2214490379884	0.7242891781136317
Position_4	20	9	62.367114132812496	938.3150208839236	Position_4	Position_4_9	5.0	827.2214490379884	1.1342972573730175
Position_4	20	11	42.4295348125	538.1067491904888	Position_4	Position_4_11	5.0	827.2214490379884	0.6504990287863986
Position_4	20	12	53.581011558593744	675.919978682588	Position_4	Position_4_12	5.0	827.2214490379884	0.8170967755594885
Position_4	20	14	50.2049040625	987.3338257611572	Position_4	Position_4_14	5.0	827.2214490379884	1.1935544308109642
Position_4	20	16	41.64959740820312	702.2911307032672	Position_4	Position_4_16	5.0	827.2214490379884	0.8489759683093226
Position_4	20	18	50.2213647890625	885.6532368750185	Position_4	Position_4_18	5.0	827.2214490379884	1.0706362098141713
Position_4	20	20	52.81010259765625	551.2473397982109	Position_4	Position_4_20	5.0	827.2214490379884	0.6663842438312985
Position_4	20	22	49.287096375	809.7096609546026	Position_4	Position_4_22	5.0	827.2214490379884	0.9788305923356424
Position_4	20	23	46.09777601171875	457.5223303484383	Position_4	Position_4_23	5.0	827.2214490379884	0.5530832534389803
Position_4	20	26	35.81883475585937	551.3672755672949	Position_4	Position_4_26	5.0	827.2214490379884	0.6665292301215155
Position_4	20	27	35.39885486328125	890.736373841131	Position_4	Position_4_27	5.0	827.2214490379884	1.0767810419773411
Position_4	20	31	58.16823026953125	941.878897081152	Position_4	Position_4_31	5.0	827.2214490379884	1.1386055066348966
Position_4	20	32	33.249425042968745	1017.8249757510264	Position_4	Position_4_32	5.0	827.2214490379884	1.2304141496025025
Position_4	20	34	26.676666285156248	844.733237121374	Position_4	Position_4_34	5.0	827.2214490379884	1.0211694076643574
Position_4	20	35	34.58771174804687	1005.1877126305162	Position_4	Position_4_35	5.0	827.2214490379884	1.2151373901142102
Position_4	20	37	22.37858652734375	899.9802418118263	Position_4	Position_4_37	5.0	827.2214490379884	1.0879556409694795
Position_4	20	38	23.966921859375	895.404731738666	Position_4	Position_4_38	5.0	827.2214490379884	1.0824244617689385
Position_4	20	39	7.133735613769531	705.22725179135	Position_4	Position_4_39	5.0	827.2214490379884	0.8525253456755616
Position_4	20	41	8.541286311035156	976.2162926642744	Position_4	Position_4_41	5.0	827.2214490379884	1.1801148214901325
Position_4	20	42	6.487659895019531	460.4052045399935	Position_4	Position_4_42	5.0	827.2214490379884	0.5565682624349485
Position_4	20	43	0.6778325062561035	583.8638618083221	Position_4	Position_4_43	5.0	827.2214490379884	0.7058132528929498
Position_4	21	1	67.023773609375	1077.577842069326	Position_4	Position_4_1	5.25	797.5424423430537	1.3511228805624091
Position_4	21	2	47.53398740234375	487.7863154035613	Position_4	Position_4_2	5.25	797.5424423430537	0.6116117331267313
Position_4	21	4	54.968235910156245	945.4533859672669	Position_4	Position_4_4	5.25	797.5424423430537	1.1854583979125601
Position_4	21	5	92.58132365625	353.04096667874205	Position_4	Position_4_5	5.25	797.5424423430537	0.44266103963265385
Position_4	21	7	64.32162004296875	644.8353930630068	Position_4	Position_4_7	5.25	797.5424423430537	0.808527996539698
Position_4	21	9	62.8482914296875	818.4296436992346	Position_4	Position_4_9	5.25	797.5424423430537	1.026189454312698
Position_4	21	11	41.9570610078125	517.6164904072473	Position_4	Position_4_11	5.25	797.5424423430537	0.6490143507429796
Position_4	21	12	54.975244457031245	663.8884270893064	Position_4	Position_4_12	5.25	797.5424423430537	0.8324176769062059
Position_4	21	14	50.860910289062495	1012.5954002164028	Position_4	Position_4_14	5.25	797.5424423430537	1.2696445310691649
Position_4	21	16	39.803120865234376	794.8646877518897	Position_4	Position_4_16	5.25	797.5424423430537	0.9966424926762554
Position_4	21	18	53.13475221484375	648.5272236520703	Position_4	Position_4_18	5.25	797.5424423430537	0.8131570048445319
Position_4	21	20	55.562901753906246	409.8983699234478	Position_4	Position_4_20	5.25	797.5424423430537	0.5139517951160456
Position_4	21	22	47.17475778125	843.3162132959648	Position_4	Position_4_22	5.25	797.5424423430537	1.0573935235577367
Position_4	21	23	44.48986562109375	414.7332951862252	Position_4	Position_4_23	5.25	797.5424423430537	0.5200140746965193
Position_4	21	26	47.26631082421875	451.6515968698433	Position_4	Position_4_26	5.25	797.5424423430537	0.5663041524698826
Position_4	21	27	41.0645215234375	815.1353434871538	Position_4	Position_4_27	5.25	797.5424423430537	1.0220588901731862
Position_4	21	31	70.68325412499999	852.5714407963213	Position_4	Position_4_31	5.25	797.5424423430537	1.068998206906207
Position_4	21	32	38.18693851757812	1075.9438068356003	Position_4	Position_4_32	5.25	797.5424423430537	1.3490740425984695
Position_4	21	34	31.2366462890625	802.1713542889718	Position_4	Position_4_34	5.25	797.5424423430537	1.0058039694192562
Position_4	21	35	40.95430328515625	937.0432238524148	Position_4	Position_4_35	5.25	797.5424423430537	1.174913301290311
Position_4	21	37	29.641528576171872	722.1335702083176	Position_4	Position_4_37	5.25	797.5424423430537	0.9054484524821064
Position_4	21	38	26.145675273437497	797.5424423430537	Position_4	Position_4_38	5.25	797.5424423430537	1.0
Position_4	21	39	22.886357828125	843.3678784790885	Position_4	Position_4_39	5.25	797.5424423430537	1.0574583040388508
Position_4	21	41	19.06936048144531	600.129996453235	Position_4	Position_4_41	5.25	797.5424423430537	0.7524740560391342
Position_4	21	42	18.35359833398437	537.3385130606309	Position_4	Position_4_42	5.25	797.5424423430537	0.6737428436811654
Position_4	21	43	2.700242366088867	500.2196479387555	Position_4	Position_4_43	5.25	797.5424423430537	0.6272012890864958
Position_4	21	46	3.199426669677734	1376.7198753012688	Position_4	Position_4_46	5.25	797.5424423430537	1.7262026472932064
Position_4	21	47	2.837325455078125	1670.5873453877311	Position_4	Position_4_47	5.25	797.5424423430537	2.0946688937077873
Position_4	21	48	8.515407849609375	1617.1526401223384	Position_4	Position_4_48	5.25	797.5424423430537	2.027669694131135
Position_4	22	1	70.69024707421875	1011.0265170056224	Position_4	Position_4_1	5.5	717.1393631878024	1.409804800717455
Position_4	22	2	53.825634800781245	476.6484381812138	Position_4	Position_4_2	5.5	717.1393631878024	0.6646524548065987
Position_4	22	4	64.8794806171875	843.7424422610067	Position_4	Position_4_4	5.5	717.1393631878024	1.1765390181769313
Position_4	22	5	91.466964703125	338.7447312974388	Position_4	Position_4_5	5.5	717.1393631878024	0.4723555123116695
Position_4	22	7	61.706688570312494	615.1752662626528	Position_4	Position_4_7	5.5	717.1393631878024	0.8578182956351714
Position_4	22	9	67.2951104375	654.6771547316016	Position_4	Position_4_9	5.5	717.1393631878024	0.9129008785983439
Position_4	22	11	43.14816562890625	472.970501210316	Position_4	Position_4_11	5.5	717.1393631878024	0.6595238324499221
Position_4	22	12	44.66515208203125	710.676550080441	Position_4	Position_4_12	5.5	717.1393631878024	0.9909880653062564
Position_4	22	14	48.14038268359375	927.6629127060736	Position_4	Position_4_14	5.5	717.1393631878024	1.2935601646274992
Position_4	22	16	47.7323739921875	808.9168960220471	Position_4	Position_4_16	5.5	717.1393631878024	1.1279772629217821
Position_4	22	18	60.8169982578125	576.1601910175183	Position_4	Position_4_18	5.5	717.1393631878024	0.8034145391997332
Position_4	22	20	57.8719111953125	349.68275810888844	Position_4	Position_4_20	5.5	717.1393631878024	0.48760781524317826
Position_4	22	22	45.55002271875	717.1393631878024	Position_4	Position_4_22	5.5	717.1393631878024	1.0
Position_4	22	23	49.0522268671875	347.2596094154413	Position_4	Position_4_23	5.5	717.1393631878024	0.4842289061805438
Position_4	22	26	48.3227036875	443.234423570264	Position_4	Position_4_26	5.5	717.1393631878024	0.6180589803354457
Position_4	22	27	45.83583937109375	760.3968651964692	Position_4	Position_4_27	5.5	717.1393631878024	1.0603195197881485
Position_4	22	31	71.45871240234375	804.52384548357	Position_4	Position_4_31	5.5	717.1393631878024	1.1218514653934617
Position_4	22	32	45.09274103125	875.3240766048802	Position_4	Position_4_32	5.5	717.1393631878024	1.2205773682731915
Position_4	22	34	44.1734879609375	615.9372169604376	Position_4	Position_4_34	5.5	717.1393631878024	0.8588807818643441
Position_4	22	35	40.0121372578125	987.6943500948717	Position_4	Position_4_35	5.5	717.1393631878024	1.377269748106432
Position_4	22	37	44.333967046875	615.994417138476	Position_4	Position_4_37	5.5	717.1393631878024	0.8589605434573826
Position_4	22	38	31.377097984375	815.7238643227396	Position_4	Position_4_38	5.5	717.1393631878024	1.1374690976335657
Position_4	22	39	32.6787847890625	762.8307207042901	Position_4	Position_4_39	5.5	717.1393631878024	1.063713358744362
Position_4	22	41	33.274833625	594.5105035889749	Position_4	Position_4_41	5.5	717.1393631878024	0.8290027491257459
Position_4	22	42	22.46067699218749	519.6001631042019	Position_4	Position_4_42	5.5	717.1393631878024	0.7245455901269926
Position_4	22	43	18.175856541992182	458.881891442199	Position_4	Position_4_43	5.5	717.1393631878024	0.639878264947546
Position_4	22	46	17.72355960546875	817.649895915668	Position_4	Position_4_46	5.5	717.1393631878024	1.1401548121429004
Position_4	22	47	13.002297236328124	1311.0833361404818	Position_4	Position_4_47	5.5	717.1393631878024	1.8282127623179139
Position_4	22	48	25.95483275	1055.7387933668665	Position_4	Position_4_48	5.5	717.1393631878024	1.4721529002032938
Position_4	22	51	7.381180731933593	608.4973034188239	Position_4	Position_4_51	5.5	717.1393631878024	0.8485063498870754
Position_4	22	52	5.16979994555664	1673.2525520287916	Position_4	Position_4_52	5.5	717.1393631878024	2.3332320577006245
Position_4	22	53	4.800380180664062	1019.2248285613564	Position_4	Position_4_53	5.5	717.1393631878024	1.421236764958396
Position_4	22	54	11.97142343847656	929.0417666796455	Position_4	Position_4_54	5.5	717.1393631878024	1.295482878739081
Position_4	22	55	21.315442478515624	1423.095241512302	Position_4	Position_4_55	5.5	717.1393631878024	1.9844054232170574
Position_4	22	56	1.2624344903564453	608.9896384187458	Position_4	Position_4_56	5.5	717.1393631878024	0.8491928761401225
Position_4	23	1	75.921799765625	1005.4637703963112	Position_4	Position_4_1	5.75	690.4648362913957	1.4562128548020323
Position_4	23	2	60.29819421484375	425.20344653519305	Position_4	Position_4_2	5.75	690.4648362913957	0.6158220146575939
Position_4	23	4	63.41304616796874	758.3275059122981	Position_4	Position_4_4	5.75	690.4648362913957	1.09828548255318
Position_4	23	5	80.7325016953125	374.8333999291284	Position_4	Position_4_5	5.75	690.4648362913957	0.542871092382376
Position_4	23	7	58.678621976562496	512.1642980998956	Position_4	Position_4_7	5.75	690.4648362913957	0.7417673879683973
Position_4	23	9	65.9321768359375	694.9573003340091	Position_4	Position_4_9	5.75	690.4648362913957	1.0065064342258807
Position_4	23	11	45.60306514843749	388.19028082969135	Position_4	Position_4_11	5.75	690.4648362913957	0.5622158586883692
Position_4	23	12	40.69784662109375	664.5618955480555	Position_4	Position_4_12	5.75	690.4648362913957	0.9624847792648366
Position_4	23	14	44.8374073984375	917.1933395507727	Position_4	Position_4_14	5.75	690.4648362913957	1.3283708182406138
Position_4	23	16	47.81531712890624	675.2269443105334	Position_4	Position_4_16	5.75	690.4648362913957	0.9779309659522886
Position_4	23	18	63.664381601562496	559.9864410732849	Position_4	Position_4_18	5.75	690.4648362913957	0.8110281822330989
Position_4	23	20	53.83132274609375	340.1639650737538	Position_4	Position_4_20	5.75	690.4648362913957	0.4926593610484676
Position_4	23	22	43.55277923046875	646.2405367894703	Position_4	Position_4_22	5.75	690.4648362913957	0.935949961276143
Position_4	23	23	44.47370125	369.01744103368094	Position_4	Position_4_23	5.75	690.4648362913957	0.5344478409874375
Position_4	23	26	53.87018170703125	402.0786069897457	Position_4	Position_4_26	5.75	690.4648362913957	0.5823303169925038
Position_4	23	27	50.632259046875	840.223789581324	Position_4	Position_4_27	5.75	690.4648362913957	1.216895843811988
Position_4	23	31	77.71882653906249	746.4226857431784	Position_4	Position_4_31	5.75	690.4648362913957	1.081043735336823
Position_4	23	32	54.51351223828125	861.7741070872256	Position_4	Position_4_32	5.75	690.4648362913957	1.2481071617143622
Position_4	23	34	51.407608140624994	560.8462044352058	Position_4	Position_4_34	5.75	690.4648362913957	0.8122733772332366
Position_4	23	35	40.46452128125	803.7034706140369	Position_4	Position_4_35	5.75	690.4648362913957	1.164003477614972
Position_4	23	37	44.3681051171875	589.7898292870776	Position_4	Position_4_37	5.75	690.4648362913957	0.8541924197833727
Position_4	23	38	46.16530346484375	594.2981053259117	Position_4	Position_4_38	5.75	690.4648362913957	0.8607217545182867
Position_4	23	39	41.701152861328126	643.6158707356416	Position_4	Position_4_39	5.75	690.4648362913957	0.9321486582757958
Position_4	23	41	40.68177323632812	630.2740669074374	Position_4	Position_4_41	5.75	690.4648362913957	0.9128257280888434
Position_4	23	42	33.66169709375	443.63549965805294	Position_4	Position_4_42	5.75	690.4648362913957	0.6425171512584114
Position_4	23	43	32.56345051953125	371.7898966972306	Position_4	Position_4_43	5.75	690.4648362913957	0.53846318763194
Position_4	23	46	35.03937827929688	694.0096503092019	Position_4	Position_4_46	5.75	690.4648362913957	1.0051339530001933
Position_4	23	47	37.664549613281245	885.0105510824897	Position_4	Position_4_47	5.75	690.4648362913957	1.2817604960681737
Position_4	23	48	36.466387052734376	979.1861447843507	Position_4	Position_4_48	5.75	690.4648362913957	1.4181549780923333
Position_4	23	51	19.914861333984373	477.2937122598776	Position_4	Position_4_51	5.75	690.4648362913957	0.6912643297282212
Position_4	23	52	19.66951280078125	1122.1668993041606	Position_4	Position_4_52	5.75	690.4648362913957	1.625233958808837
Position_4	23	53	18.360753758789063	860.6063323961862	Position_4	Position_4_53	5.75	690.4648362913957	1.2464158740054736
Position_4	23	54	29.653315205078123	690.4648362913957	Position_4	Position_4_54	5.75	690.4648362913957	1.0
Position_4	23	55	30.497852902343748	1126.833423652555	Position_4	Position_4_55	5.75	690.4648362913957	1.6319924845195148
Position_4	23	56	5.692599913085937	353.64207706133067	Position_4	Position_4_56	5.75	690.4648362913957	0.5121797062987342
Position_4	23	58	10.860843017578125	786.7274939610688	Position_4	Position_4_58	5.75	690.4648362913957	1.1394171760964922
Position_4	23	59	1.7035246733398437	1002.7109579774744	Position_4	Position_4_59	5.75	690.4648362913957	1.4522259574625203
Position_4	23	60	6.575850343261719	751.2698491230656	Position_4	Position_4_60	5.75	690.4648362913957	1.0880638804986273
Position_4	23	61	10.82658471533203	1209.8789680467964	Position_4	Position_4_61	5.75	690.4648362913957	1.7522673197164718
Position_4	23	62	1.0835773034667968	1113.0240686926454	Position_4	Position_4_62	5.75	690.4648362913957	1.611992400179113
Position_4	23	63	3.370468293457031	1400.7096961014051	Position_4	Position_4_63	5.75	690.4648362913957	2.0286474016908023
Position_4	24	1	68.541342375	1117.477801242561	Position_4	Position_4_1	6.0	675.7683362998846	1.653640369362704
Position_4	24	2	55.302545675781246	452.4341800004934	Position_4	Position_4_2	6.0	675.7683362998846	0.6695107712174864
Position_4	24	4	55.11766665625	794.2332897962356	Position_4	Position_4_4	6.0	675.7683362998846	1.175304090370668
Position_4	24	5	65.89087944140624	450.7170508105308	Position_4	Position_4_5	6.0	675.7683362998846	0.6669697684836728
Position_4	24	7	59.38340207421875	462.9536359402591	Position_4	Position_4_7	6.0	675.7683362998846	0.6850774312320176
Position_4	24	9	63.97547165625	771.1876749137704	Position_4	Position_4_9	6.0	675.7683362998846	1.1412012571295465
Position_4	24	11	50.238361035156245	369.4378558242449	Position_4	Position_4_11	6.0	675.7683362998846	0.5466930543787717
Position_4	24	12	45.33934517578125	704.2238368299828	Position_4	Position_4_12	6.0	675.7683362998846	1.0421083661390589
Position_4	24	14	52.83941579296875	930.9437485504812	Position_4	Position_4_14	6.0	675.7683362998846	1.3776078258531455
Position_4	24	16	48.79446519921875	629.0496828241558	Position_4	Position_4_16	6.0	675.7683362998846	0.9308658737526337
Position_4	24	18	56.28337309375	576.9292425924206	Position_4	Position_4_18	6.0	675.7683362998846	0.8537381993233812
Position_4	24	20	66.43546641015625	327.3000779295979	Position_4	Position_4_20	6.0	675.7683362998846	0.4843376943668347
Position_4	24	22	47.4533943125	545.8899981472924	Position_4	Position_4_22	6.0	675.7683362998846	0.807806416524736
Position_4	24	23	49.191212382812495	379.4919003295236	Position_4	Position_4_23	6.0	675.7683362998846	0.5615709999189976
Position_4	24	26	54.631061375	337.3634585462753	Position_4	Position_4_26	6.0	675.7683362998846	0.4992294554572975
Position_4	24	27	44.273770492187495	877.3301630717999	Position_4	Position_4_27	6.0	675.7683362998846	1.298270599471338
Position_4	24	31	68.51253350390624	783.2254794913179	Position_4	Position_4_31	6.0	675.7683362998846	1.159014765000394
Position_4	24	32	47.68157242578125	1054.0170535361085	Position_4	Position_4_32	6.0	675.7683362998846	1.5597313412275196
Position_4	24	34	53.082942	506.1800042944832	Position_4	Position_4_34	6.0	675.7683362998846	0.749043684209934
Position_4	24	35	35.135730201171874	732.747516565356	Position_4	Position_4_35	6.0	675.7683362998846	1.0843176236659096
Position_4	24	37	38.00927081445312	624.5994969086336	Position_4	Position_4_37	6.0	675.7683362998846	0.9242805017005947
Position_4	24	38	46.75938699609375	658.0944964198515	Position_4	Position_4_38	6.0	675.7683362998846	0.97384630363594
Position_4	24	39	50.105474203125	573.7458826807501	Position_4	Position_4_39	6.0	675.7683362998846	0.8490274726724394
Position_4	24	41	36.432516742187495	719.335165935532	Position_4	Position_4_41	6.0	675.7683362998846	1.064470066582572
Position_4	24	42	41.56151484375	370.8135154965125	Position_4	Position_4_42	6.0	675.7683362998846	0.5487287515228549
Position_4	24	43	40.05803336132812	394.8354925632066	Position_4	Position_4_43	6.0	675.7683362998846	0.5842764026575983
Position_4	24	46	42.7775393203125	640.0588554690821	Position_4	Position_4_46	6.0	675.7683362998846	0.947157215109653
Position_4	24	47	35.463000224609374	997.4487095137883	Position_4	Position_4_47	6.0	675.7683362998846	1.4760216718280097
Position_4	24	48	40.9926267265625	955.5376936754952	Position_4	Position_4_48	6.0	675.7683362998846	1.4140018736412916
Position_4	24	51	32.746114671875	413.3867379214923	Position_4	Position_4_51	6.0	675.7683362998846	0.6117284810723128
Position_4	24	52	27.72659651953125	1190.43168621033	Position_4	Position_4_52	6.0	675.7683362998846	1.761597314145323
Position_4	24	53	30.24092570898437	693.4421761799177	Position_4	Position_4_53	6.0	675.7683362998846	1.02615369636406
Position_4	24	54	38.65408312304688	632.4595199767305	Position_4	Position_4_54	6.0	675.7683362998846	0.9359117407597283
Position_4	24	55	38.33532941992188	1046.1492518083055	Position_4	Position_4_55	6.0	675.7683362998846	1.548088591330591
Position_4	24	56	21.10021821875	265.09768712479297	Position_4	Position_4_56	6.0	675.7683362998846	0.39229077908017135
Position_4	24	58	20.70331505859375	920.245999407448	Position_4	Position_4_58	6.0	675.7683362998846	1.361777328079888
Position_4	24	59	6.725968036132812	831.2062496629259	Position_4	Position_4_59	6.0	675.7683362998846	1.230016567828746
Position_4	24	60	23.9041464921875	534.1890511550655	Position_4	Position_4_60	6.0	675.7683362998846	0.7904913895196316
Position_4	24	61	29.6468707734375	887.9135118179946	Position_4	Position_4_61	6.0	675.7683362998846	1.3139318078732336
Position_4	24	62	3.1160854677734373	918.9490593690005	Position_4	Position_4_62	6.0	675.7683362998846	1.3598581200188107
Position_4	24	63	12.583619748046877	844.6468105780125	Position_4	Position_4_63	6.0	675.7683362998846	1.2499058704093897
Position_4	24	65	5.523910610839844	730.3659444740362	Position_4	Position_4_65	6.0	675.7683362998846	1.0807933802774725
Position_4	25	1	84.39062001562499	1004.5197867174338	Position_4	Position_4_1	6.25	629.4019722456616	1.5959908468881636
Position_4	25	2	49.28516746484375	468.0071248669871	Position_4	Position_4_2	6.25	629.4019722456616	0.7435742903651397
Position_4	25	4	76.087550859375	701.3411882839996	Position_4	Position_4_4	6.25	629.4019722456616	1.114297728972256
Position_4	25	5	74.91042173828124	357.30548755176244	Position_4	Position_4_5	6.25	629.4019722456616	0.5676904479293603
Position_4	25	7	67.71216576953125	496.63861446901353	Position_4	Position_4_7	6.25	629.4019722456616	0.7890642806488868
Position_4	25	9	63.215200296875	762.3633580946635	Position_4	Position_4_9	6.25	629.4019722456616	1.2112503482863346
Position_4	25	11	51.4788894296875	361.371432175298	Position_4	Position_4_11	6.25	629.4019722456616	0.5741504604536755
Position_4	25	12	45.9769305703125	752.0831808812318	Position_4	Position_4_12	6.25	629.4019722456616	1.194917102337402
Position_4	25	14	58.26840881640625	970.4572537439605	Position_4	Position_4_14	6.25	629.4019722456616	1.5418719618583936
Position_4	25	16	45.8217858828125	620.5459534520118	Position_4	Position_4_16	6.25	629.4019722456616	0.9859294708561968
Position_4	25	18	52.89712712109375	617.4392388076928	Position_4	Position_4_18	6.25	629.4019722456616	0.98099349229033
Position_4	25	20	65.43441923046875	310.657823891083	Position_4	Position_4_20	6.25	629.4019722456616	0.49357618436224143
Position_4	25	22	56.8274089453125	538.9962779094551	Position_4	Position_4_22	6.25	629.4019722456616	0.8563625499716098
Position_4	25	23	61.589664554687495	331.4579012563768	Position_4	Position_4_23	6.25	629.4019722456616	0.5266235504057264
Position_4	25	26	47.24724008984375	268.17993772054416	Position_4	Position_4_26	6.25	629.4019722456616	0.4260869039918912
Position_4	25	27	41.70895688867187	676.5053705046471	Position_4	Position_4_27	6.25	629.4019722456616	1.0748383391474354
Position_4	25	31	76.85797629296874	787.9468458700524	Position_4	Position_4_31	6.25	629.4019722456616	1.2518976435023137
Position_4	25	32	43.98726234375	1000.3426216768293	Position_4	Position_4_32	6.25	629.4019722456616	1.5893541262790738
Position_4	25	34	46.4587317734375	509.5766675193944	Position_4	Position_4_34	6.25	629.4019722456616	0.8096203856833512
Position_4	25	35	40.906782425781245	714.8331419753639	Position_4	Position_4_35	6.25	629.4019722456616	1.1357338767542942
Position_4	25	37	39.79811921679687	529.024760227978	Position_4	Position_4_37	6.25	629.4019722456616	0.8405197053012962
Position_4	25	38	43.43222234570312	716.6305443713128	Position_4	Position_4_38	6.25	629.4019722456616	1.138589607233714
Position_4	25	39	52.27015853125	512.7691318077747	Position_4	Position_4_39	6.25	629.4019722456616	0.8146926041211006
Position_4	25	41	37.94391663476562	599.8477080702137	Position_4	Position_4_41	6.25	629.4019722456616	0.9530438964625415
Position_4	25	42	42.96625276367188	411.79494547975696	Position_4	Position_4_42	6.25	629.4019722456616	0.6542638308083176
Position_4	25	43	50.669360671875	332.518973717304	Position_4	Position_4_43	6.25	629.4019722456616	0.5283093926936706
Position_4	25	46	46.3889166640625	591.3830505309439	Position_4	Position_4_46	6.25	629.4019722456616	0.9395951659015799
Position_4	25	47	40.471113890625	984.361107130755	Position_4	Position_4_47	6.25	629.4019722456616	1.5639625398989845
Position_4	25	48	45.8262780078125	941.8426442964604	Position_4	Position_4_48	6.25	629.4019722456616	1.4964087909290031
Position_4	25	51	36.33933114453125	324.92932351318825	Position_4	Position_4_51	6.25	629.4019722456616	0.5162508823317847
Position_4	25	52	34.2227863828125	1076.528635386403	Position_4	Position_4_52	6.25	629.4019722456616	1.7103992088639717
Position_4	25	53	50.185167828125	475.0872491846387	Position_4	Position_4_53	6.25	629.4019722456616	0.7548232610227787
Position_4	25	54	46.0332901015625	574.0400549830659	Position_4	Position_4_54	6.25	629.4019722456616	0.9120404452101282
Position_4	25	55	45.34371771875	847.571605341828	Position_4	Position_4_55	6.25	629.4019722456616	1.346630043623398
Position_4	25	56	37.31396629296875	293.83610388951035	Position_4	Position_4_56	6.25	629.4019722456616	0.46684967134933497
Position_4	25	58	31.60291565234375	784.6533404108329	Position_4	Position_4_58	6.25	629.4019722456616	1.246664889865606
Position_4	25	59	24.034085367187497	475.3170070455792	Position_4	Position_4_59	6.25	629.4019722456616	0.7551883025559673
Position_4	25	60	32.45300611523437	473.0635207974307	Position_4	Position_4_60	6.25	629.4019722456616	0.7516079415982344
Position_4	25	61	38.871621035156245	697.0197021055828	Position_4	Position_4_61	6.25	629.4019722456616	1.107431709530026
Position_4	25	62	17.796417557617186	811.5116400951464	Position_4	Position_4_62	6.25	629.4019722456616	1.2893376186918044
Position_4	25	63	28.58890774609375	587.242408724515	Position_4	Position_4_63	6.25	629.4019722456616	0.9330164737636201
Position_4	25	65	19.571871472656248	787.9164760275784	Position_4	Position_4_65	6.25	629.4019722456616	1.2518493916000109
Position_4	25	68	11.642254400390623	638.2579910393114	Position_4	Position_4_68	6.25	629.4019722456616	1.0140705291438032
Position_4	25	70	9.650839886230468	738.3319890831768	Position_4	Position_4_70	6.25	629.4019722456616	1.1730690745198347
Position_4	25	71	12.069848548828125	841.660460329521	Position_4	Position_4_71	6.25	629.4019722456616	1.3372383587018901
Position_4	25	72	5.547708084960937	1932.5698413002976	Position_4	Position_4_72	6.25	629.4019722456616	3.070485836587111
Position_4	25	73	3.753412201171874	811.3252507378028	Position_4	Position_4_73	6.25	629.4019722456616	1.2890414814606503
Position_4	25	74	5.870436590820312	996.924310796986	Position_4	Position_4_74	6.25	629.4019722456616	1.5839230805712776
Position_4	26	1	73.1863140078125	875.0647272374648	Position_4	Position_4_1	6.5	587.6021069747968	1.4892130522516962
Position_4	26	2	57.412866972656246	471.8023195466729	Position_4	Position_4_2	6.5	587.6021069747968	0.8029282297432423
Position_4	26	4	68.08488216406249	784.7592064048603	Position_4	Position_4_4	6.5	587.6021069747968	1.3355282377136197
Position_4	26	5	68.93671176562499	334.8039835836004	Position_4	Position_4_5	6.5	587.6021069747968	0.5697800937224358
Position_4	26	7	66.95668808984375	486.626589388418	Position_4	Position_4_7	6.5	587.6021069747968	0.828156644797889
Position_4	26	9	59.050652074218746	683.5148907292398	Position_4	Position_4_9	6.5	587.6021069747968	1.1632274333532246
Position_4	26	11	49.96358232421875	366.71090470046585	Position_4	Position_4_11	6.5	587.6021069747968	0.6240803093583779
Position_4	26	12	48.0199323828125	683.8370629518627	Position_4	Position_4_12	6.5	587.6021069747968	1.1637757163134093
Position_4	26	14	62.726140984375	873.6290817895426	Position_4	Position_4_14	6.5	587.6021069747968	1.486769825056148
Position_4	26	16	53.086123921875	551.0344992852614	Position_4	Position_4_16	6.5	587.6021069747968	0.9377680793593481
Position_4	26	18	62.412097773437495	501.6480118255183	Position_4	Position_4_18	6.5	587.6021069747968	0.8537205804250713
Position_4	26	20	56.230834988281245	310.9427671172819	Position_4	Position_4_20	6.5	587.6021069747968	0.5291723147796996
Position_4	26	22	57.50447720703125	543.4061351741997	Position_4	Position_4_22	6.5	587.6021069747968	0.9247858861021873
Position_4	26	23	62.209182664062496	371.4035982514462	Position_4	Position_4_23	6.5	587.6021069747968	0.6320664848592457
Position_4	26	26	49.0839421015625	307.35975811014424	Position_4	Position_4_26	6.5	587.6021069747968	0.523074635815299
Position_4	26	27	43.36328590429687	626.0222302408825	Position_4	Position_4_27	6.5	587.6021069747968	1.0653845907120507
Position_4	26	31	72.33448440625	864.4720892175172	Position_4	Position_4_31	6.5	587.6021069747968	1.4711861631472942
Position_4	26	32	52.0773195078125	907.2297822664916	Position_4	Position_4_32	6.5	587.6021069747968	1.5439525684093645
Position_4	26	34	45.58311574609375	513.3657307270589	Position_4	Position_4_34	6.5	587.6021069747968	0.8736621680444008
Position_4	26	35	36.6875696171875	815.7829899987156	Position_4	Position_4_35	6.5	587.6021069747968	1.3883255017560818
Position_4	26	37	42.13393323046875	498.2377071441699	Position_4	Position_4_37	6.5	587.6021069747968	0.8479168151885815
Position_4	26	38	42.687057316406246	697.2939912629814	Position_4	Position_4_38	6.5	587.6021069747968	1.1866771459566763
Position_4	26	39	52.0180276171875	461.4059715616394	Position_4	Position_4_39	6.5	587.6021069747968	0.7852353932785163
Position_4	26	41	37.66485116796875	521.5725476610668	Position_4	Position_4_41	6.5	587.6021069747968	0.8876287907582977
Position_4	26	42	41.89346936328125	390.2506197131024	Position_4	Position_4_42	6.5	587.6021069747968	0.664140946876899
Position_4	26	43	65.535944375	302.8719611702399	Position_4	Position_4_43	6.5	587.6021069747968	0.5154371598998208
Position_4	26	46	46.03207868359375	628.7995938638467	Position_4	Position_4_46	6.5	587.6021069747968	1.0701111966755028
Position_4	26	47	45.18861982421875	938.8383555160505	Position_4	Position_4_47	6.5	587.6021069747968	1.5977450461325844
Position_4	26	48	40.494973105468745	1014.8255494898334	Position_4	Position_4_48	6.5	587.6021069747968	1.7270624755151889
Position_4	26	51	43.74815547265625	286.96937771988433	Position_4	Position_4_51	6.5	587.6021069747968	0.4883736363664756
Position_4	26	52	41.10542117773437	924.989798150778	Position_4	Position_4_52	6.5	587.6021069747968	1.5741771296787612
Position_4	26	53	53.18364046875	455.8499886634731	Position_4	Position_4_53	6.5	587.6021069747968	0.7757800444425997
Position_4	26	54	59.03228843359375	479.5204662958925	Position_4	Position_4_54	6.5	587.6021069747968	0.8160632179565345
Position_4	26	55	44.7379359453125	893.1112161677382	Position_4	Position_4_55	6.5	587.6021069747968	1.519925142484292
Position_4	26	56	42.89723053515625	258.18183542662547	Position_4	Position_4_56	6.5	587.6021069747968	0.439382079066812
Position_4	26	58	32.18478881835937	805.146690156133	Position_4	Position_4_58	6.5	587.6021069747968	1.3702243075698621
Position_4	26	59	30.970797236328124	501.352470709812	Position_4	Position_4_59	6.5	587.6021069747968	0.8532176191317091
Position_4	26	60	38.3035699921875	428.688127963917	Position_4	Position_4_60	6.5	587.6021069747968	0.7295551239102417
Position_4	26	61	38.32567966992188	753.0199137642278	Position_4	Position_4_61	6.5	587.6021069747968	1.2815132975629817
Position_4	26	62	30.53326478125	665.4069836489939	Position_4	Position_4_62	6.5	587.6021069747968	1.1324108197548282
Position_4	26	63	38.8519731875	520.955338856632	Position_4	Position_4_63	6.5	587.6021069747968	0.8865784051366185
Position_4	26	65	36.6196470234375	679.2736666424296	Position_4	Position_4_65	6.5	587.6021069747968	1.1560095829805537
Position_4	26	68	31.704825539062497	446.31932047826143	Position_4	Position_4_68	6.5	587.6021069747968	0.7595604494614325
Position_4	26	70	28.124256166015623	542.7953079221646	Position_4	Position_4_70	6.5	587.6021069747968	0.923746360809843
Position_4	26	71	26.3929813125	587.6021069747968	Position_4	Position_4_71	6.5	587.6021069747968	1.0
Position_4	26	72	24.351053138671872	1578.6840441232655	Position_4	Position_4_72	6.5	587.6021069747968	2.686654839021838
Position_4	26	73	15.301389167968749	627.9573012712673	Position_4	Position_4_73	6.5	587.6021069747968	1.068677756286877
Position_4	26	74	21.044045859375	848.9495533661568	Position_4	Position_4_74	6.5	587.6021069747968	1.4447694167348681
Position_4	26	76	12.252051270507812	651.8403144137307	Position_4	Position_4_76	6.5	587.6021069747968	1.1093226295080134
Position_4	26	77	5.57880851171875	317.6732256565834	Position_4	Position_4_77	6.5	587.6021069747968	0.5406264237071717
Position_4	26	78	2.336699993041992	453.447781797631	Position_4	Position_4_78	6.5	587.6021069747968	0.7716918922094337
Position_4	26	79	17.3391137734375	598.1054846935853	Position_4	Position_4_79	6.5	587.6021069747968	1.0178749830780287
Position_4	26	80	0.7197483234863281	634.017917711762	Position_4	Position_4_80	6.5	587.6021069747968	1.0789919065742153
Position_4	26	81	10.351937637207032	464.9003129927572	Position_4	Position_4_81	6.5	587.6021069747968	0.7911821749350832
Position_4	26	82	3.210161431640625	2514.8861352011504	Position_4	Position_4_82	6.5	587.6021069747968	4.279913406282286
Position_4	26	83	2.076569755981445	641.052616872636	Position_4	Position_4_83	6.5	587.6021069747968	1.0909637818914966
Position_4	26	84	5.770127413574219	1353.7045301065862	Position_4	Position_4_84	6.5	587.6021069747968	2.3037775291106106
Position_4	27	1	67.2169141875	816.3853611136103	Position_4	Position_4_1	6.75	564.9006004973762	1.4451840914929284
Position_4	27	2	56.31584221484375	524.8349779936934	Position_4	Position_4_2	6.75	564.9006004973762	0.9290749160677005
Position_4	27	4	73.77728840625	710.7975288675939	Position_4	Position_4_4	6.75	564.9006004973762	1.258270089006385
Position_4	27	5	67.317155125	315.8686803222356	Position_4	Position_4_5	6.75	564.9006004973762	0.5591579829161515
Position_4	27	7	59.0748024453125	490.454857404653	Position_4	Position_4_7	6.75	564.9006004973762	0.868214438031795
Position_4	27	9	58.0486430390625	644.3175920510879	Position_4	Position_4_9	6.75	564.9006004973762	1.1405857800182682
Position_4	27	11	53.2088774765625	334.6666748059451	Position_4	Position_4_11	6.75	564.9006004973762	0.5924346239166363
Position_4	27	12	49.13706771875	575.5358260084284	Position_4	Position_4_12	6.75	564.9006004973762	1.018826720137469
Position_4	27	14	55.16415287109375	819.0584703122048	Position_4	Position_4_14	6.75	564.9006004973762	1.449916090708792
Position_4	27	16	63.188580296875	446.5687864242642	Position_4	Position_4_16	6.75	564.9006004973762	0.7905263085772527
Position_4	27	18	53.0818709609375	523.3855780013947	Position_4	Position_4_18	6.75	564.9006004973762	0.9265091549567678
Position_4	27	20	57.55047989453125	292.58950920176045	Position_4	Position_4_20	6.75	564.9006004973762	0.5179486602495114
Position_4	27	22	59.75260899609375	488.326156715089	Position_4	Position_4_22	6.75	564.9006004973762	0.8644461632455941
Position_4	27	23	64.74733207421875	303.5271230333329	Position_4	Position_4_23	6.75	564.9006004973762	0.5373106751277789
Position_4	27	26	58.881791847656245	272.94232782375866	Position_4	Position_4_26	6.75	564.9006004973762	0.4831687691311392
Position_4	27	27	47.01126834765625	577.5342806502398	Position_4	Position_4_27	6.75	564.9006004973762	1.0223644303825135
Position_4	27	31	66.9984950078125	818.7667924592373	Position_4	Position_4_31	6.75	564.9006004973762	1.449399755883319
Position_4	27	32	63.14913382421874	796.4849284131188	Position_4	Position_4_32	6.75	564.9006004973762	1.4099558890747157
Position_4	27	34	50.259079921875	530.5954294565453	Position_4	Position_4_34	6.75	564.9006004973762	0.939272199373436
Position_4	27	35	41.79019728125	740.9176613767135	Position_4	Position_4_35	6.75	564.9006004973762	1.3115894384328146
Position_4	27	37	46.35085318359375	522.8043694351209	Position_4	Position_4_37	6.75	564.9006004973762	0.9254802862216981
Position_4	27	38	39.92368294921875	621.0265395154847	Position_4	Position_4_38	6.75	564.9006004973762	1.099355424598047
Position_4	27	39	48.8841465234375	402.7364692148085	Position_4	Position_4_39	6.75	564.9006004973762	0.7129333352809546
Position_4	27	41	35.529136886718746	579.7334350423858	Position_4	Position_4_41	6.75	564.9006004973762	1.0262574239290059
Position_4	27	42	40.48862225976562	374.98835616961287	Position_4	Position_4_42	6.75	564.9006004973762	0.6638129891160464
Position_4	27	43	60.6720440390625	354.803715741094	Position_4	Position_4_43	6.75	564.9006004973762	0.6280816756588701
Position_4	27	46	49.152062265625	596.2129336451071	Position_4	Position_4_46	6.75	564.9006004973762	1.0554298103421407
Position_4	27	47	42.451943445312494	1026.1070415151512	Position_4	Position_4_47	6.75	564.9006004973762	1.8164382204793161
Position_4	27	48	45.262505921875	878.8762806417542	Position_4	Position_4_48	6.75	564.9006004973762	1.5558069505819834
Position_4	27	51	47.4981491875	286.91644270607577	Position_4	Position_4_51	6.75	564.9006004973762	0.5079060678169848
Position_4	27	52	42.46977156640625	945.2358913252644	Position_4	Position_4_52	6.75	564.9006004973762	1.6732782554895775
Position_4	27	53	61.7119709765625	430.1326454702698	Position_4	Position_4_53	6.75	564.9006004973762	0.7614306748683791
Position_4	27	54	69.44004813281249	419.863380243778	Position_4	Position_4_54	6.75	564.9006004973762	0.7432517860205888
Position_4	27	55	47.076419757812495	707.2502474720189	Position_4	Position_4_55	6.75	564.9006004973762	1.251990610116733
Position_4	27	56	47.1526715	249.00674680401383	Position_4	Position_4_56	6.75	564.9006004973762	0.44079745460488384
Position_4	27	58	35.76728190234375	770.5419313505201	Position_4	Position_4_58	6.75	564.9006004973762	1.3640310006257448
Position_4	27	59	37.16434317578125	408.30739611631	Position_4	Position_4_59	6.75	564.9006004973762	0.7227951178611048
Position_4	27	60	38.263977941406246	450.8330705469948	Position_4	Position_4_60	6.75	564.9006004973762	0.7980750421402478
Position_4	27	61	36.772875798828125	653.6028695265408	Position_4	Position_4_61	6.75	564.9006004973762	1.157022791179661
Position_4	27	62	38.121976878906246	572.5543780491112	Position_4	Position_4_62	6.75	564.9006004973762	1.0135488925750762
Position_4	27	63	50.3118935859375	557.2468229456414	Position_4	Position_4_63	6.75	564.9006004973762	0.986451107424924
Position_4	27	65	41.4482862578125	748.7655201473589	Position_4	Position_4_65	6.75	564.9006004973762	1.325481898033204
Position_4	27	68	35.888384705078124	490.64024081847833	Position_4	Position_4_68	6.75	564.9006004973762	0.8685426080030467
Position_4	27	70	33.92601757617187	542.694884512693	Position_4	Position_4_70	6.75	564.9006004973762	0.9606909322363406
Position_4	27	71	23.849466308593747	655.9495888346381	Position_4	Position_4_71	6.75	564.9006004973762	1.161177007525034
Position_4	27	72	41.32673372265625	1370.7845386288247	Position_4	Position_4_72	6.75	564.9006004973762	2.4265942316611
Position_4	27	73	30.894527296875	612.5865350425922	Position_4	Position_4_73	6.75	564.9006004973762	1.0844147350936255
Position_4	27	74	37.04593616796875	763.2390401393683	Position_4	Position_4_74	6.75	564.9006004973762	1.3511032550989708
Position_4	27	76	24.41057379492188	534.9535786922129	Position_4	Position_4_76	6.75	564.9006004973762	0.9469870951123154
Position_4	27	77	19.0949731328125	260.5846632120529	Position_4	Position_4_77	6.75	564.9006004973762	0.46129294779049046
Position_4	27	78	13.738501412109374	523.91518608174	Position_4	Position_4_78	6.75	564.9006004973762	0.9274466793280979
Position_4	27	79	29.695379484375	485.3713259286562	Position_4	Position_4_79	6.75	564.9006004973762	0.8592154540131536
Position_4	27	80	3.865629864013672	391.3118223626488	Position_4	Position_4_80	6.75	564.9006004973762	0.6927091633786754
Position_4	27	81	23.64670717578125	323.63914109099045	Position_4	Position_4_81	6.75	564.9006004973762	0.5729134307983332
Position_4	27	82	16.360960053710937	1282.8709275675644	Position_4	Position_4_82	6.75	564.9006004973762	2.2709675409054957
Position_4	27	83	17.380370874023438	315.95577627379834	Position_4	Position_4_83	6.75	564.9006004973762	0.5593121621673083
Position_4	27	84	16.634871794921875	1039.706296844483	Position_4	Position_4_84	6.75	564.9006004973762	1.840511934186397
Position_4	27	89	8.513361307128905	749.0746166032883	Position_4	Position_4_89	6.75	564.9006004973762	1.3260290676691668
Position_4	27	90	9.337617501953124	1675.343232087	Position_4	Position_4_90	6.75	564.9006004973762	2.9657310164158366
Position_4	27	91	6.196617377929687	779.864806036867	Position_4	Position_4_91	6.75	564.9006004973762	1.380534567232221
Position_4	27	92	11.214943609375	543.8194764355707	Position_4	Position_4_92	6.75	564.9006004973762	0.9626817106527338
Position_4	27	93	8.916990956542968	1394.68892948727	Position_4	Position_4_93	6.75	564.9006004973762	2.468910332648421
Position_4	27	94	6.587996368164062	1046.7522467565925	Position_4	Position_4_94	6.75	564.9006004973762	1.8529848363322006
Position_4	27	95	1.687637485595703	2722.3461036785534	Position_4	Position_4_95	6.75	564.9006004973762	4.819159514579411
Position_4	28	1	76.76065211718749	821.7243274822549	Position_4	Position_4_1	7.0	530.8493507897635	1.5479426060515027
Position_4	28	2	53.070682242187495	605.9654528887106	Position_4	Position_4_2	7.0	530.8493507897635	1.1415017311167361
Position_4	28	4	54.93605274609375	733.1051786345985	Position_4	Position_4_4	7.0	530.8493507897635	1.3810041917616207
Position_4	28	5	67.9351238671875	338.61157142498035	Position_4	Position_4_5	7.0	530.8493507897635	0.6378675436283681
Position_4	28	7	65.9724603828125	440.99425762898727	Position_4	Position_4_7	7.0	530.8493507897635	0.8307333464247518
Position_4	28	9	78.7693390859375	524.6892896528952	Position_4	Position_4_9	7.0	530.8493507897635	0.9883958393700515
Position_4	28	11	52.148018484375	286.8136189919346	Position_4	Position_4_11	7.0	530.8493507897635	0.5402919275783831
Position_4	28	12	43.2595692890625	610.8221879265368	Position_4	Position_4_12	7.0	530.8493507897635	1.1506507204309373
Position_4	28	14	50.49652304296875	823.672929168348	Position_4	Position_4_14	7.0	530.8493507897635	1.5516133304918625
Position_4	28	16	65.0181541796875	450.2478743610868	Position_4	Position_4_16	7.0	530.8493507897635	0.848165065458283
Position_4	28	18	51.66147559375	510.5241046312535	Position_4	Position_4_18	7.0	530.8493507897635	0.9617118375895696
Position_4	28	20	68.45713062890624	246.6020195643192	Position_4	Position_4_20	7.0	530.8493507897635	0.46454237760193273
Position_4	28	22	55.17296034765625	424.9191537180864	Position_4	Position_4_22	7.0	530.8493507897635	0.8004514898358998
Position_4	28	23	60.32738262890625	284.9144469414961	Position_4	Position_4_23	7.0	530.8493507897635	0.5367143173814166
Position_4	28	26	62.7441198828125	280.29945897703954	Position_4	Position_4_26	7.0	530.8493507897635	0.5280207248252786
Position_4	28	27	66.92006999218749	471.6785548557687	Position_4	Position_4_27	7.0	530.8493507897635	0.8885356159031478
Position_4	28	31	71.14276627734375	705.1749301189578	Position_4	Position_4_31	7.0	530.8493507897635	1.3283899265768035
Position_4	28	32	67.78683174999999	829.8605731432357	Position_4	Position_4_32	7.0	530.8493507897635	1.5632694509442697
Position_4	28	34	51.4410599140625	537.009411926632	Position_4	Position_4_34	7.0	530.8493507897635	1.0116041606299488
Position_4	28	35	49.9024655078125	639.6945122548244	Position_4	Position_4_35	7.0	530.8493507897635	1.205039643173959
Position_4	28	37	51.04129718359375	493.1552899947949	Position_4	Position_4_37	7.0	530.8493507897635	0.9289929228718282
Position_4	28	38	39.94110553125	697.0894630780748	Position_4	Position_4_38	7.0	530.8493507897635	1.3131587371087294
Position_4	28	39	44.4482562734375	438.65559248334273	Position_4	Position_4_39	7.0	530.8493507897635	0.8263278307315233
Position_4	28	41	43.14898190625	585.5680841222085	Position_4	Position_4_41	7.0	530.8493507897635	1.103077706040401
Position_4	28	42	38.33112065234375	371.38541230593046	Position_4	Position_4_42	7.0	530.8493507897635	0.6996060403076826
Position_4	28	43	53.8872507421875	315.27556331673554	Position_4	Position_4_43	7.0	530.8493507897635	0.593907787299144
Position_4	28	46	60.181726515625	460.3976225628904	Position_4	Position_4_46	7.0	530.8493507897635	0.8672848933090723
Position_4	28	47	44.4804082421875	900.8064376809236	Position_4	Position_4_47	7.0	530.8493507897635	1.6969153985792047
Position_4	28	48	49.4006161171875	865.4403340409131	Position_4	Position_4_48	7.0	530.8493507897635	1.630293665713948
Position_4	28	51	44.7725003515625	258.01233016136445	Position_4	Position_4_51	7.0	530.8493507897635	0.48603681963161544
Position_4	28	52	39.182581109375	799.043109007446	Position_4	Position_4_52	7.0	530.8493507897635	1.5052163251564328
Position_4	28	53	64.92301367578125	422.9243569413428	Position_4	Position_4_53	7.0	530.8493507897635	0.7966937443026786
Position_4	28	54	63.274580574218746	454.7316176549408	Position_4	Position_4_54	7.0	530.8493507897635	0.8566114227669683
Position_4	28	55	49.25757001171875	548.0926947734397	Position_4	Position_4_55	7.0	530.8493507897635	1.0324825564127047
Position_4	28	56	47.0233877265625	224.6217616624349	Position_4	Position_4_56	7.0	530.8493507897635	0.42313654773855724
Position_4	28	58	46.87003676953125	617.0730831182016	Position_4	Position_4_58	7.0	530.8493507897635	1.1624259918565594
Position_4	28	59	48.4833283515625	318.1014912133611	Position_4	Position_4_59	7.0	530.8493507897635	0.5992311957057311
Position_4	28	60	36.866807484375	395.1819056822307	Position_4	Position_4_60	7.0	530.8493507897635	0.744433246634482
Position_4	28	61	37.71726969140625	541.4988229519345	Position_4	Position_4_61	7.0	530.8493507897635	1.0200611946615878
Position_4	28	62	42.70221563867187	573.547801641041	Position_4	Position_4_62	7.0	530.8493507897635	1.0804342150701578
Position_4	28	63	57.587773890625	507.5746684289484	Position_4	Position_4_63	7.0	530.8493507897635	0.9561557674956397
Position_4	28	65	46.33594182421875	780.531596916051	Position_4	Position_4_65	7.0	530.8493507897635	1.4703448271243549
Position_4	28	68	41.80365545898437	453.67757302920114	Position_4	Position_4_68	7.0	530.8493507897635	0.8546258413130746
Position_4	28	70	38.57898040820312	523.1457223047075	Position_4	Position_4_70	7.0	530.8493507897635	0.9854881079281814
Position_4	28	71	29.9535726875	610.511480242602	Position_4	Position_4_71	7.0	530.8493507897635	1.1500654174942897
Position_4	28	72	51.227923140625	1270.253107720163	Position_4	Position_4_72	7.0	530.8493507897635	2.3928692873606456
Position_4	28	73	35.52760831640625	589.5522368362916	Position_4	Position_4_73	7.0	530.8493507897635	1.1105829477971363
Position_4	28	74	42.27420555273437	666.981079110344	Position_4	Position_4_74	7.0	530.8493507897635	1.256441357831657
Position_4	28	76	31.053308837890626	517.2717691327068	Position_4	Position_4_76	7.0	530.8493507897635	0.9744229099331913
Position_4	28	77	26.99841213867188	261.385742381928	Position_4	Position_4_77	7.0	530.8493507897635	0.49239156456168803
Position_4	28	78	26.83435858984375	391.80579284784574	Position_4	Position_4_78	7.0	530.8493507897635	0.7380734143593513
Position_4	28	79	33.25132795703125	440.91185713996725	Position_4	Position_4_79	7.0	530.8493507897635	0.8305781225577594
Position_4	28	80	16.5521808203125	287.9493963926191	Position_4	Position_4_80	7.0	530.8493507897635	0.5424314750771128
Position_4	28	81	24.79780120898437	317.04231817553074	Position_4	Position_4_81	7.0	530.8493507897635	0.5972359534844595
Position_4	28	82	27.216288	1125.4132609329904	Position_4	Position_4_82	7.0	530.8493507897635	2.1200238057344762
Position_4	28	83	30.95683993359375	363.46763907252944	Position_4	Position_4_83	7.0	530.8493507897635	0.6846907480093658
Position_4	28	84	27.84997398046875	790.2939759334096	Position_4	Position_4_84	7.0	530.8493507897635	1.4887349391266298
Position_4	28	89	21.316419931640624	754.5200703610259	Position_4	Position_4_89	7.0	530.8493507897635	1.421344999741451
Position_4	28	90	14.182639474609374	1306.4597497679788	Position_4	Position_4_90	7.0	530.8493507897635	2.461074404300037
Position_4	28	91	17.081505482421875	601.3242696958981	Position_4	Position_4_91	7.0	530.8493507897635	1.13275879268061
Position_4	28	92	24.795653931640626	429.7834585908337	Position_4	Position_4_92	7.0	530.8493507897635	0.8096147390053873
Position_4	28	93	23.68340586132812	751.8605707253832	Position_4	Position_4_93	7.0	530.8493507897635	1.416335104501519
Position_4	28	94	25.83634255468749	800.3307358172299	Position_4	Position_4_94	7.0	530.8493507897635	1.5076419225653177
Position_4	28	95	7.683022026367187	1695.0981196957691	Position_4	Position_4_95	7.0	530.8493507897635	3.193181110938369
Position_4	28	101	11.818896557617188	734.5581395304962	Position_4	Position_4_101	7.0	530.8493507897635	1.3837412411594132
Position_4	28	102	30.49717700390625	948.3578788795302	Position_4	Position_4_102	7.0	530.8493507897635	1.7864915488144126
Position_4	28	103	7.009916869140625	1374.3862463970204	Position_4	Position_4_103	7.0	530.8493507897635	2.589032546337858
Position_4	28	104	4.513529858642578	458.87430060465954	Position_4	Position_4_104	7.0	530.8493507897635	0.8644152995986071
Position_4	28	105	10.872000541015623	400.1191153076288	Position_4	Position_4_105	7.0	530.8493507897635	0.7537338318533446
Position_4	28	106	3.7650919211425777	1748.505973338338	Position_4	Position_4_106	7.0	530.8493507897635	3.293789416407919
Position_4	28	107	6.471643701660156	1040.7085971632673	Position_4	Position_4_107	7.0	530.8493507897635	1.960459395146604
Position_4	28	108	3.7668317097167967	424.1407075727268	Position_4	Position_4_108	7.0	530.8493507897635	0.7989850735273906
Position_4	29	1	77.37417032812499	916.4267817549368	Position_4	Position_4_1	7.25	534.6337456925392	1.714120721219797
Position_4	29	2	50.40707568359375	633.0866686129577	Position_4	Position_4_2	7.25	534.6337456925392	1.1841502219297575
Position_4	29	4	48.138048234375	761.8377208362334	Position_4	Position_4_4	7.25	534.6337456925392	1.4249712573780486
Position_4	29	5	69.596596609375	322.54245518427115	Position_4	Position_4_5	7.25	534.6337456925392	0.6032961027674468
Position_4	29	7	59.473884078125	458.5902414127766	Position_4	Position_4_7	7.25	534.6337456925392	0.8577652366831813
Position_4	29	9	75.3898884921875	574.5642313534146	Position_4	Position_4_9	7.25	534.6337456925392	1.0746875519598027
Position_4	29	11	53.1260019296875	255.0809034973861	Position_4	Position_4_11	7.25	534.6337456925392	0.4771133613479007
Position_4	29	12	52.73710036718749	568.752941355174	Position_4	Position_4_12	7.25	534.6337456925392	1.0638178864269754
Position_4	29	14	59.448012765625	794.2033270304748	Position_4	Position_4_14	7.25	534.6337456925392	1.4855091610457578
Position_4	29	16	63.83030426953125	467.8506230041968	Position_4	Position_4_16	7.25	534.6337456925392	0.8750862188808627
Position_4	29	18	64.0907175390625	445.8962330448503	Position_4	Position_4_18	7.25	534.6337456925392	0.8340218638224146
Position_4	29	20	78.7336724453125	222.14250516821252	Position_4	Position_4_20	7.25	534.6337456925392	0.41550408472712413
Position_4	29	22	62.05722509765625	362.0345110098337	Position_4	Position_4_22	7.25	534.6337456925392	0.6771635983076066
Position_4	29	23	63.402788109375	291.39697958565137	Position_4	Position_4_23	7.25	534.6337456925392	0.5450403793875555
Position_4	29	26	65.10565703124999	217.61622975783987	Position_4	Position_4_26	7.25	534.6337456925392	0.407037961054909
Position_4	29	27	57.738301671875	514.9276434905934	Position_4	Position_4_27	7.25	534.6337456925392	0.9631409308508586
Position_4	29	31	68.70464463671874	751.7548179187307	Position_4	Position_4_31	7.25	534.6337456925392	1.406111798919358
Position_4	29	32	61.431421132812496	944.1887567187651	Position_4	Position_4_32	7.25	534.6337456925392	1.7660478118449254
Position_4	29	34	51.669638367187495	445.0499781932797	Position_4	Position_4_34	7.25	534.6337456925392	0.8324389954412307
Position_4	29	35	36.918032787109375	680.4133891525978	Position_4	Position_4_35	7.25	534.6337456925392	1.2726719827070074
Position_4	29	37	48.75406726953125	470.3949424338384	Position_4	Position_4_37	7.25	534.6337456925392	0.8798452140811112
Position_4	29	38	45.414749445312495	654.6656439507217	Position_4	Position_4_38	7.25	534.6337456925392	1.2245123867044698
Position_4	29	39	50.1860308984375	400.37322134132825	Position_4	Position_4_39	7.25	534.6337456925392	0.7488738310424154
Position_4	29	41	44.675087789062495	534.6337456925392	Position_4	Position_4_41	7.25	534.6337456925392	1.0
Position_4	29	42	35.60598133984375	346.55493563438205	Position_4	Position_4_42	7.25	534.6337456925392	0.6482099912819219
Position_4	29	43	51.3767559765625	269.9682954763169	Position_4	Position_4_43	7.25	534.6337456925392	0.5049593252416433
Position_4	29	46	55.095517984375	439.8698483918442	Position_4	Position_4_46	7.25	534.6337456925392	0.8227498767816418
Position_4	29	47	50.3145555859375	678.8464440378247	Position_4	Position_4_47	7.25	534.6337456925392	1.2697411068926807
Position_4	29	48	55.50448853125	859.5366630625259	Position_4	Position_4_48	7.25	534.6337456925392	1.6077112041424226
Position_4	29	51	44.97217634765624	251.05364001395395	Position_4	Position_4_51	7.25	534.6337456925392	0.4695806092238921
Position_4	29	52	44.5332531015625	666.2501310339868	Position_4	Position_4_52	7.25	534.6337456925392	1.2461804672859886
Position_4	29	53	59.69326511328125	359.0737694379656	Position_4	Position_4_53	7.25	534.6337456925392	0.6716257107430406
Position_4	29	54	65.65037917968749	420.0207851663937	Position_4	Position_4_54	7.25	534.6337456925392	0.7856234077074927
Position_4	29	55	50.57288916796875	506.37991341643993	Position_4	Position_4_55	7.25	534.6337456925392	0.9471529200995337
Position_4	29	56	48.6820216953125	205.03902545763404	Position_4	Position_4_56	7.25	534.6337456925392	0.3835130631195684
Position_4	29	58	55.3333822421875	564.0494153810475	Position_4	Position_4_58	7.25	534.6337456925392	1.0550202263241066
Position_4	29	59	52.1327015859375	308.8893843088665	Position_4	Position_4_59	7.25	534.6337456925392	0.577758861646015
Position_4	29	60	38.73879659375	347.51306904071555	Position_4	Position_4_60	7.25	534.6337456925392	0.6500021217152382
Position_4	29	61	38.592526972656245	478.2260667726911	Position_4	Position_4_61	7.25	534.6337456925392	0.8944928572610391
Position_4	29	62	38.55139335351562	569.0721372467119	Position_4	Position_4_62	7.25	534.6337456925392	1.064414922985385
Position_4	29	63	60.87217756640625	502.1842299907773	Position_4	Position_4_63	7.25	534.6337456925392	0.9393051486869234
Position_4	29	65	57.78434075390625	743.8734704666913	Position_4	Position_4_65	7.25	534.6337456925392	1.3913702164518496
Position_4	29	68	41.1949179296875	431.0957097004973	Position_4	Position_4_68	7.25	534.6337456925392	0.8063383824417526
Position_4	29	70	43.15030510742187	490.6537066227041	Position_4	Position_4_70	7.25	534.6337456925392	0.9177380039621976
Position_4	29	71	28.42894858203125	616.1945051965143	Position_4	Position_4_71	7.25	534.6337456925392	1.1525544546357156
Position_4	29	72	54.365121335937495	1233.9327700085582	Position_4	Position_4_72	7.25	534.6337456925392	2.30799641801544
Position_4	29	73	41.12268258398437	657.4404340110734	Position_4	Position_4_73	7.25	534.6337456925392	1.2297024632432363
Position_4	29	74	61.777761890624994	540.9675080805002	Position_4	Position_4_74	7.25	534.6337456925392	1.011846918453972
Position_4	29	76	32.30557966796875	512.868797892261	Position_4	Position_4_76	7.25	534.6337456925392	0.9592899850119171
Position_4	29	77	31.08869732031249	227.6129618196344	Position_4	Position_4_77	7.25	534.6337456925392	0.4257362421535801
Position_4	29	78	35.3914459765625	334.07857416602207	Position_4	Position_4_78	7.25	534.6337456925392	0.624873713748227
Position_4	29	79	40.76177621484375	405.2407639517447	Position_4	Position_4_79	7.25	534.6337456925392	0.7579782743171498
Position_4	29	80	31.38031110156249	283.67044029156943	Position_4	Position_4_80	7.25	534.6337456925392	0.5305883561916134
Position_4	29	81	31.023618699218748	281.5105573321182	Position_4	Position_4_81	7.25	534.6337456925392	0.5265484260958178
Position_4	29	82	31.457233542968748	1137.7078918353377	Position_4	Position_4_82	7.25	534.6337456925392	2.1280136186719845
Position_4	29	83	45.80333385546875	312.4746551756101	Position_4	Position_4_83	7.25	534.6337456925392	0.5844648933838722
Position_4	29	84	36.77798403125	654.7188142443623	Position_4	Position_4_84	7.25	534.6337456925392	1.2246118385143658
Position_4	29	89	27.172952511718748	658.5820602270318	Position_4	Position_4_89	7.25	534.6337456925392	1.2318378058495651
Position_4	29	90	21.28343088867188	1130.78125833154	Position_4	Position_4_90	7.25	534.6337456925392	2.1150577707487948
Position_4	29	91	28.65226542578125	581.7889503973448	Position_4	Position_4_91	7.25	534.6337456925392	1.0882009508092743
Position_4	29	92	28.544997744140623	382.0150607598982	Position_4	Position_4_92	7.25	534.6337456925392	0.714536004952426
Position_4	29	93	33.9061539609375	659.97852068724	Position_4	Position_4_93	7.25	534.6337456925392	1.234449800456077
Position_4	29	94	34.334026267578125	672.0530104584595	Position_4	Position_4_94	7.25	534.6337456925392	1.257034401350618
Position_4	29	95	15.242666591796874	1214.176378052233	Position_4	Position_4_95	7.25	534.6337456925392	2.271043284930409
Position_4	29	101	26.4552055625	750.2277207613955	Position_4	Position_4_101	7.25	534.6337456925392	1.4032554562929547
Position_4	29	102	38.0614111796875	823.6776399416395	Position_4	Position_4_102	7.25	534.6337456925392	1.5406390759615944
Position_4	29	103	21.59618209375	802.5669017394046	Position_4	Position_4_103	7.25	534.6337456925392	1.5011527203540014
Position_4	29	104	12.963112024414064	658.3442664167069	Position_4	Position_4_104	7.25	534.6337456925392	1.2313930269476705
Position_4	29	105	20.916952256835938	261.53996913346515	Position_4	Position_4_105	7.25	534.6337456925392	0.4891946519288241
Position_4	29	106	18.26009948339844	767.2440335656341	Position_4	Position_4_106	7.25	534.6337456925392	1.4350834374881867
Position_4	29	107	16.954686138671875	905.185901503516	Position_4	Position_4_107	7.25	534.6337456925392	1.6930953363802002
Position_4	29	108	10.945942530273436	415.39636713140845	Position_4	Position_4_108	7.25	534.6337456925392	0.7769737142075155
Position_4	29	113	7.30662328515625	225.0534738422316	Position_4	Position_4_113	7.25	534.6337456925392	0.4209488751045971
Position_4	29	114	6.900160711425781	620.0476699541272	Position_4	Position_4_114	7.25	534.6337456925392	1.1597615656507931
Position_4	29	115	17.942286838867187	581.6373829950236	Position_4	Position_4_115	7.25	534.6337456925392	1.0879174531745992
Position_4	29	116	10.53985625	948.485873505605	Position_4	Position_4_116	7.25	534.6337456925392	1.7740853082084849
Position_4	29	117	2.462927275756836	1198.786435387754	Position_4	Position_4_117	7.25	534.6337456925392	2.242257330455082
Position_4	30	1	87.85285257031249	780.6419147600261	Position_4	Position_4_1	7.5	525.0187772553916	1.4868838003108003
Position_4	30	2	51.29081808984375	690.4373249821003	Position_4	Position_4_2	7.5	525.0187772553916	1.3150716791339485
Position_4	30	4	64.0872860546875	712.9354049897916	Position_4	Position_4_4	7.5	525.0187772553916	1.3579236322113282
Position_4	30	5	69.56490217187499	299.9514782115426	Position_4	Position_4_5	7.5	525.0187772553916	0.5713157151818085
Position_4	30	7	57.1717220078125	489.6201756456349	Position_4	Position_4_7	7.5	525.0187772553916	0.9325765036541973
Position_4	30	9	74.2336238359375	521.7312317339715	Position_4	Position_4_9	7.5	525.0187772553916	0.9937382324902623
Position_4	30	11	59.581398722656246	221.32107218565068	Position_4	Position_4_11	7.5	525.0187772553916	0.42154886981878487
Position_4	30	12	53.21458621875	566.6965761146566	Position_4	Position_4_12	7.5	525.0187772553916	1.0793834442972527
Position_4	30	14	69.15363876953124	779.666991978519	Position_4	Position_4_14	7.5	525.0187772553916	1.4850268709518093
Position_4	30	16	58.8455896875	440.53226571519264	Position_4	Position_4_16	7.5	525.0187772553916	0.8390790668824001
Position_4	30	18	63.2634594453125	373.60241061133104	Position_4	Position_4_18	7.5	525.0187772553916	0.7115981880960324
Position_4	30	20	69.47165418359374	219.36524825495863	Position_4	Position_4_20	7.5	525.0187772553916	0.4178236241410657
Position_4	30	22	67.8007968515625	355.83301413965467	Position_4	Position_4_22	7.5	525.0187772553916	0.6777529291424986
Position_4	30	23	59.049003921875	305.99443625793435	Position_4	Position_4_23	7.5	525.0187772553916	0.5828256997922296
Position_4	30	26	63.88334669921875	173.93608227721344	Position_4	Position_4_26	7.5	525.0187772553916	0.33129497422261434
Position_4	30	27	57.010005507812494	453.538600197027	Position_4	Position_4_27	7.5	525.0187772553916	0.8638521512848796
Position_4	30	31	88.48725084374999	675.9305722001952	Position_4	Position_4_31	7.5	525.0187772553916	1.2874407573262732
Position_4	30	32	67.4894052421875	723.069400810474	Position_4	Position_4_32	7.5	525.0187772553916	1.3772257910286934
Position_4	30	34	55.4620213125	453.70214607679367	Position_4	Position_4_34	7.5	525.0187772553916	0.8641636561049959
Position_4	30	35	44.700075234375	606.9404933220818	Position_4	Position_4_35	7.5	525.0187772553916	1.15603578312941
Position_4	30	37	50.37771049609375	460.3131738454435	Position_4	Position_4_37	7.5	525.0187772553916	0.8767556395826344
Position_4	30	38	46.7784109375	679.3447239823028	Position_4	Position_4_38	7.5	525.0187772553916	1.293943670993391
Position_4	30	39	56.33216776171875	349.9590582833785	Position_4	Position_4_39	7.5	525.0187772553916	0.6665648419525831
Position_4	30	41	48.343063828125	477.3955160726732	Position_4	Position_4_41	7.5	525.0187772553916	0.909292270589491
Position_4	30	42	48.3626232890625	286.78286009576584	Position_4	Position_4_42	7.5	525.0187772553916	0.5462335301509843
Position_4	30	43	46.535908976562496	300.31596025157427	Position_4	Position_4_43	7.5	525.0187772553916	0.57200994185678
Position_4	30	46	53.375283671875	445.5334858109025	Position_4	Position_4_46	7.5	525.0187772553916	0.8486048596966199
Position_4	30	47	56.956209191406245	621.796832671477	Position_4	Position_4_47	7.5	525.0187772553916	1.1843325602981405
Position_4	30	48	56.52636378125	925.416479536229	Position_4	Position_4_48	7.5	525.0187772553916	1.7626350135017492
Position_4	30	51	41.292964796875	261.26207617579826	Position_4	Position_4_51	7.5	525.0187772553916	0.49762425172978
Position_4	30	52	46.8411863046875	673.7853425959536	Position_4	Position_4_52	7.5	525.0187772553916	1.2833547518400386
Position_4	30	53	62.07660258593749	306.7047757620604	Position_4	Position_4_53	7.5	525.0187772553916	0.5841786790282095
Position_4	30	54	63.53050691796874	353.7355687877224	Position_4	Position_4_54	7.5	525.0187772553916	0.6737579380244724
Position_4	30	55	61.194352355468745	471.4137176464313	Position_4	Position_4_55	7.5	525.0187772553916	0.8978987763272236
Position_4	30	56	41.7712409296875	198.2738044839029	Position_4	Position_4_56	7.5	525.0187772553916	0.3776508823558782
Position_4	30	58	45.853527113281245	530.7386285708263	Position_4	Position_4_58	7.5	525.0187772553916	1.0108945652293353
Position_4	30	59	56.64823346875	301.5106839733994	Position_4	Position_4_59	7.5	525.0187772553916	0.5742855246998751
Position_4	30	60	39.51713783789062	326.951575521294	Position_4	Position_4_60	7.5	525.0187772553916	0.6227426326168345
Position_4	30	61	40.62272050976562	513.6592978853275	Position_4	Position_4_61	7.5	525.0187772553916	0.9783636702872852
Position_4	30	62	35.0819052890625	551.2935632221313	Position_4	Position_4_62	7.5	525.0187772553916	1.0500454214306292
Position_4	30	63	62.6168430078125	507.0208923673546	Position_4	Position_4_63	7.5	525.0187772553916	0.9657195405807704
Position_4	30	65	56.7702383359375	783.314526844289	Position_4	Position_4_65	7.5	525.0187772553916	1.4919743079269931
Position_4	30	68	46.8204726171875	367.5294972479168	Position_4	Position_4_68	7.5	525.0187772553916	0.7000311477795674
Position_4	30	70	41.70333393359375	470.36321645049657	Position_4	Position_4_70	7.5	525.0187772553916	0.8958978932322869
Position_4	30	71	31.83268992578125	538.5060225215803	Position_4	Position_4_71	7.5	525.0187772553916	1.025689072182704
Position_4	30	72	53.773226675781245	1209.9763647368677	Position_4	Position_4_72	7.5	525.0187772553916	2.3046344571944397
Position_4	30	73	49.032714199218745	618.2752633791039	Position_4	Position_4_73	7.5	525.0187772553916	1.1776250491672384
Position_4	30	74	54.9030013125	504.7958920507972	Position_4	Position_4_74	7.5	525.0187772553916	0.9614815963148741
Position_4	30	76	41.95235831445312	418.26696803932657	Position_4	Position_4_76	7.5	525.0187772553916	0.7966704928647983
Position_4	30	77	42.73042140039063	153.14727551429684	Position_4	Position_4_77	7.5	525.0187772553916	0.2916986632647606
Position_4	30	78	41.272225113281245	315.018726851729	Position_4	Position_4_78	7.5	525.0187772553916	0.6000142099650856
Position_4	30	79	46.151962269531246	351.52918981025783	Position_4	Position_4_79	7.5	525.0187772553916	0.6695554617073419
Position_4	30	80	40.67465550585937	249.23089885593745	Position_4	Position_4_80	7.5	525.0187772553916	0.47470854310930843
Position_4	30	81	39.27623463671875	240.35011773308435	Position_4	Position_4_81	7.5	525.0187772553916	0.4577933745332841
Position_4	30	82	36.648549480468745	1015.3393466648698	Position_4	Position_4_82	7.5	525.0187772553916	1.9339105393005123
Position_4	30	83	56.9913299140625	262.1334395224754	Position_4	Position_4_83	7.5	525.0187772553916	0.49928393207727595
Position_4	30	84	41.8003357578125	614.12015253085	Position_4	Position_4_84	7.5	525.0187772553916	1.1697108353747807
Position_4	30	89	32.639801046875	627.6211225065015	Position_4	Position_4_89	7.5	525.0187772553916	1.1954260489262458
Position_4	30	90	27.199855869140624	960.2134214357462	Position_4	Position_4_90	7.5	525.0187772553916	1.8289125323391193
Position_4	30	91	31.6945934765625	603.992151798438	Position_4	Position_4_91	7.5	525.0187772553916	1.1504200953647614
Position_4	30	92	33.478312849609374	324.2184205352619	Position_4	Position_4_92	7.5	525.0187772553916	0.6175368093121518
Position_4	30	93	42.6891733984375	619.7266646673322	Position_4	Position_4_93	7.5	525.0187772553916	1.18038952417481
Position_4	30	94	48.7159829921875	534.5102136267344	Position_4	Position_4_94	7.5	525.0187772553916	1.01807827983022
Position_4	30	95	25.506324744140624	1055.235936426846	Position_4	Position_4_95	7.5	525.0187772553916	2.009901325707317
Position_4	30	101	35.7074128984375	821.3513932457628	Position_4	Position_4_101	7.5	525.0187772553916	1.564422890814479
Position_4	30	102	44.84384403125	780.4468785247121	Position_4	Position_4_102	7.5	525.0187772553916	1.486512316006308
Position_4	30	103	29.60955078125	588.8254526947311	Position_4	Position_4_103	7.5	525.0187772553916	1.121532177902089
Position_4	30	104	30.664708830078123	488.5374006278797	Position_4	Position_4_104	7.5	525.0187772553916	0.9305141488115467
Position_4	30	105	27.30601871679688	249.5682126491155	Position_4	Position_4_105	7.5	525.0187772553916	0.4753510225934545
Position_4	30	106	24.581258947265624	787.4640263293096	Position_4	Position_4_106	7.5	525.0187772553916	1.499877833790797
Position_4	30	107	25.02406341015625	932.9952913985028	Position_4	Position_4_107	7.5	525.0187772553916	1.7770703293239625
Position_4	30	108	26.3742953203125	313.83551202657924	Position_4	Position_4_108	7.5	525.0187772553916	0.5977605480459154
Position_4	30	113	22.23271464648437	193.81563104481268	Position_4	Position_4_113	7.5	525.0187772553916	0.36915942713136995
Position_4	30	114	28.657703808593748	402.0908331303411	Position_4	Position_4_114	7.5	525.0187772553916	0.7658599093013904
Position_4	30	115	30.380987462890623	471.19224586664205	Position_4	Position_4_115	7.5	525.0187772553916	0.8974769404055696
Position_4	30	116	25.72042337304688	673.4244477061294	Position_4	Position_4_116	7.5	525.0187772553916	1.2826673575877592
Position_4	30	117	12.194531013671874	481.6679115522341	Position_4	Position_4_117	7.5	525.0187772553916	0.9174298756898179
Position_4	30	119	2.617570401123047	1399.0436461705278	Position_4	Position_4_119	7.5	525.0187772553916	2.66474973235095
Position_4	30	123	4.61382311328125	797.9644161191821	Position_4	Position_4_123	7.5	525.0187772553916	1.5198778609227117
Position_4	30	126	12.227664334960936	528.3063227768115	Position_4	Position_4_126	7.5	525.0187772553916	1.0062617675097376
Position_4	30	130	6.653906864257812	809.0270251762735	Position_4	Position_4_130	7.5	525.0187772553916	1.5409487435965137
Position_4	30	132	4.940297006347656	707.1388999462017	Position_4	Position_4_132	7.5	525.0187772553916	1.3468830651026775
Position_4	30	133	4.806545154296875	652.750799120529	Position_4	Position_4_133	7.5	525.0187772553916	1.2432903876940826
Position_4	30	134	7.453718282226562	1749.8074027927137	Position_4	Position_4_134	7.5	525.0187772553916	3.3328472782251226
Position_4	30	135	16.399838511718748	1356.94425593063	Position_4	Position_4_135	7.5	525.0187772553916	2.5845632855728407
Position_4	30	136	6.179144753417969	385.890974500512	Position_4	Position_4_136	7.5	525.0187772553916	0.7350041393144271
Position_4	30	137	1.4532508552246093	533.6148179017148	Position_4	Position_4_137	7.5	525.0187772553916	1.01637282516115
Position_4	30	138	9.558720128417969	744.7002168436842	Position_4	Position_4_138	7.5	525.0187772553916	1.4184258718073053
Position_4	30	139	11.101582443359376	1033.885210808621	Position_4	Position_4_139	7.5	525.0187772553916	1.9692347314002734
Position_4	30	140	1.3998665769042968	1060.4752152928215	Position_4	Position_4_140	7.5	525.0187772553916	2.019880547580798
Position_4	30	141	8.793577101074218	991.2754551037362	Position_4	Position_4_141	7.5	525.0187772553916	1.8880761946949138
Position_4	30	142	9.329790728027342	917.29715335212	Position_4	Position_4_142	7.5	525.0187772553916	1.74717018341214
Position_4	31	1	89.39673978124999	778.041050529693	Position_4	Position_4_1	7.75	471.9086940468918	1.6487109908010764
Position_4	31	2	61.36211034765625	705.8264416692165	Position_4	Position_4_2	7.75	471.9086940468918	1.4956843359174925
Position_4	31	4	65.835564953125	715.1034266776403	Position_4	Position_4_4	7.75	471.9086940468918	1.5153427679944018
Position_4	31	5	66.09828147656249	261.2257239198254	Position_4	Position_4_5	7.75	471.9086940468918	0.5535514119896006
Position_4	31	7	64.30561684765625	451.24918421359854	Position_4	Position_4_7	7.75	471.9086940468918	0.9562213833016596
Position_4	31	9	66.23429303906249	506.1203535418349	Position_4	Position_4_9	7.75	471.9086940468918	1.072496353482192
Position_4	31	11	61.0097125	204.12362719335607	Position_4	Position_4_11	7.75	471.9086940468918	0.43254898620933874
Position_4	31	12	54.96989966015624	471.8651682601091	Position_4	Position_4_12	7.75	471.9086940468918	0.9999077665079458
Position_4	31	14	68.3341223125	807.3711658678591	Position_4	Position_4_14	7.75	471.9086940468918	1.710863088671203
Position_4	31	16	56.9200174296875	448.3358731541031	Position_4	Position_4_16	7.75	471.9086940468918	0.9500479198833189
Position_4	31	18	63.947874203125	351.4998261751169	Position_4	Position_4_18	7.75	471.9086940468918	0.7448471083692085
Position_4	31	20	75.33898814062499	185.4026442852583	Position_4	Position_4_20	7.75	471.9086940468918	0.3928782127223016
Position_4	31	22	62.172850523437496	350.3925681144768	Position_4	Position_4_22	7.75	471.9086940468918	0.7425007687602796
Position_4	31	23	59.34751706640625	311.5796094685035	Position_4	Position_4_23	7.75	471.9086940468918	0.6602540139630125
Position_4	31	26	60.13180361718749	175.40040748300711	Position_4	Position_4_26	7.75	471.9086940468918	0.3716829329395195
Position_4	31	27	52.1623995234375	365.7487674576989	Position_4	Position_4_27	7.75	471.9086940468918	0.7750413842160657
Position_4	31	31	75.39765092578125	709.9475951190096	Position_4	Position_4_31	7.75	471.9086940468918	1.5044172825696336
Position_4	31	32	61.3980005546875	731.231350394768	Position_4	Position_4_32	7.75	471.9086940468918	1.549518709062199
Position_4	31	34	52.843408792968745	528.8283984021402	Position_4	Position_4_34	7.75	471.9086940468918	1.120615926498681
Position_4	31	35	45.590805390625	604.4618980907844	Position_4	Position_4_35	7.75	471.9086940468918	1.2808873956255642
Position_4	31	37	52.51689785546875	489.9429853053732	Position_4	Position_4_37	7.75	471.9086940468918	1.0382156368085251
Position_4	31	38	36.641252376953126	776.3043034700762	Position_4	Position_4_38	7.75	471.9086940468918	1.6450307300185865
Position_4	31	39	47.89117373046875	354.6691903004556	Position_4	Position_4_39	7.75	471.9086940468918	0.7515631620578143
Position_4	31	41	49.852875359375	373.8639013664337	Position_4	Position_4_41	7.75	471.9086940468918	0.7922377910869433
Position_4	31	42	58.1434559921875	247.04168160879792	Position_4	Position_4_42	7.75	471.9086940468918	0.5234946605672205
Position_4	31	43	55.74801473828125	276.41812855768427	Position_4	Position_4_43	7.75	471.9086940468918	0.5857449376218054
Position_4	31	46	59.12291081640625	476.15092326639547	Position_4	Position_4_46	7.75	471.9086940468918	1.0089895127447728
Position_4	31	47	55.683320859374994	592.8337583227054	Position_4	Position_4_47	7.75	471.9086940468918	1.2562467396792603
Position_4	31	48	56.10997394921875	875.8480188974276	Position_4	Position_4_48	7.75	471.9086940468918	1.8559692371558592
Position_4	31	51	59.22592813671875	215.05462091548043	Position_4	Position_4_51	7.75	471.9086940468918	0.45571235204687977
Position_4	31	52	46.46689974609375	700.3941092471691	Position_4	Position_4_52	7.75	471.9086940468918	1.4841729302354696
Position_4	31	53	67.090739546875	319.00009636947385	Position_4	Position_4_53	7.75	471.9086940468918	0.6759784263219698
Position_4	31	54	60.062513628906245	345.564561595158	Position_4	Position_4_54	7.75	471.9086940468918	0.7322699622923678
Position_4	31	55	57.999416835937495	450.372344384471	Position_4	Position_4_55	7.75	471.9086940468918	0.9543633123650804
Position_4	31	56	38.493840601562496	167.7943150932422	Position_4	Position_4_56	7.75	471.9086940468918	0.35556521252937356
Position_4	31	58	47.63669276953125	551.0038265458343	Position_4	Position_4_58	7.75	471.9086940468918	1.167606855937863
Position_4	31	59	54.16953192578125	340.3230967991603	Position_4	Position_4_59	7.75	471.9086940468918	0.7211630154144684
Position_4	31	60	43.59356190234375	338.5689979747917	Position_4	Position_4_60	7.75	471.9086940468918	0.7174459853056858
Position_4	31	61	44.742511257812495	467.3822848780249	Position_4	Position_4_61	7.75	471.9086940468918	0.9904082946002747
Position_4	31	62	45.15611430859375	364.7757871788879	Position_4	Position_4_62	7.75	471.9086940468918	0.7729795864761956
Position_4	31	63	59.0253682734375	481.5927677825733	Position_4	Position_4_63	7.75	471.9086940468918	1.020521075067795
Position_4	31	65	59.3206735	769.0774191259051	Position_4	Position_4_65	7.75	471.9086940468918	1.6297165719296638
Position_4	31	68	47.58765373828125	307.8489560418209	Position_4	Position_4_68	7.75	471.9086940468918	0.6523485579420817
Position_4	31	70	37.72343596484375	442.1010706478076	Position_4	Position_4_70	7.75	471.9086940468918	0.9368360367691757
Position_4	31	71	29.71020765625	501.3620773343167	Position_4	Position_4_71	7.75	471.9086940468918	1.0624133093095722
Position_4	31	72	61.634715785156246	914.8253428561994	Position_4	Position_4_72	7.75	471.9086940468918	1.938564290924669
Position_4	31	73	51.0818666875	691.8054600843678	Position_4	Position_4_73	7.75	471.9086940468918	1.4659731189771759
Position_4	31	74	50.032877511718745	406.21384637106473	Position_4	Position_4_74	7.75	471.9086940468918	0.8607890710542848
Position_4	31	76	44.181609140625	388.5143798532918	Position_4	Position_4_76	7.75	471.9086940468918	0.823282945947774
Position_4	31	77	44.820114796875	182.9705689494053	Position_4	Position_4_77	7.75	471.9086940468918	0.3877245137832197
Position_4	31	78	47.1527442890625	290.3138607198848	Position_4	Position_4_78	7.75	471.9086940468918	0.6151907442735891
Position_4	31	79	33.11521500976562	381.26626331705774	Position_4	Position_4_79	7.75	471.9086940468918	0.8079237956975904
Position_4	31	80	49.96253728125	223.9544655297656	Position_4	Position_4_80	7.75	471.9086940468918	0.4745716032676272
[truncated: 3,992 more rows]
