# Supplementary material for: Real-time assessment of mitochondrial DNA heteroplasmy dynamics at the single-cell level
Source: EMBO J. 2024 Aug 5;43(22):4. doi: 10.1038/s44318-024-00183-5 (PMC11574196; doi:10.1038/s44318-024-00183-5)
Supplement: Supplementary file 15 — Source data Fig. 2 [file 44318_2024_183_MOESM15_ESM.zip › Figure 2/2D/normalised/df_mk_ypg_norm.csv]

Position_n	frame_i	Cell_ID	cell_vol_fl	_mKate_3D_concentration_autoBkgr_from_vol_fl_meanProj	exp_pos	exp_pos_cell	time	norm_factor	_mKate_3D_concentration_autoBkgr_from_vol_fl_meanProj_norm
Position_2	0	1	9.891745037109375	10863.55094953788	Position_2	Position_2_1	0.0	9830.1792361798	1.1051223674085995
Position_2	0	2	89.0817815078125	8796.80752282172	Position_2	Position_2_2	0.0	9830.1792361798	0.8948776325914004
Position_2	1	1	20.1399953046875	10516.697491281988	Position_2	Position_2_1	0.25	9108.456582087014	1.1546080717961005
Position_2	1	2	86.83872415625	7700.215672892041	Position_2	Position_2_2	0.25	9108.456582087014	0.8453919282038995
Position_2	2	1	28.205124814453125	10189.573432730189	Position_2	Position_2_1	0.5	8761.833896280812	1.162949851977383
Position_2	2	2	86.28294846874999	7334.094359831436	Position_2	Position_2_2	0.5	8761.833896280812	0.8370501480226169
Position_2	3	1	32.748852060546874	8760.55280009887	Position_2	Position_2_1	0.75	7973.626776736253	1.0986911032327902
Position_2	3	2	87.70620340625	7186.700753373635	Position_2	Position_2_2	0.75	7973.626776736253	0.9013088967672097
Position_2	4	1	36.772930390625	7945.262135080162	Position_2	Position_2_1	1.0	7945.262135080162	1.0
Position_2	4	2	90.562674984375	7205.693264420977	Position_2	Position_2_2	1.0	7945.262135080162	0.9069169955521269
Position_2	4	7	1.486653885986328	9834.485570779754	Position_2	Position_2_7	1.0	7945.262135080162	1.237779874795853
Position_2	5	1	43.2407793125	7253.827240030109	Position_2	Position_2_1	1.25	7051.807588807097	1.0286479244759408
Position_2	5	2	86.93272603125	7051.807588807097	Position_2	Position_2_2	1.25	7051.807588807097	1.0
Position_2	5	7	6.442234970703125	6652.43841981348	Position_2	Position_2_7	1.25	7051.807588807097	0.9433664115243996
Position_2	6	1	46.441823914062496	7117.911866155496	Position_2	Position_2_1	1.5	6498.754744169402	1.0952731940748484
Position_2	6	2	83.70646521875	6072.445551877085	Position_2	Position_2_2	1.5	6498.754744169402	0.9344014031803867
Position_2	6	7	23.161726650390623	6498.754744169402	Position_2	Position_2_7	1.5	6498.754744169402	1.0
Position_2	7	1	53.2950389296875	7095.123905637459	Position_2	Position_2_1	1.75	5654.128136753915	1.2548572890516119
Position_2	7	2	78.777897	5597.337489098957	Position_2	Position_2_2	1.75	5654.128136753915	0.9899558965977799
Position_2	7	7	39.412038230468745	5654.128136753915	Position_2	Position_2_7	1.75	5654.128136753915	1.0
Position_2	8	1	52.36249665625	7124.520228966937	Position_2	Position_2_1	2.0	6671.298904457019	1.0679359943244524
Position_2	8	2	73.6472351484375	5369.212650952534	Position_2	Position_2_2	2.0	6671.298904457019	0.8048226781392488
Position_2	8	7	45.4976249921875	6218.0775799471	Position_2	Position_2_7	2.0	6671.298904457019	0.9320640056755475
Position_2	8	11	1.3969033471679686	7695.661449941829	Position_2	Position_2_11	2.0	6671.298904457019	1.153547691409906
Position_2	9	1	50.2606396875	7102.518891058293	Position_2	Position_2_1	2.25	5211.1014527352745	1.3629592429696844
Position_2	9	2	76.70852475	5211.1014527352745	Position_2	Position_2_2	2.25	5211.1014527352745	1.0
Position_2	9	7	51.5152735625	5712.969574336627	Position_2	Position_2_7	2.25	5211.1014527352745	1.0963074939440922
Position_2	9	11	4.7598626689453125	4406.759792760823	Position_2	Position_2_11	2.25	5211.1014527352745	0.8456484358882982
Position_2	9	13	1.6754776502685549	4267.439794767756	Position_2	Position_2_13	2.25	5211.1014527352745	0.8189132054851482
Position_2	10	1	51.21145721484375	6267.28244268036	Position_2	Position_2_1	2.5	5337.1811176512165	1.1742682709329644
Position_2	10	2	72.9025198515625	5337.1811176512165	Position_2	Position_2_2	2.5	5337.1811176512165	1.0
Position_2	10	7	58.2101099765625	5049.751996104674	Position_2	Position_2_7	2.5	5337.1811176512165	0.9461458932701474
Position_2	10	11	16.15470574609375	6195.493902857507	Position_2	Position_2_11	2.5	5337.1811176512165	1.1608176238141261
Position_2	10	13	9.129341998046874	3268.409549977664	Position_2	Position_2_13	2.5	5337.1811176512165	0.6123849796231056
Position_2	11	1	49.18906510546875	5531.030880783913	Position_2	Position_2_1	2.75	5075.46948843977	1.0897574881263221
Position_2	11	2	73.23100649218749	4029.891355261976	Position_2	Position_2_2	2.75	5075.46948843977	0.7939938097235589
Position_2	11	7	57.3450535625	5063.6999151227865	Position_2	Position_2_7	2.75	5075.46948843977	0.9976810867755601
Position_2	11	11	29.0832754609375	6453.679645170631	Position_2	Position_2_11	2.75	5075.46948843977	1.2715433833007892
Position_2	11	13	29.27237364648437	4719.299394932618	Position_2	Position_2_13	2.75	5075.46948843977	0.9298251926608191
Position_2	11	16	1.6930878916015624	5087.239061756754	Position_2	Position_2_16	2.75	5075.46948843977	1.00231891322444
Position_2	12	1	50.6199576953125	5592.909793543226	Position_2	Position_2_1	3.0	4419.8988588132315	1.2653931621966923
Position_2	12	2	69.66113971093749	4160.919303863627	Position_2	Position_2_2	3.0	4419.8988588132315	0.9414059997248122
Position_2	12	7	57.4608505625	4678.878413762836	Position_2	Position_2_7	3.0	4419.8988588132315	1.058594000275188
Position_2	12	11	34.00119048046875	6019.285038281861	Position_2	Position_2_11	3.0	4419.8988588132315	1.3618603571164236
Position_2	12	13	48.236282273437496	3367.017956540671	Position_2	Position_2_13	3.0	4419.8988588132315	0.7617862001133516
Position_2	12	16	10.218684260253903	3624.066419219251	Position_2	Position_2_16	3.0	4419.8988588132315	0.8199432916870714
Position_2	13	1	55.7837905625	5606.699530942305	Position_2	Position_2_1	3.25	4624.757842316613	1.2123228333472746
Position_2	13	2	76.37171935937499	3951.207676621221	Position_2	Position_2_2	3.25	4624.757842316613	0.8543599062566267
Position_2	13	7	51.5222509140625	3824.103665425304	Position_2	Position_2_7	3.25	4624.757842316613	0.8268765189032581
Position_2	13	11	38.47600208203125	5686.873142137833	Position_2	Position_2_11	3.25	4624.757842316613	1.229658575872416
Position_2	13	13	54.194690945312495	3220.825944792373	Position_2	Position_2_13	3.25	4624.757842316613	0.696431262913219
Position_2	13	16	25.422170189453123	4624.757842316613	Position_2	Position_2_16	3.25	4624.757842316613	1.0
Position_2	13	20	1.1440704573364258	8313.798654250588	Position_2	Position_2_20	3.25	4624.757842316613	1.7976722106786194
Position_2	14	1	47.4128716015625	6335.228616325405	Position_2	Position_2_1	3.5	4285.845909221992	1.478174612552843
Position_2	14	2	82.40076981640624	3750.270673013333	Position_2	Position_2_2	3.5	4285.845909221992	0.8750362827892986
Position_2	14	7	52.156825960937496	3688.998036719681	Position_2	Position_2_7	3.5	4285.845909221992	0.8607397733973463
Position_2	14	11	43.707378	5296.95031177138	Position_2	Position_2_11	3.5	4285.845909221992	1.2359171150726074
Position_2	14	13	84.5185935859375	2656.0337621683825	Position_2	Position_2_13	3.5	4285.845909221992	0.6197221781710139
Position_2	14	16	37.58723723046875	3854.582191016979	Position_2	Position_2_16	3.5	4285.845909221992	0.8993748894991653
Position_2	14	20	3.949866306396484	4717.109627427005	Position_2	Position_2_20	3.5	4285.845909221992	1.1006251105008347
Position_2	14	22	0.5921098590698242	5205.356421500491	Position_2	Position_2_22	3.5	4285.845909221992	1.2145458636998494
Position_2	15	1	49.2926387421875	5923.2721504890005	Position_2	Position_2_1	3.75	4137.848106868735	1.4314861245526391
Position_2	15	2	80.58827016796874	3054.633957939335	Position_2	Position_2_2	3.75	4137.848106868735	0.7382180010108904
Position_2	15	7	48.44562881640625	4246.575078623599	Position_2	Position_2_7	3.75	4137.848106868735	1.0262762114381097
Position_2	15	11	43.52915658007812	5663.388477468207	Position_2	Position_2_11	3.75	4137.848106868735	1.3686796448780005
Position_2	15	13	54.62927284375	3193.405650307633	Position_2	Position_2_13	3.75	4137.848106868735	0.7717551654461775
Position_2	15	16	41.55092143554688	3647.2562318006408	Position_2	Position_2_16	3.75	4137.848106868735	0.8814379207748775
Position_2	15	20	15.781014498046874	4029.1211351138704	Position_2	Position_2_20	3.75	4137.848106868735	0.9737237885618903
Position_2	15	22	5.008132513183593	1925.591829336152	Position_2	Position_2_22	3.75	4137.848106868735	0.4653606849752925
Position_2	15	24	11.631885858398435	6194.544803172527	Position_2	Position_2_24	3.75	4137.848106868735	1.4970449961393513
Position_2	15	25	1.4780241577148436	5258.274773311634	Position_2	Position_2_25	3.75	4137.848106868735	1.2707752042862608
Position_2	16	1	47.85444644921875	5238.557841857104	Position_2	Position_2_1	4.0	3864.274583912321	1.3556380966472141
Position_2	16	2	77.8364744609375	2706.708752236684	Position_2	Position_2_2	4.0	3864.274583912321	0.7004442084693479
Position_2	16	7	50.7612516640625	4114.33248432929	Position_2	Position_2_7	4.0	3864.274583912321	1.0647101791001101
Position_2	16	11	44.002756015625	4910.327714569254	Position_2	Position_2_11	4.0	3864.274583912321	1.270698447520226
Position_2	16	13	51.29350608593749	2606.60305224222	Position_2	Position_2_13	4.0	3864.274583912321	0.6745387771081236
Position_2	16	16	50.378921914062495	3141.4262285452032	Position_2	Position_2_16	4.0	3864.274583912321	0.8129407370851784
Position_2	16	20	28.3643586875	5195.719026081299	Position_2	Position_2_20	4.0	3864.274583912321	1.3445522343862477
Position_2	16	22	19.344392654296875	2703.950785586809	Position_2	Position_2_22	4.0	3864.274583912321	0.6997304997020266
Position_2	16	24	31.766121728515625	4418.567778098129	Position_2	Position_2_24	4.0	3864.274583912321	1.1434404264369389
Position_2	16	25	5.857529530273437	3614.216683495352	Position_2	Position_2_25	4.0	3864.274583912321	0.9352898208998901
Position_2	17	1	47.992444113281245	4728.744372016602	Position_2	Position_2_1	4.25	4094.3132498088853	1.1549542215015745
Position_2	17	2	68.03346189062499	2803.831756482569	Position_2	Position_2_2	4.25	4094.3132498088853	0.6848112456010654
Position_2	17	7	52.490116679687496	4226.420129108513	Position_2	Position_2_7	4.25	4094.3132498088853	1.0322659433314718
Position_2	17	11	43.78083776171875	3962.206370509258	Position_2	Position_2_11	4.25	4094.3132498088853	0.9677340566685282
Position_2	17	13	47.8347362109375	2597.979554411157	Position_2	Position_2_13	4.25	4094.3132498088853	0.634533655804774
Position_2	17	16	51.309218125	3156.868923550298	Position_2	Position_2_16	4.25	4094.3132498088853	0.7710374685419232
Position_2	17	20	39.04401673046875	4808.846076539743	Position_2	Position_2_20	4.25	4094.3132498088853	1.1745183583020207
Position_2	17	22	33.54940956640625	2169.2710198284944	Position_2	Position_2_22	4.25	4094.3132498088853	0.5298253669109836
Position_2	17	24	44.96504821875	3753.7144752926174	Position_2	Position_2_24	4.25	4094.3132498088853	0.9168117450387641
Position_2	17	25	17.5015373671875	4737.583805377692	Position_2	Position_2_25	4.25	4094.3132498088853	1.1571131753533597
Position_2	17	28	0.7937371057128906	4748.963535027226	Position_2	Position_2_28	4.25	4094.3132498088853	1.1598925742305863
Position_2	17	30	3.736595978027344	4995.761641588499	Position_2	Position_2_30	4.25	4094.3132498088853	1.2201708410614873
Position_2	18	1	51.430484703125	4297.338276159804	Position_2	Position_2_1	4.5	3738.7980070062968	1.1493903302897974
Position_2	18	2	71.68444168359375	2759.786604434693	Position_2	Position_2_2	4.5	3738.7980070062968	0.7381480891085874
Position_2	18	7	46.50584189453125	4121.206770341865	Position_2	Position_2_7	4.5	3738.7980070062968	1.1022812044456416
Position_2	18	11	33.06624096875	4061.842326431653	Position_2	Position_2_11	4.5	3738.7980070062968	1.0864032554901306
Position_2	18	13	48.317130125	2865.0590010891847	Position_2	Position_2_13	4.5	3738.7980070062968	0.7663048380041462
Position_2	18	16	52.526739976562496	3211.9159929924367	Position_2	Position_2_16	4.5	3738.7980070062968	0.8590771651673846
Position_2	18	20	47.466933078125	4460.579900339564	Position_2	Position_2_20	4.5	3738.7980070062968	1.193051855698192
Position_2	18	22	37.09070404101562	1980.498810614753	Position_2	Position_2_22	4.5	3738.7980070062968	0.5297153809602471
Position_2	18	24	54.26272272265625	3415.75368758094	Position_2	Position_2_24	4.5	3738.7980070062968	0.9135967445098693
Position_2	18	25	29.932640632812497	4573.831584801052	Position_2	Position_2_25	4.5	3738.7980070062968	1.2233427899100056
Position_2	18	28	3.706255287109375	2695.4044902418327	Position_2	Position_2_28	4.5	3738.7980070062968	0.7209280857620006
Position_2	18	30	12.01630439453125	4393.796024359957	Position_2	Position_2_30	4.5	3738.7980070062968	1.1751894635993256
Position_2	19	1	56.33211576953125	4153.758416554269	Position_2	Position_2_1	4.75	3614.556895231427	1.1491749990252456
Position_2	19	2	82.8983506484375	2781.116277677085	Position_2	Position_2_2	4.75	3614.556895231427	0.7694210821099885
Position_2	19	7	42.50041576171875	3863.168930741912	Position_2	Position_2_7	4.75	3614.556895231427	1.0687807780362986
Position_2	19	11	28.535483173828123	5062.988022446292	Position_2	Position_2_11	4.75	3614.556895231427	1.4007216290123239
Position_2	19	13	59.297890523437495	2458.1160299535973	Position_2	Position_2_13	4.75	3614.556895231427	0.6800601294162816
Position_2	19	16	45.4448425234375	3109.535108641945	Position_2	Position_2_16	4.75	3614.556895231427	0.86028113508028
Position_2	19	20	51.05766432421875	4202.528426520792	Position_2	Position_2_20	4.75	3614.556895231427	1.1626676653132941
Position_2	19	22	47.14662480859375	1717.220335195352	Position_2	Position_2_22	4.75	3614.556895231427	0.4750846051035543
Position_2	19	24	65.1141733515625	3001.8722270508288	Position_2	Position_2_24	4.75	3614.556895231427	0.8304952208695638
Position_2	19	25	34.18451233398437	4192.264684350997	Position_2	Position_2_25	4.75	3614.556895231427	1.1598281078053363
Position_2	19	28	14.92468497265625	3365.944859720942	Position_2	Position_2_28	4.75	3614.556895231427	0.9312192219637015
Position_2	19	30	21.34058979980469	4838.314084056909	Position_2	Position_2_30	4.75	3614.556895231427	1.3385635430002354
Position_2	20	1	62.15107099609375	4197.428338492554	Position_2	Position_2_1	5.0	3858.2357905510335	1.087913898049522
Position_2	20	2	90.562425421875	2380.7066829781875	Position_2	Position_2_2	5.0	3858.2357905510335	0.6170454094093027
Position_2	20	7	43.45852259375	4243.144923438543	Position_2	Position_2_7	5.0	3858.2357905510335	1.0997629885218956
Position_2	20	11	35.74622246679687	4576.201161223371	Position_2	Position_2_11	5.0	3858.2357905510335	1.1860864420030166
Position_2	20	13	80.0114948359375	2094.084229614386	Position_2	Position_2_13	5.0	3858.2357905510335	0.5427569343332718
Position_2	20	16	42.4542311015625	2969.992828350184	Position_2	Position_2_16	5.0	3858.2357905510335	0.7697800211235948
Position_2	20	20	50.523662964843744	4207.7775216191885	Position_2	Position_2_20	5.0	3858.2357905510335	1.0905962595454108
Position_2	20	22	53.286418625	1750.592588709738	Position_2	Position_2_22	5.0	3858.2357905510335	0.453728772356787
Position_2	20	24	70.78129579296875	2933.959796354924	Position_2	Position_2_24	5.0	3858.2357905510335	0.7604407702453809
Position_2	20	25	49.03987872265625	3396.243736537523	Position_2	Position_2_25	5.0	3858.2357905510335	0.8802582115004618
Position_2	20	28	30.44000639453125	2777.859062284528	Position_2	Position_2_28	5.0	3858.2357905510335	0.7199816737711082
Position_2	20	30	29.66228645703125	3858.2357905510335	Position_2	Position_2_30	5.0	3858.2357905510335	1.0
Position_2	20	34	1.0661118278808592	4352.397877778174	Position_2	Position_2_34	5.0	3858.2357905510335	1.1280798048780125
Position_2	20	35	1.3040311649169922	5144.5600742937	Position_2	Position_2_35	5.0	3858.2357905510335	1.3333970118915293
Position_2	20	36	4.430584447265625	7007.943553236656	Position_2	Position_2_36	5.0	3858.2357905510335	1.8163595834135842
Position_2	21	1	59.567189257812494	3868.13857977902	Position_2	Position_2_1	5.25	3237.1508669904365	1.1949206999348811
Position_2	21	2	86.4164956015625	2084.4835311917573	Position_2	Position_2_2	5.25	3237.1508669904365	0.6439253580818405
Position_2	21	7	53.047857671875	4099.640445469774	Position_2	Position_2_7	5.25	3237.1508669904365	1.2664347798164841
Position_2	21	11	42.362774244140624	4132.506232063934	Position_2	Position_2_11	5.25	3237.1508669904365	1.27658746900045
Position_2	21	13	68.0507128984375	2475.3871042359788	Position_2	Position_2_13	5.25	3237.1508669904365	0.7646807967703199
Position_2	21	16	41.041499382812496	2946.512372423921	Position_2	Position_2_16	5.25	3237.1508669904365	0.9102178098864078
Position_2	21	20	57.85117671093749	4024.034705816624	Position_2	Position_2_20	5.25	3237.1508669904365	1.2430791369194818
Position_2	21	22	63.80248325	1578.6294053135657	Position_2	Position_2_22	5.25	3237.1508669904365	0.48766012774103723
Position_2	21	24	68.82035325	2920.6476065276515	Position_2	Position_2_24	5.25	3237.1508669904365	0.9022278313654759
Position_2	21	25	55.41439646875	3063.945925702947	Position_2	Position_2_25	5.25	3237.1508669904365	0.9464946342001919
Position_2	21	28	38.40369134765625	3078.0907634354776	Position_2	Position_2_28	5.25	3237.1508669904365	0.9508641672598854
Position_2	21	30	31.9081149921875	3662.961303254904	Position_2	Position_2_30	5.25	3237.1508669904365	1.1315386442462416
Position_2	21	34	4.088280557861328	3237.1508669904365	Position_2	Position_2_34	5.25	3237.1508669904365	1.0
Position_2	21	35	7.602369795410156	3038.945894231397	Position_2	Position_2_35	5.25	3237.1508669904365	0.9387717839226598
Position_2	21	36	19.96036099707031	4213.589219007936	Position_2	Position_2_36	5.25	3237.1508669904365	1.3016351081978732
Position_2	21	38	6.009143298339843	3293.679230724704	Position_2	Position_2_38	5.25	3237.1508669904365	1.0174623815994162
Position_2	21	39	3.208658532470703	4270.661742103077	Position_2	Position_2_39	5.25	3237.1508669904365	1.3192655880365225
Position_2	22	1	52.6755624140625	3821.017353608834	Position_2	Position_2_1	5.5	3054.0487909975686	1.2511317320378317
Position_2	22	2	79.81828146875	2290.0547936101866	Position_2	Position_2_2	5.5	3054.0487909975686	0.7498422423245463
Position_2	22	7	55.22444301171875	3953.58662107806	Position_2	Position_2_7	5.5	3054.0487909975686	1.2945394430933987
Position_2	22	11	46.3580645	3781.648493152789	Position_2	Position_2_11	5.5	3054.0487909975686	1.2382410210013568
Position_2	22	13	64.14933873046874	2126.2105377746807	Position_2	Position_2_13	5.5	3054.0487909975686	0.696194030705115
Position_2	22	16	57.20662436328125	2871.8460646153703	Position_2	Position_2_16	5.5	3054.0487909975686	0.9403405973999898
Position_2	22	20	62.311368109375	3510.1009191817643	Position_2	Position_2_20	5.5	3054.0487909975686	1.1493270603693373
Position_2	22	22	63.8252246328125	1923.0641287378949	Position_2	Position_2_22	5.5	3054.0487909975686	0.6296769502853126
Position_2	22	24	67.49855586718749	2490.971106282401	Position_2	Position_2_24	5.5	3054.0487909975686	0.8156291129418253
Position_2	22	25	61.672436117187495	2976.5107108442567	Position_2	Position_2_25	5.5	3054.0487909975686	0.9746113813302947
Position_2	22	28	47.15121051953125	2720.5088544047185	Position_2	Position_2_28	5.5	3054.0487909975686	0.8907876201663748
Position_2	22	30	47.14200790234375	3105.334727977002	Position_2	Position_2_30	5.5	3054.0487909975686	1.0167927693659018
Position_2	22	34	19.17579368847656	2838.84195373675	Position_2	Position_2_34	5.5	3054.0487909975686	0.9295339230024141
Position_2	22	35	25.4615828671875	3002.7628540181354	Position_2	Position_2_35	5.5	3054.0487909975686	0.9832072306340982
Position_2	22	36	37.826663853515626	3116.894335231112	Position_2	Position_2_36	5.5	3054.0487909975686	1.020577780033768
Position_2	22	38	19.15374250195313	3316.318195017376	Position_2	Position_2_38	5.5	3054.0487909975686	1.0858759705453627
Position_2	22	39	14.0947388828125	3114.89748279083	Position_2	Position_2_39	5.5	3054.0487909975686	1.0199239422672701
Position_2	22	42	9.888182272460938	5639.410993143592	Position_2	Position_2_42	5.5	3054.0487909975686	1.8465359852032834
Position_2	22	43	1.646059495727539	1635.0736886572863	Position_2	Position_2_43	5.5	3054.0487909975686	0.5353790330648939
Position_2	22	44	0.6079417644958496	4616.905249365684	Position_2	Position_2_44	5.5	3054.0487909975686	1.5117326425743272
Position_2	23	1	52.6068911328125	3739.807892657512	Position_2	Position_2_1	5.75	3043.343403651156	1.2288484724302866
Position_2	23	2	88.6149020625	2151.4735626875927	Position_2	Position_2_2	5.75	3043.343403651156	0.7069440668793503
Position_2	23	7	53.93848384375	3779.597559607425	Position_2	Position_2_7	5.75	3043.343403651156	1.2419227994688247
Position_2	23	11	46.12157803515625	3152.615874001208	Position_2	Position_2_11	5.75	3043.343403651156	1.0359054026630565
Position_2	23	13	62.68715204296875	2032.7116579576257	Position_2	Position_2_13	5.75	3043.343403651156	0.6679205690422393
Position_2	23	16	55.867997109375	3044.5694995473023	Position_2	Position_2_16	5.75	3043.343403651156	1.0004028779317757
Position_2	23	20	57.488817160156245	3175.216287071935	Position_2	Position_2_20	5.75	3043.343403651156	1.0433315817277038
Position_2	23	22	60.7972204296875	1854.9970848929856	Position_2	Position_2_22	5.75	3043.343403651156	0.609526050417942
Position_2	23	24	67.0319779765625	2414.0176947927653	Position_2	Position_2_24	5.75	3043.343403651156	0.7932123899973375
Position_2	23	25	67.34511132421875	2609.7125314154323	Position_2	Position_2_25	5.75	3043.343403651156	0.8575149712925959
Position_2	23	28	54.024114976562494	2526.114408302681	Position_2	Position_2_28	5.75	3043.343403651156	0.8300457993902542
Position_2	23	30	55.4916360625	2986.7014948754363	Position_2	Position_2_30	5.75	3043.343403651156	0.9813882624261969
Position_2	23	34	32.16177967578125	3693.9053941108	Position_2	Position_2_34	5.75	3043.343403651156	1.2137655545802528
Position_2	23	35	38.94681213671875	3043.343403651156	Position_2	Position_2_35	5.75	3043.343403651156	1.0
Position_2	23	36	41.857511566406245	2911.115426098167	Position_2	Position_2_36	5.75	3043.343403651156	0.9565517393159271
Position_2	23	38	33.93362143359375	2451.157971141952	Position_2	Position_2_38	5.75	3043.343403651156	0.8054161644069651
Position_2	23	39	25.3545205546875	3242.607633910168	Position_2	Position_2_39	5.75	3043.343403651156	1.0654754340308592
Position_2	23	42	26.316188851562497	3477.851980773249	Position_2	Position_2_42	5.75	3043.343403651156	1.1427734302349202
Position_2	23	43	7.206851577148437	2000.6160391675164	Position_2	Position_2_43	5.75	3043.343403651156	0.6573743984222549
Position_2	23	44	2.473805666137696	4362.278217381972	Position_2	Position_2_44	5.75	3043.343403651156	1.4333834992621817
Position_2	23	46	2.5242842310791014	3631.59994557016	Position_2	Position_2_46	5.75	3043.343403651156	1.1932928571955637
Position_2	24	1	58.809465515625	3732.0579503484832	Position_2	Position_2_1	6.0	2992.1832539261613	1.2472691789353152
Position_2	24	2	85.02402523828124	2249.999332116627	Position_2	Position_2_2	6.0	2992.1832539261613	0.7519590684040873
Position_2	24	7	61.827393632812495	3242.2975924610505	Position_2	Position_2_7	6.0	2992.1832539261613	1.0835892448120297
Position_2	24	11	46.7050915546875	3001.8293427720128	Position_2	Position_2_11	6.0	2992.1832539261613	1.0032237627268297
Position_2	24	13	65.49784969921875	2185.477781262224	Position_2	Position_2_13	6.0	2992.1832539261613	0.7303956996599633
Position_2	24	16	55.82793712890625	3139.092300946012	Position_2	Position_2_16	6.0	2992.1832539261613	1.049097610190514
Position_2	24	20	61.042623554687495	3097.3111735706407	Position_2	Position_2_20	6.0	2992.1832539261613	1.0351341848820712
Position_2	24	22	57.935986367187496	1696.4273267617048	Position_2	Position_2_22	6.0	2992.1832539261613	0.5669530181802053
Position_2	24	24	79.66895990625	2274.753408460413	Position_2	Position_2_24	6.0	2992.1832539261613	0.7602319829427625
Position_2	24	25	73.00091506640625	2342.531627519925	Position_2	Position_2_25	6.0	2992.1832539261613	0.7828837436497906
Position_2	24	28	61.602288257812496	2380.622760473688	Position_2	Position_2_28	6.0	2992.1832539261613	0.7956139575843088
Position_2	24	30	51.554241707031245	2886.1400532338494	Position_2	Position_2_30	6.0	2992.1832539261613	0.964559924411993
Position_2	24	34	36.00494079101562	3555.1827067324034	Position_2	Position_2_34	6.0	2992.1832539261613	1.1881567420937567
Position_2	24	35	44.883124128906246	3166.762413150542	Position_2	Position_2_35	6.0	2992.1832539261613	1.058345075955929
Position_2	24	36	43.858165742187495	2978.692742599957	Position_2	Position_2_36	6.0	2992.1832539261613	0.9954914154042862
Position_2	24	38	39.8113434296875	2623.201868598941	Position_2	Position_2_38	6.0	2992.1832539261613	0.8766848972759054
Position_2	24	39	36.350587453125	2992.1832539261613	Position_2	Position_2_39	6.0	2992.1832539261613	1.0
Position_2	24	42	33.980164839843745	3484.9224143958754	Position_2	Position_2_42	6.0	2992.1832539261613	1.164675462247565
Position_2	24	43	20.01094549609375	1874.0815052673784	Position_2	Position_2_43	6.0	2992.1832539261613	0.6263257782785604
Position_2	24	44	8.437127112304687	2875.380690374064	Position_2	Position_2_44	6.0	2992.1832539261613	0.9609641009123235
Position_2	24	46	6.909167708007812	3808.225213026904	Position_2	Position_2_46	6.0	2992.1832539261613	1.2727245926632273
Position_2	24	49	12.114674913085937	5983.542041921935	Position_2	Position_2_49	6.0	2992.1832539261613	1.999724460081345
Position_2	24	50	3.593279188232421	4782.9901734057485	Position_2	Position_2_50	6.0	2992.1832539261613	1.5984950678170526
Position_2	25	1	64.17667622265624	3349.3098128489346	Position_2	Position_2_1	6.25	2848.3147154705475	1.1758917631739376
Position_2	25	2	77.78917196875	2348.7134721510283	Position_2	Position_2_2	6.25	2848.3147154705475	0.8245975977984638
Position_2	25	7	64.4969325	3405.6902074927584	Position_2	Position_2_7	6.25	2848.3147154705475	1.1956860627074812
Position_2	25	11	50.902867984375	3084.579682801938	Position_2	Position_2_11	6.25	2848.3147154705475	1.0829490386185638
Position_2	25	13	68.20951263671874	2269.5800980934787	Position_2	Position_2_13	6.25	2848.3147154705475	0.7968150730557664
Position_2	25	16	49.4143004609375	3055.345527437171	Position_2	Position_2_16	6.25	2848.3147154705475	1.0726853710519209
Position_2	25	20	71.54193109765625	2921.8402694883816	Position_2	Position_2_20	6.25	2848.3147154705475	1.0258137043699849
Position_2	25	22	58.1757535390625	1724.2005571842765	Position_2	Position_2_22	6.25	2848.3147154705475	0.6053406064362642
Position_2	25	24	82.16635264062499	2281.833699020161	Position_2	Position_2_24	6.25	2848.3147154705475	0.8011171260768484
Position_2	25	25	64.096280703125	2144.882643608637	Position_2	Position_2_25	6.25	2848.3147154705475	0.7530356922845508
Position_2	25	28	65.92906250390625	2526.133585438916	Position_2	Position_2_28	6.25	2848.3147154705475	0.8868871026499588
Position_2	25	30	47.954453421874994	2892.034889040966	Position_2	Position_2_30	6.25	2848.3147154705475	1.01534948835989
Position_2	25	34	48.1062394140625	2837.2925810238403	Position_2	Position_2_34	6.25	2848.3147154705475	0.9961302961407879
Position_2	25	35	49.69791264453125	3202.843149291393	Position_2	Position_2_35	6.25	2848.3147154705475	1.1244695440062271
Position_2	25	36	47.340347699218746	2783.8077871490445	Position_2	Position_2_36	6.25	2848.3147154705475	0.9773525980218635
Position_2	25	38	47.129264617187495	2658.27554166594	Position_2	Position_2_38	6.25	2848.3147154705475	0.9332801348206311
Position_2	25	39	42.84060584375	2558.107080524524	Position_2	Position_2_39	6.25	2848.3147154705475	0.8981125107524922
Position_2	25	42	40.760042275390624	3233.868555803793	Position_2	Position_2_42	6.25	2848.3147154705475	1.1353620926223915
Position_2	25	43	35.6979711171875	1570.9162749174743	Position_2	Position_2_43	6.25	2848.3147154705475	0.5515248249728456
Position_2	25	44	23.47785474804688	2859.336849917255	Position_2	Position_2_44	6.25	2848.3147154705475	1.0038697038592124
Position_2	25	46	17.35621790332031	4074.6451194242886	Position_2	Position_2_46	6.25	2848.3147154705475	1.4305459636510527
Position_2	25	49	22.125727722656247	4608.877194142732	Position_2	Position_2_49	6.25	2848.3147154705475	1.6181067243411464
Position_2	25	50	14.192619375	3128.9435437216293	Position_2	Position_2_50	6.25	2848.3147154705475	1.0985245158222348
Position_2	25	52	10.69469418359375	2224.886077339008	Position_2	Position_2_52	6.25	2848.3147154705475	0.7811236817527911
Position_2	26	1	62.37502214453125	3334.7819060667434	Position_2	Position_2_1	6.5	2885.809599652373	1.1555793238987264
Position_2	26	2	70.8179346875	2188.6283967626177	Position_2	Position_2_2	6.5	2885.809599652373	0.7584105330532762
Position_2	26	7	71.2727103515625	3368.8723984579456	Position_2	Position_2_7	6.5	2885.809599652373	1.1673924706826684
Position_2	26	11	57.6490206875	2940.8338329839303	Position_2	Position_2_11	6.5	2885.809599652373	1.0190671738489558
Position_2	26	13	68.29546092187499	2315.4087054598845	Position_2	Position_2_13	6.5	2885.809599652373	0.802342852327749
Position_2	26	16	46.54460726953125	3180.660018706017	Position_2	Position_2_16	6.5	2885.809599652373	1.1021725130754163
Position_2	26	20	72.1811802421875	2885.809599652373	Position_2	Position_2_20	6.5	2885.809599652373	1.0
Position_2	26	22	56.132190210937495	1964.204404349284	Position_2	Position_2_22	6.5	2885.809599652373	0.6806424112616071
Position_2	26	24	81.89041450390624	2227.565788002994	Position_2	Position_2_24	6.5	2885.809599652373	0.7719032427750356
Position_2	26	25	58.6304668125	1993.848796874368	Position_2	Position_2_25	6.5	2885.809599652373	0.6909148812570824
Position_2	26	28	58.77216112109375	2614.849112264079	Position_2	Position_2_28	6.5	2885.809599652373	0.9061059026829302
Position_2	26	30	45.281514265625	2719.6875684446954	Position_2	Position_2_30	6.5	2885.809599652373	0.9424348608350015
Position_2	26	34	54.515607523437495	2790.803225808754	Position_2	Position_2_34	6.5	2885.809599652373	0.9670780865601586
Position_2	26	35	41.47398339648437	3964.927404279005	Position_2	Position_2_35	6.5	2885.809599652373	1.3739393634135195
Position_2	26	36	42.68745765625	2976.320877473701	Position_2	Position_2_36	6.5	2885.809599652373	1.0313642583461609
Position_2	26	38	57.365533285156246	2548.2631785853546	Position_2	Position_2_38	6.5	2885.809599652373	0.8830323313403353
Position_2	26	39	53.6868520546875	2164.5079679703986	Position_2	Position_2_39	6.5	2885.809599652373	0.750052244691104
Position_2	26	42	43.35043343554688	3267.1942236717546	Position_2	Position_2_42	6.5	2885.809599652373	1.1321586233774132
Position_2	26	43	41.91720639648437	1643.5857666149736	Position_2	Position_2_43	6.5	2885.809599652373	0.5695406123858487
Position_2	26	44	34.22164775390625	2446.2641623279164	Position_2	Position_2_44	6.5	2885.809599652373	0.8476873050192207
Position_2	26	46	27.336961867187497	3548.959184861437	Position_2	Position_2_46	6.5	2885.809599652373	1.229796721616335
Position_2	26	49	26.83395825	4391.28726182687	Position_2	Position_2_49	6.5	2885.809599652373	1.521682948991454
Position_2	26	50	26.57511514453125	2942.8228896667906	Position_2	Position_2_50	6.5	2885.809599652373	1.019756428151492
Position_2	26	52	33.738583140625	1574.061922703352	Position_2	Position_2_52	6.5	2885.809599652373	0.5454489869646857
Position_2	26	54	4.755781282226562	2969.3483763323925	Position_2	Position_2_54	6.5	2885.809599652373	1.0289481248832504
Position_2	26	55	11.38275359375	3359.756969111956	Position_2	Position_2_55	6.5	2885.809599652373	1.1642337628638686
Position_2	26	56	9.134129178710936	4524.902901020774	Position_2	Position_2_56	6.5	2885.809599652373	1.5679838689170096
Position_2	26	57	1.9113239613037107	2543.8861096441187	Position_2	Position_2_57	6.5	2885.809599652373	0.8815155753694067
Position_2	26	58	9.53771203515625	4855.6918373591625	Position_2	Position_2_58	6.5	2885.809599652373	1.6826099122908467
Position_2	27	1	67.4932526640625	2802.7260173640766	Position_2	Position_2_1	6.75	2836.796529581032	0.9879897934653822
Position_2	27	2	59.685388296875	2353.633407070906	Position_2	Position_2_2	6.75	2836.796529581032	0.8296800219995035
Position_2	27	7	68.73663023046875	3355.845682805605	Position_2	Position_2_7	6.75	2836.796529581032	1.1829701735080844
Position_2	27	11	54.98847646875	2956.4618584354266	Position_2	Position_2_11	6.75	2836.796529581032	1.042183261156227
Position_2	27	13	61.74896861718749	2372.53779594278	Position_2	Position_2_13	6.75	2836.796529581032	0.8363440138208226
Position_2	27	16	52.7966002265625	2877.193739126827	Position_2	Position_2_16	6.75	2836.796529581032	1.0142404325176475
Position_2	27	20	61.07787945703125	3278.222926890674	Position_2	Position_2_20	6.75	2836.796529581032	1.1556073524155208
Position_2	27	22	67.97904686718749	1950.0210364461068	Position_2	Position_2_22	6.75	2836.796529581032	0.6874025035324287
Position_2	27	24	76.24625181249999	2109.031073175344	Position_2	Position_2_24	6.75	2836.796529581032	0.7434551795249228
Position_2	27	25	58.3005451875	2143.199757118298	Position_2	Position_2_25	6.75	2836.796529581032	0.7554999926042734
Position_2	27	28	60.3371103671875	2243.415988460232	Position_2	Position_2_28	6.75	2836.796529581032	0.7908272465320463
Position_2	27	30	50.91960946875	2836.796529581032	Position_2	Position_2_30	6.75	2836.796529581032	1.0
Position_2	27	34	52.75613990625	2919.225096694432	Position_2	Position_2_34	6.75	2836.796529581032	1.0290569190471952
Position_2	27	35	34.84687460546875	4620.242183060317	Position_2	Position_2_35	6.75	2836.796529581032	1.6286829650566033
Position_2	27	36	39.70938415039063	2767.310368249805	Position_2	Position_2_36	6.75	2836.796529581032	0.9755054123175027
Position_2	27	38	55.417703171875	2708.2904830925727	Position_2	Position_2_38	6.75	2836.796529581032	0.9547002948049157
Position_2	27	39	54.859426660156245	2222.438725818193	Position_2	Position_2_39	6.75	2836.796529581032	0.7834325453529888
Position_2	27	42	48.282539722656246	2817.736535235259	Position_2	Position_2_42	6.75	2836.796529581032	0.9932811556461585
Position_2	27	43	47.38499858984375	1556.622847391641	Position_2	Position_2_43	6.75	2836.796529581032	0.5487255892905155
Position_2	27	44	36.47779673828125	2468.594948537665	Position_2	Position_2_44	6.75	2836.796529581032	0.8702051496454183
Position_2	27	46	32.787250890625	3142.005245556303	Position_2	Position_2_46	6.75	2836.796529581032	1.1075892164956744
Position_2	27	49	30.11139497265625	4366.584560441363	Position_2	Position_2_49	6.75	2836.796529581032	1.5392660400237679
Position_2	27	50	31.9037268515625	2887.2100846817107	Position_2	Position_2_50	6.75	2836.796529581032	1.017771297509351
Position_2	27	52	49.0336136640625	1380.725329460518	Position_2	Position_2_52	6.75	2836.796529581032	0.48671990220759265
Position_2	27	54	21.288999251953125	2438.4558945166527	Position_2	Position_2_54	6.75	2836.796529581032	0.8595808226248746
Position_2	27	55	33.888822365234375	2631.775189575699	Position_2	Position_2_55	6.75	2836.796529581032	0.9277278656162159
Position_2	27	56	18.35639941308593	3926.472895905893	Position_2	Position_2_56	6.75	2836.796529581032	1.384122144454892
Position_2	27	57	10.7125015078125	3217.5224676120124	Position_2	Position_2_57	6.75	2836.796529581032	1.1342098152126583
Position_2	27	58	17.4140033203125	3543.363448493678	Position_2	Position_2_58	6.75	2836.796529581032	1.2490721176315736
Position_2	27	62	16.5774282265625	3843.5481056735102	Position_2	Position_2_62	6.75	2836.796529581032	1.354890301646402
Position_2	27	63	4.2809090129394525	7435.625938095198	Position_2	Position_2_63	6.75	2836.796529581032	2.621134741444911
Position_2	27	64	2.6731008194580075	3079.943689392648	Position_2	Position_2_64	6.75	2836.796529581032	1.0857118786194817
Position_2	27	65	0.5662037767944336	5178.179450698401	Position_2	Position_2_65	6.75	2836.796529581032	1.8253615995022276
Position_2	28	1	57.317747265625	2779.5778874354137	Position_2	Position_2_1	7.0	2760.9386097639845	1.006751065599761
Position_2	28	2	73.53540515234374	2378.675371142388	Position_2	Position_2_2	7.0	2760.9386097639845	0.861545911499179
Position_2	28	7	74.862573328125	2824.3994311690776	Position_2	Position_2_7	7.0	2760.9386097639845	1.022985234507086
Position_2	28	11	56.19691528515624	2617.949151125859	Position_2	Position_2_11	7.0	2760.9386097639845	0.9482098377224154
Position_2	28	13	56.464857023437496	2272.2435072960343	Position_2	Position_2_13	7.0	2760.9386097639845	0.8229967516337766
Position_2	28	16	48.661089640625	3097.3764746912566	Position_2	Position_2_16	7.0	2760.9386097639845	1.121856336731816
Position_2	28	20	64.5387654140625	2867.556734951834	Position_2	Position_2_20	7.0	2760.9386097639845	1.0386166229161335
Position_2	28	22	60.51951455859375	2107.735724377675	Position_2	Position_2_22	7.0	2760.9386097639845	0.7634127455509966
Position_2	28	24	74.85112464843749	2078.39673837928	Position_2	Position_2_24	7.0	2760.9386097639845	0.7527862919621199
Position_2	28	25	56.74233412890625	2358.468365012598	Position_2	Position_2_25	7.0	2760.9386097639845	0.8542270214455109
Position_2	28	28	50.362060847656245	2218.912374099175	Position_2	Position_2_28	7.0	2760.9386097639845	0.8036804462989693
Position_2	28	30	52.6444606875	2603.7678150913134	Position_2	Position_2_30	7.0	2760.9386097639845	0.9430734192651583
Position_2	28	34	58.475129753906245	2825.134308095479	Position_2	Position_2_34	7.0	2760.9386097639845	1.0232514037452582
Position_2	28	35	37.46147852734375	4121.052354434684	Position_2	Position_2_35	7.0	2760.9386097639845	1.492627304301767
Position_2	28	36	37.028718955078126	2887.839574729205	Position_2	Position_2_36	7.0	2760.9386097639845	1.0459629795883323
Position_2	28	38	49.316097617187495	2539.347603247286	Position_2	Position_2_38	7.0	2760.9386097639845	0.9197406976985841
Position_2	28	39	53.72895012890625	2419.6691988653274	Position_2	Position_2_39	7.0	2760.9386097639845	0.8763936982547287
Position_2	28	42	47.33972379296875	2414.4255381611365	Position_2	Position_2_42	7.0	2760.9386097639845	0.8744944670709396
Position_2	28	43	54.717732351562496	1576.061728133022	Position_2	Position_2_43	7.0	2760.9386097639845	0.570842728106783
Position_2	28	44	40.164983890625	2666.339328856875	Position_2	Position_2_44	7.0	2760.9386097639845	0.9657365503989978
Position_2	28	46	34.92337331054687	2777.970340247641	Position_2	Position_2_46	7.0	2760.9386097639845	1.006168818974614
Position_2	28	49	29.28851982031249	3888.601460610303	Position_2	Position_2_49	7.0	2760.9386097639845	1.408434597878551
Position_2	28	50	33.72491439453125	3011.77085573818	Position_2	Position_2_50	7.0	2760.9386097639845	1.0908503525167617
Position_2	28	52	50.901744953125	1460.500029389187	Position_2	Position_2_52	7.0	2760.9386097639845	0.5289867816054179
Position_2	28	54	39.32229191601562	2535.1160009055825	Position_2	Position_2_54	7.0	2760.9386097639845	0.9182080296679591
Position_2	28	55	51.61959588671875	2007.8338400017976	Position_2	Position_2_55	7.0	2760.9386097639845	0.7272287159523025
Position_2	28	56	27.89576609960937	3453.147338998493	Position_2	Position_2_56	7.0	2760.9386097639845	1.250715002059999
Position_2	28	57	28.260358714843747	2389.6757970953668	Position_2	Position_2_57	7.0	2760.9386097639845	0.8655302181092847
Position_2	28	58	22.655351339843747	3650.2907329526943	Position_2	Position_2_58	7.0	2760.9386097639845	1.3221194850343794
Position_2	28	62	31.550585515625	3490.076351401464	Position_2	Position_2_62	7.0	2760.9386097639845	1.264090530321429
Position_2	28	63	13.66651562890625	4815.638586092709	Position_2	Position_2_63	7.0	2760.9386097639845	1.7442034274367182
Position_2	28	64	11.50119569628906	2506.807681186427	Position_2	Position_2_64	7.0	2760.9386097639845	0.9079548789390571
Position_2	28	65	3.478113243408203	2760.9386097639845	Position_2	Position_2_65	7.0	2760.9386097639845	1.0
Position_2	28	67	15.729084701171876	4388.890988049348	Position_2	Position_2_67	7.0	2760.9386097639845	1.5896372967251624
Position_2	28	68	4.223179162597656	4991.398805729449	Position_2	Position_2_68	7.0	2760.9386097639845	1.8078630173367503
Position_2	28	69	1.917035628051757	3831.361835628252	Position_2	Position_2_69	7.0	2760.9386097639845	1.387702653756496
Position_2	28	70	4.793677087890625	6586.612877587229	Position_2	Position_2_70	7.0	2760.9386097639845	2.3856426413444516
Position_2	29	1	62.56827190625	2913.965119221228	Position_2	Position_2_1	7.25	2708.088973511619	1.0760226668042767
Position_2	29	2	75.211628078125	2492.96557980685	Position_2	Position_2_2	7.25	2708.088973511619	0.9205626566154453
Position_2	29	7	71.03619269140624	2518.599428082222	Position_2	Position_2_7	7.25	2708.088973511619	0.9300283161732006
Position_2	29	11	49.5048708515625	2811.0913510508035	Position_2	Position_2_11	7.25	2708.088973511619	1.0380350788126507
Position_2	29	13	57.1477224140625	2431.777952963084	Position_2	Position_2_13	7.25	2708.088973511619	0.8979682635056712
Position_2	29	16	53.3979210703125	3046.0843450139864	Position_2	Position_2_16	7.25	2708.088973511619	1.1248095519786723
Position_2	29	20	58.465027671875	3093.153170630939	Position_2	Position_2_20	7.25	2708.088973511619	1.1421903788559804
Position_2	29	22	55.98351855078125	2228.7554383598163	Position_2	Position_2_22	7.25	2708.088973511619	0.8229993401840695
Position_2	29	24	80.80491121484374	2174.903164927598	Position_2	Position_2_24	7.25	2708.088973511619	0.8031136296483528
Position_2	29	25	52.222720859375	2606.3304329389875	Position_2	Position_2_25	7.25	2708.088973511619	0.9624242255081156
Position_2	29	28	50.52552428515624	2244.868202000334	Position_2	Position_2_28	7.25	2708.088973511619	0.828949205125037
Position_2	29	30	50.03971968359375	2499.078557332347	Position_2	Position_2_30	7.25	2708.088973511619	0.9228199596750157
Position_2	29	34	56.0040814609375	2807.984120554826	Position_2	Position_2_34	7.25	2708.088973511619	1.0368876901831152
Position_2	29	35	41.61151053125	3400.2954174222864	Position_2	Position_2_35	7.25	2708.088973511619	1.2556069799335556
Position_2	29	36	39.72836649804688	2921.050666260759	Position_2	Position_2_36	7.25	2708.088973511619	1.0786391048566581
Position_2	29	38	49.70824869140625	2162.676416347829	Position_2	Position_2_38	7.25	2708.088973511619	0.7985987305075338
Position_2	29	39	46.6296404921875	2616.6842877437684	Position_2	Position_2_39	7.25	2708.088973511619	0.9662475322406691
Position_2	29	42	55.6562121328125	2380.87571416671	Position_2	Position_2_42	7.25	2708.088973511619	0.8791718948138523
Position_2	29	43	62.440849453125	1631.245158024282	Position_2	Position_2_43	7.25	2708.088973511619	0.6023602525544138
Position_2	29	44	46.492843847656246	2614.787453317575	Position_2	Position_2_44	7.25	2708.088973511619	0.9655470994097146
Position_2	29	46	34.9050278671875	2696.6083749978307	Position_2	Position_2_46	7.25	2708.088973511619	0.9957606272814216
Position_2	29	49	29.304593205078124	3198.936192476449	Position_2	Position_2_49	7.25	2708.088973511619	1.1812522497472973
Position_2	29	50	42.05571618359375	2624.44477892311	Position_2	Position_2_50	7.25	2708.088973511619	0.969113202924036
Position_2	29	52	54.916706453125	1640.2936306169888	Position_2	Position_2_52	7.25	2708.088973511619	0.6057015285173574
Position_2	29	54	44.850540625	2250.7091866191704	Position_2	Position_2_54	7.25	2708.088973511619	0.831106070972492
Position_2	29	55	56.785664417968746	1862.5693505449244	Position_2	Position_2_55	7.25	2708.088973511619	0.6877799691085125
Position_2	29	56	36.048408859375	3347.189542083692	Position_2	Position_2_56	7.25	2708.088973511619	1.2359968874077802
Position_2	29	57	41.75740320898437	1913.5836899238363	Position_2	Position_2_57	7.25	2708.088973511619	0.7066177325194984
Position_2	29	58	23.48853134375	3753.831974831474	Position_2	Position_2_58	7.25	2708.088973511619	1.3861553337237014
Position_2	29	62	36.42827937890625	3764.749136429048	Position_2	Position_2_62	7.25	2708.088973511619	1.3901866494243142
Position_2	29	63	25.90621485546875	3862.557253288385	Position_2	Position_2_63	7.25	2708.088973511619	1.426303674313828
Position_2	29	64	20.969756822265623	2997.925175651595	Position_2	Position_2_64	7.25	2708.088973511619	1.107026100314622
Position_2	29	65	13.097290862304687	2851.99656662856	Position_2	Position_2_65	7.25	2708.088973511619	1.0531399058614879
Position_2	29	67	26.866687332031248	4121.118772681919	Position_2	Position_2_67	7.25	2708.088973511619	1.5217811574846463
Position_2	29	68	13.934277994140624	4137.839760915828	Position_2	Position_2_68	7.25	2708.088973511619	1.5279556179242628
Position_2	29	69	6.418338061523437	2751.083034755236	Position_2	Position_2_69	7.25	2708.088973511619	1.015876162734737
Position_2	29	70	15.003329655273436	4278.0535450334255	Position_2	Position_2_70	7.25	2708.088973511619	1.5797315327812183
Position_2	29	72	11.053806822265624	5781.942566766922	Position_2	Position_2_72	7.25	2708.088973511619	2.135063738053404
Position_2	29	73	8.149359453125	2708.088973511619	Position_2	Position_2_73	7.25	2708.088973511619	1.0
Position_2	30	1	73.8705519921875	2812.3527172372983	Position_2	Position_2_1	7.5	2684.2340964390924	1.0477300474530773
Position_2	30	2	83.1022432109375	2556.5758789075385	Position_2	Position_2_2	7.5	2684.2340964390924	0.9524414738264053
Position_2	30	7	68.26782707421874	2943.316319492055	Position_2	Position_2_7	7.5	2684.2340964390924	1.0965199806517103
Position_2	30	11	57.41563815625	2457.526916386222	Position_2	Position_2_11	7.5	2684.2340964390924	0.9155412039681561
Position_2	30	13	61.052548863281245	2684.2340964390924	Position_2	Position_2_13	7.5	2684.2340964390924	1.0
Position_2	30	16	56.997017859375	2571.774483923562	Position_2	Position_2_16	7.5	2684.2340964390924	0.958103649504818
Position_2	30	20	67.9219386484375	3105.189286220824	Position_2	Position_2_20	7.5	2684.2340964390924	1.1568250661669828
Position_2	30	22	58.25016995703125	2141.397389857834	Position_2	Position_2_22	7.5	2684.2340964390924	0.7977684929561896
Position_2	30	24	81.311268328125	2234.9043189017384	Position_2	Position_2_24	7.5	2684.2340964390924	0.8326041018056378
Position_2	30	25	62.33510254296875	2311.632631766815	Position_2	Position_2_25	7.5	2684.2340964390924	0.8611889085357455
Position_2	30	28	58.14208859765625	2289.1006919118545	Position_2	Position_2_28	7.5	2684.2340964390924	0.8527947301424186
Position_2	30	30	59.523739386718745	2447.230883579797	Position_2	Position_2_30	7.5	2684.2340964390924	0.9117054607220346
Position_2	30	34	57.18844789453125	2694.6234599255417	Position_2	Position_2_34	7.5	2684.2340964390924	1.0038705131941479
Position_2	30	35	38.569946765625	3196.9771398578696	Position_2	Position_2_35	7.5	2684.2340964390924	1.1910202407826436
Position_2	30	36	48.2605314296875	2746.66128628231	Position_2	Position_2_36	7.5	2684.2340964390924	1.0232569841527732
Position_2	30	38	50.75319807421874	2182.680189689804	Position_2	Position_2_38	7.5	2684.2340964390924	0.8131482245104292
Position_2	30	39	44.674619859375	2581.015912946996	Position_2	Position_2_39	7.5	2684.2340964390924	0.9615465045954726
Position_2	30	42	55.11021617578125	2546.418366769858	Position_2	Position_2_42	7.5	2684.2340964390924	0.9486573358664727
Position_2	30	43	65.53895992187499	1868.6304357603783	Position_2	Position_2_43	7.5	2684.2340964390924	0.6961503239375826
Position_2	30	44	54.26586825	2517.8827805467804	Position_2	Position_2_44	7.5	2684.2340964390924	0.9380265245445643
Position_2	30	46	45.236707398437495	2403.695847192484	Position_2	Position_2_46	7.5	2684.2340964390924	0.8954866680149952
Position_2	30	49	36.98792328515625	2978.573229047744	Position_2	Position_2_49	7.5	2684.2340964390924	1.109654792403957
Position_2	30	50	46.1569899140625	2547.488065649552	Position_2	Position_2_50	7.5	2684.2340964390924	0.949055847636036
Position_2	30	52	53.75538815625	1708.6030293493525	Position_2	Position_2_52	7.5	2684.2340964390924	0.6365327940718684
Position_2	30	54	52.8526686015625	1950.641694647962	Position_2	Position_2_54	7.5	2684.2340964390924	0.7267032697467353
Position_2	30	55	59.4899600625	2043.7774368566056	Position_2	Position_2_55	7.5	2684.2340964390924	0.761400594518892
Position_2	30	56	36.6114738515625	3559.720637743649	Position_2	Position_2_56	7.5	2684.2340964390924	1.3261587886339639
Position_2	30	57	51.87974399609375	2044.7718111952424	Position_2	Position_2_57	7.5	2684.2340964390924	0.7617710444509437
Position_2	30	58	28.086197884765625	3506.1535994851715	Position_2	Position_2_58	7.5	2684.2340964390924	1.306202616283147
Position_2	30	62	38.752371753906246	3697.9217428361167	Position_2	Position_2_62	7.5	2684.2340964390924	1.3776450227429058
Position_2	30	63	27.620849609375	3536.7520050845264	Position_2	Position_2_63	7.5	2684.2340964390924	1.3176019221931445
Position_2	30	64	35.10218744140625	2266.589175618929	Position_2	Position_2_64	7.5	2684.2340964390924	0.8444081604602923
Position_2	30	65	23.79336673828125	2891.2820152791346	Position_2	Position_2_65	7.5	2684.2340964390924	1.0771348218528005
Position_2	30	67	36.57754375	3664.82860324454	Position_2	Position_2_67	7.5	2684.2340964390924	1.3653163142910318
Position_2	30	68	26.140702220703123	3450.3572682653003	Position_2	Position_2_68	7.5	2684.2340964390924	1.2854159303179062
Position_2	30	69	18.298155165039063	2162.635398941521	Position_2	Position_2_69	7.5	2684.2340964390924	0.805680622942118
Position_2	30	70	23.59836483984375	4461.100054225777	Position_2	Position_2_70	7.5	2684.2340964390924	1.6619638578259164
Position_2	30	72	19.266564249023435	4269.716221403176	Position_2	Position_2_72	7.5	2684.2340964390924	1.590664624619509
Position_2	30	73	5.799048717773437	4780.160040287487	Position_2	Position_2_73	7.5	2684.2340964390924	1.7808282990775106
Position_2	30	75	5.573709377929688	1046.8107775268068	Position_2	Position_2_75	7.5	2684.2340964390924	0.3899849044148225
Position_2	30	76	20.52178823535156	2741.165555480909	Position_2	Position_2_76	7.5	2684.2340964390924	1.0212095730090538
Position_2	30	77	5.450965571777344	3661.815197434877	Position_2	Position_2_77	7.5	2684.2340964390924	1.3641936827688184
Position_2	30	78	1.6773989240722655	4861.97771647363	Position_2	Position_2_78	7.5	2684.2340964390924	1.811309126474302
Position_2	30	79	13.728573503906247	5525.448349600199	Position_2	Position_2_79	7.5	2684.2340964390924	2.0584822899501445
Position_2	30	80	3.669962140625	6768.306489177673	Position_2	Position_2_80	7.5	2684.2340964390924	2.521503805557241
Position_2	30	81	1.962200428955078	2038.2365187629505	Position_2	Position_2_81	7.5	2684.2340964390924	0.7593363490415672
Position_2	30	82	1.3269199943237304	3166.983202687414	Position_2	Position_2_82	7.5	2684.2340964390924	1.1798461270157985
Position_2	31	1	78.6587413046875	2820.0431883319343	Position_2	Position_2_1	7.75	2654.709435732998	1.0622794157332272
Position_2	31	2	80.0151446875	2619.876653882475	Position_2	Position_2_2	7.75	2654.709435732998	0.986878872172726
Position_2	31	7	70.31611129296874	3180.8330325880056	Position_2	Position_2_7	7.75	2654.709435732998	1.1981850027627368
Position_2	31	11	53.913808351562494	2644.8821002743	Position_2	Position_2_11	7.75	2654.709435732998	0.9962981502508637
Position_2	31	13	70.8559201796875	2423.984703481472	Position_2	Position_2_13	7.75	2654.709435732998	0.9130885176562383
Position_2	31	16	53.01863286328125	2786.8432486486927	Position_2	Position_2_16	7.75	2654.709435732998	1.0497733616858942
Position_2	31	20	64.64946717968749	3522.3241719759767	Position_2	Position_2_20	7.75	2654.709435732998	1.3268209788102177
Position_2	31	22	61.449587203125	1952.2080849109475	Position_2	Position_2_22	7.75	2654.709435732998	0.7353754270180303
Position_2	31	24	79.6428910234375	2105.437669355784	Position_2	Position_2_24	7.75	2654.709435732998	0.7930953350359591
Position_2	31	25	78.11551653125	1887.98232201044	Position_2	Position_2_25	7.75	2654.709435732998	0.7111822848096914
Position_2	31	28	61.714201441406246	2477.630698100724	Position_2	Position_2_28	7.75	2654.709435732998	0.9332963769033427
Position_2	31	30	64.5252058515625	2217.428028500204	Position_2	Position_2_30	7.75	2654.709435732998	0.8352808780701625
Position_2	31	34	57.830473421875	2818.954550159562	Position_2	Position_2_34	7.75	2654.709435732998	1.0618693376441832
Position_2	31	35	36.72964689453125	3466.196961864783	Position_2	Position_2_35	7.75	2654.709435732998	1.3056784728335904
Position_2	31	36	51.93674823046874	2662.5582801984933	Position_2	Position_2_36	7.75	2654.709435732998	1.0029565738381188
Position_2	31	38	69.78786026953125	1720.8068582073936	Position_2	Position_2_38	7.75	2654.709435732998	0.648209116615528
Position_2	31	39	44.9819664765625	2532.269820836451	Position_2	Position_2_39	7.75	2654.709435732998	0.9538783366463833
Position_2	31	42	50.61608427734375	2747.2915940158214	Position_2	Position_2_42	7.75	2654.709435732998	1.0348746861093898
Position_2	31	43	63.505191921875	1859.6499750243056	Position_2	Position_2_43	7.75	2654.709435732998	0.7005097996763753
Position_2	31	44	53.59200790625	2474.150005698951	Position_2	Position_2_44	7.75	2654.709435732998	0.9319852381568863
Position_2	31	46	46.330461847656245	2246.4629644509323	Position_2	Position_2_46	7.75	2654.709435732998	0.8462180207796098
Position_2	31	49	36.95828773828125	3105.030727079777	Position_2	Position_2_49	7.75	2654.709435732998	1.1696311036098155
Position_2	31	50	45.662388234375	2640.9408559117887	Position_2	Position_2_50	7.75	2654.709435732998	0.9948135266195687
Position_2	31	52	50.881369214843744	1635.133071449226	Position_2	Position_2_52	7.75	2654.709435732998	0.6159367384768969
Position_2	31	54	59.51254546875	2033.4087944007936	Position_2	Position_2_54	7.75	2654.709435732998	0.7659628458883841
Position_2	31	55	63.0084481640625	2023.6394430851176	Position_2	Position_2_55	7.75	2654.709435732998	0.7622828381315357
Position_2	31	56	37.44540254296875	3829.2335170293086	Position_2	Position_2_56	7.75	2654.709435732998	1.4424303712816728
Position_2	31	57	54.40695425	1938.7280021153847	Position_2	Position_2_57	7.75	2654.709435732998	0.7302976273107938
Position_2	31	58	28.52268789648437	3563.2402824390715	Position_2	Position_2_58	7.75	2654.709435732998	1.342233629969834
Position_2	31	62	45.1472808359375	3492.8402148577275	Position_2	Position_2_62	7.75	2654.709435732998	1.3157146947395812
Position_2	31	63	34.5314328046875	3163.387002564728	Position_2	Position_2_63	7.75	2654.709435732998	1.1916132741251504
Position_2	31	64	53.25327360546875	1729.1930475187544	Position_2	Position_2_64	7.75	2654.709435732998	0.6513681023781432
Position_2	31	65	32.1753444375	2654.709435732998	Position_2	Position_2_65	7.75	2654.709435732998	1.0
Position_2	31	67	38.384542625	4020.269095916849	Position_2	Position_2_67	7.75	2654.709435732998	1.5143913837812548
Position_2	31	68	32.56663244140625	3065.296392925739	Position_2	Position_2_68	7.75	2654.709435732998	1.1546636146563336
Position_2	31	69	30.61317677343749	2310.503665344197	Position_2	Position_2_69	7.75	2654.709435732998	0.8703414521545325
Position_2	31	70	28.4662113828125	4477.497171588418	Position_2	Position_2_70	7.75	2654.709435732998	1.6866241974810043
Position_2	31	72	22.80259061523437	4240.994731627457	Position_2	Position_2_72	7.75	2654.709435732998	1.5975363158553986
Position_2	31	73	10.198452150390624	4878.102530116763	Position_2	Position_2_73	7.75	2654.709435732998	1.8375278531263664
Position_2	31	75	22.945626322265625	1257.1064669568425	Position_2	Position_2_75	7.75	2654.709435732998	0.47353825244898784
Position_2	31	76	39.73415062890625	2119.085126681751	Position_2	Position_2_76	7.75	2654.709435732998	0.7982361828976003
Position_2	31	77	16.62515055566406	2723.882242709926	Position_2	Position_2_77	7.75	2654.709435732998	1.0260566395876876
Position_2	31	78	3.408041422607422	4020.896243067604	Position_2	Position_2_78	7.75	2654.709435732998	1.514627623251501
Position_2	31	79	21.78775640722656	4305.362549632576	Position_2	Position_2_79	7.75	2654.709435732998	1.6217829686674587
Position_2	31	80	14.687694183593749	4122.618645777539	Position_2	Position_2_80	7.75	2654.709435732998	1.5529453394357011
Position_2	31	81	9.279599419921874	2534.3201927432096	Position_2	Position_2_81	7.75	2654.709435732998	0.9546506893111082
Position_2	31	82	7.410910514648437	2212.5936213805694	Position_2	Position_2_82	7.75	2654.709435732998	0.8334598098001054
Position_2	31	87	13.393758114257812	3251.802576342901	Position_2	Position_2_87	7.75	2654.709435732998	1.2249184534370852
Position_2	31	88	10.58742390234375	3264.735895715966	Position_2	Position_2_88	7.75	2654.709435732998	1.2297902933450537
Position_2	32	1	81.7753609921875	2790.2169703879217	Position_2	Position_2_1	8.0	2700.774807669406	1.033117223422155
Position_2	32	2	77.39394295703124	2741.3200997701147	Position_2	Position_2_2	8.0	2700.774807669406	1.0150124667875204
Position_2	32	7	68.45009088671874	3333.99745150241	Position_2	Position_2_7	8.0	2700.774807669406	1.2344596232291705
Position_2	32	11	59.211427515625	2541.676362634088	Position_2	Position_2_11	8.0	2700.774807669406	0.9410915546962578
Position_2	32	13	73.742557625	2171.4824088550413	Position_2	Position_2_13	8.0	2700.774807669406	0.8040220171962024
Position_2	32	16	56.28180292968749	2639.020105830044	Position_2	Position_2_16	8.0	2700.774807669406	0.9771344498386179
Position_2	32	20	63.75710446874999	3419.556917392773	Position_2	Position_2_20	8.0	2700.774807669406	1.266139223337776
Position_2	32	22	71.61456418359374	1995.880263568513	Position_2	Position_2_22	8.0	2700.774807669406	0.7390028438879096
Position_2	32	24	72.38298271875	2077.282520204239	Position_2	Position_2_24	8.0	2700.774807669406	0.7691431785817047
Position_2	32	25	72.3244915078125	1797.81027940817	Position_2	Position_2_25	8.0	2700.774807669406	0.6656646360529272
Position_2	32	28	59.2225018515625	2507.486418250685	Position_2	Position_2_28	8.0	2700.774807669406	0.9284322451209782
Position_2	32	30	62.0144199296875	2065.889716072653	Position_2	Position_2_30	8.0	2700.774807669406	0.7649248320171432
Position_2	32	34	63.993185394531245	2805.2734028727136	Position_2	Position_2_34	8.0	2700.774807669406	1.0386920801047768
Position_2	32	35	44.3744273671875	3567.396806414807	Position_2	Position_2_35	8.0	2700.774807669406	1.3208790293379697
Position_2	32	36	49.55271926171875	2466.028714307739	Position_2	Position_2_36	8.0	2700.774807669406	0.9130819449681412
Position_2	32	38	67.0236384296875	1850.423906593056	Position_2	Position_2_38	8.0	2700.774807669406	0.6851455742768321
Position_2	32	39	49.24754591796875	2455.354641987771	Position_2	Position_2_39	8.0	2700.774807669406	0.9091297190033342
Position_2	32	42	55.450645421875	2882.0146314388508	Position_2	Position_2_42	8.0	2700.774807669406	1.067106603354999
Position_2	32	43	55.67980098828125	1953.875175941774	Position_2	Position_2_43	8.0	2700.774807669406	0.7234498671986065
Position_2	32	44	54.89693382421875	2239.1527264750366	Position_2	Position_2_44	8.0	2700.774807669406	0.8290779076124754
Position_2	32	46	43.880428796875	2199.8341701150634	Position_2	Position_2_46	8.0	2700.774807669406	0.8145196570510734
Position_2	32	49	39.82624699023437	3425.215442065771	Position_2	Position_2_49	8.0	2700.774807669406	1.2682343719806504
Position_2	32	50	48.5557638671875	2660.229515568697	Position_2	Position_2_50	8.0	2700.774807669406	0.9849875332124794
Position_2	32	52	42.974054191406246	2085.104201555642	Position_2	Position_2_52	8.0	2700.774807669406	0.7720392665225398
Position_2	32	54	70.3043454609375	2123.067980838213	Position_2	Position_2_54	8.0	2700.774807669406	0.7860958917453333
Position_2	32	55	63.93936828125	1909.496500856157	Position_2	Position_2_55	8.0	2700.774807669406	0.7070180362441728
Position_2	32	56	38.27030019140625	3913.039347149364	Position_2	Position_2_56	8.0	2700.774807669406	1.4488580595603466
Position_2	32	57	62.567169671875	1907.4464201498115	Position_2	Position_2_57	8.0	2700.774807669406	0.7062589649211866
Position_2	32	58	30.000875179687498	3571.8624659507745	Position_2	Position_2_58	8.0	2700.774807669406	1.3225325028239066
Position_2	32	62	48.76610866015625	3634.6593022503966	Position_2	Position_2_62	8.0	2700.774807669406	1.3457839179812523
Position_2	32	63	35.067558044921874	3636.8521482490896	Position_2	Position_2_63	8.0	2700.774807669406	1.3465958501691808
Position_2	32	64	60.2226859609375	1642.3845590009917	Position_2	Position_2_64	8.0	2700.774807669406	0.6081160688914539
Position_2	32	65	34.4827681171875	2778.1232825282373	Position_2	Position_2_65	8.0	2700.774807669406	1.028639364762728
Position_2	32	67	45.5580399140625	3836.532587697075	Position_2	Position_2_67	8.0	2700.774807669406	1.420530351809581
Position_2	32	68	33.941521646484375	3076.5464128059416	Position_2	Position_2_68	8.0	2700.774807669406	1.1391347416561555
Position_2	32	69	34.903722863281246	2583.644440366496	Position_2	Position_2_69	8.0	2700.774807669406	0.9566308279497074
Position_2	32	70	42.48097848242188	3673.464843022709	Position_2	Position_2_70	8.0	2700.774807669406	1.3601522172789635
Position_2	32	72	28.5985626953125	3686.2242137432136	Position_2	Position_2_72	8.0	2700.774807669406	1.3648765544152075
Position_2	32	73	19.95908588867188	4446.41033208115	Position_2	Position_2_73	8.0	2700.774807669406	1.6463461964524597
Position_2	32	75	38.88029853125	1036.4215933165417	Position_2	Position_2_75	8.0	2700.774807669406	0.3837497263279446
Position_2	32	76	42.40076753515625	2190.120955872156	Position_2	Position_2_76	8.0	2700.774807669406	0.810923202353953
Position_2	32	77	28.2898330859375	2995.323097834473	Position_2	Position_2_77	8.0	2700.774807669406	1.1090606626397124
Position_2	32	78	19.84435602832032	2196.656723605851	Position_2	Position_2_78	8.0	2700.774807669406	0.8133431626242928
Position_2	32	79	26.434460679687497	3953.081271253945	Position_2	Position_2_79	8.0	2700.774807669406	1.4636841472411386
Position_2	32	80	18.87252195898437	4141.107533322412	Position_2	Position_2_80	8.0	2700.774807669406	1.5333035251820641
Position_2	32	81	20.128447839843748	2651.2724887988347	Position_2	Position_2_81	8.0	2700.774807669406	0.9816710676025268
Position_2	32	82	22.74129442578125	1537.11985710305	Position_2	Position_2_82	8.0	2700.774807669406	0.5691403269676841
Position_2	32	87	26.6053693984375	2497.583922328301	Position_2	Position_2_87	8.0	2700.774807669406	0.9247657062098985
Position_2	32	88	17.261029306640623	3563.024840402508	Position_2	Position_2_88	8.0	2700.774807669406	1.3192602472018642
Position_2	32	91	11.081070225585936	3005.3440591445788	Position_2	Position_2_91	8.0	2700.774807669406	1.1127710650329992
Position_2	32	92	1.885449399291992	2519.899425000196	Position_2	Position_2_92	8.0	2700.774807669406	0.9330283361072619
Position_2	32	93	5.635339617187499	7505.906690046785	Position_2	Position_2_93	8.0	2700.774807669406	2.7791679146044377
Position_2	32	94	6.435197828124999	6282.701736802494	Position_2	Position_2_94	8.0	2700.774807669406	2.3262590123995044
Position_2	32	95	11.860553998046877	6125.157553072572	Position_2	Position_2_95	8.0	2700.774807669406	2.26792605428595
Position_2	32	96	2.2718961181640625	7061.649168315886	Position_2	Position_2_96	8.0	2700.774807669406	2.614675295497751
Position_2	32	97	10.57703391357422	4385.787114484471	Position_2	Position_2_97	8.0	2700.774807669406	1.623899594305355
Position_2	33	1	78.3305042265625	2592.626158748098	Position_2	Position_2_1	8.25	2684.882357118142	0.9656386440450715
Position_2	33	2	66.95291865624999	2902.711396314281	Position_2	Position_2_2	8.25	2684.882357118142	1.0811316885518771
Position_2	33	7	69.48180305859374	3752.8435051324186	Position_2	Position_2_7	8.25	2684.882357118142	1.3977683212759417
Position_2	33	11	60.036912675781245	2684.882357118142	Position_2	Position_2_11	8.25	2684.882357118142	1.0
Position_2	33	13	66.654254734375	2165.258125558725	Position_2	Position_2_13	8.25	2684.882357118142	0.8064629423401765
Position_2	33	16	59.099561125	2339.857839825396	Position_2	Position_2_16	8.25	2684.882357118142	0.8714936181922387
Position_2	33	20	65.87392998828125	3120.2704351636803	Position_2	Position_2_20	8.25	2684.882357118142	1.1621628139092353
Position_2	33	22	61.794732140624994	2228.4670398141	Position_2	Position_2_22	8.25	2684.882357118142	0.8300054689197102
Position_2	33	24	70.34577803515624	2250.9003064007643	Position_2	Position_2_24	8.25	2684.882357118142	0.838360869120836
Position_2	33	25	68.68937453125	1990.660002501295	Position_2	Position_2_25	8.25	2684.882357118142	0.7414328591432211
Position_2	33	28	60.97511169921875	2278.0254643574003	Position_2	Position_2_28	8.25	2684.882357118142	0.8484637914647972
Position_2	33	30	65.54194947265624	2177.7459388091897	Position_2	Position_2_30	8.25	2684.882357118142	0.8111141007856693
Position_2	33	34	59.570839109374994	2987.285354691092	Position_2	Position_2_34	8.25	2684.882357118142	1.1126317496821494
Position_2	33	35	48.774515796875	3777.907705224722	Position_2	Position_2_35	8.25	2684.882357118142	1.4071036279145561
Position_2	33	36	41.5091587109375	2831.5518064779094	Position_2	Position_2_36	8.25	2684.882357118142	1.0546278867567207
Position_2	33	38	64.727008328125	1912.5518867982555	Position_2	Position_2_38	8.25	2684.882357118142	0.7123410386036881
Position_2	33	39	52.3762953828125	2616.7862852237427	Position_2	Position_2_39	8.25	2684.882357118142	0.9746372232236309
Position_2	33	42	55.466903378906245	2744.226784483664	Position_2	Position_2_42	8.25	2684.882357118142	1.0221031760323458
Position_2	33	43	51.328039296875	1779.952584240608	Position_2	Position_2_43	8.25	2684.882357118142	0.6629536595976393
Position_2	33	44	51.37522220703125	2211.0983035538056	Position_2	Position_2_44	8.25	2684.882357118142	0.8235363824011718
Position_2	33	46	48.13658205468749	1971.3133268681083	Position_2	Position_2_46	8.25	2684.882357118142	0.7342270776377876
Position_2	33	49	39.02903778125	3578.9408857710605	Position_2	Position_2_49	8.25	2684.882357118142	1.332997282462897
Position_2	33	50	49.27851246484375	2178.9812031675506	Position_2	Position_2_50	8.25	2684.882357118142	0.8115741821576093
Position_2	33	52	37.81185647851562	2452.5779066736886	Position_2	Position_2_52	8.25	2684.882357118142	0.9134768606048718
Position_2	33	54	69.1674634921875	1991.67619457016	Position_2	Position_2_54	8.25	2684.882357118142	0.7418113457708274
Position_2	33	55	65.3619057265625	1744.4528374334852	Position_2	Position_2_55	8.25	2684.882357118142	0.6497315730831199
Position_2	33	56	38.66297378710937	3542.808801096228	Position_2	Position_2_56	8.25	2684.882357118142	1.3195396780434558
Position_2	33	57	65.94198776171875	1983.2193873802007	Position_2	Position_2_57	8.25	2684.882357118142	0.738661558903057
Position_2	33	58	30.299172556640624	3342.5523828826404	Position_2	Position_2_58	8.25	2684.882357118142	1.2449530140569802
Position_2	33	62	56.22490787890624	3029.531737499691	Position_2	Position_2_62	8.25	2684.882357118142	1.128366659890262
Position_2	33	63	35.9537310859375	3737.944395751808	Position_2	Position_2_63	8.25	2684.882357118142	1.3922190616068504
Position_2	33	64	64.1715861875	1733.756501465079	Position_2	Position_2_64	8.25	2684.882357118142	0.6457476607377435
Position_2	33	65	45.4502705078125	2434.9218586902416	Position_2	Position_2_65	8.25	2684.882357118142	0.9069007631693036
Position_2	33	67	47.95203578515625	3874.189753833	Position_2	Position_2_67	8.25	2684.882357118142	1.44296443513131
Position_2	33	68	46.6300564296875	2876.4913159220728	Position_2	Position_2_68	8.25	2684.882357118142	1.0713658675941382
Position_2	33	69	39.35363540625	2673.5183568315806	Position_2	Position_2_69	8.25	2684.882357118142	0.995767412208422
Position_2	33	70	37.085671197265626	3875.326793295085	Position_2	Position_2_70	8.25	2684.882357118142	1.4433879320711556
Position_2	33	72	27.65914185546875	3941.219958102509	Position_2	Position_2_72	8.25	2684.882357118142	1.4679302233312284
Position_2	33	73	23.42153941015625	4139.100062571359	Position_2	Position_2_73	8.25	2684.882357118142	1.5416318154863675
Position_2	33	75	45.05414723046875	1238.9599880504702	Position_2	Position_2_75	8.25	2684.882357118142	0.4614578306441427
Position_2	33	76	46.194096738281246	2298.8919709135403	Position_2	Position_2_76	8.25	2684.882357118142	0.8562356428089795
Position_2	33	77	32.30176084179687	2805.533330226512	Position_2	Position_2_77	8.25	2684.882357118142	1.0449371544300632
Position_2	33	78	37.46600184765625	1879.054694785125	Position_2	Position_2_78	8.25	2684.882357118142	0.699864815232365
Position_2	33	79	33.1691335078125	3698.968241050772	Position_2	Position_2_79	8.25	2684.882357118142	1.3777021668171392
Position_2	33	80	25.258108841796872	4363.377612986256	Position_2	Position_2_80	8.25	2684.882357118142	1.6251652894280821
Position_2	33	81	32.468944320312495	2533.211843116761	Position_2	Position_2_81	8.25	2684.882357118142	0.9435094377229329
Position_2	33	82	32.85298461328125	1718.762445943766	Position_2	Position_2_82	8.25	2684.882357118142	0.64016303782808
Position_2	33	87	28.19918990625	2639.631721263685	Position_2	Position_2_87	8.25	2684.882357118142	0.9831461383272572
Position_2	33	88	25.74964558203125	3265.5909478803896	Position_2	Position_2_88	8.25	2684.882357118142	1.2162882813925449
Position_2	33	91	25.098843773437498	2431.51781273976	Position_2	Position_2_91	8.25	2684.882357118142	0.9056329065194743
Position_2	33	92	10.32660509375	1860.4878985013045	Position_2	Position_2_92	8.25	2684.882357118142	0.6929495043120946
Position_2	33	93	19.751837230468748	4691.228459975618	Position_2	Position_2_93	8.25	2684.882357118142	1.7472752381638863
Position_2	33	94	24.54855066210937	4381.298321433449	Position_2	Position_2_94	8.25	2684.882357118142	1.6318399611877894
Position_2	33	95	20.55477467871093	4578.014066800217	Position_2	Position_2_95	8.25	2684.882357118142	1.7051078810447753
Position_2	33	96	6.149299937988281	6110.668484586275	Position_2	Position_2_96	8.25	2684.882357118142	2.2759539047905437
Position_2	33	97	9.537898557128903	4625.716952571566	Position_2	Position_2_97	8.25	2684.882357118142	1.7228750974164275
Position_2	33	100	19.694524942382813	1894.580207038124	Position_2	Position_2_100	8.25	2684.882357118142	0.7056473822829614
Position_2	33	102	8.330125890625	4537.52360449704	Position_2	Position_2_102	8.25	2684.882357118142	1.6900269736091742
Position_2	33	103	6.282809376464844	5929.854086724785	Position_2	Position_2_103	8.25	2684.882357118142	2.2086085340028383
Position_2	33	104	6.999150586914062	5632.629068065382	Position_2	Position_2_104	8.25	2684.882357118142	2.0979053525873095
Position_2	33	105	1.925712149291992	3539.593442220405	Position_2	Position_2_105	8.25	2684.882357118142	1.3183420989885306
Position_2	34	1	68.10762874609375	2768.129176667705	Position_2	Position_2_1	8.5	2768.129176667705	1.0
Position_2	34	2	73.39925841015625	3325.49551656138	Position_2	Position_2_2	8.5	2768.129176667705	1.2013512752915083
Position_2	34	7	70.95833958984375	3822.854792535965	Position_2	Position_2_7	8.5	2768.129176667705	1.38102470966978
Position_2	34	11	60.9393878671875	2474.512642675897	Position_2	Position_2_11	8.5	2768.129176667705	0.8939296126543972
Position_2	34	13	70.84894282812499	2058.3296005453685	Position_2	Position_2_13	8.5	2768.129176667705	0.7435814838031516
Position_2	34	16	61.315603335937496	2239.292512157289	Position_2	Position_2_16	8.5	2768.129176667705	0.8089552073769065
Position_2	34	20	66.83911295703125	3081.303894323356	Position_2	Position_2_20	8.5	2768.129176667705	1.1131358754119463
Position_2	34	22	59.09885923046875	2619.595323056244	Position_2	Position_2_22	8.5	2768.129176667705	0.9463414298496478
Position_2	34	24	82.58088115234375	1990.909340331996	Position_2	Position_2_24	8.5	2768.129176667705	0.7192255900169615
Position_2	34	25	75.56448865624999	1979.8762089678887	Position_2	Position_2_25	8.5	2768.129176667705	0.7152398181616939
Position_2	34	28	60.76381544921875	2277.2677319138847	Position_2	Position_2_28	8.5	2768.129176667705	0.8226739384522788
Position_2	34	30	68.843957703125	2382.992270070672	Position_2	Position_2_30	8.5	2768.129176667705	0.8608674371690039
Position_2	34	34	56.748827953124994	3248.140924222206	Position_2	Position_2_34	8.5	2768.129176667705	1.1734065561681422
Position_2	34	35	44.92118241015625	3850.2654407282894	Position_2	Position_2_35	8.5	2768.129176667705	1.390926938374772
Position_2	34	36	41.754941378906246	2858.676199774463	Position_2	Position_2_36	8.5	2768.129176667705	1.0327105482901484
Position_2	34	38	59.684930765625	1885.5928078799657	Position_2	Position_2_38	8.5	2768.129176667705	0.6811794853265687
Position_2	34	39	54.46961003515625	2798.691214224365	Position_2	Position_2_39	8.5	2768.129176667705	1.011040683294069
Position_2	34	42	55.921226710937496	2727.0307489888783	Position_2	Position_2_42	8.5	2768.129176667705	0.9851529950172696
Position_2	34	43	49.8187372890625	2001.2454998816752	Position_2	Position_2_43	8.5	2768.129176667705	0.7229595774467396
Position_2	34	44	50.47031378125	2047.6091477931109	Position_2	Position_2_44	8.5	2768.129176667705	0.7397086686026836
Position_2	34	46	55.354688640625	1730.682319872575	Position_2	Position_2_46	8.5	2768.129176667705	0.6252173252824795
Position_2	34	49	38.35600151367187	3572.2143011705302	Position_2	Position_2_49	8.5	2768.129176667705	1.2904796247517571
Position_2	34	50	55.786816507812496	2069.082464911025	Position_2	Position_2_50	8.5	2768.129176667705	0.7474660078550966
Position_2	34	52	40.855466136718746	2705.2975018404027	Position_2	Position_2_52	8.5	2768.129176667705	0.9773017547891535
Position_2	34	54	59.353886109375	2055.9932714652623	Position_2	Position_2_54	8.5	2768.129176667705	0.7427374736681482
Position_2	34	55	61.562680609375	1754.8239549889768	Position_2	Position_2_55	8.5	2768.129176667705	0.633938607265954
Position_2	34	56	45.50618290625	3031.7167543382093	Position_2	Position_2_56	8.5	2768.129176667705	1.0952222822158224
Position_2	34	57	71.6347631484375	1920.0148570158208	Position_2	Position_2_57	8.5	2768.129176667705	0.6936146163984838
Position_2	34	58	31.928566119140623	3180.157128383755	Position_2	Position_2_58	8.5	2768.129176667705	1.148847082422668
Position_2	34	62	47.00838278125	2799.95349609825	Position_2	Position_2_62	8.5	2768.129176667705	1.0114966887018095
Position_2	34	63	34.4867923125	3508.169815076472	Position_2	Position_2_63	8.5	2768.129176667705	1.2673432456283105
Position_2	34	64	62.51573380078125	1831.1504532685128	Position_2	Position_2_64	8.5	2768.129176667705	0.661511922457631
Position_2	34	65	75.58073621484375	1957.169786132376	Position_2	Position_2_65	8.5	2768.129176667705	0.7070370135285492
Position_2	34	67	50.5329955625	3787.727918454887	Position_2	Position_2_67	8.5	2768.129176667705	1.368334957191045
Position_2	34	68	48.78776860546875	3009.3383845689423	Position_2	Position_2_68	8.5	2768.129176667705	1.0871379883331915
Position_2	34	69	42.535827640625	2693.2018908022874	Position_2	Position_2_69	8.5	2768.129176667705	0.9729321570333593
Position_2	34	70	40.19324684375	3937.087589577007	Position_2	Position_2_70	8.5	2768.129176667705	1.4222918578953396
Position_2	34	72	36.12172044335937	3583.348542013035	Position_2	Position_2_72	8.5	2768.129176667705	1.2945019228931713
Position_2	34	73	29.836065144531247	4149.645559437607	Position_2	Position_2_73	8.5	2768.129176667705	1.4990794484645336
Position_2	34	75	51.90463265625	1293.9894607068422	Position_2	Position_2_75	8.5	2768.129176667705	0.4674599262251759
Position_2	34	76	45.748185742187495	2634.209067730418	Position_2	Position_2_76	8.5	2768.129176667705	0.9516207155120915
Position_2	34	77	34.231677046875	2742.151032883671	Position_2	Position_2_77	8.5	2768.129176667705	0.990615270413317
Position_2	34	78	55.02377396484375	1678.1326292737997	Position_2	Position_2_78	8.5	2768.129176667705	0.6062334964056658
Position_2	34	79	38.940638064453125	3769.592400883914	Position_2	Position_2_79	8.5	2768.129176667705	1.3617834141041705
Position_2	34	80	27.41351776367188	4244.633408103972	Position_2	Position_2_80	8.5	2768.129176667705	1.5333942663809115
Position_2	34	81	35.50345274609375	2692.855462548938	Position_2	Position_2_81	8.5	2768.129176667705	0.9728070081579855
Position_2	34	82	35.78878327148438	1881.830630020051	Position_2	Position_2_82	8.5	2768.129176667705	0.6798203804511078
Position_2	34	87	33.15167193164062	2532.029158984439	Position_2	Position_2_87	8.5	2768.129176667705	0.9147077312455899
Position_2	34	88	28.518544119140625	3409.6377555487543	Position_2	Position_2_88	8.5	2768.129176667705	1.2317480644647163
Position_2	34	91	33.590909730468745	2388.751420463944	Position_2	Position_2_91	8.5	2768.129176667705	0.8629479579921705
Position_2	34	92	25.701305845703125	1644.6857479670994	Position_2	Position_2_92	8.5	2768.129176667705	0.594150649409716
Position_2	34	93	28.900860871093748	4038.5022092171816	Position_2	Position_2_93	8.5	2768.129176667705	1.4589283777857367
Position_2	34	94	34.152128999999995	4381.492167422	Position_2	Position_2_94	8.5	2768.129176667705	1.5828351524752446
Position_2	34	95	30.64268493945312	3807.704381806957	Position_2	Position_2_95	8.5	2768.129176667705	1.3755515508097425
Position_2	34	96	16.774043182617188	4030.936042191917	Position_2	Position_2_96	8.5	2768.129176667705	1.4561950634993084
Position_2	34	97	17.84458701953125	3658.2708953635465	Position_2	Position_2_97	8.5	2768.129176667705	1.3215679839650405
Position_2	34	100	36.5770758203125	2090.1876562394687	Position_2	Position_2_100	8.5	2768.129176667705	0.7550903598926885
Position_2	34	102	18.298562003906248	4582.405358056471	Position_2	Position_2_102	8.5	2768.129176667705	1.6554160104525202
Position_2	34	103	14.480397432617186	4414.58548899777	Position_2	Position_2_103	8.5	2768.129176667705	1.5947902743151898
Position_2	34	104	12.96061769921875	5692.670328048581	Position_2	Position_2_104	8.5	2768.129176667705	2.056504579349675
Position_2	34	105	7.517241687011718	2370.9431095912296	Position_2	Position_2_105	8.5	2768.129176667705	0.856514619901297
Position_2	34	107	8.785317492187499	4069.71225769688	Position_2	Position_2_107	8.5	2768.129176667705	1.4702031581474209
Position_2	34	108	11.815371487304686	4431.293676092845	Position_2	Position_2_108	8.5	2768.129176667705	1.6008261873917569
Position_2	34	109	4.661053466308593	6719.132986054577	Position_2	Position_2_109	8.5	2768.129176667705	2.42731915934036
Position_2	34	110	2.207911282714844	5728.814551896962	Position_2	Position_2_110	8.5	2768.129176667705	2.069561854332735
Position_2	35	1	82.23708281249999	2834.7297446508	Position_2	Position_2_1	8.75	2929.830456359783	0.9675405409543245
Position_2	35	2	73.75992301562499	3107.740693237381	Position_2	Position_2_2	8.75	2929.830456359783	1.060723731126287
Position_2	35	7	88.11240796874999	3283.8940189494224	Position_2	Position_2_7	8.75	2929.830456359783	1.1208477991690862
Position_2	35	11	61.1362094921875	2295.610178119388	Position_2	Position_2_11	8.75	2929.830456359783	0.7835300411791087
Position_2	35	13	75.43311999609375	2123.2715816115515	Position_2	Position_2_13	8.75	2929.830456359783	0.724708003837753
Position_2	35	16	69.50923413671875	2014.516855905816	Position_2	Position_2_16	8.75	2929.830456359783	0.6875882020862006
Position_2	35	20	69.63363584375	3159.388585989805	Position_2	Position_2_20	8.75	2929.830456359783	1.078352018333252
Position_2	35	22	61.92317883984375	2426.4204370914663	Position_2	Position_2_22	8.75	2929.830456359783	0.828177764288181
Position_2	35	24	76.117581546875	2122.5444778675496	Position_2	Position_2_24	8.75	2929.830456359783	0.7244598312029088
Position_2	35	25	66.0905658359375	2367.325126724536	Position_2	Position_2_25	8.75	2929.830456359783	0.8080075492374595
Position_2	35	28	59.594194	2224.2842745960893	Position_2	Position_2_28	8.75	2929.830456359783	0.7591853206958905
Position_2	35	30	67.7347043828125	2376.9660871059978	Position_2	Position_2_30	8.75	2929.830456359783	0.8112981698126311
Position_2	35	34	51.89925146484375	3074.5768694434587	Position_2	Position_2_34	8.75	2929.830456359783	1.049404364941826
Position_2	35	35	46.92447258984375	3387.25373916077	Position_2	Position_2_35	8.75	2929.830456359783	1.1561261955646813
Position_2	35	36	51.596646535156246	2598.459755179195	Position_2	Position_2_36	8.75	2929.830456359783	0.886897652913232
Position_2	35	38	51.07250289453125	2007.047757041264	Position_2	Position_2_38	8.75	2929.830456359783	0.6850388740701925
Position_2	35	39	55.1710314375	2733.194195000098	Position_2	Position_2_39	8.75	2929.830456359783	0.9328847643955482
Position_2	35	42	45.505111867187495	3031.720091303418	Position_2	Position_2_42	8.75	2929.830456359783	1.034776631774874
Position_2	35	43	64.3157813203125	1862.164603615664	Position_2	Position_2_43	8.75	2929.830456359783	0.6355878373690407
Position_2	35	44	56.0736262109375	2024.533814772427	Position_2	Position_2_44	8.75	2929.830456359783	0.6910071572154529
Position_2	35	46	53.67951595703125	1885.6807250731167	Position_2	Position_2_46	8.75	2929.830456359783	0.6436142818366399
Position_2	35	49	37.22480229101562	3534.779719225909	Position_2	Position_2_49	8.75	2929.830456359783	1.2064792730763525
Position_2	35	50	56.638022203125	2193.8989110964985	Position_2	Position_2_50	8.75	2929.830456359783	0.7488142893504988
Position_2	35	52	41.70961199023437	2829.038430415572	Position_2	Position_2_52	8.75	2929.830456359783	0.9655980004831263
Position_2	35	54	55.19454750390625	2470.4476123404747	Position_2	Position_2_54	8.75	2929.830456359783	0.8432049735089189
Position_2	35	55	58.7872648515625	1946.041015180652	Position_2	Position_2_55	8.75	2929.830456359783	0.6642162555708234
Position_2	35	56	44.375155257812494	3202.192954554055	Position_2	Position_2_56	8.75	2929.830456359783	1.0929618632378726
Position_2	35	57	59.629860640625	2063.188102837895	Position_2	Position_2_57	8.75	2929.830456359783	0.7042005104286264
Position_2	35	58	36.41386454492187	3031.26560768976	Position_2	Position_2_58	8.75	2929.830456359783	1.0346215089374171
Position_2	35	62	39.64421714257812	3285.160571571562	Position_2	Position_2_62	8.75	2929.830456359783	1.1212800947032493
Position_2	35	63	36.257994566406246	3322.0666953841096	Position_2	Position_2_63	8.75	2929.830456359783	1.1338767703001036
Position_2	35	64	61.32992718359375	1912.8554541259668	Position_2	Position_2_64	8.75	2929.830456359783	0.6528894700967189
Position_2	35	65	65.08991899609374	2282.525208877539	Position_2	Position_2_65	8.75	2929.830456359783	0.7790639229389065
Position_2	35	67	52.93253380078125	3313.5935910802	Position_2	Position_2_67	8.75	2929.830456359783	1.130984758482315
Position_2	35	68	55.591440265625	2896.952500875296	Position_2	Position_2_68	8.75	2929.830456359783	0.9887782054374107
Position_2	35	69	45.537690171875	2792.2396234246125	Position_2	Position_2_69	8.75	2929.830456359783	0.9530379539073662
Position_2	35	70	38.56734455664062	4069.514838437505	Position_2	Position_2_70	8.75	2929.830456359783	1.38899328785521
Position_2	35	72	47.36329705078125	3473.2419556817363	Position_2	Position_2_72	8.75	2929.830456359783	1.1854754080197267
Position_2	35	73	31.703705107421875	3942.213109833124	Position_2	Position_2_73	8.75	2929.830456359783	1.3455430846777368
Position_2	35	75	56.48718246875	1398.4588458399712	Position_2	Position_2_75	8.75	2929.830456359783	0.47731732831308943
Position_2	35	76	47.336552269531246	2911.3643848890542	Position_2	Position_2_76	8.75	2929.830456359783	0.9936972218202441
Position_2	35	77	42.065176162109374	2841.7511302956964	Position_2	Position_2_77	8.75	2929.830456359783	0.9699370569812691
Position_2	35	78	55.1881992578125	1793.2948640592624	Position_2	Position_2_78	8.75	2929.830456359783	0.6120814466129114
Position_2	35	79	37.41464396484375	3787.9896932189768	Position_2	Position_2_79	8.75	2929.830456359783	1.2929040603685402
Position_2	35	80	30.615521621093748	4357.20627295251	Position_2	Position_2_80	8.75	2929.830456359783	1.487187172723364
Position_2	35	81	45.69955225	2448.189037938395	Position_2	Position_2_81	8.75	2929.830456359783	0.8356077508253459
Position_2	35	82	42.471466511718745	1820.2001903381647	Position_2	Position_2_82	8.75	2929.830456359783	0.6212646832130017
Position_2	35	87	41.40274370117187	2522.9326367174262	Position_2	Position_2_87	8.75	2929.830456359783	0.8611189877014543
Position_2	35	88	32.51091761328125	3399.819082623625	Position_2	Position_2_88	8.75	2929.830456359783	1.1604149568599227
Position_2	35	91	34.50209361328125	2628.062739698866	Position_2	Position_2_91	8.75	2929.830456359783	0.8970016452638515
Position_2	35	92	41.19321778515625	1579.8035204630387	Position_2	Position_2_92	8.75	2929.830456359783	0.5392132903232537
Position_2	35	93	41.83260470898437	3675.8135959397296	Position_2	Position_2_93	8.75	2929.830456359783	1.2546164874355241
Position_2	35	94	35.05640312109375	4369.634447023309	Position_2	Position_2_94	8.75	2929.830456359783	1.491429115817314
Position_2	35	95	33.66890061132813	3662.9379931877247	Position_2	Position_2_95	8.75	2929.830456359783	1.2502218294702292
Position_2	35	96	23.05781246484375	3793.5453450419022	Position_2	Position_2_96	8.75	2929.830456359783	1.294800296995771
Position_2	35	97	29.028124748046874	2957.2502294418614	Position_2	Position_2_97	8.75	2929.830456359783	1.009358825874227
Position_2	35	100	41.18047709960938	2033.436974500208	Position_2	Position_2_100	8.75	2929.830456359783	0.6940459541220981
Position_2	35	102	26.347891087890623	3292.751109743306	Position_2	Position_2_102	8.75	2929.830456359783	1.1238708719802306
Position_2	35	103	23.31991028125	3710.628504394293	Position_2	Position_2_103	8.75	2929.830456359783	1.266499396352315
Position_2	35	104	18.04067815429688	4780.023034905591	Position_2	Position_2_104	8.75	2929.830456359783	1.6315015855370043
Position_2	35	105	18.262163573242187	2447.605468503415	Position_2	Position_2_105	8.75	2929.830456359783	0.8354085688441111
Position_2	35	107	18.718314430664066	3803.473828337296	Position_2	Position_2_107	8.75	2929.830456359783	1.298189053936925
Position_2	35	108	30.79145278515625	2948.296527830512	Position_2	Position_2_108	8.75	2929.830456359783	1.006302778179756
Position_2	35	109	11.249715984375	5497.230845665788	Position_2	Position_2_109	8.75	2929.830456359783	1.8762965733163668
Position_2	35	110	14.870043783203124	3697.939603354608	Position_2	Position_2_110	8.75	2929.830456359783	1.2621684627953438
Position_2	35	113	24.348388539062498	2622.009837870464	Position_2	Position_2_113	8.75	2929.830456359783	0.8949356889163559
Position_2	35	115	2.459708634399414	3124.7216253242987	Position_2	Position_2_115	8.75	2929.830456359783	1.066519606464417
Position_2	35	116	2.2486632467041017	2670.3272157215147	Position_2	Position_2_116	8.75	2929.830456359783	0.9114272158394132
Position_2	35	117	9.243772903320313	3531.2730046149013	Position_2	Position_2_117	8.75	2929.830456359783	1.2052823728927955
Position_2	35	118	3.9007671591796873	5500.773878477393	Position_2	Position_2_118	8.75	2929.830456359783	1.8775058695075215
Position_2	35	119	5.566962741699219	6772.317302007029	Position_2	Position_2_119	8.75	2929.830456359783	2.311504847424314
Position_2	35	120	10.842761434570312	5575.824359703733	Position_2	Position_2_120	8.75	2929.830456359783	1.9031218504812422
Position_2	35	121	9.066651768066404	5618.55965274244	Position_2	Position_2_121	8.75	2929.830456359783	1.9177081187569174
Position_2	35	122	8.691728955078124	6324.063705062187	Position_2	Position_2_122	8.75	2929.830456359783	2.1585084185791508
Position_2	36	1	80.6433662890625	3007.800319095071	Position_2	Position_2_1	9.0	2873.330092838515	1.046799435467477
Position_2	36	2	80.601554171875	3136.2428456404923	Position_2	Position_2_2	9.0	2873.330092838515	1.0915010612450204
Position_2	36	7	76.7931576328125	3663.4687517150073	Position_2	Position_2_7	9.0	2873.330092838515	1.274990562638742
Position_2	36	11	60.1379075	2554.2941407115777	Position_2	Position_2_11	9.0	2873.330092838515	0.8889664807666539
Position_2	36	13	80.7588305390625	2259.051203633875	Position_2	Position_2_13	9.0	2873.330092838515	0.7862136025597378
Position_2	36	16	69.364919421875	2132.178371791485	Position_2	Position_2_16	9.0	2873.330092838515	0.7420582748587515
Position_2	36	20	62.66315244921875	3443.162690327089	Position_2	Position_2_20	9.0	2873.330092838515	1.198317832994136
Position_2	36	22	52.30176978125	2479.9188134479027	Position_2	Position_2_22	9.0	2873.330092838515	0.8630817669117967
Position_2	36	24	72.5664839453125	2012.9560496168767	Position_2	Position_2_24	9.0	2873.330092838515	0.700565540532209
Position_2	36	25	66.35999975	2178.660417519136	Position_2	Position_2_25	9.0	2873.330092838515	0.758235339179869
Position_2	36	28	71.023303828125	2189.859373416783	Position_2	Position_2_28	9.0	2873.330092838515	0.7621328920317182
Position_2	36	30	69.7947180390625	2290.766881269519	Position_2	Position_2_30	9.0	2873.330092838515	0.7972515538604577
Position_2	36	34	51.7081021875	2975.7213715552166	Position_2	Position_2_34	9.0	2873.330092838515	1.0356350559832652
Position_2	36	35	46.4358552109375	3384.75412301509	Position_2	Position_2_35	9.0	2873.330092838515	1.1779900024195784
Position_2	36	36	53.774417296875	2679.6580021225363	Position_2	Position_2_36	9.0	2873.330092838515	0.9325966441521332
Position_2	36	38	59.8388484375	2042.983197319521	Position_2	Position_2_38	9.0	2873.330092838515	0.7110158357410623
Position_2	36	39	54.37749027734375	2957.674286577265	Position_2	Position_2_39	9.0	2873.330092838515	1.0293541608564116
Position_2	36	42	58.5637816328125	2798.8402062962023	Position_2	Position_2_42	9.0	2873.330092838515	0.9740754162816269
Position_2	36	43	59.4094865546875	2327.536727277971	Position_2	Position_2_43	9.0	2873.330092838515	0.8100484984579812
Position_2	36	44	61.82676452734375	1969.713293765205	Position_2	Position_2_44	9.0	2873.330092838515	0.6855158405483993
Position_2	36	46	43.27305086328125	2402.423411389384	Position_2	Position_2_46	9.0	2873.330092838515	0.8361111789338724
Position_2	36	49	37.27291326171875	3326.3872342514505	Position_2	Position_2_49	9.0	2873.330092838515	1.1576766771566325
Position_2	36	50	56.568467054687495	2465.7216732292063	Position_2	Position_2_50	9.0	2873.330092838515	0.8581407612633051
Position_2	36	52	50.43129884375	2360.938409401017	Position_2	Position_2_52	9.0	2873.330092838515	0.8216732269241941
Position_2	36	54	63.220643878906245	2397.92453907472	Position_2	Position_2_54	9.0	2873.330092838515	0.8345454443439355
Position_2	36	55	71.55011986718749	1901.3099158110456	Position_2	Position_2_55	9.0	2873.330092838515	0.661709533669615
Position_2	36	56	46.032946953125	3624.64405741724	Position_2	Position_2_56	9.0	2873.330092838515	1.2614784728184552
Position_2	36	57	64.8228299296875	1874.8619471671225	Position_2	Position_2_57	9.0	2873.330092838515	0.6525048938303422
Position_2	36	58	47.28845949609375	2872.4545867723377	Position_2	Position_2_58	9.0	2873.330092838515	0.999695299169295
Position_2	36	62	39.87218988671875	3362.9323237934373	Position_2	Position_2_62	9.0	2873.330092838515	1.1703954001578887
Position_2	36	63	35.340192078125	3259.9143701686507	Position_2	Position_2_63	9.0	2873.330092838515	1.1345422436126145
Position_2	36	64	56.89924655078125	2145.723450135409	Position_2	Position_2_64	9.0	2873.330092838515	0.7467723445640332
Position_2	36	65	55.7918493515625	2413.1106304353807	Position_2	Position_2_65	9.0	2873.330092838515	0.8398306329125969
Position_2	36	67	50.4745459453125	3287.842024634302	Position_2	Position_2_67	9.0	2873.330092838515	1.1442618558963749
Position_2	36	68	54.6288049140625	2927.8518516130803	Position_2	Position_2_68	9.0	2873.330092838515	1.0189751114605505
Position_2	36	69	47.17509573046875	3048.012589859284	Position_2	Position_2_69	9.0	2873.330092838515	1.0607944410759305
Position_2	36	70	41.09409727929688	3728.081476419871	Position_2	Position_2_70	9.0	2873.330092838515	1.2974776151587097
Position_2	36	72	50.050820015625	3521.8898738411617	Position_2	Position_2_72	9.0	2873.330092838515	1.2257171156976068
Position_2	36	73	28.806146703125	4250.501557547391	Position_2	Position_2_73	9.0	2873.330092838515	1.4792945537797193
Position_2	36	75	56.216583929687495	1456.0971834608704	Position_2	Position_2_75	9.0	2873.330092838515	0.5067629323515754
Position_2	36	76	53.0814550234375	2680.4868629603125	Position_2	Position_2_76	9.0	2873.330092838515	0.9328851111263391
Position_2	36	77	46.316907484375	2855.787341584923	Position_2	Position_2_77	9.0	2873.330092838515	0.9938946272489486
Position_2	36	78	50.62570803125	2041.7454598364336	Position_2	Position_2_78	9.0	2873.330092838515	0.7105850681497673
Position_2	36	79	37.65464250195312	3883.183985993772	Position_2	Position_2_79	9.0	2873.330092838515	1.35145766776752
Position_2	36	80	31.628955939453125	3909.5068229355247	Position_2	Position_2_80	9.0	2873.330092838515	1.3606187582413782
Position_2	36	81	50.855362722656245	2370.052059213034	Position_2	Position_2_81	9.0	2873.330092838515	0.8248450343801951
Position_2	36	82	49.25789236328125	1941.996745641809	Position_2	Position_2_82	9.0	2873.330092838515	0.6758696992322739
Position_2	36	87	47.034274890625	2331.0326102908	Position_2	Position_2_87	9.0	2873.330092838515	0.81126516445175
Position_2	36	88	35.8164509140625	3446.947573550785	Position_2	Position_2_88	9.0	2873.330092838515	1.1996350792211286
Position_2	36	91	35.300948375	2645.500219274681	Position_2	Position_2_91	9.0	2873.330092838515	0.9207087712853886
Position_2	36	92	46.47586319921875	1547.4279049056283	Position_2	Position_2_92	9.0	2873.330092838515	0.5385486021123839
Position_2	36	93	31.72051938085937	4247.888771220607	Position_2	Position_2_93	9.0	2873.330092838515	1.4783852303666887
Position_2	36	94	39.9753371875	4344.459617204777	Position_2	Position_2_94	9.0	2873.330092838515	1.5119946114207008
Position_2	36	95	32.622732011718746	4007.056883224409	Position_2	Position_2_95	9.0	2873.330092838515	1.39456893352128
Position_2	36	96	28.539707539062498	3524.6648769691333	Position_2	Position_2_96	9.0	2873.330092838515	1.226682895137598
Position_2	36	97	29.38403466796875	3123.387081548754	Position_2	Position_2_97	9.0	2873.330092838515	1.0870268923620996
Position_2	36	100	47.066302078125	2106.9143376096126	Position_2	Position_2_100	9.0	2873.330092838515	0.7332656776403392
Position_2	36	102	37.230643613281245	2833.4109767600967	Position_2	Position_2_102	9.0	2873.330092838515	0.9861070204993457
Position_2	36	103	32.78243121484375	3303.851535734915	Position_2	Position_2_103	9.0	2873.330092838515	1.1498336177835715
Position_2	36	104	19.47762783398437	4963.687465789305	Position_2	Position_2_104	9.0	2873.330092838515	1.7275033864576834
Position_2	36	105	30.51639071679688	2385.311418824817	Position_2	Position_2_105	9.0	2873.330092838515	0.830155722368956
Position_2	36	107	27.89682674023437	3302.142088491595	Position_2	Position_2_107	9.0	2873.330092838515	1.149238681877119
Position_2	36	108	43.010859460937496	2868.58895025175	Position_2	Position_2_108	9.0	2873.330092838515	0.9983499485149366
Position_2	36	109	22.3911634375	4675.766734278572	Position_2	Position_2_109	9.0	2873.330092838515	1.6272988425285517
Position_2	36	110	24.046402316406247	3820.0210033951607	Position_2	Position_2_110	9.0	2873.330092838515	1.3294751664336015
Position_2	36	113	30.039151828125	2564.304220380908	Position_2	Position_2_113	9.0	2873.330092838515	0.8924502711234527
Position_2	36	115	7.623665145507812	3554.177239647415	Position_2	Position_2_115	9.0	2873.330092838515	1.2369540306231583
Position_2	36	116	13.52421171191406	2626.865540931238	Position_2	Position_2_116	9.0	2873.330092838515	0.9142233770768052
Position_2	36	117	19.739148537109376	3380.2418129969783	Position_2	Position_2_117	9.0	2873.330092838515	1.1764195911294317
Position_2	36	118	20.442234989257813	1938.9991461944005	Position_2	Position_2_118	9.0	2873.330092838515	0.6748264499881722
Position_2	36	119	15.025723990234374	5220.640603600039	Position_2	Position_2_119	9.0	2873.330092838515	1.8169303334176459
Position_2	36	120	13.09059816796875	6167.508918724126	Position_2	Position_2_120	9.0	2873.330092838515	2.146467241649687
Position_2	36	121	20.1787398828125	4385.579907586465	Position_2	Position_2_121	9.0	2873.330092838515	1.5263056334937222
Position_2	36	122	12.977278595703124	6089.382952276634	Position_2	Position_2_122	9.0	2873.330092838515	2.1192771994605857
Position_2	36	127	21.30535859375	2023.760932782464	Position_2	Position_2_127	9.0	2873.330092838515	0.7043259449467653
Position_2	36	128	3.398442689941406	1872.3982352481007	Position_2	Position_2_128	9.0	2873.330092838515	0.6516474525202879
Position_2	36	129	4.5001899631347655	2879.539818681235	Position_2	Position_2_129	9.0	2873.330092838515	1.0021611599231834
Position_2	36	131	15.886839396484374	2771.3924442648968	Position_2	Position_2_131	9.0	2873.330092838515	0.9645228201146511
Position_2	36	132	9.37785165625	3772.698782266423	Position_2	Position_2_132	9.0	2873.330092838515	1.3130056973507824
Position_2	36	133	7.771387298339843	4096.976415393952	Position_2	Position_2_133	9.0	2873.330092838515	1.4258634695697692
Position_2	36	134	1.1985870280151367	2116.89735912416	Position_2	Position_2_134	9.0	2873.330092838515	0.7367400509952939
Position_2	36	135	1.3687425911865234	2874.205598904693	Position_2	Position_2_135	9.0	2873.330092838515	1.000304700830705
Position_2	36	136	12.418103918945311	5327.778314124779	Position_2	Position_2_136	9.0	2873.330092838515	1.8542172816843174
Position_2	36	137	15.799392436523435	4864.927880658302	Position_2	Position_2_137	9.0	2873.330092838515	1.69313226238212
Position_2	37	1	83.07355392187499	3060.7064450845523	Position_2	Position_2_1	9.25	2845.7274829749376	1.0755444656579958
Position_2	37	2	80.3891036953125	2738.6263083631275	Position_2	Position_2_2	9.25	2845.7274829749376	0.9623642196055098
Position_2	37	7	68.06250992578124	3384.96045786634	Position_2	Position_2_7	9.25	2845.7274829749376	1.1894886204379929
Position_2	37	11	71.6574733359375	2426.5644334862645	Position_2	Position_2_11	9.25	2845.7274829749376	0.8527044307663367
Position_2	37	13	87.80120353125	2177.5826897900265	Position_2	Position_2_13	9.25	2845.7274829749376	0.7652112518917555
Position_2	37	16	79.6909110078125	2060.876117001532	Position_2	Position_2_16	9.25	2845.7274829749376	0.7242000962253355
Position_2	37	20	69.09425329296874	3160.911351017304	Position_2	Position_2_20	9.25	2845.7274829749376	1.1107568697030932
Position_2	37	22	57.89196978125	2375.2163365753663	Position_2	Position_2_22	9.25	2845.7274829749376	0.8346605044880486
Position_2	37	24	68.19473125781249	2008.29158258784	Position_2	Position_2_24	9.25	2845.7274829749376	0.7057216808716912
Position_2	37	25	67.11165600390625	2181.7514437794525	Position_2	Position_2_25	9.25	2845.7274829749376	0.7666761686887315
Position_2	37	28	74.000334890625	2147.813960786389	Position_2	Position_2_28	9.25	2845.7274829749376	0.7547504016586485
Position_2	37	30	70.890203828125	2235.9768851443228	Position_2	Position_2_30	9.25	2845.7274829749376	0.7857312052968689
Position_2	37	34	54.537283066406246	2956.1454805300127	Position_2	Position_2_34	9.25	2845.7274829749376	1.0388013252202364
Position_2	37	35	50.02820861328125	3348.9011190587826	Position_2	Position_2_35	9.25	2845.7274829749376	1.1768172248025046
Position_2	37	36	51.1084866875	2364.960875629556	Position_2	Position_2_36	9.25	2845.7274829749376	0.8310566945634633
Position_2	37	38	68.22030621484375	1975.850046958103	Position_2	Position_2_38	9.25	2845.7274829749376	0.6943215957181323
Position_2	37	39	56.8763439921875	2749.4500470731164	Position_2	Position_2_39	9.25	2845.7274829749376	0.9661677246054593
Position_2	37	42	52.37721564453125	3059.686452798104	Position_2	Position_2_42	9.25	2845.7274829749376	1.0751860362958903
Position_2	37	43	60.061052648437496	2163.100537024555	Position_2	Position_2_43	9.25	2845.7274829749376	0.7601221655853142
Position_2	37	44	64.5198194609375	1898.2258707394544	Position_2	Position_2_44	9.25	2845.7274829749376	0.6670441502553996
Position_2	37	46	48.9002641015625	2117.0632568760384	Position_2	Position_2_46	9.25	2845.7274829749376	0.7439444815224717
Position_2	37	49	43.1693524453125	3364.441523387565	Position_2	Position_2_49	9.25	2845.7274829749376	1.1822781849337032
Position_2	37	50	55.1877833203125	2481.2237393277987	Position_2	Position_2_50	9.25	2845.7274829749376	0.8719119290839175
Position_2	37	52	53.69125579296875	2282.4342641061903	Position_2	Position_2_52	9.25	2845.7274829749376	0.8020565137601027
Position_2	37	54	55.5646746875	2564.489053547111	Position_2	Position_2_54	9.25	2845.7274829749376	0.9011716929641419
Position_2	37	55	73.3593856015625	1756.612312702567	Position_2	Position_2_55	9.25	2845.7274829749376	0.6172805805235418
Position_2	37	56	49.3121358125	3606.528415719877	Position_2	Position_2_56	9.25	2845.7274829749376	1.2673484855090884
Position_2	37	57	64.73476036328125	1876.964654862256	Position_2	Position_2_57	9.25	2845.7274829749376	0.6595728741039067
Position_2	37	58	42.24128669921875	2845.7274829749376	Position_2	Position_2_58	9.25	2845.7274829749376	1.0
Position_2	37	62	45.08074643359375	3323.84427514094	Position_2	Position_2_62	9.25	2845.7274829749376	1.168012149802263
Position_2	37	63	36.80748959765625	3422.967948101511	Position_2	Position_2_63	9.25	2845.7274829749376	1.2028446042637657
Position_2	37	64	39.83629448046875	2813.5983729181044	Position_2	Position_2_64	9.25	2845.7274829749376	0.9887097024402192
Position_2	37	65	57.34419569140625	2219.9157940820696	Position_2	Position_2_65	9.25	2845.7274829749376	0.7800872737685194
Position_2	37	67	51.59761358984375	3588.020314000074	Position_2	Position_2_67	9.25	2845.7274829749376	1.2608446646651983
Position_2	37	68	53.106645238281246	2263.145169117396	Position_2	Position_2_68	9.25	2845.7274829749376	0.7952782487631223
Position_2	37	69	50.7335502265625	2815.471349924792	Position_2	Position_2_69	9.25	2845.7274829749376	0.9893678740388324
Position_2	37	70	45.0028257421875	3505.7851477832373	Position_2	Position_2_70	9.25	2845.7274829749376	1.231946898906241
Position_2	37	72	50.2531008203125	3438.5937818617867	Position_2	Position_2_72	9.25	2845.7274829749376	1.2083355846382957
Position_2	37	73	28.467604773437497	4138.316283317114	Position_2	Position_2_73	9.25	2845.7274829749376	1.4542208655169249
Position_2	37	75	49.88754894921875	1631.8023387054752	Position_2	Position_2_75	9.25	2845.7274829749376	0.5734218573169841
Position_2	37	76	43.6268005078125	2929.209708976095	Position_2	Position_2_76	9.25	2845.7274829749376	1.029335987546455
Position_2	37	77	52.10209378515625	2800.002637160094	Position_2	Position_2_77	9.25	2845.7274829749376	0.9839321066095047
Position_2	37	78	54.361201125	2193.409609883431	Position_2	Position_2_78	9.25	2845.7274829749376	0.7707728948066488
Position_2	37	79	40.7702041484375	3774.988397377109	Position_2	Position_2_79	9.25	2845.7274829749376	1.3265459956941195
Position_2	37	80	37.589498890625	3658.9119495011137	Position_2	Position_2_80	9.25	2845.7274829749376	1.2857562684379282
Position_2	37	81	57.67129933984375	2414.6293063940325	Position_2	Position_2_81	9.25	2845.7274829749376	0.8485103794512913
Position_2	37	82	54.141856484375	1952.29113905932	Position_2	Position_2_82	9.25	2845.7274829749376	0.6860429014159799
Position_2	37	87	49.07304973828125	1967.8272744266555	Position_2	Position_2_87	9.25	2845.7274829749376	0.691502361417081
Position_2	37	88	44.954046671875	2892.8324241582627	Position_2	Position_2_88	9.25	2845.7274829749376	1.0165528644134545
Position_2	37	91	34.68938247070312	2777.921487468548	Position_2	Position_2_91	9.25	2845.7274829749376	0.9761727024418007
Position_2	37	92	54.958508171875	1546.1707553904123	Position_2	Position_2_92	9.25	2845.7274829749376	0.5433305770284221
Position_2	37	93	41.15088574609375	3903.297339654228	Position_2	Position_2_93	9.25	2845.7274829749376	1.3716342703250353
Position_2	37	94	47.475199835937495	4109.962388543418	Position_2	Position_2_94	9.25	2845.7274829749376	1.4442571936814002
Position_2	37	95	39.50527841992187	3695.6580446823423	Position_2	Position_2_95	9.25	2845.7274829749376	1.2986689930052202
Position_2	37	96	28.889134033203124	3508.186713869423	Position_2	Position_2_96	9.25	2845.7274829749376	1.232790818817952
Position_2	37	97	41.61745063867188	2548.548592246976	Position_2	Position_2_97	9.25	2845.7274829749376	0.8955701512158538
Position_2	37	100	56.72673647265625	1976.299131081504	Position_2	Position_2_100	9.25	2845.7274829749376	0.6944794056722083
Position_2	37	102	37.70931488671875	3100.388436139445	Position_2	Position_2_102	9.25	2845.7274829749376	1.089488875757802
Position_2	37	103	41.335047273437496	3283.597712343424	Position_2	Position_2_103	9.25	2845.7274829749376	1.1538693469378645
Position_2	37	104	31.6559216875	3745.639373169386	Position_2	Position_2_104	9.25	2845.7274829749376	1.3162326314021033
Position_2	37	105	45.96886658203125	1780.4855948721147	Position_2	Position_2_105	9.25	2845.7274829749376	0.6256697471996814
Position_2	37	107	34.1644511484375	2957.3666816664327	Position_2	Position_2_107	9.25	2845.7274829749376	1.0392304601756128
Position_2	37	108	38.99717176953125	3177.2059869185973	Position_2	Position_2_108	9.25	2845.7274829749376	1.1164828698203844
Position_2	37	109	26.486902599609373	4703.895390526205	Position_2	Position_2_109	9.25	2845.7274829749376	1.6529676220467637
Position_2	37	110	26.98009269140625	4092.024135682688	Position_2	Position_2_110	9.25	2845.7274829749376	1.4379536200018934
Position_2	37	113	31.12156678125	3101.487259159963	Position_2	Position_2_113	9.25	2845.7274829749376	1.0898750065546166
Position_2	37	115	19.14745664648437	3457.1867457648773	Position_2	Position_2_115	9.25	2845.7274829749376	1.2148692263922325
Position_2	37	116	27.18407624023437	2410.7110280966226	Position_2	Position_2_116	9.25	2845.7274829749376	0.8471334808125947
Position_2	37	117	30.368883681640625	2612.5534993338647	Position_2	Position_2_117	9.25	2845.7274829749376	0.918061731126372
Position_2	37	118	37.837467830078126	1872.524127321476	Position_2	Position_2_118	9.25	2845.7274829749376	0.6580124549958417
Position_2	37	119	23.236764375	5009.686498656711	Position_2	Position_2_119	9.25	2845.7274829749376	1.760423838413213
Position_2	37	120	18.814310206054685	5281.86353681141	Position_2	Position_2_120	9.25	2845.7274829749376	1.8560679363751738
Position_2	37	121	23.5843737421875	4181.533850375205	Position_2	Position_2_121	9.25	2845.7274829749376	1.46940769114118
Position_2	37	122	19.956900916992183	4893.919982702216	Position_2	Position_2_122	9.25	2845.7274829749376	1.7197430224717398
Position_2	37	127	35.9217454921875	1913.8148908583264	Position_2	Position_2_127	9.25	2845.7274829749376	0.6725221941693499
Position_2	37	128	19.027115529296875	1357.318564818297	Position_2	Position_2_128	9.25	2845.7274829749376	0.4769671632082456
Position_2	37	129	14.871717931640624	2808.9270937350984	Position_2	Position_2_129	9.25	2845.7274829749376	0.9870681962837257
Position_2	37	131	20.390120620117187	2515.167633582968	Position_2	Position_2_131	9.25	2845.7274829749376	0.8838399490571034
Position_2	37	132	21.495020894531248	3193.404000446897	Position_2	Position_2_132	9.25	2845.7274829749376	1.1221749164500097
Position_2	37	133	21.548273892578123	3113.7418356220046	Position_2	Position_2_133	9.25	2845.7274829749376	1.0941813136537175
Position_2	37	134	6.115639545898437	2683.362233387705	Position_2	Position_2_134	9.25	2845.7274829749376	0.9429442029995455
Position_2	37	135	8.310656116210938	1976.693394348853	Position_2	Position_2_135	9.25	2845.7274829749376	0.6946179513585777
Position_2	37	136	24.424609085937497	4196.025629466158	Position_2	Position_2_136	9.25	2845.7274829749376	1.4745001601768317
Position_2	37	137	19.82982681152344	4455.933064480083	Position_2	Position_2_137	9.25	2845.7274829749376	1.5658326706047863
Position_2	37	147	5.604531646484375	2389.7838200308192	Position_2	Position_2_147	9.25	2845.7274829749376	0.8397795763396597
Position_2	37	148	2.5257094669189453	3149.3838367450835	Position_2	Position_2_148	9.25	2845.7274829749376	1.106706055160525
Position_2	37	150	6.606668712402343	4327.842108072357	Position_2	Position_2_150	9.25	2845.7274829749376	1.5208209970787538
Position_2	37	151	4.227560154296874	6219.460373714285	Position_2	Position_2_151	9.25	2845.7274829749376	2.1855432085198934
Position_2	37	152	16.05048740625	4904.387482535709	Position_2	Position_2_152	9.25	2845.7274829749376	1.7234213437080903
Position_2	37	153	11.540247028320312	2844.558238774784	Position_2	Position_2_153	9.25	2845.7274829749376	0.9995891229194823
Position_2	37	154	5.567524907226562	3160.12014534696	Position_2	Position_2_154	9.25	2845.7274829749376	1.110478836871391
Position_2	37	155	2.3851432263183594	2689.426192894995	Position_2	Position_2_155	9.25	2845.7274829749376	0.9450751025827165
Position_2	37	156	3.7098723186035154	3539.6674488941408	Position_2	Position_2_156	9.25	2845.7274829749376	1.2438532748026017
Position_2	37	157	13.975852247070312	3480.4590154834827	Position_2	Position_2_157	9.25	2845.7274829749376	1.2230471948933752
Position_2	37	158	17.187455162109373	3580.5267432965443	Position_2	Position_2_158	9.25	2845.7274829749376	1.258211393999486
Position_2	38	1	85.50305525781249	3161.9510598221964	Position_2	Position_2_1	9.5	2939.922751871964	1.0755218169623193
Position_2	38	2	80.444496171875	2672.799386307455	Position_2	Position_2_2	9.5	2939.922751871964	0.909139325040285
Position_2	38	7	79.54584240625	3142.0707746132143	Position_2	Position_2_7	9.5	2939.922751871964	1.0687596375151471
Position_2	38	11	63.80433937109375	2586.474326682724	Position_2	Position_2_11	9.5	2939.922751871964	0.8797762883517312
Position_2	38	13	90.93362884375	1855.829746147124	Position_2	Position_2_13	9.5	2939.922751871964	0.6312511935782817
Position_2	38	16	78.58799033593749	1927.1083378157828	Position_2	Position_2_16	9.5	2939.922751871964	0.6554962495489779
Position_2	38	20	77.22498914453125	2685.633885048396	Position_2	Position_2_20	9.5	2939.922751871964	0.9135049155078473
Position_2	38	22	65.11408496484374	2450.0360748214657	Position_2	Position_2_22	9.5	2939.922751871964	0.8333675003064049
Position_2	38	24	70.92999344921874	2157.691551580614	Position_2	Position_2_24	9.5	2939.922751871964	0.7339279748784988
Position_2	38	25	63.193945890625	2305.723433649016	Position_2	Position_2_25	9.5	2939.922751871964	0.7842802781742723
Position_2	38	28	65.4673458828125	2281.301615191519	Position_2	Position_2_28	9.5	2939.922751871964	0.7759733189380316
Position_2	38	30	65.9980509375	2313.264561790339	Position_2	Position_2_30	9.5	2939.922751871964	0.7868453551432237
Position_2	38	34	60.61271575390624	2954.6291237833825	Position_2	Position_2_34	9.5	2939.922751871964	1.0050022987515759
Position_2	38	35	57.971569820312496	3206.624353889985	Position_2	Position_2_35	9.5	2939.922751871964	1.0907172142017
Position_2	38	36	54.8976461171875	2122.1527463582083	Position_2	Position_2_36	9.5	2939.922751871964	0.7218396282715084
Position_2	38	38	74.8060786171875	1813.3788645565287	Position_2	Position_2_38	9.5	2939.922751871964	0.6168117388124839
Position_2	38	39	52.071938316406246	2939.922751871964	Position_2	Position_2_39	9.5	2939.922751871964	1.0
Position_2	38	42	58.7515566171875	3137.815139277391	Position_2	Position_2_42	9.5	2939.922751871964	1.0673121044692149
Position_2	38	43	61.25553676171874	2282.3375145278333	Position_2	Position_2_43	9.5	2939.922751871964	0.7763256749091721
Position_2	38	44	60.54606696875	1939.6376090298688	Position_2	Position_2_44	9.5	2939.922751871964	0.6597580184019548
Position_2	38	46	44.42645075	2000.0022171476312	Position_2	Position_2_46	9.5	2939.922751871964	0.680290737528444
Position_2	38	49	48.3320726796875	3319.569341252261	Position_2	Position_2_49	9.5	2939.922751871964	1.129134885989287
Position_2	38	50	50.2356314453125	2421.377517745499	Position_2	Position_2_50	9.5	2939.922751871964	0.823619435647999
Position_2	38	52	55.831311421875	2532.5403258152423	Position_2	Position_2_52	9.5	2939.922751871964	0.8614309080749399
Position_2	38	54	67.01497653125	2344.139837417116	Position_2	Position_2_54	9.5	2939.922751871964	0.7973474255146704
Position_2	38	55	74.31944733984375	1642.5669328305214	Position_2	Position_2_55	9.5	2939.922751871964	0.5587109157152632
Position_2	38	56	47.0766485234375	3442.199969153741	Position_2	Position_2_56	9.5	2939.922751871964	1.170847079897578
Position_2	38	57	65.3505194375	2127.0993530815235	Position_2	Position_2_57	9.5	2939.922751871964	0.7235221917742961
Position_2	38	58	40.95826768945312	3280.734221842882	Position_2	Position_2_58	9.5	2939.922751871964	1.115925314620566
Position_2	38	62	50.349140789062496	3243.560339483542	Position_2	Position_2_62	9.5	2939.922751871964	1.1032808047144231
Position_2	38	63	42.107282035156246	3489.98450629198	Position_2	Position_2_63	9.5	2939.922751871964	1.187100750885298
Position_2	38	64	58.0526776328125	2336.69710581706	Position_2	Position_2_64	9.5	2939.922751871964	0.7948158176364306
Position_2	38	65	61.796245113281245	1955.850072356812	Position_2	Position_2_65	9.5	2939.922751871964	0.6652726066055462
Position_2	38	67	50.831789464843744	3598.832485813169	Position_2	Position_2_67	9.5	2939.922751871964	1.224124845974831
Position_2	38	68	53.8425270625	2175.401149023571	Position_2	Position_2_68	9.5	2939.922751871964	0.7399518057535382
Position_2	38	69	54.77396190234375	2109.312106331992	Position_2	Position_2_69	9.5	2939.922751871964	0.7174719488765173
Position_2	38	70	49.955268773437496	3359.7123477509067	Position_2	Position_2_70	9.5	2939.922751871964	1.142789328601116
Position_2	38	72	44.92901243359375	3596.1957554338346	Position_2	Position_2_72	9.5	2939.922751871964	1.2232279753418678
Position_2	38	73	29.301109728515623	3826.51361251959	Position_2	Position_2_73	9.5	2939.922751871964	1.30156944092599
Position_2	38	75	43.07825953320312	1620.8562607514168	Position_2	Position_2_75	9.5	2939.922751871964	0.5513261393413668
Position_2	38	76	40.97792593554687	3315.1193278884834	Position_2	Position_2_76	9.5	2939.922751871964	1.1276212362306517
Position_2	38	77	48.83456677343749	2547.899564786352	Position_2	Position_2_77	9.5	2939.922751871964	0.8666552762871081
Position_2	38	78	55.2572656796875	2239.1289423252297	Position_2	Position_2_78	9.5	2939.922751871964	0.7616284954764504
Position_2	38	79	42.01780348046875	3985.539585034748	Position_2	Position_2_79	9.5	2939.922751871964	1.3556613290253967
Position_2	38	80	33.94154504296875	3707.552129985205	Position_2	Position_2_80	9.5	2939.922751871964	1.2611052884380929
Position_2	38	81	57.206328007812495	2197.02051446672	Position_2	Position_2_81	9.5	2939.922751871964	0.7473055246325064
Position_2	38	82	49.52589129296874	2236.9059700393564	Position_2	Position_2_82	9.5	2939.922751871964	0.7608723625867485
Position_2	38	87	51.06542155859375	2108.5995282732165	Position_2	Position_2_87	9.5	2939.922751871964	0.7172295690186379
Position_2	38	88	55.2997328984375	2362.616250950088	Position_2	Position_2_88	9.5	2939.922751871964	0.8036320850422746
Position_2	38	91	44.1356584453125	2818.2449207644204	Position_2	Position_2_91	9.5	2939.922751871964	0.9586118951492631
Position_2	38	92	52.14479496875	1589.3546321974943	Position_2	Position_2_92	9.5	2939.922751871964	0.540611018158722
Position_2	38	93	36.084327662109374	4103.041009295096	Position_2	Position_2_93	9.5	2939.922751871964	1.3956288500038068
Position_2	38	94	46.7614718828125	3943.735081842881	Position_2	Position_2_94	9.5	2939.922751871964	1.3414417366346616
Position_2	38	95	35.12376679882812	3646.90926260404	Position_2	Position_2_95	9.5	2939.922751871964	1.2404779208167664
Position_2	38	96	33.24734275585937	3368.0643682856635	Position_2	Position_2_96	9.5	2939.922751871964	1.145630226556492
Position_2	38	97	42.095206849609376	2731.8493128114656	Position_2	Position_2_97	9.5	2939.922751871964	0.9292248618001919
Position_2	38	100	58.632400921875	2145.5843514302887	Position_2	Position_2_100	9.5	2939.922751871964	0.7298097713839968
Position_2	38	102	44.83669510546875	2965.615120374087	Position_2	Position_2_102	9.5	2939.922751871964	1.0087391304706097
Position_2	38	103	45.461823171875	3037.3574988790874	Position_2	Position_2_103	9.5	2939.922751871964	1.0331419412108984
Position_2	38	104	39.36475913476562	3623.627864885381	Position_2	Position_2_104	9.5	2939.922751871964	1.2325588699832588
Position_2	38	105	42.2970483203125	2328.191279492371	Position_2	Position_2_105	9.5	2939.922751871964	0.7919226034119163
Position_2	38	107	42.00034450390625	3036.221127221305	Position_2	Position_2_107	9.5	2939.922751871964	1.0327554100828071
Position_2	38	108	42.138066609375	3248.5636264511286	Position_2	Position_2_108	9.5	2939.922751871964	1.1049826477184277
Position_2	38	109	29.8429645078125	4490.087564003402	Position_2	Position_2_109	9.5	2939.922751871964	1.5272807971380837
Position_2	38	110	35.04730448828125	3669.531576078633	Position_2	Position_2_110	9.5	2939.922751871964	1.248172787445554
Position_2	38	113	31.1382978671875	3435.105341645784	Position_2	Position_2_113	9.5	2939.922751871964	1.1684338778828518
Position_2	38	115	31.84239426757812	2612.061298385896	Position_2	Position_2_115	9.5	2939.922751871964	0.8884795686290377
Position_2	38	116	45.370628875	1867.06481400749	Position_2	Position_2_116	9.5	2939.922751871964	0.6350727456422645
Position_2	38	117	42.47877661328125	1878.366578494335	Position_2	Position_2_117	9.5	2939.922751871964	0.6389169842297066
Position_2	38	118	47.660219234375	1680.2772257208037	Position_2	Position_2_118	9.5	2939.922751871964	0.571537882976995
Position_2	38	119	31.585927205078125	4286.900093404408	Position_2	Position_2_119	9.5	2939.922751871964	1.4581675966400038
Position_2	38	120	21.085847578125	5210.838785296897	Position_2	Position_2_120	9.5	2939.922751871964	1.772440715314357
Position_2	38	121	27.46425174023437	4009.062609945519	Position_2	Position_2_121	9.5	2939.922751871964	1.3636625681381567
Position_2	38	122	25.975863589843748	4343.607364225115	Position_2	Position_2_122	9.5	2939.922751871964	1.4774562908019844
Position_2	38	127	42.0110185	1973.759971248179	Position_2	Position_2_127	9.5	2939.922751871964	0.6713645690150901
Position_2	38	128	29.77952883984375	1273.5562394513613	Position_2	Position_2_128	9.5	2939.922751871964	0.43319377648288143
Position_2	38	129	30.31543051367188	2227.265873036932	Position_2	Position_2_129	9.5	2939.922751871964	0.7575933318719836
Position_2	38	131	22.224463486328123	2581.486067928551	Position_2	Position_2_131	9.5	2939.922751871964	0.8780795571192535
Position_2	38	132	39.9576494453125	2457.1086407036746	Position_2	Position_2_132	9.5	2939.922751871964	0.8357731981696245
Position_2	38	133	36.759038078125	2694.8539263922694	Position_2	Position_2_133	9.5	2939.922751871964	0.9166410663941256
Position_2	38	134	19.556220524414066	2215.159253448887	Position_2	Position_2_134	9.5	2939.922751871964	0.7534753258528334
Position_2	38	135	24.54090781054688	2161.366856164512	Position_2	Position_2_135	9.5	2939.922751871964	0.735178111325641
Position_2	38	136	23.430448271484373	4362.644414708782	Position_2	Position_2_136	9.5	2939.922751871964	1.483931648180523
Position_2	38	137	23.55215158398437	4574.181222452216	Position_2	Position_2_137	9.5	2939.922751871964	1.555884833892202
Position_2	38	147	8.198524565429688	2923.3831502427706	Position_2	Position_2_147	9.5	2939.922751871964	0.9943741373413088
Position_2	38	148	10.015983618652344	2241.9498861315737	Position_2	Position_2_148	9.5	2939.922751871964	0.7625880253840127
Position_2	38	150	18.935182943359376	3067.4216694885463	Position_2	Position_2_150	9.5	2939.922751871964	1.0433681182729713
Position_2	38	151	12.430186903320312	4234.75607673677	Position_2	Position_2_151	9.5	2939.922751871964	1.4404310705239909
Position_2	38	152	19.86421314453125	4649.486001805606	Position_2	Position_2_152	9.5	2939.922751871964	1.581499377439457
Position_2	38	153	23.65864978125	2256.543057122054	Position_2	Position_2_153	9.5	2939.922751871964	0.7675518194092769
Position_2	38	154	13.9518643515625	4455.967034404627	Position_2	Position_2_154	9.5	2939.922751871964	1.515674869881305
Position_2	38	155	4.990771021972656	3742.154872065461	Position_2	Position_2_155	9.5	2939.922751871964	1.2728752378553772
Position_2	38	156	13.418327022460938	3067.3400163579336	Position_2	Position_2_156	9.5	2939.922751871964	1.0433403443695375
Position_2	38	157	24.673376105468748	2722.5586801972067	Position_2	Position_2_157	9.5	2939.922751871964	0.9260646996468349
Position_2	38	158	34.07534433789062	2419.0399436686	Position_2	Position_2_158	9.5	2939.922751871964	0.8228243215330411
Position_2	38	163	9.736096025390625	5021.128627809431	Position_2	Position_2_163	9.5	2939.922751871964	1.7079117553725798
Position_2	38	167	1.965399085815429	3755.107940952202	Position_2	Position_2_167	9.5	2939.922751871964	1.2772811593641968
Position_2	38	169	11.849613541992188	3694.3137699012855	Position_2	Position_2_169	9.5	2939.922751871964	1.2566023265573802
Position_2	38	170	19.679404314453123	5452.683918372626	Position_2	Position_2_170	9.5	2939.922751871964	1.8547031260942788
Position_2	38	171	4.564952406738281	4066.041452455801	Position_2	Position_2_171	9.5	2939.922751871964	1.3830436360502305
Position_2	38	172	4.24561444140625	6627.645764769079	Position_2	Position_2_172	9.5	2939.922751871964	2.254360513570976
Position_2	38	173	1.1024516860961913	2526.53335063059	Position_2	Position_2_173	9.5	2939.922751871964	0.859387665550684
Position_2	38	174	3.194804239257812	7297.682399495911	Position_2	Position_2_174	9.5	2939.922751871964	2.482270119121052
Position_2	38	175	3.0263121823730468	6562.1593743083495	Position_2	Position_2_175	9.5	2939.922751871964	2.232085645832009
Position_2	38	176	13.67193321484375	4637.8155719091865	Position_2	Position_2_176	9.5	2939.922751871964	1.5775297391593393
Position_2	38	177	23.856914189453125	3139.4552409810703	Position_2	Position_2_177	9.5	2939.922751871964	1.067869976849581
Position_2	38	178	18.85520076171875	5107.265895839006	Position_2	Position_2_178	9.5	2939.922751871964	1.73721091569056
Position_2	38	179	14.274078134765624	4515.371241227986	Position_2	Position_2_179	9.5	2939.922751871964	1.5358809133174918
Position_2	38	180	14.02620798046875	4110.482054077557	Position_2	Position_2_180	9.5	2939.922751871964	1.39815988411949
Position_2	39	1	76.20117978515624	3269.3407077162897	Position_2	Position_2_1	9.75	2820.7131177586825	1.1590475781224017
Position_2	39	2	61.2777114296875	3090.738484411228	Position_2	Position_2_2	9.75	2820.7131177586825	1.0957294681804102
Position_2	39	7	73.15496791796875	3491.6920383868764	Position_2	Position_2_7	9.75	2820.7131177586825	1.2378756337905603
Position_2	39	11	57.92145455078125	2687.735876730873	Position_2	Position_2_11	9.75	2820.7131177586825	0.9528568714802615
Position_2	39	13	98.92645021875	1740.7424991970186	Position_2	Position_2_13	9.75	2820.7131177586825	0.6171285155649574
Position_2	39	16	71.9296004453125	2016.1697662222505	Position_2	Position_2_16	9.75	2820.7131177586825	0.7147730669697753
Position_2	39	20	77.55450003125	2789.1009966691017	Position_2	Position_2_20	9.75	2820.7131177586825	0.9887928620282025
Position_2	39	22	70.02649401171875	2726.9889616138603	Position_2	Position_2_22	9.75	2820.7131177586825	0.9667728860638991
Position_2	39	24	70.4217230234375	2218.5930157537414	Position_2	Position_2_24	9.75	2820.7131177586825	0.7865362137630709
Position_2	39	25	62.178996	2364.6930242366425	Position_2	Position_2_25	9.75	2820.7131177586825	0.8383316294553236
Position_2	39	28	65.204213421875	2237.578158723355	Position_2	Position_2_28	9.75	2820.7131177586825	0.7932668319355064
Position_2	39	30	71.89044512890625	2281.365495210089	Position_2	Position_2_30	9.75	2820.7131177586825	0.8087903306603704
Position_2	39	34	73.88747544921874	2715.3967340743807	Position_2	Position_2_34	9.75	2820.7131177586825	0.9626632063284815
Position_2	39	35	63.292699851562496	3123.6552065599826	Position_2	Position_2_35	9.75	2820.7131177586825	1.1073991136830021
Position_2	39	36	54.95386526953125	2464.9386189220136	Position_2	Position_2_36	9.75	2820.7131177586825	0.8738707255988639
Position_2	39	38	69.8029120078125	1663.4501817584764	Position_2	Position_2_38	9.75	2820.7131177586825	0.5897268216628289
Position_2	39	39	56.653203921875	2478.581292987606	Position_2	Position_2_39	9.75	2820.7131177586825	0.878707330207713
Position_2	39	42	65.9606685546875	2943.3925869956283	Position_2	Position_2_42	9.75	2820.7131177586825	1.0434923595967909
Position_2	39	43	53.8797638671875	2369.3293288474915	Position_2	Position_2_43	9.75	2820.7131177586825	0.839975293457047
Position_2	39	44	70.9482895	1630.6980606662569	Position_2	Position_2_44	9.75	2820.7131177586825	0.5781155305726366
Position_2	39	46	42.8678809453125	2042.5560043602309	Position_2	Position_2_46	9.75	2820.7131177586825	0.7241275234623047
Position_2	39	49	43.37698064648437	3642.8505347262817	Position_2	Position_2_49	9.75	2820.7131177586825	1.2914643860063526
Position_2	39	50	57.547136796875	2018.2519150792248	Position_2	Position_2_50	9.75	2820.7131177586825	0.7155112309623719
Position_2	39	52	60.052869078125	2521.1102664377768	Position_2	Position_2_52	9.75	2820.7131177586825	0.8937847137184345
Position_2	39	54	58.055620390625	2424.4164312251305	Position_2	Position_2_54	9.75	2820.7131177586825	0.8595047883322334
Position_2	39	55	70.08875465625	1484.6291681761322	Position_2	Position_2_55	9.75	2820.7131177586825	0.526331146130808
Position_2	39	56	52.31391515625	3130.782234541066	Position_2	Position_2_56	9.75	2820.7131177586825	1.10992578962754
Position_2	39	57	67.2254097109375	2167.3940405490234	Position_2	Position_2_57	9.75	2820.7131177586825	0.7683851388159667
Position_2	39	58	43.81193948828125	3863.601089564496	Position_2	Position_2_58	9.75	2820.7131177586825	1.369724934180646
Position_2	39	62	54.57413512890625	2885.0872759639165	Position_2	Position_2_62	9.75	2820.7131177586825	1.0228219444933788
Position_2	39	63	49.107000636718745	3318.950703005195	Position_2	Position_2_63	9.75	2820.7131177586825	1.176635327467264
Position_2	39	64	54.91349853515625	2635.4947682414363	Position_2	Position_2_64	9.75	2820.7131177586825	0.934336339150853
Position_2	39	65	71.697455328125	1843.3701973953816	Position_2	Position_2_65	9.75	2820.7131177586825	0.6535121157092749
Position_2	39	67	57.723879039062496	3572.4020664369746	Position_2	Position_2_67	9.75	2820.7131177586825	1.2664889754104376
Position_2	39	68	62.2554349140625	2155.862263951932	Position_2	Position_2_68	9.75	2820.7131177586825	0.7642968901654785
Position_2	39	69	50.065632589843744	2259.241069816798	Position_2	Position_2_69	9.75	2820.7131177586825	0.8009467732088876
Position_2	39	70	45.130435367187495	3548.5006880482288	Position_2	Position_2_70	9.75	2820.7131177586825	1.258015452088173
Position_2	39	72	46.3230321640625	3552.869036806012	Position_2	Position_2_72	9.75	2820.7131177586825	1.259564120306249
Position_2	39	73	32.76176172070312	3708.5292731426657	Position_2	Position_2_73	9.75	2820.7131177586825	1.3147488306394786
Position_2	39	75	36.604330125	2066.988086582673	Position_2	Position_2_75	9.75	2820.7131177586825	0.7327891920554779
Position_2	39	76	45.091014890625	3450.761392502705	Position_2	Position_2_76	9.75	2820.7131177586825	1.2233648898136278
Position_2	39	77	46.7378050390625	2338.342588160879	Position_2	Position_2_77	9.75	2820.7131177586825	0.8289898655198614
Position_2	39	78	58.4108518125	2416.873958966229	Position_2	Position_2_78	9.75	2820.7131177586825	0.8568308289666334
Position_2	39	79	44.011168351562496	3829.53986731734	Position_2	Position_2_79	9.75	2820.7131177586825	1.3576495401844564
Position_2	39	80	40.18268203125	3293.2926983424827	Position_2	Position_2_80	9.75	2820.7131177586825	1.1675390445091802
Position_2	39	81	55.3891802578125	2267.7095209556733	Position_2	Position_2_81	9.75	2820.7131177586825	0.803949010864876
Position_2	39	82	47.37706978125	2535.0268265150207	Position_2	Position_2_82	9.75	2820.7131177586825	0.898718416472404
Position_2	39	87	43.19335463867187	2300.7077488098835	Position_2	Position_2_87	9.75	2820.7131177586825	0.8156475517928632
Position_2	39	88	43.9472595546875	2606.2570977907617	Position_2	Position_2_88	9.75	2820.7131177586825	0.9239709920807806
Position_2	39	91	48.6073193203125	2835.136413186075	Position_2	Position_2_91	9.75	2820.7131177586825	1.0051133507114163
Position_2	39	92	49.418756191406246	1672.5209441082209	Position_2	Position_2_92	9.75	2820.7131177586825	0.5929425908570218
Position_2	39	93	48.66384002734375	3104.116691374126	Position_2	Position_2_93	9.75	2820.7131177586825	1.100472313838365
Position_2	39	94	42.213429285156245	3381.204524538068	Position_2	Position_2_94	9.75	2820.7131177586825	1.1987055696131013
Position_2	39	95	44.168917847656246	2856.9595016805574	Position_2	Position_2_95	9.75	2820.7131177586825	1.0128500781216192
Position_2	39	96	39.43461323828125	2983.70704493466	Position_2	Position_2_96	9.75	2820.7131177586825	1.0577846524518209
Position_2	39	97	41.3124930625	2557.9198877970803	Position_2	Position_2_97	9.75	2820.7131177586825	0.9068344709332171
Position_2	39	100	53.4392652578125	2296.2124230172803	Position_2	Position_2_100	9.75	2820.7131177586825	0.814053867641043
Position_2	39	102	43.98651365625	3230.528060877038	Position_2	Position_2_102	9.75	2820.7131177586825	1.1452877077566794
Position_2	39	103	39.54325351367187	3459.791909234953	Position_2	Position_2_103	9.75	2820.7131177586825	1.2265663911202986
Position_2	39	104	28.524645402343747	4444.762903305656	Position_2	Position_2_104	9.75	2820.7131177586825	1.5757585822259839
Position_2	39	105	46.6616156875	2270.296746584646	Position_2	Position_2_105	9.75	2820.7131177586825	0.8048662348153316
Position_2	39	107	39.601024632812496	2806.28982233129	Position_2	Position_2_107	9.75	2820.7131177586825	0.9948866492885837
Position_2	39	108	39.927338	3483.042597220457	Position_2	Position_2_108	9.75	2820.7131177586825	1.2348092314996062
Position_2	39	109	31.650272736328123	4411.363475632885	Position_2	Position_2_109	9.75	2820.7131177586825	1.5639178078265972
Position_2	39	110	42.264194457031245	3230.359067847096	Position_2	Position_2_110	9.75	2820.7131177586825	1.1452277963006443
Position_2	39	113	33.373488800781246	3483.6505144122007	Position_2	Position_2_113	9.75	2820.7131177586825	1.2350247504717116
Position_2	39	115	33.68792715234375	3141.651126443708	Position_2	Position_2_115	9.75	2820.7131177586825	1.1137790322115566
Position_2	39	116	50.19499955078125	1917.941948394676	Position_2	Position_2_116	9.75	2820.7131177586825	0.6799493136397573
Position_2	39	117	54.49612605078125	1856.2533959451755	Position_2	Position_2_117	9.75	2820.7131177586825	0.6580794708467695
Position_2	39	118	47.03745161328125	2107.206399328673	Position_2	Position_2_118	9.75	2820.7131177586825	0.7470473994899004
Position_2	39	119	38.24528675	4516.4644030411455	Position_2	Position_2_119	9.75	2820.7131177586825	1.6011782178791347
Position_2	39	120	24.823734912109373	4753.160267540269	Position_2	Position_2_120	9.75	2820.7131177586825	1.6850917016747504
Position_2	39	121	28.694002154296875	4120.872811589527	Position_2	Position_2_121	9.75	2820.7131177586825	1.4609329767161654
Position_2	39	122	30.480053376953123	4400.993730245661	Position_2	Position_2_122	9.75	2820.7131177586825	1.5602415228042252
Position_2	39	127	45.35853029296874	1885.7680377692025	Position_2	Position_2_127	9.75	2820.7131177586825	0.6685430098852518
Position_2	39	128	38.26267813671875	1205.953222488076	Position_2	Position_2_128	9.75	2820.7131177586825	0.42753487226177667
Position_2	39	129	41.088796675781246	1911.412000388688	Position_2	Position_2_129	9.75	2820.7131177586825	0.6776343146542608
Position_2	39	131	27.857655826171875	2445.9105158919806	Position_2	Position_2_131	9.75	2820.7131177586825	0.8671248772138453
Position_2	39	132	45.696495109375	2283.9221661406223	Position_2	Position_2_132	9.75	2820.7131177586825	0.8096967223506266
Position_2	39	133	44.4870424453125	2553.9239644710374	Position_2	Position_2_133	9.75	2820.7131177586825	0.905417835082912
Position_2	39	134	33.114052984375	2032.467548656621	Position_2	Position_2_134	9.75	2820.7131177586825	0.7205509613368992
Position_2	39	135	36.496872671875	1663.7263710159432	Position_2	Position_2_135	9.75	2820.7131177586825	0.5898247363552972
Position_2	39	136	24.183133970703125	4983.0616563194735	Position_2	Position_2_136	9.75	2820.7131177586825	1.7665964060460628
Position_2	39	137	26.13770487109375	4545.95056726349	Position_2	Position_2_137	9.75	2820.7131177586825	1.6116316610303383
Position_2	39	147	24.020463414062498	2764.0698245800018	Position_2	Position_2_147	9.75	2820.7131177586825	0.9799188039286714
Position_2	39	148	23.557142833984376	2056.7980614519483	Position_2	Position_2_148	9.75	2820.7131177586825	0.7291766215084874
Position_2	39	150	35.986883904296874	2441.9994966682684	Position_2	Position_2_150	9.75	2820.7131177586825	0.865738341589542
Position_2	39	151	23.83024739648437	3077.6172706960947	Position_2	Position_2_151	9.75	2820.7131177586825	1.0910777318402185
Position_2	39	152	23.47716065234375	4561.837846831284	Position_2	Position_2_152	9.75	2820.7131177586825	1.6172640238068896
Position_2	39	153	31.32981368945312	2109.0514974378657	Position_2	Position_2_153	9.75	2820.7131177586825	0.7477015241853813
Position_2	39	154	23.395155974609374	4219.53445293561	Position_2	Position_2_154	9.75	2820.7131177586825	1.4959105292807728
Position_2	39	155	15.266811763671877	2721.3777537772785	Position_2	Position_2_155	9.75	2820.7131177586825	0.9647835990991047
Position_2	39	156	20.691083896484376	2562.6911286105487	Position_2	Position_2_156	9.75	2820.7131177586825	0.9085259725550693
Position_2	39	157	29.191206042968748	2975.186622520688	Position_2	Position_2_157	9.75	2820.7131177586825	1.0547639899249128
Position_2	39	158	35.702213679687496	2679.3149872636545	Position_2	Position_2_158	9.75	2820.7131177586825	0.9498714954013537
Position_2	39	163	15.854879798828124	4853.497473585815	Position_2	Position_2_163	9.75	2820.7131177586825	1.7206632759032112
Position_2	39	167	8.496953872558594	2017.7707233736096	Position_2	Position_2_167	9.75	2820.7131177586825	0.7153406387448983
Position_2	39	169	22.14140856640625	2895.2990866743653	Position_2	Position_2_169	9.75	2820.7131177586825	1.0264422384701597
Position_2	39	170	23.16453162890625	5134.07438909845	Position_2	Position_2_170	9.75	2820.7131177586825	1.820133482123821
Position_2	39	171	23.941437888671874	3056.0642083736734	Position_2	Position_2_171	9.75	2820.7131177586825	1.0834367341837299
Position_2	39	172	12.510928170898437	4989.028799443471	Position_2	Position_2_172	9.75	2820.7131177586825	1.7687118792880703
Position_2	39	173	6.184290030273437	1590.4046804688646	Position_2	Position_2_173	9.75	2820.7131177586825	0.5638307102044423
Position_2	39	174	10.489209360351564	4462.250164192301	Position_2	Position_2_174	9.75	2820.7131177586825	1.5819581708252455
Position_2	39	175	11.391714447265624	4110.656810105403	Position_2	Position_2_175	9.75	2820.7131177586825	1.4573111970251338
Position_2	39	176	21.986536837890625	3799.97479049553	Position_2	Position_2_176	9.75	2820.7131177586825	1.3471681209165154
Position_2	39	177	23.54667940625	4166.540376395901	Position_2	Position_2_177	9.75	2820.7131177586825	1.4771230545085006
Position_2	39	178	21.291528671875	5625.593072079227	Position_2	Position_2_178	9.75	2820.7131177586825	1.9943868224888042
Position_2	39	179	14.457822424804688	5083.683962939038	Position_2	Position_2_179	9.75	2820.7131177586825	1.8022690542094175
Position_2	39	180	14.286362588867188	4603.981065719145	Position_2	Position_2_180	9.75	2820.7131177586825	1.632204649502759
Position_2	39	185	19.146422001953123	3832.042600670784	Position_2	Position_2_185	9.75	2820.7131177586825	1.358536809909863
Position_2	39	190	4.004100007080078	1621.3143404075165	Position_2	Position_2_190	9.75	2820.7131177586825	0.5747888114533961
Position_2	39	191	14.49636293359375	5615.073465669895	Position_2	Position_2_191	9.75	2820.7131177586825	1.9906574086951425
Position_2	39	192	5.57695758984375	5209.172360614502	Position_2	Position_2_192	9.75	2820.7131177586825	1.8467572358984425
Position_2	39	193	6.983282571289062	8016.348758617538	Position_2	Position_2_193	9.75	2820.7131177586825	2.8419581942410606
Position_2	39	194	5.456129695800781	4953.511281229419	Position_2	Position_2_194	9.75	2820.7131177586825	1.7561201988401578
Position_2	39	195	3.3517972490234373	4199.651681342648	Position_2	Position_2_195	9.75	2820.7131177586825	1.4888616835588226
Position_3	0	1	62.215369734375	13451.764851396829	Position_3	Position_3_1	0.0	15497.944580611103	0.8679708964907402
Position_3	0	2	1.5236603002929687	17544.124309825376	Position_3	Position_3_2	0.0	15497.944580611103	1.1320291035092596
Position_3	1	1	62.9956788828125	12680.856919761569	Position_3	Position_3_1	0.25	14911.696153425384	0.850396681188319
Position_3	1	2	3.5912979609375	17142.5353870892	Position_3	Position_3_2	0.25	14911.696153425384	1.149603318811681
Position_3	2	1	57.24036729296875	12041.64680122438	Position_3	Position_3_1	0.5	12471.488519098511	0.965534048544736
Position_3	2	2	14.579585528320312	12901.33023697264	Position_3	Position_3_2	0.5	12471.488519098511	1.0344659514552639
Position_3	3	1	56.047432546874994	9876.453425050264	Position_3	Position_3_1	0.75	11127.871184109594	0.8875420340193789
Position_3	3	2	30.164148845703124	12379.288943168924	Position_3	Position_3_2	0.75	11127.871184109594	1.112457965980621
Position_3	4	1	55.934552308593744	9386.688843035065	Position_3	Position_3_1	1.0	9585.379859477713	0.9792714509643362
Position_3	4	2	44.21695862890625	9784.07087592036	Position_3	Position_3_2	1.0	9585.379859477713	1.020728549035664
Position_3	5	1	57.1380518671875	10143.698007141593	Position_3	Position_3_1	1.25	10395.74491366936	0.9757548007746564
Position_3	5	2	46.88813005078125	10647.791820197126	Position_3	Position_3_2	1.25	10395.74491366936	1.0242451992253436
Position_3	6	1	46.5829931015625	11884.38835918879	Position_3	Position_3_1	1.5	11603.939551162923	1.0241684133900681
Position_3	6	2	49.093493066406246	11323.490743137058	Position_3	Position_3_2	1.5	11603.939551162923	0.9758315866099321
Position_3	7	1	46.294498851562494	12465.63311864776	Position_3	Position_3_1	1.75	12208.585934106064	1.0210546238466165
Position_3	7	2	47.045032074218746	11951.538749564368	Position_3	Position_3_2	1.75	12208.585934106064	0.9789453761533835
Position_3	7	8	1.8566787099609368	9830.713355279548	Position_3	Position_3_8	1.75	12208.585934106064	0.805229484261264
Position_3	7	10	2.458170802978516	14553.039642123606	Position_3	Position_3_10	1.75	12208.585934106064	1.1920331904670503
Position_3	8	1	43.28433056835937	11553.997510235802	Position_3	Position_3_1	2.0	11735.341650848648	0.984547178428356
Position_3	8	2	48.18165928125	11938.07548961114	Position_3	Position_3_2	2.0	11735.341650848648	1.0172754952343317
Position_3	8	8	5.049868591796875	6183.574389631193	Position_3	Position_3_8	2.0	11735.341650848648	0.5269189916753744
Position_3	8	10	14.418973862304687	11916.685791461496	Position_3	Position_3_10	2.0	11735.341650848648	1.015452821571644
Position_3	9	1	41.5094498671875	9629.985033079534	Position_3	Position_3_1	2.25	9985.473025003532	0.9643994840270602
Position_3	9	2	49.27409312890624	10340.961016927531	Position_3	Position_3_2	2.25	9985.473025003532	1.03560051597294
Position_3	9	8	17.20301382421875	8021.473749864326	Position_3	Position_3_8	2.25	9985.473025003532	0.8033143477308116
Position_3	9	10	30.10247311328125	10982.204769868771	Position_3	Position_3_10	2.25	9985.473025003532	1.099818180107185
Position_3	10	1	39.84321983984375	9959.658349349242	Position_3	Position_3_1	2.5	9138.616452686587	1.0898431289805672
Position_3	10	2	45.614337054687496	9598.148712570168	Position_3	Position_3_2	2.5	9138.616452686587	1.0502846642336638
Position_3	10	8	32.48807224609375	8679.084192803004	Position_3	Position_3_8	2.5	9138.616452686587	0.9497153357663359
Position_3	10	10	43.48603166015625	7907.682102912739	Position_3	Position_3_10	2.5	9138.616452686587	0.865304080092783
Position_3	11	1	43.58669893359375	9969.469960923643	Position_3	Position_3_1	2.75	8936.234085635091	1.1156231881782808
Position_3	11	2	42.62398559375	10320.05233150375	Position_3	Position_3_2	2.75	8936.234085635091	1.1548547444715143
Position_3	11	8	42.95388122265625	7684.673934761115	Position_3	Position_3_8	2.75	8936.234085635091	0.8599454603717412
Position_3	11	10	46.379173328125	7902.998210346539	Position_3	Position_3_10	2.75	8936.234085635091	0.8843768118217193
Position_3	12	1	45.469419230468745	10287.188270859604	Position_3	Position_3_1	3.0	7816.574620236488	1.3160736986028245
Position_3	12	2	59.986194296875	8286.541612858922	Position_3	Position_3_2	3.0	7816.574620236488	1.0601244170823532
Position_3	12	8	49.698053023437495	7118.336728878295	Position_3	Position_3_8	3.0	7816.574620236488	0.9106721389762581
Position_3	12	10	50.95766255078125	7346.607627614054	Position_3	Position_3_10	3.0	7816.574620236488	0.939875582917647
Position_3	13	1	49.82719121875	9288.107043451688	Position_3	Position_3_1	3.25	8501.042238337526	1.092584507057817
Position_3	13	2	63.715349542968745	7620.898165970667	Position_3	Position_3_2	3.25	8501.042238337526	0.8964663334576042
Position_3	13	8	58.74582187890625	6427.075108457725	Position_3	Position_3_8	3.25	8501.042238337526	0.7560337813019279
Position_3	13	10	53.318809757812495	7713.977433223364	Position_3	Position_3_10	3.25	8501.042238337526	0.9074154929421828
Position_3	13	19	1.6756146171875	9993.035402485091	Position_3	Position_3_19	3.25	8501.042238337526	1.175507087521464
Position_3	13	20	0.8357939923706055	10156.410244813833	Position_3	Position_3_20	3.25	8501.042238337526	1.1947253007414809
Position_3	14	1	45.89208971875	8636.948578213825	Position_3	Position_3_1	3.5	7518.565893359667	1.1487494690765303
Position_3	14	2	58.56480587890625	7674.289685918095	Position_3	Position_3_2	3.5	7518.565893359667	1.0207119010150543
Position_3	14	8	62.998772417968745	6059.673630896263	Position_3	Position_3_8	3.5	7518.565893359667	0.8059613650853436
Position_3	14	10	52.3386530390625	7362.842100801239	Position_3	Position_3_10	3.5	7518.565893359667	0.9792880989849458
Position_3	14	19	8.202511066406249	6663.145391338011	Position_3	Position_3_19	3.5	7518.565893359667	0.8862255762395916
Position_3	14	20	3.3044434145507813	5532.579301431493	Position_3	Position_3_20	3.5	7518.565893359667	0.7358556644848747
Position_3	14	23	13.728815267578124	10203.179859181126	Position_3	Position_3_23	3.5	7518.565893359667	1.3570646322581925
Position_3	14	24	0.9101836018676758	8344.888807923378	Position_3	Position_3_24	3.5	7518.565893359667	1.1099043256764582
Position_3	15	1	45.4006699609375	6985.729721536923	Position_3	Position_3_1	3.75	6536.537333406956	1.0687202359931813
Position_3	15	2	58.407836265624994	6287.994323003072	Position_3	Position_3_2	3.75	6536.537333406956	0.9619763495981841
Position_3	15	8	64.0925060703125	6125.577592751863	Position_3	Position_3_8	3.75	6536.537333406956	0.9371288314143394
Position_3	15	10	48.7134457734375	6474.125313322044	Position_3	Position_3_10	3.75	6536.537333406956	0.9904518222873239
Position_3	15	19	23.86091238867188	6598.949353491868	Position_3	Position_3_19	3.75	6536.537333406956	1.0095481777126762
Position_3	15	20	12.14128321484375	6681.195412286549	Position_3	Position_3_20	3.75	6536.537333406956	1.022130689614557
Position_3	15	23	23.762558767578124	10200.857515445983	Position_3	Position_3_23	3.75	6536.537333406956	1.5605904158630606
Position_3	15	24	3.9849236635742185	5840.6328841944505	Position_3	Position_3_24	3.75	6536.537333406956	0.8935362235818841
Position_3	16	1	45.1586567265625	6839.23291382811	Position_3	Position_3_1	4.0	5813.170624800068	1.1765064807577932
Position_3	16	2	58.367797082031245	5601.06962369391	Position_3	Position_3_2	4.0	5813.170624800068	0.9635137148389735
Position_3	16	8	59.125068492187495	5606.913468539101	Position_3	Position_3_8	4.0	5813.170624800068	0.9645189915153985
Position_3	16	10	47.252933234375	6019.427781061035	Position_3	Position_3_10	4.0	5813.170624800068	1.0354810084846013
Position_3	16	19	36.6029263359375	6073.956201974175	Position_3	Position_3_19	4.0	5813.170624800068	1.0448611599428284
Position_3	16	20	26.16966446875	5070.865822575665	Position_3	Position_3_20	4.0	5813.170624800068	0.8723063797478106
Position_3	16	23	32.219909541015625	9101.204943691984	Position_3	Position_3_23	4.0	5813.170624800068	1.5656180647553246
Position_3	16	24	14.891831109375	5233.796230387188	Position_3	Position_3_24	4.0	5813.170624800068	0.9003341839062557
Position_3	17	1	52.72931713671875	6194.725902096008	Position_3	Position_3_1	4.25	5412.795369942005	1.1444596513838619
Position_3	17	2	59.98181135546875	5827.993705891098	Position_3	Position_3_2	4.25	5412.795369942005	1.0767068229208787
Position_3	17	8	55.17745247265625	5335.455769523765	Position_3	Position_3_8	4.25	5412.795369942005	0.9857117080672
Position_3	17	10	44.39180315625	5035.938282694117	Position_3	Position_3_10	4.25	5412.795369942005	0.9303766240008579
Position_3	17	19	40.3027735859375	5490.1349703602455	Position_3	Position_3_19	4.25	5412.795369942005	1.0142882919328002
Position_3	17	20	38.69530772851562	4611.3970671418565	Position_3	Position_3_20	4.25	5412.795369942005	0.8519437281426852
Position_3	17	23	33.57685884179687	8869.589433131585	Position_3	Position_3_23	4.25	5412.795369942005	1.6386337976834726
Position_3	17	24	29.065273166015626	4638.956015977715	Position_3	Position_3_24	4.25	5412.795369942005	0.8570351729419652
Position_3	18	1	57.206125238281246	5774.875272869708	Position_3	Position_3_1	4.5	5257.237454958587	1.0984619436245722
Position_3	18	2	67.016369921875	5588.161312689137	Position_3	Position_3_2	4.5	5257.237454958587	1.0629463402720045
Position_3	18	8	48.63169845703125	5371.005972327456	Position_3	Position_3_8	4.5	5257.237454958587	1.0216403611865703
Position_3	18	10	53.5755055859375	4447.873053420065	Position_3	Position_3_10	4.5	5257.237454958587	0.8460475851675417
Position_3	18	19	45.5785872265625	5143.468937589717	Position_3	Position_3_19	4.5	5257.237454958587	0.9783596388134297
Position_3	18	20	43.64544490625	4084.977643133969	Position_3	Position_3_20	4.5	5257.237454958587	0.7770198090027395
Position_3	18	23	40.58295428515625	7824.358207078932	Position_3	Position_3_23	4.5	5257.237454958587	1.4883022260482177
Position_3	18	24	39.41619240625	4019.642444582679	Position_3	Position_3_24	4.5	5257.237454958587	0.7645921415992696
Position_3	19	1	61.4260659375	5360.674460125527	Position_3	Position_3_1	4.75	5117.19494949914	1.0475806595271924
Position_3	19	2	69.20349407812499	5121.478260564054	Position_3	Position_3_2	4.75	5117.19494949914	1.0008370427758146
Position_3	19	8	55.890956859375	5112.911638434228	Position_3	Position_3_8	4.75	5117.19494949914	0.9991629572241855
Position_3	19	10	57.162394609375	4431.143300340676	Position_3	Position_3_10	4.75	5117.19494949914	0.8659320866355477
Position_3	19	19	48.6872209140625	4930.040118835859	Position_3	Position_3_19	4.75	5117.19494949914	0.9634262848083207
Position_3	19	20	52.27539414453125	3509.6672363288453	Position_3	Position_3_20	4.75	5117.19494949914	0.6858576370385037
Position_3	19	23	41.463249609375	6887.290100553533	Position_3	Position_3_23	4.75	5117.19494949914	1.3459112206048836
Position_3	19	24	47.882246671875	3495.621072736856	Position_3	Position_3_24	4.75	5117.19494949914	0.683112741889773
Position_3	19	26	2.599173777954101	6834.461216723641	Position_3	Position_3_26	4.75	5117.19494949914	1.335587423221502
Position_3	19	27	5.390617264892578	7211.728222638226	Position_3	Position_3_27	4.75	5117.19494949914	1.4093127765914202
Position_3	20	1	57.595863875	4233.816752233465	Position_3	Position_3_1	5.0	4510.7826203449295	0.93859915419948
Position_3	20	2	68.92749355078125	4425.877154852114	Position_3	Position_3_2	5.0	4510.7826203449295	0.981177220753253
Position_3	20	8	72.4063896015625	4613.512859320926	Position_3	Position_3_8	5.0	4510.7826203449295	1.022774371461097
Position_3	20	10	57.3951220390625	4195.624512976719	Position_3	Position_3_10	5.0	4510.7826203449295	0.9301322777234362
Position_3	20	19	51.749841515625	4510.7826203449295	Position_3	Position_3_19	5.0	4510.7826203449295	1.0
Position_3	20	20	60.2483908984375	3072.8392291788214	Position_3	Position_3_20	5.0	4510.7826203449295	0.6812208629428141
Position_3	20	23	48.1925984375	5757.883781930718	Position_3	Position_3_23	5.0	4510.7826203449295	1.276471128526789
Position_3	20	24	56.386879140625	3070.830910799936	Position_3	Position_3_24	5.0	4510.7826203449295	0.68077563679296
Position_3	20	26	6.31068173828125	5960.234474981939	Position_3	Position_3_26	5.0	4510.7826203449295	1.321330460062421
Position_3	20	27	24.13860786132812	5044.883983784804	Position_3	Position_3_27	5.0	4510.7826203449295	1.118405476032235
Position_3	20	29	2.679531603149414	3674.984868125476	Position_3	Position_3_29	5.0	4510.7826203449295	0.8147111438157617
Position_3	20	30	17.627272673828124	7104.934572979544	Position_3	Position_3_30	5.0	4510.7826203449295	1.5751001923555885
Position_3	20	31	4.713308214355468	6629.172528579496	Position_3	Position_3_31	5.0	4510.7826203449295	1.4696280194660718
Position_3	21	1	51.623438109375	4173.752009986712	Position_3	Position_3_1	5.25	4166.408224371671	1.0017626178760122
Position_3	21	2	65.58261776171875	4159.064438756629	Position_3	Position_3_2	5.25	4166.408224371671	0.9982373821239877
Position_3	21	8	75.1952089453125	4376.225494838579	Position_3	Position_3_8	5.25	4166.408224371671	1.0503592685036403
Position_3	21	10	55.64515859375	3460.550064179088	Position_3	Position_3_10	5.25	4166.408224371671	0.8305835333024689
Position_3	21	19	50.44989125	4337.310779492654	Position_3	Position_3_19	5.25	4166.408224371671	1.0410191574894838
Position_3	21	20	55.9138854140625	3320.266488819409	Position_3	Position_3_20	5.25	4166.408224371671	0.7969133867865607
Position_3	21	23	50.2781818515625	4882.067472430846	Position_3	Position_3_23	5.25	4166.408224371671	1.1717688736962644
Position_3	21	24	67.974440359375	2810.215959600931	Position_3	Position_3_24	5.25	4166.408224371671	0.6744936665500978
Position_3	21	26	18.67272898046875	4394.932365709344	Position_3	Position_3_26	5.25	4166.408224371671	1.054849196005544
Position_3	21	27	48.149663289062495	3581.5955349950027	Position_3	Position_3_27	5.25	4166.408224371671	0.8596362483263715
Position_3	21	29	13.15561959765625	2856.2481612351125	Position_3	Position_3_29	5.25	4166.408224371671	0.6855420802328746
Position_3	21	30	34.175525484375	4776.932853624446	Position_3	Position_3_30	5.25	4166.408224371671	1.1465350000226746
Position_3	21	31	20.01811001953125	5033.018787049461	Position_3	Position_3_31	5.25	4166.408224371671	1.2079994364470807
Position_3	21	33	11.913665317382812	4190.793761250494	Position_3	Position_3_33	5.25	4166.408224371671	1.005852891883272
Position_3	21	34	2.66600859765625	2824.964990361233	Position_3	Position_3_34	5.25	4166.408224371671	0.678033653504335
Position_3	21	35	0.498538584991455	3594.8881995185834	Position_3	Position_3_35	5.25	4166.408224371671	0.8628266857025807
Position_3	22	1	49.63563640234375	4231.244707071126	Position_3	Position_3_1	5.5	3744.7836585345517	1.129903645415645
Position_3	22	2	64.74297512890625	4198.494113975886	Position_3	Position_3_2	5.5	3744.7836585345517	1.1211579885015
Position_3	22	8	70.61067303125	3790.5344756838153	Position_3	Position_3_8	5.5	3744.7836585345517	1.0122172123468323
Position_3	22	10	56.265466984375	3140.399557478416	Position_3	Position_3_10	5.5	3744.7836585345517	0.8386064039564172
Position_3	22	19	46.7418812265625	4080.0260972320375	Position_3	Position_3_19	5.5	3744.7836585345517	1.0895225116498923
Position_3	22	20	54.63469562890625	3123.2185568874074	Position_3	Position_3_20	5.5	3744.7836585345517	0.834018421803736
Position_3	22	23	46.73558497265625	4568.459326496884	Position_3	Position_3_23	5.5	3744.7836585345517	1.2199528045058448
Position_3	22	24	66.23885275390624	2919.9220347740666	Position_3	Position_3_24	5.5	3744.7836585345517	0.7797305000836073
Position_3	22	26	32.33402199414062	3943.432946329836	Position_3	Position_3_26	5.5	3744.7836585345517	1.053046932989721
Position_3	22	27	58.92099915625	2967.245126909943	Position_3	Position_3_27	5.5	3744.7836585345517	0.7923675697920335
Position_3	22	29	30.111946089843748	3061.2213856355133	Position_3	Position_3_29	5.5	3744.7836585345517	0.8174628135483434
Position_3	22	30	37.93333102539062	4579.183055408404	Position_3	Position_3_30	5.5	3744.7836585345517	1.2228164489481825
Position_3	22	31	37.21689687890625	3699.032841385288	Position_3	Position_3_31	5.5	3744.7836585345517	0.9877827876531678
Position_3	22	33	36.6967514375	4210.34414024628	Position_3	Position_3_33	5.5	3744.7836585345517	1.1243223972767273
Position_3	22	34	8.789488565429687	3463.7856952961884	Position_3	Position_3_34	5.5	3744.7836585345517	0.9249628312711858
Position_3	22	35	3.299831707519531	3072.609798551441	Position_3	Position_3_35	5.5	3744.7836585345517	0.8205039539597455
Position_3	23	1	51.38087895703125	3982.15953670169	Position_3	Position_3_1	5.75	3400.3550171467805	1.171101110507896
Position_3	23	2	60.82183353125	4709.940063365646	Position_3	Position_3_2	5.75	3400.3550171467805	1.385131858178071
Position_3	23	8	65.17850328515625	3674.858271244019	Position_3	Position_3_8	5.75	3400.3550171467805	1.0807278218636043
Position_3	23	10	61.987269609375	3051.532097625006	Position_3	Position_3_10	5.75	3400.3550171467805	0.897415735191536
Position_3	23	19	43.598849507812496	3914.103938473184	Position_3	Position_3_19	5.75	3400.3550171467805	1.1510868479131593
Position_3	23	20	50.648309035156245	2956.358746836681	Position_3	Position_3_20	5.75	3400.3550171467805	0.869426495742008
Position_3	23	23	44.0656353671875	4660.359769568472	Position_3	Position_3_23	5.75	3400.3550171467805	1.3705509413187553
Position_3	23	24	60.94495103125	3104.9753626275133	Position_3	Position_3_24	5.75	3400.3550171467805	0.9131327014297705
Position_3	23	26	40.27506175	3779.123406841917	Position_3	Position_3_26	5.75	3400.3550171467805	1.111390836481821
Position_3	23	27	67.1048710234375	2689.1057606692857	Position_3	Position_3_27	5.75	3400.3550171467805	0.7908308829840067
Position_3	23	29	41.1645544921875	2619.807059898041	Position_3	Position_3_29	5.75	3400.3550171467805	0.7704510401670668
Position_3	23	30	42.368802738281246	4221.393322280044	Position_3	Position_3_30	5.75	3400.3550171467805	1.2414566423191284
Position_3	23	31	40.58025069140625	3685.73376092214	Position_3	Position_3_31	5.75	3400.3550171467805	1.0839261613379474
Position_3	23	33	50.00596635546875	3125.8517630495426	Position_3	Position_3_33	5.75	3400.3550171467805	0.9192721781363958
Position_3	23	34	21.553577095703123	2841.0199655142337	Position_3	Position_3_34	5.75	3400.3550171467805	0.8355068665442229
Position_3	23	35	9.620076758789065	2637.895989923081	Position_3	Position_3_35	5.75	3400.3550171467805	0.7757707582358636
Position_3	24	1	65.2329755	3433.8950317572203	Position_3	Position_3_1	6.0	3546.2051620363145	0.968329488806394
Position_3	24	2	59.374126667968746	4945.221209200405	Position_3	Position_3_2	6.0	3546.2051620363145	1.3945107469080391
Position_3	24	8	69.396239515625	3687.914941180711	Position_3	Position_3_8	6.0	3546.2051620363145	1.0399609646563774
Position_3	24	10	70.90663855859374	2773.2442627206738	Position_3	Position_3_10	6.0	3546.2051620363145	0.7820315339928645
Position_3	24	19	47.190667390625	3854.409206623722	Position_3	Position_3_19	6.0	3546.2051620363145	1.0869109457870254
Position_3	24	20	53.012872128906245	2440.204291906324	Position_3	Position_3_20	6.0	3546.2051620363145	0.688117066104856
Position_3	24	23	52.68443228125	4246.477154786756	Position_3	Position_3_23	6.0	3546.2051620363145	1.1974708063276092
Position_3	24	24	56.879094378906245	2709.288163350332	Position_3	Position_3_24	6.0	3546.2051620363145	0.7639964524203092
Position_3	24	26	41.28274833203125	3546.2051620363145	Position_3	Position_3_26	6.0	3546.2051620363145	1.0
Position_3	24	27	63.66284783203125	2971.63224503737	Position_3	Position_3_27	6.0	3546.2051620363145	0.8379752747669537
Position_3	24	29	45.8969249921875	2746.8309752680566	Position_3	Position_3_29	6.0	3546.2051620363145	0.7745832093061309
Position_3	24	30	49.779145238281245	3640.5434844184174	Position_3	Position_3_30	6.0	3546.2051620363145	1.0266026126722831
Position_3	24	31	46.01759366015625	3586.7886133144766	Position_3	Position_3_31	6.0	3546.2051620363145	1.011444191586157
Position_3	24	33	52.7588538984375	3220.7015743106613	Position_3	Position_3_33	6.0	3546.2051620363145	0.9082107286937845
Position_3	24	34	36.50454671875	2644.208125396066	Position_3	Position_3_34	6.0	3546.2051620363145	0.7456444296295873
Position_3	24	35	21.82383768554688	3142.806330690345	Position_3	Position_3_35	6.0	3546.2051620363145	0.8862449257971503
Position_3	24	39	5.109696001953124	3885.814992857473	Position_3	Position_3_39	6.0	3546.2051620363145	1.0957671130979199
Position_3	24	40	1.4473494169921874	3983.93282882981	Position_3	Position_3_40	6.0	3546.2051620363145	1.1234355167827184
Position_3	24	41	4.514964193115234	5957.891472912533	Position_3	Position_3_41	6.0	3546.2051620363145	1.6800752355488002
Position_3	25	1	60.60351833593749	3177.981451097507	Position_3	Position_3_1	6.25	3216.146230839035	0.9881333816927934
Position_3	25	2	58.172259664062494	4378.116068254496	Position_3	Position_3_2	6.25	3216.146230839035	1.361292601149023
Position_3	25	8	73.94954892187499	3592.232865147605	Position_3	Position_3_8	6.25	3216.146230839035	1.1169370443117121
Position_3	25	10	73.00311953515624	2794.0697715743563	Position_3	Position_3_10	6.25	3216.146230839035	0.8687632871859292
Position_3	25	19	52.5893385703125	3905.005696013766	Position_3	Position_3_19	6.25	3216.146230839035	1.214187855816189
Position_3	25	20	56.1195353125	2399.470874560094	Position_3	Position_3_20	6.25	3216.146230839035	0.7460702040075197
Position_3	25	23	55.13053472265625	4400.954955735099	Position_3	Position_3_23	6.25	3216.146230839035	1.3683939223705537
Position_3	25	24	55.489078046874994	2765.397060727974	Position_3	Position_3_24	6.25	3216.146230839035	0.859848048640043
Position_3	25	26	45.1412497421875	3715.4561358230985	Position_3	Position_3_26	6.25	3216.146230839035	1.1552509958024522
Position_3	25	27	61.972056695312496	2901.2768790630585	Position_3	Position_3_27	6.25	3216.146230839035	0.9020973148681014
Position_3	25	29	49.909941984375	2736.24269746633	Position_3	Position_3_29	6.25	3216.146230839035	0.8507830493616868
Position_3	25	30	52.225091703125	3132.0467468253573	Position_3	Position_3_30	6.25	3216.146230839035	0.9738508519272964
Position_3	25	31	50.8610142734375	3547.1485184830976	Position_3	Position_3_31	6.25	3216.146230839035	1.1029189172028755
Position_3	25	33	63.379521605468746	3216.146230839035	Position_3	Position_3_33	6.25	3216.146230839035	1.0
Position_3	25	34	44.162699582031244	2407.1261830072426	Position_3	Position_3_34	6.25	3216.146230839035	0.748450477756811
Position_3	25	35	33.58447309765625	2411.2687503155107	Position_3	Position_3_35	6.25	3216.146230839035	0.7497385309145144
Position_3	25	39	13.8049344296875	4089.807459578195	Position_3	Position_3_39	6.25	3216.146230839035	1.2716484780330517
Position_3	25	40	8.000926307128905	2810.597184521554	Position_3	Position_3_40	6.25	3216.146230839035	0.8739021744631056
Position_3	25	41	27.254200703125	3625.614971122895	Position_3	Position_3_41	6.25	3216.146230839035	1.127316580433296
Position_3	25	43	16.190155319335936	2772.910837318545	Position_3	Position_3_43	6.25	3216.146230839035	0.8621843157284369
Position_3	25	44	1.8009798044433594	3684.7138550486434	Position_3	Position_3_44	6.25	3216.146230839035	1.145692263528505
Position_3	25	45	11.2689115	5183.552998885475	Position_3	Position_3_45	6.25	3216.146230839035	1.611728020691764
Position_3	25	47	2.2959785744628904	7520.665003733819	Position_3	Position_3_47	6.25	3216.146230839035	2.338408910521401
Position_3	26	1	58.929931414062494	2850.725320528022	Position_3	Position_3_1	6.5	3091.770533448977	0.9220365126347004
Position_3	26	2	61.32357373828125	3631.017998890693	Position_3	Position_3_2	6.5	3091.770533448977	1.1744138058137732
Position_3	26	8	81.3064538515625	3219.4123295289883	Position_3	Position_3_8	6.5	3091.770533448977	1.0412843691661757
Position_3	26	10	72.65394520312499	2551.619703196301	Position_3	Position_3_10	6.5	3091.770533448977	0.8252940105324961
Position_3	26	19	61.0131959765625	3563.0816665219395	Position_3	Position_3_19	6.5	3091.770533448977	1.1524405281614476
Position_3	26	20	66.69479304296874	2224.5436175938107	Position_3	Position_3_20	6.5	3091.770533448977	0.7195047606305554
Position_3	26	23	60.08845773046875	3837.939362286544	Position_3	Position_3_23	6.5	3091.770533448977	1.2413403002470529
Position_3	26	24	69.09608341796874	2509.275296970112	Position_3	Position_3_24	6.5	3091.770533448977	0.8115981667536395
Position_3	26	26	53.84568298828125	3424.7234168931413	Position_3	Position_3_26	6.5	3091.770533448977	1.107690037097528
Position_3	26	27	60.4526058125	2582.7276913733126	Position_3	Position_3_27	6.5	3091.770533448977	0.8353555554759073
Position_3	26	29	57.611170375	2580.180015587654	Position_3	Position_3_29	6.5	3091.770533448977	0.8345315370831786
Position_3	26	30	53.325412765625	2981.1730930803706	Position_3	Position_3_30	6.5	3091.770533448977	0.9642284447787814
Position_3	26	31	56.463068492187496	2831.042265360601	Position_3	Position_3_31	6.5	3091.770533448977	0.9156702396676494
Position_3	26	33	78.71686337109375	2568.96245615556	Position_3	Position_3_33	6.5	3091.770533448977	0.8309033378650497
Position_3	26	34	52.537180007812495	2180.6434438586325	Position_3	Position_3_34	6.5	3091.770533448977	0.7053057205464888
Position_3	26	35	42.253354085937495	2151.044789438532	Position_3	Position_3_35	6.5	3091.770533448977	0.6957323534094774
Position_3	26	39	30.798118183593747	3091.770533448977	Position_3	Position_3_39	6.5	3091.770533448977	1.0
Position_3	26	40	27.2940371171875	2419.166107245825	Position_3	Position_3_40	6.5	3091.770533448977	0.7824533163355955
Position_3	26	41	38.52982699414062	3978.034991522511	Position_3	Position_3_41	6.5	3091.770533448977	1.2866527281003857
Position_3	26	43	31.5237679453125	2635.930969122368	Position_3	Position_3_43	6.5	3091.770533448977	0.8525635847178787
Position_3	26	44	7.697888542480468	3282.8668170089927	Position_3	Position_3_44	6.5	3091.770533448977	1.0618080421857314
Position_3	26	45	27.42104883203125	3314.1242138997413	Position_3	Position_3_45	6.5	3091.770533448977	1.0719179117742355
Position_3	26	47	11.86150285546875	5947.018037098788	Position_3	Position_3_47	6.5	3091.770533448977	1.9234991642360613
Position_3	26	49	3.642053384277344	3817.6135585972975	Position_3	Position_3_49	6.5	3091.770533448977	1.2347661371682126
Position_3	26	50	5.425038367675781	3750.2038918696735	Position_3	Position_3_50	6.5	3091.770533448977	1.2129632038656477
Position_3	26	51	11.886398014648435	3608.8789367230497	Position_3	Position_3_51	6.5	3091.770533448977	1.167253163738908
Position_3	26	52	2.1345842635498045	3476.5551900297937	Position_3	Position_3_52	6.5	3091.770533448977	1.1244544678907902
Position_3	27	1	57.2174543359375	3255.9936269246864	Position_3	Position_3_1	6.75	3036.347036561803	1.0723390929027663
Position_3	27	2	57.25215912109375	3618.9227801682346	Position_3	Position_3_2	6.75	3036.347036561803	1.1918673118031031
Position_3	27	8	67.20522634375	3168.8373086066367	Position_3	Position_3_8	6.75	3036.347036561803	1.0436347592845838
Position_3	27	10	72.05595705859375	2553.473821052468	Position_3	Position_3_10	6.75	3036.347036561803	0.840969029661341
Position_3	27	19	60.393958625	3220.587821155559	Position_3	Position_3_19	6.75	3036.347036561803	1.0606784344395561
Position_3	27	20	72.22816558203125	2011.072085917464	Position_3	Position_3_20	6.75	3036.347036561803	0.6623327510661279
Position_3	27	23	67.3696360390625	3222.598465403657	Position_3	Position_3_23	6.75	3036.347036561803	1.0613406262851808
Position_3	27	24	65.37151908203124	2869.4759221460527	Position_3	Position_3_24	6.75	3036.347036561803	0.94504214689349
Position_3	27	26	53.5048170078125	3087.7700488994888	Position_3	Position_3_26	6.75	3036.347036561803	1.0169358152142958
Position_3	27	27	54.000229765625	2529.7811231115	Position_3	Position_3_27	6.75	3036.347036561803	0.8331660026503719
Position_3	27	29	56.81784758203125	2440.4839943796123	Position_3	Position_3_29	6.75	3036.347036561803	0.8037566078556968
Position_3	27	30	49.550707164062494	3036.347036561803	Position_3	Position_3_30	6.75	3036.347036561803	1.0
Position_3	27	31	62.67495467578125	2384.2857290129714	Position_3	Position_3_31	6.75	3036.347036561803	0.7852480959201583
Position_3	27	33	77.85316915234375	2197.2460889014646	Position_3	Position_3_33	6.75	3036.347036561803	0.7236478776778785
Position_3	27	34	56.32696334375	2285.326887301605	Position_3	Position_3_34	6.75	3036.347036561803	0.7526566824487186
Position_3	27	35	42.252498814453126	2375.044654027529	Position_3	Position_3_35	6.75	3036.347036561803	0.7822046114718502
Position_3	27	39	31.649217294921872	3366.342182976828	Position_3	Position_3_39	6.75	3036.347036561803	1.1086816304070084
Position_3	27	40	47.836607929687496	2200.5113772850173	Position_3	Position_3_40	6.75	3036.347036561803	0.7247232779349091
Position_3	27	41	43.44362423242188	3834.644555702856	Position_3	Position_3_41	6.75	3036.347036561803	1.2629137939532111
Position_3	27	43	48.774838148437496	2303.402727779104	Position_3	Position_3_43	6.75	3036.347036561803	0.7586098361099574
Position_3	27	44	24.77172192773437	2868.1821042186943	Position_3	Position_3_44	6.75	3036.347036561803	0.9446160368633192
Position_3	27	45	33.51714321484375	3117.6441005045526	Position_3	Position_3_45	6.75	3036.347036561803	1.0267746285137438
Position_3	27	47	30.83204568554688	4028.5265386700894	Position_3	Position_3_47	6.75	3036.347036561803	1.3267674907252291
Position_3	27	49	18.50216081054688	2957.173261995773	Position_3	Position_3_49	6.75	3036.347036561803	0.9739246622297554
Position_3	27	50	12.893471088867187	3832.2311784159815	Position_3	Position_3_50	6.75	3036.347036561803	1.2621189647529207
Position_3	27	51	28.820636925781248	2871.5799070605904	Position_3	Position_3_51	6.75	3036.347036561803	0.9457350798452253
Position_3	27	52	5.148019443359375	3925.633599015784	Position_3	Position_3_52	6.75	3036.347036561803	1.2928804091711998
Position_3	27	55	14.866445923828124	6280.375122692072	Position_3	Position_3_55	6.75	3036.347036561803	2.068398324390361
Position_3	27	56	2.507412766235352	4968.335024221278	Position_3	Position_3_56	6.75	3036.347036561803	1.636286947570774
Position_3	28	1	64.50151301171874	3185.5421077790065	Position_3	Position_3_1	7.0	2916.2890712732305	1.0923272796095698
Position_3	28	2	55.625152	3818.957568656986	Position_3	Position_3_2	7.0	2916.2890712732305	1.3095264136451525
Position_3	28	8	60.9789851171875	3010.243136644674	Position_3	Position_3_8	7.0	2916.2890712732305	1.0322169932661798
Position_3	28	10	74.3279376640625	2791.479372126096	Position_3	Position_3_10	7.0	2916.2890712732305	0.9572025625386158
Position_3	28	19	53.0970526796875	3208.765673450987	Position_3	Position_3_19	7.0	2916.2890712732305	1.1002906759342836
Position_3	28	20	73.47675796484374	1728.681399125947	Position_3	Position_3_20	7.0	2916.2890712732305	0.5927675058533266
Position_3	28	23	49.8058848203125	3463.0751854282894	Position_3	Position_3_23	7.0	2916.2890712732305	1.1874937980398275
Position_3	28	24	65.432313546875	2871.7142123867147	Position_3	Position_3_24	7.0	2916.2890712732305	0.9847152124507826
Position_3	28	26	53.771900875	2930.6729830732825	Position_3	Position_3_26	7.0	2916.2890712732305	1.004932265440261
Position_3	28	27	52.477108234375	2977.1103651402177	Position_3	Position_3_27	7.0	2916.2890712732305	1.0208557150476283
Position_3	28	29	53.34993228125	2412.2581608044384	Position_3	Position_3_29	7.0	2916.2890712732305	0.8271670269474569
Position_3	28	30	53.801328453125	3085.4292124184244	Position_3	Position_3_30	7.0	2916.2890712732305	1.0579984140842897
Position_3	28	31	56.8109898125	2585.946679701505	Position_3	Position_3_31	7.0	2916.2890712732305	0.8867250867461159
Position_3	28	33	72.52104797265625	2287.1836110737463	Position_3	Position_3_33	7.0	2916.2890712732305	0.7842787718143382
Position_3	28	34	58.373355046875	2368.800920074228	Position_3	Position_3_34	7.0	2916.2890712732305	0.8122654723799472
Position_3	28	35	43.246981980468746	2409.825192281246	Position_3	Position_3_35	7.0	2916.2890712732305	0.8263327583054494
Position_3	28	39	31.675780103515624	3676.29386900409	Position_3	Position_3_39	7.0	2916.2890712732305	1.260606811998595
Position_3	28	40	56.6303169609375	1918.4625601174496	Position_3	Position_3_40	7.0	2916.2890712732305	0.6578437573336524
Position_3	28	41	44.8915416640625	4030.228942238061	Position_3	Position_3_41	7.0	2916.2890712732305	1.3819716920169687
Position_3	28	43	55.64251219140625	2359.92391548374	Position_3	Position_3_43	7.0	2916.2890712732305	0.8092215338767547
Position_3	28	44	41.645419835937496	2491.407571215774	Position_3	Position_3_44	7.0	2916.2890712732305	0.8543074812978138
Position_3	28	45	36.69897150390625	2916.2890712732305	Position_3	Position_3_45	7.0	2916.2890712732305	1.0
Position_3	28	47	42.285391671875	3446.2121032771074	Position_3	Position_3_47	7.0	2916.2890712732305	1.181711421279824
Position_3	28	49	29.390871640625	2846.8006462694043	Position_3	Position_3_49	7.0	2916.2890712732305	0.97617231237866
Position_3	28	50	23.688909234375	3048.665969126748	Position_3	Position_3_50	7.0	2916.2890712732305	1.0453922415159356
Position_3	28	51	43.849191890625	2511.37928962601	Position_3	Position_3_51	7.0	2916.2890712732305	0.8611558142038231
Position_3	28	52	13.211767260742189	3488.037742995638	Position_3	Position_3_52	7.0	2916.2890712732305	1.196053497355386
Position_3	28	55	27.81054310546875	4900.455658722248	Position_3	Position_3_55	7.0	2916.2890712732305	1.680373769182883
Position_3	28	56	7.2799837880859375	3892.1070451897135	Position_3	Position_3_56	7.0	2916.2890712732305	1.3346094814566678
Position_3	28	58	7.22923486376953	2607.639459842993	Position_3	Position_3_58	7.0	2916.2890712732305	0.8941635743621659
Position_3	28	59	2.2402435993652343	2096.1155854390404	Position_3	Position_3_59	7.0	2916.2890712732305	0.7187612524720985
Position_3	29	1	64.266066390625	3388.292614203061	Position_3	Position_3_1	7.25	2939.379893519628	1.15272361414499
Position_3	29	2	60.15175821875	3761.020570292839	Position_3	Position_3_2	7.25	2939.379893519628	1.2795285762771462
Position_3	29	8	66.51364186328125	3065.903102577775	Position_3	Position_3_8	7.25	2939.379893519628	1.0430441840257156
Position_3	29	10	88.096415171875	2673.046987024696	Position_3	Position_3_10	7.25	2939.379893519628	0.9093914648181037
Position_3	29	19	54.682741609375	3345.4474430352	Position_3	Position_3_19	7.25	2939.379893519628	1.138147352239436
Position_3	29	20	73.393981203125	1639.5492606677676	Position_3	Position_3_20	7.25	2939.379893519628	0.557787465404672
Position_3	29	23	45.812749640625	3814.8685773848415	Position_3	Position_3_23	7.25	2939.379893519628	1.2978480889099706
Position_3	29	24	64.6065216328125	2500.6689684942085	Position_3	Position_3_24	7.25	2939.379893519628	0.8507471164266199
Position_3	29	26	58.07292858984375	2884.534756900085	Position_3	Position_3_26	7.25	2939.379893519628	0.9813412561130808
Position_3	29	27	59.719411984375	3134.6686983045083	Position_3	Position_3_27	7.25	2939.379893519628	1.0664387768370562
Position_3	29	29	53.558384558593744	2329.218692914698	Position_3	Position_3_29	7.25	2939.379893519628	0.7924183934338885
Position_3	29	30	52.950777859375	3256.5014657996385	Position_3	Position_3_30	7.25	2939.379893519628	1.1078872360048322
Position_3	29	31	49.726830699218745	3251.1020253406164	Position_3	Position_3_31	7.25	2939.379893519628	1.1060503041843057
Position_3	29	33	79.61829871875	2231.491085198023	Position_3	Position_3_33	7.25	2939.379893519628	0.7591706979141185
Position_3	29	34	50.5551130390625	2344.19320335378	Position_3	Position_3_34	7.25	2939.379893519628	0.7975128388548756
Position_3	29	35	40.915709484375	2837.803947872457	Position_3	Position_3_35	7.25	2939.379893519628	0.9654430698559541
Position_3	29	39	43.99683410546875	3158.175289445271	Position_3	Position_3_39	7.25	2939.379893519628	1.0744359027589512
Position_3	29	40	61.34675705468749	2002.921878905957	Position_3	Position_3_40	7.25	2939.379893519628	0.6814096685228559
Position_3	29	41	52.0833921953125	3980.389558705598	Position_3	Position_3_41	7.25	2939.379893519628	1.3541596196806873
Position_3	29	43	78.54000674609375	2172.639172157725	Position_3	Position_3_43	7.25	2939.379893519628	0.739148817390935
Position_3	29	44	52.16155725	2404.1168017558803	Position_3	Position_3_44	7.25	2939.379893519628	0.8178993151093441
Position_3	29	45	42.69002866992187	2748.36790738842	Position_3	Position_3_45	7.25	2939.379893519628	0.9350162302762134
Position_3	29	47	51.33180873046875	3526.4628066430737	Position_3	Position_3_47	7.25	2939.379893519628	1.199730192894689
Position_3	29	49	33.72758679296875	2939.379893519628	Position_3	Position_3_49	7.25	2939.379893519628	1.0
Position_3	29	50	30.266552658203125	2892.130151468869	Position_3	Position_3_50	7.25	2939.379893519628	0.9839252686748898
Position_3	29	51	53.41831760546875	2513.4574184515536	Position_3	Position_3_51	7.25	2939.379893519628	0.8550978469958599
Position_3	29	52	30.503665628906248	2665.5765943685583	Position_3	Position_3_52	7.25	2939.379893519628	0.9068499788833977
Position_3	29	55	37.34725169140625	4297.618454537332	Position_3	Position_3_55	7.25	2939.379893519628	1.4620833679961465
Position_3	29	56	19.3486534140625	3182.574130185661	Position_3	Position_3_56	7.25	2939.379893519628	1.082736578964222
Position_3	29	58	24.09352803515625	2511.498401336752	Position_3	Position_3_58	7.25	2939.379893519628	0.8544313740710363
Position_3	29	59	10.290549161621094	2098.74032347446	Position_3	Position_3_59	7.25	2939.379893519628	0.7140078518266716
Position_3	29	61	4.8774173298339845	5459.983685366841	Position_3	Position_3_61	7.25	2939.379893519628	1.8575290990471565
Position_3	29	62	1.707048931274414	4174.874050267424	Position_3	Position_3_62	7.25	2939.379893519628	1.4203247628765703
Position_3	29	63	1.534595882080078	3635.081403202844	Position_3	Position_3_63	7.25	2939.379893519628	1.2366830878910924
Position_3	29	65	3.206485583984375	5022.3804393904165	Position_3	Position_3_65	7.25	2939.379893519628	1.7086530565386
Position_3	30	1	64.7306997734375	3346.9538785299865	Position_3	Position_3_1	7.5	2652.603642042657	1.2617617745381062
Position_3	30	2	60.86256941015625	3595.419620157544	Position_3	Position_3_2	7.5	2652.603642042657	1.3554304017274381
Position_3	30	8	68.29396874609375	3201.422631560898	Position_3	Position_3_8	7.5	2652.603642042657	1.2068982266403052
Position_3	30	10	83.16278291406249	2886.8413669231086	Position_3	Position_3_10	7.5	2652.603642042657	1.0883048342269768
Position_3	30	19	57.432701992187496	3673.3842155133016	Position_3	Position_3_19	7.5	2652.603642042657	1.38482212619017
Position_3	30	20	71.69131505078124	1628.441921792738	Position_3	Position_3_20	7.5	2652.603642042657	0.6139032217186975
Position_3	30	23	64.43158871874999	3600.6347765270484	Position_3	Position_3_23	7.5	2652.603642042657	1.357396453604487
Position_3	30	24	60.936237140625	2601.322578517583	Position_3	Position_3_24	7.5	2652.603642042657	0.9806676494323198
Position_3	30	26	61.03479873046874	2877.6753096042285	Position_3	Position_3_26	7.5	2652.603642042657	1.0848493397182601
Position_3	30	27	70.76408637890624	2692.0522654328306	Position_3	Position_3_27	7.5	2652.603642042657	1.014871661474383
Position_3	30	29	55.248245035156245	2299.553327593338	Position_3	Position_3_29	7.5	2652.603642042657	0.8669042336919021
Position_3	30	30	57.92950294140625	2703.5200282484866	Position_3	Position_3_30	7.5	2652.603642042657	1.0191948715589567
Position_3	30	31	50.999199109375	3341.5389359022824	Position_3	Position_3_31	7.5	2652.603642042657	1.2597204056197049
Position_3	30	33	86.43671016406249	2150.2382894576904	Position_3	Position_3_33	7.5	2652.603642042657	0.8106142415615035
Position_3	30	34	44.155904203125	2209.051505727367	Position_3	Position_3_34	7.5	2652.603642042657	0.832786124061215
Position_3	30	35	43.15755281835937	2568.841315644348	Position_3	Position_3_35	7.5	2652.603642042657	0.9684225999426709
Position_3	30	39	57.724773304687496	2651.825052512932	Position_3	Position_3_39	7.5	2652.603642042657	0.9997064810145833
Position_3	30	40	59.84304420703125	2252.31332229668	Position_3	Position_3_40	7.5	2652.603642042657	0.8490953139769759
Position_3	30	41	64.904156109375	3085.04640282059	Position_3	Position_3_41	7.5	2652.603642042657	1.1630257735923666
Position_3	30	43	67.15962399609374	2480.7181059826307	Position_3	Position_3_43	7.5	2652.603642042657	0.9352011988011655
Position_3	30	44	55.5237152421875	2617.8071895654093	Position_3	Position_3_44	7.5	2652.603642042657	0.9868821515865625
Position_3	30	45	57.284773820312495	2593.913739990593	Position_3	Position_3_45	7.5	2652.603642042657	0.9778746054925607
Position_3	30	47	51.5429022109375	3643.26178114273	Position_3	Position_3_47	7.5	2652.603642042657	1.373466326969682
Position_3	30	49	42.50480130273437	2616.352044971675	Position_3	Position_3_49	7.5	2652.603642042657	0.9863335793948218
Position_3	30	50	35.77174283203125	2564.5408351742312	Position_3	Position_3_50	7.5	2652.603642042657	0.9668013699926113
Position_3	30	51	58.65661368359375	2486.26126720058	Position_3	Position_3_51	7.5	2652.603642042657	0.9372909046019464
Position_3	30	52	35.30417708984375	2653.382231572383	Position_3	Position_3_52	7.5	2652.603642042657	1.000293518985417
Position_3	30	55	41.8909477421875	4098.746631589456	Position_3	Position_3_55	7.5	2652.603642042657	1.5451786941049308
Position_3	30	56	36.849161335937495	2564.212910483362	Position_3	Position_3_56	7.5	2652.603642042657	0.966677746287331
Position_3	30	58	39.63309861328125	2405.8306603756546	Position_3	Position_3_58	7.5	2652.603642042657	0.9069695231674442
Position_3	30	59	26.4259339609375	1786.872016503243	Position_3	Position_3_59	7.5	2652.603642042657	0.6736294816843609
Position_3	30	61	14.121223703125	3805.669778733238	Position_3	Position_3_61	7.5	2652.603642042657	1.434692208973465
Position_3	30	62	6.581421956054688	3550.0144213741883	Position_3	Position_3_62	7.5	2652.603642042657	1.3383131822289414
Position_3	30	63	12.43480900878906	1524.4265004435624	Position_3	Position_3_63	7.5	2652.603642042657	0.5746906459306775
Position_3	30	65	16.64660773144531	4547.327158168047	Position_3	Position_3_65	7.5	2652.603642042657	1.71428821332174
Position_3	30	67	6.055530728027343	6092.313313751201	Position_3	Position_3_67	7.5	2652.603642042657	2.296729604525375
Position_3	30	68	5.111706474853516	2522.650250456164	Position_3	Position_3_68	7.5	2652.603642042657	0.9510091181634579
Position_3	30	71	6.748244738769531	5650.393483237941	Position_3	Position_3_71	7.5	2652.603642042657	2.1301310884451676
Position_3	30	72	9.736120721679686	1606.5457954618812	Position_3	Position_3_72	7.5	2652.603642042657	0.6056486427142008
Position_3	30	73	4.239535904785156	4849.632350792037	Position_3	Position_3_73	7.5	2652.603642042657	1.8282536727038274
Position_3	31	1	58.98383171484375	3116.5521996755792	Position_3	Position_3_1	7.75	2770.0865617823524	1.1250739390866908
Position_3	31	2	56.988574328125	3622.417008781013	Position_3	Position_3_2	7.75	2770.0865617823524	1.3076909071210565
Position_3	31	8	60.1357134296875	3322.8016468563574	Position_3	Position_3_8	7.75	2770.0865617823524	1.1995298965380967
Position_3	31	10	68.809206125	3216.349105516272	Position_3	Position_3_10	7.75	2770.0865617823524	1.1611005771049918
Position_3	31	19	56.61434496093749	3592.42958227949	Position_3	Position_3_19	7.75	2770.0865617823524	1.2968654596728626
Position_3	31	20	66.69461626953125	1722.0037744613026	Position_3	Position_3_20	7.75	2770.0865617823524	0.6216425862711368
Position_3	31	23	51.511103789062496	4218.580040054491	Position_3	Position_3_23	7.75	2770.0865617823524	1.5229054926500698
Position_3	31	24	60.38251514453125	2571.2749336031784	Position_3	Position_3_24	7.75	2770.0865617823524	0.9282290918550744
Position_3	31	26	60.5396927265625	2971.747271319229	Position_3	Position_3_26	7.75	2770.0865617823524	1.0727994252306405
Position_3	31	27	67.65297786328125	2601.704362145735	Position_3	Position_3_27	7.75	2770.0865617823524	0.9392141018408192
Position_3	31	29	56.02481074609375	2752.476096346372	Position_3	Position_3_29	7.75	2770.0865617823524	0.9936426299167166
Position_3	31	30	55.46975255078125	2464.217299047581	Position_3	Position_3_30	7.75	2770.0865617823524	0.8895813340439562
Position_3	31	31	48.77116230078125	3436.8787521368213	Position_3	Position_3_31	7.75	2770.0865617823524	1.2407116801163918
Position_3	31	33	73.2854319140625	2600.600013677809	Position_3	Position_3_33	7.75	2770.0865617823524	0.9388154325417575
Position_3	31	34	41.731427912109375	2344.114327965576	Position_3	Position_3_34	7.75	2770.0865617823524	0.8462242156278706
Position_3	31	35	41.004262578125	2868.9073080462103	Position_3	Position_3_35	7.75	2770.0865617823524	1.0356742448511334
Position_3	31	39	51.38979041796875	2342.480295200425	Position_3	Position_3_39	7.75	2770.0865617823524	0.8456343305363017
Position_3	31	40	67.98315944921875	2069.597980789733	Position_3	Position_3_40	7.75	2770.0865617823524	0.7471239380541577
Position_3	31	41	66.1272307265625	2396.667010543523	Position_3	Position_3_41	7.75	2770.0865617823524	0.8651957103468417
Position_3	31	43	78.405071421875	2037.8024625390588	Position_3	Position_3_43	7.75	2770.0865617823524	0.7356457702996395
Position_3	31	44	52.8801828671875	2723.790198896952	Position_3	Position_3_44	7.75	2770.0865617823524	0.9832870338695798
Position_3	31	45	51.20102758203125	2787.697027218333	Position_3	Position_3_45	7.75	2770.0865617823524	1.0063573700832835
Position_3	31	47	64.92118875	3212.44227723066	Position_3	Position_3_47	7.75	2770.0865617823524	1.1596902138551524
Position_3	31	49	51.861603921875	2274.40581110876	Position_3	Position_3_49	7.75	2770.0865617823524	0.8210594724683776
Position_3	31	50	42.2519398984375	2322.1058352898126	Position_3	Position_3_50	7.75	2770.0865617823524	0.8382791596937331
Position_3	31	51	62.2422912890625	2289.1555365880854	Position_3	Position_3_51	7.75	2770.0865617823524	0.82638411671698
Position_3	31	52	44.098712796875	2358.3022868972485	Position_3	Position_3_52	7.75	2770.0865617823524	0.8513460624060245
Position_3	31	55	42.12220119335937	4384.567135981851	Position_3	Position_3_55	7.75	2770.0865617823524	1.582826759449963
Position_3	31	56	48.1412613515625	2295.196751488533	Position_3	Position_3_56	7.75	2770.0865617823524	0.8285649925725564
Position_3	31	58	49.5530156171875	2223.604039873359	Position_3	Position_3_58	7.75	2770.0865617823524	0.802720055954724
Position_3	31	59	38.851954990234375	1700.4414889053087	Position_3	Position_3_59	7.75	2770.0865617823524	0.6138586109060781
Position_3	31	61	18.6017336484375	4976.289887657568	Position_3	Position_3_61	7.75	2770.0865617823524	1.7964384060459402
Position_3	31	62	32.15863934765625	2845.801224633129	Position_3	Position_3_62	7.75	2770.0865617823524	1.0273329591556373
Position_3	31	63	20.87706125097656	1969.397780701288	Position_3	Position_3_63	7.75	2770.0865617823524	0.7109517109942303
Position_3	31	65	21.3656799296875	4197.026896800699	Position_3	Position_3_65	7.75	2770.0865617823524	1.5151248176519845
Position_3	31	67	27.088408015625	3419.422589628959	Position_3	Position_3_67	7.75	2770.0865617823524	1.2344100133205964
Position_3	31	68	22.57507280273437	2323.489843833376	Position_3	Position_3_68	7.75	2770.0865617823524	0.8387787861540243
Position_3	31	71	21.14032499218749	4093.8168679810738	Position_3	Position_3_71	7.75	2770.0865617823524	1.4778660437769842
Position_3	31	72	14.509327185546876	1546.735761838109	Position_3	Position_3_72	7.75	2770.0865617823524	0.5583709127280467
Position_3	31	73	17.455416397460937	3787.0902985077896	Position_3	Position_3_73	7.75	2770.0865617823524	1.3671378904748261
Position_3	31	75	7.335957277343749	2268.324733123118	Position_3	Position_3_75	7.75	2770.0865617823524	0.818864206057017
Position_3	31	76	2.229605835327148	3057.960968265593	Position_3	Position_3_76	7.75	2770.0865617823524	1.1039225309616367
Position_3	31	77	6.539560446289062	2838.80299937566	Position_3	Position_3_77	7.75	2770.0865617823524	1.024806602992613
Position_3	31	78	3.194724626220703	4549.151308693015	Position_3	Position_3_78	7.75	2770.0865617823524	1.6422415716012724
Position_3	31	79	6.305751579101562	3674.294837902828	Position_3	Position_3_79	7.75	2770.0865617823524	1.3264187800465999
Position_3	31	80	7.822341591796874	3765.593915721037	Position_3	Position_3_80	7.75	2770.0865617823524	1.3593777059797534
Position_3	32	1	58.50438055859375	3189.7904482351105	Position_3	Position_3_1	8.0	2774.231462438331	1.149792470968351
Position_3	32	2	60.478248359374994	3334.265281812929	Position_3	Position_3_2	8.0	2774.231462438331	1.2018698969271915
Position_3	32	8	64.84148992578125	2893.909883721223	Position_3	Position_3_8	8.0	2774.231462438331	1.0431393064721803
Position_3	32	10	74.26913969921874	3070.5267608583827	Position_3	Position_3_10	8.0	2774.231462438331	1.1068026595587779
Position_3	32	19	56.15192124609375	3684.151599542671	Position_3	Position_3_19	8.0	2774.231462438331	1.3279899854875814
Position_3	32	20	76.06969154296874	1770.5311954457488	Position_3	Position_3_20	8.0	2774.231462438331	0.6382060110765203
Position_3	32	23	49.0101131953125	4184.80392951491	Position_3	Position_3_23	8.0	2774.231462438331	1.5084552194634822
Position_3	32	24	65.48174771875	2687.36245758148	Position_3	Position_3_24	8.0	2774.231462438331	0.9686871820058951
Position_3	32	26	58.08058183984375	2804.5640922620705	Position_3	Position_3_26	8.0	2774.231462438331	1.010933705508869
Position_3	32	27	66.71646338671874	2444.4755256200765	Position_3	Position_3_27	8.0	2774.231462438331	0.8811361123673419
Position_3	32	29	52.2930870859375	3127.401446422835	Position_3	Position_3_29	8.0	2774.231462438331	1.1273037195224134
Position_3	32	30	57.8482859453125	2319.2801439132804	Position_3	Position_3_30	8.0	2774.231462438331	0.836008161292647
Position_3	32	31	50.694509292968746	3355.54514005934	Position_3	Position_3_31	8.0	2774.231462438331	1.209540438673448
Position_3	32	33	76.9654909375	2234.574133721256	Position_3	Position_3_33	8.0	2774.231462438331	0.805475016766352
Position_3	32	34	47.47356208203125	2463.041073919987	Position_3	Position_3_34	8.0	2774.231462438331	0.887828253434617
Position_3	32	35	50.330870734375	2599.7307890075604	Position_3	Position_3_35	8.0	2774.231462438331	0.9370994541034444
Position_3	32	39	51.264962375	2112.998908132125	Position_3	Position_3_39	8.0	2774.231462438331	0.7616519878535893
Position_3	32	40	73.8605486953125	1914.1012885210785	Position_3	Position_3_40	8.0	2774.231462438331	0.6899573141019509
Position_3	32	41	65.67223149609374	2655.554509162121	Position_3	Position_3_41	8.0	2774.231462438331	0.9572216828757676
Position_3	32	43	66.5871744140625	2080.159634340936	Position_3	Position_3_43	8.0	2774.231462438331	0.7498147369840004
Position_3	32	44	57.10210966796875	2721.197100100464	Position_3	Position_3_44	8.0	2774.231462438331	0.9808832236762054
Position_3	32	45	51.82244860546875	2845.803850996744	Position_3	Position_3_45	8.0	2774.231462438331	1.0257989967771133
Position_3	32	47	54.09703921875	3270.2124197306	Position_3	Position_3_47	8.0	2774.231462438331	1.1787813900922097
Position_3	32	49	47.67585328515625	2733.472189121657	Position_3	Position_3_49	8.0	2774.231462438331	0.9853079045968103
Position_3	32	50	51.331954308593744	2340.156558264894	Position_3	Position_3_50	8.0	2774.231462438331	0.8435332775759383
Position_3	32	51	68.5598411953125	2213.809511883845	Position_3	Position_3_51	8.0	2774.231462438331	0.7979901972339686
Position_3	32	52	56.062697453125	2209.124459165186	Position_3	Position_3_52	8.0	2774.231462438331	0.7963014222409328
Position_3	32	55	41.745650375	4277.63527607196	Position_3	Position_3_55	8.0	2774.231462438331	1.5419172242795687
Position_3	32	56	57.92165212109375	2236.415917334138	Position_3	Position_3_56	8.0	2774.231462438331	0.8061389064373542
Position_3	32	58	58.0114374296875	2254.7318923750845	Position_3	Position_3_58	8.0	2774.231462438331	0.8127410862802892
Position_3	32	59	42.5334671953125	1739.0462509677186	Position_3	Position_3_59	8.0	2774.231462438331	0.6268569420084487
Position_3	32	61	30.37612359375	4176.010135345251	Position_3	Position_3_61	8.0	2774.231462438331	1.5052854067464387
Position_3	32	62	41.35083990039063	2673.9400440962304	Position_3	Position_3_62	8.0	2774.231462438331	0.9638489362910071
Position_3	32	63	34.557496488281245	2030.001274211254	Position_3	Position_3_63	8.0	2774.231462438331	0.7317346449625521
Position_3	32	65	34.306834353515626	3765.379130120772	Position_3	Position_3_65	8.0	2774.231462438331	1.3572692765913987
Position_3	32	67	41.36110055859375	3256.070676259721	Position_3	Position_3_67	8.0	2774.231462438331	1.1736838545540433
Position_3	32	68	44.5663409296875	1916.8384571947224	Position_3	Position_3_68	8.0	2774.231462438331	0.6909439544420609
Position_3	32	71	42.46790244726562	3016.609906674208	Position_3	Position_3_71	8.0	2774.231462438331	1.0873677800564072
Position_3	32	72	20.247372169921874	1839.947175635828	Position_3	Position_3_72	8.0	2774.231462438331	0.6632277084835089
Position_3	32	73	38.21058196484375	2843.321059095956	Position_3	Position_3_73	8.0	2774.231462438331	1.0249040491368737
Position_3	32	75	23.54120462890625	1816.2945600608589	Position_3	Position_3_75	8.0	2774.231462438331	0.6547018821798232
Position_3	32	76	8.113669416015625	3612.891778157341	Position_3	Position_3_76	8.0	2774.231462438331	1.302303656733059
Position_3	32	77	9.530206962890624	2774.231462438331	Position_3	Position_3_77	8.0	2774.231462438331	1.0
Position_3	32	78	13.904700938476562	1841.9293089292617	Position_3	Position_3_78	8.0	2774.231462438331	0.6639421886270264
Position_3	32	79	15.494469955078124	3786.853366678449	Position_3	Position_3_79	8.0	2774.231462438331	1.3650098839806621
Position_3	32	80	9.59146870751953	3485.6571447041188	Position_3	Position_3_80	8.0	2774.231462438331	1.2564406365864298
Position_3	32	83	15.139945626953123	2964.7587131605164	Position_3	Position_3_83	8.0	2774.231462438331	1.0686774889917536
Position_3	32	84	19.39937959179688	4403.89144923416	Position_3	Position_3_84	8.0	2774.231462438331	1.5874275484438078
Position_3	32	85	8.262938986328125	4740.818648535478	Position_3	Position_3_85	8.0	2774.231462438331	1.70887639071351
Position_3	32	86	2.926598640625	4773.345573509638	Position_3	Position_3_86	8.0	2774.231462438331	1.7206010522691724
Position_3	32	87	9.98221404296875	4501.763960894475	Position_3	Position_3_87	8.0	2774.231462438331	1.6227066925907394
Position_3	33	1	55.416574941406246	3522.167806235825	Position_3	Position_3_1	8.25	2785.580276561649	1.2644287568633186
Position_3	33	2	66.44858923828124	3370.5140670296937	Position_3	Position_3_2	8.25	2785.580276561649	1.2099863340467256
Position_3	33	8	62.28488848828125	2963.912384874633	Position_3	Position_3_8	8.25	2785.580276561649	1.0640197339898982
Position_3	33	10	69.46999043359375	3284.8483140431035	Position_3	Position_3_10	8.25	2785.580276561649	1.1792330458692508
Position_3	33	19	50.4687228203125	3490.6154726586747	Position_3	Position_3_19	8.25	2785.580276561649	1.2531017332472207
Position_3	33	20	78.44851089453125	1783.1884199630856	Position_3	Position_3_20	8.25	2785.580276561649	0.640149714932698
Position_3	33	23	49.49055740234375	3820.5508363750223	Position_3	Position_3_23	8.25	2785.580276561649	1.37154576679114
Position_3	33	24	66.37243108203124	2570.678634105093	Position_3	Position_3_24	8.25	2785.580276561649	0.9228521093917933
Position_3	33	26	58.050670734375	2538.2988778060467	Position_3	Position_3_26	8.25	2785.580276561649	0.9112280479452448
Position_3	33	27	62.7950514296875	2775.37034912165	Position_3	Position_3_27	8.25	2785.580276561649	0.9963347215207162
Position_3	33	29	49.90588139453125	2947.7077304374125	Position_3	Position_3_29	8.25	2785.580276561649	1.0582023987030393
Position_3	33	30	62.678599328125	2529.8153981423543	Position_3	Position_3_30	8.25	2785.580276561649	0.9081825497648213
Position_3	33	31	46.04368333984375	3109.3236661591573	Position_3	Position_3_31	8.25	2785.580276561649	1.1162211666709234
Position_3	33	33	75.32504903515624	2209.695588697778	Position_3	Position_3_33	8.25	2785.580276561649	0.7932622180342589
Position_3	33	34	42.96635154882812	2795.7902040016484	Position_3	Position_3_34	8.25	2785.580276561649	1.0036652784792839
Position_3	33	35	50.15088937890625	2636.4095901736373	Position_3	Position_3_35	8.25	2785.580276561649	0.9464489723584133
Position_3	33	39	47.899450886718746	2436.5723203486023	Position_3	Position_3_39	8.25	2785.580276561649	0.8747090654146069
Position_3	33	40	67.807982171875	1932.7391652055549	Position_3	Position_3_40	8.25	2785.580276561649	0.6938371805213995
Position_3	33	41	69.11778495703125	2899.3736682804315	Position_3	Position_3_41	8.25	2785.580276561649	1.0408508750138201
Position_3	33	43	62.9285673671875	2434.9770773188875	Position_3	Position_3_43	8.25	2785.580276561649	0.874136386521402
Position_3	33	44	54.502058359375	2631.0862995682173	Position_3	Position_3_44	8.25	2785.580276561649	0.9445379555946133
Position_3	33	45	48.10381137890625	2707.160995601817	Position_3	Position_3_45	8.25	2785.580276561649	0.9718481346168102
Position_3	33	47	57.60712018359375	2834.387559064381	Position_3	Position_3_47	8.25	2785.580276561649	1.0175214058318136
Position_3	33	49	44.99800606640625	2239.246310134699	Position_3	Position_3_49	8.25	2785.580276561649	0.803870679648367
Position_3	33	50	43.8438886875	2743.0971845646604	Position_3	Position_3_50	8.25	2785.580276561649	0.9847489256172408
Position_3	33	51	71.07859751953124	1966.0536112144569	Position_3	Position_3_51	8.25	2785.580276561649	0.7057967877490984
Position_3	33	52	49.146946234375	2403.3349064108643	Position_3	Position_3_52	8.25	2785.580276561649	0.8627771120555875
Position_3	33	55	46.1943515	3577.0699924519686	Position_3	Position_3_55	8.25	2785.580276561649	1.2841381821051971
Position_3	33	56	60.87284306640625	2317.996671604745	Position_3	Position_3_56	8.25	2785.580276561649	0.8321414001631069
Position_3	33	58	58.553206421875	2567.876940642764	Position_3	Position_3_58	8.25	2785.580276561649	0.9218463248929933
Position_3	33	59	53.75710909765625	1493.6186189208534	Position_3	Position_3_59	8.25	2785.580276561649	0.5361965804713714
Position_3	33	61	33.8807609765625	3937.5331368709503	Position_3	Position_3_61	8.25	2785.580276561649	1.4135414333602339
Position_3	33	62	38.99664144921875	2920.672764082618	Position_3	Position_3_62	8.25	2785.580276561649	1.0484970721029512
Position_3	33	63	46.19195466015625	1820.7633702967123	Position_3	Position_3_63	8.25	2785.580276561649	0.6536388075464664
Position_3	33	65	40.15612702148437	3575.321084681152	Position_3	Position_3_65	8.25	2785.580276561649	1.2835103388563303
Position_3	33	67	48.44410024609375	3314.0415672743848	Position_3	Position_3_67	8.25	2785.580276561649	1.1897131793900537
Position_3	33	68	52.142486515625	1803.369895833656	Position_3	Position_3_68	8.25	2785.580276561649	0.647394695822454
Position_3	33	71	50.835876050781245	2894.0032493829635	Position_3	Position_3_71	8.25	2785.580276561649	1.038922939587706
Position_3	33	72	24.429868095703124	2642.354870664849	Position_3	Position_3_72	8.25	2785.580276561649	0.9485832782842687
Position_3	33	73	45.983923519531245	2533.159637805661	Position_3	Position_3_73	8.25	2785.580276561649	0.9093831038078857
Position_3	33	75	39.36026441015625	1603.6453440495106	Position_3	Position_3_75	8.25	2785.580276561649	0.575695253711716
Position_3	33	76	20.730648651367183	3292.479615235612	Position_3	Position_3_76	8.25	2785.580276561649	1.1819726191124704
Position_3	33	77	20.40124824804688	2597.845243089947	Position_3	Position_3_77	8.25	2785.580276561649	0.9326046945940359
Position_3	33	78	25.537449867187497	2245.2758339544366	Position_3	Position_3_78	8.25	2785.580276561649	0.8060352282239264
Position_3	33	79	29.88326365234375	2893.757046350006	Position_3	Position_3_79	8.25	2785.580276561649	1.0388345547599453
Position_3	33	80	19.353475689453123	4131.59206902779	Position_3	Position_3_80	8.25	2785.580276561649	1.4832069654540978
Position_3	33	83	30.12851859960937	3042.508891076848	Position_3	Position_3_83	8.25	2785.580276561649	1.092235221751475
Position_3	33	84	31.740123035156248	4002.797518256698	Position_3	Position_3_84	8.25	2785.580276561649	1.4369707999216264
Position_3	33	85	21.966826599609373	4105.510971741879	Position_3	Position_3_85	8.25	2785.580276561649	1.4738440698644923
Position_3	33	86	10.606124192382811	3977.531255620037	Position_3	Position_3_86	8.25	2785.580276561649	1.4279004231497718
Position_3	33	87	25.18281375585937	3827.8259731401095	Position_3	Position_3_87	8.25	2785.580276561649	1.3741574799865202
Position_3	33	89	10.809205026855468	2478.905704298124	Position_3	Position_3_89	8.25	2785.580276561649	0.8899063958615957
Position_3	33	90	4.0857940314941406	1937.596214247738	Position_3	Position_3_90	8.25	2785.580276561649	0.6955808204671053
Position_3	33	91	3.7310955295410153	3915.38264056824	Position_3	Position_3_91	8.25	2785.580276561649	1.4055895906188531
Position_3	33	92	1.5069935546875	3092.3442523343856	Position_3	Position_3_92	8.25	2785.580276561649	1.110125699249776
Position_3	33	93	24.11714288671875	4675.626894712311	Position_3	Position_3_93	8.25	2785.580276561649	1.6785109135262906
Position_3	33	94	5.093649913085938	7558.542908428159	Position_3	Position_3_94	8.25	2785.580276561649	2.713453628325501
Position_3	33	95	1.4290452424316409	2307.301404697	Position_3	Position_3_95	8.25	2785.580276561649	0.8283018888778868
Position_3	34	1	54.9133061640625	3583.640927403468	Position_3	Position_3_1	8.5	2773.202698794689	1.2922390883872348
Position_3	34	2	73.9938670625	3354.935706455012	Position_3	Position_3_2	8.5	2773.202698794689	1.2097693788893111
Position_3	34	8	66.36370159375	3125.2964062325805	Position_3	Position_3_8	8.5	2773.202698794689	1.1269628460952101
Position_3	34	10	63.65361921875	3809.60943851561	Position_3	Position_3_10	8.5	2773.202698794689	1.3737219569890697
Position_3	34	19	49.56064287109375	3595.9581973854024	Position_3	Position_3_19	8.5	2773.202698794689	1.2966806209110882
Position_3	34	20	75.46046788671875	1870.678643633624	Position_3	Position_3_20	8.5	2773.202698794689	0.674555323506166
Position_3	34	23	54.760178773437495	3521.2979409672653	Position_3	Position_3_23	8.5	2773.202698794689	1.269758587245613
Position_3	34	24	63.2881661328125	2652.0409703701225	Position_3	Position_3_24	8.5	2773.202698794689	0.9563098187964311
Position_3	34	26	56.49203333984375	2454.553431482094	Position_3	Position_3_26	8.5	2773.202698794689	0.885097015284498
Position_3	34	27	56.310887359375	3088.0351589957613	Position_3	Position_3_27	8.5	2773.202698794689	1.1135266673214719
Position_3	34	29	46.113888390625	2688.556828554384	Position_3	Position_3_29	8.5	2773.202698794689	0.9694772148184141
Position_3	34	30	54.99390965234375	3129.968237652924	Position_3	Position_3_30	8.5	2773.202698794689	1.1286474800465525
Position_3	34	31	43.23948990625	3039.792918997792	Position_3	Position_3_31	8.5	2773.202698794689	1.0961308094496558
Position_3	34	33	62.546518375	2809.018597645217	Position_3	Position_3_33	8.5	2773.202698794689	1.0129149949500968
Position_3	34	34	44.285520726562495	2711.9183045685386	Position_3	Position_3_34	8.5	2773.202698794689	0.9779012207608243
Position_3	34	35	49.71247565625	2661.1256251228533	Position_3	Position_3_35	8.5	2773.202698794689	0.959585689960367
Position_3	34	39	53.08755370703125	2502.4097033541493	Position_3	Position_3_39	8.5	2773.202698794689	0.9023536954012652
Position_3	34	40	54.723352707031246	2243.304490394822	Position_3	Position_3_40	8.5	2773.202698794689	0.8089219339681967
Position_3	34	41	61.520546140624994	3460.904937645907	Position_3	Position_3_41	8.5	2773.202698794689	1.2479812381367266
Position_3	34	43	66.0443135859375	2399.218126168145	Position_3	Position_3_43	8.5	2773.202698794689	0.8651434412677126
Position_3	34	44	50.7226942578125	2662.6064211439216	Position_3	Position_3_44	8.5	2773.202698794689	0.9601196559851772
Position_3	34	45	43.31823207421875	2773.202698794689	Position_3	Position_3_45	8.5	2773.202698794689	1.0
Position_3	34	47	50.19603939453125	3104.03639834398	Position_3	Position_3_47	8.5	2773.202698794689	1.1192966167576142
Position_3	34	49	43.65006701171875	2425.544740807985	Position_3	Position_3_49	8.5	2773.202698794689	0.8746366581361666
Position_3	34	50	42.38542724023437	2638.7483499118266	Position_3	Position_3_50	8.5	2773.202698794689	0.951516580832227
Position_3	34	51	63.7909201875	2090.022031028076	Position_3	Position_3_51	8.5	2773.202698794689	0.7536492128528715
Position_3	34	52	57.17273585546874	2204.389874198138	Position_3	Position_3_52	8.5	2773.202698794689	0.7948895604191598
Position_3	34	55	53.33966902343749	3024.692469823989	Position_3	Position_3_55	8.5	2773.202698794689	1.0906856794631725
Position_3	34	56	67.9068401171875	2382.873075424184	Position_3	Position_3_56	8.5	2773.202698794689	0.8592495155366203
Position_3	34	58	59.739252203125	2480.167988186341	Position_3	Position_3_58	8.5	2773.202698794689	0.894333468398935
Position_3	34	59	57.50706641796874	1633.1740335427985	Position_3	Position_3_59	8.5	2773.202698794689	0.5889126078856844
Position_3	34	61	32.671578671875	4159.1632267345885	Position_3	Position_3_61	8.5	2773.202698794689	1.4997689236860605
Position_3	34	62	38.26637478125	3260.777734249405	Position_3	Position_3_62	8.5	2773.202698794689	1.1758165876827649
Position_3	34	63	51.8812257734375	1821.242353195565	Position_3	Position_3_63	8.5	2773.202698794689	0.656728898319307
Position_3	34	65	40.64770535546875	3764.615952162532	Position_3	Position_3_65	8.5	2773.202698794689	1.3574975798915596
Position_3	34	67	50.02750671875	3478.095151726089	Position_3	Position_3_67	8.5	2773.202698794689	1.2541799246184804
Position_3	34	68	66.316721453125	1607.1088579299533	Position_3	Position_3_68	8.5	2773.202698794689	0.5795136643377881
Position_3	34	71	43.19167009179687	3706.6031624182697	Position_3	Position_3_71	8.5	2773.202698794689	1.336578521299313
Position_3	34	72	27.252677332031247	2817.400776820904	Position_3	Position_3_72	8.5	2773.202698794689	1.0159375577001366
Position_3	34	73	51.04878405859375	2583.252612061089	Position_3	Position_3_73	8.5	2773.202698794689	0.9315051558199633
Position_3	34	75	46.332380359374994	1784.754077397034	Position_3	Position_3_75	8.5	2773.202698794689	0.6435714483375983
Position_3	34	76	34.453356136718746	2616.547914378096	Position_3	Position_3_76	8.5	2773.202698794689	0.943511239014487
Position_3	34	77	34.74388848046875	2250.586974486166	Position_3	Position_3_77	8.5	2773.202698794689	0.8115479533697029
Position_3	34	78	33.206344316406245	2628.4922608748407	Position_3	Position_3_78	8.5	2773.202698794689	0.947818297601274
Position_3	34	79	35.284347269531246	2892.600592264825	Position_3	Position_3_79	8.5	2773.202698794689	1.0430541530635427
Position_3	34	80	27.818230150390622	4036.145648534436	Position_3	Position_3_80	8.5	2773.202698794689	1.455409534358472
Position_3	34	83	43.0246685859375	2835.4143312247365	Position_3	Position_3_83	8.5	2773.202698794689	1.0224331356871557
Position_3	34	84	37.08270764257812	3889.444758115171	Position_3	Position_3_84	8.5	2773.202698794689	1.4025100869134566
Position_3	34	85	35.508742951171875	3542.328130865807	Position_3	Position_3_85	8.5	2773.202698794689	1.2773419456159485
Position_3	34	86	24.66246294531249	3222.2885283108344	Position_3	Position_3_86	8.5	2773.202698794689	1.161937614481383
Position_3	34	87	33.27016732617187	3639.542575457287	Position_3	Position_3_87	8.5	2773.202698794689	1.3123968821460954
Position_3	34	89	24.94224850390625	1809.7597008307755	Position_3	Position_3_89	8.5	2773.202698794689	0.6525883238240564
Position_3	34	90	14.0523756484375	2007.489744492897	Position_3	Position_3_90	8.5	2773.202698794689	0.7238885730802902
Position_3	34	91	20.485953919921872	2770.0652258249847	Position_3	Position_3_91	8.5	2773.202698794689	0.9988686463592915
Position_3	34	92	13.17845456640625	1613.9293974813388	Position_3	Position_3_92	8.5	2773.202698794689	0.5819731093521572
Position_3	34	93	29.85046438085937	4861.281953877132	Position_3	Position_3_93	8.5	2773.202698794689	1.7529486596814507
Position_3	34	94	15.6428790546875	5192.8176880762685	Position_3	Position_3_94	8.5	2773.202698794689	1.8724984258572992
Position_3	34	95	7.045547765136718	2363.221573570212	Position_3	Position_3_95	8.5	2773.202698794689	0.8521633036767684
Position_3	34	97	2.5562815230712888	4291.445507129667	Position_3	Position_3_97	8.5	2773.202698794689	1.547469108188467
Position_3	35	1	60.5620077734375	3445.3086546335658	Position_3	Position_3_1	8.75	2972.542044954292	1.1590445492543213
Position_3	35	2	73.9458366796875	3550.2047029372607	Position_3	Position_3_2	8.75	2972.542044954292	1.1943328804931508
Position_3	35	8	65.27094539453125	3426.502347517496	Position_3	Position_3_8	8.75	2972.542044954292	1.152717874364056
Position_3	35	10	71.15184411328124	3673.637675812605	Position_3	Position_3_10	8.75	2972.542044954292	1.235857262994271
Position_3	35	19	52.111124828125	3846.7016983821454	Position_3	Position_3_19	8.75	2972.542044954292	1.2940781459800328
Position_3	35	20	80.64210287890624	2012.939405987728	Position_3	Position_3_20	8.75	2972.542044954292	0.6771777742907183
Position_3	35	23	56.501589503906246	3477.4082811336075	Position_3	Position_3_23	8.75	2972.542044954292	1.1698432616071133
Position_3	35	24	63.86575254296875	2537.0218477390827	Position_3	Position_3_24	8.75	2972.542044954292	0.8534856057109509
Position_3	35	26	55.639855390624994	2972.542044954292	Position_3	Position_3_26	8.75	2972.542044954292	1.0
Position_3	35	27	59.7047605859375	2924.223226182225	Position_3	Position_3_27	8.75	2972.542044954292	0.9837449502677059
Position_3	35	29	49.8836339375	2597.874660330396	Position_3	Position_3_29	8.75	2972.542044954292	0.873957246371041
Position_3	35	30	55.511996203124994	3099.1353625021625	Position_3	Position_3_30	8.75	2972.542044954292	1.0425875616335705
Position_3	35	31	49.692718625	3029.942804585191	Position_3	Position_3_31	8.75	2972.542044954292	1.0193103272427493
Position_3	35	33	63.47313873828125	2931.0996578445406	Position_3	Position_3_33	8.75	2972.542044954292	0.9860582671386945
Position_3	35	34	47.854337265625	2608.02453540479	Position_3	Position_3_34	8.75	2972.542044954292	0.8773717901927583
Position_3	35	35	52.6265441796875	3026.522661788322	Position_3	Position_3_35	8.75	2972.542044954292	1.0181597488000744
Position_3	35	39	55.5437010390625	2711.7952178090063	Position_3	Position_3_39	8.75	2972.542044954292	0.91228153438977
Position_3	35	40	63.771989832031245	2176.070304515275	Position_3	Position_3_40	8.75	2972.542044954292	0.7320570311895238
Position_3	35	41	60.340791414062494	3348.3027544142	Position_3	Position_3_41	8.75	2972.542044954292	1.1264105616597548
Position_3	35	43	70.4418543984375	2531.410332934016	Position_3	Position_3_43	8.75	2972.542044954292	0.8515978225542443
Position_3	35	44	52.06523132421875	2902.593278326477	Position_3	Position_3_44	8.75	2972.542044954292	0.9764683676227394
Position_3	35	45	43.36331969921875	3163.3549363851585	Position_3	Position_3_45	8.75	2972.542044954292	1.0641918225361218
Position_3	35	47	51.023115515624994	3271.18308425992	Position_3	Position_3_47	8.75	2972.542044954292	1.1004665484252958
Position_3	35	49	47.07909215625	2142.8448565102094	Position_3	Position_3_49	8.75	2972.542044954292	0.7208795785235593
Position_3	35	50	39.94400929492188	2550.68584366096	Position_3	Position_3_50	8.75	2972.542044954292	0.8580823433567888
Position_3	35	51	61.67963703515625	2127.3440608773385	Position_3	Position_3_51	8.75	2972.542044954292	0.715664918680755
Position_3	35	52	51.995535796875	2290.7140572068743	Position_3	Position_3_52	8.75	2972.542044954292	0.7706246110446852
Position_3	35	55	49.701058171875	3024.0412004768714	Position_3	Position_3_55	8.75	2972.542044954292	1.0173249544476572
Position_3	35	56	73.828885453125	2505.1718779701428	Position_3	Position_3_56	8.75	2972.542044954292	0.8427708809779557
Position_3	35	58	59.662886078125	2349.997264028186	Position_3	Position_3_58	8.75	2972.542044954292	0.7905682168624535
Position_3	35	59	60.02133581640625	1679.9780017885196	Position_3	Position_3_59	8.75	2972.542044954292	0.565165429582461
Position_3	35	61	30.571427046875	4420.693366871124	Position_3	Position_3_61	8.75	2972.542044954292	1.487176060091389
Position_3	35	62	43.37335679101562	3192.489819664649	Position_3	Position_3_62	8.75	2972.542044954292	1.0739931585101394
Position_3	35	63	67.95561398828124	1716.252611890349	Position_3	Position_3_63	8.75	2972.542044954292	0.577368658183854
Position_3	35	65	40.1479824453125	4450.616813875487	Position_3	Position_3_65	8.75	2972.542044954292	1.4972426786797302
Position_3	35	67	55.782729921875	3401.708229309141	Position_3	Position_3_67	8.75	2972.542044954292	1.144376825580426
Position_3	35	68	67.3921070625	1755.6132512780805	Position_3	Position_3_68	8.75	2972.542044954292	0.5906100653002121
Position_3	35	71	41.068005	4134.475650002153	Position_3	Position_3_71	8.75	2972.542044954292	1.390888871368589
Position_3	35	72	30.32506206640625	2691.022639713905	Position_3	Position_3_72	8.75	2972.542044954292	0.9052933815626766
Position_3	35	73	58.940605410156245	2545.886561461049	Position_3	Position_3_73	8.75	2972.542044954292	0.8564678053191999
Position_3	35	75	58.32604215625	1385.2049757308328	Position_3	Position_3_75	8.75	2972.542044954292	0.46600012877265545
Position_3	35	76	35.7124665390625	2866.464675509113	Position_3	Position_3_76	8.75	2972.542044954292	0.9643142576821616
Position_3	35	77	46.785263507812495	2204.286887043436	Position_3	Position_3_77	8.75	2972.542044954292	0.7415494394049288
Position_3	35	78	38.69187364453125	2578.726551766881	Position_3	Position_3_78	8.75	2972.542044954292	0.8675155852359132
Position_3	35	79	39.37333524609375	3019.360309997618	Position_3	Position_3_79	8.75	2972.542044954292	1.0157502448528177
Position_3	35	80	29.944728816406247	4063.9349021172193	Position_3	Position_3_80	8.75	2972.542044954292	1.367158089156552
Position_3	35	83	43.204431574218745	3227.7035053346126	Position_3	Position_3_83	8.75	2972.542044954292	1.085839478978419
Position_3	35	84	41.22297811328125	3744.066501077116	Position_3	Position_3_84	8.75	2972.542044954292	1.2595503930490872
Position_3	35	85	40.666633111328125	3530.5895642537344	Position_3	Position_3_85	8.75	2972.542044954292	1.187734104635019
Position_3	35	86	32.407188	3244.8430297388986	Position_3	Position_3_86	8.75	2972.542044954292	1.0916054274982656
Position_3	35	87	38.49337007226562	3282.5219796583115	Position_3	Position_3_87	8.75	2972.542044954292	1.1042810934264804
Position_3	35	89	37.17385514648437	1820.647224340327	Position_3	Position_3_89	8.75	2972.542044954292	0.6124883001842696
Position_3	35	90	30.344319972656248	1751.516312656355	Position_3	Position_3_90	8.75	2972.542044954292	0.5892318043505714
Position_3	35	91	39.13854112695312	2354.6318919739297	Position_3	Position_3_91	8.75	2972.542044954292	0.7921273631674186
Position_3	35	92	19.04844402441406	1714.6982342216809	Position_3	Position_3_92	8.75	2972.542044954292	0.5768457462636318
Position_3	35	93	31.5940197890625	4784.941100209704	Position_3	Position_3_93	8.75	2972.542044954292	1.6097135138363639
Position_3	35	94	31.212189164062497	4188.156207896999	Position_3	Position_3_94	8.75	2972.542044954292	1.408947676621139
Position_3	35	95	18.476206310546875	2155.263616826143	Position_3	Position_3_95	8.75	2972.542044954292	0.7250574034720789
Position_3	35	97	10.949338919921876	2692.3391036601183	Position_3	Position_3_97	8.75	2972.542044954292	0.9057362563568104
Position_3	35	99	2.874752356201172	1892.519123530057	Position_3	Position_3_99	8.75	2972.542044954292	0.636666898199974
Position_3	35	100	5.347669118408203	3599.583393467462	Position_3	Position_3_100	8.75	2972.542044954292	1.210944484226063
Position_3	35	101	8.684067256347657	3077.8588585660864	Position_3	Position_3_101	8.75	2972.542044954292	1.0354298819054766
Position_3	35	102	3.573134490234375	4188.85249750327	Position_3	Position_3_102	8.75	2972.542044954292	1.4091819170778728
Position_3	35	103	6.975919177734375	5866.671836172312	Position_3	Position_3_103	8.75	2972.542044954292	1.97362114562202
Position_3	35	104	5.097892475585938	6377.051686596677	Position_3	Position_3_104	8.75	2972.542044954292	2.1453192554235967
Position_3	36	1	59.28034316015625	3693.533017687876	Position_3	Position_3_1	9.0	2928.670711643768	1.2611636408979607
Position_3	36	2	72.37079055078125	3894.3243702108607	Position_3	Position_3_2	9.0	2928.670711643768	1.3297242174505521
Position_3	36	8	92.1469913203125	2819.309164851593	Position_3	Position_3_8	9.0	2928.670711643768	0.9626582987437349
Position_3	36	10	64.4956846875	3472.965467373319	Position_3	Position_3_10	9.0	2928.670711643768	1.1858504452431444
Position_3	36	19	56.9414382109375	3982.218314459128	Position_3	Position_3_19	9.0	2928.670711643768	1.3597357663415968
Position_3	36	20	85.07002792578125	2029.7636174481347	Position_3	Position_3_20	9.0	2928.670711643768	0.6930665196938082
Position_3	36	23	52.015001671875	3732.966103127663	Position_3	Position_3_23	9.0	2928.670711643768	1.2746281404345625
Position_3	36	24	59.1848283125	2892.24942599238	Position_3	Position_3_24	9.0	2928.670711643768	0.9875638850395216
Position_3	36	26	60.535907695312495	2848.930917425949	Position_3	Position_3_26	9.0	2928.670711643768	0.9727727006314535
Position_3	36	27	56.48749962109375	2928.670711643768	Position_3	Position_3_27	9.0	2928.670711643768	1.0
Position_3	36	29	55.95392459765625	2634.206474988965	Position_3	Position_3_29	9.0	2928.670711643768	0.8994546449062791
Position_3	36	30	50.0106092578125	2911.061363608758	Position_3	Position_3_30	9.0	2928.670711643768	0.9939872557317561
Position_3	36	31	56.96679480078125	2952.7526997279883	Position_3	Position_3_31	9.0	2928.670711643768	1.008222839115533
Position_3	36	33	69.22069309375	2779.3230328697405	Position_3	Position_3_33	9.0	2928.670711643768	0.9490049604483519
Position_3	36	34	46.278433265625	2377.368830323536	Position_3	Position_3_34	9.0	2928.670711643768	0.8117569588385701
Position_3	36	35	52.15749666015625	3262.47855403121	Position_3	Position_3_35	9.0	2928.670711643768	1.1139793016197737
Position_3	36	39	58.08560428515625	2649.004032817149	Position_3	Position_3_39	9.0	2928.670711643768	0.9045072982378237
Position_3	36	40	67.51266134765625	2294.2617161557287	Position_3	Position_3_40	9.0	2928.670711643768	0.7833798818809623
Position_3	36	41	57.30457764453125	3426.2682880377965	Position_3	Position_3_41	9.0	2928.670711643768	1.1699056074879595
Position_3	36	43	60.6408071328125	2609.5597503711874	Position_3	Position_3_43	9.0	2928.670711643768	0.8910389754628735
Position_3	36	44	57.157351367187495	2983.588216054024	Position_3	Position_3_44	9.0	2928.670711643768	1.0187516828682432
Position_3	36	45	62.803921296875	2621.032882310385	Position_3	Position_3_45	9.0	2928.670711643768	0.8949564974613634
Position_3	36	47	50.9535915625	3516.967839986951	Position_3	Position_3_47	9.0	2928.670711643768	1.2008751362876815
Position_3	36	49	48.6808570703125	2404.17373766026	Position_3	Position_3_49	9.0	2928.670711643768	0.8209095437400251
Position_3	36	50	45.00898161718749	2351.7115707573093	Position_3	Position_3_50	9.0	2928.670711643768	0.8029962403787518
Position_3	36	51	65.30838496874999	2128.359388342331	Position_3	Position_3_51	9.0	2928.670711643768	0.726732226972609
Position_3	36	52	50.4995853828125	2178.626090723498	Position_3	Position_3_52	9.0	2928.670711643768	0.7438958849356969
Position_3	36	55	53.6085310234375	2942.583361584831	Position_3	Position_3_55	9.0	2928.670711643768	1.004750499906237
Position_3	36	56	81.03513262109375	2516.3030624555813	Position_3	Position_3_56	9.0	2928.670711643768	0.8591963078851095
Position_3	36	58	54.284897390625	2559.1200887590367	Position_3	Position_3_58	9.0	2928.670711643768	0.8738162602523127
Position_3	36	59	55.260458	1786.6154941421305	Position_3	Position_3_59	9.0	2928.670711643768	0.6100431458678266
Position_3	36	61	32.19050016015625	4183.2439264920295	Position_3	Position_3_61	9.0	2928.670711643768	1.4283763312346272
Position_3	36	62	41.706349480468745	3382.524811259897	Position_3	Position_3_62	9.0	2928.670711643768	1.1549693169026147
Position_3	36	63	63.875511476562494	1927.907775474809	Position_3	Position_3_63	9.0	2928.670711643768	0.6582876551501199
Position_3	36	65	38.71851444140625	4223.935917195894	Position_3	Position_3_65	9.0	2928.670711643768	1.442270686288639
Position_3	36	67	54.060166359375	3365.737576976204	Position_3	Position_3_67	9.0	2928.670711643768	1.1492372848865362
Position_3	36	68	58.8494475078125	2024.482330965816	Position_3	Position_3_68	9.0	2928.670711643768	0.6912632147127048
Position_3	36	71	47.27323618359375	3359.796980550232	Position_3	Position_3_71	9.0	2928.670711643768	1.1472088573127728
Position_3	36	72	38.36636355664062	2665.2922494884783	Position_3	Position_3_72	9.0	2928.670711643768	0.910068939772521
Position_3	36	73	55.69695841015625	2316.452047223585	Position_3	Position_3_73	9.0	2928.670711643768	0.7909568112297048
Position_3	36	75	65.48287075	1545.2045307807234	Position_3	Position_3_75	9.0	2928.670711643768	0.5276129284993772
Position_3	36	76	47.893175429687496	2421.07264975756	Position_3	Position_3_76	9.0	2928.670711643768	0.826679708350923
Position_3	36	77	54.994757125	2202.7926651934927	Position_3	Position_3_77	9.0	2928.670711643768	0.7521476062281979
Position_3	36	78	40.875431136718746	2564.218184242439	Position_3	Position_3_78	9.0	2928.670711643768	0.8755570143299676
Position_3	36	79	35.27966017382813	3556.978706192096	Position_3	Position_3_79	9.0	2928.670711643768	1.2145369201290914
Position_3	36	80	43.0496664296875	3455.4805658540736	Position_3	Position_3_80	9.0	2928.670711643768	1.1798801934665522
Position_3	36	83	46.68792893359375	3338.435064646196	Position_3	Position_3_83	9.0	2928.670711643768	1.139914791845083
Position_3	36	84	45.591907625	3950.146498958088	Position_3	Position_3_84	9.0	2928.670711643768	1.3487847859621607
Position_3	36	85	44.7293364375	3547.4172363216853	Position_3	Position_3_85	9.0	2928.670711643768	1.2112721386593288
Position_3	36	86	39.7201179375	2984.365089747623	Position_3	Position_3_86	9.0	2928.670711643768	1.0190169478195095
Position_3	36	87	42.175750546875	3322.535503326365	Position_3	Position_3_87	9.0	2928.670711643768	1.1344858573948498
Position_3	36	89	43.398856359375	1864.22731196824	Position_3	Position_3_89	9.0	2928.670711643768	0.6365438437843051
Position_3	36	90	45.7856513125	1436.5729586874172	Position_3	Position_3_90	9.0	2928.670711643768	0.49052047844638547
Position_3	36	91	42.85138642382813	2467.5014268397454	Position_3	Position_3_91	9.0	2928.670711643768	0.8425328996631434
Position_3	36	92	33.57911530273437	1600.9001142276072	Position_3	Position_3_92	9.0	2928.670711643768	0.5466302878854803
Position_3	36	93	33.40046234765625	4779.517528124794	Position_3	Position_3_93	9.0	2928.670711643768	1.6319750489949092
Position_3	36	94	27.637874451171875	4101.990039595056	Position_3	Position_3_94	9.0	2928.670711643768	1.4006320421365304
Position_3	36	95	34.6254762734375	1913.602008796367	Position_3	Position_3_95	9.0	2928.670711643768	0.6534029248110056
Position_3	36	97	24.2188240078125	2567.119651538961	Position_3	Position_3_97	9.0	2928.670711643768	0.8765477256738502
Position_3	36	99	7.920072606445312	2649.969693948575	Position_3	Position_3_99	9.0	2928.670711643768	0.9048370250068957
Position_3	36	100	17.793684068359376	3174.740717903612	Position_3	Position_3_100	9.0	2928.670711643768	1.0840210561335977
Position_3	36	101	16.53018682519531	4486.087055581779	Position_3	Position_3_101	9.0	2928.670711643768	1.531782674558139
Position_3	36	102	27.32755128125	2454.2299654968374	Position_3	Position_3_102	9.0	2928.670711643768	0.8380013347828229
Position_3	36	103	13.275991910156248	4541.97969706175	Position_3	Position_3_103	9.0	2928.670711643768	1.5508673197720082
Position_3	36	104	26.617483578125	3959.683461979386	Position_3	Position_3_104	9.0	2928.670711643768	1.352041199523228
Position_3	36	108	5.7498264140625	2180.6289776980066	Position_3	Position_3_108	9.0	2928.670711643768	0.7445797743762358
Position_3	36	110	12.7167899375	3388.7595115544345	Position_3	Position_3_110	9.0	2928.670711643768	1.1570981667831253
Position_3	36	111	1.8976043603515624	4337.524161453684	Position_3	Position_3_111	9.0	2928.670711643768	1.4810556011669789
Position_3	36	112	5.56312246875	4469.2954783763225	Position_3	Position_3_112	9.0	2928.670711643768	1.5260491596434385
Position_3	36	113	3.698787584228516	4986.035368163039	Position_3	Position_3_113	9.0	2928.670711643768	1.7024909452399783
Position_3	36	114	1.6734788756103516	4007.335003702743	Position_3	Position_3_114	9.0	2928.670711643768	1.3683119060707087
Position_3	36	115	10.589645268554689	3017.750259944859	Position_3	Position_3_115	9.0	2928.670711643768	1.030416375575079
Position_3	36	116	8.384419382324218	4395.448752477566	Position_3	Position_3_116	9.0	2928.670711643768	1.500834059289152
Position_3	37	1	68.83554536718749	3613.9073844378527	Position_3	Position_3_1	9.25	2993.567078991122	1.2072244546648994
Position_3	37	2	74.646161046875	3606.926790597623	Position_3	Position_3_2	9.25	2993.567078991122	1.204892589817367
Position_3	37	8	72.9890972421875	2932.015204230373	Position_3	Position_3_8	9.25	2993.567078991122	0.97943861849874
Position_3	37	10	56.90195534375	3576.69272161776	Position_3	Position_3_10	9.25	2993.567078991122	1.1947929100099406
Position_3	37	19	62.0383259375	3410.403344843064	Position_3	Position_3_19	9.25	2993.567078991122	1.1392440038432086
Position_3	37	20	83.58675320703125	1906.904458726416	Position_3	Position_3_20	9.25	2993.567078991122	0.6370007447332939
Position_3	37	23	55.79984575	3524.383355827604	Position_3	Position_3_23	9.25	2993.567078991122	1.1773189852874035
Position_3	37	24	70.04028753906249	3203.0612839533783	Position_3	Position_3_24	9.25	2993.567078991122	1.069981463396123
Position_3	37	26	63.7949235859375	2790.9385931917923	Position_3	Position_3_26	9.25	2993.567078991122	0.932312027607005
Position_3	37	27	59.68678688671875	2772.713057036052	Position_3	Position_3_27	9.25	2993.567078991122	0.9262237938461358
Position_3	37	29	62.76780232421875	2628.343310176372	Position_3	Position_3_29	9.25	2993.567078991122	0.8779971321244501
Position_3	37	30	42.74032851171875	3165.031269083155	Position_3	Position_3_30	9.25	2993.567078991122	1.0572775506837213
Position_3	37	31	59.75487585546875	2818.106750902195	Position_3	Position_3_31	9.25	2993.567078991122	0.9413875408637712
Position_3	37	33	73.53167211328125	2320.6980695463853	Position_3	Position_3_33	9.25	2993.567078991122	0.7752283507635634
Position_3	37	34	42.83228709375	2610.20828123148	Position_3	Position_3_34	9.25	2993.567078991122	0.8719391322646294
Position_3	37	35	54.29270141796875	3277.098379021504	Position_3	Position_3_35	9.25	2993.567078991122	1.0947135282253093
Position_3	37	39	62.29521413671875	2425.629277177959	Position_3	Position_3_39	9.25	2993.567078991122	0.8102805827205427
Position_3	37	40	67.8499190703125	2114.284025178268	Position_3	Position_3_40	9.25	2993.567078991122	0.7062758138998557
Position_3	37	41	60.174151253906246	2938.151319471828	Position_3	Position_3_41	9.25	2993.567078991122	0.9814883855757895
Position_3	37	43	52.492841070312494	2816.1708627238822	Position_3	Position_3_43	9.25	2993.567078991122	0.9407408581179931
Position_3	37	44	59.879875472656245	2852.6047808102057	Position_3	Position_3_44	9.25	2993.567078991122	0.9529115952770223
Position_3	37	45	62.938061140625	2727.2603108468074	Position_3	Position_3_45	9.25	2993.567078991122	0.911040320421327
Position_3	37	47	54.617647390625	3386.5811523373	Position_3	Position_3_47	9.25	2993.567078991122	1.1312862090528568
Position_3	37	49	50.22826415234375	2663.1647562302046	Position_3	Position_3_49	9.25	2993.567078991122	0.8896292235842372
Position_3	37	50	52.2342943203125	2195.292822860624	Position_3	Position_3_50	9.25	2993.567078991122	0.7333367734657448
Position_3	37	51	79.8827101875	2064.7736399850387	Position_3	Position_3_51	9.25	2993.567078991122	0.6897368876333645
Position_3	37	52	51.6979533125	2225.323427626875	Position_3	Position_3_52	9.25	2993.567078991122	0.7433684861262047
Position_3	37	55	48.015804203125	3533.320766169662	Position_3	Position_3_55	9.25	2993.567078991122	1.1803045239796148
Position_3	37	56	74.1801342734375	2309.808501159038	Position_3	Position_3_56	9.25	2993.567078991122	0.771590694382395
Position_3	37	58	53.2535075703125	2662.196204204955	Position_3	Position_3_58	9.25	2993.567078991122	0.8893056791305161
Position_3	37	59	54.165949664062495	1737.4313499770128	Position_3	Position_3_59	9.25	2993.567078991122	0.5803883140519283
Position_3	37	61	40.73904003125	3985.629365865356	Position_3	Position_3_61	9.25	2993.567078991122	1.3313980481134147
Position_3	37	62	36.22754794140625	3515.109820012466	Position_3	Position_3_62	9.25	2993.567078991122	1.1742211640024822
Position_3	37	63	63.436239882812494	1969.153072398788	Position_3	Position_3_63	9.25	2993.567078991122	0.6577948716159796
Position_3	37	65	44.77122134375	3740.6416490684855	Position_3	Position_3_65	9.25	2993.567078991122	1.2495599899265124
Position_3	37	67	51.6460547109375	2995.3995962407803	Position_3	Position_3_67	9.25	2993.567078991122	1.000612151724449
Position_3	37	68	71.81587793359374	1904.413714521571	Position_3	Position_3_68	9.25	2993.567078991122	0.6361687125325375
Position_3	37	71	43.92120626953125	2978.897280321857	Position_3	Position_3_71	9.25	2993.567078991122	0.9950995590604208
Position_3	37	72	44.848200976562495	2536.747716770767	Position_3	Position_3_72	9.25	2993.567078991122	0.8473996572763254
Position_3	37	73	53.338332824218746	2354.263238866344	Position_3	Position_3_73	9.25	2993.567078991122	0.7864407834347801
Position_3	37	75	67.553802765625	1661.1302705784624	Position_3	Position_3_75	9.25	2993.567078991122	0.5548999660760195
Position_3	37	76	40.28881108398437	2991.734561741464	Position_3	Position_3_76	9.25	2993.567078991122	0.999387848275551
Position_3	37	77	68.27976967968749	2032.2703640026032	Position_3	Position_3_77	9.25	2993.567078991122	0.6788791800474735
Position_3	37	78	45.6933131875	2928.433072356306	Position_3	Position_3_78	9.25	2993.567078991122	0.9782420086418218
Position_3	37	79	33.60994147070312	3548.789846944171	Position_3	Position_3_79	9.25	2993.567078991122	1.1854719648173602
Position_3	37	80	49.26484371875	3489.294970870824	Position_3	Position_3_80	9.25	2993.567078991122	1.1655977229836352
Position_3	37	83	55.343843070312495	3155.8696088209003	Position_3	Position_3_83	9.25	2993.567078991122	1.0542171013867767
Position_3	37	84	47.840112203125	3442.408115117945	Position_3	Position_3_84	9.25	2993.567078991122	1.1499351857777944
Position_3	37	85	63.03089319140625	3373.252893806868	Position_3	Position_3_85	9.25	2993.567078991122	1.1268339091114357
Position_3	37	86	41.45430175390625	3081.3689917708825	Position_3	Position_3_86	9.25	2993.567078991122	1.0293301972071898
Position_3	37	87	47.39928084375	3335.020460535433	Position_3	Position_3_87	9.25	2993.567078991122	1.1140623786053212
Position_3	37	89	45.2838331171875	2034.780634144106	Position_3	Position_3_89	9.25	2993.567078991122	0.6797177348803082
Position_3	37	90	48.736613492187495	1471.6646734687424	Position_3	Position_3_90	9.25	2993.567078991122	0.4916090518889311
Position_3	37	91	49.985361851562494	2634.3693410271594	Position_3	Position_3_91	9.25	2993.567078991122	0.8800101255506131
Position_3	37	92	46.438423625	1414.067112814227	Position_3	Position_3_92	9.25	2993.567078991122	0.47236860758463084
Position_3	37	93	37.56253054296875	4782.800643119194	Position_3	Position_3_93	9.25	2993.567078991122	1.5976928249528557
Position_3	37	94	33.79937240625	3725.498873057165	Position_3	Position_3_94	9.25	2993.567078991122	1.2445015510768895
Position_3	37	95	49.441455980468746	2010.737903088489	Position_3	Position_3_95	9.25	2993.567078991122	0.6716862692671441
Position_3	37	97	35.76241283398437	2236.72721066371	Position_3	Position_3_97	9.25	2993.567078991122	0.7471779157250492
Position_3	37	99	24.944167015625	1685.6102202492957	Position_3	Position_3_99	9.25	2993.567078991122	0.5630774844094598
Position_3	37	100	34.34817334179687	2784.9737729243006	Position_3	Position_3_100	9.25	2993.567078991122	0.9303194815540528
Position_3	37	101	24.744834167968747	4004.907094226727	Position_3	Position_3_101	9.25	2993.567078991122	1.3378377663000096
Position_3	37	102	37.66613017578125	2607.74384278997	Position_3	Position_3_102	9.25	2993.567078991122	0.8711158874946006
Position_3	37	103	23.42900548828125	4741.328824357546	Position_3	Position_3_103	9.25	2993.567078991122	1.5838391788953823
Position_3	37	104	31.1066242265625	3290.7888875296785	Position_3	Position_3_104	9.25	2993.567078991122	1.0992868376407736
Position_3	37	108	28.608046070312497	1676.3781994769724	Position_3	Position_3_108	9.25	2993.567078991122	0.5599935312095754
Position_3	37	110	25.5370131328125	3603.305765952448	Position_3	Position_3_110	9.25	2993.567078991122	1.203682987844327
Position_3	37	111	9.985052816406249	3144.0756981454733	Position_3	Position_3_111	9.25	2993.567078991122	1.0502773497913651
Position_3	37	112	19.10687284472656	3818.820320764976	Position_3	Position_3_112	9.25	2993.567078991122	1.2756755469304455
Position_3	37	113	28.73342523046875	3087.545643903544	Position_3	Position_3_113	9.25	2993.567078991122	1.031393505618085
Position_3	37	114	7.6726079912109375	2228.211124010815	Position_3	Position_3_114	9.25	2993.567078991122	0.7443331200588151
Position_3	37	115	18.756032163085937	3677.1814386772594	Position_3	Position_3_115	9.25	2993.567078991122	1.2283611295981134
Position_3	37	116	17.139093329101563	3636.140002302543	Position_3	Position_3_116	9.25	2993.567078991122	1.2146512526213302
Position_3	37	120	6.142643638183594	4966.847049195458	Position_3	Position_3_120	9.25	2993.567078991122	1.659173460335274
Position_3	37	124	13.5595625	2188.6891016333807	Position_3	Position_3_124	9.25	2993.567078991122	0.7311308027782704
Position_3	37	130	18.621705147460936	2740.207351005712	Position_3	Position_3_130	9.25	2993.567078991122	0.9153652745036213
Position_3	37	132	12.489477494140624	5145.813653107191	Position_3	Position_3_132	9.25	2993.567078991122	1.7189571896419338
Position_3	37	133	5.561766772460937	6178.663565045608	Position_3	Position_3_133	9.25	2993.567078991122	2.0639803291556484
Position_3	37	135	15.065176961914062	3530.9148559844566	Position_3	Position_3_135	9.25	2993.567078991122	1.1795008305524355
Position_3	37	137	9.769735620605468	4154.516087816958	Position_3	Position_3_137	9.25	2993.567078991122	1.3878145964970638
Position_3	37	138	14.393034959960938	6040.70948893039	Position_3	Position_3_138	9.25	2993.567078991122	2.0178968199256793
Position_3	37	139	6.626342556152343	4439.287260802129	Position_3	Position_3_139	9.25	2993.567078991122	1.4829423038344733
Position_3	37	140	5.048574311279297	3278.7474204386863	Position_3	Position_3_140	9.25	2993.567078991122	1.0952643899142807
Position_3	37	141	7.857194554687499	4507.037011771579	Position_3	Position_3_141	9.25	2993.567078991122	1.5055740836415532
Position_3	37	142	19.33975625097656	4850.634828107427	Position_3	Position_3_142	9.25	2993.567078991122	1.620352809913371
Position_3	37	143	14.599511534179689	4850.843962495049	Position_3	Position_3_143	9.25	2993.567078991122	1.6204226711799148
Position_3	38	1	66.8904136484375	3632.157592662741	Position_3	Position_3_1	9.5	3135.6999933498164	1.1583243296124663
Position_3	38	2	66.98940157421875	3797.5459901889753	Position_3	Position_3_2	9.5	3135.6999933498164	1.2110680225285582
Position_3	38	8	73.68564177734375	2782.8171366991464	Position_3	Position_3_8	9.5	3135.6999933498164	0.8874628129607224
Position_3	38	10	67.84184468359375	3499.8177945405164	Position_3	Position_3_10	9.5	3135.6999933498164	1.1161201014009376
Position_3	38	19	62.5755820078125	3304.6048441507774	Position_3	Position_3_19	9.5	3135.6999933498164	1.0538651182061975
Position_3	38	20	74.73248367578125	1834.5378700828808	Position_3	Position_3_20	9.5	3135.6999933498164	0.5850489121961806
Position_3	38	23	58.39716226953125	3154.3174927919176	Position_3	Position_3_23	9.5	3135.6999933498164	1.005937270619506
Position_3	38	24	59.85481523828125	3258.695533034944	Position_3	Position_3_24	9.5	3135.6999933498164	1.0392242688860467
Position_3	38	26	70.18838208593749	2670.2540214466635	Position_3	Position_3_26	9.5	3135.6999933498164	0.8515655283061934
Position_3	38	27	67.52462475	2710.188718086526	Position_3	Position_3_27	9.5	3135.6999933498164	0.8643010249176536
Position_3	38	29	61.65196159375	2665.5993470950407	Position_3	Position_3_29	9.5	3135.6999933498164	0.8500811151411921
Position_3	38	30	45.5575407890625	3345.938161840168	Position_3	Position_3_30	9.5	3135.6999933498164	1.067046646342515
Position_3	38	31	48.90361759765625	3293.8540923013625	Position_3	Position_3_31	9.5	3135.6999933498164	1.0504366167959176
Position_3	38	33	69.38211323828125	2560.2584667186675	Position_3	Position_3_33	9.5	3135.6999933498164	0.8164870593961336
Position_3	38	34	43.7656196484375	2700.232152146677	Position_3	Position_3_34	9.5	3135.6999933498164	0.861125795794662
Position_3	38	35	57.337946230468745	2877.1239955001856	Position_3	Position_3_35	9.5	3135.6999933498164	0.9175380302968976
Position_3	38	39	48.58894528125	2654.4623074848896	Position_3	Position_3_39	9.5	3135.6999933498164	0.8465294234507337
Position_3	38	40	52.779796351562496	2384.8573585972053	Position_3	Position_3_40	9.5	3135.6999933498164	0.7605502323739529
Position_3	38	41	58.2958554921875	3131.442901315812	Position_3	Position_3_41	9.5	3135.6999933498164	0.9986423790403952
Position_3	38	43	49.47633233984375	3200.877251346533	Position_3	Position_3_43	9.5	3135.6999933498164	1.0207855528701548
Position_3	38	44	55.49550428125	2711.59245104892	Position_3	Position_3_44	9.5	3135.6999933498164	0.864748686672723
Position_3	38	45	58.6922855234375	2705.7291627877253	Position_3	Position_3_45	9.5	3135.6999933498164	0.8628788367911561
Position_3	38	47	56.13236178515625	3169.074191612938	Position_3	Position_3_47	9.5	3135.6999933498164	1.0106433008048925
Position_3	38	49	44.561952789062495	3104.5777610761256	Position_3	Position_3_49	9.5	3135.6999933498164	0.9900748692988185
Position_3	38	50	54.20610323046875	2404.385727530444	Position_3	Position_3_50	9.5	3135.6999933498164	0.7667779866153198
Position_3	38	51	78.09816673828125	2042.4173099169727	Position_3	Position_3_51	9.5	3135.6999933498164	0.6513433409600808
Position_3	38	52	56.27649452734375	2395.0911382343224	Position_3	Position_3_52	9.5	3135.6999933498164	0.7638138671792024
Position_3	38	55	50.1321669921875	3402.407233775252	Position_3	Position_3_55	9.5	3135.6999933498164	1.0850550884941377
Position_3	38	56	69.63773802734374	2346.459656587093	Position_3	Position_3_56	9.5	3135.6999933498164	0.748304895737302
Position_3	38	58	61.001752496093744	2750.795288120265	Position_3	Position_3_58	9.5	3135.6999933498164	0.8772507873693733
Position_3	38	59	51.214384375	1797.4739896407054	Position_3	Position_3_59	9.5	3135.6999933498164	0.5732289420074571
Position_3	38	61	45.856958597656245	3264.114880920848	Position_3	Position_3_61	9.5	3135.6999933498164	1.0409525426040034
Position_3	38	62	37.35896293164063	3658.661772113785	Position_3	Position_3_62	9.5	3135.6999933498164	1.1667767260493875
Position_3	38	63	60.4409595625	1815.7152405082056	Position_3	Position_3_63	9.5	3135.6999933498164	0.5790462239241538
Position_3	38	65	48.31244562890625	3539.893344988931	Position_3	Position_3_65	9.5	3135.6999933498164	1.128900517427154
Position_3	38	67	50.286822953125	3377.6821598022534	Position_3	Position_3_67	9.5	3135.6999933498164	1.0771700631328354
Position_3	38	68	64.5034315234375	1741.476932966306	Position_3	Position_3_68	9.5	3135.6999933498164	0.5553710293266656
Position_3	38	71	46.05958255078125	2888.7138139877825	Position_3	Position_3_71	9.5	3135.6999933498164	0.9212341168205372
Position_3	38	72	45.77682823828125	2712.427621394228	Position_3	Position_3_72	9.5	3135.6999933498164	0.8650150292268829
Position_3	38	73	49.023163234375	2525.7933756823927	Position_3	Position_3_73	9.5	3135.6999933498164	0.8054958640938509
Position_3	38	75	62.595172664062495	1821.0334744766687	Position_3	Position_3_75	9.5	3135.6999933498164	0.5807422515989129
Position_3	38	76	42.92710524609375	3027.8105665876524	Position_3	Position_3_76	9.5	3135.6999933498164	0.9655931922725466
Position_3	38	77	69.19544048828125	2416.111575880764	Position_3	Position_3_77	9.5	3135.6999933498164	0.7705174541585121
Position_3	38	78	41.477323894531246	3193.002297181767	Position_3	Position_3_78	9.5	3135.6999933498164	1.0182741665189519
Position_3	38	79	34.69569172265625	3401.430959883019	Position_3	Position_3_79	9.5	3135.6999933498164	1.0847437468816419
Position_3	38	80	48.550632238281246	3672.701915082464	Position_3	Position_3_80	9.5	3135.6999933498164	1.1712542407983926
Position_3	38	83	53.977145234374994	3135.223766218286	Position_3	Position_3_83	9.5	3135.6999933498164	0.9998481273296105
Position_3	38	84	47.1385400234375	3479.558035372618	Position_3	Position_3_84	9.5	3135.6999933498164	1.1096591009191106
Position_3	38	85	53.89715525390625	3876.6565864275135	Position_3	Position_3_85	9.5	3135.6999933498164	1.2362970292595323
Position_3	38	86	34.73657577929687	3852.955370179129	Position_3	Position_3_86	9.5	3135.6999933498164	1.2287385203783736
Position_3	38	87	50.2099785	3475.171488358349	Position_3	Position_3_87	9.5	3135.6999933498164	1.1082601957229592
Position_3	38	89	53.362951125	2038.29842155528	Position_3	Position_3_89	9.5	3135.6999933498164	0.6500297942654264
Position_3	38	90	57.8406015	1450.5068809872337	Position_3	Position_3_90	9.5	3135.6999933498164	0.46257833468235626
Position_3	38	91	48.65083678125	3135.6999933498164	Position_3	Position_3_91	9.5	3135.6999933498164	1.0
Position_3	38	92	47.914689796875	1484.910951540545	Position_3	Position_3_92	9.5	3135.6999933498164	0.4735500700608285
Position_3	38	93	40.93879921484375	4144.546619805138	Position_3	Position_3_93	9.5	3135.6999933498164	1.321729319958823
Position_3	38	94	34.835420726562496	3665.6668688280943	Position_3	Position_3_94	9.5	3135.6999933498164	1.1690107078490386
Position_3	38	95	60.800646714843744	1846.71046350529	Position_3	Position_3_95	9.5	3135.6999933498164	0.5889308503433964
Position_3	38	97	35.464185646484374	2477.222162730688	Position_3	Position_3_97	9.5	3135.6999933498164	0.7900061128246879
Position_3	38	99	37.9844003515625	1537.6048972587632	Position_3	Position_3_99	9.5	3135.6999933498164	0.49035459403632725
Position_3	38	100	41.7371548515625	2920.6088722490235	Position_3	Position_3_100	9.5	3135.6999933498164	0.9314057079577264
Position_3	38	101	30.615765984375	3914.727497379899	Position_3	Position_3_101	9.5	3135.6999933498164	1.2484381495941073
Position_3	38	102	48.4518002890625	2375.2550011719645	Position_3	Position_3_102	9.5	3135.6999933498164	0.7574879632010073
Position_3	38	103	33.600491890625	4472.306976185733	Position_3	Position_3_103	9.5	3135.6999933498164	1.4262547391876101
Position_3	38	104	35.59393994921875	3250.4315855937184	Position_3	Position_3_104	9.5	3135.6999933498164	1.0365888294438959
Position_3	38	108	49.753715859375	1632.4868265890775	Position_3	Position_3_108	9.5	3135.6999933498164	0.5206132059990595
Position_3	38	110	32.444185640625	3795.5645231484937	Position_3	Position_3_110	9.5	3135.6999933498164	1.2104361167197488
Position_3	38	111	28.369505914062497	2376.352714254884	Position_3	Position_3_111	9.5	3135.6999933498164	0.7578380327501503
Position_3	38	112	38.36599701171875	3148.019448706466	Position_3	Position_3_112	9.5	3135.6999933498164	1.0039287736016764
Position_3	38	113	44.68202874609375	2671.648311785816	Position_3	Position_3_113	9.5	3135.6999933498164	0.8520101787326084
Position_3	38	114	30.65934063671875	1569.2553177648012	Position_3	Position_3_114	9.5	3135.6999933498164	0.5004481682217283
[truncated: 5,361 more rows]
