# Supplementary material for: Real-time assessment of mitochondrial DNA heteroplasmy dynamics at the single-cell level
Source: EMBO J. 2024 Aug 5;43(22):4. doi: 10.1038/s44318-024-00183-5 (PMC11574196; doi:10.1038/s44318-024-00183-5)
Supplement: Supplementary file 15 — Source data Fig. 2 [file 44318_2024_183_MOESM15_ESM.zip › Figure 2/2D/normalised/df_ng_ypg_norm.csv]

Position_n	frame_i	Cell_ID	cell_vol_fl	_NG_3D_concentration_autoBkgr_from_vol_fl_meanProj	exp_pos	exp_pos_cell	time	norm_factor	_NG_3D_concentration_autoBkgr_from_vol_fl_meanProj_norm
Position_1	0	1	44.2285476875	3341.139821023925	Position_1	Position_1_1	0.0	4305.331326574241	0.776047083856488
Position_1	0	2	28.14184512304688	4480.667047377528	Position_1	Position_1_2	0.0	4305.331326574241	1.0407252560844842
Position_1	0	3	47.030692628906245	4305.331326574241	Position_1	Position_1_3	0.0	4305.331326574241	1.0
Position_1	0	4	10.21456712890625	6281.696396338641	Position_1	Position_1_4	0.0	4305.331326574241	1.4590506327737143
Position_1	0	5	56.50806253125	3808.528584917504	Position_1	Position_1_5	0.0	4305.331326574241	0.8846075472541985
Position_1	1	1	41.91472896875	3280.15163283464	Position_1	Position_1_1	0.25	4137.118136423858	0.792859068721208
Position_1	1	2	32.43662337695312	4137.118136423858	Position_1	Position_1_2	0.25	4137.118136423858	1.0
Position_1	1	3	51.085828492187495	4315.713692644255	Position_1	Position_1_3	0.25	4137.118136423858	1.0431690733334427
Position_1	1	4	13.411392564453124	5070.472354849613	Position_1	Position_1_4	0.25	4137.118136423858	1.2256049229555117
Position_1	1	5	57.569514234375	3702.313347384715	Position_1	Position_1_5	0.25	4137.118136423858	0.8949015293493673
Position_1	2	1	45.38660607421875	3332.201863387219	Position_1	Position_1_1	0.5	4238.56511640242	0.7861627158899241
Position_1	2	2	34.85606682421875	4139.402372674893	Position_1	Position_1_2	0.5	4238.56511640242	0.9766046430798511
Position_1	2	3	51.4272091953125	4337.727860129949	Position_1	Position_1_3	0.5	4238.56511640242	1.0233953569201493
Position_1	2	4	13.768224045898435	5229.394579174129	Position_1	Position_1_4	0.5	4238.56511640242	1.2337653039556693
Position_1	2	5	50.39264265234375	3579.241315359748	Position_1	Position_1_5	0.5	4238.56511640242	0.8444464617303583
Position_1	2	11	6.441098291503906	5785.570547896052	Position_1	Position_1_11	0.5	4238.56511640242	1.3649832877421235
Position_1	3	1	51.203632390625	3113.3468315395185	Position_1	Position_1_1	0.75	3791.4468668310824	0.8211500624672278
Position_1	3	2	35.29246325	3771.876408309628	Position_1	Position_1_2	0.75	3791.4468668310824	0.9948382611681404
Position_1	3	3	52.344133015625	3971.2005079346254	Position_1	Position_1_3	0.75	3791.4468668310824	1.0474103020343213
Position_1	3	4	18.600125790039066	4800.218432634544	Position_1	Position_1_4	0.75	3791.4468668310824	1.2660650673041345
Position_1	3	5	55.93793180078125	3166.9471946405074	Position_1	Position_1_5	0.75	3791.4468668310824	0.8352872414871697
Position_1	3	11	21.869133279296875	3614.0217721543336	Position_1	Position_1_11	0.75	3791.4468668310824	0.9532038557024427
Position_1	3	13	4.785902306152344	4950.29307580373	Position_1	Position_1_13	0.75	3791.4468668310824	1.305647487535865
Position_1	3	14	2.3990844439697265	3811.017325352537	Position_1	Position_1_14	0.75	3791.4468668310824	1.0051617388318597
Position_1	4	1	49.0417036484375	3247.1032681090346	Position_1	Position_1_1	1.0	3390.221650209109	0.9577849483406942
Position_1	4	2	35.38234734375	3390.221650209109	Position_1	Position_1_2	1.0	3390.221650209109	1.0
Position_1	4	3	49.42935219921875	3326.674812359364	Position_1	Position_1_3	1.0	3390.221650209109	0.9812558456625319
Position_1	4	4	20.16643333203125	4490.835903704191	Position_1	Position_1_4	1.0	3390.221650209109	1.3246437451743593
Position_1	4	5	58.60441352734375	2826.747932297127	Position_1	Position_1_5	1.0	3390.221650209109	0.83379443114664
Position_1	4	11	30.77617228125	3427.9085715340257	Position_1	Position_1_11	1.0	3390.221650209109	1.011116359109615
Position_1	4	13	18.638414136718747	4632.061777412823	Position_1	Position_1_13	1.0	3390.221650209109	1.3663005712700576
Position_1	4	14	11.381660458007811	3567.493526081441	Position_1	Position_1_14	1.0	3390.221650209109	1.0522891699017372
Position_1	4	16	1.9949693175048828	3183.077955847967	Position_1	Position_1_16	1.0	3390.221650209109	0.9388996603368498
Position_1	5	1	48.633138640625	2791.120544039144	Position_1	Position_1_1	1.25	3223.844229955532	0.865774009210626
Position_1	5	2	42.658547400390624	2343.3398997913564	Position_1	Position_1_2	1.25	3223.844229955532	0.7268775203272397
Position_1	5	3	45.7711454921875	3315.010098440907	Position_1	Position_1_3	1.25	3223.844229955532	1.0282786207963381
Position_1	5	4	24.054016572265624	4010.626099671807	Position_1	Position_1_4	1.25	3223.844229955532	1.2440508329793365
Position_1	5	5	61.035978953125	2840.316140806327	Position_1	Position_1_5	1.25	3223.844229955532	0.8810339266440007
Position_1	5	11	33.494861962890624	3185.635715998636	Position_1	Position_1_11	1.25	3223.844229955532	0.9881481513275774
Position_1	5	13	29.506681638671875	3509.379472933634	Position_1	Position_1_13	1.25	3223.844229955532	1.0885698013337453
Position_1	5	14	20.490960767578123	3532.191624441557	Position_1	Position_1_14	1.25	3223.844229955532	1.0956458725954878
Position_1	5	16	9.291007805664062	3223.844229955532	Position_1	Position_1_16	1.25	3223.844229955532	1.0
Position_1	6	1	50.37722696875	2479.027356686256	Position_1	Position_1_1	1.5	2964.0948892340566	0.8363522253253014
Position_1	6	2	47.52196680859375	2297.242381195685	Position_1	Position_1_2	1.5	2964.0948892340566	0.7750232253156069
Position_1	6	3	51.709329203124994	3399.235557392763	Position_1	Position_1_3	1.5	2964.0948892340566	1.1468038927293416
Position_1	6	4	25.13980581835937	3937.652113904424	Position_1	Position_1_4	1.5	2964.0948892340566	1.3284500871434455
Position_1	6	5	58.154337957031245	2923.024788867345	Position_1	Position_1_5	1.5	2964.0948892340566	0.986144134414899
Position_1	6	11	38.977718892578125	3005.164989600768	Position_1	Position_1_11	1.5	2964.0948892340566	1.0138558655851009
Position_1	6	13	31.54206399609375	3337.011747496083	Position_1	Position_1_13	1.5	2964.0948892340566	1.1258113765576483
Position_1	6	14	23.6217665234375	2876.066099347569	Position_1	Position_1_14	1.5	2964.0948892340566	0.9703016289369755
Position_1	6	16	21.39528038183593	2792.740974836849	Position_1	Position_1_16	1.5	2964.0948892340566	0.9421901387099363
Position_1	6	19	3.239689419677734	4460.583373866205	Position_1	Position_1_19	1.5	2964.0948892340566	1.5048719897826388
Position_1	7	1	50.234820367187496	2520.297939960617	Position_1	Position_1_1	1.75	2825.6149145459913	0.8919467146731028
Position_1	7	3	51.4676175234375	3429.733082084208	Position_1	Position_1_3	1.75	2825.6149145459913	1.213800601217199
Position_1	7	4	25.300178320312497	4140.576876852599	Position_1	Position_1_4	1.75	2825.6149145459913	1.4653719640058915
Position_1	7	5	54.49195627734375	2746.290868015369	Position_1	Position_1_5	1.75	2825.6149145459913	0.9719268021547205
Position_1	7	11	42.155931125	2835.448042329356	Position_1	Position_1_11	1.75	2825.6149145459913	1.0034799957109317
Position_1	7	13	37.741898390625	2961.513533323141	Position_1	Position_1_13	1.75	2825.6149145459913	1.048095236926149
Position_1	7	16	28.7481546171875	2196.0912715707364	Position_1	Position_1_16	1.75	2825.6149145459913	0.7772082672219317
Position_1	7	19	16.872106947265625	2241.2646660579403	Position_1	Position_1_19	1.75	2825.6149145459913	0.7931953694468865
Position_1	7	21	3.498109763671875	3313.707993412639	Position_1	Position_1_21	1.75	2825.6149145459913	1.1727387112638712
Position_1	7	22	1.90832563684082	2815.781786762626	Position_1	Position_1_22	1.75	2825.6149145459913	0.9965200042890681
Position_1	8	1	51.4618151953125	2568.9533005831854	Position_1	Position_1_1	2.0	2975.020565026446	0.8635077453860723
Position_1	8	3	48.833059	3137.57881578894	Position_1	Position_1_3	2.0	2975.020565026446	1.054641051115238
Position_1	8	4	23.89386763671875	4031.175798612076	Position_1	Position_1_4	2.0	2975.020565026446	1.35500770851856
Position_1	8	5	60.818152484375	2415.751182959232	Position_1	Position_1_5	2.0	2975.020565026446	0.8120115912334064
Position_1	8	11	42.79755371289063	2655.968449587232	Position_1	Position_1_11	2.0	2975.020565026446	0.8927563327830718
Position_1	8	13	43.1410063046875	2975.020565026446	Position_1	Position_1_13	2.0	2975.020565026446	1.0
Position_1	8	16	39.09894127734375	1969.2117669362617	Position_1	Position_1_16	2.0	2975.020565026446	0.6619153460940048
Position_1	8	19	27.62732003710937	2045.425288146465	Position_1	Position_1_19	2.0	2975.020565026446	0.6875331593307095
Position_1	8	21	13.001751318359377	3307.656967150789	Position_1	Position_1_21	2.0	2975.020565026446	1.111809782438054
Position_1	8	22	4.330783168701172	3360.043317981023	Position_1	Position_1_22	2.0	2975.020565026446	1.1294185181375895
Position_1	8	24	1.6203459470214845	3640.3748702612447	Position_1	Position_1_24	2.0	2975.020565026446	1.2236469599761857
Position_1	9	1	50.814273296875	2581.763352296068	Position_1	Position_1_1	2.25	2678.3950877883385	0.9639217769130307
Position_1	9	3	46.2928974921875	2704.4732895155994	Position_1	Position_1_3	2.25	2678.3950877883385	1.0097365029700658
Position_1	9	4	23.514699011718747	3087.1996869869927	Position_1	Position_1_4	2.25	2678.3950877883385	1.1526304319562581
Position_1	9	5	62.314570828125	2504.542262209338	Position_1	Position_1_5	2.25	2678.3950877883385	0.9350906718834531
Position_1	9	11	45.49421950390625	2427.7076927802536	Position_1	Position_1_11	2.25	2678.3950877883385	0.9064038773999217
Position_1	9	13	50.4208588125	2652.3168860610776	Position_1	Position_1_13	2.25	2678.3950877883385	0.9902634970299342
Position_1	9	16	46.51872555859375	1838.5755295136244	Position_1	Position_1_16	2.25	2678.3950877883385	0.6864467224780538
Position_1	9	19	30.74814329296875	2084.830490604797	Position_1	Position_1_19	2.25	2678.3950877883385	0.7783879608016783
Position_1	9	21	28.6344165078125	3096.586667193317	Position_1	Position_1_21	2.25	2678.3950877883385	1.1561351352948817
Position_1	9	22	11.350972069335937	3565.597708528921	Position_1	Position_1_22	2.25	2678.3950877883385	1.3312441188328128
Position_1	9	24	7.8395315087890625	2905.190610918451	Position_1	Position_1_24	2.25	2678.3950877883385	1.084675903179537
Position_1	9	26	2.1102995251464844	4475.464888291554	Position_1	Position_1_26	2.25	2678.3950877883385	1.6709502301197583
Position_1	10	1	48.52737093359375	2351.7184650675395	Position_1	Position_1_1	2.5	2513.7075941491034	0.9355576879909941
Position_1	10	3	45.2301355859375	2864.223960794764	Position_1	Position_1_3	2.5	2513.7075941491034	1.1394419810249694
Position_1	10	4	21.911280746093748	3225.1923589949743	Position_1	Position_1_4	2.5	2513.7075941491034	1.283041976124001
Position_1	10	5	64.2407046015625	2540.1555285620566	Position_1	Position_1_5	2.5	2513.7075941491034	1.0105214840717804
Position_1	10	11	41.48482376757812	2508.8279583250064	Position_1	Position_1_11	2.5	2513.7075941491034	0.9980587894011799
Position_1	10	13	57.9943008046875	2565.32678675399	Position_1	Position_1_13	2.5	2513.7075941491034	1.0205350824117472
Position_1	10	16	41.86247162109375	2087.4213983005125	Position_1	Position_1_16	2.5	2513.7075941491034	0.8304153606247547
Position_1	10	19	30.23158011328125	2366.190136229125	Position_1	Position_1_19	2.5	2513.7075941491034	0.9413147900482381
Position_1	10	21	40.406401814453126	2518.5872299732005	Position_1	Position_1_21	2.5	2513.7075941491034	1.0019412105988201
Position_1	10	22	21.98682279492188	2483.0218724176457	Position_1	Position_1_22	2.5	2513.7075941491034	0.9877926446962718
Position_1	10	24	21.186126209960936	2170.8726029752925	Position_1	Position_1_24	2.5	2513.7075941491034	0.8636138141238892
Position_1	10	26	7.670350880371093	3617.646634475288	Position_1	Position_1_26	2.5	2513.7075941491034	1.4391676434028002
Position_1	11	1	47.36915137109375	2289.526023218697	Position_1	Position_1_1	2.75	2299.004412291656	0.9958771766499086
Position_1	11	3	48.420911730468745	3002.9774237069514	Position_1	Position_1_3	2.75	2299.004412291656	1.3062077687417626
Position_1	11	4	24.30127321875	2962.262975144013	Position_1	Position_1_4	2.75	2299.004412291656	1.2884981687317505
Position_1	11	5	66.47716934374999	2238.0200535603244	Position_1	Position_1_5	2.75	2299.004412291656	0.9734735790826333
Position_1	11	11	37.7222141484375	2356.6396796554136	Position_1	Position_1_11	2.75	2299.004412291656	1.0250696636577163
Position_1	11	13	54.5219713671875	2727.1862645461347	Position_1	Position_1_13	2.75	2299.004412291656	1.1862466422270435
Position_1	11	16	50.83933873046875	1753.5998572976546	Position_1	Position_1_16	2.75	2299.004412291656	0.7627648941959445
Position_1	11	21	42.317317474609375	2368.7015439539155	Position_1	Position_1_21	2.75	2299.004412291656	1.0303162235312044
Position_1	11	22	23.6912488828125	2299.004412291656	Position_1	Position_1_22	2.75	2299.004412291656	1.0
Position_1	11	24	30.167211185546872	2425.926219076253	Position_1	Position_1_24	2.75	2299.004412291656	1.055207291515409
Position_1	11	26	26.07069733984375	2237.629882627491	Position_1	Position_1_26	2.75	2299.004412291656	0.9733038660839338
Position_1	11	31	4.926104438964844	2267.270144633088	Position_1	Position_1_31	2.75	2299.004412291656	0.9861965172885705
Position_1	11	32	9.043142200683594	1973.1816119637087	Position_1	Position_1_32	2.75	2299.004412291656	0.8582765658969893
Position_1	12	1	46.7052579296875	2316.0031355006704	Position_1	Position_1_1	3.0	2316.0031355006704	1.0
Position_1	12	3	51.8464326015625	2634.1813295325715	Position_1	Position_1_3	3.0	2316.0031355006704	1.137382453915857
Position_1	12	4	22.677349234375	3248.080557457941	Position_1	Position_1_4	3.0	2316.0031355006704	1.40245084631795
Position_1	12	5	64.0901768203125	2090.362687894065	Position_1	Position_1_5	3.0	2316.0031355006704	0.9025733410512733
Position_1	12	11	49.3020389296875	1934.376678046219	Position_1	Position_1_11	3.0	2316.0031355006704	0.8352219599340258
Position_1	12	13	53.04729095703125	2435.853485451202	Position_1	Position_1_13	3.0	2316.0031355006704	1.0517487857047405
Position_1	12	16	45.15263603125	1619.7261376121724	Position_1	Position_1_16	3.0	2316.0031355006704	0.6993626704490719
Position_1	12	21	51.488294816406246	2228.088473303288	Position_1	Position_1_21	3.0	2316.0031355006704	0.9620403526878745
Position_1	12	22	36.3904030703125	1824.698772399544	Position_1	Position_1_22	3.0	2316.0031355006704	0.787865415391626
Position_1	12	24	31.841323228515623	2316.09930709857	Position_1	Position_1_24	3.0	2316.0031355006704	1.0000415248133414
Position_1	12	26	26.891612386718748	2208.245636606528	Position_1	Position_1_26	3.0	2316.0031355006704	0.9534726455062215
Position_1	12	31	11.382714599609374	2583.0351910924123	Position_1	Position_1_31	3.0	2316.0031355006704	1.1152986589260447
Position_1	12	32	17.116108882812497	2933.802656789036	Position_1	Position_1_32	3.0	2316.0031355006704	1.2667524546139315
Position_1	12	35	12.675353463867188	2277.1789127087063	Position_1	Position_1_35	3.0	2316.0031355006704	0.9832365413514127
Position_1	12	36	7.127354872558594	3448.384089514844	Position_1	Position_1_36	3.0	2316.0031355006704	1.4889375738126438
Position_1	13	1	54.827779015625	1949.2838608590584	Position_1	Position_1_1	3.25	2140.1847000436355	0.9108016989465045
Position_1	13	3	49.30983255859375	2169.1906668782044	Position_1	Position_1_3	3.25	2140.1847000436355	1.01355302036968
Position_1	13	5	63.6647559453125	2079.6233696308163	Position_1	Position_1_5	3.25	2140.1847000436355	0.971702755182025
Position_1	13	11	43.6370741640625	2149.304983183809	Position_1	Position_1_11	3.25	2140.1847000436355	1.0042614467526974
Position_1	13	13	52.1799936796875	1970.6120403297764	Position_1	Position_1_13	3.25	2140.1847000436355	0.9207672778380288
Position_1	13	16	47.569794421875	1566.4231783428322	Position_1	Position_1_16	3.25	2140.1847000436355	0.7319102777956009
Position_1	13	21	54.2388427109375	2152.270602247311	Position_1	Position_1_21	3.25	2140.1847000436355	1.005647130457212
Position_1	13	24	35.06032853125	2262.851965651697	Position_1	Position_1_24	3.25	2140.1847000436355	1.0573162052815164
Position_1	13	26	36.401557994140624	1851.98771179216	Position_1	Position_1_26	3.25	2140.1847000436355	0.8653401324448309
Position_1	13	31	24.223334330078124	1728.0425481712523	Position_1	Position_1_31	3.25	2140.1847000436355	0.8074268300936923
Position_1	13	32	31.03242357617188	2241.606299931066	Position_1	Position_1_32	3.25	2140.1847000436355	1.0473891808895572
Position_1	13	35	26.678756371093748	2305.9599181242024	Position_1	Position_1_35	3.25	2140.1847000436355	1.077458369867417
Position_1	13	36	28.893363597656247	2131.064416903462	Position_1	Position_1_36	3.25	2140.1847000436355	0.9957385532473028
Position_1	13	39	0.9054439453125	2238.2600912081766	Position_1	Position_1_39	3.25	2140.1847000436355	1.0458256668980679
Position_1	14	1	48.12038648828125	2066.253245620101	Position_1	Position_1_1	3.5	2066.253245620101	1.0
Position_1	14	3	56.204958476562496	2120.3687597231174	Position_1	Position_1_3	3.5	2066.253245620101	1.0261901653235035
Position_1	14	5	68.958922828125	1906.8322103266028	Position_1	Position_1_5	3.5	2066.253245620101	0.9228453551705591
Position_1	14	11	48.5255668046875	1870.5142027520608	Position_1	Position_1_11	3.5	2066.253245620101	0.905268609603903
Position_1	14	13	50.1902318671875	2193.418647028846	Position_1	Position_1_13	3.5	2066.253245620101	1.061543957246432
Position_1	14	16	50.40727325390625	1422.709464974825	Position_1	Position_1_16	3.5	2066.253245620101	0.6885455439649447
Position_1	14	21	56.808405800781244	2137.181204637633	Position_1	Position_1_21	3.5	2066.253245620101	1.034326846996069
Position_1	14	24	33.52430773828125	2576.72875137127	Position_1	Position_1_24	3.5	2066.253245620101	1.2470536982014373
Position_1	14	26	47.345604109375	1465.10106995044	Position_1	Position_1_26	3.5	2066.253245620101	0.7090617149935801
Position_1	14	31	31.0134958203125	1732.3426005014178	Position_1	Position_1_31	3.5	2066.253245620101	0.8383980057495451
Position_1	14	32	44.12055471484375	1942.6244121502589	Position_1	Position_1_32	3.5	2066.253245620101	0.940167627694281
Position_1	14	35	34.15331182226562	2168.0167582658887	Position_1	Position_1_35	3.5	2066.253245620101	1.0492502614873074
Position_1	14	36	34.29809706640625	1942.497050257873	Position_1	Position_1_36	3.5	2066.253245620101	0.9401059886417322
Position_1	14	39	3.0051877565917966	2633.683791754301	Position_1	Position_1_39	3.5	2066.253245620101	1.2746181027601529
Position_1	14	41	4.170153305419921	5173.076918176157	Position_1	Position_1_41	3.5	2066.253245620101	2.5036025613712565
Position_1	15	1	46.3759394140625	1819.563192618904	Position_1	Position_1_1	3.75	2043.859383332054	0.8902585018605901
Position_1	15	3	54.656714320312496	2303.6667810831777	Position_1	Position_1_3	3.75	2043.859383332054	1.127116082383107
Position_1	15	5	65.233287453125	2043.859383332054	Position_1	Position_1_5	3.75	2043.859383332054	1.0
Position_1	15	11	44.8127215078125	1888.4274059056668	Position_1	Position_1_11	3.75	2043.859383332054	0.9239517264769016
Position_1	15	13	50.80305858203125	2190.163409558072	Position_1	Position_1_13	3.75	2043.859383332054	1.0715822367326964
Position_1	15	16	65.97511198437499	1121.9945227716394	Position_1	Position_1_16	3.75	2043.859383332054	0.5489587649334657
Position_1	15	21	54.23361749609375	1880.943696218096	Position_1	Position_1_21	3.75	2043.859383332054	0.9202901684711986
Position_1	15	24	42.01472554296875	2167.5053610431864	Position_1	Position_1_24	3.75	2043.859383332054	1.060496323142131
Position_1	15	26	54.276037921875	1347.8814863378554	Position_1	Position_1_26	3.75	2043.859383332054	0.6594785812223721
Position_1	15	31	28.45325752929688	1687.161410106014	Position_1	Position_1_31	3.75	2043.859383332054	0.8254782221639319
Position_1	15	32	52.6957353828125	1812.0513976834184	Position_1	Position_1_32	3.75	2043.859383332054	0.8865832025730045
Position_1	15	35	46.187842078124994	1866.481697909658	Position_1	Position_1_35	3.75	2043.859383332054	0.9132143400524837
Position_1	15	36	41.46127390625	2011.5294001132795	Position_1	Position_1_36	3.75	2043.859383332054	0.9841818945655314
Position_1	15	39	12.853333120117188	2609.662165400355	Position_1	Position_1_39	3.75	2043.859383332054	1.2768305817330186
Position_1	15	41	9.657433145507811	3857.019168621552	Position_1	Position_1_41	3.75	2043.859383332054	1.8871255038756864
Position_1	15	44	3.089236377197265	2914.158293607633	Position_1	Position_1_44	3.75	2043.859383332054	1.4258115393715354
Position_1	15	45	1.817688631225585	2648.9423426199646	Position_1	Position_1_45	3.75	2043.859383332054	1.2960492117131164
Position_1	15	46	2.1919789267578125	3446.917913461412	Position_1	Position_1_46	3.75	2043.859383332054	1.686475078261982
Position_1	15	47	0.4567698081665038	3382.34347658374	Position_1	Position_1_47	3.75	2043.859383332054	1.654880714479285
Position_1	16	1	46.34880469140625	1622.6185135120213	Position_1	Position_1_1	4.0	2076.014999074688	0.7816025000952533
Position_1	16	3	52.950569890625	2128.9064453254928	Position_1	Position_1_3	4.0	2076.014999074688	1.0254773911914794
Position_1	16	5	57.241422734375	1932.8959519252287	Position_1	Position_1_5	4.0	2076.014999074688	0.931060687320058
Position_1	16	11	46.773981203125	1900.1528627581592	Position_1	Position_1_11	4.0	2076.014999074688	0.9152886003256656
Position_1	16	13	57.239301453125	2208.663106010551	Position_1	Position_1_13	4.0	2076.014999074688	1.0638955436232331
Position_1	16	16	77.63638252734374	1103.5185783677657	Position_1	Position_1_16	4.0	2076.014999074688	0.531556168360836
Position_1	16	21	51.1470544921875	1854.6401526772245	Position_1	Position_1_21	4.0	2076.014999074688	0.8933654879679898
Position_1	16	24	48.476454984375	2125.860698960084	Position_1	Position_1_24	4.0	2076.014999074688	1.024010279264655
Position_1	16	26	61.709075011718745	1226.9160918143598	Position_1	Position_1_26	4.0	2076.014999074688	0.5909957742893067
Position_1	16	31	34.01196326171875	1523.4247511076571	Position_1	Position_1_31	4.0	2076.014999074688	0.7338216495481348
Position_1	16	32	49.688855605468746	2076.014999074688	Position_1	Position_1_32	4.0	2076.014999074688	1.0
Position_1	16	35	55.0241535078125	1779.570008640486	Position_1	Position_1_35	4.0	2076.014999074688	0.8572047935268617
Position_1	16	36	38.164324515625	2252.321622989576	Position_1	Position_1_36	4.0	2076.014999074688	1.0849255058337586
Position_1	16	39	27.36775683984375	2293.338258477532	Position_1	Position_1_39	4.0	2076.014999074688	1.1046828946321234
Position_1	16	41	17.938623989257813	2782.984067886149	Position_1	Position_1_41	4.0	2076.014999074688	1.3405414070353865
Position_1	16	44	13.870509576171877	2751.1606398048275	Position_1	Position_1_44	4.0	2076.014999074688	1.325212313509807
Position_1	16	45	10.00893477783203	1704.0584140467224	Position_1	Position_1_45	4.0	2076.014999074688	0.8208314558450914
Position_1	16	46	11.054347541015623	2362.164784425748	Position_1	Position_1_46	4.0	2076.014999074688	1.1378360876383848
Position_1	16	47	1.696930764160156	3092.0250205665875	Position_1	Position_1_47	4.0	2076.014999074688	1.4894039888655672
Position_1	16	49	26.180060306640623	1909.0428577118264	Position_1	Position_1_49	4.0	2076.014999074688	0.9195708405588188
Position_1	16	51	1.2770027825317385	4102.314214445704	Position_1	Position_1_51	4.0	2076.014999074688	1.9760523003322081
Position_1	17	1	48.221136949218746	1767.7290531675403	Position_1	Position_1_1	4.25	1935.1748238777345	0.91347253558484
Position_1	17	3	52.86208438671875	1905.4443855806144	Position_1	Position_1_3	4.25	1935.1748238777345	0.9846368204410877
Position_1	17	5	58.4760708125	1905.8117175779576	Position_1	Position_1_5	4.25	1935.1748238777345	0.984826638948858
Position_1	17	11	48.36665268359375	1928.595615163489	Position_1	Position_1_11	4.25	1935.1748238777345	0.9966001993034086
Position_1	17	13	56.9894789921875	1813.8059685898777	Position_1	Position_1_13	4.25	1935.1748238777345	0.9372827437654155
Position_1	17	16	60.598953421875	1307.031059337123	Position_1	Position_1_16	4.25	1935.1748238777345	0.6754072258536689
Position_1	17	21	52.385643578125	1887.8391084225048	Position_1	Position_1_21	4.25	1935.1748238777345	0.9755393079368521
Position_1	17	24	45.1647294140625	2020.1246002366825	Position_1	Position_1_24	4.25	1935.1748238777345	1.0438977271256167
Position_1	17	26	62.85842470703125	1225.5727340865749	Position_1	Position_1_26	4.25	1935.1748238777345	0.6333137032192019
Position_1	17	31	42.68073766601562	1367.478707999766	Position_1	Position_1_31	4.25	1935.1748238777345	0.7066434986269561
Position_1	17	32	49.361528390625	1895.1060954405125	Position_1	Position_1_32	4.25	1935.1748238777345	0.9792945175067276
Position_1	17	35	56.0560320546875	1829.9784978226148	Position_1	Position_1_35	4.25	1935.1748238777345	0.945639884956582
Position_1	17	36	38.376275867187495	2145.095115264893	Position_1	Position_1_36	4.25	1935.1748238777345	1.1084761380713486
Position_1	17	39	32.564999886718745	2054.7432678789555	Position_1	Position_1_39	4.25	1935.1748238777345	1.0617868951817118
Position_1	17	41	26.43438269140625	2259.155496443485	Position_1	Position_1_41	4.25	1935.1748238777345	1.1674167463157425
Position_1	17	44	30.267472919921875	2425.476610263277	Position_1	Position_1_44	4.25	1935.1748238777345	1.2533630452069793
Position_1	17	45	20.455012069335936	1750.780589805867	Position_1	Position_1_45	4.25	1935.1748238777345	0.9047144310701731
Position_1	17	46	23.990718683593748	2250.4675264378416	Position_1	Position_1_46	4.25	1935.1748238777345	1.1629272449547057
Position_1	17	47	8.116740854492187	1941.7540325919804	Position_1	Position_1_47	4.25	1935.1748238777345	1.0033998006965914
Position_1	17	49	30.0438623203125	2002.660843841892	Position_1	Position_1_49	4.25	1935.1748238777345	1.034873345359531
Position_1	17	51	6.62704380078125	2926.500593939231	Position_1	Position_1_51	4.25	1935.1748238777345	1.5122667770527636
Position_1	17	54	3.096295291503906	2416.9129511033743	Position_1	Position_1_54	4.25	1935.1748238777345	1.2489377813733258
Position_1	17	55	4.35948773046875	2544.3793312380303	Position_1	Position_1_55	4.25	1935.1748238777345	1.3148059285618248
Position_1	17	57	1.5010112036132812	3249.1112452808	Position_1	Position_1_57	4.25	1935.1748238777345	1.6789755660267318
Position_1	18	1	48.53086480859375	1924.569042162643	Position_1	Position_1_1	4.5	1811.9646071811294	1.062144941758378
Position_1	18	3	63.6782115234375	1732.831629654136	Position_1	Position_1_3	4.5	1811.9646071811294	0.9563275258173499
Position_1	18	5	62.2036091015625	1832.7653442339467	Position_1	Position_1_5	4.5	1811.9646071811294	1.0114796596856144
Position_1	18	11	49.1176330390625	1929.4448050742376	Position_1	Position_1_11	4.5	1811.9646071811294	1.0648358127015913
Position_1	18	13	51.37487905859375	1577.4042463151366	Position_1	Position_1_13	4.5	1811.9646071811294	0.8705491487326025
Position_1	18	16	53.30949795703125	1375.5031235050196	Position_1	Position_1_16	4.5	1811.9646071811294	0.7591225115842013
Position_1	18	21	52.0004542578125	2054.913367518795	Position_1	Position_1_21	4.5	1811.9646071811294	1.1340803012237752
Position_1	18	24	44.863658253906245	1851.0750846487035	Position_1	Position_1_24	4.5	1811.9646071811294	1.0215845703125617
Position_1	18	26	63.50832705078125	1189.80273078145	Position_1	Position_1_26	4.5	1811.9646071811294	0.6566368493435555
Position_1	18	31	38.98394495703125	1563.760966104489	Position_1	Position_1_31	4.5	1811.9646071811294	0.8630195975721786
Position_1	18	32	44.13135869140625	1767.9945126002583	Position_1	Position_1_32	4.5	1811.9646071811294	0.9757334694029839
Position_1	18	35	60.96088663671875	1759.9309704975633	Position_1	Position_1_35	4.5	1811.9646071811294	0.9712833040571831
Position_1	18	36	37.99715403515625	1693.089207919329	Position_1	Position_1_36	4.5	1811.9646071811294	0.9343941935782429
Position_1	18	39	41.96217963867187	1747.4590478282246	Position_1	Position_1_39	4.5	1811.9646071811294	0.9644002100828801
Position_1	18	41	37.06045238671875	1903.665760728743	Position_1	Position_1_41	4.5	1811.9646071811294	1.050608689145575
Position_1	18	44	36.713269355468746	2142.0372485698063	Position_1	Position_1_44	4.5	1811.9646071811294	1.1821628524533767
Position_1	18	45	41.02328391992187	1660.388075258241	Position_1	Position_1_45	4.5	1811.9646071811294	0.9163468583645816
Position_1	18	46	27.751680150390623	2423.765734689208	Position_1	Position_1_46	4.5	1811.9646071811294	1.337645186381348
Position_1	18	47	23.611427876953123	1775.968106447022	Position_1	Position_1_47	4.5	1811.9646071811294	0.9801339934613252
Position_1	18	49	35.51229141796875	1791.163870128312	Position_1	Position_1_49	4.5	1811.9646071811294	0.9885203403143856
Position_1	18	51	20.4394079140625	2263.850406005475	Position_1	Position_1_51	4.5	1811.9646071811294	1.2493899698887296
Position_1	18	54	12.717334555664062	2057.7013269515064	Position_1	Position_1_54	4.5	1811.9646071811294	1.1356189402356314
Position_1	18	55	12.266529794921874	2254.582610100032	Position_1	Position_1_55	4.5	1811.9646071811294	1.2442751923325273
Position_1	18	57	7.451957696777343	1967.7603206212625	Position_1	Position_1_57	4.5	1811.9646071811294	1.0859816537379856
Position_1	18	59	2.593334080444336	3537.8432701727093	Position_1	Position_1_59	4.5	1811.9646071811294	1.9524902727965128
Position_1	18	60	1.3032559938964845	1427.011971148948	Position_1	Position_1_60	4.5	1811.9646071811294	0.7875495831946455
Position_1	19	1	46.85298853125	1931.8206642934213	Position_1	Position_1_1	4.75	1852.3801748982266	1.0428856292416102
Position_1	19	3	56.23864421484375	2020.3672380801183	Position_1	Position_1_3	4.75	1852.3801748982266	1.0906871415804917
Position_1	19	5	74.5753164921875	1655.1819032326243	Position_1	Position_1_5	4.75	1852.3801748982266	0.8935433048043516
Position_1	19	11	49.10401628515625	1724.8526064413547	Position_1	Position_1_11	4.75	1852.3801748982266	0.9311547541994837
Position_1	19	13	49.46500844140625	1934.260065668968	Position_1	Position_1_13	4.75	1852.3801748982266	1.0442025302798548
Position_1	19	16	44.487848324218746	1378.057420916774	Position_1	Position_1_16	4.75	1852.3801748982266	0.7439387656977526
Position_1	19	21	49.069581859375	2083.3146947399528	Position_1	Position_1_21	4.75	1852.3801748982266	1.1246690733204452
Position_1	19	24	44.40769196875	1821.9698571007184	Position_1	Position_1_24	4.75	1852.3801748982266	0.9835831120362865
Position_1	19	26	60.85546727734375	1226.9211047641495	Position_1	Position_1_26	4.75	1852.3801748982266	0.6623484322442389
Position_1	19	31	42.86922494335937	1632.47755730392	Position_1	Position_1_31	4.75	1852.3801748982266	0.8812864548140673
Position_1	19	32	47.4172389453125	1635.4982122272202	Position_1	Position_1_32	4.75	1852.3801748982266	0.882917143246298
Position_1	19	35	58.906519332031245	1649.1205639462894	Position_1	Position_1_35	4.75	1852.3801748982266	0.8902711151272688
Position_1	19	36	39.50316233789062	1702.995666784548	Position_1	Position_1_36	4.75	1852.3801748982266	0.9193553730826955
Position_1	19	39	45.35339346484375	1765.835209435854	Position_1	Position_1_39	4.75	1852.3801748982266	0.9532790478784262
Position_1	19	41	30.199794689453125	2055.791333315201	Position_1	Position_1_41	4.75	1852.3801748982266	1.1098106971632593
Position_1	19	44	42.799394236328126	1919.063654294572	Position_1	Position_1_44	4.75	1852.3801748982266	1.0359988086139007
Position_1	19	45	46.71140340625	1580.140309351004	Position_1	Position_1_45	4.75	1852.3801748982266	0.8530324016439119
Position_1	19	46	26.21666800585937	2750.2841207040783	Position_1	Position_1_46	4.75	1852.3801748982266	1.4847298400044604
Position_1	19	47	34.68924209179687	1428.5957770643747	Position_1	Position_1_47	4.75	1852.3801748982266	0.7712216943494683
Position_1	19	49	40.64464821484375	1965.001864492495	Position_1	Position_1_49	4.75	1852.3801748982266	1.060798366944548
Position_1	19	51	30.468274546875	1944.1877986202928	Position_1	Position_1_51	4.75	1852.3801748982266	1.0495619770531772
Position_1	19	54	27.05619885546875	1732.7126880627302	Position_1	Position_1_54	4.75	1852.3801748982266	0.9353979877040786
Position_1	19	55	22.363911732421872	2011.7359723371403	Position_1	Position_1_55	4.75	1852.3801748982266	1.086027587424201
Position_1	19	57	22.94408475390625	1484.7877177709297	Position_1	Position_1_57	4.75	1852.3801748982266	0.8015566879258502
Position_1	19	59	13.902363889648436	3064.5079570696034	Position_1	Position_1_59	4.75	1852.3801748982266	1.6543623164386185
Position_1	19	60	4.545987931396484	1882.7904926957349	Position_1	Position_1_60	4.75	1852.3801748982266	1.0164168879637134
Position_1	19	62	9.61967251953125	2419.723990987444	Position_1	Position_1_62	4.75	1852.3801748982266	1.306278281195915
Position_1	19	64	8.199794474609375	3083.021523944621	Position_1	Position_1_64	4.75	1852.3801748982266	1.6643567911830024
Position_1	20	1	40.70526070703125	2054.171131107092	Position_1	Position_1_1	5.0	1896.433843365284	1.083175739714652
Position_1	20	3	53.483895351562495	1924.614953441262	Position_1	Position_1_3	5.0	1896.433843365284	1.014860054398718
Position_1	20	5	69.7900803359375	1638.729955426105	Position_1	Position_1_5	5.0	1896.433843365284	0.8641113219737342
Position_1	20	11	48.805004015625	1473.9764911892585	Position_1	Position_1_11	5.0	1896.433843365284	0.7772359137894517
Position_1	20	13	58.3582253203125	1877.8125777869825	Position_1	Position_1_13	5.0	1896.433843365284	0.9901809042042524
Position_1	20	16	45.7008000625	1472.2426429001573	Position_1	Position_1_16	5.0	1896.433843365284	0.7763216460467793
Position_1	20	21	46.325621375	1896.433843365284	Position_1	Position_1_21	5.0	1896.433843365284	1.0
Position_1	20	24	39.15884667578125	2042.139039127206	Position_1	Position_1_24	5.0	1896.433843365284	1.0768311514117272
Position_1	20	26	58.00310828125	1219.4445008981695	Position_1	Position_1_26	5.0	1896.433843365284	0.6430197948451634
Position_1	20	31	41.160205345703126	1319.2180470973824	Position_1	Position_1_31	5.0	1896.433843365284	0.6956309347213435
Position_1	20	32	48.3505611015625	1681.8665310910444	Position_1	Position_1_32	5.0	1896.433843365284	0.8868574756641746
Position_1	20	35	54.21959000390625	1495.2590627758802	Position_1	Position_1_35	5.0	1896.433843365284	0.7884583308861932
Position_1	20	36	38.410907863281246	1736.0272032550868	Position_1	Position_1_36	5.0	1896.433843365284	0.9154166960944177
Position_1	20	39	42.93972894921875	1869.841243884634	Position_1	Position_1_39	5.0	1896.433843365284	0.9859775759783633
Position_1	20	41	28.882497230468747	2112.859777314908	Position_1	Position_1_41	5.0	1896.433843365284	1.1141225857716024
Position_1	20	44	45.2530121484375	2002.8395792135848	Position_1	Position_1_44	5.0	1896.433843365284	1.0561083299692018
Position_1	20	45	51.73406188671875	1674.5833758365789	Position_1	Position_1_45	5.0	1896.433843365284	0.883017027825751
Position_1	20	46	30.389501183593747	2488.2528162582944	Position_1	Position_1_46	5.0	1896.433843365284	1.3120694006614058
Position_1	20	47	41.50061639453125	1443.5654779997835	Position_1	Position_1_47	5.0	1896.433843365284	0.7612000192098076
Position_1	20	49	48.64293396875	1911.113966437814	Position_1	Position_1_49	5.0	1896.433843365284	1.0077409096678425
Position_1	20	51	38.768156582031246	1638.4458124832438	Position_1	Position_1_51	5.0	1896.433843365284	0.8639614918365768
Position_1	20	54	35.15130706054687	1638.0153617959136	Position_1	Position_1_54	5.0	1896.433843365284	0.8637345128207592
Position_1	20	55	30.848716980468748	1816.8109146895904	Position_1	Position_1_55	5.0	1896.433843365284	0.9580143916149482
Position_1	20	57	31.9816735390625	1320.9231618769031	Position_1	Position_1_57	5.0	1896.433843365284	0.6965300511263192
Position_1	20	59	24.6982335703125	2738.2525073085326	Position_1	Position_1_59	5.0	1896.433843365284	1.4438956132787706
Position_1	20	60	15.777949558593749	1652.6137978844658	Position_1	Position_1_60	5.0	1896.433843365284	0.8714323484924992
Position_1	20	62	23.609137621093748	2006.34584787942	Position_1	Position_1_62	5.0	1896.433843365284	1.0579572047285835
Position_1	20	64	21.471881771484373	2354.7651125010243	Position_1	Position_1_64	5.0	1896.433843365284	1.241680600005754
Position_1	20	68	2.793536984863281	3063.550940443949	Position_1	Position_1_68	5.0	1896.433843365284	1.6154272668998448
Position_1	20	69	7.023521274902343	2617.7006477042146	Position_1	Position_1_69	5.0	1896.433843365284	1.3803279544194482
Position_1	20	70	9.211788609375	3148.279551787652	Position_1	Position_1_70	5.0	1896.433843365284	1.6601051298477814
Position_1	20	71	6.156790712402343	3531.0140138305223	Position_1	Position_1_71	5.0	1896.433843365284	1.861923117531283
Position_1	20	72	4.257480683349609	3665.178947835333	Position_1	Position_1_72	5.0	1896.433843365284	1.93266902542266
Position_1	20	73	2.1613969595947267	2288.422982291004	Position_1	Position_1_73	5.0	1896.433843365284	1.206698029724107
Position_1	20	74	2.2885730997314453	4507.945106045568	Position_1	Position_1_74	5.0	1896.433843365284	2.3770642576416328
Position_1	21	1	43.901776789062495	1957.47473867684	Position_1	Position_1_1	5.25	1801.7474251275112	1.0864312674337846
Position_1	21	3	50.65874906640624	1778.230888861207	Position_1	Position_1_3	5.25	1801.7474251275112	0.9869479284730267
Position_1	21	5	62.38294575390625	1549.7390279655403	Position_1	Position_1_5	5.25	1801.7474251275112	0.860131118464545
Position_1	21	11	49.8882404453125	1482.7704658154569	Position_1	Position_1_11	5.25	1801.7474251275112	0.8229624447558291
Position_1	21	13	61.95738969921874	1616.4196610498216	Position_1	Position_1_13	5.25	1801.7474251275112	0.8971399867189632
Position_1	21	16	50.5211309453125	1506.3974882962511	Position_1	Position_1_16	5.25	1801.7474251275112	0.8360758379824753
Position_1	21	21	48.63960646875	1801.7474251275112	Position_1	Position_1_21	5.25	1801.7474251275112	1.0
Position_1	21	24	51.252297078125	1762.7530473303038	Position_1	Position_1_24	5.25	1801.7474251275112	0.978357467171378
Position_1	21	26	63.75901258203125	1231.1708559514402	Position_1	Position_1_26	5.25	1801.7474251275112	0.6833204470178772
Position_1	21	31	41.859684839843744	1270.463231619233	Position_1	Position_1_31	5.25	1801.7474251275112	0.7051283736561029
Position_1	21	32	45.8674350234375	1789.2245950794484	Position_1	Position_1_32	5.25	1801.7474251275112	0.9930496195674171
Position_1	21	35	60.76019679296875	1554.8179993712586	Position_1	Position_1_35	5.25	1801.7474251275112	0.8629500326668833
Position_1	21	36	34.090640439453125	1867.9124977552003	Position_1	Position_1_36	5.25	1801.7474251275112	1.0367227235654335
Position_1	21	39	44.93545946484375	1428.3904452473173	Position_1	Position_1_39	5.25	1801.7474251275112	0.7927806224816605
Position_1	21	41	29.04485583398437	1887.253299286922	Position_1	Position_1_41	5.25	1801.7474251275112	1.0474571923716551
Position_1	21	44	47.01135153515625	1628.5458800283438	Position_1	Position_1_44	5.25	1801.7474251275112	0.903870241364763
Position_1	21	45	49.58461126953125	1895.535299076461	Position_1	Position_1_45	5.25	1801.7474251275112	1.052053840977357
Position_1	21	46	30.224202421875	2235.6838722022435	Position_1	Position_1_46	5.25	1801.7474251275112	1.2408419965101503
Position_1	21	47	47.38222220703125	1456.4976487711924	Position_1	Position_1_47	5.25	1801.7474251275112	0.8083805912297141
Position_1	21	49	38.66056654882812	2179.065447877105	Position_1	Position_1_49	5.25	1801.7474251275112	1.2094178226578514
Position_1	21	51	52.8750460390625	1421.7193519782527	Position_1	Position_1_51	5.25	1801.7474251275112	0.7890780539773139
Position_1	21	54	38.36373015234375	1716.4774105380675	Position_1	Position_1_54	5.25	1801.7474251275112	0.9526737136402962
Position_1	21	55	35.017206210937495	1867.273873644752	Position_1	Position_1_55	5.25	1801.7474251275112	1.036368276487257
Position_1	21	57	39.881891628906246	1238.407848820539	Position_1	Position_1_57	5.25	1801.7474251275112	0.6873370992789934
Position_1	21	59	28.320391494140623	2549.727666343367	Position_1	Position_1_59	5.25	1801.7474251275112	1.4151415624545272
Position_1	21	60	25.22365101953125	1697.7622260791068	Position_1	Position_1_60	5.25	1801.7474251275112	0.942286472788468
Position_1	21	62	34.76057017382812	1791.068763177166	Position_1	Position_1_62	5.25	1801.7474251275112	0.9940731637512458
Position_1	21	64	24.590828109375	2262.392099633493	Position_1	Position_1_64	5.25	1801.7474251275112	1.2556655100941143
Position_1	21	68	9.721523915039064	3245.1310435821	Position_1	Position_1_68	5.25	1801.7474251275112	1.8011020847455572
Position_1	21	69	25.430832087890625	1927.9166186964712	Position_1	Position_1_69	5.25	1801.7474251275112	1.0700260157496997
Position_1	21	70	22.468231457031248	2254.406356209782	Position_1	Position_1_70	5.25	1801.7474251275112	1.2512332887337059
Position_1	21	71	7.2270804375	3833.471865077677	Position_1	Position_1_71	5.25	1801.7474251275112	2.127641095314111
Position_1	21	72	14.972394303710937	2571.414919636183	Position_1	Position_1_72	5.25	1801.7474251275112	1.427178351290943
Position_1	21	73	7.005017255371094	2792.590245533456	Position_1	Position_1_73	5.25	1801.7474251275112	1.5499343618242285
Position_1	21	74	9.773995080566406	3476.2068418658982	Position_1	Position_1_74	5.25	1801.7474251275112	1.9293530232850946
Position_1	21	77	5.205581943847656	3529.0871566558544	Position_1	Position_1_77	5.25	1801.7474251275112	1.9587024837324787
Position_1	21	78	13.13258705859375	3054.3903832565084	Position_1	Position_1_78	5.25	1801.7474251275112	1.6952378233815688
Position_1	22	1	43.3980036875	1972.2983144605607	Position_1	Position_1_1	5.5	1771.1053922867766	1.11359737430081
Position_1	22	3	37.51467693359375	2298.808217693114	Position_1	Position_1_3	5.5	1771.1053922867766	1.2979511144308524
Position_1	22	5	59.69091506640625	1389.7305079340622	Position_1	Position_1_5	5.5	1771.1053922867766	0.7846684415204116
Position_1	22	11	53.9673395078125	1517.5024778962086	Position_1	Position_1_11	5.5	1771.1053922867766	0.8568109410682068
Position_1	22	13	53.71180830468749	1588.4695399675363	Position_1	Position_1_13	5.5	1771.1053922867766	0.8968803024853148
Position_1	22	16	69.19484257812499	1196.3918085899936	Position_1	Position_1_16	5.5	1771.1053922867766	0.6755057117438183
Position_1	22	21	57.616733539062494	1705.204847593864	Position_1	Position_1_21	5.5	1771.1053922867766	0.9627912912580405
Position_1	22	24	58.764242710937495	1764.3665923966528	Position_1	Position_1_24	5.5	1771.1053922867766	0.9961951446145038
Position_1	22	26	67.02914440234375	1311.3584975458018	Position_1	Position_1_26	5.5	1771.1053922867766	0.7404181045672449
Position_1	22	31	44.14914521875	1452.7617728134671	Position_1	Position_1_31	5.5	1771.1053922867766	0.8202570999672257
Position_1	22	32	43.8527585546875	1771.1053922867766	Position_1	Position_1_32	5.5	1771.1053922867766	1.0
Position_1	22	35	60.71107457421875	1695.2724069805174	Position_1	Position_1_35	5.5	1771.1053922867766	0.9571832452001364
Position_1	22	36	31.774700439453124	2107.467322461259	Position_1	Position_1_36	5.5	1771.1053922867766	1.1899163830901027
Position_1	22	39	40.87147973046875	1631.1595567753657	Position_1	Position_1_39	5.5	1771.1053922867766	0.9209839029789646
Position_1	22	41	30.429675546875	2053.451310928426	Position_1	Position_1_41	5.5	1771.1053922867766	1.1594179092171903
Position_1	22	44	45.14368817578125	1548.5347842287065	Position_1	Position_1_44	5.5	1771.1053922867766	0.8743323751215639
Position_1	22	45	47.505563273437495	2009.1681918870163	Position_1	Position_1_45	5.5	1771.1053922867766	1.1344148127135805
Position_1	22	46	34.75286233203125	1964.7288827205364	Position_1	Position_1_46	5.5	1771.1053922867766	1.1093235282761809
Position_1	22	47	43.31569485546875	1581.1216045570184	Position_1	Position_1_47	5.5	1771.1053922867766	0.892731517527334
Position_1	22	49	33.1321774609375	2017.568228053825	Position_1	Position_1_49	5.5	1771.1053922867766	1.1391576338937266
Position_1	22	51	59.404588890625	1352.6219755328234	Position_1	Position_1_51	5.5	1771.1053922867766	0.7637162539414862
Position_1	22	54	43.9853074375	1505.0837492187402	Position_1	Position_1_54	5.5	1771.1053922867766	0.8497990891865783
Position_1	22	55	41.13811646484375	1714.5054239369315	Position_1	Position_1_55	5.5	1771.1053922867766	0.9680425746562911
Position_1	22	57	30.951144189453125	1738.7756300277229	Position_1	Position_1_57	5.5	1771.1053922867766	0.9817459974997248
Position_1	22	59	31.969598353515625	2253.070592513119	Position_1	Position_1_59	5.5	1771.1053922867766	1.2721267759249772
Position_1	22	60	31.50736441015625	1509.8918991262694	Position_1	Position_1_60	5.5	1771.1053922867766	0.8525138626430134
Position_1	22	62	44.3439391484375	1596.735093211012	Position_1	Position_1_62	5.5	1771.1053922867766	0.9015471920332053
Position_1	22	64	29.001899888671872	2279.5649436586564	Position_1	Position_1_64	5.5	1771.1053922867766	1.287085993632134
Position_1	22	68	4.264873972412109	2423.775076347408	Position_1	Position_1_68	5.5	1771.1053922867766	1.3685097944498559
Position_1	22	69	35.552715343749995	2128.499937326321	Position_1	Position_1_69	5.5	1771.1053922867766	1.2017917999662864
Position_1	22	70	27.000988351562498	2177.179562265844	Position_1	Position_1_70	5.5	1771.1053922867766	1.2292772478405487
Position_1	22	71	30.31057704296875	1889.456730841389	Position_1	Position_1_71	5.5	1771.1053922867766	1.0668234307625262
Position_1	22	72	18.140236694335936	2219.504299296421	Position_1	Position_1_72	5.5	1771.1053922867766	1.2531746043812166
Position_1	22	73	15.236115576171876	2313.4161731879053	Position_1	Position_1_73	5.5	1771.1053922867766	1.306199045671088
Position_1	22	74	24.09172390625	2285.4262051614014	Position_1	Position_1_74	5.5	1771.1053922867766	1.2903953740497371
Position_1	22	77	13.188433166992189	3360.888786530968	Position_1	Position_1_77	5.5	1771.1053922867766	1.8976221297545315
Position_1	22	78	22.70837037304688	2388.9261165128805	Position_1	Position_1_78	5.5	1771.1053922867766	1.348833404785923
Position_1	22	80	19.83132288671875	1759.1819245335814	Position_1	Position_1_80	5.5	1771.1053922867766	0.9932677819145477
Position_1	22	81	4.754523721191406	1888.477174651593	Position_1	Position_1_81	5.5	1771.1053922867766	1.066270354590966
Position_1	23	1	51.93081072265625	1779.1740798038984	Position_1	Position_1_1	5.75	1820.4242222187847	0.9773403682990938
Position_1	23	3	53.8798054609375	1962.1946620300048	Position_1	Position_1_3	5.75	1820.4242222187847	1.0778776936061785
Position_1	23	5	69.8066554453125	1354.093154624293	Position_1	Position_1_5	5.75	1820.4242222187847	0.7438338482301042
Position_1	23	11	58.86053744140624	1462.329090626458	Position_1	Position_1_11	5.75	1820.4242222187847	0.80329028408781
Position_1	23	13	58.05274522265625	1519.026642554902	Position_1	Position_1_13	5.75	1820.4242222187847	0.8344355255301258
Position_1	23	16	55.438125703125	1325.0353481256943	Position_1	Position_1_16	5.75	1820.4242222187847	0.7278717410773098
Position_1	23	21	58.9131899296875	1844.138729676007	Position_1	Position_1_21	5.75	1820.4242222187847	1.0130269127205516
Position_1	23	24	54.299049664062494	1507.9383443023794	Position_1	Position_1_24	5.75	1820.4242222187847	0.8283444737207799
Position_1	23	26	51.2626019296875	1449.574340429999	Position_1	Position_1_26	5.75	1820.4242222187847	0.7962838127165857
Position_1	23	31	48.94724944140625	1247.2533134001794	Position_1	Position_1_31	5.75	1820.4242222187847	0.6851443186577642
Position_1	23	32	51.185679488281245	1395.2349237719511	Position_1	Position_1_32	5.75	1820.4242222187847	0.7664339480560192
Position_1	23	35	62.165316855468745	1704.933227190499	Position_1	Position_1_35	5.75	1820.4242222187847	0.9365581969198795
Position_1	23	36	34.96539599609375	1796.7097147615625	Position_1	Position_1_36	5.75	1820.4242222187847	0.9869730872794483
Position_1	23	39	48.74425634375	1461.373642183075	Position_1	Position_1_39	5.75	1820.4242222187847	0.802765434752297
Position_1	23	41	38.720386160156245	1684.637370454011	Position_1	Position_1_41	5.75	1820.4242222187847	0.9254092259883947
Position_1	23	44	45.1027755234375	1708.7650754219865	Position_1	Position_1_44	5.75	1820.4242222187847	0.9386631174019949
Position_1	23	45	50.329778898437496	1544.919884257432	Position_1	Position_1_45	5.75	1820.4242222187847	0.8486592660113255
Position_1	23	46	33.475988798828126	2203.255094281929	Position_1	Position_1_46	5.75	1820.4242222187847	1.210297614913374
Position_1	23	47	46.64493659375	1226.5292897846232	Position_1	Position_1_47	5.75	1820.4242222187847	0.6737601460222796
Position_1	23	49	40.91539753125	2060.54456480859	Position_1	Position_1_49	5.75	1820.4242222187847	1.131903508895932
Position_1	23	51	60.656779132812495	1462.551555406883	Position_1	Position_1_51	5.75	1820.4242222187847	0.8034124889990112
Position_1	23	54	51.36179782421875	1442.237380697285	Position_1	Position_1_54	5.75	1820.4242222187847	0.79225345559259
Position_1	23	55	40.398597787109374	1906.9862730026152	Position_1	Position_1_55	5.75	1820.4242222187847	1.0475504828640032
Position_1	23	57	33.6909271015625	1637.703876133554	Position_1	Position_1_57	5.75	1820.4242222187847	0.899627601162917
Position_1	23	59	34.59541958984375	2415.281203619131	Position_1	Position_1_59	5.75	1820.4242222187847	1.326768329128975
Position_1	23	60	40.360856658203126	1347.2777888433109	Position_1	Position_1_60	5.75	1820.4242222187847	0.740090014404011
Position_1	23	62	45.47024590625	1691.544676040123	Position_1	Position_1_62	5.75	1820.4242222187847	0.9292035644188585
Position_1	23	64	28.71664215234375	2392.651076591732	Position_1	Position_1_64	5.75	1820.4242222187847	1.3143370909861334
Position_1	23	68	14.111056630859377	2126.2286813957817	Position_1	Position_1_68	5.75	1820.4242222187847	1.1679852725779893
Position_1	23	69	42.23089866015625	2076.124871345436	Position_1	Position_1_69	5.75	1820.4242222187847	1.1404621219635256
Position_1	23	70	31.093423410156248	2036.3761148675187	Position_1	Position_1_70	5.75	1820.4242222187847	1.118627235351508
Position_1	23	71	23.451434917968747	2226.902012679532	Position_1	Position_1_71	5.75	1820.4242222187847	1.223287399442159
Position_1	23	72	22.25363890234375	1915.6139424861085	Position_1	Position_1_72	5.75	1820.4242222187847	1.0522898559058416
Position_1	23	73	17.53958395019531	2294.934166653495	Position_1	Position_1_73	5.75	1820.4242222187847	1.260658992911204
Position_1	23	74	23.68912240234375	2457.434902050934	Position_1	Position_1_74	5.75	1820.4242222187847	1.3499243044875235
Position_1	23	77	20.44676480859375	2807.341315674644	Position_1	Position_1_77	5.75	1820.4242222187847	1.542135773305069
Position_1	23	78	24.775244398437497	2373.936506820754	Position_1	Position_1_78	5.75	1820.4242222187847	1.3040567565769547
Position_1	23	80	25.816242375	1510.261840121328	Position_1	Position_1_80	5.75	1820.4242222187847	0.8296208222721724
Position_1	23	81	23.36725696679688	1738.5213954808871	Position_1	Position_1_81	5.75	1820.4242222187847	0.955008933775847
Position_1	23	88	13.596096110351562	1941.222495400936	Position_1	Position_1_88	5.75	1820.4242222187847	1.066357210428083
Position_1	23	89	8.319844435546875	1657.9865865345068	Position_1	Position_1_89	5.75	1820.4242222187847	0.91076935051639
Position_1	23	90	8.15151387939453	2023.918531464908	Position_1	Position_1_90	5.75	1820.4242222187847	1.1117840043888774
Position_1	23	91	13.6817545390625	2221.84327301908	Position_1	Position_1_91	5.75	1820.4242222187847	1.2205085198828183
Position_1	23	92	14.409165536132813	2557.1554506802613	Position_1	Position_1_92	5.75	1820.4242222187847	1.4047030463940584
Position_1	23	94	1.1162950122070312	2194.5043728816336	Position_1	Position_1_94	5.75	1820.4242222187847	1.2054906466839412
Position_1	23	95	4.172897518066406	3665.044990116088	Position_1	Position_1_95	5.75	1820.4242222187847	2.0132917071653917
Position_1	23	96	3.2181386579589843	2881.242569305188	Position_1	Position_1_96	5.75	1820.4242222187847	1.58273139531919
Position_1	23	97	1.3959301184082031	4086.914913443632	Position_1	Position_1_97	5.75	1820.4242222187847	2.2450343516427087
Position_1	24	1	51.796842453125	2040.278808416518	Position_1	Position_1_1	6.0	1709.0472766672424	1.1938106313800747
Position_1	24	3	52.30280442578125	2117.3552788123734	Position_1	Position_1_3	6.0	1709.0472766672424	1.2389097175482233
Position_1	24	5	69.78368529687499	1451.3011519281029	Position_1	Position_1_5	6.0	1709.0472766672424	0.8491872470363945
Position_1	24	11	62.176521171875	1244.590148431942	Position_1	Position_1_11	6.0	1709.0472766672424	0.7282362316266504
Position_1	24	13	54.2060564375	1643.7470916516831	Position_1	Position_1_13	6.0	1709.0472766672424	0.9617914694888376
Position_1	24	16	60.32230819140625	1132.0079648918588	Position_1	Position_1_16	6.0	1709.0472766672424	0.6623619956841398
Position_1	24	21	60.247486234375	1443.5543994514678	Position_1	Position_1_21	6.0	1709.0472766672424	0.844654456994599
Position_1	24	24	52.764339074218746	1426.2103712356948	Position_1	Position_1_24	6.0	1709.0472766672424	0.8345060962953005
Position_1	24	26	51.263901734375	1297.2713396022436	Position_1	Position_1_26	6.0	1709.0472766672424	0.7590611197906768
Position_1	24	31	41.61127396679687	1533.2589238619832	Position_1	Position_1_31	6.0	1709.0472766672424	0.8971424868081717
Position_1	24	32	46.96393466015625	1478.1372846947042	Position_1	Position_1_32	6.0	1709.0472766672424	0.864889640488572
Position_1	24	35	60.04461791796875	1426.2140248351711	Position_1	Position_1_35	6.0	1709.0472766672424	0.8345082340942521
Position_1	24	36	30.650829515625	1883.2116752525355	Position_1	Position_1_36	6.0	1709.0472766672424	1.1019073029535646
Position_1	24	39	45.93906466015625	1641.1802519714008	Position_1	Position_1_39	6.0	1709.0472766672424	0.9602895568645785
Position_1	24	41	43.940115828125	1679.365709871243	Position_1	Position_1_41	6.0	1709.0472766672424	0.9826326824300142
Position_1	24	44	48.3981651484375	1738.728843463242	Position_1	Position_1_44	6.0	1709.0472766672424	1.0173673175699858
Position_1	24	45	48.61044405078125	1561.1646065735763	Position_1	Position_1_45	6.0	1709.0472766672424	0.9134706967369286
Position_1	24	46	49.48321090625	1875.0890831886024	Position_1	Position_1_46	6.0	1709.0472766672424	1.0971546011560036
Position_1	24	47	43.33308104296875	985.7013432329408	Position_1	Position_1_47	6.0	1709.0472766672424	0.5767548719630068
Position_1	24	49	46.801641046875	1825.340959634076	Position_1	Position_1_49	6.0	1709.0472766672424	1.0680459133896016
Position_1	24	51	58.219707734375	1437.358968365447	Position_1	Position_1_51	6.0	1709.0472766672424	0.8410293781740164
Position_1	24	54	52.48306133984375	1437.408891968489	Position_1	Position_1_54	6.0	1709.0472766672424	0.8410585895385723
Position_1	24	55	45.1476031875	1589.984737437287	Position_1	Position_1_55	6.0	1709.0472766672424	0.9303339697763451
Position_1	24	57	30.49199598242188	1321.7207815827517	Position_1	Position_1_57	6.0	1709.0472766672424	0.7733670095775211
Position_1	24	59	44.204360921875	2017.705472770304	Position_1	Position_1_59	6.0	1709.0472766672424	1.1806024914096969
Position_1	24	60	50.133009265625	1179.917391561196	Position_1	Position_1_60	6.0	1709.0472766672424	0.6903948227003495
Position_1	24	62	54.81376712109375	1632.7936598637766	Position_1	Position_1_62	6.0	1709.0472766672424	0.9553823830127359
Position_1	24	64	34.8692884375	1941.529779883737	Position_1	Position_1_64	6.0	1709.0472766672424	1.1360304693676182
Position_1	24	68	25.59086924023437	1635.5219581843817	Position_1	Position_1_68	6.0	1709.0472766672424	0.956978768529891
Position_1	24	69	45.2320073046875	2258.455511433597	Position_1	Position_1_69	6.0	1709.0472766672424	1.3214704720385138
Position_1	24	70	42.9140500078125	1824.2843208034744	Position_1	Position_1_70	6.0	1709.0472766672424	1.0674276514813283
Position_1	24	71	34.01174489453125	2063.5756777975457	Position_1	Position_1_71	6.0	1709.0472766672424	1.2074421263650807
Position_1	24	72	25.54625734375	1820.27409535852	Position_1	Position_1_72	6.0	1709.0472766672424	1.0650811830718794
Position_1	24	73	16.16911278125	2426.4664397236297	Position_1	Position_1_73	6.0	1709.0472766672424	1.4197772483248112
Position_1	24	74	26.7818932734375	2320.032288549332	Position_1	Position_1_74	6.0	1709.0472766672424	1.3575003572010902
Position_1	24	77	23.69451659179688	2629.3585991093787	Position_1	Position_1_77	6.0	1709.0472766672424	1.5384937766243691
Position_1	24	78	31.96762005078125	2174.7228656771804	Position_1	Position_1_78	6.0	1709.0472766672424	1.2724767157512675
Position_1	24	80	31.66645790429688	1379.0496928831883	Position_1	Position_1_80	6.0	1709.0472766672424	0.8069113778832545
Position_1	24	81	38.75864981054687	1455.6861203167005	Position_1	Position_1_81	6.0	1709.0472766672424	0.851752985532025
Position_1	24	88	42.3411065	1032.9194486438948	Position_1	Position_1_88	6.0	1709.0472766672424	0.6043831921713468
Position_1	24	89	27.124662167968747	1353.1316212513275	Position_1	Position_1_89	6.0	1709.0472766672424	0.7917461615749013
Position_1	24	90	26.315936689453125	1471.610529422288	Position_1	Position_1_90	6.0	1709.0472766672424	0.8610706968224003
Position_1	24	91	25.7976915625	2081.4062397942976	Position_1	Position_1_91	6.0	1709.0472766672424	1.217875168352967
Position_1	24	92	22.40500895703125	2158.458664624147	Position_1	Position_1_92	6.0	1709.0472766672424	1.2629601849477723
Position_1	24	94	6.862881013183594	2053.108318237014	Position_1	Position_1_94	6.0	1709.0472766672424	1.2013174511127123
Position_1	24	95	14.896435017578124	2963.9721849904336	Position_1	Position_1_95	6.0	1709.0472766672424	1.7342833199853778
Position_1	24	96	8.375669747070312	2511.57171585632	Position_1	Position_1_96	6.0	1709.0472766672424	1.4695741599109269
Position_1	24	97	6.389566234863281	2400.341790567733	Position_1	Position_1_97	6.0	1709.0472766672424	1.4044911591027263
Position_1	24	103	14.053863924804686	1589.730572488635	Position_1	Position_1_103	6.0	1709.0472766672424	0.9301852524458639
Position_1	24	104	3.4559759448242184	1920.6896254003784	Position_1	Position_1_104	6.0	1709.0472766672424	1.1238364506486052
Position_1	24	105	8.795777020507812	3844.442289068496	Position_1	Position_1_105	6.0	1709.0472766672424	2.2494651502943896
Position_1	24	106	1.7988136799316403	2177.7315666635345	Position_1	Position_1_106	6.0	1709.0472766672424	1.274237170846589
Position_1	24	107	3.07793230078125	2153.9506518813014	Position_1	Position_1_107	6.0	1709.0472766672424	1.2603224505770552
Position_1	24	120	32.8517108046875	1868.484266370269	Position_1	Position_1_120	6.0	1709.0472766672424	1.0932899820149737
Position_1	25	1	55.95703373046874	2025.7047419171524	Position_1	Position_1_1	6.25	1661.4333553607523	1.2192512780491906
Position_1	25	3	49.4886596875	2088.3755069246595	Position_1	Position_1_3	6.25	1661.4333553607523	1.256972180187874
Position_1	25	5	64.74887104296874	1505.010245214096	Position_1	Position_1_5	6.25	1661.4333553607523	0.9058505057443657
Position_1	25	11	54.8613139765625	1246.9025863095176	Position_1	Position_1_11	6.25	1661.4333553607523	0.7504981059193756
Position_1	25	13	63.96340946875	1405.5967724592106	Position_1	Position_1_13	6.25	1661.4333553607523	0.8460145379433585
Position_1	25	16	52.302164921875	1418.1576306928755	Position_1	Position_1_16	6.25	1661.4333553607523	0.8535747919813169
Position_1	25	21	57.498305734375	1550.8895900599036	Position_1	Position_1_21	6.25	1661.4333553607523	0.9334648212375356
Position_1	25	24	63.60225613671874	1399.1222755061883	Position_1	Position_1_24	6.25	1661.4333553607523	0.8421176034487357
Position_1	25	26	57.004780292968746	1259.3363242037651	Position_1	Position_1_26	6.25	1661.4333553607523	0.7579818475055964
Position_1	25	31	44.7506324375	1426.8039907940122	Position_1	Position_1_31	6.25	1661.4333553607523	0.8587789490263398
Position_1	25	32	52.798991867187496	1440.1591714520523	Position_1	Position_1_32	6.25	1661.4333553607523	0.8668172977298544
Position_1	25	35	66.29228512499999	1421.064591000084	Position_1	Position_1_35	6.25	1661.4333553607523	0.8553244621067113
Position_1	25	36	42.96114713085937	1718.1437997126418	Position_1	Position_1_36	6.25	1661.4333553607523	1.0341334451778692
Position_1	25	39	40.33400529296875	2139.6762770980968	Position_1	Position_1_39	6.25	1661.4333553607523	1.2878495969725503
Position_1	25	41	40.513313349609376	1667.5741082432048	Position_1	Position_1_41	6.25	1661.4333553607523	1.0036960573005465
Position_1	25	44	43.986076921875	1662.3019822161048	Position_1	Position_1_44	6.25	1661.4333553607523	1.0005228177540493
Position_1	25	45	52.56873406640625	1770.8452921940257	Position_1	Position_1_45	6.25	1661.4333553607523	1.065853942609402
Position_1	25	46	35.017962697265624	2323.933841467684	Position_1	Position_1_46	6.25	1661.4333553607523	1.3987523688322008
Position_1	25	47	50.37403984765625	1080.8326059724989	Position_1	Position_1_47	6.25	1661.4333553607523	0.6505422576747378
Position_1	25	49	47.23681565625	1767.4672318534483	Position_1	Position_1_49	6.25	1661.4333553607523	1.0638207221195897
Position_1	25	51	58.1739442109375	1320.9693969065952	Position_1	Position_1_51	6.25	1661.4333553607523	0.7950781730993771
Position_1	25	54	50.53762806640625	1466.299241763271	Position_1	Position_1_54	6.25	1661.4333553607523	0.882550742725933
Position_1	25	55	39.248964734375	1559.572831076707	Position_1	Position_1_55	6.25	1661.4333553607523	0.9386911765341752
Position_1	25	57	27.56576128710937	1476.0512422163144	Position_1	Position_1_57	6.25	1661.4333553607523	0.8884203735610056
Position_1	25	59	57.491936691406245	1633.6435809679806	Position_1	Position_1_59	6.25	1661.4333553607523	0.9832736147356704
Position_1	25	60	50.829163859375	1218.226385599056	Position_1	Position_1_60	6.25	1661.4333553607523	0.7332381895839202
Position_1	25	62	60.349848453125	1400.6828876406717	Position_1	Position_1_62	6.25	1661.4333553607523	0.8430569201715208
Position_1	25	64	34.487972535156246	1643.3127158098705	Position_1	Position_1_64	6.25	1661.4333553607523	0.9890933695941435
Position_1	25	68	28.41261523632812	1661.4333553607523	Position_1	Position_1_68	6.25	1661.4333553607523	1.0
Position_1	25	69	45.66623565625	2144.5061630807018	Position_1	Position_1_69	6.25	1661.4333553607523	1.2907566566912088
Position_1	25	70	46.31850364453125	1916.535307364764	Position_1	Position_1_70	6.25	1661.4333553607523	1.1535432951197857
Position_1	25	71	47.330463984375	1814.4711603315995	Position_1	Position_1_71	6.25	1661.4333553607523	1.0921119131724772
Position_1	25	72	28.011313537109373	1766.0075244474017	Position_1	Position_1_72	6.25	1661.4333553607523	1.0629421389363782
Position_1	25	73	35.250835705078124	1327.5889241081843	Position_1	Position_1_73	6.25	1661.4333553607523	0.7990623998396377
Position_1	25	74	28.260038962890626	2207.9166134818124	Position_1	Position_1_74	6.25	1661.4333553607523	1.3289227680170177
Position_1	25	77	24.61346810742188	2941.59896788865	Position_1	Position_1_77	6.25	1661.4333553607523	1.7705187863222664
Position_1	25	78	44.409511695312496	1987.142939659081	Position_1	Position_1_78	6.25	1661.4333553607523	1.1960413177256854
Position_1	25	80	44.160177960937496	1124.1888788649042	Position_1	Position_1_80	6.25	1661.4333553607523	0.6766379615755369
Position_1	25	81	42.1170825625	1536.864240280274	Position_1	Position_1_81	6.25	1661.4333553607523	0.9250231044907424
Position_1	25	88	42.422250707031246	1225.8773479422373	Position_1	Position_1_88	6.25	1661.4333553607523	0.7378432267456546
Position_1	25	89	41.4841920625	1327.734668594162	Position_1	Position_1_89	6.25	1661.4333553607523	0.7991501219775781
Position_1	25	90	35.69248854101562	1283.5767269743874	Position_1	Position_1_90	6.25	1661.4333553607523	0.7725719017454542
Position_1	25	91	25.27520387304688	2266.3224475845427	Position_1	Position_1_91	6.25	1661.4333553607523	1.3640766512072637
Position_1	25	92	29.565149453125	2155.802362801253	Position_1	Position_1_92	6.25	1661.4333553607523	1.2975557255097703
Position_1	25	94	19.553835382812498	1737.0237360355045	Position_1	Position_1_94	6.25	1661.4333553607523	1.0454970886619397
Position_1	25	95	26.257897810546872	2180.1694514810965	Position_1	Position_1_95	6.25	1661.4333553607523	1.312222030722207
Position_1	25	96	18.927368517578124	2252.248790821215	Position_1	Position_1_96	6.25	1661.4333553607523	1.3556058589736073
Position_1	25	97	22.29130464257812	1519.035617574758	Position_1	Position_1_97	6.25	1661.4333553607523	0.9142922360824548
Position_1	25	103	29.4494668359375	1011.9335921402288	Position_1	Position_1_103	6.25	1661.4333553607523	0.6090726353092294
Position_1	25	104	15.230334044921872	1746.5395620295078	Position_1	Position_1_104	6.25	1661.4333553607523	1.0512245684692396
Position_1	25	105	21.94750630273437	2674.424673642284	Position_1	Position_1_105	6.25	1661.4333553607523	1.6097092700185842
Position_1	25	106	11.00830066015625	1094.0921410048295	Position_1	Position_1_106	6.25	1661.4333553607523	0.6585230382396324
Position_1	25	107	14.984955616210938	1488.4007413068805	Position_1	Position_1_107	6.25	1661.4333553607523	0.8958534126598772
Position_1	25	110	2.715787542724609	3335.031902440881	Position_1	Position_1_110	6.25	1661.4333553607523	2.0073221063487887
Position_1	25	111	2.9070193576660155	2885.675413062748	Position_1	Position_1_111	6.25	1661.4333553607523	1.7368589620232897
Position_1	25	115	3.691776437744141	1395.933983918381	Position_1	Position_1_115	6.25	1661.4333553607523	0.8401986028595636
Position_1	25	116	12.496601723632812	3173.232205410424	Position_1	Position_1_116	6.25	1661.4333553607523	1.9099364986093046
Position_1	25	117	3.244333296875	2821.813890306194	Position_1	Position_1_117	6.25	1661.4333553607523	1.6984213547906557
Position_1	25	118	2.489106317016601	4383.577511975639	Position_1	Position_1_118	6.25	1661.4333553607523	2.638431146113483
Position_1	25	119	4.369685348144532	3487.6217186394656	Position_1	Position_1_119	6.25	1661.4333553607523	2.0991643795920947
Position_1	25	120	25.965974675781247	2433.037514093996	Position_1	Position_1_120	6.25	1661.4333553607523	1.4644207703207588
Position_1	26	1	57.5732056796875	1851.4564970957229	Position_1	Position_1_1	6.5	1685.6947479711835	1.098334380719903
Position_1	26	3	53.3484661015625	1811.8207364921057	Position_1	Position_1_3	6.5	1685.6947479711835	1.0748213688585795
Position_1	26	5	66.41671802734375	1454.5749640673569	Position_1	Position_1_5	6.5	1685.6947479711835	0.8628934543564364
Position_1	26	11	56.559617984375	1341.8457977430487	Position_1	Position_1_11	6.5	1685.6947479711835	0.7960194450140075
Position_1	26	13	53.07516396875	1534.9345846556687	Position_1	Position_1_13	6.5	1685.6947479711835	0.9105649682441248
Position_1	26	16	55.739680390625	1458.4591631910528	Position_1	Position_1_16	6.5	1685.6947479711835	0.8651976669835272
Position_1	26	21	51.3165906171875	1816.1016103421448	Position_1	Position_1_21	6.5	1685.6947479711835	1.07736089972868
Position_1	26	24	68.74212060546874	1462.477570350247	Position_1	Position_1_24	6.5	1685.6947479711835	0.8675814954696933
Position_1	26	26	66.70742714453125	1233.652878644355	Position_1	Position_1_26	6.5	1685.6947479711835	0.7318364609779541
Position_1	26	31	43.75463369921875	1468.3886960515613	Position_1	Position_1_31	6.5	1685.6947479711835	0.8710881361046175
Position_1	26	32	51.2502693828125	1544.8225420474205	Position_1	Position_1_32	6.5	1685.6947479711835	0.9164307736656891
Position_1	26	35	56.86873753515625	1809.622594792664	Position_1	Position_1_35	6.5	1685.6947479711835	1.0735173713809298
Position_1	26	36	41.729959132812496	1945.416303878163	Position_1	Position_1_36	6.5	1685.6947479711835	1.154073895181537
Position_1	26	39	38.81997199609375	1782.0527563028445	Position_1	Position_1_39	6.5	1685.6947479711835	1.0571621928867208
Position_1	26	41	39.38658025585937	1685.140073871504	Position_1	Position_1_41	6.5	1685.6947479711835	0.999670952228838
Position_1	26	44	45.75017184375	1568.4489616537332	Position_1	Position_1_44	6.5	1685.6947479711835	0.9304466087596457
Position_1	26	45	57.81497975	1686.2494220708631	Position_1	Position_1_45	6.5	1685.6947479711835	1.0003290477711622
Position_1	26	46	33.12037003515625	2349.9076079523134	Position_1	Position_1_46	6.5	1685.6947479711835	1.3940291448262165
Position_1	26	47	46.15209225	1224.359701802293	Position_1	Position_1_47	6.5	1685.6947479711835	0.7263234955651788
Position_1	26	49	49.569736304687495	1658.0076096194225	Position_1	Position_1_49	6.5	1685.6947479711835	0.9835752360354187
Position_1	26	51	54.5572428671875	1411.018623167719	Position_1	Position_1_51	6.5	1685.6947479711835	0.8370546475664999
Position_1	26	54	45.68969453125	1381.8287467461882	Position_1	Position_1_54	6.5	1685.6947479711835	0.8197384184825202
Position_1	26	55	40.091781490234375	1508.4328921500455	Position_1	Position_1_55	6.5	1685.6947479711835	0.8948434430169037
Position_1	26	57	28.7017567890625	1513.9607534369557	Position_1	Position_1_57	6.5	1685.6947479711835	0.8981227207708168
Position_1	26	59	59.940108421875	1310.2555068818551	Position_1	Position_1_59	6.5	1685.6947479711835	0.7772792247581076
Position_1	26	60	57.1647342578125	1150.0721954215426	Position_1	Position_1_60	6.5	1685.6947479711835	0.6822541250755577
Position_1	26	62	50.653872199218746	1360.742114083042	Position_1	Position_1_62	6.5	1685.6947479711835	0.8072292541225284
Position_1	26	64	33.94825203515625	1841.6377045756544	Position_1	Position_1_64	6.5	1685.6947479711835	1.0925096057825154
Position_1	26	68	32.0314196640625	1627.5448286502688	Position_1	Position_1_68	6.5	1685.6947479711835	0.9655038853322044
Position_1	26	69	37.288011792968746	2044.0043187614813	Position_1	Position_1_69	6.5	1685.6947479711835	1.212558988643431
Position_1	26	70	37.47150262109375	1981.67736485773	Position_1	Position_1_70	6.5	1685.6947479711835	1.1755849433847831
Position_1	26	71	42.68048290429687	1866.538438269207	Position_1	Position_1_71	6.5	1685.6947479711835	1.1072813986729673
Position_1	26	72	36.96263168554688	1554.4489444995468	Position_1	Position_1_72	6.5	1685.6947479711835	0.9221414175789552
Position_1	26	73	50.71904960546875	1101.722799776364	Position_1	Position_1_73	6.5	1685.6947479711835	0.6535719477695126
Position_1	26	74	36.27385478320312	1993.620092115832	Position_1	Position_1_74	6.5	1685.6947479711835	1.1826696942108006
Position_1	26	77	25.30106738671875	2688.563402081261	Position_1	Position_1_77	6.5	1685.6947479711835	1.59492897828452
Position_1	26	78	36.589699523437496	2080.74822621008	Position_1	Position_1_78	6.5	1685.6947479711835	1.2343564745125786
Position_1	26	80	45.564559734375	1260.28609268134	Position_1	Position_1_80	6.5	1685.6947479711835	0.7476360083568845
Position_1	26	81	52.448283765625	1310.936717388728	Position_1	Position_1_81	6.5	1685.6947479711835	0.7776833373696542
Position_1	26	88	43.35480597851562	1461.0386597148452	Position_1	Position_1_88	6.5	1685.6947479711835	0.8667278945213995
Position_1	26	89	46.67558598828125	1312.4971038168062	Position_1	Position_1_89	6.5	1685.6947479711835	0.7786090010640782
Position_1	26	90	40.181247046875	1281.3736322351097	Position_1	Position_1_90	6.5	1685.6947479711835	0.7601457107090747
Position_1	26	91	30.56286913281249	1986.1028012854656	Position_1	Position_1_91	6.5	1685.6947479711835	1.1782102327101855
Position_1	26	92	27.8414524609375	2140.263612419347	Position_1	Position_1_92	6.5	1685.6947479711835	1.2696626212991762
Position_1	26	94	30.770203578125	1346.3411241660326	Position_1	Position_1_94	6.5	1685.6947479711835	0.7986861949866192
Position_1	26	95	40.53452096289063	1657.853210496989	Position_1	Position_1_95	6.5	1685.6947479711835	0.9834836422740814
Position_1	26	96	20.9443144453125	2141.451715325835	Position_1	Position_1_96	6.5	1685.6947479711835	1.2703674362770467
Position_1	26	97	38.674555046875	1405.4940535702249	Position_1	Position_1_97	6.5	1685.6947479711835	0.8337773225323304
Position_1	26	103	30.517674923828125	1066.8555996555042	Position_1	Position_1_103	6.5	1685.6947479711835	0.6328877757610133
Position_1	26	104	29.61339300390625	1401.0665150008456	Position_1	Position_1_104	6.5	1685.6947479711835	0.831150786159296
Position_1	26	105	25.274592964843748	2622.023291166428	Position_1	Position_1_105	6.5	1685.6947479711835	1.5554555736275277
Position_1	26	106	26.9229584765625	1426.735936705898	Position_1	Position_1_106	6.5	1685.6947479711835	0.8463785856977041
Position_1	26	107	37.429882875	1390.535246994716	Position_1	Position_1_107	6.5	1685.6947479711835	0.8249033513738437
Position_1	26	110	8.466302528320313	2792.471056027245	Position_1	Position_1_110	6.5	1685.6947479711835	1.6565698264102213
Position_1	26	111	10.792288068847656	2360.389181375881	Position_1	Position_1_111	6.5	1685.6947479711835	1.400247099432875
Position_1	26	115	10.784305318359374	2280.2934659607777	Position_1	Position_1_115	6.5	1685.6947479711835	1.3527321412760067
Position_1	26	116	21.5031472734375	3059.0826508062696	Position_1	Position_1_116	6.5	1685.6947479711835	1.8147310801602876
Position_1	26	117	14.218020158203124	2291.8367388571146	Position_1	Position_1_117	6.5	1685.6947479711835	1.3595799249036356
Position_1	26	118	11.5572913671875	2777.574526361537	Position_1	Position_1_118	6.5	1685.6947479711835	1.6477327996094695
Position_1	26	119	19.036353241210936	2195.433499761485	Position_1	Position_1_119	6.5	1685.6947479711835	1.3023908998967917
Position_1	26	120	31.961167820312497	2062.660788544461	Position_1	Position_1_120	6.5	1685.6947479711835	1.223626514247004
Position_1	26	122	7.818580606933593	2413.02475729388	Position_1	Position_1_122	6.5	1685.6947479711835	1.4314719555234268
Position_1	26	123	15.581147430664062	1831.220963442728	Position_1	Position_1_123	6.5	1685.6947479711835	1.0863301114550499
Position_1	26	125	4.555910965332031	1710.159261807591	Position_1	Position_1_125	6.5	1685.6947479711835	1.0145130153996456
Position_1	26	127	8.09925458203125	2687.20202740867	Position_1	Position_1_127	6.5	1685.6947479711835	1.5941213737794757
Position_1	26	129	10.567421857910157	3317.072530388878	Position_1	Position_1_129	6.5	1685.6947479711835	1.9677776978193342
Position_1	26	130	5.039368444580078	3731.9585762658826	Position_1	Position_1_130	6.5	1685.6947479711835	2.213899391190177
Position_1	26	131	13.51171279003906	2775.9830524178337	Position_1	Position_1_131	6.5	1685.6947479711835	1.6467886939547423
Position_1	27	1	59.12397665625	1694.842180633611	Position_1	Position_1_1	6.75	1706.5193283901517	0.993157330501755
Position_1	27	3	55.23491423828125	1910.0772371224616	Position_1	Position_1_3	6.75	1706.5193283901517	1.1192825099287547
Position_1	27	5	66.4173263359375	1400.0248111702651	Position_1	Position_1_5	6.75	1706.5193283901517	0.8203978635805909
Position_1	27	11	56.452046148437496	1456.6699634549216	Position_1	Position_1_11	6.75	1706.5193283901517	0.8535912481161723
Position_1	27	13	65.29737822265625	1287.3542465398791	Position_1	Position_1_13	6.75	1706.5193283901517	0.7543742547318859
Position_1	27	16	56.155087570312496	1462.3040062218984	Position_1	Position_1_16	6.75	1706.5193283901517	0.8568927300702569
Position_1	27	21	55.024434265625	1947.3141082305697	Position_1	Position_1_21	6.75	1706.5193283901517	1.1411028728678814
Position_1	27	24	59.6085854375	1405.5909077415556	Position_1	Position_1_24	6.75	1706.5193283901517	0.8236595298733138
Position_1	27	26	60.9760215625	1382.5465866083327	Position_1	Position_1_26	6.75	1706.5193283901517	0.8101558321713008
Position_1	27	31	50.519591976562495	1504.9182736497294	Position_1	Position_1_31	6.75	1706.5193283901517	0.8818641832023062
Position_1	27	32	44.97436001953125	1529.462987750058	Position_1	Position_1_32	6.75	1706.5193283901517	0.8962470933117879
Position_1	27	35	55.7870660703125	1811.344925726311	Position_1	Position_1_35	6.75	1706.5193283901517	1.0614265514560839
Position_1	27	36	46.5053895625	2017.3125232253508	Position_1	Position_1_36	6.75	1706.5193283901517	1.1821211103002194
Position_1	27	39	36.31401874804687	1718.1964761466925	Position_1	Position_1_39	6.75	1706.5193283901517	1.0068426694982449
Position_1	27	41	35.02303453515625	1607.614090463982	Position_1	Position_1_41	6.75	1706.5193283901517	0.9420427086404746
Position_1	27	44	45.972719203125	1385.078164344934	Position_1	Position_1_44	6.75	1706.5193283901517	0.8116393065712009
Position_1	27	45	57.94427912109375	1500.9123770879023	Position_1	Position_1_45	6.75	1706.5193283901517	0.8795167755315089
Position_1	27	46	37.17943130859375	2023.0591977560664	Position_1	Position_1_46	6.75	1706.5193283901517	1.1854885931262924
Position_1	27	47	45.403815488281246	1328.27834210256	Position_1	Position_1_47	6.75	1706.5193283901517	0.7783552872826784
Position_1	27	49	56.3530530234375	1324.0217284347466	Position_1	Position_1_49	6.75	1706.5193283901517	0.775860962374077
Position_1	27	51	61.001164984375	1475.017107096382	Position_1	Position_1_51	6.75	1706.5193283901517	0.8643424557563273
Position_1	27	54	49.7374215078125	1340.8443951335014	Position_1	Position_1_54	6.75	1706.5193283901517	0.7857188446839272
Position_1	27	55	45.182510742187496	1566.7218888155437	Position_1	Position_1_55	6.75	1706.5193283901517	0.9180803655435381
Position_1	27	57	34.4597875703125	1483.6644538345372	Position_1	Position_1_57	6.75	1706.5193283901517	0.8694096979459089
Position_1	27	59	64.277587859375	1277.0495813603295	Position_1	Position_1_59	6.75	1706.5193283901517	0.7483358436760494
Position_1	27	60	51.127557421875	1404.7256332543298	Position_1	Position_1_60	6.75	1706.5193283901517	0.823152489330127
Position_1	27	62	48.6732870078125	1478.187369669317	Position_1	Position_1_62	6.75	1706.5193283901517	0.8662001918629119
Position_1	27	64	50.85347540625	1564.272916457104	Position_1	Position_1_64	6.75	1706.5193283901517	0.9166452969113241
Position_1	27	68	34.15949889257812	1641.5597113762287	Position_1	Position_1_68	6.75	1706.5193283901517	0.9619344381670715
Position_1	27	69	35.70958877148437	2045.542351605184	Position_1	Position_1_69	6.75	1706.5193283901517	1.1986634534839111
Position_1	27	70	38.14092543164063	1720.167016459824	Position_1	Position_1_70	6.75	1706.5193283901517	1.0079973826505364
Position_1	27	71	36.50247223046875	1859.4565725908992	Position_1	Position_1_71	6.75	1706.5193283901517	1.089619403458513
Position_1	27	72	34.0837800703125	1619.6504439920643	Position_1	Position_1_72	6.75	1706.5193283901517	0.9490958684423251
Position_1	27	73	60.887832414062494	1048.899064789837	Position_1	Position_1_73	6.75	1706.5193283901517	0.6146423584778954
Position_1	27	74	37.85988166210937	2119.065562449028	Position_1	Position_1_74	6.75	1706.5193283901517	1.2417471792997814
Position_1	27	77	23.90347319335937	2354.0093753250912	Position_1	Position_1_77	6.75	1706.5193283901517	1.3794214552177095
Position_1	27	78	38.57941714257812	1881.14125895484	Position_1	Position_1_78	6.75	1706.5193283901517	1.102326371380404
Position_1	27	80	38.608894113281245	1446.112633011246	Position_1	Position_1_80	6.75	1706.5193283901517	0.8474047782250665
Position_1	27	81	59.0657558046875	1477.4510325970698	Position_1	Position_1_81	6.75	1706.5193283901517	0.8657687071091226
Position_1	27	88	47.372057734375	1431.4476147066969	Position_1	Position_1_88	6.75	1706.5193283901517	0.8388112521743635
Position_1	27	89	54.3337804453125	1381.62491449426	Position_1	Position_1_89	6.75	1706.5193283901517	0.8096157432905366
Position_1	27	90	39.07917644726562	1590.682738989014	Position_1	Position_1_90	6.75	1706.5193283901517	0.9321211383463132
Position_1	27	91	41.91351495117187	1722.3288771403504	Position_1	Position_1_91	6.75	1706.5193283901517	1.0092642072592948
Position_1	27	92	35.68661342382812	1891.258726235813	Position_1	Position_1_92	6.75	1706.5193283901517	1.108255086697398
Position_1	27	94	42.11776366015625	1236.8223274273723	Position_1	Position_1_94	6.75	1706.5193283901517	0.7247631520201597
Position_1	27	95	32.13378968164062	2041.8263671248744	Position_1	Position_1_95	6.75	1706.5193283901517	1.1964859308397258
Position_1	27	96	31.816283791015625	1777.0190644674933	Position_1	Position_1_96	6.75	1706.5193283901517	1.0413120056154581
Position_1	27	97	48.138131421875	1264.3535851904985	Position_1	Position_1_97	6.75	1706.5193283901517	0.7408961411431706
Position_1	27	103	35.24580286132812	1032.1566689606009	Position_1	Position_1_103	6.75	1706.5193283901517	0.6048315139414728
Position_1	27	104	33.911992683593745	1404.3030360983068	Position_1	Position_1_104	6.75	1706.5193283901517	0.8229048524302732
Position_1	27	105	35.08614525195312	2320.872686518427	Position_1	Position_1_105	6.75	1706.5193283901517	1.3600037502697533
Position_1	27	106	36.852280867187496	1288.8741555001982	Position_1	Position_1_106	6.75	1706.5193283901517	0.7552649032789216
Position_1	27	107	41.316405474609375	1423.2533931794137	Position_1	Position_1_107	6.75	1706.5193283901517	0.8340095359611558
Position_1	27	110	16.851746806640623	2469.437371141531	Position_1	Position_1_110	6.75	1706.5193283901517	1.4470608858975418
Position_1	27	111	16.019523458984374	2252.314189768507	Position_1	Position_1_111	6.75	1706.5193283901517	1.319829287777966
Position_1	27	115	23.082753117187497	1929.9546479789524	Position_1	Position_1_115	6.75	1706.5193283901517	1.1309304359298284
Position_1	27	116	23.54532241015625	2972.9977469323567	Position_1	Position_1_116	6.75	1706.5193283901517	1.7421412681782749
Position_1	27	117	29.92465463281249	1955.8932020973373	Position_1	Position_1_117	6.75	1706.5193283901517	1.1461301196877933
Position_1	27	118	20.118659010742185	2503.073200037225	Position_1	Position_1_118	6.75	1706.5193283901517	1.4667710809923868
Position_1	27	119	29.59293927734375	2251.468527818096	Position_1	Position_1_119	6.75	1706.5193283901517	1.3193337399477467
Position_1	27	120	35.416155263671875	1894.807864495792	Position_1	Position_1_120	6.75	1706.5193283901517	1.1103348394437833
Position_1	27	122	15.765826280273435	2354.420269036301	Position_1	Position_1_122	6.75	1706.5193283901517	1.379662234038303
Position_1	27	123	20.359004595703123	2169.750106067343	Position_1	Position_1_123	6.75	1706.5193283901517	1.271447718153993
Position_1	27	125	19.1398943828125	1625.1196806786345	Position_1	Position_1_125	6.75	1706.5193283901517	0.9523007759963049
Position_1	27	127	17.39387714453125	2473.6181109188256	Position_1	Position_1_127	6.75	1706.5193283901517	1.449510749610037
Position_1	27	129	22.85618676171875	2148.858634983473	Position_1	Position_1_129	6.75	1706.5193283901517	1.2592055649381968
Position_1	27	130	13.14567869140625	3188.007617812898	Position_1	Position_1_130	6.75	1706.5193283901517	1.868134491521002
Position_1	27	131	28.450361564453125	2165.753712861841	Position_1	Position_1_131	6.75	1706.5193283901517	1.269105879336807
Position_1	27	133	6.690425526855468	1466.6160881544902	Position_1	Position_1_133	6.75	1706.5193283901517	0.8594195587213332
Position_1	27	134	7.884027072753906	2943.2142657870927	Position_1	Position_1_134	6.75	1706.5193283901517	1.724688502979676
Position_1	27	136	12.41893189453125	2431.011916722566	Position_1	Position_1_136	6.75	1706.5193283901517	1.4245440272955279
Position_1	27	137	7.756726801269531	2224.7110969090527	Position_1	Position_1_137	6.75	1706.5193283901517	1.3036542041441384
Position_1	27	138	4.839122159179687	764.7786150297353	Position_1	Position_1_138	6.75	1706.5193283901517	0.44815115909128944
Position_1	27	139	5.8415770273437495	1989.6046079723544	Position_1	Position_1_139	6.75	1706.5193283901517	1.1658846019923206
Position_1	27	140	2.612844311279297	2693.0695404220955	Position_1	Position_1_140	6.75	1706.5193283901517	1.5781066734020575
Position_1	27	141	6.561141753417968	3860.1077735472745	Position_1	Position_1_141	6.75	1706.5193283901517	2.2619771773629513
Position_1	27	142	2.9997243525390624	3374.929144502222	Position_1	Position_1_142	6.75	1706.5193283901517	1.977668279729341
Position_1	27	143	1.7493541618652342	3949.1853394384448	Position_1	Position_1_143	6.75	1706.5193283901517	2.3141755699678574
Position_1	28	1	56.794113148437496	1823.146700598646	Position_1	Position_1_1	7.0	1742.1066020785584	1.0465184498028974
Position_1	28	3	53.787862476562495	1998.770988426343	Position_1	Position_1_3	7.0	1742.1066020785584	1.1473298970577064
Position_1	28	5	67.98086659375	1530.027848412007	Position_1	Position_1_5	7.0	1742.1066020785584	0.8782630446302688
Position_1	28	11	54.13946484375	1441.6285832387607	Position_1	Position_1_11	7.0	1742.1066020785584	0.8275203030163089
Position_1	28	13	66.79752960546875	1499.974205937826	Position_1	Position_1_13	7.0	1742.1066020785584	0.8610117223298291
Position_1	28	16	58.21243402734375	1356.3106263527177	Position_1	Position_1_16	7.0	1742.1066020785584	0.7785462868543542
Position_1	28	21	55.47141630078125	2008.5848721601576	Position_1	Position_1_21	7.0	1742.1066020785584	1.1529632398865008
Position_1	28	24	51.468210234375	1367.3877463295985	Position_1	Position_1_24	7.0	1742.1066020785584	0.7849047496279092
Position_1	28	26	61.18461421875	1265.293976239529	Position_1	Position_1_26	7.0	1742.1066020785584	0.7263011199945341
Position_1	28	31	45.740501296875	1678.0564419040772	Position_1	Position_1_31	7.0	1742.1066020785584	0.9632340752867471
Position_1	28	32	42.50604131640625	1381.7520452355116	Position_1	Position_1_32	7.0	1742.1066020785584	0.7931501112428497
Position_1	28	35	51.2276007890625	1770.4248813265344	Position_1	Position_1_35	7.0	1742.1066020785584	1.0162551931174526
Position_1	28	36	52.33799273828125	1691.251606234625	Position_1	Position_1_36	7.0	1742.1066020785584	0.9708083329784429
Position_1	28	39	38.045849917968745	1799.530482675099	Position_1	Position_1_39	7.0	1742.1066020785584	1.032962323045
Position_1	28	41	37.905218849609376	1550.652161039172	Position_1	Position_1_41	7.0	1742.1066020785584	0.8901017648340483
Position_1	28	44	44.61443890234375	1623.4270226467147	Position_1	Position_1_44	7.0	1742.1066020785584	0.9318758224724919
Position_1	28	45	56.06190197265624	1403.8232245203842	Position_1	Position_1_45	7.0	1742.1066020785584	0.8058193584970298
Position_1	28	46	41.781423599609376	2001.19922150604	Position_1	Position_1_46	7.0	1742.1066020785584	1.148723745790499
Position_1	28	47	50.69412975	991.9773516070388	Position_1	Position_1_47	7.0	1742.1066020785584	0.5694125436546085
Position_1	28	49	58.184389441406246	1308.540310873096	Position_1	Position_1_49	7.0	1742.1066020785584	0.7511252809167006
Position_1	28	51	56.58886358984375	1686.2622893136304	Position_1	Position_1_51	7.0	1742.1066020785584	0.9679443768261377
Position_1	28	54	52.91241282421875	1369.8199027752682	Position_1	Position_1_54	7.0	1742.1066020785584	0.7863008504421578
Position_1	28	55	47.8061925	1705.622829789955	Position_1	Position_1_55	7.0	1742.1066020785584	0.9790576694646163
Position_1	28	57	35.69509075	1534.4353627623009	Position_1	Position_1_57	7.0	1742.1066020785584	0.8807930358173955
Position_1	28	59	60.495603351562494	1391.71546364108	Position_1	Position_1_59	7.0	1742.1066020785584	0.798869289617859
Position_1	28	60	47.312225125	1301.1979729535371	Position_1	Position_1_60	7.0	1742.1066020785584	0.7469106490963525
Position_1	28	62	51.80086144921875	1611.0855440006912	Position_1	Position_1_62	7.0	1742.1066020785584	0.9247915954617576
Position_1	28	64	51.6453060234375	1624.527852679645	Position_1	Position_1_64	7.0	1742.1066020785584	0.932507718380364
Position_1	28	68	34.7299389765625	1623.416122187593	Position_1	Position_1_68	7.0	1742.1066020785584	0.9318695654161735
Position_1	28	69	40.0789160234375	2160.8749038741043	Position_1	Position_1_69	7.0	1742.1066020785584	1.2403804114489327
Position_1	28	70	37.75384879492187	1694.9996873794046	Position_1	Position_1_70	7.0	1742.1066020785584	0.9729597978430544
Position_1	28	71	37.2707763828125	1869.2546329863744	Position_1	Position_1_71	7.0	1742.1066020785584	1.072985218445365
Position_1	28	72	34.20025816796875	1859.8954560372165	Position_1	Position_1_72	7.0	1742.1066020785584	1.0676128853527798
Position_1	28	73	58.35570369921875	1179.355889732236	Position_1	Position_1_73	7.0	1742.1066020785584	0.6769711384625441
Position_1	28	74	42.30631852734375	2000.5139633617475	Position_1	Position_1_74	7.0	1742.1066020785584	1.1483303954963926
Position_1	28	77	23.17301675390625	2449.168343092489	Position_1	Position_1_77	7.0	1742.1066020785584	1.4058659442368882
Position_1	28	78	38.71006831054687	1798.8478669398676	Position_1	Position_1_78	7.0	1742.1066020785584	1.0325704895404275
Position_1	28	80	34.06111667578125	1727.861870240779	Position_1	Position_1_80	7.0	1742.1066020785584	0.9918232719967977
Position_1	28	81	48.28414628125	1749.5696351015454	Position_1	Position_1_81	7.0	1742.1066020785584	1.0042839129442955
Position_1	28	88	42.19981253125	1490.671257661728	Position_1	Position_1_88	7.0	1742.1066020785584	0.8556716654900249
Position_1	28	89	58.201448078125	1177.7910193081093	Position_1	Position_1_89	7.0	1742.1066020785584	0.6760728751632377
Position_1	28	90	38.94026372070312	1660.665740955959	Position_1	Position_1_90	7.0	1742.1066020785584	0.9532515053754863
Position_1	28	91	42.6477460234375	1596.0827870229095	Position_1	Position_1_91	7.0	1742.1066020785584	0.9161797476219747
Position_1	28	92	39.78723465234375	1943.4613402165007	Position_1	Position_1_92	7.0	1742.1066020785584	1.11558118079439
Position_1	28	94	39.772546859375	1327.392034797933	Position_1	Position_1_94	7.0	1742.1066020785584	0.7619465038558392
Position_1	28	95	41.67731444335937	1830.551637250039	Position_1	Position_1_95	7.0	1742.1066020785584	1.050769014402422
Position_1	28	96	39.91141539257812	1538.2435222252934	Position_1	Position_1_96	7.0	1742.1066020785584	0.8829789866991894
Position_1	28	97	51.64690218359375	1397.772489645105	Position_1	Position_1_97	7.0	1742.1066020785584	0.802346129667026
Position_1	28	103	42.8319959375	973.6324010786489	Position_1	Position_1_103	7.0	1742.1066020785584	0.5588822176076823
Position_1	28	104	37.66653831445312	1538.0950009808578	Position_1	Position_1_104	7.0	1742.1066020785584	0.8828937328781784
Position_1	28	105	36.54741687695312	2491.0313692285163	Position_1	Position_1_105	7.0	1742.1066020785584	1.4298960616166623
Position_1	28	106	35.731747841796874	1299.4899612700444	Position_1	Position_1_106	7.0	1742.1066020785584	0.7459302201826139
Position_1	28	107	39.2116031484375	1580.0279406300522	Position_1	Position_1_107	7.0	1742.1066020785584	0.9069639818509813
Position_1	28	110	22.465247105468748	2212.477650902743	Position_1	Position_1_110	7.0	1742.1066020785584	1.2700013008750275
Position_1	28	111	25.0400198125	1999.9508745919657	Position_1	Position_1_111	7.0	1742.1066020785584	1.1480071725839083
Position_1	28	115	28.3253125546875	1799.460663174597	Position_1	Position_1_115	7.0	1742.1066020785584	1.0329222454169038
Position_1	28	116	25.860128980468748	2922.690096179592	Position_1	Position_1_116	7.0	1742.1066020785584	1.6776758050812992
Position_1	28	117	44.437452296874994	1536.482796003642	Position_1	Position_1_117	7.0	1742.1066020785584	0.8819682987082533
Position_1	28	118	23.8544315625	2531.986355652454	Position_1	Position_1_118	7.0	1742.1066020785584	1.4534049481423623
Position_1	28	119	32.6782856640625	2308.799789047426	Position_1	Position_1_119	7.0	1742.1066020785584	1.3252919116962931
Position_1	28	120	33.54880385742187	1951.948095909139	Position_1	Position_1_120	7.0	1742.1066020785584	1.1204527286563364
Position_1	28	122	24.564444673828124	2159.528528000389	Position_1	Position_1_122	7.0	1742.1066020785584	1.2396075678857956
Position_1	28	123	23.627678035156247	1990.7141239594653	Position_1	Position_1_123	7.0	1742.1066020785584	1.142705114362282
Position_1	28	125	32.9169090078125	1459.7563414979916	Position_1	Position_1_125	7.0	1742.1066020785584	0.8379259568595364
Position_1	28	127	23.307070810546875	2420.640846618848	Position_1	Position_1_127	7.0	1742.1066020785584	1.3894906567317469
Position_1	28	129	27.587699390625	2120.111545795517	Position_1	Position_1_129	7.0	1742.1066020785584	1.2169815229825487
Position_1	28	130	17.300280808593747	2539.678016978631	Position_1	Position_1_130	7.0	1742.1066020785584	1.4578200977761446
Position_1	28	131	27.143418349609373	2343.0585723752183	Position_1	Position_1_131	7.0	1742.1066020785584	1.344957059217643
Position_1	28	133	24.27340540625	1278.5970588994294	Position_1	Position_1_133	7.0	1742.1066020785584	0.7339373247158916
Position_1	28	134	27.42402278515625	1734.643569055571	Position_1	Position_1_134	7.0	1742.1066020785584	0.9957160870557044
Position_1	28	136	23.136297271484374	2087.7234550285284	Position_1	Position_1_136	7.0	1742.1066020785584	1.1983901860756423
Position_1	28	137	23.89714834375	1856.451829471427	Position_1	Position_1_137	7.0	1742.1066020785584	1.0656361828010066
Position_1	28	138	21.11497880078125	996.2505632745974	Position_1	Position_1_138	7.0	1742.1066020785584	0.5718654427266057
Position_1	28	139	23.8750516640625	1468.839504142538	Position_1	Position_1_139	7.0	1742.1066020785584	0.8431398528597635
Position_1	28	140	14.436772087890624	2386.1289622279564	Position_1	Position_1_140	7.0	1742.1066020785584	1.369680224723904
Position_1	28	141	14.068573814453124	2721.0833457357085	Position_1	Position_1_141	7.0	1742.1066020785584	1.5619499647662802
Position_1	28	142	8.722243169921875	2816.5592046815577	Position_1	Position_1_142	7.0	1742.1066020785584	1.6167547963603597
Position_1	28	143	10.570912483398438	2398.7116976319494	Position_1	Position_1_143	7.0	1742.1066020785584	1.3769029373805117
Position_1	28	145	5.224911989257812	2583.985197425888	Position_1	Position_1_145	7.0	1742.1066020785584	1.4832532029571899
Position_1	28	146	6.025169890136718	1893.8173755483103	Position_1	Position_1_146	7.0	1742.1066020785584	1.087084667085666
Position_1	28	147	14.085839120117187	2231.0383748572985	Position_1	Position_1_147	7.0	1742.1066020785584	1.280655484684681
Position_1	28	149	4.869410857910156	1782.2337906300972	Position_1	Position_1_149	7.0	1742.1066020785584	1.023033715906743
Position_1	28	150	3.790988904785156	3179.9844360053376	Position_1	Position_1_150	7.0	1742.1066020785584	1.825367306576535
Position_1	28	151	3.1170538222656248	3459.891064321708	Position_1	Position_1_151	7.0	1742.1066020785584	1.986038661579958
Position_1	28	152	4.104712688720703	1936.4849353662369	Position_1	Position_1_152	7.0	1742.1066020785584	1.1115766010276065
Position_1	28	153	3.832881609863281	3414.203575075955	Position_1	Position_1_153	7.0	1742.1066020785584	1.9598132347368231
Position_1	29	1	69.329939078125	1791.9050314853753	Position_1	Position_1_1	7.25	1732.4588838106367	1.0343131650801336
Position_1	29	3	54.251913546875	2004.8737636002395	Position_1	Position_1_3	7.25	1732.4588838106367	1.1572417575592973
Position_1	29	5	62.083735914062494	1763.5421596702895	Position_1	Position_1_5	7.25	1732.4588838106367	1.0179417105653228
Position_1	29	11	55.4289230859375	1165.0407185582826	Position_1	Position_1_11	7.25	1732.4588838106367	0.6724781346589379
Position_1	29	13	62.6909422734375	1629.121955620438	Position_1	Position_1_13	7.25	1732.4588838106367	0.9403524498296297
Position_1	29	16	56.13529934375	1337.437887891751	Position_1	Position_1_16	7.25	1732.4588838106367	0.7719882419085088
Position_1	29	21	59.3446626953125	1657.8640181596686	Position_1	Position_1_21	7.25	1732.4588838106367	0.9569427786436739
Position_1	29	24	56.72559784375	1438.4687531149652	Position_1	Position_1_24	7.25	1732.4588838106367	0.8303046996134048
Position_1	29	26	56.15203562890625	1285.869508869965	Position_1	Position_1_26	7.25	1732.4588838106367	0.7422222373564363
Position_1	29	31	45.410954015625	1751.3594789164692	Position_1	Position_1_31	7.25	1732.4588838106367	1.0109096933165072
Position_1	29	32	43.19503918554688	1277.065741854041	Position_1	Position_1_32	7.25	1732.4588838106367	0.7371405773538857
Position_1	29	35	47.4498484453125	1692.6533063579716	Position_1	Position_1_35	7.25	1732.4588838106367	0.9770236524372164
Position_1	29	36	45.872504261718746	1898.0557706597976	Position_1	Position_1_36	7.25	1732.4588838106367	1.0955848871200462
Position_1	29	39	39.2405939921875	1661.5325400656404	Position_1	Position_1_39	7.25	1732.4588838106367	0.9590603018589451
Position_1	29	41	39.00684231640625	1733.3772080323763	Position_1	Position_1_41	7.25	1732.4588838106367	1.0005300698506159
Position_1	29	44	46.4804645078125	1731.5405595888972	Position_1	Position_1_44	7.25	1732.4588838106367	0.9994699301493841
Position_1	29	45	55.7907887109375	1520.6794297437907	Position_1	Position_1_45	7.25	1732.4588838106367	0.8777578757880674
Position_1	29	46	40.67768665039063	2059.3787111037072	Position_1	Position_1_46	7.25	1732.4588838106367	1.1887027913609083
Position_1	29	47	41.42374074609375	1228.0167532635153	Position_1	Position_1_47	7.25	1732.4588838106367	0.708828800925091
Position_1	29	49	57.897995675781246	1467.5185204713816	Position_1	Position_1_49	7.25	1732.4588838106367	0.8470726400406661
Position_1	29	51	49.538790554687495	1791.8704563467757	Position_1	Position_1_51	7.25	1732.4588838106367	1.0342932078165457
Position_1	29	54	58.642362625	1339.2114555773974	Position_1	Position_1_54	7.25	1732.4588838106367	0.7730119704957901
Position_1	29	55	47.7304398828125	1572.3079981078583	Position_1	Position_1_55	7.25	1732.4588838106367	0.9075586224877569
Position_1	29	57	37.313285195312496	1413.79875597508	Position_1	Position_1_57	7.25	1732.4588838106367	0.8160648250799196
Position_1	29	59	64.708998234375	1454.917255158886	Position_1	Position_1_59	7.25	1732.4588838106367	0.8397990098089468
Position_1	29	60	40.663521378906246	1449.324039068361	Position_1	Position_1_60	7.25	1732.4588838106367	0.8365705256337712
Position_1	29	62	54.113395960937495	1569.9219761615882	Position_1	Position_1_62	7.25	1732.4588838106367	0.9061813765579592
Position_1	29	64	44.593356070312495	1650.2319501665006	Position_1	Position_1_64	7.25	1732.4588838106367	0.952537440044018
Position_1	29	68	40.529098177734376	1368.4759279584755	Position_1	Position_1_68	7.25	1732.4588838106367	0.7899038417283756
Position_1	29	69	43.46332147265625	2181.7761478467783	Position_1	Position_1_69	7.25	1732.4588838106367	1.259352339172312
Position_1	29	70	45.145268738281246	1793.4411116646158	Position_1	Position_1_70	7.25	1732.4588838106367	1.0351998124883897
Position_1	29	71	43.59439117773437	1812.0559561988496	Position_1	Position_1_71	7.25	1732.4588838106367	1.0459445664956475
Position_1	29	72	37.0614766328125	1425.6017180688152	Position_1	Position_1_72	7.25	1732.4588838106367	0.8228776632973404
Position_1	29	73	54.99784026171875	1171.5100720849698	Position_1	Position_1_73	7.25	1732.4588838106367	0.6762123378698432
Position_1	29	74	34.769525828125	1956.8655048855703	Position_1	Position_1_74	7.25	1732.4588838106367	1.1295307052721153
Position_1	29	77	21.170549350585937	2892.0341823467065	Position_1	Position_1_77	7.25	1732.4588838106367	1.6693234161987853
Position_1	29	78	37.96891187890625	1743.911671280056	Position_1	Position_1_78	7.25	1732.4588838106367	1.006610712425237
Position_1	29	80	36.05233946875	1416.815789549505	Position_1	Position_1_80	7.25	1732.4588838106367	0.8178062999296943
Position_1	29	81	47.7341625234375	1511.4661620625784	Position_1	Position_1_81	7.25	1732.4588838106367	0.8724398461555561
Position_1	29	88	47.395126667968746	1316.4493926008065	Position_1	Position_1_88	7.25	1732.4588838106367	0.7598733827986758
Position_1	29	89	54.5692530625	1104.5492688418196	Position_1	Position_1_89	7.25	1732.4588838106367	0.6375616063177811
Position_1	29	90	35.284071710937496	1550.0991487571243	Position_1	Position_1_90	7.25	1732.4588838106367	0.8947393575930631
Position_1	29	91	32.3116055625	1913.2031847532755	Position_1	Position_1_91	7.25	1732.4588838106367	1.1043281907765004
Position_1	29	92	40.367428470703125	2041.7026507918683	Position_1	Position_1_92	7.25	1732.4588838106367	1.1784999170087276
Position_1	29	95	37.53128063867187	1714.2843148280715	Position_1	Position_1_95	7.25	1732.4588838106367	0.9895093793264581
Position_1	29	96	37.75438951367188	1794.2309784552272	Position_1	Position_1_96	7.25	1732.4588838106367	1.0356557348759234
Position_1	29	97	43.9194125390625	1691.9278263202011	Position_1	Position_1_97	7.25	1732.4588838106367	0.9766048950025957
Position_1	29	103	41.27683162109375	1110.5007477736676	Position_1	Position_1_103	7.25	1732.4588838106367	0.6409968849194627
Position_1	29	104	40.79524878515625	1552.9714618607518	Position_1	Position_1_104	7.25	1732.4588838106367	0.8963972977210907
Position_1	29	105	44.702134125	1989.4000658392188	Position_1	Position_1_105	7.25	1732.4588838106367	1.1483101183119717
Position_1	29	106	46.8361430625	1231.621076812508	Position_1	Position_1_106	7.25	1732.4588838106367	0.7109092679322299
Position_1	29	107	41.21358832421875	1701.9317447904823	Position_1	Position_1_107	7.25	1732.4588838106367	0.9823792995577428
Position_1	29	110	26.49109576953125	2132.34811374651	Position_1	Position_1_110	7.25	1732.4588838106367	1.2308217722641102
Position_1	29	111	28.018823808593748	1949.417339054331	Position_1	Position_1_111	7.25	1732.4588838106367	1.125231517625678
Position_1	29	116	26.871704578125	3029.2564983224293	Position_1	Position_1_116	7.25	1732.4588838106367	1.748530095940526
Position_1	29	117	39.548065390625	1966.2029745696984	Position_1	Position_1_117	7.25	1732.4588838106367	1.1349204260737946
Position_1	29	118	30.408046796875	2489.9502528161365	Position_1	Position_1_118	7.25	1732.4588838106367	1.4372348319974884
Position_1	29	119	37.9909305703125	2117.287286154851	Position_1	Position_1_119	7.25	1732.4588838106367	1.2221284475725989
Position_1	29	120	31.716271619140624	1592.3162072699424	Position_1	Position_1_120	7.25	1732.4588838106367	0.9191076464496272
Position_1	29	122	26.729667121093748	2147.426667902748	Position_1	Position_1_122	7.25	1732.4588838106367	1.2395253289817574
Position_1	29	123	28.34570649023437	2006.760623117468	Position_1	Position_1_123	7.25	1732.4588838106367	1.158330879809101
Position_1	29	125	40.0719074765625	1413.8381236113426	Position_1	Position_1_125	7.25	1732.4588838106367	0.8160875486415755
Position_1	29	127	26.02175189453125	2154.39541059204	Position_1	Position_1_127	7.25	1732.4588838106367	1.2435477867465063
Position_1	29	129	37.03075184960937	2043.146150596891	Position_1	Position_1_129	7.25	1732.4588838106367	1.1793331257033246
Position_1	29	130	17.463393298828123	3115.8374725344256	Position_1	Position_1_130	7.25	1732.4588838106367	1.7985058702697596
Position_1	29	131	32.88775698828125	2082.91724531063	Position_1	Position_1_131	7.25	1732.4588838106367	1.2022895693369304
Position_1	29	133	31.353095791015622	1511.2519952497396	Position_1	Position_1_133	7.25	1732.4588838106367	0.8723162260137796
Position_1	29	134	43.551973351562495	1357.7319283463262	Position_1	Position_1_134	7.25	1732.4588838106367	0.7837022517728799
Position_1	29	136	24.9564267734375	2257.71599119688	Position_1	Position_1_136	7.25	1732.4588838106367	1.3031859008572326
Position_1	29	137	34.029432636718745	1609.3267488504566	Position_1	Position_1_137	7.25	1732.4588838106367	0.928926373889264
Position_1	29	138	34.721913982421874	974.3387066459476	Position_1	Position_1_138	7.25	1732.4588838106367	0.562402210956278
Position_1	29	139	41.1998259921875	1389.5840011187222	Position_1	Position_1_139	7.25	1732.4588838106367	0.8020877228914416
Position_1	29	140	34.903613679687496	1611.0720973273606	Position_1	Position_1_140	7.25	1732.4588838106367	0.929933813946407
Position_1	29	141	15.83273892578125	2693.084561160399	Position_1	Position_1_141	7.25	1732.4588838106367	1.554486854681835
Position_1	29	142	19.7293610078125	1990.106207391923	Position_1	Position_1_142	7.25	1732.4588838106367	1.1487177132969395
Position_1	29	143	28.075841041015625	1841.332279429456	Position_1	Position_1_143	7.25	1732.4588838106367	1.0628432782077613
Position_1	29	145	16.10560042480469	2431.2187725042822	Position_1	Position_1_145	7.25	1732.4588838106367	1.4033341831216712
Position_1	29	146	20.71778968359375	1572.7270654374452	Position_1	Position_1_146	7.25	1732.4588838106367	0.9078005141329225
Position_1	29	147	27.41294325	1793.9700801737156	Position_1	Position_1_147	7.25	1732.4588838106367	1.0355051406632991
Position_1	29	149	19.711461397460937	1277.588827603961	Position_1	Position_1_149	7.25	1732.4588838106367	0.7374425099162154
Position_1	29	150	19.48682265234375	1666.0758087013717	Position_1	Position_1_150	7.25	1732.4588838106367	0.9616827413743569
Position_1	29	151	13.062651067382811	2497.458471725441	Position_1	Position_1_151	7.25	1732.4588838106367	1.4415686831378915
Position_1	29	152	8.345885372558593	2554.820386743624	Position_1	Position_1_152	7.25	1732.4588838106367	1.4746787993745392
Position_1	29	153	14.1631190078125	2744.018257660584	Position_1	Position_1_153	7.25	1732.4588838106367	1.5838865114218283
Position_1	29	156	4.027422727539062	1622.0937271337823	Position_1	Position_1_156	7.25	1732.4588838106367	0.9362956560134343
Position_1	29	157	8.466981676269532	2669.7488136851257	Position_1	Position_1_157	7.25	1732.4588838106367	1.5410171281022667
Position_1	29	159	15.164788793945313	1352.0637961636653	Position_1	Position_1_159	7.25	1732.4588838106367	0.7804305249598351
Position_1	29	160	5.32240383984375	2800.39951709014	Position_1	Position_1_160	7.25	1732.4588838106367	1.6164305792530616
Position_1	29	161	7.0040612490234375	2539.098298502113	Position_1	Position_1_161	7.25	1732.4588838106367	1.4656037855958979
Position_1	29	162	6.292244008789062	3249.5636835582022	Position_1	Position_1_162	7.25	1732.4588838106367	1.8756945483234855
Position_1	29	163	7.29478986328125	2111.487435764028	Position_1	Position_1_163	7.25	1732.4588838106367	1.218780691129418
Position_1	29	164	5.129219718261719	3534.037950903046	Position_1	Position_1_164	7.25	1732.4588838106367	2.0398971565372674
Position_1	29	165	5.756116168945312	2133.7882997562574	Position_1	Position_1_165	7.25	1732.4588838106367	1.231653068188767
Position_1	29	166	9.777552645996094	2417.826773973886	Position_1	Position_1_166	7.25	1732.4588838106367	1.3956041303882176
Position_1	30	1	73.63282811328125	1641.266515692845	Position_1	Position_1_1	7.5	1730.2274700472692	0.9485842434625119
Position_1	30	3	56.109947953124994	1899.352526892444	Position_1	Position_1_3	7.5	1730.2274700472692	1.0977472961058434
Position_1	30	5	63.2276264296875	1617.0350128196494	Position_1	Position_1_5	7.5	1730.2274700472692	0.9345794358330657
Position_1	30	11	69.383470234375	1160.2166462837815	Position_1	Position_1_11	7.5	1730.2274700472692	0.6705572916676007
Position_1	30	13	58.44671082421875	1597.8087620282256	Position_1	Position_1_13	7.5	1730.2274700472692	0.9234674571341617
Position_1	30	16	57.48435103125	1570.5698830471297	Position_1	Position_1_16	7.5	1730.2274700472692	0.9077245103525158
Position_1	30	21	50.15727401953125	1876.1073126658723	Position_1	Position_1_21	7.5	1730.2274700472692	1.084312522569427
Position_1	30	24	56.02377090234375	1527.6024130583348	Position_1	Position_1_24	7.5	1730.2274700472692	0.8828910877346094
Position_1	30	26	67.2461026015625	1258.2219717750286	Position_1	Position_1_26	7.5	1730.2274700472692	0.7272003210887955
Position_1	30	31	43.617764265625	1528.2589380165	Position_1	Position_1_31	7.5	1730.2274700472692	0.8832705320386276
Position_1	30	32	50.106306078124994	1243.6453825455903	Position_1	Position_1_32	7.5	1730.2274700472692	0.7187756546898509
Position_1	30	35	50.484726015625	1805.9672518881	Position_1	Position_1_35	7.5	1730.2274700472692	1.0437744650064777
Position_1	30	36	38.94972369921875	2059.7603171111696	Position_1	Position_1_36	7.5	1730.2274700472692	1.1904563722219124
Position_1	30	39	36.55142807421875	1913.8839208729253	Position_1	Position_1_39	7.5	1730.2274700472692	1.1061458415179588
Position_1	30	41	37.47755451171875	1628.714543691788	Position_1	Position_1_41	7.5	1730.2274700472692	0.9413297221823048
Position_1	30	44	56.74842761328125	1538.2385507222289	Position_1	Position_1_44	7.5	1730.2274700472692	0.889038335913257
Position_1	30	45	57.8372843984375	1626.8201061217026	Position_1	Position_1_45	7.5	1730.2274700472692	0.9402348155281909
Position_1	30	46	46.116108457031245	1858.103961425197	Position_1	Position_1_46	7.5	1730.2274700472692	1.0739073292914685
Position_1	30	47	49.998734242187496	1095.4353501646704	Position_1	Position_1_47	7.5	1730.2274700472692	0.6331163787006245
Position_1	30	49	60.0996932421875	1568.3710508767365	Position_1	Position_1_49	7.5	1730.2274700472692	0.9064536761943152
Position_1	30	51	48.26773234765625	1639.3294326692446	Position_1	Position_1_51	7.5	1730.2274700472692	0.9474646894979992
Position_1	30	54	55.0718407421875	1336.4526002764085	Position_1	Position_1_54	7.5	1730.2274700472692	0.7724143925653296
Position_1	30	55	42.33272275976562	1516.530309358551	Position_1	Position_1_55	7.5	1730.2274700472692	0.876491869197476
Position_1	30	57	34.47245546679687	1350.4791783159587	Position_1	Position_1_57	7.5	1730.2274700472692	0.780521175218114
Position_1	30	59	60.79124652734375	1310.2324959044886	Position_1	Position_1_59	7.5	1730.2274700472692	0.7572602554210364
Position_1	30	60	48.048699660156245	1371.542988862706	Position_1	Position_1_60	7.5	1730.2274700472692	0.7926951875438875
Position_1	30	62	51.927197265625	1390.0496224194237	Position_1	Position_1_62	7.5	1730.2274700472692	0.8033912572093472
Position_1	30	64	44.880352945312495	1401.7089070766997	Position_1	Position_1_64	7.5	1730.2274700472692	0.8101298420827902
Position_1	30	68	52.67741333593749	975.8144467832594	Position_1	Position_1_68	7.5	1730.2274700472692	0.5639804382233051
Position_1	30	69	41.04475409375	2111.7935661416554	Position_1	Position_1_69	7.5	1730.2274700472692	1.2205294406081542
Position_1	30	70	45.9671976328125	1902.2042783305087	Position_1	Position_1_70	7.5	1730.2274700472692	1.0993954906279122
Position_1	30	71	49.7942801640625	1750.265094485503	Position_1	Position_1_71	7.5	1730.2274700472692	1.0115809191479814
Position_1	30	72	34.28750885742188	1425.4031697885991	Position_1	Position_1_72	7.5	1730.2274700472692	0.8238241470930164
Position_1	30	73	51.664075203125	1125.9993342955563	Position_1	Position_1_73	7.5	1730.2274700472692	0.65078109889493
Position_1	30	74	42.35785318359375	1790.405050912451	Position_1	Position_1_74	7.5	1730.2274700472692	1.0347801557349785
Position_1	30	77	24.286801193359373	2629.0686104897704	Position_1	Position_1_77	7.5	1730.2274700472692	1.5194930470141854
Position_1	30	78	43.22453955273437	1730.2274700472692	Position_1	Position_1_78	7.5	1730.2274700472692	1.0
Position_1	30	80	41.228660859375	1301.3081035832558	Position_1	Position_1_80	7.5	1730.2274700472692	0.7521023253362776
Position_1	30	81	52.41072980859375	1455.8451111168	Position_1	Position_1_81	7.5	1730.2274700472692	0.8414183315890984
Position_1	30	88	54.16883003125	1257.5849381019532	Position_1	Position_1_88	7.5	1730.2274700472692	0.7268321419423519
Position_1	30	89	47.41811761328125	1287.3941985987085	Position_1	Position_1_89	7.5	1730.2274700472692	0.7440606630546314
Position_1	30	90	35.19825340625	1800.9957491427278	Position_1	Position_1_90	7.5	1730.2274700472692	1.0409011417981506
Position_1	30	91	32.3151098359375	1668.0564864267546	Position_1	Position_1_91	7.5	1730.2274700472692	0.9640677398222003
Position_1	30	92	46.832295640625	1673.8408495997307	Position_1	Position_1_92	7.5	1730.2274700472692	0.9674108627774832
Position_1	30	94	48.220029515625	1262.76610900639	Position_1	Position_1_94	7.5	1730.2274700472692	0.7298266446849857
Position_1	30	95	40.893664796875	1581.5338294320984	Position_1	Position_1_95	7.5	1730.2274700472692	0.9140612184297892
Position_1	30	96	44.5483100390625	1688.9230276231156	Position_1	Position_1_96	7.5	1730.2274700472692	0.9761277386128743
Position_1	30	97	42.378348503906246	1578.850936862909	Position_1	Position_1_97	7.5	1730.2274700472692	0.9125106173581763
Position_1	30	103	34.52296587695312	1416.3104719771377	Position_1	Position_1_103	7.5	1730.2274700472692	0.818568943387799
Position_1	30	104	44.661528226562496	1371.6535302235427	Position_1	Position_1_104	7.5	1730.2274700472692	0.7927590758838603
Position_1	30	105	27.353232822265625	2191.7336202834385	Position_1	Position_1_105	7.5	1730.2274700472692	1.2667314894865016
Position_1	30	106	50.88204511328125	1293.8234067796416	Position_1	Position_1_106	7.5	1730.2274700472692	0.7477764797852243
Position_1	30	107	50.15298986328125	1281.3203718108962	Position_1	Position_1_107	7.5	1730.2274700472692	0.7405502420880481
Position_1	30	110	27.581863267578125	2261.532700280218	Position_1	Position_1_110	7.5	1730.2274700472692	1.3070724742443451
Position_1	30	111	29.125667291015624	2182.4556174232	Position_1	Position_1_111	7.5	1730.2274700472692	1.2613691871182555
Position_1	30	115	46.52046209765625	1404.6015740029875	Position_1	Position_1_115	7.5	1730.2274700472692	0.8118016840667859
Position_1	30	116	33.15197088671875	2442.668823250186	Position_1	Position_1_116	7.5	1730.2274700472692	1.4117616703793596
Position_1	30	117	42.475212548828125	1807.4597744974965	Position_1	Position_1_117	7.5	1730.2274700472692	1.0446370814168828
Position_1	30	118	34.81700509375	2351.746271234005	Position_1	Position_1_118	7.5	1730.2274700472692	1.359212191429232
Position_1	30	119	37.82140744335938	2029.4805167882912	Position_1	Position_1_119	7.5	1730.2274700472692	1.1729558985286752
Position_1	30	120	33.0801852734375	1619.4430517138794	Position_1	Position_1_120	7.5	1730.2274700472692	0.9359711828350736
Position_1	30	122	36.64971150585937	1768.8023336208576	Position_1	Position_1_122	7.5	1730.2274700472692	1.0222946775735415
Position_1	30	123	35.463465554687495	1800.6378153986334	Position_1	Position_1_123	7.5	1730.2274700472692	1.0406942708807188
Position_1	30	125	50.171233921875	1293.674343276197	Position_1	Position_1_125	7.5	1730.2274700472692	0.7476903272382182
Position_1	30	127	32.243373615234376	2111.525769547468	Position_1	Position_1_127	7.5	1730.2274700472692	1.2203746652396992
Position_1	30	129	39.19625245507813	1886.876207750683	Position_1	Position_1_129	7.5	1730.2274700472692	1.0905364990530027
Position_1	30	130	16.168028744140624	3362.226297888787	Position_1	Position_1_130	7.5	1730.2274700472692	1.943227902743292
Position_1	30	131	34.28729308984375	2184.302194039163	Position_1	Position_1_131	7.5	1730.2274700472692	1.2624364321180779
Position_1	30	133	35.72009119335937	1440.7911278165566	Position_1	Position_1_133	7.5	1730.2274700472692	0.8327177511389267
Position_1	30	134	43.1038214921875	1499.190904791808	Position_1	Position_1_134	7.5	1730.2274700472692	0.8664704096686493
Position_1	30	136	26.36823303125	2140.2557326415804	Position_1	Position_1_136	7.5	1730.2274700472692	1.2369793970402685
Position_1	30	137	39.414162111328125	1595.2979833931718	Position_1	Position_1_137	7.5	1730.2274700472692	0.9220163308062544
Position_1	30	138	29.83499670507812	1130.2019491368717	Position_1	Position_1_138	7.5	1730.2274700472692	0.6532100366583562
Position_1	30	139	42.70583429492187	1457.4678607738178	Position_1	Position_1_139	7.5	1730.2274700472692	0.8423562138531995
Position_1	30	140	33.35381235742187	1713.7556901067844	Position_1	Position_1_140	7.5	1730.2274700472692	0.990479991662579
Position_1	30	141	15.389097388671876	2571.70935466419	Position_1	Position_1_141	7.5	1730.2274700472692	1.4863417667238468
Position_1	30	142	23.055413025390624	1988.8894038101807	Position_1	Position_1_142	7.5	1730.2274700472692	1.1494959120929025
Position_1	30	143	34.233200417968746	1845.953752215796	Position_1	Position_1_143	7.5	1730.2274700472692	1.0668850103075551
Position_1	30	145	23.533340810546875	2284.9244055398194	Position_1	Position_1_145	7.5	1730.2274700472692	1.3205919135461397
Position_1	30	146	33.26200715234375	1198.0020387357936	Position_1	Position_1_146	7.5	1730.2274700472692	0.6923956875468313
Position_1	30	147	29.97070151367188	1801.460923242596	Position_1	Position_1_147	7.5	1730.2274700472692	1.041169993210997
Position_1	30	149	30.3853470078125	1306.119846243675	Position_1	Position_1_149	7.5	1730.2274700472692	0.754883313815375
Position_1	30	150	32.139529619140625	1594.6243394910823	Position_1	Position_1_150	7.5	1730.2274700472692	0.9216269924598514
Position_1	30	151	18.516435265625	2183.905394156218	Position_1	Position_1_151	7.5	1730.2274700472692	1.2622070981779954
Position_1	30	152	22.864047980468747	1687.229872630536	Position_1	Position_1_152	7.5	1730.2274700472692	0.9751491649733439
Position_1	30	153	23.016671046875	2527.6895986180866	Position_1	Position_1_153	7.5	1730.2274700472692	1.4609001662359637
Position_1	30	156	14.94545065234375	1622.032052690119	Position_1	Position_1_156	7.5	1730.2274700472692	0.9374675184447312
Position_1	30	157	17.115835923828126	2454.7776465932748	Position_1	Position_1_157	7.5	1730.2274700472692	1.418760070042242
Position_1	30	159	28.963911796875	1166.2164528423582	Position_1	Position_1_159	7.5	1730.2274700472692	0.6740249319995466
Position_1	30	160	18.21436715527344	2114.842831548573	Position_1	Position_1_160	7.5	1730.2274700472692	1.2222917900446906
Position_1	30	161	19.62260934863281	1801.11961863671	Position_1	Position_1_161	7.5	1730.2274700472692	1.0409727332484808
Position_1	30	162	16.324191178710937	2694.39441392788	Position_1	Position_1_162	7.5	1730.2274700472692	1.557248662717319
Position_1	30	163	15.086623739257812	1719.691150367992	Position_1	Position_1_163	7.5	1730.2274700472692	0.9939104424928651
Position_1	30	164	12.181579759765624	2255.2122270532323	Position_1	Position_1_164	7.5	1730.2274700472692	1.303419501825168
Position_1	30	165	12.063007676757811	2277.857252528481	Position_1	Position_1_165	7.5	1730.2274700472692	1.3165073910578073
Position_1	30	166	16.790250447265624	2110.3913911999216	Position_1	Position_1_166	7.5	1730.2274700472692	1.219719041417292
Position_1	30	169	19.07558784570313	1823.7770352883567	Position_1	Position_1_169	7.5	1730.2274700472692	1.0540677840691848
Position_1	30	170	9.438271777343749	2535.719471573114	Position_1	Position_1_170	7.5	1730.2274700472692	1.4655411010806798
Position_1	30	173	15.542497738281249	2085.235105097457	Position_1	Position_1_173	7.5	1730.2274700472692	1.2051797472851875
Position_1	30	175	14.182686267578124	1965.9718461447185	Position_1	Position_1_175	7.5	1730.2274700472692	1.136250510512938
Position_1	30	177	16.885067299804685	2565.862553906614	Position_1	Position_1_177	7.5	1730.2274700472692	1.4829625574240335
Position_1	30	178	4.395163469726563	3113.888189441807	Position_1	Position_1_178	7.5	1730.2274700472692	1.7996987351938971
Position_1	30	179	14.345605086914064	2670.972332890054	Position_1	Position_1_179	7.5	1730.2274700472692	1.543711667470569
Position_1	30	180	5.641995267089843	2479.821799701636	Position_1	Position_1_180	7.5	1730.2274700472692	1.4332345559360977
Position_1	30	181	4.680013067382812	3356.991033691235	Position_1	Position_1_181	7.5	1730.2274700472692	1.9402021363118938
Position_1	30	182	18.9205081484375	2641.4220604944394	Position_1	Position_1_182	7.5	1730.2274700472692	1.5266328307816526
Position_1	30	183	3.805891490478516	3662.692317603852	Position_1	Position_1_183	7.5	1730.2274700472692	2.116884849541655
Position_1	30	184	2.351596567138672	3112.029587686732	Position_1	Position_1_184	7.5	1730.2274700472692	1.7986245401604406
Position_1	30	185	6.113230357910156	3200.030534463841	Position_1	Position_1_185	7.5	1730.2274700472692	1.8494854519772577
Position_1	30	186	5.670744347167968	3454.6065343210257	Position_1	Position_1_186	7.5	1730.2274700472692	1.9966198630672805
Position_1	30	187	2.020754030517578	4903.426591251753	Position_1	Position_1_187	7.5	1730.2274700472692	2.833978003549899
Position_1	31	1	55.93542577734375	1829.1934469757257	Position_1	Position_1_1	7.75	1747.3844577943396	1.0468179677440022
Position_1	31	3	40.85336305273437	1982.112274977875	Position_1	Position_1_3	7.75	1747.3844577943396	1.1343309516898323
Position_1	31	5	66.08843415625	1628.8240135471326	Position_1	Position_1_5	7.75	1747.3844577943396	0.9321497660584314
Position_1	31	11	67.14500379296875	1257.7108530723356	Position_1	Position_1_11	7.75	1747.3844577943396	0.7197676776065061
Position_1	31	13	69.85656794531249	1245.45333097678	Position_1	Position_1_13	7.75	1747.3844577943396	0.7127528950033531
Position_1	31	16	63.049969125	1727.4884785773518	Position_1	Position_1_16	7.75	1747.3844577943396	0.9886138513317775
Position_1	31	21	61.975197023437495	1716.4016968450323	Position_1	Position_1_21	7.75	1747.3844577943396	0.9822690645947397
Position_1	31	24	59.675156234375	1482.5879352403383	Position_1	Position_1_24	7.75	1747.3844577943396	0.8484612122004082
Position_1	31	26	65.60404894140625	1413.5444319612495	Position_1	Position_1_26	7.75	1747.3844577943396	0.8089487265701766
Position_1	31	31	43.3630337421875	1698.0833964900778	Position_1	Position_1_31	7.75	1747.3844577943396	0.9717857961455759
Position_1	31	32	57.48363873828125	1258.0382981124633	Position_1	Position_1_32	7.75	1747.3844577943396	0.7199550691325478
Position_1	31	35	64.56625368359374	1822.6239449587645	Position_1	Position_1_35	7.75	1747.3844577943396	1.043058347479751
Position_1	31	36	47.029959539062496	1884.2740712912769	Position_1	Position_1_36	7.75	1747.3844577943396	1.0783397224842712
Position_1	31	39	45.405494835937496	1406.348562254006	Position_1	Position_1_39	7.75	1747.3844577943396	0.8048306461585387
Position_1	31	41	46.693330921875	1346.3745902150313	Position_1	Position_1_41	7.75	1747.3844577943396	0.7705085072775063
Position_1	31	44	54.18238959375	1479.0229925415454	Position_1	Position_1_44	7.75	1747.3844577943396	0.8464210528737692
Position_1	31	45	53.63380442578125	1817.4518512432987	Position_1	Position_1_45	7.75	1747.3844577943396	1.040098441494325
Position_1	31	46	36.40849895117187	2135.568874924862	Position_1	Position_1_46	7.75	1747.3844577943396	1.222151693863933
Position_1	31	47	44.27041699609375	1234.887848578969	Position_1	Position_1_47	7.75	1747.3844577943396	0.7067064394848306
Position_1	31	49	55.5968162578125	1527.0924111332683	Position_1	Position_1_49	7.75	1747.3844577943396	0.8739304074278319
Position_1	31	51	50.76345093359375	1747.6353236121377	Position_1	Position_1_51	7.75	1747.3844577943396	1.0001435664696907
Position_1	31	54	53.1247541171875	1024.728104178011	Position_1	Position_1_54	7.75	1747.3844577943396	0.5864354004106734
Position_1	31	55	42.2337634296875	1535.1247431698505	Position_1	Position_1_55	7.75	1747.3844577943396	0.87852718176719
Position_1	31	57	34.53710515234375	1406.5479727908996	Position_1	Position_1_57	7.75	1747.3844577943396	0.8049447655991713
Position_1	31	59	65.4238804140625	1062.677354972853	Position_1	Position_1_59	7.75	1747.3844577943396	0.6081531458247216
Position_1	31	60	49.801626660156245	1312.569480594756	Position_1	Position_1_60	7.75	1747.3844577943396	0.7511623871552372
Position_1	31	62	65.07040112890624	1070.9499503328818	Position_1	Position_1_62	7.75	1747.3844577943396	0.6128874189969066
Position_1	31	64	44.9538491015625	1418.9864947446197	Position_1	Position_1_64	7.75	1747.3844577943396	0.812063131507851
Position_1	31	68	52.23521458203125	961.2453503757508	Position_1	Position_1_68	7.75	1747.3844577943396	0.5501052422024494
Position_1	31	69	44.03890618359375	1995.52445556546	Position_1	Position_1_69	7.75	1747.3844577943396	1.1420065267630561
Position_1	31	70	47.201996488281246	1933.4402119600088	Position_1	Position_1_70	7.75	1747.3844577943396	1.1064767134306097
Position_1	31	71	50.15778354296875	1543.8927445607508	Position_1	Position_1_71	7.75	1747.3844577943396	0.883544967836987
Position_1	31	72	36.343485320312496	1566.7260641747423	Position_1	Position_1_72	7.75	1747.3844577943396	0.8966121091361681
Position_1	31	73	53.3814083515625	1040.9322325382616	Position_1	Position_1_73	7.75	1747.3844577943396	0.5957087622561281
Position_1	31	74	46.4687142734375	1655.878046393637	Position_1	Position_1_74	7.75	1747.3844577943396	0.9476323536056812
Position_1	31	77	22.506131162109373	2675.1863660805334	Position_1	Position_1_77	7.75	1747.3844577943396	1.5309660985867557
Position_1	31	78	41.79926731835937	1954.409969430805	Position_1	Position_1_78	7.75	1747.3844577943396	1.118477368110385
Position_1	31	80	46.5264879921875	1283.9496219163918	Position_1	Position_1_80	7.75	1747.3844577943396	0.7347837026873154
Position_1	31	81	53.37219013671875	1624.59762492827	Position_1	Position_1_81	7.75	1747.3844577943396	0.9297310718781036
Position_1	31	88	59.196672132812495	1266.90358576603	Position_1	Position_1_88	7.75	1747.3844577943396	0.7250285305645883
Position_1	31	89	54.570022546875	1320.5026089362273	Position_1	Position_1_89	7.75	1747.3844577943396	0.755702388816626
Position_1	31	90	34.16776825	1935.971030938186	Position_1	Position_1_90	7.75	1747.3844577943396	1.1079250603967787
Position_1	31	91	35.1970367890625	1357.834814083361	Position_1	Position_1_91	7.75	1747.3844577943396	0.7770670089382087
Position_1	31	92	42.77990496484375	1585.7701248715948	Position_1	Position_1_92	7.75	1747.3844577943396	0.9075107185474542
Position_1	31	94	49.47680546875	1090.536011451211	Position_1	Position_1_94	7.75	1747.3844577943396	0.6240962065255835
Position_1	31	95	40.58914135546875	1633.4066012371734	Position_1	Position_1_95	7.75	1747.3844577943396	0.9347723072339579
Position_1	31	96	45.3020095859375	1686.3826684023866	Position_1	Position_1_96	7.75	1747.3844577943396	0.9650896577911919
Position_1	31	97	47.58491375	1211.4003453958337	Position_1	Position_1_97	7.75	1747.3844577943396	0.6932649194585035
Position_1	31	103	36.39437007421875	1303.5899024102496	Position_1	Position_1_103	7.75	1747.3844577943396	0.7460235190919141
Position_1	31	104	50.84465753125	1001.5867114855428	Position_1	Position_1_104	7.75	1747.3844577943396	0.5731919538473002
Position_1	31	105	41.20855028125	2131.0152145537654	Position_1	Position_1_105	7.75	1747.3844577943396	1.2195457073274356
Position_1	31	106	55.96642871875	1267.6613072276944	Position_1	Position_1_106	7.75	1747.3844577943396	0.7254621623611197
Position_1	31	107	49.047713945312495	1057.164944880765	Position_1	Position_1_107	7.75	1747.3844577943396	0.6049984822545499
Position_1	31	110	29.29793040625	1860.736015472433	Position_1	Position_1_110	7.75	1747.3844577943396	1.064869271998203
Position_1	31	111	33.46601409765625	2103.1741915087064	Position_1	Position_1_111	7.75	1747.3844577943396	1.20361273795663
Position_1	31	115	45.263057039062495	1566.0895360829163	Position_1	Position_1_115	7.75	1747.3844577943396	0.8962478343545156
Position_1	31	116	28.475294417968747	2248.6560425776424	Position_1	Position_1_116	7.75	1747.3844577943396	1.2868696597061644
Position_1	31	117	45.776147140625	1443.8076707923212	Position_1	Position_1_117	7.75	1747.3844577943396	0.8262678910483087
Position_1	31	118	28.402934291015622	2252.522131682557	Position_1	Position_1_118	7.75	1747.3844577943396	1.2890821602738955
Position_1	31	119	34.84684600976562	1747.1335919765415	Position_1	Position_1_119	7.75	1747.3844577943396	0.9998564335303092
Position_1	31	120	33.79773465234375	1830.655238773804	Position_1	Position_1_120	7.75	1747.3844577943396	1.047654527661631
Position_1	31	122	45.873034582031245	1550.6069800516332	Position_1	Position_1_122	7.75	1747.3844577943396	0.8873874167387917
Position_1	31	123	25.381306929687497	2057.734857573901	Position_1	Position_1_123	7.75	1747.3844577943396	1.1776085385189392
Position_1	31	125	51.795818207031246	1468.441767888086	Position_1	Position_1_125	7.75	1747.3844577943396	0.8403655883157202
Position_1	31	127	35.66105146484375	1992.453870016906	Position_1	Position_1_127	7.75	1747.3844577943396	1.1402492800765258
Position_1	31	129	38.91332916796875	1901.545762663378	Position_1	Position_1_129	7.75	1747.3844577943396	1.0882240334583442
Position_1	31	130	31.598714683593748	2394.6377866364046	Position_1	Position_1_130	7.75	1747.3844577943396	1.3704126621677004
Position_1	31	131	34.060916505859375	2025.5725394526169	Position_1	Position_1_131	7.75	1747.3844577943396	1.159202561529833
Position_1	31	133	41.8958766015625	1459.4662770545451	Position_1	Position_1_133	7.75	1747.3844577943396	0.8352290593775664
Position_1	31	134	36.54595589648437	1778.178638405502	Position_1	Position_1_134	7.75	1747.3844577943396	1.017623013913053
Position_1	31	136	33.386809199218746	1924.7179355400683	Position_1	Position_1_136	7.75	1747.3844577943396	1.1014850950257222
Position_1	31	137	42.55844164257813	1648.892276264152	Position_1	Position_1_137	7.75	1747.3844577943396	0.9436345098007163
Position_1	31	138	39.8856922578125	1110.9581111671428	Position_1	Position_1_138	7.75	1747.3844577943396	0.6357834454871283
Position_1	31	139	41.69440167578125	1671.285239613224	Position_1	Position_1_139	7.75	1747.3844577943396	0.9564496422972807
Position_1	31	140	36.060705011718746	1725.5624919085349	Position_1	Position_1_140	7.75	1747.3844577943396	0.9875116401611184
Position_1	31	141	14.891724525390623	2779.7157967959447	Position_1	Position_1_141	7.75	1747.3844577943396	1.590786609321614
Position_1	31	142	33.989684609375	2014.189524070595	Position_1	Position_1_142	7.75	1747.3844577943396	1.152688245043128
Position_1	31	143	24.302167484375	2417.7835573785264	Position_1	Position_1_143	7.75	1747.3844577943396	1.383658614218423
Position_1	31	145	24.799418166015624	2245.190923379403	Position_1	Position_1_145	7.75	1747.3844577943396	1.2848866277621735
Position_1	31	146	37.536617636718745	1309.4109229164324	Position_1	Position_1_146	7.75	1747.3844577943396	0.7493547954348034
Position_1	31	147	40.83071265625	1494.4329387163334	Position_1	Position_1_147	7.75	1747.3844577943396	0.85523991703732
Position_1	31	149	31.888586726562497	1315.7894712127838	Position_1	Position_1_149	7.75	1747.3844577943396	0.7530051359582638
Position_1	31	150	33.402921578125	1517.1969136076464	Position_1	Position_1_150	7.75	1747.3844577943396	0.8682673734678569
Position_1	31	151	22.64941383203125	1968.0820480600976	Position_1	Position_1_151	7.75	1747.3844577943396	1.126301678649664
Position_1	31	152	27.4367868671875	1644.871909325955	Position_1	Position_1_152	7.75	1747.3844577943396	0.9413337185121913
Position_1	31	153	25.10381942578125	2534.4198812344275	Position_1	Position_1_153	7.75	1747.3844577943396	1.4504077050299133
Position_1	31	156	32.92870863476562	1583.3021518205155	Position_1	Position_1_156	7.75	1747.3844577943396	0.9060983372938207
Position_1	31	157	24.699871324218748	2182.955270412516	Position_1	Position_1_157	7.75	1747.3844577943396	1.249270165289201
Position_1	31	159	29.92398393359375	1377.477649336136	Position_1	Position_1_159	7.75	1747.3844577943396	0.7883082873902154
Position_1	31	160	25.47812938085937	2064.487738797703	Position_1	Position_1_160	7.75	1747.3844577943396	1.1814731037516675
Position_1	31	161	26.672509509765625	1809.842737196264	Position_1	Position_1_161	7.75	1747.3844577943396	1.0357438679984388
Position_1	31	162	29.57374116210937	2069.5193156638543	Position_1	Position_1_162	7.75	1747.3844577943396	1.1843525942059334
Position_1	31	163	18.31638882519531	1747.1108639462216	Position_1	Position_1_163	7.75	1747.3844577943396	0.9998434266443783
Position_1	31	164	15.822369083984372	2410.4902662947093	Position_1	Position_1_164	7.75	1747.3844577943396	1.3794847811210271
Position_1	31	165	20.292904328125	1975.691757140818	Position_1	Position_1_165	7.75	1747.3844577943396	1.130656592673751
Position_1	31	166	31.54378753710937	1777.1833890316768	Position_1	Position_1_166	7.75	1747.3844577943396	1.0170534487155456
Position_1	31	169	25.59090303515625	1519.9355707021575	Position_1	Position_1_169	7.75	1747.3844577943396	0.8698346628427251
Position_1	31	170	21.826853232421875	2397.4051122532464	Position_1	Position_1_170	7.75	1747.3844577943396	1.3719963580764616
Position_1	31	173	21.69113412597656	1568.8986236748162	Position_1	Position_1_173	7.75	1747.3844577943396	0.8978554299694187
Position_1	31	175	29.68148977148437	1872.1015128474469	Position_1	Position_1_175	7.75	1747.3844577943396	1.07137356321146
Position_1	31	177	20.94062949902344	2664.162416790756	Position_1	Position_1_177	7.75	1747.3844577943396	1.5246572698452592
Position_1	31	178	15.800662345703124	2463.3476089759306	Position_1	Position_1_178	7.75	1747.3844577943396	1.409734187567014
Position_1	31	179	23.171828732421872	2193.176263675636	Position_1	Position_1_179	7.75	1747.3844577943396	1.2551194752206984
Position_1	31	180	15.064844211914062	2172.525745661432	Position_1	Position_1_180	7.75	1747.3844577943396	1.2433015161435814
Position_1	31	181	14.874281146484376	2239.941781482233	Position_1	Position_1_181	7.75	1747.3844577943396	1.281882628342495
Position_1	31	182	19.472073768554687	2591.0978059525173	Position_1	Position_1_182	7.75	1747.3844577943396	1.482843569081052
Position_1	31	183	16.149814581054688	1882.3745528114089	Position_1	Position_1_183	7.75	1747.3844577943396	1.0772526586321263
Position_1	31	184	7.024283610351562	2572.260278280736	Position_1	Position_1_184	7.75	1747.3844577943396	1.472063155195742
Position_1	31	185	32.69388851953125	1742.3061154298755	Position_1	Position_1_185	7.75	1747.3844577943396	0.9970937464037684
Position_1	31	186	11.787848123046874	3583.068446910859	Position_1	Position_1_186	7.75	1747.3844577943396	2.0505324005420293
Position_1	31	187	3.746224931152344	3350.878040652379	Position_1	Position_1_187	7.75	1747.3844577943396	1.9176535682834626
Position_1	31	190	9.724730533203124	2512.02455650106	Position_1	Position_1_190	7.75	1747.3844577943396	1.4375912211511244
Position_1	31	194	4.2346879582519525	3769.356272861397	Position_1	Position_1_194	7.75	1747.3844577943396	2.1571419249197854
Position_1	31	199	13.95612251171875	2421.917076192875	Position_1	Position_1_199	7.75	1747.3844577943396	1.3860241605044223
Position_1	31	207	13.131970951171876	903.63616045502	Position_1	Position_1_207	7.75	1747.3844577943396	0.5171364300651085
Position_1	31	209	11.175031806640623	2269.694189759045	Position_1	Position_1_209	7.75	1747.3844577943396	1.2989094527165466
Position_1	31	210	10.82242014111328	2512.0470483445806	Position_1	Position_1_210	7.75	1747.3844577943396	1.4376040928711515
Position_1	31	213	7.02261076171875	3592.741991192682	Position_1	Position_1_213	7.75	1747.3844577943396	2.0560684142330476
Position_1	31	214	28.17164704492188	2190.8957881917136	Position_1	Position_1_214	7.75	1747.3844577943396	1.2538143958068635
Position_1	31	215	5.6282465830078126	671.9677157390731	Position_1	Position_1_215	7.75	1747.3844577943396	0.3845563079960513
Position_1	31	216	1.8196359011230467	1613.6404505021594	Position_1	Position_1_216	7.75	1747.3844577943396	0.9234604573163021
Position_1	31	217	7.868401470703125	3047.2759385074764	Position_1	Position_1_217	7.75	1747.3844577943396	1.743906971882961
Position_1	31	219	8.965478870605468	3559.919265107312	Position_1	Position_1_219	7.75	1747.3844577943396	2.037284496395756
Position_1	31	220	5.428250510009765	1965.581110708076	Position_1	Position_1_220	7.75	1747.3844577943396	1.1248704324571812
Position_1	31	221	1.81462531652832	1532.7839560565062	Position_1	Position_1_221	7.75	1747.3844577943396	0.8771875869785887
Position_1	31	222	0.7755532443237304	2080.112625464952	Position_1	Position_1_222	7.75	1747.3844577943396	1.1904149748994581
Position_1	31	223	1.7202848424072266	2288.463762954901	Position_1	Position_1_223	7.75	1747.3844577943396	1.3096509773490526
Position_1	31	224	2.699029973266601	3340.3358821373586	Position_1	Position_1_224	7.75	1747.3844577943396	1.9116204606476495
Position_1	31	225	2.9682557561035154	2881.2977297668926	Position_1	Position_1_225	7.75	1747.3844577943396	1.6489203145390516
Position_1	31	226	3.7211409753417968	4442.275485629773	Position_1	Position_1_226	7.75	1747.3844577943396	2.542242759350794
Position_1	32	1	52.91635903125	1874.9508326901184	Position_1	Position_1_1	8.0	1709.874388413708	1.0965430240928726
Position_1	32	3	61.12217680078125	1774.424150830969	Position_1	Position_1_3	8.0	1709.874388413708	1.0377511721648427
Position_1	32	5	65.7579406171875	1570.3350657093094	Position_1	Position_1_5	8.0	1709.874388413708	0.918392062218177
Position_1	32	11	67.91551761328125	1270.3717119882515	Position_1	Position_1_11	8.0	1709.874388413708	0.742962009722133
Position_1	32	13	61.29367303125	1318.9980971448615	Position_1	Position_1_13	8.0	1709.874388413708	0.7714005812839434
Position_1	32	16	54.95576818359375	1791.4441691960797	Position_1	Position_1_16	8.0	1709.874388413708	1.0477051304675344
Position_1	32	21	60.17317380078125	1920.458701757808	Position_1	Position_1_21	8.0	1709.874388413708	1.1231577680624039
Position_1	32	24	58.79487130859375	1267.896465535992	Position_1	Position_1_24	8.0	1709.874388413708	0.7415143908391133
Position_1	32	26	60.374305578125	1434.3968590024122	Position_1	Position_1_26	8.0	1709.874388413708	0.83889019493013
Position_1	32	31	60.765172445312494	1413.083097435724	Position_1	Position_1_31	8.0	1709.874388413708	0.826425091229465
Position_1	32	32	54.814339035156245	1352.7760274910052	Position_1	Position_1_32	8.0	1709.874388413708	0.7911552080419243
Position_1	32	35	57.058535015625	1823.3990087895809	Position_1	Position_1_35	8.0	1709.874388413708	1.0663935439615495
Position_1	32	36	51.616346375	1841.228270982521	Position_1	Position_1_36	8.0	1709.874388413708	1.0768207790343438
Position_1	32	39	46.42504083593749	1269.912978926761	Position_1	Position_1_39	8.0	1709.874388413708	0.7426937250664888
Position_1	32	41	42.33386658789063	1657.289585037453	Position_1	Position_1_41	8.0	1709.874388413708	0.9692463939266094
Position_1	32	44	52.10871758984375	1486.4051592350645	Position_1	Position_1_44	8.0	1709.874388413708	0.869306639895366
Position_1	32	45	64.5853712109375	1371.4081548377785	Position_1	Position_1_45	8.0	1709.874388413708	0.8020519893920788
Position_1	32	46	39.427446115234375	1976.481530654064	Position_1	Position_1_46	8.0	1709.874388413708	1.1559220630748754
Position_1	32	47	44.621941375	1308.2033105192622	Position_1	Position_1_47	8.0	1709.874388413708	0.7650873768177289
Position_1	32	49	57.23669664453125	1509.6625120546894	Position_1	Position_1_49	8.0	1709.874388413708	0.8829084301655866
Position_1	32	51	58.722888125	1611.311367067697	Position_1	Position_1_51	8.0	1709.874388413708	0.9423565719131858
Position_1	32	54	59.7926065859375	1054.2129948214656	Position_1	Position_1_54	8.0	1709.874388413708	0.6165441169040988
Position_1	32	55	46.6547943125	1649.2124293012164	Position_1	Position_1_55	8.0	1709.874388413708	0.9645225640412282
Position_1	32	57	37.6170027578125	1534.6682301962358	Position_1	Position_1_57	8.0	1709.874388413708	0.8975327314072379
Position_1	32	59	57.7632891171875	1363.9953393757398	Position_1	Position_1_59	8.0	1709.874388413708	0.7977166911314179
Position_1	32	60	53.903040769531245	1033.782124430688	Position_1	Position_1_60	8.0	1709.874388413708	0.6045953617620724
Position_1	32	62	60.72004842578125	1304.782822881236	Position_1	Position_1_62	8.0	1709.874388413708	0.7630869447034145
Position_1	32	64	49.893465660156245	1572.4618522786686	Position_1	Position_1_64	8.0	1709.874388413708	0.9196358884218856
Position_1	32	68	48.79378930078125	1149.435904385383	Position_1	Position_1_68	8.0	1709.874388413708	0.6722341197541082
Position_1	32	69	45.07899949609375	1765.7942497622587	Position_1	Position_1_69	8.0	1709.874388413708	1.032704075648755
Position_1	32	70	31.45998133007812	1923.1643417368807	Position_1	Position_1_70	8.0	1709.874388413708	1.1247401298998618
Position_1	32	71	53.3418215	1371.948614376397	Position_1	Position_1_71	8.0	1709.874388413708	0.8023680708202122
Position_1	32	72	45.003319667968746	1438.371139463941	Position_1	Position_1_72	8.0	1709.874388413708	0.8412145062880045
Position_1	32	73	44.21253929296875	1404.748000989695	Position_1	Position_1_73	8.0	1709.874388413708	0.8215504077424739
Position_1	32	74	42.01846638085937	1967.484151309376	Position_1	Position_1_74	8.0	1709.874388413708	1.1506600511951401
Position_1	32	77	31.37281642773437	2425.281292075553	Position_1	Position_1_77	8.0	1709.874388413708	1.4183973445707585
Position_1	32	78	44.460495234375	1528.9485455675251	Position_1	Position_1_78	8.0	1709.874388413708	0.8941876408745837
Position_1	32	80	47.275976171874994	1429.3346419865263	Position_1	Position_1_80	8.0	1709.874388413708	0.8359296166267247
Position_1	32	81	53.83328805078125	1617.523695849289	Position_1	Position_1_81	8.0	1709.874388413708	0.9459897796059189
Position_1	32	88	46.95202844921874	1607.739250909299	Position_1	Position_1_88	8.0	1709.874388413708	0.9402674616354935
Position_1	32	89	59.726945652343744	1372.1692160104656	Position_1	Position_1_89	8.0	1709.874388413708	0.8024970871009187
Position_1	32	90	30.40049753125	1709.18411995184	Position_1	Position_1_90	8.0	1709.874388413708	0.9995963045785438
Position_1	32	91	39.867624972656245	1524.963343273267	Position_1	Position_1_91	8.0	1709.874388413708	0.8918569420108178
Position_1	32	92	48.35984690625	1475.9509483793918	Position_1	Position_1_92	8.0	1709.874388413708	0.8631926171773748
Position_1	32	94	56.5930385625	937.0595565474252	Position_1	Position_1_94	8.0	1709.874388413708	0.5480283013167758
Position_1	32	95	9.070861835449218	2740.822151039612	Position_1	Position_1_95	8.0	1709.874388413708	1.602937718473191
Position_1	32	96	40.137305849609376	1851.1634678249688	Position_1	Position_1_96	8.0	1709.874388413708	1.0826312624884324
Position_1	32	97	49.465450375	1116.656258927366	Position_1	Position_1_97	8.0	1709.874388413708	0.6530633282151885
Position_1	32	103	33.420632716796874	1367.5883115072045	Position_1	Position_1_103	8.0	1709.874388413708	0.7998179987805709
Position_1	32	104	49.2631279765625	1113.572155733736	Position_1	Position_1_104	8.0	1709.874388413708	0.6512596266014745
Position_1	32	105	36.640217732421874	2327.4814902632866	Position_1	Position_1_105	8.0	1709.874388413708	1.3612002764849573
Position_1	32	106	56.18562778125	1280.954595282746	Position_1	Position_1_106	8.0	1709.874388413708	0.7491512850082038
Position_1	32	107	46.8424549140625	1252.6040261274363	Position_1	Position_1_107	8.0	1709.874388413708	0.7325707868456394
Position_1	32	110	33.29748402148437	1630.8553798642276	Position_1	Position_1_110	8.0	1709.874388413708	0.9537866587832875
Position_1	32	111	38.09592879296875	1794.51621395774	Position_1	Position_1_111	8.0	1709.874388413708	1.0495017798486102
Position_1	32	115	42.90871300976562	1302.3107026714667	Position_1	Position_1_115	8.0	1709.874388413708	0.7616411541666824
Position_1	32	116	31.06525924218749	2260.8933518847543	Position_1	Position_1_116	8.0	1709.874388413708	1.3222569840245635
Position_1	32	117	51.93316076953125	1450.0708369929175	Position_1	Position_1_117	8.0	1709.874388413708	0.8480569372924426
Position_1	32	118	34.85487100390625	1799.6774052755443	Position_1	Position_1_118	8.0	1709.874388413708	1.0525202421127255
Position_1	32	119	35.60176217382812	1649.591968668166	Position_1	Position_1_119	8.0	1709.874388413708	0.9647445331926005
Position_1	32	120	40.42255838671875	1600.9742770694872	Position_1	Position_1_120	8.0	1709.874388413708	0.9363110459562763
Position_1	32	122	42.45429609179687	1651.959126895361	Position_1	Position_1_122	8.0	1709.874388413708	0.9661289379437537
Position_1	32	123	29.14874402343749	1594.3348058321108	Position_1	Position_1_123	8.0	1709.874388413708	0.932428029003472
Position_1	32	125	50.56842823828125	1358.4450014490578	Position_1	Position_1_125	8.0	1709.874388413708	0.7944706410330646
Position_1	32	127	36.5910097265625	1987.3812244513133	Position_1	Position_1_127	8.0	1709.874388413708	1.162296621271142
Position_1	32	129	35.65441986132812	1710.5646568755756	Position_1	Position_1_129	8.0	1709.874388413708	1.0004036954214561
Position_1	32	130	20.57895754492188	2355.508273734999	Position_1	Position_1_130	8.0	1709.874388413708	1.3775914123845443
Position_1	32	131	32.30876158984375	1870.3138355052013	Position_1	Position_1_131	8.0	1709.874388413708	1.0938311306249442
Position_1	32	133	28.377772671875	1878.566173107676	Position_1	Position_1_133	8.0	1709.874388413708	1.0986574135720388
Position_1	32	134	40.85192546875	1450.411322311371	Position_1	Position_1_134	8.0	1709.874388413708	0.8482560661411818
Position_1	32	136	21.94915185546875	1874.447089365457	Position_1	Position_1_136	8.0	1709.874388413708	1.0962484157122367
Position_1	32	137	36.59403307226562	1925.866929071856	Position_1	Position_1_137	8.0	1709.874388413708	1.12632070643419
Position_1	32	138	39.64021634375	1180.4666244797204	Position_1	Position_1_138	8.0	1709.874388413708	0.6903820727877373
Position_1	32	139	43.490934523437495	1558.9565258465109	Position_1	Position_1_139	8.0	1709.874388413708	0.9117374565115235
Position_1	32	140	40.95291249414062	1535.5579761895772	Position_1	Position_1_140	8.0	1709.874388413708	0.8980530889255273
Position_1	32	141	21.98167296875	2420.88900839546	Position_1	Position_1_141	8.0	1709.874388413708	1.4158285689286088
Position_1	32	142	25.680974300781248	1988.5983397284604	Position_1	Position_1_142	8.0	1709.874388413708	1.1630084368789988
Position_1	32	143	31.688884734375	2083.437460081748	Position_1	Position_1_143	8.0	1709.874388413708	1.2184739851063584
Position_1	32	145	30.2986032421875	2078.3686351252486	Position_1	Position_1_145	8.0	1709.874388413708	1.2155095422263162
Position_1	32	146	43.03856609765625	1181.749629121107	Position_1	Position_1_146	8.0	1709.874388413708	0.6911324230181873
Position_1	32	147	37.97352878515625	1592.6244771913832	Position_1	Position_1_147	8.0	1709.874388413708	0.9314277633393291
Position_1	32	149	48.449413847656245	1616.2434465207814	Position_1	Position_1_149	8.0	1709.874388413708	0.9452410407879199
Position_1	32	150	33.02656053125	1623.7061234604723	Position_1	Position_1_150	8.0	1709.874388413708	0.9496054999495162
Position_1	32	151	29.61774734960937	1870.9872806096243	Position_1	Position_1_151	8.0	1709.874388413708	1.0942249871029326
Position_1	32	152	26.914257583984373	1693.658882706704	Position_1	Position_1_152	8.0	1709.874388413708	0.9905165514982375
Position_1	32	153	36.06297966992187	2140.42741844126	Position_1	Position_1_153	8.0	1709.874388413708	1.2518038944527303
Position_1	32	156	35.77446722265625	1601.6876911932204	Position_1	Position_1_156	8.0	1709.874388413708	0.936728277846857
Position_1	32	157	43.447432660156245	1744.621688610052	Position_1	Position_1_157	8.0	1709.874388413708	1.0203215513559332
Position_1	32	159	32.51625201171875	1441.6658910035792	Position_1	Position_1_159	8.0	1709.874388413708	0.8431414031185341
Position_1	32	160	30.868827558593747	1904.5149267671472	Position_1	Position_1_160	8.0	1709.874388413708	1.113833238085993
Position_1	32	161	36.53815446875	1668.9220958186909	Position_1	Position_1_161	8.0	1709.874388413708	0.9760495315489172
Position_1	32	162	25.231647417968748	1784.8333471168637	Position_1	Position_1_162	8.0	1709.874388413708	1.0438388686391735
Position_1	32	163	24.297236025390625	1658.873773828751	Position_1	Position_1_163	8.0	1709.874388413708	0.970172888177902
Position_1	32	164	19.262413972656248	2221.9041785724926	Position_1	Position_1_164	8.0	1709.874388413708	1.2994546228824488
Position_1	32	165	26.058078835937497	1972.6740241188568	Position_1	Position_1_165	8.0	1709.874388413708	1.1536952874935769
Position_1	32	166	31.19603519140625	1943.014006793758	Position_1	Position_1_166	8.0	1709.874388413708	1.1363489739128376
Position_1	32	169	27.01418656835937	1781.2069603167547	Position_1	Position_1_169	8.0	1709.874388413708	1.041718018812612
Position_1	32	170	30.84378552148437	2001.6751203328583	Position_1	Position_1_170	8.0	1709.874388413708	1.1706562387836343
Position_1	32	173	28.2400453671875	1570.061891583811	Position_1	Position_1_173	8.0	1709.874388413708	0.9182322995318947
Position_1	32	175	43.56997824609375	1576.565046094858	Position_1	Position_1_175	8.0	1709.874388413708	0.9220355932446451
Position_1	32	177	25.70959080078125	2490.339871363237	Position_1	Position_1_177	8.0	1709.874388413708	1.4564460923200246
Position_1	32	178	25.06768745507812	1997.6048218675728	Position_1	Position_1_178	8.0	1709.874388413708	1.168275772421388
Position_1	32	179	42.71856458203125	1628.1278735554968	Position_1	Position_1_179	8.0	1709.874388413708	0.9521915086791555
Position_1	32	180	17.11445423144531	2447.7332716020424	Position_1	Position_1_180	8.0	1709.874388413708	1.4315281217077378
Position_1	32	181	59.639967921875	1342.4833958923014	Position_1	Position_1_181	8.0	1709.874388413708	0.7851356830590087
Position_1	32	182	30.298631837890625	2253.402079846297	Position_1	Position_1_182	8.0	1709.874388413708	1.3178758013545269
Position_1	32	183	22.847402681640624	1914.430384680428	Position_1	Position_1_183	8.0	1709.874388413708	1.1196321774586562
Position_1	32	184	17.746735123046875	2069.319591014535	Position_1	Position_1_184	8.0	1709.874388413708	1.2102173148135713
Position_1	32	185	23.42854795703125	2412.7503846551217	Position_1	Position_1_185	8.0	1709.874388413708	1.4110687902013017
Position_1	32	186	17.738369580078125	2990.1443576784536	Position_1	Position_1_186	8.0	1709.874388413708	1.7487508895039263
Position_1	32	187	19.838531603515623	1991.9437025387083	Position_1	Position_1_187	8.0	1709.874388413708	1.164964933118089
Position_1	32	190	19.053656241210938	2176.507650103009	Position_1	Position_1_190	8.0	1709.874388413708	1.272904995157105
Position_1	32	194	11.446415427734374	2888.0157967472737	Position_1	Position_1_194	8.0	1709.874388413708	1.6890221973712094
Position_1	32	199	20.503255620117187	2239.558387507225	Position_1	Position_1_199	8.0	1709.874388413708	1.3097794801084293
Position_1	32	207	42.05722915625	1179.2435041656563	Position_1	Position_1_207	8.0	1709.874388413708	0.6896667452044061
Position_1	32	209	25.50514712109375	1658.434622893684	Position_1	Position_1_209	8.0	1709.874388413708	0.9699160558994361
Position_1	32	210	18.261826923828124	2214.0198671082403	Position_1	Position_1_210	8.0	1709.874388413708	1.294843575709816
Position_1	32	213	17.492966455078125	2855.8171888114543	Position_1	Position_1_213	8.0	1709.874388413708	1.6701912188186323
Position_1	32	214	32.0745315859375	1890.373893080968	Position_1	Position_1_214	8.0	1709.874388413708	1.105563020237243
Position_1	32	215	21.36810666503906	1195.0810358598685	Position_1	Position_1_215	8.0	1709.874388413708	0.6989291400338327
Position_1	32	216	11.82856060546875	1775.9074220507073	Position_1	Position_1_216	8.0	1709.874388413708	1.0386186459569464
Position_1	32	217	19.77271469335937	2209.7623253864185	Position_1	Position_1_217	8.0	1709.874388413708	1.292353602323074
Position_1	32	219	18.66923510546875	2622.4963006469525	Position_1	Position_1_219	8.0	1709.874388413708	1.5337362313964513
Position_1	32	220	27.85787679296875	1515.9463850348643	Position_1	Position_1_220	8.0	1709.874388413708	0.8865834796445162
Position_1	32	221	7.693077965332031	1639.8415079476058	Position_1	Position_1_221	8.0	1709.874388413708	0.9590420904946864
Position_1	32	222	4.692191587402344	1795.1404370949854	Position_1	Position_1_222	8.0	1709.874388413708	1.0498668494358705
Position_1	32	223	4.022627423095703	2423.6350839765564	Position_1	Position_1_223	8.0	1709.874388413708	1.4174345790540916
Position_1	32	224	36.30317317773437	2099.369152432814	Position_1	Position_1_224	8.0	1709.874388413708	1.227791448692585
Position_1	32	225	9.474809937011718	2314.5331727549537	Position_1	Position_1_225	8.0	1709.874388413708	1.3536276047167433
Position_1	32	226	14.46460610546875	2458.796565229472	Position_1	Position_1_226	8.0	1709.874388413708	1.4379983593476462
Position_1	32	236	48.218381363281246	1368.1968624827489	Position_1	Position_1_236	8.0	1709.874388413708	0.8001739026877047
Position_1	32	239	45.5413608203125	1633.7561032495662	Position_1	Position_1_239	8.0	1709.874388413708	0.9554831128649406
Position_1	32	240	22.543458953125	1117.211408248344	Position_1	Position_1_240	8.0	1709.874388413708	0.653388000790402
Position_1	32	242	2.835682826904297	2153.10533025627	Position_1	Position_1_242	8.0	1709.874388413708	1.2592184226197798
Position_1	32	244	9.801476201171877	2014.9540134742688	Position_1	Position_1_244	8.0	1709.874388413708	1.1784222438372158
Position_1	32	245	11.600468279296877	2018.0342977121425	Position_1	Position_1_245	8.0	1709.874388413708	1.1802237119794057
Position_1	32	246	4.310376560058594	2620.2218529578604	Position_1	Position_1_246	8.0	1709.874388413708	1.5324060473171388
Position_1	32	247	12.540476630859374	3691.12574848793	Position_1	Position_1_247	8.0	1709.874388413708	2.1587116419190755
Position_1	32	248	1.701426138671875	3466.111868915312	Position_1	Position_1_248	8.0	1709.874388413708	2.027114911131518
Position_1	32	250	2.6306834807128907	3974.668680118724	Position_1	Position_1_250	8.0	1709.874388413708	2.324538402967788
Position_1	32	251	8.055260092773437	3501.562913568026	Position_1	Position_1_251	8.0	1709.874388413708	2.0478480391863823
Position_1	32	252	2.664700506713867	3300.9516817689146	Position_1	Position_1_252	8.0	1709.874388413708	1.9305229110024202
Position_1	32	253	16.776984640625	3041.5818170928733	Position_1	Position_1_253	8.0	1709.874388413708	1.7788334849056502
Position_1	32	254	2.09494720703125	3959.4815249113	Position_1	Position_1_254	8.0	1709.874388413708	2.3156563732056408
Position_1	33	1	51.33643603515625	2061.9755551005696	Position_1	Position_1_1	8.25	1751.835344171493	1.1770373065944466
Position_1	33	3	59.031576140625	1846.312116520092	Position_1	Position_1_3	8.25	1751.835344171493	1.0539301668178642
Position_1	33	5	66.7461249296875	1694.5253393982994	Position_1	Position_1_5	8.25	1751.835344171493	0.9672857355208245
Position_1	33	11	62.79648121484375	1191.752399100462	Position_1	Position_1_11	8.25	1751.835344171493	0.6802879066605916
Position_1	33	13	73.0467877734375	1366.0781273109649	Position_1	Position_1_13	8.25	1751.835344171493	0.7797982452266558
Position_1	33	16	45.61476858984375	1761.7560654684123	Position_1	Position_1_16	8.25	1751.835344171493	1.0056630443779584
Position_1	33	21	49.94670566015625	1736.3774484633748	Position_1	Position_1_21	8.25	1751.835344171493	0.9911761708886923
Position_1	33	24	60.90836412890625	1280.0720615823134	Position_1	Position_1_24	8.25	1751.835344171493	0.7307034110490026
Position_1	33	26	57.75813669140625	1314.001629238464	Position_1	Position_1_26	8.25	1751.835344171493	0.7500714228710252
Position_1	33	31	54.040424925781245	1538.1606872451046	Position_1	Position_1_31	8.25	1751.835344171493	0.87802811626258
Position_1	33	32	71.48900825	911.4394835922876	Position_1	Position_1_32	8.25	1751.835344171493	0.5202769122250702
Position_1	33	35	51.37848731640625	1693.7142515421758	Position_1	Position_1_35	8.25	1751.835344171493	0.966822742318397
Position_1	33	36	49.300136015625	1734.3842809131638	Position_1	Position_1_36	8.25	1751.835344171493	0.9900384112488708
Position_1	33	39	54.936099539062496	1265.367106812979	Position_1	Position_1_39	8.25	1751.835344171493	0.7223093831409237
Position_1	33	41	45.92177205859375	1755.1763773612029	Position_1	Position_1_41	8.25	1751.835344171493	1.0019071616523927
Position_1	33	44	47.6603128203125	1759.6541378747245	Position_1	Position_1_44	8.25	1751.835344171493	1.0044632012530432
Position_1	33	45	53.46929074609375	1627.307914241534	Position_1	Position_1_45	8.25	1751.835344171493	0.9289160192227697
Position_1	33	46	44.5972346875	1888.2059054743247	Position_1	Position_1_46	8.25	1751.835344171493	1.0778443943128264
Position_1	33	47	48.85314878125	1147.396918711329	Position_1	Position_1_47	8.25	1751.835344171493	0.6549684720820466
Position_1	33	49	57.722828796875	1574.687700966406	Position_1	Position_1_49	8.25	1751.835344171493	0.8988788279706352
Position_1	33	51	56.3707095703125	1759.0146641355302	Position_1	Position_1_51	8.25	1751.835344171493	1.0040981705203764
Position_1	33	54	55.593467960937495	1278.410725595022	Position_1	Position_1_54	8.25	1751.835344171493	0.7297550707881335
Position_1	33	55	45.80116578125	1520.3137664598214	Position_1	Position_1_55	8.25	1751.835344171493	0.8678405601976442
Position_1	33	57	52.706269	1271.1752516935846	Position_1	Position_1_57	8.25	1751.835344171493	0.7256248459211044
Position_1	33	59	54.4949978203125	1520.0984534012573	Position_1	Position_1_59	8.25	1751.835344171493	0.8677176530652585
Position_1	33	60	50.542915671875	1079.463607707895	Position_1	Position_1_60	8.25	1751.835344171493	0.6161901067354095
Position_1	33	62	63.25631571875	1392.2795722415262	Position_1	Position_1_62	8.25	1751.835344171493	0.7947548135010292
Position_1	33	64	46.021883015625	1687.606078557035	Position_1	Position_1_64	8.25	1751.835344171493	0.9633360145243363
Position_1	33	68	46.04701083984375	1486.7000916997526	Position_1	Position_1_68	8.25	1751.835344171493	0.8486528694869251
Position_1	33	69	42.89494287890625	2025.5867647781809	Position_1	Position_1_69	8.25	1751.835344171493	1.156265496935818
Position_1	33	70	29.392345619140624	1680.5849377725713	Position_1	Position_1_70	8.25	1751.835344171493	0.9593281374097298
Position_1	33	71	54.388299453125	1373.2741852578026	Position_1	Position_1_71	8.25	1751.835344171493	0.7839059702881347
Position_1	33	72	42.94942809179688	1727.8083608883817	Position_1	Position_1_72	8.25	1751.835344171493	0.9862846794574324
Position_1	33	73	50.4744315625	1274.143455920503	Position_1	Position_1_73	8.25	1751.835344171493	0.7273191856527429
Position_1	33	74	42.43739863085937	1619.9267252089824	Position_1	Position_1_74	8.25	1751.835344171493	0.9247026158015467
Position_1	33	77	33.14097713867187	2193.1675092615305	Position_1	Position_1_77	8.25	1751.835344171493	1.2519255970935783
Position_1	33	78	34.7158178984375	1636.8097863178375	Position_1	Position_1_78	8.25	1751.835344171493	0.9343399719406533
Position_1	33	80	42.10333062890625	1658.4617145899138	Position_1	Position_1_80	8.25	1751.835344171493	0.94669954006109
Position_1	33	81	54.000770484375	1532.7532626003256	Position_1	Position_1_81	8.25	1751.835344171493	0.8749413965758412
Position_1	33	88	43.1626558515625	1503.6267469897684	Position_1	Position_1_88	8.25	1751.835344171493	0.8583151104882454
Position_1	33	89	64.59946109375	1169.2018516098278	Position_1	Position_1_89	8.25	1751.835344171493	0.6674153798185789
Position_1	33	90	43.25329383203125	1469.250064716294	Position_1	Position_1_90	8.25	1751.835344171493	0.8386918722724801
Position_1	33	91	49.3064686640625	1403.614730266176	Position_1	Position_1_91	8.25	1751.835344171493	0.8012252606594124
Position_1	33	92	49.28347251953125	1588.262580463958	Position_1	Position_1_92	8.25	1751.835344171493	0.9066277751206724
Position_1	33	94	50.90179174609375	1081.3858275372077	Position_1	Position_1_94	8.25	1751.835344171493	0.6172873672945756
Position_1	33	95	32.212849001953124	2161.4888605938777	Position_1	Position_1_95	8.25	1751.835344171493	1.2338424771399534
Position_1	33	96	42.84270112890625	1548.3839868395787	Position_1	Position_1_96	8.25	1751.835344171493	0.8838638813808533
Position_1	33	97	36.2242360390625	1498.634911261188	Position_1	Position_1_97	8.25	1751.835344171493	0.8554656213823265
Position_1	33	103	41.88153715625	1178.2712114816773	Position_1	Position_1_103	8.25	1751.835344171493	0.6725924416366452
Position_1	33	104	48.168370078125	1336.6348851974692	Position_1	Position_1_104	8.25	1751.835344171493	0.762991162180035
Position_1	33	105	45.0015571328125	2131.760097242845	Position_1	Position_1_105	8.25	1751.835344171493	1.2168724100329373
Position_1	33	106	50.89224078125	1106.8241649425436	Position_1	Position_1_106	8.25	1751.835344171493	0.6318083309741653
Position_1	33	107	42.85150860546874	1471.0089430295534	Position_1	Position_1_107	8.25	1751.835344171493	0.839695892609843
Position_1	33	110	26.963863330078123	1908.277132977692	Position_1	Position_1_110	8.25	1751.835344171493	1.0893016511664149
Position_1	33	111	50.92443434375	1419.969485945163	Position_1	Position_1_111	8.25	1751.835344171493	0.810561044261108
Position_1	33	115	37.3323975234375	1440.9493846282703	Position_1	Position_1_115	8.25	1751.835344171493	0.8225369977963014
Position_1	33	116	34.44016311914062	2160.3556215054464	Position_1	Position_1_116	8.25	1751.835344171493	1.23319559038076
Position_1	33	117	48.60175615625	1616.0243015728747	Position_1	Position_1_117	8.25	1751.835344171493	0.9224749956949588
Position_1	33	118	43.55547502539062	1816.800735188616	Position_1	Position_1_118	8.25	1751.835344171493	1.037084187868037
Position_1	33	119	40.129005296875	1640.88056194686	Position_1	Position_1_119	8.25	1751.835344171493	0.9366636923990664
Position_1	33	120	39.29083664257812	1509.9934191172729	Position_1	Position_1_120	8.25	1751.835344171493	0.8619493973227284
Position_1	33	122	47.083293125	1403.092980770302	Position_1	Position_1_122	8.25	1751.835344171493	0.8009274304451688
Position_1	33	123	32.95695858984375	1742.952961355191	Position_1	Position_1_123	8.25	1751.835344171493	0.9949296702764593
Position_1	33	125	48.366933441406246	1142.102590955452	Position_1	Position_1_125	8.25	1751.835344171493	0.651946311481456
Position_1	33	127	33.59360292578125	1821.642172312503	Position_1	Position_1_127	8.25	1751.835344171493	1.0398478249529919
Position_1	33	129	36.95941596875	1653.1015186583595	Position_1	Position_1_129	8.25	1751.835344171493	0.9436397799361512
Position_1	33	130	19.14152953710937	2505.2309580582264	Position_1	Position_1_130	8.25	1751.835344171493	1.4300607453738992
Position_1	33	131	32.721855117187495	1804.8400396068496	Position_1	Position_1_131	8.25	1751.835344171493	1.030256665166454
Position_1	33	133	29.99595931835937	1802.7174100793409	Position_1	Position_1_133	8.25	1751.835344171493	1.0290450047586588
Position_1	33	134	54.04205228125	1453.925962104959	Position_1	Position_1_134	8.25	1751.835344171493	0.8299444162616628
Position_1	33	136	27.497271978515624	1917.9322517197456	Position_1	Position_1_136	8.25	1751.835344171493	1.0948130816636799
Position_1	33	137	35.61861804101562	1730.9821061893294	Position_1	Position_1_137	8.25	1751.835344171493	0.9880963481804702
Position_1	33	138	47.763345738281245	1010.0901636716414	Position_1	Position_1_138	8.25	1751.835344171493	0.576589670389
Position_1	33	139	43.14903129882812	1529.830735447056	Position_1	Position_1_139	8.25	1751.835344171493	0.8732731306837338
Position_1	33	140	33.864289851562496	1536.9498227736435	Position_1	Position_1_140	8.25	1751.835344171493	0.8773369186135032
Position_1	33	141	27.56693371093749	2148.519521944357	Position_1	Position_1_141	8.25	1751.835344171493	1.2264391908136039
Position_1	33	142	24.952295994140623	2333.5422964247937	Position_1	Position_1_142	8.25	1751.835344171493	1.3320557232668526
Position_1	33	143	29.6845755078125	2115.490199780736	Position_1	Position_1_143	8.25	1751.835344171493	1.207585066038971
Position_1	33	145	29.087060492187497	2316.990009682486	Position_1	Position_1_145	8.25	1751.835344171493	1.3226071830273953
Position_1	33	146	50.10744990625	1057.905610445773	Position_1	Position_1_146	8.25	1751.835344171493	0.6038841572442958
Position_1	33	147	36.50819916992187	1309.4788396218942	Position_1	Position_1_147	8.25	1751.835344171493	0.7474896793118389
Position_1	33	149	45.39164931640624	1916.5975486614373	Position_1	Position_1_149	8.25	1751.835344171493	1.0940511932460562
Position_1	33	150	38.3521722890625	1396.8588539077248	Position_1	Position_1_150	8.25	1751.835344171493	0.7973688044114388
Position_1	33	151	29.691006941406247	1856.9034537001817	Position_1	Position_1_151	8.25	1751.835344171493	1.0599760187955216
Position_1	33	152	40.36575432226562	1237.871554404647	Position_1	Position_1_152	8.25	1751.835344171493	0.7066140996202367
Position_1	33	153	35.85592598242187	1764.6269507682534	Position_1	Position_1_153	8.25	1751.835344171493	1.0073018315558704
Position_1	33	156	49.3163263828125	1315.5123841067063	Position_1	Position_1_156	8.25	1751.835344171493	0.7509338069262783
Position_1	33	157	30.600277511718748	1988.8210545531715	Position_1	Position_1_157	8.25	1751.835344171493	1.135278530125648
Position_1	33	159	43.8545470859375	1250.8655658818363	Position_1	Position_1_159	8.25	1751.835344171493	0.7140314699344169
Position_1	33	160	39.08334102148437	1494.3646161840768	Position_1	Position_1_160	8.25	1751.835344171493	0.853028009256667
Position_1	33	161	37.21338480664063	1835.417433619393	Position_1	Position_1_161	8.25	1751.835344171493	1.047711156031864
Position_1	33	162	27.152077648437498	1889.2582136246824	Position_1	Position_1_162	8.25	1751.835344171493	1.0784450832724704
Position_1	33	163	28.65006615625	1492.708262625113	Position_1	Position_1_163	8.25	1751.835344171493	0.852082513114878
Position_1	33	164	21.184682126953124	2321.861827670444	Position_1	Position_1_164	8.25	1751.835344171493	1.3253881624180481
Position_1	33	165	28.9322277578125	2076.759737177896	Position_1	Position_1_165	8.25	1751.835344171493	1.1854765598190804
Position_1	33	166	34.296981833984375	1895.110530226519	Position_1	Position_1_166	8.25	1751.835344171493	1.081785760592007
Position_1	33	169	37.35019704882812	1656.1001428132338	Position_1	Position_1_169	8.25	1751.835344171493	0.9453514842723213
Position_1	33	170	32.92064464648438	1928.3788902735128	Position_1	Position_1_170	8.25	1751.835344171493	1.1007763353384754
Position_1	33	173	32.130077439453125	1544.172467242749	Position_1	Position_1_173	8.25	1751.835344171493	0.8814598200569156
Position_1	33	175	36.319056791015626	1994.2449401938288	Position_1	Position_1_175	8.25	1751.835344171493	1.1383746462410713
Position_1	33	177	32.83887133398437	2240.357434199402	Position_1	Position_1_177	8.25	1751.835344171493	1.2788630173796094
Position_1	33	178	34.700100660156245	1647.9532269139345	Position_1	Position_1_178	8.25	1751.835344171493	0.9407009810578469
Position_1	33	179	29.2542465703125	1807.268752836008	Position_1	Position_1_179	8.25	1751.835344171493	1.031643047304044
Position_1	33	180	25.87001529492188	2346.5077149802205	Position_1	Position_1_180	8.25	1751.835344171493	1.3394567718862698
Position_1	33	181	52.238401703125	1715.824938334406	Position_1	Position_1_181	8.25	1751.835344171493	0.9794441835205022
Position_1	33	182	37.3712876796875	1887.652376461808	Position_1	Position_1_182	8.25	1751.835344171493	1.0775284234001727
Position_1	33	183	24.566701134765623	1923.306082289608	Position_1	Position_1_183	8.25	1751.835344171493	1.0978806248478847
Position_1	33	184	27.32780344335937	1880.0615456503936	Position_1	Position_1_184	8.25	1751.835344171493	1.073195350182607
Position_1	33	185	13.029697119140623	3105.312836078753	Position_1	Position_1_185	8.25	1751.835344171493	1.7726054257384385
Position_1	33	186	24.101662212890623	2586.2057393501823	Position_1	Position_1_186	8.25	1751.835344171493	1.476283571943397
Position_1	33	187	26.3624411015625	2064.0963724863054	Position_1	Position_1_187	8.25	1751.835344171493	1.1782479325775288
Position_1	33	190	21.9498225546875	1941.1871863453848	Position_1	Position_1_190	8.25	1751.835344171493	1.1080876937458088
Position_1	33	194	17.962107560546873	2570.657614413192	Position_1	Position_1_194	8.25	1751.835344171493	1.4674082372901032
Position_1	33	199	25.91985760546875	2246.15982631244	Position_1	Position_1_199	8.25	1751.835344171493	1.2821751963080361
Position_1	33	207	44.25556802734375	1178.5495764093455	Position_1	Position_1_207	8.25	1751.835344171493	0.6727513406613705
Position_1	33	209	31.287203492187498	1596.4247708856035	Position_1	Position_1_209	8.25	1751.835344171493	0.9112869974892596
Position_1	33	210	17.836328060546872	2506.871414373953	Position_1	Position_1_210	8.25	1751.835344171493	1.4309971668938692
Position_1	33	213	28.58129608984375	2074.588513587338	Position_1	Position_1_213	8.25	1751.835344171493	1.184237160466977
Position_1	33	214	33.37883099804687	1899.3717763069435	Position_1	Position_1_214	8.25	1751.835344171493	1.0842182072797635
Position_1	33	215	36.579592242187495	1037.008096814829	Position_1	Position_1_215	8.25	1751.835344171493	0.591955231560457
Position_1	33	216	23.840162306640625	1562.4074676988366	Position_1	Position_1_216	8.25	1751.835344171493	0.8918689036027848
Position_1	33	217	11.039632452148435	2315.130561363622	Position_1	Position_1_217	8.25	1751.835344171493	1.3215457543234645
Position_1	33	219	27.00556626367188	2313.838680493852	Position_1	Position_1_219	8.25	1751.835344171493	1.3208083100915804
Position_1	33	220	34.9425246328125	1618.923827305963	Position_1	Position_1_220	8.25	1751.835344171493	0.9241301316886098
Position_1	33	221	19.30059573535156	1594.5547777308834	Position_1	Position_1_221	8.25	1751.835344171493	0.9102195494776975
Position_1	33	222	17.537552355468748	1699.3548019390787	Position_1	Position_1_222	8.25	1751.835344171493	0.9700425371556627
Position_1	33	223	33.5345346015625	1729.344468137029	Position_1	Position_1_223	8.25	1751.835344171493	0.9871615354095389
Position_1	33	224	37.7840224609375	2123.956472093094	Position_1	Position_1_224	8.25	1751.835344171493	1.2124178674438097
Position_1	33	225	20.507296712890625	2007.5850773282968	Position_1	Position_1_225	8.25	1751.835344171493	1.1459895954307038
Position_1	33	226	23.5247595	2186.464334270776	Position_1	Position_1_226	8.25	1751.835344171493	1.2480992243622273
Position_1	33	236	37.49970318359375	1437.6570934913657	Position_1	Position_1_236	8.25	1751.835344171493	0.8206576595651952
Position_1	33	239	43.90786507421875	1696.1295760006549	Position_1	Position_1_239	8.25	1751.835344171493	0.9682014817453158
Position_1	33	240	32.50648787890625	1061.874468026072	Position_1	Position_1_240	8.25	1751.835344171493	0.6061496998328181
Position_1	33	242	9.729356538085938	2020.7522430344504	Position_1	Position_1_242	8.25	1751.835344171493	1.1535058073566486
Position_1	33	244	30.297238447265624	1502.007080476132	Position_1	Position_1_244	8.25	1751.835344171493	0.8573905564089905
Position_1	33	245	26.805593912109373	1371.3235743878438	Position_1	Position_1_245	8.25	1751.835344171493	0.7827925032739836
Position_1	33	246	23.854428962890623	1748.494310981783	Position_1	Position_1_246	8.25	1751.835344171493	0.9980928383476073
Position_1	33	247	16.92859775878906	3232.8641700074254	Position_1	Position_1_247	8.25	1751.835344171493	1.8454155413426512
Position_1	33	248	15.261680134765625	2123.372905805941	Position_1	Position_1_248	8.25	1751.835344171493	1.2120847503565821
Position_1	33	250	8.739265412109374	3010.8611015812203	Position_1	Position_1_250	8.25	1751.835344171493	1.7186895512746756
Position_1	33	251	14.372681318359374	2807.0515340322368	Position_1	Position_1_251	8.25	1751.835344171493	1.6023489555519808
Position_1	33	252	11.997782177734374	2227.3759460448746	Position_1	Position_1_252	8.25	1751.835344171493	1.2714527957524924
Position_1	33	253	24.13449787890625	2446.622270588378	Position_1	Position_1_253	8.25	1751.835344171493	1.396605153976657
Position_1	33	254	6.116777524902344	2322.768334309162	Position_1	Position_1_254	8.25	1751.835344171493	1.325905623514911
Position_1	33	261	12.513899524414065	2033.921214137084	Position_1	Position_1_261	8.25	1751.835344171493	1.1610230498568914
Position_1	33	263	10.400706958984374	2653.0293624459	Position_1	Position_1_263	8.25	1751.835344171493	1.5144284942490498
Position_1	33	265	19.87870856640625	2296.968223676546	Position_1	Position_1_265	8.25	1751.835344171493	1.3111781488589993
Position_1	33	272	19.515232483398435	1663.3404812415254	Position_1	Position_1_272	8.25	1751.835344171493	0.9494844859567437
Position_1	33	273	16.10814154296875	2846.2891544084764	Position_1	Position_1_273	8.25	1751.835344171493	1.6247469625945872
Position_1	33	276	15.969471879882812	1924.481448861658	Position_1	Position_1_276	8.25	1751.835344171493	1.0985515592344757
Position_1	33	277	6.548709771484375	2158.5058835527752	Position_1	Position_1_277	8.25	1751.835344171493	1.2321397046442235
Position_1	33	278	8.351232119140624	2893.1288379368816	Position_1	Position_1_278	8.25	1751.835344171493	1.651484454610743
Position_1	33	279	3.531293127441406	1872.1052437078024	Position_1	Position_1_279	8.25	1751.835344171493	1.068653655114596
Position_1	33	280	11.692057716796874	3348.50016063578	Position_1	Position_1_280	8.25	1751.835344171493	1.9114240226837118
Position_1	33	281	3.1223557255859373	1868.6897965859887	Position_1	Position_1_281	8.25	1751.835344171493	1.066704015764541
Position_1	33	282	10.191184942382812	2990.768626297714	Position_1	Position_1_282	8.25	1751.835344171493	1.7072201655528065
Position_1	33	283	4.782003866943359	3254.483437065928	Position_1	Position_1_283	8.25	1751.835344171493	1.857756465465704
Position_1	33	284	6.346240495117187	1842.5381901595515	Position_1	Position_1_284	8.25	1751.835344171493	1.0517758967986544
Position_1	33	285	2.851055941894531	2333.588190405489	Position_1	Position_1_285	8.25	1751.835344171493	1.332081920923412
Position_1	33	286	3.387071998535156	3448.7717120539523	Position_1	Position_1_286	8.25	1751.835344171493	1.9686620226771383
Position_1	33	287	6.839632056640625	3987.18190057896	Position_1	Position_1_287	8.25	1751.835344171493	2.2760026584945083
Position_1	33	289	4.510305693115234	4077.181145704552	Position_1	Position_1_289	8.25	1751.835344171493	2.3273769188809235
Position_1	33	290	14.4911273203125	2812.6439062645672	Position_1	Position_1_290	8.25	1751.835344171493	1.6055412488522256
Position_1	33	291	19.70953378710937	1968.977017254481	Position_1	Position_1_291	8.25	1751.835344171493	1.1239509602346116
Position_1	33	292	2.344639362548828	2211.001010562468	Position_1	Position_1_292	8.25	1751.835344171493	1.2621054929155633
Position_1	33	293	2.9324074677734373	1979.0012673936017	Position_1	Position_1_293	8.25	1751.835344171493	1.129673101971546
Position_1	34	1	59.41262168359375	2155.763671070913	Position_1	Position_1_1	8.5	1769.254270536181	1.2184589332191345
Position_1	34	3	52.36431118359375	2111.6226713836827	Position_1	Position_1_3	8.5	1769.254270536181	1.1935100039316255
Position_1	34	5	80.91581575	1552.9261436666131	Position_1	Position_1_5	8.5	1769.254270536181	0.8777292046303732
Position_1	34	11	59.8079130859375	1370.0018635195956	Position_1	Position_1_11	8.5	1769.254270536181	0.7743385935727656
Position_1	34	13	76.72529223046875	1424.6795183602335	Position_1	Position_1_13	8.5	1769.254270536181	0.8052429444912277
Position_1	34	16	49.48277937109375	1833.6047064458105	Position_1	Position_1_16	8.5	1769.254270536181	1.0363715023788682
Position_1	34	21	52.73581616015625	1558.6903836697163	Position_1	Position_1_21	8.5	1769.254270536181	0.8809872100505642
Position_1	34	24	59.711706742187495	1535.1340832753783	Position_1	Position_1_24	8.5	1769.254270536181	0.8676729562507421
Position_1	34	26	61.77266665625	1403.06623541844	Position_1	Position_1_26	8.5	1769.254270536181	0.7930269033592522
Position_1	34	31	51.652122199218745	1518.8542944366045	Position_1	Position_1_31	8.5	1769.254270536181	0.8584714586989853
Position_1	34	32	61.9848051796875	1049.7872334070184	Position_1	Position_1_32	8.5	1769.254270536181	0.5933501198156642
Position_1	34	35	50.8075975	1985.774441931221	Position_1	Position_1_35	8.5	1769.254270536181	1.1223793408334815
Position_1	34	36	50.615995890624994	1816.5874114394635	Position_1	Position_1_36	8.5	1769.254270536181	1.026753159052112
Position_1	34	39	48.676063390625	1441.9329370241794	Position_1	Position_1_39	8.5	1769.254270536181	0.8149947472429696
Position_1	34	41	39.48075110546875	2084.05718111441	Position_1	Position_1_41	8.5	1769.254270536181	1.1779297163899605
Position_1	34	44	55.351121976562496	1620.838654963968	Position_1	Position_1_44	8.5	1769.254270536181	0.9161140272238909
Position_1	34	45	60.23262166796875	1611.1408636699762	Position_1	Position_1_45	8.5	1769.254270536181	0.9106327397371279
Position_1	34	46	45.368195640625	2111.341669030114	Position_1	Position_1_46	8.5	1769.254270536181	1.1933511786241229
Position_1	34	47	49.54137456640625	1288.3430521034843	Position_1	Position_1_47	8.5	1769.254270536181	0.7281842262915922
Position_1	34	49	60.36309086328124	1633.3072872921632	Position_1	Position_1_49	8.5	1769.254270536181	0.9231614214485867
Position_1	34	51	47.1208418828125	1907.0350114197013	Position_1	Position_1_51	8.5	1769.254270536181	1.0778750364930674
Position_1	34	54	52.8659162109375	1392.0464223144224	Position_1	Position_1_54	8.5	1769.254270536181	0.7867983960793584
Position_1	34	55	51.20161509375	1518.1171038594027	Position_1	Position_1_55	8.5	1769.254270536181	0.8580547912987827
Position_1	34	57	46.7311292421875	1401.5068983369215	Position_1	Position_1_57	8.5	1769.254270536181	0.7921455506291858
Position_1	34	59	51.34652771875	1649.6715264929871	Position_1	Position_1_59	8.5	1769.254270536181	0.9324106511796331
Position_1	34	60	54.257955039062495	1014.3923983724128	Position_1	Position_1_60	8.5	1769.254270536181	0.5733446092318863
Position_1	34	62	59.387301488281246	1423.514194921762	Position_1	Position_1_62	8.5	1769.254270536181	0.8045842921664161
Position_1	34	64	47.85664051953125	1826.905743475447	Position_1	Position_1_64	8.5	1769.254270536181	1.0325851822993168
Position_1	34	68	45.328036875	1690.8813753548056	Position_1	Position_1_68	8.5	1769.254270536181	0.9557028650508081
Position_1	34	69	38.63537113476562	2323.3853980525946	Position_1	Position_1_69	8.5	1769.254270536181	1.3132003899860485
Position_1	34	70	29.965829845703123	2003.9587097534195	Position_1	Position_1_70	8.5	1769.254270536181	1.1326572687294463
Position_1	34	71	55.79119425	1543.8457835126917	Position_1	Position_1_71	8.5	1769.254270536181	0.8725968953263128
Position_1	34	72	41.431952912109374	1834.0135225089325	Position_1	Position_1_72	8.5	1769.254270536181	1.036602569258248
Position_1	34	73	55.167974296875	1230.2047633050247	Position_1	Position_1_73	8.5	1769.254270536181	0.695323890857251
Position_1	34	74	43.6445818359375	1570.6133275016973	Position_1	Position_1_74	8.5	1769.254270536181	0.8877261757439282
Position_1	34	77	30.86639432421875	2248.2487784095847	Position_1	Position_1_77	8.5	1769.254270536181	1.2707324299566292
Position_1	34	78	37.21676169921875	1550.0184334382227	Position_1	Position_1_78	8.5	1769.254270536181	0.8760857380711492
Position_1	34	80	55.80998942578125	1349.9332768187005	Position_1	Position_1_80	8.5	1769.254270536181	0.762995630023036
Position_1	34	81	58.5783914375	1326.869093457209	Position_1	Position_1_81	8.5	1769.254270536181	0.7499595256339807
Position_1	34	88	43.15386397265625	1402.8264303456006	Position_1	Position_1_88	8.5	1769.254270536181	0.7928913631619876
Position_1	34	89	67.63613759375	1049.1087928891968	Position_1	Position_1_89	8.5	1769.254270536181	0.592966658529675
Position_1	34	90	47.2122233515625	1457.616872242807	Position_1	Position_1_90	8.5	1769.254270536181	0.8238594624395448
Position_1	34	91	41.7262988828125	1431.510118243991	Position_1	Position_1_91	8.5	1769.254270536181	0.8091036670552532
Position_1	34	92	54.32158827734375	1704.7401118573978	Position_1	Position_1_92	8.5	1769.254270536181	0.9635359598938643
Position_1	34	94	52.62529116796875	1154.437680044555	Position_1	Position_1_94	8.5	1769.254270536181	0.6524995865601032
Position_1	34	95	35.89166021289062	2166.594306460583	Position_1	Position_1_95	8.5	1769.254270536181	1.2245805153851552
Position_1	34	96	40.73723330273437	1658.95386105306	Position_1	Position_1_96	8.5	1769.254270536181	0.9376571184142494
Position_1	34	97	41.4790344375	1572.2400698180431	Position_1	Position_1_97	8.5	1769.254270536181	0.8886456265789136
Position_1	34	103	45.404673359375	1378.3718542400122	Position_1	Position_1_103	8.5	1769.254270536181	0.7790693950521256
Position_1	34	104	40.70690366015625	1608.1687758690164	Position_1	Position_1_104	8.5	1769.254270536181	0.9089528863376168
Position_1	34	105	41.19441620507812	2275.429745948072	Position_1	Position_1_105	8.5	1769.254270536181	1.2860953814504528
Position_1	34	106	58.451551296875	1062.89085010034	Position_1	Position_1_106	8.5	1769.254270536181	0.6007564134793502
Position_1	34	107	42.27850270703125	1805.5263903245389	Position_1	Position_1_107	8.5	1769.254270536181	1.020501360597177
Position_1	34	110	33.68991325390625	1618.858145022586	Position_1	Position_1_110	8.5	1769.254270536181	0.9149946234307992
Position_1	34	111	48.4134924453125	1328.5080467674804	Position_1	Position_1_111	8.5	1769.254270536181	0.7508858782434193
Position_1	34	115	46.4530542265625	1240.0189314942538	Position_1	Position_1_115	8.5	1769.254270536181	0.7008709557154045
Position_1	34	116	32.26283169140625	2178.8289121228872	Position_1	Position_1_116	8.5	1769.254270536181	1.2314956354253042
Position_1	34	117	48.9142603984375	1761.1769239675243	Position_1	Position_1_117	8.5	1769.254270536181	0.9954346038875415
Position_1	34	118	41.516195853515626	1946.6424804754072	Position_1	Position_1_118	8.5	1769.254270536181	1.100261569460826
Position_1	34	119	37.872541759765625	1817.9309723492065	Position_1	Position_1_119	8.5	1769.254270536181	1.0275125529572828
Position_1	34	120	35.887927173828125	1508.1355041961824	Position_1	Position_1_120	8.5	1769.254270536181	0.8524130925167329
Position_1	34	122	47.196240953125	1255.7103770758126	Position_1	Position_1_122	8.5	1769.254270536181	0.7097399158433364
Position_1	34	123	30.25451386718749	2117.517950270464	Position_1	Position_1_123	8.5	1769.254270536181	1.1968420738239847
Position_1	34	125	45.819004300781245	1240.2298152325036	Position_1	Position_1_125	8.5	1769.254270536181	0.700990149288517
Position_1	34	127	33.750187796875	1905.356593692706	Position_1	Position_1_127	8.5	1769.254270536181	1.076926378205253
Position_1	34	129	38.355073453125	1707.3323356527617	Position_1	Position_1_129	8.5	1769.254270536181	0.965001110403055
Position_1	34	130	22.301089572265624	2382.3456961483	Position_1	Position_1_130	8.5	1769.254270536181	1.3465253331994607
Position_1	34	131	42.04193045507812	1610.6459892230666	Position_1	Position_1_131	8.5	1769.254270536181	0.9103530318086799
Position_1	34	133	35.14615203515625	1441.448864777716	Position_1	Position_1_133	8.5	1769.254270536181	0.8147211448249765
Position_1	34	134	52.6678259765625	1501.7526573860284	Position_1	Position_1_134	8.5	1769.254270536181	0.8488054444152423
Position_1	34	136	32.8966528515625	1893.332005396634	Position_1	Position_1_136	8.5	1769.254270536181	1.0701299620561893
Position_1	34	137	32.54514926953125	1851.4499284268336	Position_1	Position_1_137	8.5	1769.254270536181	1.0464577982144663
Position_1	34	138	42.98194140625	936.9715705070752	Position_1	Position_1_138	8.5	1769.254270536181	0.5295855921394055
Position_1	34	139	47.06669721875	1154.3051997217706	Position_1	Position_1_139	8.5	1769.254270536181	0.6524247073723061
Position_1	34	140	32.80951914453125	1522.9886055142829	Position_1	Position_1_140	8.5	1769.254270536181	0.8608082121812451
Position_1	34	141	26.678756371093748	2238.8474873357804	Position_1	Position_1_141	8.5	1769.254270536181	1.2654187273247541
Position_1	34	142	31.069465410156248	2392.0515182236654	Position_1	Position_1_142	8.5	1769.254270536181	1.3520111597632278
Position_1	34	143	33.73494888671875	1982.8031199743727	Position_1	Position_1_143	8.5	1769.254270536181	1.1206999202966315
Position_1	34	145	33.46685637109375	1848.649168133812	Position_1	Position_1_145	8.5	1769.254270536181	1.0448747808157446
Position_1	34	146	49.969410648437496	1227.537658286377	Position_1	Position_1_146	8.5	1769.254270536181	0.6938164167405774
Position_1	34	147	41.056088390625	1351.7292187627586	Position_1	Position_1_147	8.5	1769.254270536181	0.7640107141598763
Position_1	34	149	41.829797130859376	1817.553752987632	Position_1	Position_1_149	8.5	1769.254270536181	1.0272993448459014
Position_1	34	150	34.06580637109375	1431.9427869371634	Position_1	Position_1_150	8.5	1769.254270536181	0.8093482156768831
Position_1	34	151	31.891235728515625	1892.965218215765	Position_1	Position_1_151	8.5	1769.254270536181	1.0699226503164483
Position_1	34	152	43.880241625	1239.4546933758236	Position_1	Position_1_152	8.5	1769.254270536181	0.7005520427542622
Position_1	34	153	27.1338803828125	1976.5536912495368	Position_1	Position_1_153	8.5	1769.254270536181	1.1171676814155902
Position_1	34	156	62.240279191406245	1233.3469280686684	Position_1	Position_1_156	8.5	1769.254270536181	0.6970998734370141
Position_1	34	157	34.628512617187496	1981.522892269218	Position_1	Position_1_157	8.5	1769.254270536181	1.1199763229446427
Position_1	34	159	40.662070796875	1573.304267836898	Position_1	Position_1_159	8.5	1769.254270536181	0.8892471218170922
Position_1	34	160	44.92487905468749	1435.851972176776	Position_1	Position_1_160	8.5	1769.254270536181	0.8115577258104536
Position_1	34	161	41.650715240234376	1660.006936055851	Position_1	Position_1_161	8.5	1769.254270536181	0.9382523268138151
Position_1	34	162	30.05585691796875	2026.5188935055085	Position_1	Position_1_162	8.5	1769.254270536181	1.1454085075580247
Position_1	34	163	32.202359578125	1397.2829976836567	Position_1	Position_1_163	8.5	1769.254270536181	0.7897581602333527
Position_1	34	164	22.221926267578123	2319.8944676879405	Position_1	Position_1_164	8.5	1769.254270536181	1.3112272816415955
Position_1	34	165	39.21126519921875	1757.6848711431226	Position_1	Position_1_165	8.5	1769.254270536181	0.9934608611177452
Position_1	34	166	29.613585375	2209.545740577906	Position_1	Position_1_166	8.5	1769.254270536181	1.2488570904555696
Position_1	34	169	35.372455830078124	1893.0333369248065	Position_1	Position_1_169	8.5	1769.254270536181	1.0699611516840446
Position_1	34	170	33.60385838476562	1920.3818012902325	Position_1	Position_1_170	8.5	1769.254270536181	1.0854187740398964
Position_1	34	173	39.11049654101562	1544.930526173037	Position_1	Position_1_173	8.5	1769.254270536181	0.8732100025989132
Position_1	34	175	38.26694149609375	1976.673210294569	Position_1	Position_1_175	8.5	1769.254270536181	1.1172352347611
Position_1	34	177	41.94383159570312	2020.395839702548	Position_1	Position_1_177	8.5	1769.254270536181	1.1419476970318447
Position_1	34	178	34.764084845703124	1652.4840361271804	Position_1	Position_1_178	8.5	1769.254270536181	0.9340003094221088
Position_1	34	179	35.27466632421875	1974.372562257704	Position_1	Position_1_179	8.5	1769.254270536181	1.1159348857523803
Position_1	34	180	24.312862277343747	2588.020684624425	Position_1	Position_1_180	8.5	1769.254270536181	1.462774869459613
Position_1	34	181	56.977484394531245	1606.575299354652	Position_1	Position_1_181	8.5	1769.254270536181	0.9080522376626915
Position_1	34	182	46.06013366796875	1960.1498023343336	Position_1	Position_1_182	8.5	1769.254270536181	1.107896041274102
Position_1	34	183	26.409590216796875	2070.1029807649265	Position_1	Position_1_183	8.5	1769.254270536181	1.1700426644371316
Position_1	34	184	25.76938181640625	1992.5898839807885	Position_1	Position_1_184	8.5	1769.254270536181	1.1262314960398117
Position_1	34	185	24.01351985742188	2522.491709735053	Position_1	Position_1_185	8.5	1769.254270536181	1.4257372452013921
Position_1	34	186	22.282018837890625	2797.295047897082	Position_1	Position_1_186	8.5	1769.254270536181	1.5810588079289183
Position_1	34	187	29.358802859375	2055.1035831188315	Position_1	Position_1_187	8.5	1769.254270536181	1.161564856642128
Position_1	34	190	20.819087362304685	1955.8379863705184	Position_1	Position_1_190	8.5	1769.254270536181	1.1054589602758411
Position_1	34	194	21.06778419238281	2724.588741506158	Position_1	Position_1_194	8.5	1769.254270536181	1.539964484969398
Position_1	34	199	27.636556449218748	2546.051472345584	Position_1	Position_1_199	8.5	1769.254270536181	1.439053455880025
Position_1	34	207	38.1652291796875	1297.8005951348705	Position_1	Position_1_207	8.5	1769.254270536181	0.7335297230858546
Position_1	34	209	40.37419265429687	1402.294884118218	Position_1	Position_1_209	8.5	1769.254270536181	0.7925909279807735
Position_1	34	210	18.08527965234375	2580.6491689341115	Position_1	Position_1_210	8.5	1769.254270536181	1.458608415935621
Position_1	34	213	23.60513162304688	2455.606081234925	Position_1	Position_1_213	8.5	1769.254270536181	1.3879328269139868
Position_1	34	214	37.1561648046875	1934.874715607196	Position_1	Position_1_214	8.5	1769.254270536181	1.0936103124514844
Position_1	34	215	40.150675640625	1183.842973491625	Position_1	Position_1_215	8.5	1769.254270536181	0.6691197490414171
Position_1	34	216	38.8730716171875	1266.382830792937	Position_1	Position_1_216	8.5	1769.254270536181	0.7157720921646574
Position_1	34	217	20.140338453125	1920.0840615040704	Position_1	Position_1_217	8.5	1769.254270536181	1.0852504885700685
Position_1	34	219	30.500871048828124	2312.841051448497	Position_1	Position_1_219	8.5	1769.254270536181	1.3072406210711476
Position_1	34	220	39.87551738671875	1646.3127184510597	Position_1	Position_1_220	8.5	1769.254270536181	0.9305122196778063
Position_1	34	221	30.974070144531247	1369.695600903718	Position_1	Position_1_221	8.5	1769.254270536181	0.7741654909153478
Position_1	34	222	34.03125236328125	1405.619737098261	Position_1	Position_1_222	8.5	1769.254270536181	0.7944701677460309
Position_1	34	223	40.5441005234375	1692.2243532336545	Position_1	Position_1_223	8.5	1769.254270536181	0.9564619294211554
Position_1	34	224	43.0796971171875	1781.764085621509	Position_1	Position_1_224	8.5	1769.254270536181	1.007070671126054
Position_1	34	225	29.34817565625	1504.7743161158337	Position_1	Position_1_225	8.5	1769.254270536181	0.8505133157936675
Position_1	34	226	18.30410957031249	2574.4621946356488	Position_1	Position_1_226	8.5	1769.254270536181	1.4551114769136297
Position_1	34	236	46.183277164062496	1225.813729869909	Position_1	Position_1_236	8.5	1769.254270536181	0.6928420353612713
Position_1	34	239	52.16197838671875	1569.8599350067925	Position_1	Position_1_239	8.5	1769.254270536181	0.8873003508597094
Position_1	34	240	31.22883966210937	1228.254164931133	Position_1	Position_1_240	8.5	1769.254270536181	0.6942213933777335
Position_1	34	242	24.6290423671875	1393.7687858267495	Position_1	Position_1_242	8.5	1769.254270536181	0.7877718929593773
Position_1	34	244	27.59990975585937	1703.4614014417114	Position_1	Position_1_244	8.5	1769.254270536181	0.962813220128879
Position_1	34	245	34.120164203125	1332.6960929351235	Position_1	Position_1_245	8.5	1769.254270536181	0.7532530033296139
Position_1	34	246	24.162690642578124	1858.4082179165644	Position_1	Position_1_246	8.5	1769.254270536181	1.0503906922057986
Position_1	34	247	24.6610903515625	2816.576889044821	Position_1	Position_1_247	8.5	1769.254270536181	1.591957095116263
Position_1	34	248	28.404213298828125	1806.9686799472588	Position_1	Position_1_248	8.5	1769.254270536181	1.0213165569467006
Position_1	34	250	16.777153615234376	2372.537647583108	Position_1	Position_1_250	8.5	1769.254270536181	1.340981727213296
Position_1	34	251	16.087469449218748	2623.6805661458907	Position_1	Position_1_251	8.5	1769.254270536181	1.4829301869373315
Position_1	34	252	16.563702289062498	2255.379136830827	Position_1	Position_1_252	8.5	1769.254270536181	1.2747625790086825
Position_1	34	253	25.205695517578125	2695.7456028046017	Position_1	Position_1_253	8.5	1769.254270536181	1.5236620579062632
Position_1	34	254	19.0375425625	1258.4732518172193	Position_1	Position_1_254	8.5	1769.254270536181	0.7113015199538464
Position_1	34	261	21.19676641113281	2169.171829306926	Position_1	Position_1_261	8.5	1769.254270536181	1.2260373567726635
Position_1	34	263	10.661837720703124	3133.1684282219903	Position_1	Position_1_263	8.5	1769.254270536181	1.7708977620681219
Position_1	34	265	24.30208949609375	2162.541855618348	Position_1	Position_1_265	8.5	1769.254270536181	1.2222900301170274
Position_1	34	272	30.55500271484375	1384.2842665911987	Position_1	Position_1_272	8.5	1769.254270536181	0.7824111489479038
Position_1	34	273	21.107073388671875	2628.3741328184456	Position_1	Position_1_273	8.5	1769.254270536181	1.4855830372091765
Position_1	34	276	28.046660425781248	1692.1461200215465	Position_1	Position_1_276	8.5	1769.254270536181	0.9564177112364598
Position_1	34	277	21.03972530859375	1540.09796325634	Position_1	Position_1_277	8.5	1769.254270536181	0.8704785902761202
Position_1	34	278	18.552828497070312	2193.427580097115	Position_1	Position_1_278	8.5	1769.254270536181	1.2397469468491866
Position_1	34	279	12.102126598632813	1920.7053287845308	Position_1	Position_1_279	8.5	1769.254270536181	1.0856016349772337
Position_1	34	280	22.066612605468748	2669.609475114394	Position_1	Position_1_280	8.5	1769.254270536181	1.5088896602212842
Position_1	34	281	13.22044865625	2206.96349856887	Position_1	Position_1_281	8.5	1769.254270536181	1.2473975817506655
Position_1	34	282	16.854954724609374	2479.700407276337	Position_1	Position_1_282	8.5	1769.254270536181	1.4015511781270715
Position_1	34	283	15.41062475390625	2343.222574436549	Position_1	Position_1_283	8.5	1769.254270536181	1.3244125581375166
Position_1	34	284	19.707574981445312	1376.0722790389082	Position_1	Position_1_284	8.5	1769.254270536181	0.7777696524207812
Position_1	34	285	12.351434336914062	1517.6297950986038	Position_1	Position_1_285	8.5	1769.254270536181	0.8577793595708992
Position_1	34	286	14.877764623046874	2266.290278655332	Position_1	Position_1_286	8.5	1769.254270536181	1.2809296642073509
Position_1	34	287	18.390047457031248	2471.808013159138	Position_1	Position_1_287	8.5	1769.254270536181	1.3970903189681407
Position_1	34	289	12.705177482421874	2753.5681006403875	Position_1	Position_1_289	8.5	1769.254270536181	1.5563439051674046
Position_1	34	290	20.998867248046874	2679.858838825419	Position_1	Position_1_290	8.5	1769.254270536181	1.5146827018895792
Position_1	34	291	28.785238044921872	1691.9006133893545	Position_1	Position_1_291	8.5	1769.254270536181	0.9562789484614984
Position_1	34	292	10.4910147890625	2238.2237149945386	Position_1	Position_1_292	8.5	1769.254270536181	1.2650661650324768
Position_1	34	293	12.423769767578124	1289.2030522458883	Position_1	Position_1_293	8.5	1769.254270536181	0.7286703068718264
Position_1	34	295	8.392118775390625	2811.4189677521217	Position_1	Position_1_295	8.5	1769.254270536181	1.5890417870236977
Position_1	34	297	5.775372125488281	3523.1124977190025	Position_1	Position_1_297	8.5	1769.254270536181	1.9912980041310322
Position_1	34	307	5.753346935058594	1831.7122727744668	Position_1	Position_1_307	8.5	1769.254270536181	1.0353018801640974
Position_1	34	309	9.509654451171874	1777.3316171048375	Position_1	Position_1_309	8.5	1769.254270536181	1.0045653961124585
Position_1	34	313	6.6892888476562495	2661.297916956883	Position_1	Position_1_313	8.5	1769.254270536181	1.5041918854039922
Position_1	34	314	1.82421267590332	2278.8174174862124	Position_1	Position_1_314	8.5	1769.254270536181	1.2880101268856092
Position_1	34	315	11.195687002929686	2503.255642939368	Position_1	Position_1_315	8.5	1769.254270536181	1.414864830130236
Position_1	34	316	6.880317243164062	5094.075738684859	Position_1	Position_1_316	8.5	1769.254270536181	2.879221954423247
Position_1	34	317	4.2693475751953125	3660.8136112156926	Position_1	Position_1_317	8.5	1769.254270536181	2.069128034438072
Position_1	34	319	1.650052658203125	1454.383599140934	Position_1	Position_1_319	8.5	1769.254270536181	0.822031984526552
Position_1	35	1	56.578719914062496	2164.9718042293216	Position_1	Position_1_1	8.75	1756.072964381096	1.2328484340582833
Position_1	35	3	56.82567760546875	1920.1329705280348	Position_1	Position_1_3	8.75	1756.072964381096	1.0934243675944066
Position_1	35	5	71.02220159375	1720.740263781354	Position_1	Position_1_5	8.75	1756.072964381096	0.9798797081235207
Position_1	35	11	68.4493058046875	1294.5986801565562	Position_1	Position_1_11	8.75	1756.072964381096	0.7372123518869956
Position_1	35	13	98.545721828125	1179.5965194606174	Position_1	Position_1_13	8.75	1756.072964381096	0.6717240931252251
Position_1	35	16	53.79296291015625	1925.3792975828544	Position_1	Position_1_16	8.75	1756.072964381096	1.0964119012340858
Position_1	35	21	54.840340328125	1762.7317581439725	Position_1	Position_1_21	8.75	1756.072964381096	1.003791866225344
Position_1	35	24	58.69078294921875	1640.98858325397	Position_1	Position_1_24	8.75	1756.072964381096	0.934464920614682
Position_1	35	26	63.0595252890625	1347.4509783909962	Position_1	Position_1_26	8.75	1756.072964381096	0.7673092210413289
Position_1	35	31	50.969537566406245	1396.1980984397817	Position_1	Position_1_31	8.75	1756.072964381096	0.7950683865415881
Position_1	35	32	59.4786777578125	1160.664031333383	Position_1	Position_1_32	8.75	1756.072964381096	0.6609429419366087
Position_1	35	35	63.203943988281246	1864.964991409364	Position_1	Position_1_35	8.75	1756.072964381096	1.062008828355629
Position_1	35	36	46.99949731640625	1812.033564813	Position_1	Position_1_36	8.75	1756.072964381096	1.0318668993640743
Position_1	35	39	48.194480554687495	1463.3734609816076	Position_1	Position_1_39	8.75	1756.072964381096	0.833321559333586
Position_1	35	41	40.07645159375	1864.684856296176	Position_1	Position_1_41	8.75	1756.072964381096	1.0618493047373796
Position_1	35	44	48.96272231640625	1863.2756371162443	Position_1	Position_1_44	8.75	1756.072964381096	1.061046821464466
Position_1	35	45	67.11688121875	1533.864336464885	Position_1	Position_1_45	8.75	1756.072964381096	0.8734627589950253
Position_1	35	46	42.4942546875	2126.7199911371767	Position_1	Position_1_46	8.75	1756.072964381096	1.2110658465075284
Position_1	35	47	53.304615890624994	1390.4772767698128	Position_1	Position_1_47	8.75	1756.072964381096	0.7918106507948361
Position_1	35	49	51.51380218359375	1965.521314649204	Position_1	Position_1_49	8.75	1756.072964381096	1.119270870013038
Position_1	35	51	49.6295481171875	1840.5068608289448	Position_1	Position_1_51	8.75	1756.072964381096	1.048081086697674
Position_1	35	54	53.629197917968746	1210.8569256175304	Position_1	Position_1_54	8.75	1756.072964381096	0.6895254070745748
Position_1	35	55	49.0830478359375	1763.5959966464718	Position_1	Position_1_55	8.75	1756.072964381096	1.004284008932412
Position_1	35	57	36.78242676367187	1587.3276192430712	Position_1	Position_1_57	8.75	1756.072964381096	0.9039075547766339
Position_1	35	59	46.0176508515625	1526.3584140354617	Position_1	Position_1_59	8.75	1756.072964381096	0.8691884933001095
Position_1	35	60	52.5505108046875	1416.7276543032383	Position_1	Position_1_60	8.75	1756.072964381096	0.8067589918181701
Position_1	35	62	51.98268852734375	1413.954240140543	Position_1	Position_1_62	8.75	1756.072964381096	0.8051796644103977
Position_1	35	64	50.128433953125	1783.5244124699452	Position_1	Position_1_64	8.75	1756.072964381096	1.0156322935582145
Position_1	35	68	45.4518926640625	1513.9995019734831	Position_1	Position_1_68	8.75	1756.072964381096	0.8621506809126644
Position_1	35	69	43.746907660156246	2251.4353265485547	Position_1	Position_1_69	8.75	1756.072964381096	1.282085296120963
Position_1	35	70	32.1532477578125	2093.4921391328503	Position_1	Position_1_70	8.75	1756.072964381096	1.192144165758325
Position_1	35	71	55.0384305625	1361.2289448702204	Position_1	Position_1_71	8.75	1756.072964381096	0.7751551174013814
Position_1	35	72	44.4062361875	1683.9998535868983	Position_1	Position_1_72	8.75	1756.072964381096	0.9589577926110839
Position_1	35	73	50.5437995390625	1347.1616160166816	Position_1	Position_1_73	8.75	1756.072964381096	0.7671444429368972
Position_1	35	74	43.348985453125	1720.133628033323	Position_1	Position_1_74	8.75	1756.072964381096	0.9795342579284915
Position_1	35	77	32.941241351562496	2245.947106992567	Position_1	Position_1_77	8.75	1756.072964381096	1.2789600162110124
Position_1	35	78	49.30775287109375	1523.574757410786	Position_1	Position_1_78	8.75	1756.072964381096	0.8676033332975713
Position_1	35	80	44.258682359375	1409.4592563168762	Position_1	Position_1_80	8.75	1756.072964381096	0.8026199849922643
Position_1	35	81	60.185028019531245	1339.7541799095914	Position_1	Position_1_81	8.75	1756.072964381096	0.7629262605166122
Position_1	35	88	47.612261640625	1434.2853936243928	Position_1	Position_1_88	8.75	1756.072964381096	0.8167572889716955
Position_1	35	89	67.60391803515624	1131.3327101803534	Position_1	Position_1_89	8.75	1756.072964381096	0.6442401501119153
Position_1	35	90	51.36184981640625	1479.8041048396622	Position_1	Position_1_90	8.75	1756.072964381096	0.8426780292476053
Position_1	35	91	41.79122152734375	1514.493271466398	Position_1	Position_1_91	8.75	1756.072964381096	0.8624318591455342
Position_1	35	92	57.333469703125	1693.343148390449	Position_1	Position_1_92	8.75	1756.072964381096	0.9642783544516584
Position_1	35	94	48.470257515625	1315.8722469363024	Position_1	Position_1_94	8.75	1756.072964381096	0.7493266359806773
Position_1	35	95	37.934417662109375	2012.0464271696792	Position_1	Position_1_95	8.75	1756.072964381096	1.1457647079481106
Position_1	35	96	42.31526898242187	1739.0199095429111	Position_1	Position_1_96	8.75	1756.072964381096	0.9902890966468498
Position_1	35	97	38.25359250195312	1781.1996536222523	Position_1	Position_1_97	8.75	1756.072964381096	1.0143084540055043
Position_1	35	103	46.849390671875	1361.3380286959584	Position_1	Position_1_103	8.75	1756.072964381096	0.7752172354499766
Position_1	35	104	37.49695799609375	1651.852093651999	Position_1	Position_1_104	8.75	1756.072964381096	0.9406511729050916
Position_1	35	105	55.5043741484375	1677.9072263228495	Position_1	Position_1_105	8.75	1756.072964381096	0.9554883312688577
Position_1	35	106	61.660841859375	1143.5188234072552	Position_1	Position_1_106	8.75	1756.072964381096	0.6511795617844802
Position_1	35	107	41.48790690429687	1688.6377946387015	Position_1	Position_1_107	8.75	1756.072964381096	0.961598879368796
Position_1	35	110	33.141343683593746	1886.0703222738705	Position_1	Position_1_110	8.75	1756.072964381096	1.0740273101001758
Position_1	35	111	28.888965058593747	2211.8216407420337	Position_1	Position_1_111	8.75	1756.072964381096	1.2595271868567033
Position_1	35	115	50.71079324609375	1354.1843364884	Position_1	Position_1_115	8.75	1756.072964381096	0.7711435481074466
Position_1	35	116	37.688596	2000.98926981722	Position_1	Position_1_116	8.75	1756.072964381096	1.1394681829307938
Position_1	35	117	49.00507515234375	1967.251053377376	Position_1	Position_1_117	8.75	1756.072964381096	1.1202558739184887
Position_1	35	118	33.84238814257812	2234.4885429727765	Position_1	Position_1_118	8.75	1756.072964381096	1.2724349091954112
Position_1	35	119	41.3064515703125	1756.072964381096	Position_1	Position_1_119	8.75	1756.072964381096	1.0
Position_1	35	120	32.867456638671875	1630.283909806382	Position_1	Position_1_120	8.75	1756.072964381096	0.928369118410153
Position_1	35	122	45.789249171875	1356.5910522166814	Position_1	Position_1_122	8.75	1756.072964381096	0.7725140582041781
Position_1	35	123	29.549676578125	2296.3815916539224	Position_1	Position_1_123	8.75	1756.072964381096	1.3076800555740296
Position_1	35	125	51.768017984375	1220.199037431784	Position_1	Position_1_125	8.75	1756.072964381096	0.6948452952590308
Position_1	35	127	35.3083832578125	1853.8481491615105	Position_1	Position_1_127	8.75	1756.072964381096	1.0556783156301675
Position_1	35	129	43.892906921875	1765.51467795246	Position_1	Position_1_129	8.75	1756.072964381096	1.0053766066461205
Position_1	35	130	23.098431361328124	2559.6873216139616	Position_1	Position_1_130	8.75	1756.072964381096	1.457620140810088
Position_1	35	131	52.265635210937496	1480.292514559124	Position_1	Position_1_131	8.75	1756.072964381096	0.8429561553445092
Position_1	35	133	45.2409395625	1174.8713936600775	Position_1	Position_1_133	8.75	1756.072964381096	0.6690333588013212
Position_1	35	134	58.319116796874994	1247.139044858528	Position_1	Position_1_134	8.75	1756.072964381096	0.7101863476943084
Position_1	35	136	43.39221955664063	1648.039578725611	Position_1	Position_1_136	8.75	1756.072964381096	0.9384801270523745
Position_1	35	137	42.83575497265625	1651.955520567633	Position_1	Position_1_137	8.75	1756.072964381096	0.9407100696125358
Position_1	35	138	43.086411908203125	999.8721836872816	Position_1	Position_1_138	8.75	1756.072964381096	0.5693796351108183
Position_1	35	139	53.33646110546875	1111.067876330333	Position_1	Position_1_139	8.75	1756.072964381096	0.632700291426623
Position_1	35	140	33.880358037109374	1798.2690718104968	Position_1	Position_1_140	8.75	1756.072964381096	1.0240286755079522
Position_1	35	141	29.44276764257812	2235.196831741133	Position_1	Position_1_141	8.75	1756.072964381096	1.2728382459489078
Position_1	35	142	35.48299122070312	2461.4986033751475	Position_1	Position_1_142	8.75	1756.072964381096	1.4017063375511103
Position_1	35	143	29.444018054687497	2050.7003164686785	Position_1	Position_1_143	8.75	1756.072964381096	1.1677762587680518
Position_1	35	145	31.801135867187497	1700.255231286793	Position_1	Position_1_145	8.75	1756.072964381096	0.9682144567871216
Position_1	35	146	52.09629665625	1213.6225058840712	Position_1	Position_1_146	8.75	1756.072964381096	0.6911002734512207
Position_1	35	147	43.322097693359375	1481.9688661992286	Position_1	Position_1_147	8.75	1756.072964381096	0.8439107578434409
Position_1	35	149	48.849160980468746	1526.5505648199303	Position_1	Position_1_149	8.75	1756.072964381096	0.8692979140294107
Position_1	35	150	33.74370697070312	1512.3567737780304	Position_1	Position_1_150	8.75	1756.072964381096	0.8612152253656726
Position_1	35	151	34.01695451171875	1726.3436196418404	Position_1	Position_1_151	8.75	1756.072964381096	0.9830705526807463
Position_1	35	152	46.287459109375	1370.5460714141116	Position_1	Position_1_152	8.75	1756.072964381096	0.7804607776631547
Position_1	35	153	29.254527328125	1892.9280129737624	Position_1	Position_1_153	8.75	1756.072964381096	1.0779324386677174
Position_1	35	156	51.965421921875	1575.869323428742	Position_1	Position_1_156	8.75	1756.072964381096	0.8973826004912818
Position_1	35	157	33.54417135351562	1927.9270190985485	Position_1	Position_1_157	8.75	1756.072964381096	1.0978627074177525
Position_1	35	159	38.924101949218745	1575.4799670689308	Position_1	Position_1_159	8.75	1756.072964381096	0.8971608805697816
Position_1	35	160	46.460156359375	1133.307995336566	Position_1	Position_1_160	8.75	1756.072964381096	0.6453649810251392
Position_1	35	161	35.005734134765625	1487.4202579150312	Position_1	Position_1_161	8.75	1756.072964381096	0.8470150660506593
Position_1	35	162	34.028416189453125	1726.731918812137	Position_1	Position_1_162	8.75	1756.072964381096	0.9832916705831185
Position_1	35	163	39.560210765625	1487.8935125271698	Position_1	Position_1_163	8.75	1756.072964381096	0.8472845620350163
Position_1	35	164	19.5540225546875	2715.3394845134503	Position_1	Position_1_164	8.75	1756.072964381096	1.5462566417167265
Position_1	35	165	34.021917166015626	2016.1975125383	Position_1	Position_1_165	8.75	1756.072964381096	1.1481285535586396
Position_1	35	166	41.376401859375	1757.0585801986422	Position_1	Position_1_166	8.75	1756.072964381096	1.0005612613129053
Position_1	35	169	37.217229628906246	1791.4884788590734	Position_1	Position_1_169	8.75	1756.072964381096	1.0201674504398848
Position_1	35	170	39.0725344453125	1822.1933973944151	Position_1	Position_1_170	8.75	1756.072964381096	1.0376524406186176
Position_1	35	173	42.17077749414062	1550.0679691678404	Position_1	Position_1_173	8.75	1756.072964381096	0.8826899568573113
Position_1	35	175	42.45741042382812	1522.4915267740755	Position_1	Position_1_175	8.75	1756.072964381096	0.8669864849896239
Position_1	35	177	53.7258669921875	1527.2957014582507	Position_1	Position_1_177	8.75	1756.072964381096	0.8697222338916455
Position_1	35	178	54.25959799218749	1365.7008841652398	Position_1	Position_1_178	8.75	1756.072964381096	0.7777016740568992
Position_1	35	179	39.84170166796875	1970.621270552463	Position_1	Position_1_179	8.75	1756.072964381096	1.1221750522461815
Position_1	35	180	28.29296561523437	2513.692289843062	Position_1	Position_1_180	8.75	1756.072964381096	1.431428158640879
Position_1	35	181	55.09553878125	1391.8722654736966	Position_1	Position_1_181	8.75	1756.072964381096	0.7926050304887207
Position_1	35	182	38.671903445312495	2041.2518703592184	Position_1	Position_1_182	8.75	1756.072964381096	1.1623958182618168
Position_1	35	183	29.226243578125	2014.4044866081013	Position_1	Position_1_183	8.75	1756.072964381096	1.147107510602813
Position_1	35	184	35.44568942578125	1762.309796374032	Position_1	Position_1_184	8.75	1756.072964381096	1.003551579074127
Position_1	35	185	34.3351934921875	2291.7912274471346	Position_1	Position_1_185	8.75	1756.072964381096	1.3050660615658674
Position_1	35	186	26.148841597656247	2662.1428762332544	Position_1	Position_1_186	8.75	1756.072964381096	1.5159637043734628
Position_1	35	187	37.52969487695312	1845.4136051700368	Position_1	Position_1_187	8.75	1756.072964381096	1.0508752441390883
Position_1	35	190	22.326084816406247	2141.0317812521625	Position_1	Position_1_190	8.75	1756.072964381096	1.2192157300290425
Position_1	35	194	23.88998901953125	2568.6272245796213	Position_1	Position_1_194	8.75	1756.072964381096	1.462710990192198
Position_1	35	199	33.52915600976562	2076.272562494284	Position_1	Position_1_199	8.75	1756.072964381096	1.182338436162895
Position_1	35	207	43.52925016601562	1038.7333928758185	Position_1	Position_1_207	8.75	1756.072964381096	0.5915092447436578
Position_1	35	209	49.73851854296875	1287.383011904678	Position_1	Position_1_209	8.75	1756.072964381096	0.7331033721360197
Position_1	35	210	20.282201736328123	2625.752781250516	Position_1	Position_1_210	8.75	1756.072964381096	1.4952412767062482
Position_1	35	213	19.29267212597656	2349.9077631116456	Position_1	Position_1_213	8.75	1756.072964381096	1.3381606634664174
Position_1	35	214	38.30622159375	2043.378124530725	Position_1	Position_1_214	8.75	1756.072964381096	1.1636066188462082
Position_1	35	215	38.113205796875	1298.9823321668805	Position_1	Position_1_215	8.75	1756.072964381096	0.7397086331345515
Position_1	35	216	32.529562011718745	1616.894107701455	Position_1	Position_1_216	8.75	1756.072964381096	0.9207442631925645
Position_1	35	217	26.54996132421875	1729.8437897305362	Position_1	Position_1_217	8.75	1756.072964381096	0.9850637330096339
Position_1	35	219	31.7598748671875	2648.062790197968	Position_1	Position_1_219	8.75	1756.072964381096	1.5079457653009547
Position_1	35	220	47.858709808593744	1400.975024421104	Position_1	Position_1_220	8.75	1756.072964381096	0.7977886186038168
Position_1	35	221	41.6331080859375	1116.0954813560725	Position_1	Position_1_221	8.75	1756.072964381096	0.6355632732774433
Position_1	35	222	39.8521053046875	1398.0990477217497	Position_1	Position_1_222	8.75	1756.072964381096	0.7961508867112994
Position_1	35	223	40.32678617773437	1698.3949383406443	Position_1	Position_1_223	8.75	1756.072964381096	0.9671551084662479
Position_1	35	224	43.82591498828125	1739.7371269706284	Position_1	Position_1_224	8.75	1756.072964381096	0.9906975178470304
Position_1	35	225	27.702864685546874	1757.9804756980077	Position_1	Position_1_225	8.75	1756.072964381096	1.0010862369363929
Position_1	35	226	20.30782998535156	2550.306483437595	Position_1	Position_1_226	8.75	1756.072964381096	1.4522781998049927
Position_1	35	236	48.293364496093744	1315.008617412175	Position_1	Position_1_236	8.75	1756.072964381096	0.7488348400578172
Position_1	35	239	43.438256039062495	1594.8307548159528	Position_1	Position_1_239	8.75	1756.072964381096	0.9081802334893466
Position_1	35	240	41.89605857421875	1097.9462176884936	Position_1	Position_1_240	8.75	1756.072964381096	0.6252281311531095
Position_1	35	242	31.24335848046875	1360.5146721220815	Position_1	Position_1_242	8.75	1756.072964381096	0.7747483730561141
Position_1	35	244	33.57339096289062	1748.0183883353532	Position_1	Position_1_244	8.75	1756.072964381096	0.9954133021752991
Position_1	35	245	42.67047440820312	1345.2727996947958	Position_1	Position_1_245	8.75	1756.072964381096	0.7660688519106715
Position_1	35	246	40.55056315234375	1198.3017188011847	Position_1	Position_1_246	8.75	1756.072964381096	0.6823758141641397
Position_1	35	247	26.50634767773437	2722.866196909671	Position_1	Position_1_247	8.75	1756.072964381096	1.5505427463085557
Position_1	35	248	35.746464230468746	1844.4128535387044	Position_1	Position_1_248	8.75	1756.072964381096	1.0503053637003874
Position_1	35	250	26.86003233203125	1699.166482842994	Position_1	Position_1_250	8.75	1756.072964381096	0.9675944663505722
Position_1	35	251	21.260767494140623	2695.281904595147	Position_1	Position_1_251	8.75	1756.072964381096	1.534834804284492
Position_1	35	252	20.859299419921875	2489.982269715185	Position_1	Position_1_252	8.75	1756.072964381096	1.4179264302908652
Position_1	35	253	27.042920050781248	2743.659756019133	Position_1	Position_1_253	8.75	1756.072964381096	1.562383688872574
Position_1	35	254	24.709162328125	1464.970361823564	Position_1	Position_1_254	8.75	1756.072964381096	0.8342309183832078
Position_1	35	261	28.7272121640625	1963.8638448846648	Position_1	Position_1_261	8.75	1756.072964381096	1.118327019843849
Position_1	35	263	13.959084766601562	2931.9803260085846	Position_1	Position_1_263	8.75	1756.072964381096	1.6696232932678405
Position_1	35	265	24.78695563867188	2285.472471396255	Position_1	Position_1_265	8.75	1756.072964381096	1.3014678306386538
Position_1	35	272	34.167206734375	1504.6507806560585	Position_1	Position_1_272	8.75	1756.072964381096	0.85682702893063
Position_1	35	273	26.153398712890624	2334.7489065550267	Position_1	Position_1_273	8.75	1756.072964381096	1.3295284159094591
Position_1	35	276	27.8079175	1739.5987688621074	Position_1	Position_1_276	8.75	1756.072964381096	0.9906187294872484
Position_1	35	277	27.06160084375	1608.1018183320136	Position_1	Position_1_277	8.75	1756.072964381096	0.9157374727301079
Position_1	35	278	23.151918324218748	2149.409465085075	Position_1	Position_1_278	8.75	1756.072964381096	1.2239864223652035
Position_1	35	279	25.463451986328124	1638.5819331705252	Position_1	Position_1_279	8.75	1756.072964381096	0.9330944478995615
Position_1	35	280	26.94019388671875	2590.4610821649794	Position_1	Position_1_280	8.75	1756.072964381096	1.4751443332412741
Position_1	35	281	22.295237851562497	1746.1918174617488	Position_1	Position_1_281	8.75	1756.072964381096	0.9943731569702574
Position_1	35	282	18.96651603515625	2625.672371802409	Position_1	Position_1_282	8.75	1756.072964381096	1.4951954873513993
Position_1	35	283	21.888565359375	2000.3812708411529	Position_1	Position_1_283	8.75	1756.072964381096	1.1391219564422599
Position_1	35	284	26.51910136132812	1432.0710787967712	Position_1	Position_1_284	8.75	1756.072964381096	0.8154963420335357
Position_1	35	285	25.39650684570312	1165.077738512332	Position_1	Position_1_285	8.75	1756.072964381096	0.6634563381726839
Position_1	35	286	36.526516017578125	1524.9104688731222	Position_1	Position_1_286	8.75	1756.072964381096	0.8683639574227806
Position_1	35	287	31.614751673828124	2132.899727753269	Position_1	Position_1_287	8.75	1756.072964381096	1.214584912481117
Position_1	35	289	21.790231235351563	2273.251078965316	Position_1	Position_1_289	8.75	1756.072964381096	1.2945083291379595
Position_1	35	290	25.63002195703125	2575.036346277197	Position_1	Position_1_290	8.75	1756.072964381096	1.4663606800556455
Position_1	35	291	30.472527507812497	1840.40401277458	Position_1	Position_1_291	8.75	1756.072964381096	1.0480225196241806
Position_1	35	292	38.26856365234375	1114.198125963646	Position_1	Position_1_292	8.75	1756.072964381096	0.6344828196568301
Position_1	35	293	29.265656255859373	1001.8585389889334	Position_1	Position_1_293	8.75	1756.072964381096	0.570510769945157
Position_1	35	295	9.765275340820311	2531.150437618343	Position_1	Position_1_295	8.75	1756.072964381096	1.4413697431475534
Position_1	35	297	15.47142441796875	2798.464894089079	Position_1	Position_1_297	8.75	1756.072964381096	1.5935926073979276
Position_1	35	307	24.345879916015623	1283.3382941089153	Position_1	Position_1_307	8.75	1756.072964381096	0.730800097797309
Position_1	35	309	22.511140609375	1771.0722808178523	Position_1	Position_1_309	8.75	1756.072964381096	1.0085413970495483
Position_1	35	313	27.776935355468748	1505.644519130023	Position_1	Position_1_313	8.75	1756.072964381096	0.857392915709893
Position_1	35	314	8.279554389648437	1983.681636361276	Position_1	Position_1_314	8.75	1756.072964381096	1.1296123091675736
Position_1	35	315	20.920659299804687	2458.686057461561	Position_1	Position_1_315	8.75	1756.072964381096	1.4001047264730777
Position_1	35	316	14.685371432617186	3958.3933206731526	Position_1	Position_1_316	8.75	1756.072964381096	2.25411665742957
Position_1	35	317	14.849703139648437	2006.222565100707	Position_1	Position_1_317	8.75	1756.072964381096	1.1424482955967452
Position_1	35	319	5.047349245361328	1625.454807348244	Position_1	Position_1_319	8.75	1756.072964381096	0.9256191743269127
Position_1	35	334	22.046348650390623	1894.577849234175	Position_1	Position_1_334	8.75	1756.072964381096	1.078871941919505
Position_1	35	335	21.94664323242188	1427.7093876998713	Position_1	Position_1_335	8.75	1756.072964381096	0.8130125664812841
Position_1	35	336	6.141380877929687	3631.4308529775135	Position_1	Position_1_336	8.75	1756.072964381096	2.0679270888139674
Position_1	35	337	17.39134382519531	1871.8042034813768	Position_1	Position_1_337	8.75	1756.072964381096	1.0659034342237987
Position_1	35	338	43.20611612109375	2211.230150817086	Position_1	Position_1_338	8.75	1756.072964381096	1.2591903614872881
Position_1	35	344	11.024936860351565	2014.6751811836111	Position_1	Position_1_344	8.75	1756.072964381096	1.1472616582840316
Position_1	35	348	11.452715581054688	2916.63411319124	Position_1	Position_1_348	8.75	1756.072964381096	1.6608843552347314
Position_1	35	350	9.174840361328124	3418.977354722128	Position_1	Position_1_350	8.75	1756.072964381096	1.9469449300058554
Position_1	35	351	3.085738277832032	5486.531415066938	Position_1	Position_1_351	8.75	1756.072964381096	3.1243185940173004
Position_1	35	352	2.836041248046875	4426.139533181716	Position_1	Position_1_352	8.75	1756.072964381096	2.5204758702846086
Position_1	35	361	9.590588739746094	2691.0607725152454	Position_1	Position_1_361	8.75	1756.072964381096	1.5324310704046817
Position_1	35	368	12.539041646484376	2553.6925425106133	Position_1	Position_1_368	8.75	1756.072964381096	1.4542063993398062
Position_1	35	369	13.372811761718747	2160.901824405796	Position_1	Position_1_369	8.75	1756.072964381096	1.2305307741967182
Position_1	35	370	5.250621801025391	4370.720434581348	Position_1	Position_1_370	8.75	1756.072964381096	2.4889173304491643
Position_1	35	375	16.873245576171875	1964.3410850735256	Position_1	Position_1_375	8.75	1756.072964381096	1.1185987854245174
Position_1	35	377	7.305816106445312	2013.7836921947528	Position_1	Position_1_377	8.75	1756.072964381096	1.1467539977215488
Position_1	35	381	22.497157310546875	2061.519715274904	Position_1	Position_1_381	8.75	1756.072964381096	1.1739373916057403
Position_1	35	382	10.65094795703125	2475.227924864646	Position_1	Position_1_382	8.75	1756.072964381096	1.4095245329040222
Position_1	35	383	7.696973479980467	3749.476222398559	Position_1	Position_1_383	8.75	1756.072964381096	2.1351483101500914
Position_1	36	1	51.27859992578125	2253.434230813622	Position_1	Position_1_1	9.0	1708.8151676363996	1.318711510461678
Position_1	36	3	57.26005153515625	1767.3985723047808	Position_1	Position_1_3	9.0	1708.8151676363996	1.0342830551705675
Position_1	36	5	72.4846898359375	1597.2371318313533	Position_1	Position_1_5	9.0	1708.8151676363996	0.9347044443903322
Position_1	36	11	70.8228947421875	1374.8163859288868	Position_1	Position_1_11	9.0	1708.8151676363996	0.8045436463620033
Position_1	36	13	70.1170903984375	1424.5776247649885	Position_1	Position_1_13	9.0	1708.8151676363996	0.833663963046066
Position_1	36	16	60.04903725390625	1752.6794616322993	Position_1	Position_1_16	9.0	1708.8151676363996	1.0256694198569012
Position_1	36	21	59.73407378125	1772.005298445263	Position_1	Position_1_21	9.0	1708.8151676363996	1.0369789149848587
Position_1	36	24	58.20816546875	1516.233025837675	Position_1	Position_1_24	9.0	1708.8151676363996	0.8873007769090085
Position_1	36	26	56.143472515625	1565.4018410356755	Position_1	Position_1_26	9.0	1708.8151676363996	0.9160744068072086
Position_1	36	31	47.289930875	1614.1934197338833	Position_1	Position_1_31	9.0	1708.8151676363996	0.9446272776046368
Position_1	36	32	50.344908625	1441.0498656362158	Position_1	Position_1_32	9.0	1708.8151676363996	0.8433035315513078
Position_1	36	35	61.29015316015624	1998.1746211566544	Position_1	Position_1_35	9.0	1708.8151676363996	1.1693333831537154
Position_1	36	36	55.41800992578125	1682.0997212361535	Position_1	Position_1_36	9.0	1708.8151676363996	0.9843660994435118
Position_1	36	39	47.317996257812496	1374.5731595367115	Position_1	Position_1_39	9.0	1708.8151676363996	0.80440131008317
Position_1	36	41	44.3437727734375	1731.4644619651915	Position_1	Position_1_41	9.0	1708.8151676363996	1.013254385118854
Position_1	36	44	47.4929915625	1660.450506702315	Position_1	Position_1_44	9.0	1708.8151676363996	0.9716969618188831
Position_1	36	45	60.543051421875	1537.946142359613	Position_1	Position_1_45	9.0	1708.8151676363996	0.9000073100280768
Position_1	36	46	33.722179605468746	1990.5833581683296	Position_1	Position_1_46	9.0	1708.8151676363996	1.164890969993944
Position_1	36	47	56.638594117187495	1224.9740765149977	Position_1	Position_1_47	9.0	1708.8151676363996	0.7168558072956237
Position_1	36	49	47.5949274453125	2265.383470300487	Position_1	Position_1_49	9.0	1708.8151676363996	1.3257042149467353
Position_1	36	51	51.71909853515625	1723.1094352135424	Position_1	Position_1_51	9.0	1708.8151676363996	1.0083650167951834
Position_1	36	54	49.5341944453125	1356.811636510453	Position_1	Position_1_54	9.0	1708.8151676363996	0.794007252631757
Position_1	36	55	52.5605245	1606.9084771205503	Position_1	Position_1_55	9.0	1708.8151676363996	0.9403641233728018
Position_1	36	57	40.630859886718746	1568.3762629721307	Position_1	Position_1_57	9.0	1708.8151676363996	0.9178150408984717
Position_1	36	59	44.4197645546875	1438.3547862735952	Position_1	Position_1_59	9.0	1708.8151676363996	0.8417263689572114
Position_1	36	60	60.2564600859375	1320.3618868394317	Position_1	Position_1_60	9.0	1708.8151676363996	0.7726768300317295
Position_1	36	62	50.6221829609375	1627.849312185402	Position_1	Position_1_62	9.0	1708.8151676363996	0.9526187167667829
Position_1	36	64	50.8585602421875	1535.0414881630963	Position_1	Position_1_64	9.0	1708.8151676363996	0.8983075040739112
Position_1	36	68	41.17898232421875	1553.3583074512717	Position_1	Position_1_68	9.0	1708.8151676363996	0.9090265213410104
Position_1	36	69	43.480296921875	2076.4008114236804	Position_1	Position_1_69	9.0	1708.8151676363996	1.2151114121345952
Position_1	36	70	32.667091746093746	2253.8948691382902	Position_1	Position_1_70	9.0	1708.8151676363996	1.3189810763769345
Position_1	36	71	62.1767499375	1274.869435519185	Position_1	Position_1_71	9.0	1708.8151676363996	0.7460546112090987
Position_1	36	72	52.9083834296875	1590.41678270528	Position_1	Position_1_72	9.0	1708.8151676363996	0.9307131706380591
Position_1	36	73	60.885040433593744	1119.8207777770378	Position_1	Position_1_73	9.0	1708.8151676363996	0.6553200129455502
Position_1	36	74	44.814291671875	1749.3303380537402	Position_1	Position_1_74	9.0	1708.8151676363996	1.023709510065609
Position_1	36	77	35.07089334375	2382.99767056692	Position_1	Position_1_77	9.0	1708.8151676363996	1.3945321388170009
Position_1	36	78	59.80090973828125	1379.8882289536075	Position_1	Position_1_78	9.0	1708.8151676363996	0.8075116929481861
Position_1	36	80	45.422309109375	1492.219328960933	Position_1	Position_1_80	9.0	1708.8151676363996	0.8732479423300895
Position_1	36	81	58.1652823125	1544.63766257656	Position_1	Position_1_81	9.0	1708.8151676363996	0.9039231929999036
Position_1	36	88	47.503301613281245	1700.7349187479615	Position_1	Position_1_88	9.0	1708.8151676363996	0.9952714319011959
Position_1	36	89	57.2591104765625	1351.0472178296768	Position_1	Position_1_89	9.0	1708.8151676363996	0.7906339102188679
Position_1	36	90	56.4674774296875	1334.5102703633486	Position_1	Position_1_90	9.0	1708.8151676363996	0.7809564753625271
Position_1	36	91	56.10478512890625	1373.4368784291105	Position_1	Position_1_91	9.0	1708.8151676363996	0.8037363574720735
Position_1	36	92	54.377505875	1407.041888741805	Position_1	Position_1_92	9.0	1708.8151676363996	0.8234020363290656
Position_1	36	94	47.2606176796875	1383.379739035464	Position_1	Position_1_94	9.0	1708.8151676363996	0.8095549274348544
Position_1	36	95	39.4114923125	2339.578643284233	Position_1	Position_1_95	9.0	1708.8151676363996	1.3691232893960634
Position_1	36	96	50.829912546875	1620.3563473105962	Position_1	Position_1_96	9.0	1708.8151676363996	0.9482338277415
Position_1	36	97	39.65693703125	1425.8011080721767	Position_1	Position_1_97	9.0	1708.8151676363996	0.8343799464539617
Position_1	36	103	46.45272667578125	1275.7854818587473	Position_1	Position_1_103	9.0	1708.8151676363996	0.7465906822581575
Position_1	36	104	44.4595697734375	1270.0484915071129	Position_1	Position_1_104	9.0	1708.8151676363996	0.7432333909253741
Position_1	36	105	47.0231797578125	1847.0424580204933	Position_1	Position_1_105	9.0	1708.8151676363996	1.080890720659559
Position_1	36	106	63.812060210937496	1241.987198701628	Position_1	Position_1_106	9.0	1708.8151676363996	0.7268118999783463
Position_1	36	107	39.62665418164063	1554.9346371868253	Position_1	Position_1_107	9.0	1708.8151676363996	0.9099489907604116
Position_1	36	110	38.227006296875	1705.6291233411423	Position_1	Position_1_110	9.0	1708.8151676363996	0.9981355243354586
Position_1	36	111	29.211750755859374	2304.2080888442188	Position_1	Position_1_111	9.0	1708.8151676363996	1.3484244127065863
Position_1	36	115	51.1384341875	1313.1619824891338	Position_1	Position_1_115	9.0	1708.8151676363996	0.7684634402592964
Position_1	36	116	31.840587539062497	2058.63035409082	Position_1	Position_1_116	9.0	1708.8151676363996	1.204712126319828
Position_1	36	117	39.0962012890625	1719.6446000338158	Position_1	Position_1_117	9.0	1708.8151676363996	1.0063373924825323
Position_1	36	118	35.01486136328125	2015.4843404838048	Position_1	Position_1_118	9.0	1708.8151676363996	1.179463044719801
Position_1	36	119	49.23081483203125	1445.9652528995225	Position_1	Position_1_119	9.0	1708.8151676363996	0.8461800201010352
Position_1	36	120	42.339957472656245	1602.002418862112	Position_1	Position_1_120	9.0	1708.8151676363996	0.9374930941641695
Position_1	36	122	46.13957253125	1593.8905485441917	Position_1	Position_1_122	9.0	1708.8151676363996	0.9327460211795935
Position_1	36	123	38.062492617187495	2061.4494576341435	Position_1	Position_1_123	9.0	1708.8151676363996	1.206361867963462
Position_1	36	125	55.1600610859375	1091.9339404520374	Position_1	Position_1_125	9.0	1708.8151676363996	0.6390006134849444
Position_1	36	127	38.08670277929687	2028.3994670455395	Position_1	Position_1_127	9.0	1708.8151676363996	1.1870209870919994
Position_1	36	129	40.60597642578125	1694.0867742653743	Position_1	Position_1_129	9.0	1708.8151676363996	0.9913809324437368
Position_1	36	130	24.77228084375	2593.422882827073	Position_1	Position_1_130	9.0	1708.8151676363996	1.517673140983554
Position_1	36	131	51.0628063515625	1615.482060486545	Position_1	Position_1_131	9.0	1708.8151676363996	0.9453813912016293
Position_1	36	133	56.9177713671875	956.048375578408	Position_1	Position_1_133	9.0	1708.8151676363996	0.5594802724631687
Position_1	36	134	51.98873521875	1283.9970172674257	Position_1	Position_1_134	9.0	1708.8151676363996	0.7513960793333933
Position_1	36	136	43.70631216015624	1826.5651944939384	Position_1	Position_1_136	9.0	1708.8151676363996	1.0689074096997913
Position_1	36	137	43.18874553125	1637.9322257473923	Position_1	Position_1_137	9.0	1708.8151676363996	0.9585192458309864
Position_1	36	138	41.37300676953125	1107.7742702206715	Position_1	Position_1_138	9.0	1708.8151676363996	0.6482703871085856
Position_1	36	139	53.901985328125	1240.5515319915305	Position_1	Position_1_139	9.0	1708.8151676363996	0.7259717466737129
Position_1	36	140	42.33387698632812	1506.0301530777697	Position_1	Position_1_140	9.0	1708.8151676363996	0.8813300476264392
Position_1	36	141	34.68650210351562	2202.318182956008	Position_1	Position_1_141	9.0	1708.8151676363996	1.288798358456879
Position_1	36	142	38.17259387304687	2592.791355959053	Position_1	Position_1_142	9.0	1708.8151676363996	1.5173035709563325
Position_1	36	143	28.5563658359375	2151.5042638872205	Position_1	Position_1_143	9.0	1708.8151676363996	1.2590620124604466
Position_1	36	145	11.10149145703125	2598.6898647804014	Position_1	Position_1_145	9.0	1708.8151676363996	1.5207553830265093
Position_1	36	146	52.84523371875	1011.7423680878104	Position_1	Position_1_146	9.0	1708.8151676363996	0.5920724413321032
Position_1	36	147	39.58173293164062	1765.5763467775682	Position_1	Position_1_147	9.0	1708.8151676363996	1.0332166873376245
Position_1	36	149	43.25122454296875	1561.299037233227	Position_1	Position_1_149	9.0	1708.8151676363996	0.9136734427473429
Position_1	36	150	37.376172345703125	1446.96974253994	Position_1	Position_1_150	9.0	1708.8151676363996	0.8467678482403459
Position_1	36	151	31.82471432421875	1552.192888044342	Position_1	Position_1_151	9.0	1708.8151676363996	0.9083445169738898
Position_1	36	152	60.53191989453125	1165.975148461972	Position_1	Position_1_152	9.0	1708.8151676363996	0.6823295875087102
Position_1	36	153	33.51200378710937	2009.4263891139665	Position_1	Position_1_153	9.0	1708.8151676363996	1.175917926742988
Position_1	36	156	49.84482176953125	1572.1182180824426	Position_1	Position_1_156	9.0	1708.8151676363996	0.920004836015686
Position_1	36	157	31.9691538203125	1846.985746336975	Position_1	Position_1_157	9.0	1708.8151676363996	1.0808575329370995
Position_1	36	159	45.9504145546875	1338.7723147509096	Position_1	Position_1_159	9.0	1708.8151676363996	0.7834506271398994
Position_1	36	160	49.2009245234375	1061.170535600408	Position_1	Position_1_160	9.0	1708.8151676363996	0.6209978444118088
Position_1	36	161	37.25672809375	1448.634480638543	Position_1	Position_1_161	9.0	1708.8151676363996	0.8477420543043672
Position_1	36	162	42.5871647265625	1527.5829933532095	Position_1	Position_1_162	9.0	1708.8151676363996	0.8939427869581315
Position_1	36	163	37.09775938085937	1553.795547099104	Position_1	Position_1_163	9.0	1708.8151676363996	0.9092823943319067
Position_1	36	164	22.9753060625	2482.690383901885	Position_1	Position_1_164	9.0	1708.8151676363996	1.4528723942308488
Position_1	36	165	48.379333578125	1816.073560202061	Position_1	Position_1_165	9.0	1708.8151676363996	1.0627676969382354
Position_1	36	166	31.114464648437497	1811.630230466955	Position_1	Position_1_166	9.0	1708.8151676363996	1.060167456830786
Position_1	36	169	34.86209271875	1565.13293576502	Position_1	Position_1_169	9.0	1708.8151676363996	0.915917043228193
Position_1	36	170	37.084925109375	2105.4043300474063	Position_1	Position_1_170	9.0	1708.8151676363996	1.2320842943824997
Position_1	36	173	37.97532511523438	1724.7189248812217	Position_1	Position_1_173	9.0	1708.8151676363996	1.0093068914333314
Position_1	36	175	49.6045294765625	1609.3058030229931	Position_1	Position_1_175	9.0	1708.8151676363996	0.9417670404043488
Position_1	36	177	49.51066278125	1595.0763184732275	Position_1	Position_1_177	9.0	1708.8151676363996	0.9334399346884933
Position_1	36	178	61.929163140625	1336.6431302845967	Position_1	Position_1_178	9.0	1708.8151676363996	0.7822046266907942
Position_1	36	179	38.41891466015625	2358.011383106304	Position_1	Position_1_179	9.0	1708.8151676363996	1.3799101434521208
Position_1	36	180	28.810823400390625	2468.424187153538	Position_1	Position_1_180	9.0	1708.8151676363996	1.4445238045070814
Position_1	36	181	50.22512382421875	1629.7904781263487	Position_1	Position_1_181	9.0	1708.8151676363996	0.9537546886247761
Position_1	36	182	36.836555830078126	2077.688943422115	Position_1	Position_1_182	9.0	1708.8151676363996	1.2158652280082078
Position_1	36	183	27.52610684570312	2154.335755611335	Position_1	Position_1_183	9.0	1708.8151676363996	1.2607190036773674
Position_1	36	184	41.8357320390625	1425.6769318521203	Position_1	Position_1_184	9.0	1708.8151676363996	0.8343072784308729
Position_1	36	185	35.7991895078125	2214.7375572988003	Position_1	Position_1_185	9.0	1708.8151676363996	1.2960661862348652
Position_1	36	186	37.62430506054688	2253.4179854710483	Position_1	Position_1_186	9.0	1708.8151676363996	1.3187020036742376
Position_1	36	187	43.732978953125	1836.260524196569	Position_1	Position_1_187	9.0	1708.8151676363996	1.0745811243801453
Position_1	36	190	34.06842417773437	1650.6165494633233	Position_1	Position_1_190	9.0	1708.8151676363996	0.9659421221936042
Position_1	36	194	26.13779845703125	2549.2400945344148	Position_1	Position_1_194	9.0	1708.8151676363996	1.491817338009982
Position_1	36	199	38.4071800234375	1953.868297093868	Position_1	Position_1_199	9.0	1708.8151676363996	1.1434052869488636
Position_1	36	207	43.03101683203125	1034.3480330196646	Position_1	Position_1_207	9.0	1708.8151676363996	0.6053012944930464
Position_1	36	209	55.01562158984375	1150.9051443027008	Position_1	Position_1_209	9.0	1708.8151676363996	0.6735106090465073
Position_1	36	210	12.763653095703123	2598.1366021987965	Position_1	Position_1_210	9.0	1708.8151676363996	1.5204316133221647
Position_1	36	213	23.02322986132812	2692.562102009962	Position_1	Position_1_213	9.0	1708.8151676363996	1.5756894911778332
Position_1	36	214	32.41537416992188	2218.5328187666187	Position_1	Position_1_214	9.0	1708.8151676363996	1.298287176275039
Position_1	36	215	52.285433835937496	1100.966743245378	Position_1	Position_1_215	9.0	1708.8151676363996	0.644286616889183
Position_1	36	216	37.57541940625	1624.8489549054948	Position_1	Position_1_216	9.0	1708.8151676363996	0.9508629052918314
Position_1	36	217	27.8517261171875	1961.615618454098	Position_1	Position_1_217	9.0	1708.8151676363996	1.1479390255924327
Position_1	36	219	30.64965969140625	2630.3282802605163	Position_1	Position_1_219	9.0	1708.8151676363996	1.5392702090178285
Position_1	36	220	37.934038119140624	1691.6645273862146	Position_1	Position_1_220	9.0	1708.8151676363996	0.9899634316367244
Position_1	36	221	43.03478106640625	1217.2225224307192	Position_1	Position_1_221	9.0	1708.8151676363996	0.7123195916585631
Position_1	36	222	48.287161828125	1373.8010243193507	Position_1	Position_1_222	9.0	1708.8151676363996	0.803949455937687
Position_1	36	223	44.396648828125	1458.6493477885729	Position_1	Position_1_223	9.0	1708.8151676363996	0.8536027625539798
Position_1	36	224	42.83519605664063	1460.26112138862	Position_1	Position_1_224	9.0	1708.8151676363996	0.8545459737511725
Position_1	36	225	39.81565878125	1332.3341501445443	Position_1	Position_1_225	9.0	1708.8151676363996	0.7796830080736019
Position_1	36	226	29.29680217578125	2456.785281516243	Position_1	Position_1_226	9.0	1708.8151676363996	1.4377127076384868
Position_1	36	236	47.699078195312495	1361.855208799859	Position_1	Position_1_236	9.0	1708.8151676363996	0.7969587551610693
Position_1	36	239	49.6603586875	1502.4381824773147	Position_1	Position_1_239	9.0	1708.8151676363996	0.879228023564104
Position_1	36	240	48.30670569140625	1041.912923516432	Position_1	Position_1_240	9.0	1708.8151676363996	0.609728274449709
Position_1	36	242	48.0257243125	1071.2631868167298	Position_1	Position_1_242	9.0	1708.8151676363996	0.6269040719590994
Position_1	36	244	36.633521138671874	1817.865371764912	Position_1	Position_1_244	9.0	1708.8151676363996	1.0638162664949589
Position_1	36	245	57.159743007812494	1124.9400772410245	Position_1	Position_1_245	9.0	1708.8151676363996	0.6583158310778691
Position_1	36	246	44.8616045625	1244.705282725278	Position_1	Position_1_246	9.0	1708.8151676363996	0.7284025249184384
Position_1	36	247	24.46768461328125	3088.0809390185177	Position_1	Position_1_247	9.0	1708.8151676363996	1.807147430280533
Position_1	36	248	38.94834330664062	1855.3512423861284	Position_1	Position_1_248	9.0	1708.8151676363996	1.0857530279020258
Position_1	36	250	30.316595138671875	1712.0012119316566	Position_1	Position_1_250	9.0	1708.8151676363996	1.0018644756645412
Position_1	36	251	22.622195921875	2788.4708253426224	Position_1	Position_1_251	9.0	1708.8151676363996	1.6318153526221224
Position_1	36	252	25.396787603515623	2239.775208035406	Position_1	Position_1_252	9.0	1708.8151676363996	1.3107182394298504
Position_1	36	253	29.27699315234375	2283.517417982243	Position_1	Position_1_253	9.0	1708.8151676363996	1.336316215603798
Position_1	36	254	26.521079664062498	1510.22545202348	Position_1	Position_1_254	9.0	1708.8151676363996	0.8837851399179673
Position_1	36	261	32.27080209375	1782.2022232671436	Position_1	Position_1_261	9.0	1708.8151676363996	1.0429461635293487
Position_1	36	263	14.78397201660156	3225.0338048711765	Position_1	Position_1_263	9.0	1708.8151676363996	1.8872923566871083
Position_1	36	265	30.615763384765625	2357.609022936096	Position_1	Position_1_265	9.0	1708.8151676363996	1.3796746819593695
Position_1	36	272	40.6528057890625	1451.926960913119	Position_1	Position_1_272	9.0	1708.8151676363996	0.8496688163889583
Position_1	36	273	27.493544138671872	2360.8676538838754	Position_1	Position_1_273	9.0	1708.8151676363996	1.381581635390902
Position_1	36	276	40.269571375	1359.1628341960406	Position_1	Position_1_276	9.0	1708.8151676363996	0.7953831753939828
Position_1	36	277	39.340057646484375	1356.8818328505884	Position_1	Position_1_277	9.0	1708.8151676363996	0.7940483315860318
Position_1	36	278	23.298328324218748	2527.947566080468	Position_1	Position_1_278	9.0	1708.8151676363996	1.4793569333639967
Position_1	36	279	26.33641641210937	1580.2128203747368	Position_1	Position_1_279	9.0	1708.8151676363996	0.9247418037378828
Position_1	36	280	31.664334023437497	2494.048379287772	Position_1	Position_1_280	9.0	1708.8151676363996	1.4595191021961094
Position_1	36	281	26.77409704492188	1570.9266604425125	Position_1	Position_1_281	9.0	1708.8151676363996	0.9193075355337512
Position_1	36	282	19.915856984375	2698.366721374214	Position_1	Position_1_282	9.0	1708.8151676363996	1.5790863590627788
Position_1	36	283	24.90517547460937	2008.0316640758529	Position_1	Position_1_283	9.0	1708.8151676363996	1.1751017325374773
Position_1	36	284	32.98457424023437	1215.5682140378326	Position_1	Position_1_284	9.0	1708.8151676363996	0.7113514890666516
Position_1	36	285	32.36264629296875	1002.1518457015704	Position_1	Position_1_285	9.0	1708.8151676363996	0.5864600599769533
Position_1	36	286	39.29074565625	1625.8487452158593	Position_1	Position_1_286	9.0	1708.8151676363996	0.9514479833794443
Position_1	36	287	29.94622359179688	2194.032906973884	Position_1	Position_1_287	9.0	1708.8151676363996	1.2839498083392065
Position_1	36	289	18.24438354492188	2803.054423520617	Position_1	Position_1_289	9.0	1708.8151676363996	1.640349685915855
Position_1	36	290	26.5964579375	2551.7988028066343	Position_1	Position_1_290	9.0	1708.8151676363996	1.4933146961331303
Position_1	36	291	28.79982965234375	2080.5430600666564	Position_1	Position_1_291	9.0	1708.8151676363996	1.2175354593466208
Position_1	36	292	44.1840735703125	1186.9769342796535	Position_1	Position_1_292	9.0	1708.8151676363996	0.6946198493318955
Position_1	36	293	42.49004851953125	932.6430305400078	Position_1	Position_1_293	9.0	1708.8151676363996	0.5457834458656062
Position_1	36	295	24.778652486328124	2097.335312556539	Position_1	Position_1_295	9.0	1708.8151676363996	1.2273622989065185
Position_1	36	297	28.844423351562497	2374.888375453515	Position_1	Position_1_297	9.0	1708.8151676363996	1.3897865728441625
Position_1	36	307	31.9947755703125	1439.5252003899548	Position_1	Position_1_307	9.0	1708.8151676363996	0.8424112962322768
Position_1	36	309	39.91804959570312	1295.5614374468978	Position_1	Position_1_309	9.0	1708.8151676363996	0.7581635872526188
Position_1	36	313	34.16825437695312	2001.37041181298	Position_1	Position_1_313	9.0	1708.8151676363996	1.1712035623965331
Position_1	36	314	22.612366798828123	1668.551775122456	Position_1	Position_1_314	9.0	1708.8151676363996	0.9764378305644167
Position_1	36	315	40.4451801875	1765.4549324819438	Position_1	Position_1_315	9.0	1708.8151676363996	1.0331456355949178
Position_1	36	316	25.236620470703123	2754.504353428753	Position_1	Position_1_316	9.0	1708.8151676363996	1.6119381461476203
Position_1	36	317	22.327231244140624	1920.305064666135	Position_1	Position_1_317	9.0	1708.8151676363996	1.1237640565434963
Position_1	36	319	21.76064378125	1092.9429798228464	Position_1	Position_1_319	9.0	1708.8151676363996	0.6395911041301116
Position_1	36	334	37.17640796289062	1589.646137742089	Position_1	Position_1_334	9.0	1708.8151676363996	0.9302621885905057
Position_1	36	335	26.87848955859375	1563.3106346927857	Position_1	Position_1_335	9.0	1708.8151676363996	0.914850631186243
Position_1	36	336	18.42549962988281	3116.3153141064577	Position_1	Position_1_336	9.0	1708.8151676363996	1.8236702091174
Position_1	36	337	20.888877775390625	1864.9227247160893	Position_1	Position_1_337	9.0	1708.8151676363996	1.091354267001044
Position_1	36	338	42.37839789648437	2246.6601350863148	Position_1	Position_1_338	9.0	1708.8151676363996	1.3147473042352802
Position_1	36	344	16.325162132812498	2089.8968404932425	Position_1	Position_1_344	9.0	1708.8151676363996	1.2230092991180244
Position_1	36	348	21.387694721679686	2479.5321272619785	Position_1	Position_1_348	9.0	1708.8151676363996	1.4510241799243975
Position_1	36	350	16.34285507421875	2489.793438695012	Position_1	Position_1_350	9.0	1708.8151676363996	1.4570291075651245
Position_1	36	351	16.2460716171875	3340.4089978349307	Position_1	Position_1_351	9.0	1708.8151676363996	1.9548100116967715
Position_1	36	352	10.050747544921874	2595.8031268971345	Position_1	Position_1_352	9.0	1708.8151676363996	1.5190660617131575
Position_1	36	361	17.751361127929687	2167.645984404261	Position_1	Position_1_361	9.0	1708.8151676363996	1.2685081601906119
Position_1	36	368	22.365562484375	2071.021976797192	Position_1	Position_1_368	9.0	1708.8151676363996	1.211963713818031
Position_1	36	369	28.44342840625	1450.496566336202	Position_1	Position_1_369	9.0	1708.8151676363996	0.84883174834087
Position_1	36	370	16.894403796875	2252.870549296624	Position_1	Position_1_370	9.0	1708.8151676363996	1.3183816435880258
Position_1	36	375	21.181383222656248	2020.570410373277	Position_1	Position_1_375	9.0	1708.8151676363996	1.1824394168785914
Position_1	36	377	20.080189991210936	1459.4554568442877	Position_1	Position_1_377	9.0	1708.8151676363996	0.854074498216784
Position_1	36	381	28.94327609765625	1911.25565099659	Position_1	Position_1_381	9.0	1708.8151676363996	1.1184683324412448
Position_1	36	382	12.219678334960935	2303.065065566985	Position_1	Position_1_382	9.0	1708.8151676363996	1.3477555145724396
Position_1	36	383	12.64511870703125	3634.705753195436	Position_1	Position_1_383	9.0	1708.8151676363996	2.1270327078281333
Position_1	36	387	3.683107065429687	2605.408919569511	Position_1	Position_1_387	9.0	1708.8151676363996	1.5246873792519426
Position_1	36	393	3.839433925292969	2676.535435258675	Position_1	Position_1_393	9.0	1708.8151676363996	1.5663106730032177
Position_1	36	395	6.492894858398437	3131.2396037819703	Position_1	Position_1_395	9.0	1708.8151676363996	1.8324039153474048
Position_1	36	396	16.078542390625	1987.594290030465	Position_1	Position_1_396	9.0	1708.8151676363996	1.1631417649339262
Position_1	36	411	3.78850952734375	2562.862387266101	Position_1	Position_1_411	9.0	1708.8151676363996	1.4997891145892643
Position_1	36	413	14.971272572265624	1779.280626246995	Position_1	Position_1_413	9.0	1708.8151676363996	1.0412364426212708
Position_1	36	414	15.121012671875	2229.162239833689	Position_1	Position_1_414	9.0	1708.8151676363996	1.304507521967413
Position_1	36	419	16.062955132812498	1487.2611749383998	Position_1	Position_1_419	9.0	1708.8151676363996	0.8703464266387283
Position_1	36	421	11.886964729492188	1857.29658916572	Position_1	Position_1_421	9.0	1708.8151676363996	1.0868914463901307
Position_1	36	423	2.561828439575195	1584.2293522968291	Position_1	Position_1_423	9.0	1708.8151676363996	0.9270922814245058
[truncated: 4,795 more rows]
