# Supplementary material for: Real-time assessment of mitochondrial DNA heteroplasmy dynamics at the single-cell level
Source: EMBO J. 2024 Aug 5;43(22):4. doi: 10.1038/s44318-024-00183-5 (PMC11574196; doi:10.1038/s44318-024-00183-5)
Supplement: Supplementary file 15 — Source data Fig. 2 [file 44318_2024_183_MOESM15_ESM.zip › Figure 2/2E/raw/multiExp_AllPos_acdc_output_all_ng_3d_haploids.csv]

experiment_foldername	Position_n	Cell_ID	frame_i	time_seconds	time_minutes	time_hours	BF_CV	BF_amount_autoBkgr	BF_amount_dataPrepBkgr	BF_autoBkgr_bkgrVal_mean	BF_autoBkgr_bkgrVal_median	BF_autoBkgr_bkgrVal_q05	BF_autoBkgr_bkgrVal_q25	BF_autoBkgr_bkgrVal_q75	BF_autoBkgr_bkgrVal_q95	BF_combine_metrics_example	BF_concentration_autoBkgr_from_vol_fl	BF_concentration_autoBkgr_from_vol_vox	BF_concentration_dataPrepBkgr_from_vol_fl	BF_concentration_dataPrepBkgr_from_vol_vox	BF_dataPrepBkgr_bkgrVal_mean	BF_dataPrepBkgr_bkgrVal_median	BF_dataPrepBkgr_bkgrVal_q05	BF_dataPrepBkgr_bkgrVal_q25	BF_dataPrepBkgr_bkgrVal_q75	BF_dataPrepBkgr_bkgrVal_q95	BF_max	BF_mean	BF_median	BF_min	BF_q05	BF_q25	BF_q75	BF_q95	BF_sum	NG_CV	NG_amount_autoBkgr	NG_amount_dataPrepBkgr	NG_autoBkgr_bkgrVal_mean	NG_autoBkgr_bkgrVal_median	NG_autoBkgr_bkgrVal_q05	NG_autoBkgr_bkgrVal_q25	NG_autoBkgr_bkgrVal_q75	NG_autoBkgr_bkgrVal_q95	NG_combine_metrics_example	NG_concentration_autoBkgr_from_vol_fl	NG_concentration_autoBkgr_from_vol_vox	NG_concentration_dataPrepBkgr_from_vol_fl	NG_concentration_dataPrepBkgr_from_vol_vox
exp1	Position_1	1	0	0.0	0.0	0.0	0.356500057625214	1124.0000000000032	6240.000000000003	59.99637333077145	59.0	47.0	54.0	66.0	75.0	2.100030727341293	26.303033157925	0.0350093371331981	146.02395632157615	0.1943578858640178	55.48932831136221	55.0	43.0	50.0	61.0	69.0	134.0	59.87881157154027	59.0	11.0	26.0	47.0	72.0	99.0	76585.0	0.4154634318923172	67423.0	68702.0	7.921687962340282	8.0	6.0	7.0	8.0	11.0	2.100030727341293	1577.7841677996191	2.100030727341293	1607.714398590532	2.139867864523998
exp1	Position_1	2	0	0.0	0.0	0.0	0.4698947799496201	21138.000000000004	26202.000000000004	59.99637333077145	59.0	47.0	54.0	66.0	75.0	2.5158417043469408	520.0486455673932	0.6921847472502003	644.6359452718723	0.858010443156862	55.48932831136221	55.0	43.0	50.0	61.0	69.0	209.0	75.69668246445498	67.0	15.0	35.0	50.0	90.0	155.0	95832.0	0.4201743366160108	76829.0	78095.0	7.921687962340282	8.0	6.0	7.0	8.0	11.0	2.5158417043469408	1890.189109201308	2.5158417043469408	1921.335934127428	2.5572981283236063
exp1	Position_1	3	0	0.0	0.0	0.0	0.5752686379277585	30073.0	34940.99999999999	59.99637333077145	59.0	47.0	54.0	66.0	75.0	3.0474886611703647	763.7749867456205	1.0165845073584208	887.4093642762188	1.181141863851647	55.48932831136221	55.0	43.0	50.0	61.0	69.0	255.0	83.71076417419884	72.0	0.0	24.0	51.0	105.0	189.20000000000005	101876.0	0.479211245476511	90152.0	91369.0	7.921687962340282	8.0	6.0	7.0	8.0	11.0	3.0474886611703647	2289.6233367170285	3.0474886611703647	2320.531931099678	3.0886280002936712
exp1	Position_1	4	0	0.0	0.0	0.0	0.6008967055347688	18334.0	21706.0	59.99637333077145	59.0	47.0	54.0	66.0	75.0	2.5929399211648563	798.1747710316007	1.0623706202430605	944.9755416173188	1.2577624458926515	55.48932831136221	55.0	43.0	50.0	61.0	69.0	251.0	80.7485172004745	67.0	8.0	25.0	45.0	106.0	183.79999999999995	68071.0	0.650738940575875	44748.0	45591.0	7.921687962340282	8.0	6.0	7.0	8.0	11.0	2.5929399211648563	1948.1141406197264	2.5929399211648563	1984.814333266156	2.641787877577254
exp1	Position_1	5	0	0.0	0.0	0.0	0.2098843452953842	-2023.0000000000005	-1403.0000000000005	59.99637333077145	59.0	47.0	54.0	66.0	75.0	1.0266360356987263	-1136.4852258122455	-1.512661835556099	-788.1803123156604	-1.049067995692144	55.48932831136221	55.0	43.0	50.0	61.0	69.0	68.0	45.94838709677419	46.0	15.0	29.7	39.5	53.0	62.0	7122.0	0.2091478878351674	1373.0000000000002	1528.0000000000002	7.921687962340282	8.0	6.0	7.0	8.0	11.0	1.0266360356987263	771.3268487593739	1.0266360356987263	858.4030771335202	1.1425344956647154
exp1	Position_1	1	1	1.0	0.0166666666666666	0.0002777777777777	0.4844201058824408	8991.000000000004	16256.000000000004	55.76877363716812	56.0	42.0	50.0	61.0	70.0	2.12892555297967	186.02512142806063	0.2475994366207486	336.33904726221255	0.4476672719060048	51.50627746390458	51.0	39.0	46.0	56.0	66.0	197.0	62.18788713007571	58.0	6.0	23.0	44.0	73.0	120.0	90359.0	0.4957380528170813	77307.0	77307.0	7.6511951383876	7.0	5.0	6.0	8.0	10.0	2.12892555297967	1599.493277971202	2.12892555297967	1599.493277971202	2.12892555297967
exp1	Position_1	2	1	1.0	0.0166666666666666	0.0002777777777777	0.4542230479792098	14920.99999999999	21770.99999999999	55.76877363716812	56.0	42.0	50.0	61.0	70.0	2.163770538765901	325.5971800863527	0.4333698466949354	475.0738025373624	0.6323232311772294	51.50627746390458	51.0	39.0	46.0	56.0	66.0	206.0	66.8912408759124	61.0	13.0	29.0	48.0	78.0	133.0	91641.0	0.488504248968051	74499.0	74499.0	7.6511951383876	7.0	5.0	6.0	8.0	10.0	2.163770538765901	1625.6728315296027	2.163770538765901	1625.6728315296027	2.163770538765901
exp1	Position_1	4	1	1.0	0.0166666666666666	0.0002777777777777	0.6177409996155527	16967.000000000007	22102.000000000007	55.76877363716812	56.0	42.0	50.0	61.0	70.0	2.083981335424654	539.2512466931736	0.717743409348614	702.4536485184489	0.9349658061780554	51.50627746390458	51.0	39.0	46.0	56.0	66.0	222.0	72.5209347614411	62.0	7.0	19.0	39.0	95.0	161.0	74479.0	0.5094689950862459	49264.0	49264.0	7.6511951383876	7.0	5.0	6.0	8.0	10.0	2.083981335424654	1565.726022107178	2.083981335424654	1565.726022107178	2.083981335424654
exp1	Position_1	5	1	1.0	0.0166666666666666	0.0002777777777777	0.3247626646405993	-94.00000000000004	1351.0	55.76877363716812	56.0	42.0	50.0	61.0	70.0	1.065723899952398	-19.708103988642623	-0.0262314864088833	283.251579666555	0.3770078525361847	51.50627746390458	51.0	39.0	46.0	56.0	66.0	102.0	55.674740484429066	56.0	19.0	27.0	41.0	69.0	84.0	16090.0	0.4990962845171031	3819.0	3819.0	7.6511951383876	7.0	5.0	6.0	8.0	10.0	1.065723899952398	800.6941397087887	1.065723899952398	800.6941397087887	1.065723899952398
exp1	Position_1	1	2	2.0	0.0333333333333333	0.0005555555555555	0.5425259262936424	8113.000000000004	13549.000000000004	54.53192240367091	54.0	41.0	49.0	60.0	69.0	1.977248212272816	182.16124552156631	0.2424566177892047	304.21579139303606	0.4049112183441309	50.294099183929696	50.0	38.0	45.0	56.0	64.0	200.0	59.96983075791023	55.0	2.0	14.900000000000006	40.0	76.0	121.09999999999992	81499.0	0.5105383646743459	66162.0	66162.0	7.626875312151831	7.0	5.0	6.0	8.0	11.0	1.977248212272816	1485.5358469367516	1.977248212272816	1485.5358469367516	1.977248212272816
exp1	Position_1	2	2	2.0	0.0333333333333333	0.0005555555555555	0.4775728029780667	21651.0	27795.0	54.53192240367091	54.0	41.0	49.0	60.0	69.0	2.120798235142762	399.2133885406543	0.5313530201476109	512.4999369307416	0.682137416054817	50.294099183929696	50.0	38.0	45.0	56.0	64.0	212.0	68.095703125	60.0	6.0	30.0	46.0	81.0	139.0	104595.0	0.5838666539705869	86416.0	86416.0	7.626875312151831	7.0	5.0	6.0	8.0	11.0	2.120798235142762	1593.3871037887018	2.120798235142762	1593.3871037887018	2.120798235142762
exp1	Position_1	4	2	2.0	0.0333333333333333	0.0005555555555555	0.5968034307410258	19007.0	23447.0	54.53192240367091	54.0	41.0	49.0	60.0	69.0	2.310184918560364	523.7255489419292	0.6970787056417077	646.0668672616097	0.8599150003252024	50.294099183929696	50.0	38.0	45.0	56.0	64.0	204.0	71.12342342342342	62.0	4.0	14.0	41.0	100.0	154.0	78947.0	0.5888962330615006	62991.0	62991.0	7.626875312151831	7.0	5.0	6.0	8.0	11.0	2.310184918560364	1735.676122134007	2.310184918560364	1735.676122134007	2.310184918560364
exp1	Position_1	5	2	2.0	0.0333333333333333	0.0005555555555555	0.4734916222839474	6210.999999999997	8814.999999999998	54.53192240367091	54.0	41.0	49.0	60.0	69.0	1.9306107892175923	389.26000334983246	0.518105064458627	552.4596569841851	0.7353238034459504	50.294099183929696	50.0	38.0	45.0	56.0	64.0	163.0	63.54070660522273	59.0	6.0	21.5	43.0	79.0	122.0	41365.0	0.6431868396421963	23144.0	23144.0	7.626875312151831	7.0	5.0	6.0	8.0	11.0	1.9306107892175923	1450.4964607194536	1.9306107892175923	1450.4964607194536	1.9306107892175923
exp1	Position_1	1	3	3.0	0.05	0.0008333333333333	0.4547213631632319	4290.999999999995	9734.999999999996	53.67323820358216	53.0	41.0	48.0	59.0	68.0	1.9236783974698428	94.10963796056468	0.1252599281255115	213.5067176756228	0.2841774412262539	49.41274325172631	49.0	37.0	44.0	55.0	63.0	150.0	56.15282880235121	56.0	0.0	15.0	41.0	69.0	106.0	76424.0	0.5117275169000158	65899.0	65899.0	7.568705310221919	7.0	5.0	6.0	8.0	11.0	1.9236783974698428	1445.2880521937211	1.9236783974698428	1445.2880521937211	1.9236783974698428
exp1	Position_1	2	3	3.0	0.05	0.0008333333333333	0.4842872825629295	23254.000000000007	29546.000000000007	53.67323820358216	53.0	41.0	48.0	59.0	68.0	2.2363782821836	408.8476164139543	0.5441761774469731	519.4724208551945	0.6914177921582638	49.41274325172631	49.0	37.0	44.0	55.0	63.0	204.0	67.78321678321679	59.0	14.0	29.0	46.0	81.0	139.0	106623.0	0.4847138782523889	95566.0	95566.0	7.568705310221919	7.0	5.0	6.0	8.0	11.0	2.2363782821836	1680.2241038193836	2.2363782821836	1680.2241038193836	2.2363782821836
exp1	Position_1	4	3	3.0	0.05	0.0008333333333333	0.5821672811327968	20551.0	25411.0	53.67323820358216	53.0	41.0	48.0	59.0	68.0	1.8305216045404824	490.5538163249095	0.6529271295284546	606.5623583588281	0.8073344989756002	49.41274325172631	49.0	37.0	44.0	55.0	63.0	216.0	69.91440329218106	61.0	2.0	16.700000000000003	40.0	94.0	152.0	84946.0	0.6625391973493677	57616.0	57616.0	7.568705310221919	7.0	5.0	6.0	8.0	11.0	1.8305216045404824	1375.297974861369	1.8305216045404824	1375.297974861369	1.8305216045404824
exp1	Position_1	5	3	3.0	0.05	0.0008333333333333	0.5474829401811921	10477.0	14565.0	53.67323820358216	53.0	41.0	48.0	59.0	68.0	1.6081265319513778	328.4315414681556	0.4371423816941151	456.5815979272393	0.6077101068411556	49.41274325172631	49.0	37.0	44.0	55.0	63.0	178.0	63.25146771037182	57.0	0.0	17.0	38.0	80.0	135.0	64643.0	0.6226409202815356	38542.0	38542.0	7.568705310221919	7.0	5.0	6.0	8.0	11.0	1.6081265319513778	1208.2092651775945	1.6081265319513778	1208.2092651775945	1.6081265319513778
exp1	Position_1	6	3	3.0	0.05	0.0008333333333333	0.3951500127077693	5324.999999999999	5988.999999999999	53.67323820358216	53.0	41.0	48.0	59.0	68.0	2.408863041129599	2844.5283290952007	3.786067206025712	3199.2263216809683	4.258170234157369	49.41274325172631	49.0	37.0	44.0	55.0	63.0	173.0	85.07831325301204	74.0	34.0	46.25	59.0	106.0	151.75	14123.0	0.2428005503153275	3388.0000000000005	3388.0000000000005	7.568705310221919	7.0	5.0	6.0	8.0	11.0	2.408863041129599	1809.814456145454	2.408863041129599	1809.814456145454	2.408863041129599
exp1	Position_1	1	4	4.0	0.0666666666666666	0.0011111111111111	0.4678072428018974	4883.000000000001	10411.0	53.39969375078248	53.0	41.0	47.0	59.0	68.0	1.9174218171874364	101.99495750777366	0.1357552884428467	217.4625235743255	0.2894426188774272	49.254341912534	49.0	37.0	44.0	54.0	62.0	173.0	56.53328509406657	56.0	0.0	13.0	43.0	69.0	104.95000000000005	78129.0	0.5000569209006076	68968.0	68968.0	7.658108443220312	7.0	5.0	6.0	8.0	11.0	1.9174218171874364	1440.5873908245203	1.9174218171874364	1440.5873908245203	1.9174218171874364
exp1	Position_1	2	4	4.0	0.0666666666666666	0.0011111111111111	0.4711166330641207	23188.000000000007	29316.000000000007	53.39969375078248	53.0	41.0	47.0	59.0	68.0	2.0587959032429346	422.1220363436493	0.5618444303733972	533.6781791206841	0.7103256564096304	49.254341912534	49.0	37.0	44.0	54.0	62.0	194.0	68.13577023498695	60.0	12.0	29.0	47.0	81.0	141.45000000000005	104384.0	0.5300667202393765	84969.0	84969.0	7.658108443220312	7.0	5.0	6.0	8.0	11.0	2.0587959032429346	1546.8038341419497	2.0587959032429346	1546.8038341419497	2.0587959032429346
exp1	Position_1	4	4	4.0	0.0666666666666666	0.0011111111111111	0.5937256299277844	17344.000000000004	22480.000000000004	53.39969375078248	53.0	41.0	47.0	59.0	68.0	2.1454971372173635	396.673559559585	0.5279725077738076	514.1387003516761	0.6843186101680808	49.254341912534	49.0	37.0	44.0	54.0	62.0	201.0	66.50778816199377	57.0	2.0	17.0	41.0	84.0	154.0	85396.0	0.5793345105714904	70480.0	70480.0	7.658108443220312	7.0	5.0	6.0	8.0	11.0	2.1454971372173635	1611.9437544833686	2.1454971372173635	1611.9437544833686	2.1454971372173635
exp1	Position_1	5	4	4.0	0.0666666666666666	0.0011111111111111	0.5901222409162534	12379.000000000004	16827.000000000004	53.39969375078248	53.0	41.0	47.0	59.0	68.0	1.7706275443111663	339.3806518799436	0.4517156476522049	461.3262968885863	0.6140253011587082	49.254341912534	49.0	37.0	44.0	54.0	62.0	192.0	64.13219424460432	55.0	0.0	15.0	37.75	82.25	142.45000000000005	71315.0	0.6468955440334008	48523.0	48523.0	7.658108443220312	7.0	5.0	6.0	8.0	11.0	1.7706275443111663	1330.2986809249935	1.7706275443111663	1330.2986809249935	1.7706275443111663
exp1	Position_1	6	4	4.0	0.0666666666666666	0.0011111111111111	0.4942894584591719	12597.0	14433.0	53.39969375078248	53.0	41.0	47.0	59.0	68.0	3.40190595545332	1473.2635315166644	1.9609137604486804	1687.9902000777977	2.2467149563035487	49.254341912534	49.0	37.0	44.0	54.0	62.0	204.0	80.44444444444444	67.0	23.0	38.0	51.0	102.0	164.09999999999997	36924.0	0.4897410649542191	21854.0	21854.0	7.658108443220312	7.0	5.0	6.0	8.0	11.0	3.40190595545332	2555.902295607302	3.40190595545332	2555.902295607302	3.40190595545332
exp1	Position_1	1	5	5.0	0.0833333333333333	0.0013888888888888	0.5684517815153093	19620.0	26612.0	53.12360003767852	53.0	40.0	47.0	59.0	68.0	1.520509405320869	277.7525473198672	0.3696886404827432	376.7355142342664	0.5014349694458085	49.00826532747437	49.0	37.0	44.0	54.0	62.0	187.0	64.22425629290618	58.0	3.0	18.0	40.0	77.0	147.0	112264.0	0.678871191730625	80696.0	80696.0	7.615015264520617	7.0	5.0	6.0	8.0	11.0	1.520509405320869	1142.3812211276252	1.520509405320869	1142.3812211276252	1.520509405320869
exp1	Position_1	2	5	5.0	0.0833333333333333	0.0013888888888888	0.4877816596722998	18412.0	24356.0	53.12360003767852	53.0	40.0	47.0	59.0	68.0	1.926742967447877	364.8152377020966	0.4855690813814906	482.58961163764207	0.6423267730897015	49.00826532747437	49.0	37.0	44.0	54.0	62.0	193.0	65.39030955585464	58.0	3.0	25.25	45.0	76.0	133.0	97170.0	0.4644710541477839	73059.0	73059.0	7.615015264520617	7.0	5.0	6.0	8.0	11.0	1.926742967447877	1447.5905089766172	1.926742967447877	1447.5905089766172	1.926742967447877
exp1	Position_1	4	5	5.0	0.0833333333333333	0.0013888888888888	0.5817727533321152	16762.0	21970.0	53.12360003767852	53.0	40.0	47.0	59.0	68.0	2.047539790942075	378.30682622169513	0.5035263857010762	495.8478088587664	0.6599734335910181	49.00826532747437	49.0	37.0	44.0	54.0	62.0	200.0	65.87403993855607	57.0	1.0	17.0	41.0	84.0	147.95000000000005	85768.0	0.4613959985811331	68161.0	68161.0	7.615015264520617	7.0	5.0	6.0	8.0	11.0	2.047539790942075	1538.346950369703	2.047539790942075	1538.346950369703	2.047539790942075
exp1	Position_1	5	5	5.0	0.0833333333333333	0.0013888888888888	0.5305352362146248	10633.999999999998	15489.999999999998	53.12360003767852	53.0	40.0	47.0	59.0	68.0	1.9972485040004408	281.3686725725358	0.3745017031940451	409.855250907333	0.5455173389576602	49.00826532747437	49.0	37.0	44.0	54.0	62.0	174.0	61.75947281713344	57.0	0.0	17.0	40.0	77.0	129.3499999999999	74976.0	0.6215067775716285	56712.0	56712.0	7.615015264520617	7.0	5.0	6.0	8.0	11.0	1.9972485040004408	1500.562362134065	1.9972485040004408	1500.562362134065	1.9972485040004408
exp1	Position_1	6	5	5.0	0.0833333333333333	0.0013888888888888	0.5485358254041393	14947.000000000004	19103.000000000007	53.12360003767852	53.0	40.0	47.0	59.0	68.0	2.122710276247391	465.8100454359335	0.6199931704752274	595.328112528443	0.7923817177753576	49.00826532747437	49.0	37.0	44.0	54.0	62.0	200.0	67.385948026949	59.0	1.0	22.0	41.0	84.0	147.0999999999999	70014.0	0.6311642943100617	51175.0	51175.0	7.615015264520617	7.0	5.0	6.0	8.0	11.0	2.122710276247391	1594.8236485705418	2.122710276247391	1594.8236485705418	2.122710276247391
exp1	Position_1	9	5	5.0	0.0833333333333333	0.0013888888888888	0.4109381784255274	5077.000000000001	6273.000000000001	53.12360003767852	53.0	40.0	47.0	59.0	68.0	2.3709832034191543	1138.1749540199355	1.5149108638005344	1406.2973186068657	1.871781731065738	49.00826532747437	49.0	37.0	44.0	54.0	62.0	145.0	69.9799331103679	63.0	8.0	26.0	50.0	93.0	118.0	20924.0	0.6010640371402829	7946.000000000001	7946.000000000001	7.615015264520617	7.0	5.0	6.0	8.0	11.0	2.3709832034191543	1781.354773417847	2.3709832034191543	1781.354773417847	2.3709832034191543
exp1	Position_1	1	6	6.0	0.1	0.0016666666666666	0.5764622657206674	14900.999999999996	23251.0	52.85840797530489	53.0	40.0	47.0	58.0	67.0	1.6141137573985815	230.7301586590128	0.3071018411751459	360.0232815905446	0.4791909877970149	48.59981167608287	48.0	36.0	43.0	53.0	62.0	193.0	61.92275449101796	55.0	1.0	16.450000000000003	40.0	74.0	145.0	103411.0	0.5852881226223207	78319.0	78319.0	7.577937944595455	7.0	5.0	6.0	8.0	11.0	1.6141137573985815	1212.7075562724128	1.6141137573985815	1212.7075562724128	1.6141137573985815
exp1	Position_1	2	6	6.0	0.1	0.0016666666666666	0.4867669272773713	14566.0	22346.0	52.85840797530489	53.0	40.0	47.0	58.0	67.0	1.953595482860989	261.2445216879564	0.3477164583666699	400.7805905285647	0.5334389659935196	48.59981167608287	48.0	36.0	43.0	53.0	62.0	201.0	62.361182519280206	56.0	0.0	23.0	44.0	73.0	125.0	97034.0	0.5013003293492513	81837.0	81837.0	7.577937944595455	7.0	5.0	6.0	8.0	11.0	1.953595482860989	1467.7652012479257	1.953595482860989	1467.7652012479257	1.953595482860989
exp1	Position_1	5	6	6.0	0.1	0.0016666666666666	0.5271381355769239	11585.000000000004	18215.000000000004	52.85840797530489	53.0	40.0	47.0	58.0	67.0	1.8336837299908784	263.9339538236704	0.3512960925393052	414.9811798789949	0.5523399504189421	48.59981167608287	48.0	36.0	43.0	53.0	62.0	184.0	61.73680241327301	57.0	1.0	17.0	41.0	76.75	128.0	81863.0	0.6205394111537751	60471.00000000001	60471.00000000001	7.577937944595455	7.0	5.0	6.0	8.0	11.0	1.8336837299908784	1377.6737265145591	1.8336837299908784	1377.6737265145591	1.8336837299908784
exp1	Position_1	6	6	6.0	0.1	0.0016666666666666	0.5797636503592902	15928.000000000007	22323.000000000007	52.85840797530489	53.0	40.0	47.0	58.0	67.0	1.7497708105202243	353.7181334349979	0.4707988356019822	495.7339209360534	0.659821848765887	48.59981167608287	48.0	36.0	43.0	53.0	62.0	195.0	65.45347928068804	58.0	4.0	19.0	38.5	81.0	148.0	83715.0	0.7099810677678651	59198.0	59198.0	7.577937944595455	7.0	5.0	6.0	8.0	11.0	1.7497708105202243	1314.628708129395	1.7497708105202243	1314.628708129395	1.7497708105202243
exp1	Position_1	10	6	6.0	0.1	0.0016666666666666	0.4730665588303599	1525.9999999999995	3050.9999999999995	52.85840797530489	53.0	40.0	47.0	58.0	67.0	2.899500707360985	328.6826258365276	0.4374765749884181	657.1498633206066	0.8746664680797274	48.59981167608287	48.0	36.0	43.0	53.0	62.0	133.0	58.00327868852459	54.0	7.0	15.2	41.0	72.0	110.0	17691.0	0.6889832363954911	10114.000000000002	10114.000000000002	7.577937944595455	7.0	5.0	6.0	8.0	11.0	2.899500707360985	2178.437796664902	2.899500707360985	2178.437796664902	2.899500707360985
exp1	Position_1	1	7	7.0	0.1166666666666666	0.0019444444444444	0.5668999613542738	15200.000000000002	21844.000000000004	52.44930853876747	52.0	39.0	47.0	58.0	67.0	1.4740880511868768	238.5475689675456	0.3175068142958031	342.8179668767806	0.4562907139129949	48.242310106716886	48.0	36.0	43.0	53.0	62.0	200.0	61.15111378687538	54.0	2.0	17.0	40.0	72.0	144.0	101572.0	0.5392816710037006	70569.0	70569.0	7.566161342979398	7.0	5.0	6.0	8.0	11.0	1.4740880511868768	1107.5041706888633	1.4740880511868768	1107.5041706888633	1.4740880511868768
exp1	Position_1	2	7	7.0	0.1166666666666666	0.0019444444444444	0.4894946132430003	21186.000000000007	28202.000000000007	52.44930853876747	52.0	39.0	47.0	58.0	67.0	1.7382517529101609	309.87088001904567	0.4124381413053498	412.4883677096727	0.5490220174215743	48.242310106716886	48.0	36.0	43.0	53.0	62.0	196.0	64.07867730900799	56.0	2.0	27.0	45.0	76.0	132.0	112394.0	0.5370353939807471	89290.0	89290.0	7.566161342979398	7.0	5.0	6.0	8.0	11.0	1.7382517529101609	1305.974269654516	1.7382517529101609	1305.974269654516	1.7382517529101609
exp1	Position_1	5	7	7.0	0.1166666666666666	0.0019444444444444	0.523990144845945	14626.999999999998	20543.0	52.44930853876747	52.0	39.0	47.0	58.0	67.0	1.8080622391707524	286.3023111479793	0.3810683761379604	402.09943104621175	0.5351943427225078	48.242310106716886	48.0	36.0	43.0	53.0	62.0	177.0	61.88979039891819	56.0	0.0	18.90000000000001	41.0	76.0	132.0	91535.0	0.6387628853635282	69401.0	69401.0	7.566161342979398	7.0	5.0	6.0	8.0	11.0	1.8080622391707524	1358.423921240235	1.8080622391707524	1358.423921240235	1.8080622391707524
exp1	Position_1	6	7	7.0	0.1166666666666666	0.0019444444444444	0.5244746132674414	21080.0	26668.0	52.44930853876747	52.0	39.0	47.0	58.0	67.0	1.8500572261962924	419.4920532843393	0.5583439229214556	530.6932674092392	0.7063527389216973	48.242310106716886	48.0	36.0	43.0	53.0	62.0	200.0	67.08947745168217	61.0	0.0	23.0	42.0	81.0	144.0	93724.0	0.552647203124832	69848.0	69848.0	7.566161342979398	7.0	5.0	6.0	8.0	11.0	1.8500572261962924	1389.9753765561927	1.8500572261962924	1389.9753765561927	1.8500572261962924
exp1	Position_1	10	7	7.0	0.1166666666666666	0.0019444444444444	0.3741525440133686	1021.9999999999987	3237.999999999998	52.44930853876747	52.0	39.0	47.0	58.0	67.0	2.871814491061069	82.45848256280465	0.1097522402910929	261.25300052677267	0.3477277437011344	48.242310106716886	48.0	36.0	43.0	53.0	62.0	133.0	53.84476534296029	53.0	2.0	19.65	42.0	66.0	90.0	29830.0	0.6077810542839392	26742.0	26742.0	7.566161342979398	7.0	5.0	6.0	8.0	11.0	2.871814491061069	2157.636732577813	2.871814491061069	2157.636732577813	2.871814491061069
exp1	Position_1	11	7	7.0	0.1166666666666666	0.0019444444444444	0.276608517886216	-1722.0000000000005	-1118.0000000000005	52.44930853876747	52.0	39.0	47.0	58.0	67.0	1.985785807186932	-1010.6759882437552	-1.345209740352438	-656.1763965485009	-0.8733707838060546	48.242310106716886	48.0	36.0	43.0	53.0	62.0	65.0	40.59602649006622	41.0	14.0	23.0	32.0	47.5	62.0	6130.0	0.2617455661933449	2542.0	2542.0	7.566161342979398	7.0	5.0	6.0	8.0	11.0	1.985785807186932	1491.950268359829	1.985785807186932	1491.950268359829	1.985785807186932
exp1	Position_1	1	8	8.0	0.1333333333333333	0.0022222222222222	0.5261213754964649	11426.000000000004	17778.000000000004	52.37780947775629	52.0	39.0	47.0	58.0	67.0	1.5962649076882354	191.5482838538689	0.2549507658094995	298.0347794813654	0.3966842914896972	48.32454488386692	48.0	36.0	43.0	53.0	62.0	187.0	59.195214105793454	55.0	0.0	16.0	43.0	67.0	136.0	94002.0	0.5455384958373718	71539.0	71539.0	7.656724789895649	7.0	5.0	6.0	8.0	11.0	1.5962649076882354	1199.297451305962	1.5962649076882354	1199.297451305962	1.5962649076882354
exp1	Position_1	2	8	8.0	0.1333333333333333	0.0022222222222222	0.5097381914442902	20944.0	27860.0	52.37780947775629	52.0	39.0	47.0	58.0	67.0	1.906906947104781	317.1903296426452	0.4221803287543608	421.9309866235722	0.5615901431959746	48.32454488386692	48.0	36.0	43.0	53.0	62.0	206.0	64.11336032388664	56.0	0.0	26.0	42.0	76.0	133.5999999999999	110852.0	0.5929353803914563	94600.0	94600.0	7.656724789895649	7.0	5.0	6.0	8.0	11.0	1.906906947104781	1432.687413301864	1.906906947104781	1432.687413301864	1.906906947104781
exp1	Position_1	5	8	8.0	0.1333333333333333	0.0022222222222222	0.5196350393636465	17515.999999999996	23356.0	52.37780947775629	52.0	39.0	47.0	58.0	67.0	2.0454739529701045	343.95802114566385	0.4578081261448786	458.6368772481232	0.6104456836172519	48.32454488386692	48.0	36.0	43.0	53.0	62.0	186.0	63.9972602739726	58.0	0.0	18.950000000000003	43.0	77.0	137.0	93436.0	0.6318916077908704	78261.0	78261.0	7.656724789895649	7.0	5.0	6.0	8.0	11.0	2.0454739529701045	1536.7948557250972	2.0454739529701045	1536.7948557250972	2.0454739529701045
exp1	Position_1	6	8	8.0	0.1333333333333333	0.0022222222222222	0.5364512775240078	24557.0	29933.0	52.37780947775629	52.0	39.0	47.0	58.0	67.0	1.9880768030654803	527.1036917303916	0.7015750136931511	642.496836118655	0.8551632888739297	48.32454488386692	48.0	36.0	43.0	53.0	62.0	209.0	70.27157738095238	60.0	4.0	23.15000000000001	44.0	87.0	153.0	94445.0	0.5722689397399019	69588.0	69588.0	7.656724789895649	7.0	5.0	6.0	8.0	11.0	1.9880768030654803	1493.6715274721869	1.9880768030654803	1493.6715274721869	1.9880768030654803
exp1	Position_1	10	8	8.0	0.1333333333333333	0.0022222222222222	0.4455737205213062	5255.999999999998	8999.999999999998	52.37780947775629	52.0	39.0	47.0	58.0	67.0	1.852364247738309	193.9344822362304	0.2581267958564227	332.07959287025767	0.4419979381103129	48.32454488386692	48.0	36.0	43.0	53.0	62.0	154.0	57.61538461538461	55.0	4.0	19.75	40.0	75.0	104.25	53928.0	0.6164169080813265	37718.0	37718.0	7.656724789895649	7.0	5.0	6.0	8.0	11.0	1.852364247738309	1391.7086759867088	1.852364247738309	1391.7086759867088	1.852364247738309
exp1	Position_1	11	8	8.0	0.1333333333333333	0.0022222222222222	0.3413940033200296	1162.0	2438.0	52.37780947775629	52.0	39.0	47.0	58.0	67.0	1.991919245525113	221.69822463088275	0.2950803369837049	465.1465332616972	0.619110035771319	48.32454488386692	48.0	36.0	43.0	53.0	62.0	117.0	55.642633228840126	55.0	20.0	28.0	41.0	66.0	90.0	17750.0	0.5576114372919412	7844.0	7844.0	7.656724789895649	7.0	5.0	6.0	8.0	11.0	1.991919245525113	1496.5584113637217	1.991919245525113	1496.5584113637217	1.991919245525113
exp1	Position_1	12	8	8.0	0.1333333333333333	0.0022222222222222	0.3120924896235522	-176.99999999999974	383.0000000000002	52.37780947775629	52.0	39.0	47.0	58.0	67.0	0.980355302275446	-116.8192781606748	-0.1554864592318581	252.77843805389008	0.3364481010497276	48.32454488386692	48.0	36.0	43.0	53.0	62.0	99.0	50.73571428571429	50.0	21.0	28.0	38.0	61.0	81.0	7103.0	0.2427980468546567	1116.0	1116.0	7.656724789895649	7.0	5.0	6.0	8.0	11.0	0.980355302275446	736.5554487418829	0.980355302275446	736.5554487418829	0.980355302275446
exp1	Position_1	1	9	9.0	0.15	0.0025	0.5691121833468772	13689.0	20473.0	52.228019515598426	52.0	39.0	47.0	58.0	66.0	1.6688341388593118	206.45382917590408	0.2747900466331283	308.7682989786167	0.4109706059405388	48.09709144172421	48.0	36.0	43.0	53.0	61.0	195.0	60.07134433962264	54.0	0.0	17.0	41.0	67.25	145.0	101881.0	0.4587373357602183	83135.0	83135.0	7.737942795958363	7.0	5.0	6.0	8.0	11.0	1.6688341388593118	1253.81978877484	1.6688341388593118	1253.81978877484	1.6688341388593118
exp1	Position_1	2	9	9.0	0.15	0.0025	0.4712940932348218	19485.0	26413.0	52.228019515598426	52.0	39.0	47.0	58.0	66.0	1.6030538472685387	290.7260394398292	0.3869563584944125	394.095297907324	0.5245408415146482	48.09709144172421	48.0	36.0	43.0	53.0	61.0	182.0	63.25	54.5	11.0	30.0	44.0	74.0	129.0	109549.0	0.6688021720071704	80721.0	80721.0	7.737942795958363	7.0	5.0	6.0	8.0	11.0	1.6030538472685387	1204.3980820950703	1.6030538472685387	1204.3980820950703	1.6030538472685387
exp1	Position_1	5	9	9.0	0.15	0.0025	0.5328218967880539	14426.000000000002	20194.000000000004	52.228019515598426	52.0	39.0	47.0	58.0	66.0	2.1360116597999683	293.7657669931333	0.3910022358678604	411.22320107163	0.5473380806263396	48.09709144172421	48.0	36.0	43.0	53.0	61.0	208.0	62.00416088765604	55.0	0.0	20.0	41.0	74.75	133.0	89410.0	0.6641872852882782	78808.0	78808.0	7.737942795958363	7.0	5.0	6.0	8.0	11.0	2.1360116597999683	1604.8171749060618	2.1360116597999683	1604.8171749060618	2.1360116597999683
exp1	Position_1	6	9	9.0	0.15	0.0025	0.5332031023134113	26029.000000000007	31881.000000000007	52.228019515598426	52.0	39.0	47.0	58.0	66.0	1.632755128427598	486.1392964458325	0.647051403569403	595.4361254750312	0.7925254830072664	48.09709144172421	48.0	36.0	43.0	53.0	61.0	197.0	69.79152426520848	60.0	6.0	25.0	44.0	84.0	150.0	102105.0	0.649248283374672	65681.0	65681.0	7.737942795958363	7.0	5.0	6.0	8.0	11.0	1.632755128427598	1226.713094235611	1.632755128427598	1226.713094235611	1.632755128427598
exp1	Position_1	10	9	9.0	0.15	0.0025	0.4291034680367487	7107.0	11447.0	52.228019515598426	52.0	39.0	47.0	58.0	66.0	1.840444805847529	205.0800011765156	0.2729614815659422	330.31529104651383	0.4396496523829099	48.09709144172421	48.0	36.0	43.0	53.0	61.0	173.0	58.550230414746544	57.0	5.0	20.0	41.0	74.0	101.0	63527.0	0.6006484371596867	47919.0	47919.0	7.737942795958363	7.0	5.0	6.0	8.0	11.0	1.840444805847529	1382.753422875679	1.840444805847529	1382.753422875679	1.840444805847529
exp1	Position_1	11	9	9.0	0.15	0.0025	0.37025441430746	4117.999999999999	6597.999999999999	52.228019515598426	52.0	39.0	47.0	58.0	66.0	2.444973349146444	267.46828833064427	0.3560002917680875	428.54681068615616	0.5703958050232738	48.09709144172421	48.0	36.0	43.0	53.0	61.0	146.0	58.64193548387097	57.0	12.0	28.0	44.0	70.0	102.0	36358.0	0.574380363477707	28282.0	28282.0	7.737942795958363	7.0	5.0	6.0	8.0	11.0	2.444973349146444	1836.944665023624	2.444973349146444	1836.944665023624	2.444973349146444
exp1	Position_1	12	9	9.0	0.15	0.0025	0.4287329115601165	2930.0	4046.0	52.228019515598426	52.0	39.0	47.0	58.0	66.0	1.9734360335831949	667.2136511970855	0.8880613697433206	921.3469053731768	1.226312731051698	48.09709144172421	48.0	36.0	43.0	53.0	61.0	150.0	62.50179211469534	57.0	16.0	27.9	41.0	78.0	114.19999999999992	17438.0	0.8602173460762195	6511.0	6511.0	7.737942795958363	7.0	5.0	6.0	8.0	11.0	1.9734360335831949	1482.6717006635574	1.9734360335831949	1482.6717006635574	1.9734360335831949
exp1	Position_1	1	10	10.0	0.1666666666666666	0.0027777777777777	0.6012832725494168	23669.0	30613.0	52.143839147202	52.0	39.0	47.0	57.0	66.0	1.7239914762370057	355.77533441515794	0.4735369701065752	460.1525333749305	0.6124630219220324	48.01537978656623	48.0	35.0	43.0	53.0	62.0	228.0	65.63421658986175	58.0	0.0	14.75	42.0	75.0	156.0	113941.0	0.5387493811027638	86171.0	86171.0	7.739983271004858	7.0	5.0	6.0	8.0	11.0	1.7239914762370057	1295.2603127250234	1.7239914762370057	1295.2603127250234	1.7239914762370057
exp1	Position_1	2	10	10.0	0.1666666666666666	0.0027777777777777	0.4501782487325743	17731.0	24635.0	52.143839147202	52.0	39.0	47.0	57.0	66.0	1.3305169800688377	261.679000497311	0.348294749661921	363.570141404955	0.4839118582099951	48.01537978656623	48.0	35.0	43.0	53.0	62.0	196.0	62.2728852838934	55.0	8.0	30.0	45.0	71.75	125.75	107483.0	0.6465617276748242	67734.0	67734.0	7.739983271004858	7.0	5.0	6.0	8.0	11.0	1.3305169800688377	999.637099976587	1.3305169800688377	999.637099976587	1.3305169800688377
exp1	Position_1	5	10	10.0	0.1666666666666666	0.0027777777777777	0.536682206300604	16074.999999999996	21707.0	52.143839147202	52.0	39.0	47.0	57.0	66.0	1.990740021563612	339.1870453189291	0.4514579573194946	458.0238378064071	0.6096297281203278	48.01537978656623	48.0	35.0	43.0	53.0	62.0	247.0	63.41690340909091	56.0	8.0	22.0	41.0	75.0	136.0	89291.0	0.5793814483356923	70884.0	70884.0	7.739983271004858	7.0	5.0	6.0	8.0	11.0	1.990740021563612	1495.6724429478677	1.990740021563612	1495.6724429478677	1.990740021563612
exp1	Position_1	6	10	10.0	0.1666666666666666	0.0027777777777777	0.5381154849142491	27530.00000000001	33722.00000000001	52.143839147202	52.0	39.0	47.0	57.0	66.0	1.4100864459882048	487.69794230419546	0.6491259612068842	597.3901202463522	0.7951262500478947	48.01537978656623	48.0	35.0	43.0	53.0	62.0	188.0	69.7842377260982	61.0	3.0	18.0	46.0	86.0	151.0	108026.0	0.8227703706466067	59803.0	59803.0	7.739983271004858	7.0	5.0	6.0	8.0	11.0	1.4100864459882048	1059.4188174216415	1.4100864459882048	1059.4188174216415	1.4100864459882048
exp1	Position_1	10	10	10.0	0.1666666666666666	0.0027777777777777	0.4957970070911836	11706.000000000002	16606.000000000004	52.143839147202	52.0	39.0	47.0	57.0	66.0	1.9493932725825605	299.4655370945651	0.3985886298728661	424.8184443014137	0.5654333493651815	48.01537978656623	48.0	35.0	43.0	53.0	62.0	179.0	61.55591836734694	58.0	0.0	17.0	43.0	78.0	118.79999999999995	75406.0	0.5499427386494963	57251.0	57251.0	7.739983271004858	7.0	5.0	6.0	8.0	11.0	1.9493932725825605	1464.6080184692416	1.9493932725825605	1464.6080184692416	1.9493932725825605
exp1	Position_1	11	10	10.0	0.1666666666666666	0.0027777777777777	0.3940167415707133	3279.9999999999973	7147.999999999997	52.143839147202	52.0	39.0	47.0	57.0	66.0	2.2582642249503566	114.2841947610572	0.1521122632269671	249.0559219975723	0.3314934321787687	48.01537978656623	48.0	35.0	43.0	53.0	62.0	154.0	55.39193381592554	54.0	8.0	23.0	41.0	68.0	94.0	53564.0	0.5877231800945553	48695.0	48695.0	7.739983271004858	7.0	5.0	6.0	8.0	11.0	2.2582642249503566	1696.6673365517331	2.2582642249503566	1696.6673365517331	2.2582642249503566
exp1	Position_1	12	10	10.0	0.1666666666666666	0.0027777777777777	0.4884492293424941	2886.0	5438.0	52.143839147202	52.0	39.0	47.0	57.0	66.0	2.111040082978804	183.7115361099946	0.2445200545624028	346.1619311733024	0.4607415303916654	48.01537978656623	48.0	35.0	43.0	53.0	62.0	161.0	56.523510971786834	52.0	8.0	22.0	35.0	74.0	105.14999999999998	36062.0	0.6190898647284476	24916.0	24916.0	7.739983271004858	7.0	5.0	6.0	8.0	11.0	2.111040082978804	1586.0556596384702	2.111040082978804	1586.0556596384702	2.111040082978804
exp1	Position_1	13	10	10.0	0.1666666666666666	0.0027777777777777	0.4178407178820086	9630.999999999998	12070.999999999998	52.143839147202	52.0	39.0	47.0	57.0	66.0	2.5513199569907337	651.4849438835892	0.867126460309057	816.5377175390722	1.086811702044505	48.01537978656623	48.0	35.0	43.0	53.0	62.0	186.0	67.78852459016393	62.0	20.0	33.0	50.0	78.0	133.54999999999995	41351.0	0.6798482341658467	28337.0	28337.0	7.739983271004858	7.0	5.0	6.0	8.0	11.0	2.5513199569907337	1916.844445522715	2.5513199569907337	1916.844445522715	2.5513199569907337
exp1	Position_1	1	11	11.0	0.1833333333333333	0.0030555555555555	0.5801781421035965	21526.0	30201.0	52.25237298007306	52.0	39.0	47.0	58.0	66.0	1.6477187953837693	323.1812178063485	0.4301542009002499	453.4235788799375	0.6035067834891967	48.001464741577735	47.0	36.0	43.0	53.0	61.0	194.0	64.40691642651296	56.0	0.0	15.0	40.0	80.0	146.0	111746.0	0.4674394321397184	82456.0	82456.0	7.849967101255026	7.0	5.0	6.0	8.0	11.0	1.6477187953837693	1237.9555186955442	1.6477187953837693	1237.9555186955442	1.6477187953837693
exp1	Position_1	2	11	11.0	0.1833333333333333	0.0030555555555555	0.4539210964441167	21316.000000000007	30126.000000000007	52.25237298007306	52.0	39.0	47.0	58.0	66.0	1.434873692537182	306.24278579164235	0.4076091478886759	432.8143256126392	0.5760758673904227	48.001464741577735	47.0	36.0	43.0	53.0	61.0	194.0	64.09761634506243	57.0	11.0	30.0	45.0	73.0	126.0	112940.0	0.5700275566290789	75037.0	75037.0	7.849967101255026	7.0	5.0	6.0	8.0	11.0	1.434873692537182	1078.0418426274844	1.434873692537182	1078.0418426274844	1.434873692537182
exp1	Position_1	5	11	11.0	0.1833333333333333	0.0030555555555555	0.5045356250145304	16617.000000000004	23657.000000000004	52.25237298007306	52.0	39.0	47.0	58.0	66.0	1.7661039933085678	349.63050971901515	0.4653582084360091	497.7558505399736	0.6625130370687048	48.001464741577735	47.0	36.0	43.0	53.0	61.0	210.0	63.80184659090909	56.0	11.0	28.0	44.0	72.0	139.29999999999973	89833.0	0.7040219806146678	63064.0	63064.0	7.849967101255026	7.0	5.0	6.0	8.0	11.0	1.7661039933085678	1326.9000701041082	1.7661039933085678	1326.9000701041082	1.7661039933085678
exp1	Position_1	6	11	11.0	0.1833333333333333	0.0030555555555555	0.5210903914737803	25391.000000000007	32366.000000000007	52.25237298007306	52.0	39.0	47.0	58.0	66.0	1.3899979484865743	533.7671056906647	0.7104440176742748	680.3948699454158	0.9056055718973484	48.001464741577735	47.0	36.0	43.0	53.0	61.0	201.0	70.20143369175628	59.0	9.0	23.700000000000003	47.0	84.0	151.0	97931.0	0.7278477447894736	49678.0	49678.0	7.849967101255026	7.0	5.0	6.0	8.0	11.0	1.3899979484865743	1044.3260319207925	1.3899979484865743	1044.3260319207925	1.3899979484865743
exp1	Position_1	10	11	11.0	0.1833333333333333	0.0030555555555555	0.5485929663488743	17590.0	24380.0	52.25237298007306	52.0	39.0	47.0	58.0	66.0	1.708927102422713	366.06171794402593	0.4872281465834985	507.3669518746647	0.6753054129451788	48.001464741577735	47.0	36.0	43.0	53.0	61.0	221.0	64.95287187039764	59.0	2.0	17.0	40.0	81.0	138.14999999999986	88206.0	0.5171849644724499	61696.0	61696.0	7.849967101255026	7.0	5.0	6.0	8.0	11.0	1.708927102422713	1283.942225712031	1.708927102422713	1283.942225712031	1.708927102422713
exp1	Position_1	11	11	11.0	0.1833333333333333	0.0030555555555555	0.437569057490647	3030.0000000000014	8330.000000000002	52.25237298007306	52.0	39.0	47.0	58.0	66.0	2.129426502101575	92.64414782296792	0.1233093607523702	254.6949674473012	0.3389990016723578	48.001464741577735	47.0	36.0	43.0	53.0	61.0	157.0	54.85849056603774	53.0	7.0	19.0	38.0	69.0	99.0	58150.0	0.4803054146652262	52325.0	52325.0	7.849967101255026	7.0	5.0	6.0	8.0	11.0	2.129426502101575	1599.8696484609882	2.129426502101575	1599.8696484609882	2.129426502101575
exp1	Position_1	12	11	11.0	0.1833333333333333	0.0030555555555555	0.4658139954540969	2311.000000000001	6931.000000000001	52.25237298007306	52.0	39.0	47.0	58.0	66.0	1.744820084900589	82.66511287117515	0.1100272652315341	247.92379805716783	0.3299865752140903	48.001464741577735	47.0	36.0	43.0	53.0	61.0	158.0	54.50108225108225	53.0	8.0	20.0	35.0	69.0	97.0	50359.0	0.6932054143631059	36648.0	36648.0	7.849967101255026	7.0	5.0	6.0	8.0	11.0	1.744820084900589	1310.9091546961602	1.744820084900589	1310.9091546961602	1.744820084900589
exp1	Position_1	13	11	11.0	0.1833333333333333	0.0030555555555555	0.4263329984386629	7321.999999999998	11301.999999999998	52.25237298007306	52.0	39.0	47.0	58.0	66.0	2.568329501660641	351.13717958808576	0.4673635860317421	542.003879227608	0.7214071632519462	48.001464741577735	47.0	36.0	43.0	53.0	61.0	180.0	61.19849246231156	56.0	8.0	28.0	45.0	71.0	113.25	48714.0	0.5519757899889102	40237.0	40237.0	7.849967101255026	7.0	5.0	6.0	8.0	11.0	2.568329501660641	1929.6239681898128	2.568329501660641	1929.6239681898128	2.568329501660641
exp1	Position_1	14	11	11.0	0.1833333333333333	0.0030555555555555	0.3209628523826385	1055.999999999999	2715.999999999999	52.25237298007306	52.0	39.0	47.0	58.0	66.0	2.368351886079992	193.73368223500844	0.2578595310547962	498.27715999079845	0.6632068999477527	48.001464741577735	47.0	36.0	43.0	53.0	61.0	123.0	55.18072289156626	54.5	5.0	24.55	46.0	64.0	85.34999999999997	18320.0	0.4944896541367157	9699.0	9699.0	7.849967101255026	7.0	5.0	6.0	8.0	11.0	2.368351886079992	1779.3778257550648	2.368351886079992	1779.3778257550648	2.368351886079992
exp1	Position_1	1	12	12.0	0.2	0.0033333333333333	0.574279689450708	16163.000000000004	22627.000000000004	52.30792424431234	52.0	39.0	47.0	58.0	67.0	1.6658940725722735	274.52180792359616	0.3653885263463065	384.3101495939621	0.5115168091095635	48.08003766478343	48.0	36.0	43.0	53.0	62.0	210.0	62.00185643564357	55.0	3.0	15.0	40.75	73.0	144.0	100195.0	0.5665718294790641	73691.0	73691.0	7.863184669176845	7.0	5.0	6.0	8.0	11.0	1.6658940725722735	1251.6108734577565	1.6658940725722735	1251.6108734577565	1.6658940725722735
exp1	Position_1	2	12	12.0	0.2	0.0033333333333333	0.4486100012874673	26640.000000000007	34096.00000000001	52.30792424431234	52.0	39.0	47.0	58.0	67.0	1.577394856683724	349.69207761871803	0.4654401553105136	447.5638542975904	0.5957074900700928	48.08003766478343	48.0	36.0	43.0	53.0	62.0	204.0	66.29184549356223	59.0	11.0	34.0	47.0	75.0	132.69999999999982	123568.0	0.5368874601609912	90284.0	90284.0	7.863184669176845	7.0	5.0	6.0	8.0	11.0	1.577394856683724	1185.1201026925048	1.577394856683724	1185.1201026925048	1.577394856683724
exp1	Position_1	5	12	12.0	0.2	0.0033333333333333	0.5178593678634564	17609.999999999996	23174.0	52.30792424431234	52.0	39.0	47.0	58.0	67.0	2.070669377437726	382.0111180749138	0.5084567981577102	502.7101448193102	0.6691072027545018	48.08003766478343	48.0	36.0	43.0	53.0	62.0	244.0	64.65995686556434	57.0	10.0	29.0	44.0	74.0	138.5	89942.0	0.6667600924782258	71716.0	71716.0	7.863184669176845	7.0	5.0	6.0	8.0	11.0	2.070669377437726	1555.7245510426192	2.070669377437726	1555.7245510426192	2.070669377437726
exp1	Position_1	6	12	12.0	0.2	0.0033333333333333	0.489923775697	28648.00000000001	34772.00000000001	52.30792424431234	52.0	39.0	47.0	58.0	67.0	1.3637005616655096	515.9220273660927	0.6866922184242694	626.2091851289365	0.8334844254066145	48.08003766478343	48.0	36.0	43.0	53.0	62.0	196.0	70.71195297191379	60.0	4.0	29.0	49.0	86.5	144.0	108260.0	0.6295434446709579	56891.99999999999	56891.99999999999	7.863184669176845	7.0	5.0	6.0	8.0	11.0	1.3637005616655096	1024.5684159770922	1.3637005616655096	1024.5684159770922	1.3637005616655096
exp1	Position_1	10	12	12.0	0.2	0.0033333333333333	0.509928230618106	9540.0	14644.0	52.30792424431234	52.0	39.0	47.0	58.0	67.0	1.7609040129380955	234.1407213587896	0.3116413001285489	359.4084615909974	0.4783726623776175	48.08003766478343	48.0	36.0	43.0	53.0	62.0	191.0	59.476489028213166	56.0	0.0	15.0	40.0	75.0	119.0	75892.0	0.6264341646425877	53905.0	53905.0	7.863184669176845	7.0	5.0	6.0	8.0	11.0	1.7609040129380955	1322.9932478873743	1.7609040129380955	1322.9932478873743	1.7609040129380955
exp1	Position_1	11	12	12.0	0.2	0.0033333333333333	0.6021311000739592	12979.999999999998	18156.0	52.30792424431234	52.0	39.0	47.0	58.0	67.0	1.7096861487839643	289.0849130479751	0.3847720192668548	404.3625332279688	0.5382065317264265	48.08003766478343	48.0	36.0	43.0	53.0	62.0	199.0	62.03091190108192	54.0	2.0	15.0	36.0	75.75	145.0	80268.0	0.6300728633143479	57675.0	57675.0	7.863184669176845	7.0	5.0	6.0	8.0	11.0	1.7096861487839643	1284.5125084778092	1.7096861487839643	1284.5125084778092	1.7096861487839643
exp1	Position_1	12	12	12.0	0.2	0.0033333333333333	0.4541604438811393	5106.999999999998	9406.999999999998	52.30792424431234	52.0	39.0	47.0	58.0	67.0	1.784511489475608	147.38274507755105	0.1961664336982204	271.4763036899399	0.36133496021131	48.08003766478343	48.0	36.0	43.0	53.0	62.0	148.0	56.7506976744186	55.0	8.0	17.0	38.0	73.0	102.0	61007.0	0.6436869434344663	46458.0	46458.0	7.863184669176845	7.0	5.0	6.0	8.0	11.0	1.784511489475608	1340.7298944219444	1.784511489475608	1340.7298944219444	1.784511489475608
exp1	Position_1	13	12	12.0	0.2	0.0033333333333333	0.4680341676374596	6580.999999999997	10560.999999999996	52.30792424431234	52.0	39.0	47.0	58.0	67.0	2.500099353598672	221.211109429595	0.2944319866507909	354.9932421647095	0.4724960053212282	48.08003766478343	48.0	36.0	43.0	53.0	62.0	187.0	58.61407035175879	54.0	8.0	24.0	39.0	72.0	110.29999999999995	58321.0	0.5541695898888837	55881.0	55881.0	7.863184669176845	7.0	5.0	6.0	8.0	11.0	2.500099353598672	1878.361648083149	2.500099353598672	1878.361648083149	2.500099353598672
exp1	Position_1	14	12	12.0	0.2	0.0033333333333333	0.4524762125863834	3340.0	6584.0	52.30792424431234	52.0	39.0	47.0	58.0	67.0	1.6095361063118994	148.54018313120034	0.1977069837476276	292.81094782509666	0.3897313715552037	48.08003766478343	48.0	36.0	43.0	53.0	62.0	136.0	56.11837237977805	53.0	0.0	17.5	38.0	71.0	104.0	45512.0	0.7648507624774362	27191.000000000004	27191.000000000004	7.863184669176845	7.0	5.0	6.0	8.0	11.0	1.6095361063118994	1209.2682992576254	1.6095361063118994	1209.2682992576254	1.6095361063118994
exp1	Position_1	1	13	13.0	0.2166666666666666	0.0036111111111111	0.474276060730514	7740.000000000001	15545.0	52.26706555722168	52.0	39.0	47.0	58.0	67.0	1.5893142521073589	135.0913991829845	0.1798066523125523	271.31728686039975	0.361123308811192	48.0345260514752	47.0	36.0	43.0	53.0	61.0	158.0	56.9583600256246	56.0	0.0	15.0	42.0	69.0	112.0	88912.0	0.4992690246221944	68414.0	68414.0	7.987560427605707	7.0	5.0	6.0	8.0	12.0	1.5893142521073589	1194.0753208920803	1.5893142521073589	1194.0753208920803	1.5893142521073589
exp1	Position_1	2	13	13.0	0.2166666666666666	0.0036111111111111	0.4448119361389562	25771.99999999999	35026.999999999985	52.26706555722168	52.0	39.0	47.0	58.0	67.0	1.750130524360712	340.4794197033487	0.453178107625157	462.7492097605616	0.6159191981913075	48.0345260514752	47.0	36.0	43.0	53.0	61.0	191.0	65.92328471096704	58.0	11.0	35.0	47.0	75.0	135.5	122024.0	0.487734666053591	99529.0	99529.0	7.987560427605707	7.0	5.0	6.0	8.0	12.0	1.750130524360712	1314.8989664618423	1.750130524360712	1314.8989664618423	1.750130524360712
exp1	Position_1	5	13	13.0	0.2166666666666666	0.0036111111111111	0.437410491593879	21045.99999999999	29145.99999999999	52.26706555722168	52.0	39.0	47.0	58.0	67.0	2.10887490764286	357.96905402343714	0.4764568109051948	495.7410457363442	0.6598313318750741	48.0345260514752	47.0	36.0	43.0	53.0	61.0	216.0	64.99135802469135	59.0	12.0	33.95	47.0	73.0	125.0	105286.0	0.4437693563798291	93153.0	93153.0	7.987560427605707	7.0	5.0	6.0	8.0	12.0	2.10887490764286	1584.4289313620286	2.10887490764286	1584.4289313620286	2.10887490764286
exp1	Position_1	6	13	13.0	0.2166666666666666	0.0036111111111111	0.5091621349054246	30599.00000000001	38769.00000000001	52.26706555722168	52.0	39.0	47.0	58.0	67.0	1.5127756258215548	504.444648533456	0.6714158271980298	639.1324742309732	0.8506853232014253	48.0345260514752	47.0	36.0	43.0	53.0	61.0	190.0	70.7264381884945	62.0	4.0	27.0	47.0	83.75	150.0	115567.0	0.4985237022614013	68943.0	68943.0	7.987560427605707	7.0	5.0	6.0	8.0	12.0	1.5127756258215548	1136.570718122881	1.5127756258215548	1136.570718122881	1.5127756258215548
exp1	Position_1	10	13	13.0	0.2166666666666666	0.0036111111111111	0.4603750902110562	9160.000000000004	15465.000000000004	52.26706555722168	52.0	39.0	47.0	58.0	67.0	1.8142204201059444	228.1965125581576	0.3037295582149076	385.2684570646185	0.5127923163530073	48.0345260514752	47.0	36.0	43.0	53.0	61.0	165.0	59.26407613005552	56.0	3.0	20.0	41.0	72.0	113.0	74732.0	0.5214728942645587	54714.0	54714.0	7.987560427605707	7.0	5.0	6.0	8.0	12.0	1.8142204201059444	1363.0506537234746	1.8142204201059444	1363.0506537234746	1.8142204201059444
exp1	Position_1	11	13	13.0	0.2166666666666666	0.0036111111111111	0.5385563231538445	7239.999999999995	13939.999999999996	52.26706555722168	52.0	39.0	47.0	58.0	67.0	1.821471540049622	151.07005167053995	0.2010742387734886	290.87244755349826	0.3871512276937062	48.0345260514752	47.0	36.0	43.0	53.0	61.0	195.0	57.40298507462686	52.0	0.0	16.0	36.0	72.0	123.04999999999995	76920.0	0.5776419244197664	65585.0	65585.0	7.987560427605707	7.0	5.0	6.0	8.0	12.0	1.821471540049622	1368.498527460272	1.821471540049622	1368.498527460272	1.821471540049622
exp1	Position_1	12	13	13.0	0.2166666666666666	0.0036111111111111	0.590719853878685	11509.000000000004	17659.000000000004	52.26706555722168	52.0	39.0	47.0	58.0	67.0	1.663669113807515	288.90128502700395	0.3845276103709422	443.27984988199336	0.5900054801929332	48.0345260514752	47.0	36.0	43.0	53.0	61.0	190.0	61.35691056910569	56.0	1.0	15.0	35.0	77.0	139.54999999999995	75469.0	0.756842728690249	49794.0	49794.0	7.987560427605707	7.0	5.0	6.0	8.0	12.0	1.663669113807515	1249.9392290063977	1.663669113807515	1249.9392290063977	1.663669113807515
exp1	Position_1	13	13	13.0	0.2166666666666666	0.0036111111111111	0.4429716828745934	6515.000000000001	11730.000000000002	52.26706555722168	52.0	39.0	47.0	58.0	67.0	2.3773506513804183	204.0057824112126	0.2715316963893239	367.3043480711472	0.4888820872826969	48.0345260514752	47.0	36.0	43.0	53.0	61.0	185.0	58.2464046021093	55.0	14.0	25.0	40.0	70.0	107.0	60751.0	0.503135171575596	57041.0	57041.0	7.987560427605707	7.0	5.0	6.0	8.0	12.0	2.3773506513804183	1786.1387313151154	2.3773506513804183	1786.1387313151154	2.3773506513804183
exp1	Position_1	14	13	13.0	0.2166666666666666	0.0036111111111111	0.4766727046615939	1350.0000000000016	6900.000000000002	52.26706555722168	52.0	39.0	47.0	58.0	67.0	1.42196508178127	37.4818370179868	0.0498883250709404	191.573833647488	0.2549847725848064	48.0345260514752	47.0	36.0	43.0	53.0	61.0	159.0	53.21621621621622	52.0	4.0	14.0	36.0	69.0	97.0	59070.0	0.5737399038968636	38478.99999999999	38478.99999999999	7.987560427605707	7.0	5.0	6.0	8.0	12.0	1.42196508178127	1068.3434123074906	1.42196508178127	1068.3434123074906	1.42196508178127
exp1	Position_1	16	13	13.0	0.2166666666666666	0.0036111111111111	0.3800573036390259	4137.0	4747.0	52.26706555722168	52.0	39.0	47.0	58.0	67.0	1.2716919352108151	3329.957292131792	4.432173155827416	3820.958971658114	5.085696391276949	48.0345260514752	47.0	36.0	43.0	53.0	61.0	184.0	85.90983606557377	74.0	39.0	47.0	64.0	108.75	149.0	10481.0	0.2482375017328263	1187.0	1187.0	7.987560427605707	7.0	5.0	6.0	8.0	12.0	1.2716919352108151	955.4409731110557	1.2716919352108151	955.4409731110557	1.2716919352108151
exp1	Position_1	17	13	13.0	0.2166666666666666	0.0036111111111111	0.3845771011414154	2000.9999999999995	3075.9999999999995	52.26706555722168	52.0	39.0	47.0	58.0	67.0	1.615127224060149	684.9510427474507	0.9116698378968568	1052.9282396257663	1.401447486941895	48.0345260514752	47.0	36.0	43.0	53.0	61.0	123.0	61.306976744186045	58.0	13.0	27.4	46.0	72.0	106.29999999999998	13181.0	0.1820619517070668	3545.0	3545.0	7.987560427605707	7.0	5.0	6.0	8.0	12.0	1.615127224060149	1213.468988775469	1.615127224060149	1213.468988775469	1.615127224060149
exp1	Position_1	1	14	14.0	0.2333333333333333	0.0038888888888888	0.4478182956585199	7897.000000000004	16237.000000000004	52.29583964343319	52.0	39.0	47.0	58.0	67.0	1.763681723344263	128.8959289973748	0.1715604814955058	265.02256542109336	0.3527450345754752	47.98901443816698	47.0	35.85000000000002	43.0	53.0	62.0	170.0	56.73441247002398	55.0	4.0	17.0	42.0	69.0	105.0	94633.0	0.5436661959740907	81183.0	81183.0	8.032708772983927	7.0	5.0	6.0	8.0	12.0	1.763681723344263	1325.0801828281467	1.763681723344263	1325.0801828281467	1.763681723344263
exp1	Position_1	2	14	14.0	0.2333333333333333	0.0038888888888888	0.4299730951763841	24288.99999999999	33163.999999999985	52.29583964343319	52.0	39.0	47.0	58.0	67.0	1.6161013781563165	351.3387414946656	0.4676318649293998	479.71501597138985	0.6385006862579199	47.98901443816698	47.0	35.85000000000002	43.0	53.0	62.0	190.0	65.68394366197182	57.0	11.0	37.0	48.0	73.0	131.0	116589.0	0.5165667570981181	83941.0	83941.0	8.032708772983927	7.0	5.0	6.0	8.0	12.0	1.6161013781563165	1214.2008851662783	1.6161013781563165	1214.2008851662783	1.6161013781563165
exp1	Position_1	5	14	14.0	0.2333333333333333	0.0038888888888888	0.4110927371423363	21474.00000000001	29539.00000000001	52.29583964343319	52.0	39.0	47.0	58.0	67.0	2.146106994527635	354.71058925378355	0.4721197942967858	487.929407467985	0.649434041339888	47.98901443816698	47.0	35.85000000000002	43.0	53.0	62.0	200.0	65.3130812151271	60.0	17.0	34.0	48.0	75.0	120.0	105350.0	0.4784437391407216	97614.0	97614.0	8.032708772983927	7.0	5.0	6.0	8.0	12.0	2.146106994527635	1612.4019493070134	2.146106994527635	1612.4019493070134	2.146106994527635
exp1	Position_1	6	14	14.0	0.2333333333333333	0.0038888888888888	0.5106905608208263	24570.000000000007	32505.000000000007	52.29583964343319	52.0	39.0	47.0	58.0	67.0	1.502139725307404	408.5213827721384	0.5437419604697162	540.4553336185738	0.7193460490463217	47.98901443816698	47.0	35.85000000000002	43.0	53.0	62.0	189.0	67.4820415879017	59.0	2.0	23.0	46.0	81.0	147.0	107094.0	0.4537485504666094	67877.0	67877.0	8.032708772983927	7.0	5.0	6.0	8.0	12.0	1.502139725307404	1128.579808645683	1.502139725307404	1128.579808645683	1.502139725307404
exp1	Position_1	10	14	14.0	0.2333333333333333	0.0038888888888888	0.4320494789196927	11222.000000000004	17347.000000000004	52.29583964343319	52.0	39.0	47.0	58.0	67.0	1.5723212858677156	294.7230152211821	0.3922763332593933	455.5836878490327	0.6063818885270624	47.98901443816698	47.0	35.85000000000002	43.0	53.0	62.0	175.0	61.160816326530615	58.0	1.0	24.0	45.0	72.0	114.0	74922.0	0.4346593165320684	44980.0	44980.0	8.032708772983927	7.0	5.0	6.0	8.0	12.0	1.5723212858677156	1181.3082538450155	1.5723212858677156	1181.3082538450155	1.5723212858677156
exp1	Position_1	11	14	14.0	0.2333333333333333	0.0038888888888888	0.4328409899403601	4187.999999999996	11077.999999999996	52.29583964343319	52.0	39.0	47.0	58.0	67.0	2.035772808865754	88.96875113057519	0.1184174077547955	235.3380671023191	0.3132349673131867	47.98901443816698	47.0	35.85000000000002	43.0	53.0	62.0	151.0	55.03918722786647	53.0	1.0	19.0	39.0	67.75	98.0	75844.0	0.4717154955429696	71998.0	71998.0	8.032708772983927	7.0	5.0	6.0	8.0	12.0	2.035772808865754	1529.50624257382	2.035772808865754	1529.50624257382	2.035772808865754
exp1	Position_1	12	14	14.0	0.2333333333333333	0.0038888888888888	0.582592688706876	13065.000000000004	20130.000000000004	52.29583964343319	52.0	39.0	47.0	58.0	67.0	1.6175290022504425	265.03660707156496	0.3527637240122529	408.357206303146	0.5435234415894872	47.98901443816698	47.0	35.85000000000002	43.0	53.0	62.0	203.0	61.24628450106157	54.0	0.0	13.0	38.0	76.0	141.39999999999986	86541.0	0.6597425635085558	59907.0	59907.0	8.032708772983927	7.0	5.0	6.0	8.0	12.0	1.6175290022504425	1215.2734802783189	1.6175290022504425	1215.2734802783189	1.6175290022504425
exp1	Position_1	13	14	14.0	0.2333333333333333	0.0038888888888888	0.3961179671075116	6446.000000000004	12131.000000000004	52.29583964343319	52.0	39.0	47.0	58.0	67.0	2.4660124229973164	179.104047986265	0.2383874878697186	337.063482178309	0.4486314947793292	47.98901443816698	47.0	35.85000000000002	43.0	53.0	62.0	160.0	57.66930518909411	53.0	17.0	29.0	41.0	70.0	102.0	65570.0	0.6088338503572827	66681.0	66681.0	8.032708772983927	7.0	5.0	6.0	8.0	12.0	2.4660124229973164	1852.7516326050463	2.4660124229973164	1852.7516326050463	2.4660124229973164
exp1	Position_1	14	14	14.0	0.2333333333333333	0.0038888888888888	0.5316933675505404	2178.999999999996	8223.999999999996	52.29583964343319	52.0	39.0	47.0	58.0	67.0	1.7570553274761365	56.30483766509711	0.0749417389322442	212.50618859924705	0.2828457370255978	47.98901443816698	47.0	35.85000000000002	43.0	53.0	62.0	164.0	53.80231596360628	51.0	1.0	13.0	33.0	72.0	105.0	65047.0	0.5458545742270038	51088.0	51088.0	8.032708772983927	7.0	5.0	6.0	8.0	12.0	1.7570553274761365	1320.10167353579	1.7570553274761365	1320.10167353579	1.7570553274761365
exp1	Position_1	16	14	14.0	0.2333333333333333	0.0038888888888888	0.4671030759344334	11085.000000000002	12720.000000000002	52.29583964343319	52.0	39.0	47.0	58.0	67.0	1.959358788619796	2084.590691974603	2.7745902110181966	2392.0607669749165	3.183832880843614	47.98901443816698	47.0	35.85000000000002	43.0	53.0	62.0	209.0	85.89908256880734	73.0	23.0	38.0	56.0	112.0	166.0	28089.0	0.7874082496416926	7827.999999999999	7827.999999999999	8.032708772983927	7.0	5.0	6.0	8.0	12.0	1.959358788619796	1472.0952581666384	1.959358788619796	1472.0952581666384	1.959358788619796
exp1	Position_1	17	14	14.0	0.2333333333333333	0.0038888888888888	0.4154434127185375	11474.000000000002	14839.000000000002	52.29583964343319	52.0	39.0	47.0	58.0	67.0	2.1410493995714126	679.9447608747909	0.9050064767243466	879.3533472739256	1.1704193052215948	47.98901443816698	47.0	35.85000000000002	43.0	53.0	62.0	154.0	69.04903417533433	61.0	14.0	33.6	49.0	85.0	129.39999999999998	46470.0	0.5237680298684629	27145.0	27145.0	8.032708772983927	7.0	5.0	6.0	8.0	12.0	2.1410493995714126	1608.6021033594384	2.1410493995714126	1608.6021033594384	2.1410493995714126
exp1	Position_1	18	14	14.0	0.2333333333333333	0.0038888888888888	0.4436250855302537	-1029.999999999999	700.000000000001	52.29583964343319	52.0	39.0	47.0	58.0	67.0	1.5865545467685631	-170.19156789959283	-0.226524976874358	115.66417235894684	0.1539490134097582	47.98901443816698	47.0	35.85000000000002	43.0	53.0	62.0	111.0	49.02312138728324	51.0	0.0	11.0	36.0	62.0	86.5	16962.0	0.3645400360573173	7214.0	7214.0	8.032708772983927	7.0	5.0	6.0	8.0	12.0	1.5865545467685631	1192.0019134249162	1.5865545467685631	1192.0019134249162	1.5865545467685631
exp1	Position_1	19	14	14.0	0.2333333333333333	0.0038888888888888	0.3840615912943959	8725.000000000004	12075.000000000004	52.29583964343319	52.0	39.0	47.0	58.0	67.0	2.185135916349134	558.5078270569884	0.7433739178128516	772.9492277035112	1.0287954220733733	47.98901443816698	47.0	35.85000000000002	43.0	53.0	62.0	163.0	65.0223880597015	62.0	21.0	31.450000000000003	47.0	78.0	114.0	43565.0	0.4251408592076984	25647.0	25647.0	8.032708772983927	7.0	5.0	6.0	8.0	12.0	2.185135916349134	1641.7249559347365	2.185135916349134	1641.7249559347365	2.185135916349134
exp1	Position_1	1	15	15.0	0.25	0.0041666666666666	0.5470043787351859	25770.999999999985	35770.999999999985	52.23552380716567	52.0	39.0	47.0	58.0	67.0	1.6267015448170032	337.27124896780475	0.4489080323761481	468.1436438953609	0.6230991900247254	47.8662900188324	47.0	35.0	42.0	53.0	61.0	207.0	64.8855	56.0	2.0	24.0	43.0	75.0	145.0	129771.0	0.5191498940852575	93386.0	93386.0	8.149400555618831	7.0	5.0	6.0	8.0	12.0	1.6267015448170032	1222.1649472704755	1.6267015448170032	1222.1649472704755	1.6267015448170032
exp1	Position_1	2	15	15.0	0.25	0.0041666666666666	0.4115143760415538	23889.0	32444.0	52.23552380716567	52.0	39.0	47.0	58.0	67.0	1.4570005045234216	373.8345883518368	0.4975738370962947	507.7102174426302	0.6757622994161407	47.8662900188324	47.0	35.0	42.0	53.0	61.0	205.0	65.96201052016364	59.0	18.0	38.0	49.0	73.0	128.5	112861.0	0.5192100787863164	69952.0	69952.0	8.149400555618831	7.0	5.0	6.0	8.0	12.0	1.4570005045234216	1094.6660439695129	1.4570005045234216	1094.6660439695129	1.4570005045234216
exp1	Position_1	5	15	15.0	0.25	0.0041666666666666	0.3997323329531081	19888.0	27758.0	52.23552380716567	52.0	39.0	47.0	58.0	67.0	2.252048369005619	348.398750803862	0.4637187373199403	486.2657142404265	0.6472196656540076	47.8662900188324	47.0	35.0	42.0	53.0	61.0	187.0	64.63532401524778	59.0	18.0	35.0	48.0	73.0	116.69999999999982	101736.0	0.4628878383252426	96586.0	96586.0	8.149400555618831	7.0	5.0	6.0	8.0	12.0	2.252048369005619	1691.99727198018	2.252048369005619	1691.99727198018	2.252048369005619
exp1	Position_1	6	15	15.0	0.25	0.0041666666666666	0.4908910923090513	27180.0	35175.0	52.23552380716567	52.0	39.0	47.0	58.0	67.0	1.307745238700111	442.8416133596916	0.5894221873817495	573.1035228082102	0.7628007888577276	47.8662900188324	47.0	35.0	42.0	53.0	61.0	186.0	68.99812382739212	61.0	7.0	27.0	47.0	81.0	144.0999999999999	110328.0	0.4928282846689353	60303.99999999999	60303.99999999999	8.149400555618831	7.0	5.0	6.0	8.0	12.0	1.307745238700111	982.5283536439604	1.307745238700111	982.5283536439604	1.307745238700111
exp1	Position_1	10	15	15.0	0.25	0.0041666666666666	0.404574858364173	5972.999999999995	11952.999999999996	52.23552380716567	52.0	39.0	47.0	58.0	67.0	1.4998545246858757	162.69251705728908	0.2165437402032517	325.57570004784486	0.4333412567636814	47.8662900188324	47.0	35.0	42.0	53.0	61.0	150.0	56.99414715719063	57.0	2.0	20.0	41.75	69.25	99.0	68165.0	0.4940718186262635	41371.0	41371.0	8.149400555618831	7.0	5.0	6.0	8.0	12.0	1.4998545246858757	1126.8629035956992	1.4998545246858757	1126.8629035956992	1.4998545246858757
exp1	Position_1	11	15	15.0	0.25	0.0041666666666666	0.4066649946566915	3243.999999999998	10048.999999999998	52.23552380716567	52.0	39.0	47.0	58.0	67.0	2.1073987973881163	68.29627664232001	0.0909023442109279	211.56266460501664	0.2815899065892771	47.8662900188324	47.0	35.0	42.0	53.0	61.0	137.0	54.38354151359295	53.0	3.0	22.0	39.0	66.0	94.0	74016.0	0.4651371690859894	75206.0	75206.0	8.149400555618831	7.0	5.0	6.0	8.0	12.0	2.1073987973881163	1583.319907879877	2.1073987973881163	1583.319907879877	2.1073987973881163
exp1	Position_1	12	15	15.0	0.25	0.0041666666666666	0.577942417787839	13941.0	20721.0	52.23552380716567	52.0	39.0	47.0	58.0	67.0	1.6944437843131028	297.76586986106486	0.3963263727850774	442.5799145965946	0.5890738663280675	47.8662900188324	47.0	35.0	42.0	53.0	61.0	207.0	62.28097345132744	56.0	0.0	14.0	39.75	77.0	142.0	84453.0	0.5709616288749714	59603.0	59603.0	8.149400555618831	7.0	5.0	6.0	8.0	12.0	1.6944437843131028	1273.0606944501149	1.6944437843131028	1273.0606944501149	1.6944437843131028
exp1	Position_1	13	15	15.0	0.25	0.0041666666666666	0.3856290421676044	8433.000000000004	14988.000000000004	52.23552380716567	52.0	39.0	47.0	58.0	67.0	2.298158066316192	190.54591386493232	0.2536166113542249	338.6579102345079	0.45075367852213	47.8662900188324	47.0	35.0	42.0	53.0	61.0	172.0	58.43249427917621	54.0	17.0	29.0	43.0	71.0	99.0	76605.0	0.5525856150028432	76416.0	76416.0	8.149400555618831	7.0	5.0	6.0	8.0	12.0	2.298158066316192	1726.6401700347044	2.298158066316192	1726.6401700347044	2.298158066316192
exp1	Position_1	14	15	15.0	0.25	0.0041666666666666	0.5303008940574535	12102.000000000004	19592.000000000004	52.23552380716567	52.0	39.0	47.0	58.0	67.0	1.4846762523843118	216.41103848060712	0.2880430922176881	350.349121294997	0.466314680443641	47.8662900188324	47.0	35.0	42.0	53.0	61.0	184.0	60.07877169559413	56.0	0.0	16.0	39.0	75.0	127.0	89998.0	0.5399314475152183	62378.0	62378.0	8.149400555618831	7.0	5.0	6.0	8.0	12.0	1.4846762523843118	1115.45924296342	1.4846762523843118	1115.45924296342	1.4846762523843118
exp1	Position_1	16	15	15.0	0.25	0.0041666666666666	0.540420190059802	14584.999999999996	18710.0	52.23552380716567	52.0	39.0	47.0	58.0	67.0	1.5470307587398602	659.0564166151523	0.8772040905147677	845.453929027734	1.125299179535914	47.8662900188324	47.0	35.0	42.0	53.0	61.0	194.0	69.67878787878787	60.0	11.0	24.0	42.0	90.0	151.79999999999995	57485.0	0.8145741111146823	25722.0	25722.0	8.149400555618831	7.0	5.0	6.0	8.0	12.0	1.5470307587398602	1162.307106491255	1.5470307587398602	1162.307106491255	1.5470307587398602
exp1	Position_1	17	15	15.0	0.25	0.0041666666666666	0.4745353277707661	17308.999999999993	22399.0	52.23552380716567	52.0	39.0	47.0	58.0	67.0	2.240389616948738	555.8342607857677	0.7398154011058566	719.2865912149986	0.957370452907163	47.8662900188324	47.0	35.0	42.0	53.0	61.0	182.0	69.00294695481335	61.0	11.0	26.0	45.25	84.0	135.14999999999998	70245.0	0.5363053146500323	52417.0	52417.0	8.149400555618831	7.0	5.0	6.0	8.0	12.0	2.240389616948738	1683.2378789998031	2.240389616948738	1683.2378789998031	2.240389616948738
exp1	Position_1	18	15	15.0	0.25	0.0041666666666666	0.4843932386070703	-691.999999999999	3053.000000000001	52.23552380716567	52.0	39.0	47.0	58.0	67.0	1.7471297467759848	-33.680013014125656	-0.0448280973218012	148.59115568226272	0.1977748282130916	47.8662900188324	47.0	35.0	42.0	53.0	61.0	147.0	51.076101468624834	50.0	1.0	12.0	35.0	63.0	96.0	38256.0	0.5536619864174015	26970.000000000004	26970.000000000004	8.149400555618831	7.0	5.0	6.0	8.0	12.0	1.7471297467759848	1312.644437848223	1.7471297467759848	1312.644437848223	1.7471297467759848
exp1	Position_1	19	15	15.0	0.25	0.0041666666666666	0.3985997117905611	7877.999999999998	11872.999999999998	52.23552380716567	52.0	39.0	47.0	58.0	67.0	2.0172664404352227	368.81181232262753	0.4908885222014172	555.8393815316776	0.739822216818663	47.8662900188324	47.0	35.0	42.0	53.0	61.0	163.0	61.85982478097622	59.0	10.0	29.0	44.0	75.0	109.09999999999992	49426.0	0.460039385590145	32374.0	32374.0	8.149400555618831	7.0	5.0	6.0	8.0	12.0	2.0172664404352227	1515.602134061024	2.0172664404352227	1515.602134061024	2.0172664404352227
exp1	Position_1	20	15	15.0	0.25	0.0041666666666666	0.428707406880457	243.9999999999995	1488.9999999999995	52.23552380716567	52.0	39.0	47.0	58.0	67.0	2.1996448370018	70.4473578537648	0.0937654333033609	429.9021141158032	0.572199713888134	47.8662900188324	47.0	35.0	42.0	53.0	61.0	127.0	52.97991967871486	52.0	5.0	16.4	39.0	67.0	90.6	13192.0	0.3705325706466712	5724.0	5724.0	8.149400555618831	7.0	5.0	6.0	8.0	12.0	2.1996448370018	1652.6257227661908	2.1996448370018	1652.6257227661908	2.1996448370018
exp1	Position_1	1	16	16.0	0.2666666666666666	0.0044444444444444	0.466523878830051	12827.0	21012.0	52.24617891842803	52.0	39.0	47.0	58.0	67.0	1.960879607209244	216.0522052005334	0.2875654851219099	353.9166551550329	0.4710630680113488	47.94779242519356	47.0	35.0	43.0	53.0	62.0	204.0	59.83567501527184	55.0	7.0	25.0	44.0	69.0	117.19999999999982	97951.0	0.3853124797264412	87466.0	87466.0	8.249817126876627	7.0	5.0	6.0	8.0	13.0	1.960879607209244	1473.237871682377	1.960879607209244	1473.237871682377	1.960879607209244
exp1	Position_1	2	16	16.0	0.2666666666666666	0.0044444444444444	0.43615665832322	20635.0	29230.0	52.24617891842803	52.0	39.0	47.0	58.0	67.0	1.5821323490815915	326.5315965320362	0.4346135549841401	462.5402746126202	0.6156411055093974	47.94779242519356	47.0	35.0	43.0	53.0	62.0	191.0	64.00407213496219	56.0	19.0	35.0	47.0	71.0	129.0	110023.0	0.6616497346351211	75118.0	75118.0	8.249817126876627	7.0	5.0	6.0	8.0	13.0	1.5821323490815915	1188.6794508501816	1.5821323490815915	1188.6794508501816	1.5821323490815915
exp1	Position_1	5	16	16.0	0.2666666666666666	0.0044444444444444	0.403287270694264	22578.0	30353.0	52.24617891842803	52.0	39.0	47.0	58.0	67.0	1.9761988785596905	400.4423192014761	0.5329887268571646	538.3393442608913	0.7165296672112463	47.94779242519356	47.0	35.0	43.0	53.0	62.0	193.0	66.51961414790996	61.0	20.0	35.0	50.0	76.0	123.0	103438.0	0.5346573914010807	83714.0	83714.0	8.249817126876627	7.0	5.0	6.0	8.0	13.0	1.9761988785596905	1484.7474669869953	1.9761988785596905	1484.7474669869953	1.9761988785596905
exp1	Position_1	6	16	16.0	0.2666666666666666	0.0044444444444444	0.4873245722551053	28856.0	36836.0	52.24617891842803	52.0	39.0	47.0	58.0	67.0	1.2032933342764398	474.6947951624183	0.6318187723611788	605.9695548448449	0.8065454774984885	47.94779242519356	47.0	35.0	43.0	53.0	62.0	198.0	70.08020050125313	61.0	5.0	29.0	47.0	83.0	145.0	111848.0	0.4388585725352777	54956.0	54956.0	8.249817126876627	7.0	5.0	6.0	8.0	13.0	1.2032933342764398	904.052091868099	1.2032933342764398	904.052091868099	1.2032933342764398
exp1	Position_1	10	16	16.0	0.2666666666666666	0.0044444444444444	0.4541415514537295	6828.999999999998	13713.999999999998	52.24617891842803	52.0	39.0	47.0	58.0	67.0	1.4861541860096248	148.49180227413152	0.197642588826869	298.2012851643637	0.396905910553768	47.94779242519356	47.0	35.0	43.0	53.0	62.0	157.0	56.95933188090051	56.0	1.0	16.0	40.0	70.0	106.0	78433.0	0.4713442432169792	51350.0	51350.0	8.249817126876627	7.0	5.0	6.0	8.0	13.0	1.4861541860096248	1116.5696363708676	1.4861541860096248	1116.5696363708676	1.4861541860096248
exp1	Position_1	11	16	16.0	0.2666666666666666	0.0044444444444444	0.3787148275211701	1903.9999999999995	9034.0	52.24617891842803	52.0	39.0	47.0	58.0	67.0	1.7726739228549535	37.34303360390408	0.0497035777267963	177.18328024037262	0.2358309459999359	47.94779242519356	47.0	35.0	43.0	53.0	62.0	164.0	53.335203366058906	50.0	9.0	26.0	40.0	63.0	91.0	76056.0	0.4681110394125637	67906.0	67906.0	8.249817126876627	7.0	5.0	6.0	8.0	13.0	1.7726739228549535	1331.8361554131884	1.7726739228549535	1331.8361554131884	1.7726739228549535
exp1	Position_1	12	16	16.0	0.2666666666666666	0.0044444444444444	0.5449779459938147	16199.000000000007	22834.000000000007	52.24617891842803	52.0	39.0	47.0	58.0	67.0	1.5063534805816157	354.7161216820288	0.4721271579587803	500.0054276490799	0.6655072242009253	47.94779242519356	47.0	35.0	43.0	53.0	62.0	193.0	64.20723436322533	56.0	4.0	17.299999999999997	41.0	80.0	139.0	85203.0	0.5277199228607802	51684.0	51684.0	8.249817126876627	7.0	5.0	6.0	8.0	13.0	1.5063534805816157	1131.745665350575	1.5063534805816157	1131.745665350575	1.5063534805816157
exp1	Position_1	13	16	16.0	0.2666666666666666	0.0044444444444444	0.3915439235411697	9495.0	16350.0	52.24617891842803	52.0	39.0	47.0	58.0	67.0	2.7210820817126145	207.40307348996143	0.2760534908151387	357.13957362410423	0.4753527724936827	47.94779242519356	47.0	35.0	43.0	53.0	62.0	169.0	58.925601750547045	54.0	11.0	30.0	43.0	71.0	102.5	80787.0	0.6039815935811729	93593.0	93593.0	8.249817126876627	7.0	5.0	6.0	8.0	13.0	2.7210820817126145	2044.389242458764	2.7210820817126145	2044.389242458764	2.7210820817126145
exp1	Position_1	14	16	16.0	0.2666666666666666	0.0044444444444444	0.5078232631669349	12950.999999999996	21391.0	52.24617891842803	52.0	39.0	47.0	58.0	67.0	1.4022593591248018	190.8971440842598	0.2540840987761497	315.30235573364234	0.4196674354814779	47.94779242519356	47.0	35.0	43.0	53.0	62.0	199.0	59.67239336492891	56.0	2.0	17.0	40.0	72.0	122.64999999999986	100727.0	0.6117794529615881	71475.0	71475.0	8.249817126876627	7.0	5.0	6.0	8.0	13.0	1.4022593591248018	1053.5382112132247	1.4022593591248018	1053.5382112132247	1.4022593591248018
exp1	Position_1	16	16	16.0	0.2666666666666666	0.0044444444444444	0.5691702129692338	15919.999999999993	21360.0	52.24617891842803	52.0	39.0	47.0	58.0	67.0	1.419844946555026	463.3110989345802	0.6166670726819262	621.6284593745373	0.8273874794275091	47.94779242519356	47.0	35.0	43.0	53.0	62.0	193.0	66.63235294117646	57.0	4.0	17.0	40.0	86.0	145.0	72496.0	0.6616513134483443	36655.0	36655.0	8.249817126876627	7.0	5.0	6.0	8.0	13.0	1.419844946555026	1066.7505233321008	1.419844946555026	1066.7505233321008	1.419844946555026
exp1	Position_1	17	16	16.0	0.2666666666666666	0.0044444444444444	0.5307969353500215	19508.0	25223.0	52.24617891842803	52.0	39.0	47.0	58.0	67.0	2.355240107948505	538.3224622722447	0.7165071972843576	696.0276535725255	0.9264128069050316	47.94779242519356	47.0	35.0	43.0	53.0	62.0	186.0	69.0673665791776	59.0	5.0	25.0	41.0	89.0	142.0	78944.0	0.6561041158786519	64125.0	64125.0	8.249817126876627	7.0	5.0	6.0	8.0	13.0	2.355240107948505	1769.5267527787416	2.355240107948505	1769.5267527787416	2.355240107948505
exp1	Position_1	18	16	16.0	0.2666666666666666	0.0044444444444444	0.5325153772659801	4218.000000000003	9303.000000000004	52.24617891842803	52.0	39.0	47.0	58.0	67.0	1.989487030322724	136.16637678041755	0.1812374474947357	300.32143271413565	0.3997278269425145	47.94779242519356	47.0	35.0	43.0	53.0	62.0	163.0	56.147492625368734	53.0	0.0	14.0	35.0	71.0	117.0	57102.0	0.5069938034159154	46302.0	46302.0	8.249817126876627	7.0	5.0	6.0	8.0	13.0	1.989487030322724	1494.7310520831884	1.989487030322724	1494.7310520831884	1.989487030322724
exp1	Position_1	19	16	16.0	0.2666666666666666	0.0044444444444444	0.3997039387825035	8912.999999999996	13407.999999999996	52.24617891842803	52.0	39.0	47.0	58.0	67.0	1.8613260326871672	345.65479042027204	0.460066526049382	519.9752529961862	0.6920870617379238	47.94779242519356	47.0	35.0	43.0	53.0	62.0	168.0	61.91434927697441	56.0	18.0	29.0	45.0	75.0	112.09999999999992	55661.0	0.4175007477259296	36060.0	36060.0	8.249817126876627	7.0	5.0	6.0	8.0	13.0	1.8613260326871672	1398.4417976612829	1.8613260326871672	1398.4417976612829	1.8613260326871672
exp1	Position_1	20	16	16.0	0.2666666666666666	0.0044444444444444	0.2816962991691861	3844.000000000001	6509.000000000001	52.24617891842803	52.0	39.0	47.0	58.0	67.0	3.3704361455862464	315.25089584705523	0.4195989423724305	533.8106350334241	0.7105019552294874	47.94779242519356	47.0	35.0	43.0	53.0	62.0	124.0	59.21200750469043	58.0	10.0	34.6	48.0	69.0	87.39999999999998	31560.0	0.5537389124947327	30877.0	30877.0	8.249817126876627	7.0	5.0	6.0	8.0	13.0	3.3704361455862464	2532.258561672612	3.3704361455862464	2532.258561672612	3.3704361455862464
exp1	Position_1	21	16	16.0	0.2666666666666666	0.0044444444444444	0.4764368857660591	-1105.999999999999	774.000000000001	52.24617891842803	52.0	39.0	47.0	58.0	67.0	1.825733207871576	-175.1039499097418	-0.2330633573298663	122.54110056974724	0.1631022048583335	47.94779242519356	47.0	35.0	43.0	53.0	62.0	122.0	49.05851063829788	50.0	0.0	6.75	34.75	65.0	87.0	18446.0	0.6711475981482079	8664.0	8664.0	8.249817126876627	7.0	5.0	6.0	8.0	13.0	1.825733207871576	1371.7003815714322	1.825733207871576	1371.7003815714322	1.825733207871576
exp1	Position_1	22	16	16.0	0.2666666666666666	0.0044444444444444	0.3891993470600663	-596.0000000000005	1653.9999999999995	52.24617891842803	52.0	39.0	47.0	58.0	67.0	1.471226154546761	-66.16360101327294	-0.0880637529486663	183.61509408717004	0.2443916902300233	47.94779242519356	47.0	35.0	43.0	53.0	62.0	96.0	50.67555555555556	51.0	4.0	17.0	37.25	65.0	84.0	22804.0	0.6300872207667217	9957.0	9957.0	8.249817126876627	7.0	5.0	6.0	8.0	13.0	1.471226154546761	1105.3539853844936	1.471226154546761	1105.3539853844936	1.471226154546761
exp1	Position_1	1	17	17.0	0.2833333333333333	0.0047222222222222	0.385043827802531	9641.000000000002	17431.000000000004	52.3400074091503	52.0	39.0	47.0	58.0	67.0	1.8879864877421304	175.99467729395138	0.2342489154782493	318.19969089418805	0.4235237885801642	47.91494036409291	47.0	36.0	43.0	53.0	61.0	164.0	58.18806161745828	55.0	8.0	27.0	44.0	68.0	99.0	90657.0	0.3937290784051269	77704.0	77704.0	8.453356261592413	7.0	5.0	6.0	9.0	14.0	1.8879864877421304	1418.472192142848	1.8879864877421304	1418.472192142848	1.8879864877421304
exp1	Position_1	2	17	17.0	0.2833333333333333	0.0047222222222222	0.4733089404559491	23457.99999999999	32682.99999999999	52.3400074091503	52.0	39.0	47.0	58.0	67.0	1.6814970240595195	322.8173638063158	0.4296699112262063	449.7672393759835	0.598640195609434	47.91494036409291	47.0	36.0	43.0	53.0	61.0	208.0	64.71436314363143	56.0	16.0	35.0	47.0	69.0	134.0	119398.0	0.4969301898794604	91802.0	91802.0	8.453356261592413	7.0	5.0	6.0	9.0	14.0	1.6814970240595195	1263.3336018478735	1.6814970240595195	1263.3336018478735	1.6814970240595195
exp1	Position_1	5	17	17.0	0.2833333333333333	0.0047222222222222	0.456760385456278	22537.0	30637.0	52.3400074091503	52.0	39.0	47.0	58.0	67.0	2.2916235993706384	398.4703624370103	0.5303640524036607	541.6841857382386	0.7209816512175956	47.91494036409291	47.0	36.0	43.0	53.0	61.0	215.0	65.91172839506173	59.0	17.0	34.0	48.0	72.0	130.0	106777.0	0.4669978518808823	97379.0	97379.0	8.453356261592413	7.0	5.0	6.0	9.0	14.0	2.2916235993706384	1721.7307283025082	2.2916235993706384	1721.7307283025082	2.2916235993706384
exp1	Position_1	6	17	17.0	0.2833333333333333	0.0047222222222222	0.5002591640567821	27004.000000000007	34874.00000000001	52.3400074091503	52.0	39.0	47.0	58.0	67.0	1.430057887035975	450.7128209790309	0.5998987647230901	582.0678017635433	0.774732244147276	47.91494036409291	47.0	36.0	43.0	53.0	61.0	199.0	69.15628970775096	59.0	11.0	29.0	47.0	79.0	148.0	108852.0	0.4394287812638466	64373.0	64373.0	8.453356261592413	7.0	5.0	6.0	9.0	14.0	1.430057887035975	1074.423656676165	1.430057887035975	1074.423656676165	1.430057887035975
exp1	Position_1	10	17	17.0	0.2833333333333333	0.0047222222222222	0.5425353558571484	19321.00000000001	27181.00000000001	52.3400074091503	52.0	39.0	47.0	58.0	67.0	1.3446906984550993	331.77646050112537	0.4415944689269978	466.74685434921	0.6212400631387984	47.91494036409291	47.0	36.0	43.0	53.0	61.0	186.0	64.29071246819339	59.0	0.0	17.0	41.0	78.0	141.0	101065.0	0.4422255408964258	58834.0	58834.0	8.453356261592413	7.0	5.0	6.0	9.0	14.0	1.3446906984550993	1010.2860243839966	1.3446906984550993	1010.2860243839966	1.3446906984550993
exp1	Position_1	11	17	17.0	0.2833333333333333	0.0047222222222222	0.4691961677714907	12763.0	21203.0	52.3400074091503	52.0	39.0	47.0	58.0	67.0	1.6010010998993982	196.63710711800567	0.2617239895740655	326.67057762462383	0.4347985388183743	47.91494036409291	47.0	36.0	43.0	53.0	61.0	181.0	59.56101895734597	53.0	8.0	26.0	42.0	69.0	121.64999999999986	100539.0	0.6442242569095383	78073.0	78073.0	8.453356261592413	7.0	5.0	6.0	9.0	14.0	1.6010010998993982	1202.855822614123	1.6010010998993982	1202.855822614123	1.6010010998993982
exp1	Position_1	12	17	17.0	0.2833333333333333	0.0047222222222222	0.5110045694371592	15573.000000000002	22083.0	52.3400074091503	52.0	39.0	47.0	58.0	67.0	1.5430657996302124	365.5958053201648	0.4866080168811393	518.4262614066139	0.690025353932203	47.91494036409291	47.0	36.0	43.0	53.0	61.0	197.0	63.96082949308756	58.0	2.0	22.0	44.0	74.0	140.0	83277.0	0.5553129308345165	49383.0	49383.0	8.453356261592413	7.0	5.0	6.0	9.0	14.0	1.5430657996302124	1159.328174027207	1.5430657996302124	1159.328174027207	1.5430657996302124
exp1	Position_1	13	17	17.0	0.2833333333333333	0.0047222222222222	0.312168543084436	5608.000000000002	12453.000000000002	52.3400074091503	52.0	39.0	47.0	58.0	67.0	2.199846705778479	128.17578584497184	0.1706019709596575	284.62429763328	0.3788349401498956	47.91494036409291	47.0	36.0	43.0	53.0	61.0	134.0	56.0964207450694	55.0	11.0	29.0	44.0	66.0	88.0	76796.0	0.600856958807001	72313.0	72313.0	8.453356261592413	7.0	5.0	6.0	9.0	14.0	2.199846705778479	1652.77738976595	2.199846705778479	1652.77738976595	2.199846705778479
exp1	Position_1	14	17	17.0	0.2833333333333333	0.0047222222222222	0.5200648537955777	14195.999999999998	23106.0	52.3400074091503	52.0	39.0	47.0	58.0	67.0	1.3843554276271954	191.50049431134647	0.2548871579284021	311.6941688896853	0.4148649387921711	47.91494036409291	47.0	36.0	43.0	53.0	61.0	175.0	59.966329966329965	56.0	0.0	16.05000000000001	40.0	74.0	125.94999999999982	106860.0	0.5256761245699212	77102.0	77102.0	8.453356261592413	7.0	5.0	6.0	9.0	14.0	1.3843554276271954	1040.0867224847448	1.3843554276271954	1040.0867224847448	1.3843554276271954
exp1	Position_1	16	17	17.0	0.2833333333333333	0.0047222222222222	0.5904591569384406	16996.000000000004	22881.000000000004	52.3400074091503	52.0	39.0	47.0	58.0	67.0	1.6958909618147375	433.8372280156927	0.577437350488887	584.0568142049343	0.7773796197067676	47.91494036409291	47.0	36.0	43.0	53.0	61.0	192.0	66.44010195412065	59.0	1.0	14.0	38.0	87.0	145.20000000000005	78200.0	0.6275658052953107	49916.00000000001	49916.00000000001	8.453356261592413	7.0	5.0	6.0	9.0	14.0	1.6958909618147375	1274.1479803266247	1.6958909618147375	1274.1479803266247	1.6958909618147375
exp1	Position_1	17	17	17.0	0.2833333333333333	0.0047222222222222	0.5019232003015551	15413.999999999998	21989.0	52.3400074091503	52.0	39.0	47.0	58.0	67.0	2.163969378492526	352.8891606225539	0.4696954727886192	503.41765621703246	0.6700489004248702	47.91494036409291	47.0	36.0	43.0	53.0	61.0	190.0	63.72167300380228	56.0	9.0	23.0	41.0	79.5	129.29999999999995	83794.0	0.5273720343138061	71015.0	71015.0	8.453356261592413	7.0	5.0	6.0	9.0	14.0	2.163969378492526	1625.8222227592232	2.163969378492526	1625.8222227592232	2.163969378492526
exp1	Position_1	18	17	17.0	0.2833333333333333	0.0047222222222222	0.4607188890894879	6348.000000000001	13318.000000000002	52.3400074091503	52.0	39.0	47.0	58.0	67.0	1.7620801044459111	134.24658272769324	0.1786822016105596	281.6471311857937	0.3748723316082913	47.91494036409291	47.0	36.0	43.0	53.0	61.0	169.0	56.55380200860832	55.0	0.0	14.0	41.0	72.0	100.0	78836.0	0.5599620265129718	62601.0	62601.0	8.453356261592413	7.0	5.0	6.0	9.0	14.0	1.7620801044459111	1323.876862844411	1.7620801044459111	1323.876862844411	1.7620801044459111
exp1	Position_1	19	17	17.0	0.2833333333333333	0.0047222222222222	0.3997590806796911	8498.0	13548.0	52.3400074091503	52.0	39.0	47.0	58.0	67.0	1.6052210418287876	269.1601683594918	0.3582521840864835	429.1106096651442	0.5711462214643068	47.91494036409291	47.0	36.0	43.0	53.0	61.0	157.0	60.41386138613861	56.0	12.0	29.0	42.0	74.0	106.54999999999995	61018.0	0.486518607835768	38077.0	38077.0	8.453356261592413	7.0	5.0	6.0	9.0	14.0	1.6052210418287876	1206.0263274446186	1.6052210418287876	1206.0263274446186	1.6052210418287876
exp1	Position_1	20	17	17.0	0.2833333333333333	0.0047222222222222	0.3150674909264418	3706.000000000001	7766.000000000001	52.3400074091503	52.0	39.0	47.0	58.0	67.0	2.9869442967214885	172.9524822355436	0.2301997538555085	362.42551997874574	0.4823883670917105	47.91494036409291	47.0	36.0	43.0	53.0	61.0	121.0	56.564039408867	56.0	9.0	29.0	44.0	69.0	84.0	45930.0	0.5250290801403119	48087.0	48087.0	8.453356261592413	7.0	5.0	6.0	9.0	14.0	2.9869442967214885	2244.1354595954085	2.9869442967214885	2244.1354595954085	2.9869442967214885
exp1	Position_1	21	17	17.0	0.2833333333333333	0.0047222222222222	0.4865534501245305	-3205.999999999998	214.0000000000012	52.3400074091503	52.0	39.0	47.0	58.0	67.0	1.7177603907694028	-186.3865783141592	-0.2480805357361459	12.441275034070593	0.0165593370703479	47.91494036409291	47.0	36.0	43.0	53.0	61.0	123.0	47.312865497076025	48.0	0.0	9.0	29.0	63.0	84.85000000000002	32362.0	0.6354053956469095	22199.0	22199.0	8.453356261592413	7.0	5.0	6.0	9.0	14.0	1.7177603907694028	1290.5788059875304	1.7177603907694028	1290.5788059875304	1.7177603907694028
exp1	Position_1	22	17	17.0	0.2833333333333333	0.0047222222222222	0.4704079498808823	-1849.0000000000027	2705.9999999999973	52.3400074091503	52.0	39.0	47.0	58.0	67.0	1.8422251904342368	-68.25401668107031	-0.0908460962025045	99.88932890155532	0.1329526967679701	47.91494036409291	47.0	36.0	43.0	53.0	61.0	117.0	49.97036223929747	48.0	0.0	13.0	32.0	67.0	90.0	45523.0	0.6307277915294733	37495.0	37495.0	8.453356261592413	7.0	5.0	6.0	9.0	14.0	1.8422251904342368	1384.0910521669698	1.8422251904342368	1384.0910521669698	1.8422251904342368
exp1	Position_1	1	18	18.0	0.3	0.005	0.3140869028159336	5714.999999999997	11458.999999999996	52.479282950813065	52.0	39.0	47.0	58.0	67.0	1.8164152669312263	116.9707491414558	0.1556880671072776	234.5350506407598	0.3121661524028513	48.09991630048128	48.0	36.0	43.0	53.0	62.0	118.0	55.97980501392757	56.0	5.0	28.0	44.0	67.0	87.0	80387.0	0.5289656618775589	66677.0	68113.0	8.555665260374031	8.0	5.0	6.0	9.0	15.0	1.8164152669312263	1364.6996746290206	1.8164152669312263	1394.0907500038466	1.85553478825512
exp1	Position_1	2	18	18.0	0.3	0.005	0.4712540200046869	21475.0	28495.0	52.479282950813065	52.0	39.0	47.0	58.0	67.0	1.8466750632589048	330.972659800071	0.4405246101938945	439.16488665904654	0.5845284641431909	48.09991630048128	48.0	36.0	43.0	53.0	62.0	223.0	64.23646723646723	56.0	22.0	35.0	48.0	68.5	130.5999999999999	112735.0	0.5227543753566618	90023.0	91778.0	8.555665260374031	8.0	5.0	6.0	9.0	15.0	1.8466750632589048	1387.4343074822723	1.8466750632589048	1414.4823641970163	1.8826760267462288
exp1	Position_1	5	18	18.0	0.3	0.005	0.3805049849191678	16631.0	23495.0	52.479282950813065	52.0	39.0	47.0	58.0	67.0	2.227491963774604	260.84093836458123	0.3471792889632576	368.4960523646105	0.4904682456972964	48.09991630048128	48.0	36.0	43.0	53.0	62.0	198.0	61.69172494172494	58.0	19.0	34.0	47.0	71.0	99.0	105863.0	0.4674567174970434	106704.0	108420.0	8.555665260374031	8.0	5.0	6.0	9.0	15.0	2.227491963774604	1673.5476812731815	2.227491963774604	1700.4614597731888	2.263314202958114
exp1	Position_1	6	18	18.0	0.3	0.005	0.4606396647386422	19955.0	25983.0	52.479282950813065	52.0	39.0	47.0	58.0	67.0	1.567088779395502	381.90113655704897	0.5083104127574322	497.2657094042498	0.6618606592170564	48.09991630048128	48.0	36.0	43.0	53.0	62.0	196.0	65.24153948241539	57.0	8.0	31.3	46.5	74.0	135.0	98319.0	0.4491050598763709	61520.00000000001	63027.00000000001	8.555665260374031	8.0	5.0	6.0	9.0	15.0	1.567088779395502	1177.376994286628	1.567088779395502	1206.2181374984284	1.605476341010408
exp1	Position_1	10	18	18.0	0.3	0.005	0.5344764631997225	20579.00000000001	26935.00000000001	52.479282950813065	52.0	39.0	47.0	58.0	67.0	1.1420878208710306	330.3680214796608	0.4397198365894285	432.4050079476487	0.5755310655783203	48.09991630048128	48.0	36.0	43.0	53.0	62.0	184.0	64.95091252359975	59.0	0.0	19.0	43.0	78.0	144.5999999999999	103207.0	0.4872917703112328	53450.0	55039.0	8.555665260374031	8.0	5.0	6.0	9.0	15.0	1.1420878208710306	858.0674837498352	1.1420878208710306	883.5767303668322	1.1760406281182536
exp1	Position_1	11	18	18.0	0.3	0.005	0.4360217934929927	10201.999999999998	16297.999999999998	52.479282950813065	52.0	39.0	47.0	58.0	67.0	1.6551451411903797	182.32247101582865	0.2426712089220679	291.265598178394	0.3876745111754423	48.09991630048128	48.0	36.0	43.0	53.0	62.0	178.0	58.694225721784775	53.0	8.0	29.0	42.0	68.0	114.0	89450.0	0.6168540581796076	69583.0	71107.0	8.555665260374031	8.0	5.0	6.0	9.0	15.0	1.6551451411903797	1243.535042216664	1.6551451411903797	1270.7708240073052	1.6913959667537233
exp1	Position_1	12	18	18.0	0.3	0.005	0.4853467005518167	11202.000000000004	16470.000000000004	52.479282950813065	52.0	39.0	47.0	58.0	67.0	1.5264873451841197	263.52825883203315	0.3507561125054361	387.4585273133	0.5157072998540022	48.09991630048128	48.0	36.0	43.0	53.0	62.0	170.0	60.50569476082005	54.0	6.0	23.0	42.0	70.0	126.0	79686.0	0.4453743793939885	48750.99999999999	50067.99999999999	8.555665260374031	8.0	5.0	6.0	9.0	15.0	1.5264873451841197	1146.872535825785	1.5264873451841197	1177.8551029461016	1.5677251420212612
exp1	Position_1	13	18	18.0	0.3	0.005	0.3248790506478322	6046.000000000005	11702.000000000004	52.479282950813065	52.0	39.0	47.0	58.0	67.0	1.9932298442723009	128.25476993340592	0.1707070987813632	248.2364071718021	0.3304026579456686	48.09991630048128	48.0	36.0	43.0	53.0	62.0	136.0	56.27581329561528	54.0	10.0	32.0	44.0	66.0	92.34999999999992	79574.0	0.5667559070790616	70595.0	72009.0	8.555665260374031	8.0	5.0	6.0	9.0	15.0	1.9932298442723009	1497.5430836005266	1.9932298442723009	1527.5384929101256	2.033153734063377
exp1	Position_1	14	18	18.0	0.3	0.005	0.5332550837061125	18345.0	25737.0	52.479282950813065	52.0	39.0	47.0	58.0	67.0	1.4855844440415429	238.2575699011056	0.3171208255383714	334.26192840254856	0.4449026267037921	48.09991630048128	48.0	36.0	43.0	53.0	62.0	184.0	61.92694805194805	56.0	0.0	17.0	41.0	77.0	130.64999999999986	114441.0	0.559372084550787	85939.0	87787.0	8.555665260374031	8.0	5.0	6.0	9.0	15.0	1.4855844440415429	1116.141580797553	1.4855844440415429	1140.142670422914	1.517529894332898
exp1	Position_1	16	18	18.0	0.3	0.005	0.5519456211200269	20611.0	25899.0	52.479282950813065	52.0	39.0	47.0	58.0	67.0	1.4879620617826457	454.6669632421792	0.6051617280753405	571.3172422982485	0.7604232494989687	48.09991630048128	48.0	36.0	43.0	53.0	62.0	193.0	67.59077155824508	61.0	0.0	20.0	41.0	84.0	147.95000000000005	89355.0	0.7237748573330187	50678.0	52000.0	8.555665260374031	8.0	5.0	6.0	9.0	15.0	1.4879620617826457	1117.9279201973295	1.4879620617826457	1147.090489961347	1.5267774421385527
exp1	Position_1	17	18	18.0	0.3	0.005	0.5153422329813588	24034.99999999999	30254.99999999999	52.479282950813065	52.0	39.0	47.0	58.0	67.0	2.188290461543669	444.5374569561165	0.5916793552085909	559.5789789975995	0.7447996210458049	48.09991630048128	48.0	36.0	43.0	53.0	62.0	187.0	67.45659163987138	59.0	6.0	26.0	43.0	84.0	141.29999999999995	104895.0	0.5535339614633362	88892.0	90447.0	8.555665260374031	8.0	5.0	6.0	9.0	15.0	2.188290461543669	1644.0950124295036	2.188290461543669	1672.8553929398745	2.2265705280029726
exp1	Position_1	18	18	18.0	0.3	0.005	0.5186824099982329	4294.000000000002	9238.000000000002	52.479282950813065	52.0	39.0	47.0	58.0	67.0	1.9348809850825963	106.1618067754986	0.1413013648181886	228.39375197765625	0.3039920838822604	48.09991630048128	48.0	36.0	43.0	53.0	62.0	174.0	55.47411003236246	53.0	0.0	15.0	35.0	70.0	108.0	68566.0	0.6000737439948522	58799.0	60035.0	8.555665260374031	8.0	5.0	6.0	9.0	15.0	1.9348809850825963	1453.70472207558	1.9348809850825963	1484.2627083761192	1.9755536648486145
exp1	Position_1	19	18	18.0	0.3	0.005	0.3882369644716159	7721.000000000004	12077.000000000004	52.479282950813065	52.0	39.0	47.0	58.0	67.0	1.713282503157674	230.16102396234007	0.3063443228938748	360.01226348830227	0.4791763227029303	48.09991630048128	48.0	36.0	43.0	53.0	62.0	153.0	59.08999081726355	56.0	11.0	27.0	43.0	72.0	103.0	64349.0	0.4276800404454631	43181.0	44270.0	8.555665260374031	8.0	5.0	6.0	9.0	15.0	1.713282503157674	1287.214502748065	1.713282503157674	1319.6773126295552	1.7564905031099378
exp1	Position_1	20	18	18.0	0.3	0.005	0.3462415678719852	5429.999999999996	9917.999999999996	52.479282950813065	52.0	39.0	47.0	58.0	67.0	2.6804657357837574	149.7047551225123	0.1992570290680638	273.43863007459987	0.3639468166292924	48.09991630048128	48.0	36.0	43.0	53.0	62.0	128.0	56.839572192513366	57.0	10.0	26.0	41.0	70.0	89.95000000000005	63774.0	0.5421319583304897	73046.0	74168.0	8.555665260374031	8.0	5.0	6.0	9.0	15.0	2.6804657357837574	2013.8735806038749	2.6804657357837574	2044.8070493418968	2.7216381826740648
exp1	Position_1	21	18	18.0	0.3	0.005	0.461833586269641	-1886.999999999997	2037.000000000003	52.479282950813065	52.0	39.0	47.0	58.0	67.0	1.6038464643487391	-65.54881659149439	-0.087245474883279	70.75937434916506	0.0941807272587386	48.09991630048128	48.0	36.0	43.0	53.0	62.0	130.0	50.07645259938838	50.0	0.0	14.0	33.0	66.0	90.0	49125.0	0.5615158493819659	34689.0	35670.0	8.555665260374031	8.0	5.0	6.0	9.0	15.0	1.6038464643487391	1204.9935870388724	1.6038464643487391	1239.0706347740372	1.6492030148842436
exp1	Position_1	22	18	18.0	0.3	0.005	0.4770212627555854	-843.9999999999981	3716.000000000002	52.479282950813065	52.0	39.0	47.0	58.0	67.0	2.075978471728364	-22.769931835836147	-0.0303067792734979	100.25244869901346	0.1334360092183869	48.09991630048128	48.0	36.0	43.0	53.0	62.0	135.0	51.25964912280702	51.5	0.0	12.0	33.0	67.0	93.0	58436.0	0.5967808914236882	57813.00000000001	58953.00000000001	8.555665260374031	8.0	5.0	6.0	9.0	15.0	2.075978471728364	1559.7133521625574	2.075978471728364	1590.4689472962696	2.1169141688513347
exp1	Position_1	23	18	18.0	0.3	0.005	0.3797129440735903	10001.0	11153.0	52.479282950813065	52.0	39.0	47.0	58.0	67.0	2.6300143918853025	2047.416427767832	2.725111265358984	2283.2552163678256	3.039012692985576	48.09991630048128	48.0	36.0	43.0	53.0	62.0	190.0	86.72569444444444	76.0	33.0	50.0	62.0	108.0	151.0	24977.0	0.618338575697726	9652.0	9940.0	8.555665260374031	8.0	5.0	6.0	9.0	15.0	2.6300143918853025	1975.9687392075905	2.6300143918853025	2034.928436357589	2.7084897487919504
exp1	Position_1	24	18	18.0	0.3	0.005	0.355276753156322	2513.9999999999995	4034.0	52.479282950813065	52.0	39.0	47.0	58.0	67.0	2.510583440054119	342.8780609176718	0.4563706990814211	550.1869919418807	0.7322988862746432	48.09991630048128	48.0	36.0	43.0	53.0	62.0	138.0	58.61578947368421	56.5	10.0	26.0	44.0	72.0	95.0	22274.0	0.4594993858968514	13829.999999999998	14209.999999999998	8.555665260374031	8.0	5.0	6.0	9.0	15.0	2.510583440054119	1886.2384974110587	2.510583440054119	1938.0657301671108	2.5795654868524243
exp1	Position_1	25	18	18.0	0.3	0.005	0.3787252587978799	547.0000000000002	1579.0000000000002	52.479282950813065	52.0	39.0	47.0	58.0	67.0	1.2717433829591895	143.23029754221375	0.1906395260286864	413.4563799253299	0.550310441680614	48.09991630048128	48.0	36.0	43.0	53.0	62.0	121.0	54.12015503875969	53.0	11.0	25.0	39.0	67.0	92.14999999999998	13963.0	0.1693872134640167	3649.0	3907.0	8.555665260374031	8.0	5.0	6.0	9.0	15.0	1.2717433829591895	955.4796265658824	1.2717433829591895	1023.0361471616616	1.361661111872171
exp1	Position_1	26	18	18.0	0.3	0.005	0.3436432039178524	3785.000000000001	6253.000000000001	52.479282950813065	52.0	39.0	47.0	58.0	67.0	3.772978889828257	274.0287105719467	0.364732213771261	452.7084616133111	0.602554962407317	48.09991630048128	48.0	36.0	43.0	53.0	62.0	142.0	58.13452188006483	56.0	14.0	30.0	44.0	70.0	94.39999999999986	35869.0	0.398574382192612	39154.00000000001	39771.00000000001	8.555665260374031	8.0	5.0	6.0	9.0	15.0	3.772978889828257	2834.694883417173	3.772978889828257	2879.3648211775144	3.832434576987271
exp1	Position_1	1	19	19.0	0.3166666666666666	0.0052777777777777	0.4104034673662455	17997.999999999993	25190.0	53.72735304646304	53.0	40.0	47.0	59.0	69.0	1.498210858353034	265.0841035466423	0.3528269418205809	371.01169954105575	0.4938165720891451	48.96578782172003	49.0	37.0	44.0	54.0	62.0	218.0	63.01001112347052	59.0	11.0	31.0	47.0	72.0	108.0	113292.0	0.4908812629996441	76425.0	78223.0	8.969793367133214	8.0	6.0	7.0	9.0	17.0	1.498210858353034	1125.6279927520918	1.498210858353034	1152.1098917506952	1.533458265920175
exp1	Position_1	2	19	19.0	0.3166666666666666	0.0052777777777777	0.4625881342884345	23527.99999999999	30583.99999999999	53.72735304646304	53.0	40.0	47.0	59.0	69.0	1.6988066505075865	352.7137283685044	0.4694619724584793	458.4918679200246	0.6102526762015528	48.96578782172003	49.0	37.0	44.0	54.0	62.0	248.0	66.33786848072562	59.0	17.0	37.0	50.0	71.0	127.0	117020.0	0.4841994130271596	85139.0	86903.0	8.969793367133214	8.0	6.0	7.0	9.0	17.0	1.6988066505075865	1276.3385803963831	1.6988066505075865	1302.7831152842634	1.734004326443355
exp1	Position_1	5	19	19.0	0.3166666666666666	0.0052777777777777	0.3356811898148243	11574.999999999998	17771.0	53.72735304646304	53.0	40.0	47.0	59.0	69.0	2.0989004380026826	220.9461248990993	0.2940792922407012	339.2167244563192	0.4514974602513608	48.96578782172003	49.0	37.0	44.0	54.0	62.0	211.0	60.47256294383473	58.0	20.0	35.0	47.0	69.0	92.0	93672.0	0.5938060132501426	82613.0	84162.0	8.969793367133214	8.0	6.0	7.0	9.0	17.0	2.0989004380026826	1576.93496469022	2.0989004380026826	1606.5026145795248	2.1382549800053474
exp1	Position_1	6	19	19.0	0.3166666666666666	0.0052777777777777	0.3831543072587888	9553.0	15269.0	53.72735304646304	53.0	40.0	47.0	59.0	69.0	1.664709383356862	194.3418313604774	0.2586689775407954	310.62550225511666	0.4134425435015603	48.96578782172003	49.0	37.0	44.0	54.0	62.0	172.0	59.6850944716585	56.0	8.0	27.0	44.0	73.0	101.0	85290.0	0.4296035019441091	61480.0	62909.0	8.969793367133214	8.0	6.0	7.0	9.0	17.0	1.664709383356862	1250.7207989157491	1.664709383356862	1279.7917166394088	1.7034027748470533
exp1	Position_1	10	19	19.0	0.3166666666666666	0.0052777777777777	0.5522965846290705	25195.00000000001	31303.00000000001	53.72735304646304	53.0	40.0	47.0	59.0	69.0	1.0507875267707971	434.6945369078059	0.5785784286242897	540.0771220013911	0.7188426493838515	48.96578782172003	49.0	37.0	44.0	54.0	62.0	239.0	69.4996725605763	62.0	3.0	21.3	47.0	78.0	158.4000000000001	106126.0	0.4402628742857701	45758.00000000001	47285.00000000001	8.969793367133214	8.0	6.0	7.0	9.0	17.0	1.0507875267707971	789.472221465663	1.0507875267707971	815.8178677390592	1.0858535819606878
exp1	Position_1	11	19	19.0	0.3166666666666666	0.0052777777777777	0.3768742725080327	7867.000000000004	14491.000000000004	53.72735304646304	53.0	40.0	47.0	59.0	69.0	1.7265104544872023	123.7473508049268	0.1647077239213575	227.94239996367023	0.303391334351645	48.96578782172003	49.0	37.0	44.0	54.0	62.0	167.0	57.7506038647343	56.0	5.0	29.0	44.0	67.0	99.0	95635.0	0.5812995744353121	82464.0	84120.0	8.969793367133214	8.0	6.0	7.0	9.0	17.0	1.7265104544872023	1297.1528583675452	1.7265104544872023	1323.2016206572312	1.7611813570947743
exp1	Position_1	12	19	19.0	0.3166666666666666	0.0052777777777777	0.4548510277773069	15018.999999999996	20779.0	53.72735304646304	53.0	40.0	47.0	59.0	69.0	1.6294669428245576	312.0390341257833	0.4153239544214175	431.71043945000673	0.574606594907959	48.96578782172003	49.0	37.0	44.0	54.0	62.0	180.0	63.42986111111111	56.0	13.0	29.0	44.0	75.0	125.0	91339.0	0.5749250092926369	58924.99999999999	60364.99999999999	8.969793367133214	8.0	6.0	7.0	9.0	17.0	1.6294669428245576	1224.2426317239351	1.6294669428245576	1254.1604830549911	1.669287602946193
exp1	Position_1	13	19	19.0	0.3166666666666666	0.0052777777777777	0.3423627257615078	8390.000000000002	14226.000000000002	53.72735304646304	53.0	40.0	47.0	59.0	69.0	2.137161880223378	167.16715327051418	0.2224994810030543	283.446951421494	0.3772678923420084	48.96578782172003	49.0	37.0	44.0	54.0	62.0	155.0	58.75051405071967	56.0	8.0	32.0	46.0	68.0	97.0	85717.0	0.4931984117773274	80588.0	82047.0	8.969793367133214	8.0	6.0	7.0	9.0	17.0	2.137161880223378	1605.681352534469	2.137161880223378	1634.7513020722138	2.1758539830581163
exp1	Position_1	14	19	19.0	0.3166666666666666	0.0052777777777777	0.5085032014654491	19775.00000000001	26891.00000000001	53.72735304646304	53.0	40.0	47.0	59.0	69.0	1.352838990192184	283.13495529074686	0.376852625491984	385.0205857255865	0.5124623996007556	48.96578782172003	49.0	37.0	44.0	54.0	62.0	197.0	64.11579539066892	57.0	0.0	20.0	44.0	78.0	134.0	114062.0	0.5824127673250177	70989.0	72768.0	8.969793367133214	8.0	6.0	7.0	9.0	17.0	1.352838990192184	1016.4079565681324	1.352838990192184	1041.8793641768425	1.386741433719377
exp1	Position_1	16	19	19.0	0.3166666666666666	0.0052777777777777	0.4986555896312259	26611.99999999999	32571.99999999999	53.72735304646304	53.0	40.0	47.0	59.0	69.0	1.5334991423015352	488.8748779630475	0.6506924625688162	598.3628635582588	0.7964209713960425	48.96578782172003	49.0	37.0	44.0	54.0	62.0	200.0	70.86040268456375	64.0	0.0	23.0	47.0	89.75	145.54999999999995	105582.0	0.605204686299953	62716.99999999999	64206.99999999999	8.969793367133214	8.0	6.0	7.0	9.0	17.0	1.5334991423015352	1152.1406027810183	1.5334991423015352	1179.512599179821	1.5699312695083418
exp1	Position_1	17	19	19.0	0.3166666666666666	0.0052777777777777	0.5321574137166395	25109.0	31361.0	53.72735304646304	53.0	40.0	47.0	59.0	69.0	2.288548138378409	462.4992663200818	0.6155865234720288	577.6589864615909	0.7688641109803773	48.96578782172003	49.0	37.0	44.0	54.0	62.0	194.0	69.06461932181702	59.0	2.0	26.0	43.0	86.0	148.0	107948.0	0.4880645014155642	93347.0	94910.0	8.969793367133214	8.0	6.0	7.0	9.0	17.0	2.288548138378409	1719.420088939451	2.288548138378409	1748.2100189748282	2.326867535255496
exp1	Position_1	18	19	19.0	0.3166666666666666	0.0052777777777777	0.5019394526021426	10404.999999999996	16272.999999999996	53.72735304646304	53.0	40.0	47.0	59.0	69.0	1.8159873322414395	197.12231337745504	0.2623697991053926	308.29134123895494	0.410335775189049	48.96578782172003	49.0	37.0	44.0	54.0	62.0	203.0	60.09270620313565	56.0	0.0	18.0	40.5	75.0	117.0	88156.0	0.5658453401827679	72018.0	73485.0	8.969793367133214	8.0	6.0	7.0	9.0	17.0	1.8159873322414395	1364.3781609627642	1.8159873322414395	1392.1704179281394	1.8529788262623528
exp1	Position_1	19	19	19.0	0.3166666666666666	0.0052777777777777	0.3817724110753219	9792.000000000002	14136.000000000002	53.72735304646304	53.0	40.0	47.0	59.0	69.0	1.7152227727995522	294.3887348642112	0.391831406104265	424.9876589093637	0.565658574008363	48.96578782172003	49.0	37.0	44.0	54.0	62.0	163.0	62.01657458563536	59.0	12.0	29.0	45.0	75.0	107.0	67350.0	0.364958838218628	42864.0	43950.0	8.969793367133214	8.0	6.0	7.0	9.0	17.0	1.7152227727995522	1288.672256047748	1.7152227727995522	1321.3219870590358	1.7586795647755766
exp1	Position_1	20	19	19.0	0.3166666666666666	0.0052777777777777	0.4471964546060971	5562.999999999999	9934.999999999998	53.72735304646304	53.0	40.0	47.0	59.0	69.0	3.173123766157741	171.11066889346776	0.2277483002972055	305.5877216351972	0.4067372574964474	48.96578782172003	49.0	37.0	44.0	54.0	62.0	161.0	58.0896614821592	57.0	1.0	20.0	41.0	71.0	105.0	63492.0	0.4590046875926518	77507.0	78600.0	8.969793367133214	8.0	6.0	7.0	9.0	17.0	3.173123766157741	2384.014850606868	3.173123766157741	2417.6341137923005	3.217871005457552
exp1	Position_1	21	19	19.0	0.3166666666666666	0.0052777777777777	0.5634946841645669	5471.999999999999	9735.999999999998	53.72735304646304	53.0	40.0	47.0	59.0	69.0	1.3505283136149209	162.3332660087098	0.2160655770575927	288.829802240643	0.3844324667822958	48.96578782172003	49.0	37.0	44.0	54.0	62.0	184.0	58.133208255159474	52.0	0.0	15.0	35.0	75.0	123.0	61970.0	0.7400252019092621	34203.0	35269.0	8.969793367133214	8.0	6.0	7.0	9.0	17.0	1.3505283136149209	1014.6719110555376	1.3505283136149209	1046.2960451135211	1.3926200360460963
exp1	Position_1	22	19	19.0	0.3166666666666666	0.0052777777777777	0.4774161253601559	3059.999999999998	7895.999999999998	53.72735304646304	53.0	40.0	47.0	59.0	69.0	2.138031371029834	75.87342427714584	0.1009875277128811	195.7831889190666	0.2605874244512776	48.96578782172003	49.0	37.0	44.0	54.0	62.0	157.0	55.531017369727046	54.0	0.0	14.0	36.0	71.0	102.0	67137.0	0.4501601143688747	64784.0	65993.0	8.969793367133214	8.0	6.0	7.0	9.0	17.0	2.138031371029834	1606.3346138466077	2.138031371029834	1636.3120550070878	2.177931345214434
exp1	Position_1	23	19	19.0	0.3166666666666666	0.0052777777777777	0.3892141720152914	18753.0	21453.0	53.72735304646304	53.0	40.0	47.0	59.0	69.0	2.431547892561061	1110.468593835789	1.4780336983954352	1270.350490244717	1.6908365025157186	48.96578782172003	49.0	37.0	44.0	54.0	62.0	172.0	80.78222222222222	70.0	28.0	45.7	58.0	98.0	146.29999999999995	54528.0	0.5419995223423009	30851.0	31526.0	8.969793367133214	8.0	6.0	7.0	9.0	17.0	2.431547892561061	1826.857920782165	2.431547892561061	1866.8283948843969	2.484748593591132
exp1	Position_1	24	19	19.0	0.3166666666666666	0.0052777777777777	0.4573985621929492	10768.000000000004	13996.000000000004	53.72735304646304	53.0	40.0	47.0	59.0	69.0	1.65059303167759	491.4093637453614	0.654065863145076	638.7226462648661	0.8501398421785367	48.96578782172003	49.0	37.0	44.0	54.0	62.0	163.0	66.34324659231723	62.0	6.0	23.0	43.0	87.0	122.69999999999992	53539.0	0.5452234860899645	27174.0	27981.0	8.969793367133214	8.0	6.0	7.0	9.0	17.0	1.65059303167759	1240.1149749643805	1.65059303167759	1276.9432955942564	1.6996115264359553
exp1	Position_1	25	19	19.0	0.3166666666666666	0.0052777777777777	0.4383206702779184	21.000000000002004	2881.000000000002	53.72735304646304	53.0	40.0	47.0	59.0	69.0	2.3093593476672587	1.1457916046717855	0.0015250486258181	157.1916958599572	0.209222147189603	48.96578782172003	49.0	37.0	44.0	54.0	62.0	129.0	53.02937062937063	53.0	4.0	15.700000000000005	36.0	69.0	93.0	37916.0	0.5344810057126498	31800.0	32515.0	8.969793367133214	8.0	6.0	7.0	9.0	17.0	2.3093593476672587	1735.055858502824	2.3093593476672587	1774.0673345666453	2.3612836223082048
exp1	Position_1	26	19	19.0	0.3166666666666666	0.0052777777777777	0.3522954354980855	4929.999999999998	8049.999999999998	53.72735304646304	53.0	40.0	47.0	59.0	69.0	3.345315548418072	250.621720234188	0.3335775096317042	409.2301922688061	0.5446853859097808	48.96578782172003	49.0	37.0	44.0	54.0	62.0	168.0	59.32051282051282	57.0	13.0	29.0	45.75	71.0	98.04999999999995	46270.0	0.4732563743422801	49441.0	50221.0	8.969793367133214	8.0	6.0	7.0	9.0	17.0	3.345315548418072	2513.385085212676	3.345315548418072	2553.037203221331	3.398092517487591
exp1	Position_1	29	19	19.0	0.3166666666666666	0.0052777777777777	0.3628532921757499	12491.999999999996	15383.999999999996	53.72735304646304	53.0	40.0	47.0	59.0	69.0	2.396813803302821	680.4535822120827	0.905683717924282	837.9841425512873	1.1153568937357632	48.96578782172003	49.0	37.0	44.0	54.0	62.0	172.0	70.27800829875518	66.0	17.0	38.0	52.0	84.0	120.0	50811.0	0.5017195276670501	33059.0	33782.0	8.969793367133214	8.0	6.0	7.0	9.0	17.0	2.396813803302821	1800.761685426613	2.396813803302821	1840.144325511414	2.449232097255692
exp1	Position_1	30	19	19.0	0.3166666666666666	0.0052777777777777	0.4474749870204956	1167.0000000000002	1799.0000000000002	53.72735304646304	53.0	40.0	47.0	59.0	69.0	1.9188108493156453	700.1179220787935	0.931856954286874	1079.2734719963578	1.436512991227152	48.96578782172003	49.0	37.0	44.0	54.0	62.0	126.0	60.38607594936709	55.5	14.0	23.0	38.0	83.5	105.45000000000002	9541.0	0.4054994204723227	2403.0	2561.0	8.969793367133214	8.0	6.0	7.0	9.0	17.0	1.9188108493156453	1441.6309912213717	1.9188108493156453	1536.4198787007624	2.044974858550715
exp1	Position_1	1	20	20.0	0.3333333333333333	0.0055555555555555	0.1691458059582638	24215.000000000004	120092.0	127.32507546527316	133.0	81.0	109.0	146.0	161.0	1.6374533639894002	351.31352511862565	0.4675983019328907	1742.3061680175915	2.3190095096314143	80.6595522075748	80.0	65.0	74.0	87.0	98.0	255.0	146.38584853510227	142.0	96.0	119.0	132.0	153.0	195.19999999999985	264812.0	0.4329511265871944	84797.0	86606.0	9.158086625684565	8.0	6.0	7.0	9.0	18.0	1.6374533639894002	1230.242948151315	1.6374533639894002	1256.4880923569558	1.6723856509271082
exp1	Position_1	2	20	20.0	0.3333333333333333	0.0055555555555555	0.1851711711056071	9351.999999999998	101625.0	127.32507546527316	133.0	81.0	109.0	146.0	161.0	1.7427612262173395	143.61629621466147	0.1911532902617144	1560.6293950828672	2.077197724855296	80.6595522075748	80.0	65.0	74.0	87.0	98.0	255.0	138.37162550258472	133.0	90.0	110.0	123.0	146.0	187.0	240905.0	0.4682003231310122	85263.0	87004.0	9.158086625684565	8.0	6.0	7.0	9.0	18.0	1.7427612262173395	1309.36230369447	1.7427612262173395	1336.0983998995305	1.778346970266275
exp1	Position_1	5	20	20.0	0.3333333333333333	0.0055555555555555	0.1277344806097706	24348.99999999997	106605.0	127.32507546527316	133.0	81.0	109.0	146.0	161.0	1.836538622557089	455.9571730746204	0.6068789973623196	1996.2755938896848	2.6570428154671704	80.6595522075748	80.0	65.0	74.0	87.0	98.0	255.0	148.6887886597938	146.0	102.0	123.0	137.0	157.0	181.0	230765.0	0.5507376421443662	73685.0	75237.0	9.158086625684565	8.0	6.0	7.0	9.0	18.0	1.836538622557089	1379.8186495545374	1.836538622557089	1408.8812612680292	1.8752209587477464
exp1	Position_1	6	20	20.0	0.3333333333333333	0.0055555555555555	0.1527242292797402	409.0000000000116	74874.00000000001	127.32507546527316	133.0	81.0	109.0	146.0	161.0	1.6552194741623307	8.504358511881303	0.011319301179314	1556.8590200943345	2.0721793557455586	80.6595522075748	80.0	65.0	74.0	87.0	98.0	227.0	133.29110320284698	130.0	73.0	105.0	120.0	143.0	171.0	187274.0	0.4067204638853786	59808.0	61213.0	9.158086625684565	8.0	6.0	7.0	9.0	18.0	1.6552194741623307	1243.590889678686	1.6552194741623307	1272.805128576468	1.6941036261352789
exp1	Position_1	10	20	20.0	0.3333333333333333	0.0055555555555555	0.2000104753015334	9350.999999999996	83339.0	127.32507546527316	133.0	81.0	109.0	146.0	161.0	1.1617776583516202	182.6468151173455	0.2431029109211868	1627.804825693986	2.166608222998695	80.6595522075748	80.0	65.0	74.0	87.0	98.0	255.0	139.6984240687679	136.0	78.0	102.0	122.75	150.0	200.5	195019.0	0.4029595613193274	44687.99999999999	46083.99999999999	9.158086625684565	8.0	6.0	7.0	9.0	18.0	1.1617776583516202	872.8607500763488	1.1617776583516202	900.1278823513799	1.1980702114096864
exp1	Position_1	11	20	20.0	0.3333333333333333	0.0055555555555555	0.1708560108815105	7698.999999999977	102833.99999999996	127.32507546527316	133.0	81.0	109.0	146.0	161.0	1.7565515499403763	105.18275290170088	0.1399982441121638	1404.9049502394516	1.8699284887687104	80.6595522075748	80.0	65.0	74.0	87.0	98.0	249.0	137.28913649025068	133.0	78.0	108.0	122.0	147.0	181.0	246434.0	0.4525781985821944	96599.0	98394.0	9.158086625684565	8.0	6.0	7.0	9.0	18.0	1.7565515499403763	1319.7231780168115	1.7565515499403763	1344.2462383439392	1.7891917432357831
exp1	Position_1	12	20	20.0	0.3333333333333333	0.0055555555555555	0.1756922535065223	35021.0	112719.0	127.32507546527316	133.0	81.0	109.0	146.0	161.0	1.753075901234478	722.2399220062707	0.9613013361903462	2324.609856047081	3.094055718398665	80.6595522075748	80.0	65.0	74.0	87.0	98.0	255.0	156.8888130968622	151.0	90.0	122.0	139.0	170.0	212.75	229999.0	0.4470794604410615	63866.0	65332.0	9.158086625684565	8.0	6.0	7.0	9.0	18.0	1.753075901234478	1317.1118717013358	1.753075901234478	1347.345266683238	1.7933165499553896
exp1	Position_1	13	20	20.0	0.3333333333333333	0.0055555555555555	0.1711445980818365	5690.999999999995	89272.0	127.32507546527316	133.0	81.0	109.0	146.0	161.0	2.335873967714861	99.4817753122523	0.1324102429406078	1560.5231146855376	2.0770562656464504	80.6595522075748	80.0	65.0	74.0	87.0	98.0	255.0	136.60875079264426	133.0	88.0	108.0	122.0	145.0	180.0	215432.0	0.3858257417905789	100396.0	101973.0	9.158086625684565	8.0	6.0	7.0	9.0	18.0	2.335873967714861	1754.976684984869	2.335873967714861	1782.5435027088934	2.3725654021055367
exp1	Position_1	14	20	20.0	0.3333333333333333	0.0055555555555555	0.1743780881601943	19504.0	110081.0	127.32507546527316	133.0	81.0	109.0	146.0	161.0	1.6802369396372423	311.9698154158128	0.4152318243184467	1760.7644201593562	2.343577443232104	80.6595522075748	80.0	65.0	74.0	87.0	98.0	253.0	144.41252194265653	142.0	73.0	108.0	129.0	156.0	196.0	246801.0	0.5548184518049478	78923.0	80632.0	9.158086625684565	8.0	6.0	7.0	9.0	18.0	1.6802369396372423	1262.386881771031	1.6802369396372423	1289.7226290303431	1.7166208192393868
exp1	Position_1	16	20	20.0	0.3333333333333333	0.0055555555555555	0.2278719669461271	-4066.999999999999	77977.0	127.32507546527316	133.0	81.0	109.0	146.0	161.0	1.8009923090881998	-72.12838456073793	-0.0960028798503421	1382.9247708120636	1.8406728699508563	80.6595522075748	80.0	65.0	74.0	87.0	98.0	238.0	130.37273901808786	125.0	55.0	90.0	111.0	145.0	192.0	201817.0	0.5460294056782283	76296.0	77844.0	9.158086625684565	8.0	6.0	7.0	9.0	18.0	1.8009923090881998	1353.1121781278737	1.8009923090881998	1380.5660112481153	1.8375333609712408
exp1	Position_1	17	20	20.0	0.3333333333333333	0.0055555555555555	0.2209649158345286	11623.000000000002	92554.0	127.32507546527316	133.0	81.0	109.0	146.0	161.0	2.447135915401106	221.9005900173522	0.2953496853130958	1766.9953719750506	2.351870840098792	80.6595522075748	80.0	65.0	74.0	87.0	98.0	248.0	140.61165684348396	133.0	82.0	101.0	119.0	157.0	205.70000000000005	214714.0	0.5819942704665246	96303.0	97830.0	9.158086625684565	8.0	6.0	7.0	9.0	18.0	2.447135915401106	1838.5694330586823	2.447135915401106	1867.722164793733	2.485938201340459
exp1	Position_1	18	20	20.0	0.3333333333333333	0.0055555555555555	0.1743409506385092	21897.0	100337.0	127.32507546527316	133.0	81.0	109.0	146.0	161.0	1.9993756768683544	415.7804769701879	0.55340381484732	1905.2000601798304	2.5358212800993543	80.6595522075748	80.0	65.0	74.0	87.0	98.0	255.0	147.7952702702703	143.5	85.0	114.0	131.0	159.0	199.0	218737.0	0.4604261422073037	79111.0	80591.0	9.158086625684565	8.0	6.0	7.0	9.0	18.0	1.9993756768683544	1502.1605385938049	1.9993756768683544	1530.2627948807792	2.036779779986317
exp1	Position_1	19	20	20.0	0.3333333333333333	0.0055555555555555	0.1551754952762781	14692.000000000004	75960.0	127.32507546527316	133.0	81.0	109.0	146.0	161.0	1.5062698001311436	394.49269518558975	0.52506977729202	2039.5906021166209	2.714695091417222	80.6595522075748	80.0	65.0	74.0	87.0	98.0	242.0	145.70934256055364	143.0	94.0	115.0	130.0	157.0	187.0	168440.0	0.3309388627818715	42147.00000000001	43303.00000000001	9.158086625684565	8.0	6.0	7.0	9.0	18.0	1.5062698001311436	1131.6827949895896	1.5062698001311436	1162.7223781392318	1.5475834853033177
exp1	Position_1	20	20	20.0	0.3333333333333333	0.0055555555555555	0.1491218468783556	6984.000000000011	73817.00000000001	127.32507546527316	133.0	81.0	109.0	146.0	161.0	2.862846132768865	177.72320674619775	0.2365495881791891	1878.4355601924483	2.5001977306161485	80.6595522075748	80.0	65.0	74.0	87.0	98.0	223.0	138.53846153846155	137.0	78.0	105.0	125.0	151.0	175.0	174697.0	0.4604992182417998	84524.0	85785.0	9.158086625684565	8.0	6.0	7.0	9.0	18.0	2.862846132768865	2150.898672253092	2.862846132768865	2182.9875845822667	2.9055564750789964
exp1	Position_1	21	20	20.0	0.3333333333333333	0.0055555555555555	0.1904067369281154	27818.00000000002	93962.0	127.32507546527316	133.0	81.0	109.0	146.0	161.0	1.3313891644040028	665.2672571612159	0.8854707192815782	2247.1005110857045	2.9908907802550724	80.6595522075748	80.0	65.0	74.0	87.0	98.0	255.0	155.29006410256412	151.0	90.0	113.35	136.0	169.0	217.0	193802.0	0.7569080756517212	41827.0	43075.0	9.158086625684565	8.0	6.0	7.0	9.0	18.0	1.3313891644040028	1000.2923849767112	1.3313891644040028	1030.1382954281169	1.371114071214823
exp1	Position_1	22	20	20.0	0.3333333333333333	0.0055555555555555	0.192042033261192	22383.00000000001	101194.0	127.32507546527316	133.0	81.0	109.0	146.0	161.0	1.9630265921198569	422.2456663170228	0.5620089818679573	1908.981278527668	2.540854081720326	80.6595522075748	80.0	65.0	74.0	87.0	98.0	254.0	148.05245460659046	145.0	82.0	108.0	130.0	161.0	208.0	220154.0	0.4622194436941343	78181.0	79668.0	9.158086625684565	8.0	6.0	7.0	9.0	18.0	1.9630265921198569	1474.8509332230328	1.9630265921198569	1502.902548547762	2.000363292117071
exp1	Position_1	23	20	20.0	0.3333333333333333	0.0055555555555555	0.1971030526864914	8268.999999999985	61586.99999999999	127.32507546527316	133.0	81.0	109.0	146.0	161.0	2.075836746058255	263.8971376742621	0.3512470902444429	1965.489541413086	2.616066579620817	80.6595522075748	80.0	65.0	74.0	87.0	98.0	236.0	141.2196819085487	135.0	85.0	107.25	123.0	151.75	200.0	142067.0	0.6653870304165276	48869.0	49875.0	9.158086625684565	8.0	6.0	7.0	9.0	18.0	2.075836746058255	1559.6068715689369	2.075836746058255	1591.712388620613	2.1185691892540355
exp1	Position_1	24	20	20.0	0.3333333333333333	0.0055555555555555	0.1881098246675275	-7761.999999999994	42853.00000000001	127.32507546527316	133.0	81.0	109.0	146.0	161.0	1.7950772137895352	-278.65102302314216	-0.3708845116438022	1538.3963269274311	2.0476055111404112	80.6595522075748	80.0	65.0	74.0	87.0	98.0	205.0	124.87225130890052	123.0	69.0	88.0	109.0	139.0	167.29999999999995	119253.0	0.6010146506516374	37568.0	38523.0	9.158086625684565	8.0	6.0	7.0	9.0	18.0	1.7950772137895352	1348.6680794812437	1.7950772137895352	1382.951991744462	1.8407091010118788
exp1	Position_1	25	20	20.0	0.3333333333333333	0.0055555555555555	0.1568188537563421	9476.000000000013	61946.00000000001	127.32507546527316	133.0	81.0	109.0	146.0	161.0	2.087781392144044	316.76485665547943	0.4216140242084431	2070.738266186187	2.756152632293815	80.6595522075748	80.0	65.0	74.0	87.0	98.0	228.0	142.57171717171718	142.0	81.0	107.0	127.0	157.0	181.0	141146.0	0.4609906994310999	46924.0	47914.0	9.158086625684565	8.0	6.0	7.0	9.0	18.0	2.087781392144044	1568.5810609647217	2.087781392144044	1601.6748988803952	2.1318292904098057
exp1	Position_1	26	20	20.0	0.3333333333333333	0.0055555555555555	0.1370414964970255	-352.0000000000043	48142.99999999999	127.32507546527316	133.0	81.0	109.0	146.0	161.0	3.808553356001716	-14.198405986106374	-0.0188980783675075	1941.9143732645189	2.584688030815075	80.6595522075748	80.0	65.0	74.0	87.0	98.0	204.0	132.61530054644808	130.0	81.0	106.0	120.0	143.0	165.29999999999995	121343.0	0.3750850607160828	70939.0	71854.0	9.158086625684565	8.0	6.0	7.0	9.0	18.0	3.808553356001716	2861.422506387465	3.808553356001716	2898.330294675213	3.857677622212708
exp1	Position_1	29	20	20.0	0.3333333333333333	0.0055555555555555	0.1663197001363136	19076.000000000004	73772.0	127.32507546527316	133.0	81.0	109.0	146.0	161.0	2.3072478484163623	579.2198875145343	0.7709416702818451	2239.9984033194705	2.981437874818215	80.6595522075748	80.0	65.0	74.0	87.0	98.0	245.0	151.484496124031	147.0	103.0	117.0	133.0	166.0	202.0	156332.0	0.585247889144651	57090.0	58122.0	9.158086625684565	8.0	6.0	7.0	9.0	18.0	2.3072478484163623	1733.469457863533	2.3072478484163623	1764.804901557966	2.3489553239736525
exp1	Position_1	30	20	20.0	0.3333333333333333	0.0055555555555555	0.1834081487031536	2682.999999999997	27487.0	127.32507546527316	133.0	81.0	109.0	146.0	161.0	2.474643368422269	298.1846312886098	0.3968837442451396	3054.8643161498417	4.06602440479544	80.6595522075748	80.0	65.0	74.0	87.0	98.0	230.0	138.73290598290598	135.0	84.0	101.0	120.0	155.0	184.0	64927.0	0.616195342932208	16729.0	17197.0	9.158086625684565	8.0	6.0	7.0	9.0	18.0	2.474643368422269	1859.236189648587	2.474643368422269	1911.249013891252	2.543872437489256
exp1	Position_1	31	20	20.0	0.3333333333333333	0.0055555555555555	0.1463193224905287	-4341.000000000001	27830.0	127.32507546527316	133.0	81.0	109.0	146.0	161.0	1.8212771135941848	-332.04863290703224	-0.4419567303992599	2128.7522353841755	2.8333692252963374	80.6595522075748	80.0	65.0	74.0	87.0	98.0	184.0	125.84843492586492	124.0	78.0	96.0	114.0	137.0	159.0	76390.0	0.4237639428813503	17889.0	18496.0	9.158086625684565	8.0	6.0	7.0	9.0	18.0	1.8212771135941848	1368.3524519866155	1.8212771135941848	1414.782657048714	1.883075716531838
exp1	Position_1	32	20	20.0	0.3333333333333333	0.0055555555555555	0.1450062623094612	4051.000000000004	25940.000000000004	127.32507546527316	133.0	81.0	109.0	146.0	161.0	1.9249470997464349	544.0359635588123	0.7241118674967792	3483.6566020033524	4.636746937266462	80.6595522075748	80.0	65.0	74.0	87.0	98.0	216.0	142.8087167070218	139.0	98.0	114.0	128.0	153.0	183.4	58980.0	0.33285326624367	10769.0	11182.0	9.158086625684565	8.0	6.0	7.0	9.0	18.0	1.9249470997464349	1446.2412469920623	1.9249470997464349	1501.7057873400724	1.9987704029496365
exp1	Position_1	1	21	21.0	0.35	0.0058333333333333	0.362860348645614	7368.000000000004	14296.000000000004	53.63761146513221	53.0	40.0	47.0	59.0	69.0	1.6512215374106602	111.0096591836179	0.1477538563733954	215.39007704791	0.2866841925507682	49.28604310525215	49.0	37.0	44.0	54.0	62.0	145.0	57.2540415704388	55.0	1.0	25.0	44.0	68.0	98.0	99164.0	0.4215858154683773	82341.0	84073.0	9.465813936117328	8.0	6.0	7.0	9.0	21.0	1.6512215374106602	1240.5871806240875	1.6512215374106602	1266.6822850901606	1.6859541214550036
exp1	Position_1	2	21	21.0	0.35	0.0058333333333333	0.4317694957634194	21993.99999999999	28893.99999999999	53.63761146513221	53.0	40.0	47.0	59.0	69.0	2.130298390972708	350.4179948054649	0.4664063510860737	460.3518023965219	0.6127282489897706	49.28604310525215	49.0	37.0	44.0	54.0	62.0	251.0	65.75014492753623	59.0	23.0	39.0	50.0	71.0	116.79999999999995	113419.0	0.5361951889336097	100457.0	102182.0	9.465813936117328	8.0	6.0	7.0	9.0	21.0	2.130298390972708	1600.5247114746114	2.130298390972708	1628.0081633723755	2.166878865448632
exp1	Position_1	5	21	21.0	0.35	0.0058333333333333	0.3123974281348886	10008.000000000002	16480.000000000004	53.63761146513221	53.0	40.0	47.0	59.0	69.0	1.885111487437497	172.23743700676457	0.2292480286560036	283.6203998672542	0.3774987522233153	49.28604310525215	49.0	37.0	44.0	54.0	62.0	146.0	59.18541409147095	56.0	17.0	33.85000000000001	47.0	68.0	94.0	95762.0	0.5241376961993182	82296.0	83914.0	9.465813936117328	8.0	6.0	7.0	9.0	21.0	1.885111487437497	1416.3121618613802	1.885111487437497	1444.1579025765027	1.922174168329325
exp1	Position_1	6	21	21.0	0.35	0.0058333333333333	0.3631789752726562	9123.000000000004	14439.000000000004	53.63761146513221	53.0	40.0	47.0	59.0	69.0	1.5344870468955094	212.3725403175052	0.2826678511625994	336.122669039182	0.4473792724911511	49.28604310525215	49.0	37.0	44.0	54.0	62.0	175.0	59.864559819413095	57.0	7.0	29.0	45.0	72.0	99.0	79560.0	0.4839780315092729	49525.00000000001	50854.00000000001	9.465813936117328	8.0	6.0	7.0	9.0	21.0	1.5344870468955094	1152.8828301243498	1.5344870468955094	1183.8203623047689	1.5756649022276474
exp1	Position_1	10	21	21.0	0.35	0.0058333333333333	0.5341049253592872	23087.0	29191.0	53.63761146513221	53.0	40.0	47.0	59.0	69.0	1.2531604425433531	406.1136274922485	0.5405372381921827	513.4865032323917	0.6834505358023132	49.28604310525215	49.0	37.0	44.0	54.0	62.0	255.0	68.12909567496723	59.0	5.0	26.25	46.0	80.0	145.0	103965.0	0.4745216228471363	53524.0	55050.0	9.465813936117328	8.0	6.0	7.0	9.0	21.0	1.2531604425433531	941.5179883871924	1.2531604425433531	968.3612073222282	1.2888887669458855
exp1	Position_1	11	21	21.0	0.35	0.0058333333333333	0.3761177685829966	8957.0	15353.0	53.63761146513221	53.0	40.0	47.0	59.0	69.0	2.001131860320912	151.43851816214843	0.2015646676738196	259.5774890413604	0.3454976379140507	49.28604310525215	49.0	37.0	44.0	54.0	62.0	178.0	58.60162601626016	55.0	9.0	29.0	45.0	66.0	101.09999999999992	93704.0	0.4695294403175641	88925.0	90524.0	9.465813936117328	8.0	6.0	7.0	9.0	21.0	2.001131860320912	1503.47998521481	2.001131860320912	1530.514727934613	2.037115102880969
exp1	Position_1	12	21	21.0	0.35	0.0058333333333333	0.5000246334358331	19673.0	25621.0	53.63761146513221	53.0	40.0	47.0	59.0	69.0	1.831169353631236	381.5095172258838	0.5077891674276513	496.8563686699725	0.6613158266997334	49.28604310525215	49.0	37.0	44.0	54.0	62.0	186.0	66.22999327505043	58.0	0.0	29.0	44.0	78.0	143.70000000000005	98484.0	0.4634161592134987	70944.0	72431.0	9.465813936117328	8.0	6.0	7.0	9.0	21.0	1.831169353631236	1375.784638340523	1.831169353631236	1404.6213512015452	1.8695510184492563
exp1	Position_1	13	21	21.0	0.35	0.0058333333333333	0.4430797268900832	15237.0	21489.0	53.63761146513221	53.0	40.0	47.0	59.0	69.0	2.212111646335416	265.6851017519609	0.35362687043186	374.7002133981681	0.4987259840329617	49.28604310525215	49.0	37.0	44.0	54.0	62.0	241.0	62.74856046065259	57.0	10.0	29.0	47.0	72.0	115.89999999999986	98076.0	0.4801942417070691	95315.0	96878.0	9.465813936117328	8.0	6.0	7.0	9.0	21.0	2.212111646335416	1661.9922211385544	2.212111646335416	1689.245999050106	2.2483864247356915
exp1	Position_1	14	21	21.0	0.35	0.0058333333333333	0.4265957450979422	17661.999999999993	24982.0	53.63761146513221	53.0	40.0	47.0	59.0	69.0	1.772160991465024	266.16356981111176	0.3542637114185897	376.4748217088209	0.5010879876944406	49.28604310525215	49.0	37.0	44.0	54.0	62.0	181.0	62.651366120218576	59.0	2.0	26.0	46.0	74.0	116.0	114652.0	0.5029073288529441	88352.0	90182.0	9.465813936117328	8.0	6.0	7.0	9.0	21.0	1.772160991465024	1331.4507824680873	1.772160991465024	1359.0285954425144	1.8088670605339867
exp1	Position_1	16	21	21.0	0.35	0.0058333333333333	0.5116156793575741	25220.0	31252.0	53.63761146513221	53.0	40.0	47.0	59.0	69.0	1.9781624394443047	452.0543318757197	0.6016843157265829	560.1745432109434	0.7455923170137656	49.28604310525215	49.0	37.0	44.0	54.0	62.0	203.0	69.72413793103448	60.0	8.0	26.0	45.0	84.0	148.0	105144.0	0.5030425359492452	82916.0	84424.0	9.465813936117328	8.0	6.0	7.0	9.0	21.0	1.9781624394443047	1486.2227193420772	1.9781624394443047	1513.2527721758831	2.0141394397661
exp1	Position_1	17	21	21.0	0.35	0.0058333333333333	0.5055515199891608	22530.00000000001	28346.00000000001	53.63761146513221	53.0	40.0	47.0	59.0	69.0	2.1536549898630564	456.6201355172385	0.6077614003734445	574.4942015699796	0.7646517822896429	49.28604310525215	49.0	37.0	44.0	54.0	62.0	206.0	68.4951856946355	59.0	9.0	26.0	45.0	81.0	145.0	99592.0	0.5948547025735437	79837.0	81291.0	9.465813936117328	8.0	6.0	7.0	9.0	21.0	2.1536549898630564	1618.0728699196518	2.1536549898630564	1647.541386432837	2.192877585342106
exp1	Position_1	18	21	21.0	0.35	0.0058333333333333	0.4502618944516852	9874.999999999998	15658.999999999998	53.63761146513221	53.0	40.0	47.0	59.0	69.0	2.17400802005713	186.9087034988076	0.2487754843569128	296.38515322408387	0.3944886389412556	49.28604310525215	49.0	37.0	44.0	54.0	62.0	175.0	59.82918395573997	56.0	3.0	23.0	41.0	74.0	110.75	86513.0	0.4261106068808024	86296.0	87742.0	9.465813936117328	8.0	6.0	7.0	9.0	21.0	2.17400802005713	1633.364402747656	2.17400802005713	1660.733515178975	2.2104363087032155
exp1	Position_1	19	21	21.0	0.35	0.0058333333333333	0.4334476401192734	15510.0	20302.0	53.63761146513221	53.0	40.0	47.0	59.0	69.0	1.353872607623854	382.6840352994026	0.5093524509835049	500.9188449160846	0.6667229825833086	49.28604310525215	49.0	37.0	44.0	54.0	62.0	197.0	65.9465776293823	60.5	7.0	29.0	48.0	78.0	127.0	79004.0	0.3464139744801555	41226.0	42424.0	9.465813936117328	8.0	6.0	7.0	9.0	21.0	1.353872607623854	1017.1845286430156	1.353872607623854	1046.743231047186	1.3932152405238047
exp1	Position_1	20	21	21.0	0.35	0.0058333333333333	0.3289495346910648	9604.999999999996	15076.999999999996	53.63761146513221	53.0	40.0	47.0	59.0	69.0	3.157673670809027	210.26232215908283	0.2798591507937392	330.04945665720896	0.4392958268107451	49.28604310525215	49.0	37.0	44.0	54.0	62.0	146.0	60.02119883040936	59.0	5.0	29.0	47.0	73.0	94.0	82109.0	0.5225845392388683	108374.0	109742.0	9.465813936117328	8.0	6.0	7.0	9.0	21.0	3.157673670809027	2372.4069652960384	3.157673670809027	2402.35374892057	3.1975328398132783
exp1	Position_1	21	21	21.0	0.35	0.0058333333333333	0.551496170587833	6280.0	11400.0	53.63761146513221	53.0	40.0	47.0	59.0	69.0	1.2903473224532511	149.81151656395798	0.199399128546628	271.9508421702422	0.3619665709285923	49.28604310525215	49.0	37.0	44.0	54.0	62.0	194.0	57.90625	53.0	0.0	14.0	35.0	72.0	119.04999999999995	74120.0	0.8882368197740943	40639.0	41919.0	9.465813936117328	8.0	6.0	7.0	9.0	21.0	1.2903473224532511	969.4570416628484	1.2903473224532511	999.9918730644196	1.3309891830487424
exp1	Position_1	22	21	21.0	0.35	0.0058333333333333	0.49646373847743	4857.000000000005	11369.000000000004	53.63761146513221	53.0	40.0	47.0	59.0	69.0	1.8396195689374404	80.53339219501622	0.1071899450115665	188.5081605651923	0.2509043617122709	49.28604310525215	49.0	37.0	44.0	54.0	62.0	176.0	55.98341523341524	53.0	3.0	14.0	38.0	71.0	108.0	91141.0	0.5906108589136676	83357.0	84985.0	9.465813936117328	8.0	6.0	7.0	9.0	21.0	1.8396195689374404	1382.1334101708794	1.8396195689374404	1409.1271022634237	1.8755481731126165
exp1	Position_1	23	21	21.0	0.35	0.0058333333333333	0.4595649311933056	26335.0	30931.0	53.63761146513221	53.0	40.0	47.0	59.0	69.0	2.3957587621152565	697.162708989978	0.9279235656656606	818.8319632340615	1.0898653430645358	49.28604310525215	49.0	37.0	44.0	54.0	62.0	188.0	75.91993037423846	67.0	19.0	34.0	50.0	94.0	150.0	87232.0	0.5524758544540277	67993.0	69142.0	9.465813936117328	8.0	6.0	7.0	9.0	21.0	2.3957587621152565	1799.9690173668346	2.3957587621152565	1830.386330927856	2.436244206464975
exp1	Position_1	24	21	21.0	0.35	0.0058333333333333	0.4774533724246277	2718.0000000000005	6834.0	53.63761146513221	53.0	40.0	47.0	59.0	69.0	1.7297125856986053	88.57072358941608	0.1178876330975128	222.69769132084969	0.2964106271480509	49.28604310525215	49.0	37.0	44.0	54.0	62.0	141.0	55.64139941690962	54.0	2.0	17.0	36.0	71.0	105.0	57255.0	0.5480151896408636	39880.0	40909.0	9.465813936117328	8.0	6.0	7.0	9.0	21.0	1.7297125856986053	1299.558666941101	1.7297125856986053	1333.0904088739594	1.77434333421124
exp1	Position_1	25	21	21.0	0.35	0.0058333333333333	0.4328648834495243	3038.000000000003	7902.000000000004	53.63761146513221	53.0	40.0	47.0	59.0	69.0	1.5737496635841868	76.69310031108517	0.1020785165140543	199.4828435346263	0.2655116647445876	49.28604310525215	49.0	37.0	44.0	54.0	62.0	143.0	55.4983552631579	55.0	2.0	18.0	38.0	71.0	96.25	67486.0	0.7428222458529493	46837.0	48053.0	9.465813936117328	8.0	6.0	7.0	9.0	21.0	1.5737496635841868	1182.3814151646784	1.5737496635841868	1213.0788509705635	1.61460795064182
exp1	Position_1	26	21	21.0	0.35	0.0058333333333333	0.3027886699278906	7645.000000000001	11469.0	53.63761146513221	53.0	40.0	47.0	59.0	69.0	4.060843090477556	280.3615271978163	0.3731611927002935	420.5972995986599	0.5598150057658163	49.28604310525215	49.0	37.0	44.0	54.0	62.0	135.0	60.99686192468619	59.0	21.0	35.0	49.0	70.0	96.0	58313.0	0.4983805151003758	83195.0	84151.0	9.465813936117328	8.0	6.0	7.0	9.0	21.0	4.060843090477556	3050.9715180146927	4.060843090477556	3086.030461114904	4.107506543743937
exp1	Position_1	29	21	21.0	0.35	0.0058333333333333	0.4634229590427611	19318.000000000007	23906.000000000007	53.63761146513221	53.0	40.0	47.0	59.0	69.0	2.4184904164680456	504.1757838073124	0.6710579682475327	623.9168799926291	0.8304333672701893	49.28604310525215	49.0	37.0	44.0	54.0	62.0	182.0	69.84219703574543	62.0	9.0	30.0	47.0	86.0	136.0	80109.0	0.5673288458912876	69622.0	70769.0	9.465813936117328	8.0	6.0	7.0	9.0	21.0	2.4184904164680456	1817.047645731064	2.4184904164680456	1846.982919777393	2.45833426622371
exp1	Position_1	30	21	21.0	0.35	0.0058333333333333	0.5205446238022691	8471.000000000002	11971.000000000002	53.63761146513221	53.0	40.0	47.0	59.0	69.0	2.5402823412965647	340.2218357049585	0.4528352633232997	480.7927747873992	0.6399351832420282	49.28604310525215	49.0	37.0	44.0	54.0	62.0	168.0	62.68114285714286	56.0	3.0	17.700000000000003	40.0	81.0	132.0	54846.0	0.6656350004314849	47520.0	48395.0	9.465813936117328	8.0	6.0	7.0	9.0	21.0	2.5402823412965647	1908.5517214850224	2.5402823412965647	1943.6944562556323	2.587057321276247
exp1	Position_1	31	21	21.0	0.35	0.0058333333333333	0.3785831724598417	6386.000000000003	10066.000000000004	53.63761146513221	53.0	40.0	47.0	59.0	69.0	2.117060878195772	255.46235239701096	0.3400203910404216	402.6752332020533	0.5359607353919329	49.28604310525215	49.0	37.0	44.0	54.0	62.0	145.0	59.94130434782609	56.0	8.0	29.0	44.0	74.0	102.04999999999995	55146.0	0.4378931525275414	39761.0	40681.0	9.465813936117328	8.0	6.0	7.0	9.0	21.0	2.117060878195772	1590.5791721981757	2.117060878195772	1627.382392399436	2.1660459642836494
exp1	Position_1	32	21	21.0	0.35	0.0058333333333333	0.4198524153512998	11616.999999999996	14472.999999999996	53.63761146513221	53.0	40.0	47.0	59.0	69.0	1.656828666915379	632.6934038516898	0.8421149205265991	788.2389286343727	1.04914601401235	49.28604310525215	49.0	37.0	44.0	54.0	62.0	177.0	69.2703081232493	62.0	21.0	35.0	50.0	80.75	133.70000000000005	49459.0	0.4400848423105576	22856.0	23570.0	9.465813936117328	8.0	6.0	7.0	9.0	21.0	1.656828666915379	1244.7999000115542	1.656828666915379	1283.686281207225	1.7085864402868165
exp1	Position_1	35	21	21.0	0.35	0.0058333333333333	0.3616165560155661	4593.999999999999	5121.999999999999	53.63761146513221	53.0	40.0	47.0	59.0	69.0	1.2551760254573436	3403.21327894379	4.529676874274184	3794.353159501544	5.050284055296554	49.28604310525215	49.0	37.0	44.0	54.0	62.0	168.0	87.8030303030303	81.0	39.0	49.0	61.75	107.25	144.34999999999997	11590.0	0.1595652647803274	1273.0	1405.0	9.465813936117328	8.0	6.0	7.0	9.0	21.0	1.2551760254573436	943.032325662918	1.2551760254573436	1040.8172958023565	1.3853278207129365
exp1	Position_1	36	21	21.0	0.35	0.0058333333333333	0.3392765430766974	7226.000000000003	9018.000000000004	53.63761146513221	53.0	40.0	47.0	59.0	69.0	2.927126075880275	916.1931199277695	1.2194530426238612	1143.4029276928627	1.5218692967592002	49.28604310525215	49.0	37.0	44.0	54.0	62.0	157.0	69.12946428571429	64.0	26.0	41.0	53.0	79.0	120.0	30970.0	0.5628409263006742	17345.0	17793.0	9.465813936117328	8.0	6.0	7.0	9.0	21.0	2.927126075880275	2199.1931449138056	2.927126075880275	2255.9955968550785	3.0027301394141093
exp1	Position_1	1	22	22.0	0.3666666666666666	0.0061111111111111	0.3237887669506847	8945.000000000005	17800.000000000007	52.99979168185653	53.0	38.0	47.0	58.0	69.0	1.5343999298955362	130.41877174982213	0.1735873851990132	259.5253367408422	0.3454282232020609	48.18884703912953	48.0	36.0	43.0	53.0	62.0	126.0	58.05081874647093	57.0	0.0	29.0	46.0	69.0	93.0	102808.0	0.5239714232840632	79068.0	80839.0	9.742809975028578	8.0	6.0	7.0	9.0	23.0	1.5343999298955362	1152.8173778328596	1.5343999298955362	1178.6386908310635	1.5687680974961458
exp1	Position_1	2	22	22.0	0.3666666666666666	0.0061111111111111	0.3838545299449376	20960.0	29870.0	52.99979168185653	53.0	38.0	47.0	58.0	69.0	2.332114912260058	312.09201159670107	0.4153944674352091	444.760896297398	0.5919767529718367	48.18884703912953	48.0	36.0	43.0	53.0	62.0	209.0	64.76206509539843	59.0	26.0	39.05000000000001	50.0	71.0	108.0	115406.0	0.5102796110539629	117674.0	119456.0	9.742809975028578	8.0	6.0	7.0	9.0	23.0	2.332114912260058	1752.152450984266	2.332114912260058	1778.686227924405	2.367431369367383
exp1	Position_1	5	22	22.0	0.3666666666666666	0.0061111111111111	0.3265766613611491	7462.000000000002	15942.000000000002	52.99979168185653	53.0	38.0	47.0	58.0	69.0	2.04053733938575	117.03328956982818	0.1557713084174413	250.03279312814269	0.3327936476535579	48.18884703912953	48.0	36.0	43.0	53.0	62.0	148.0	57.3997641509434	56.0	13.0	31.0	45.0	67.0	92.0	97350.0	0.4409819571719119	97749.0	99445.0	9.742809975028578	8.0	6.0	7.0	9.0	23.0	2.04053733938575	1533.0859048728405	2.04053733938575	1559.6858055845032	2.0759418072329736
exp1	Position_1	6	22	22.0	0.3666666666666666	0.0061111111111111	0.4372494089816897	20125.0	27940.0	52.99979168185653	53.0	38.0	47.0	58.0	69.0	1.4176322995917237	363.88311198354944	0.4843284220501043	505.1872868979066	0.6724042788611138	48.18884703912953	48.0	36.0	43.0	53.0	62.0	224.0	65.87587971849008	59.0	2.0	35.0	48.0	72.0	130.0	102964.0	0.5071664447313726	58905.99999999999	60468.99999999999	9.742809975028578	8.0	6.0	7.0	9.0	23.0	1.4176322995917237	1065.0881289194017	1.4176322995917237	1093.3489639022732	1.4552474709539256
exp1	Position_1	10	22	22.0	0.3666666666666666	0.0061111111111111	0.4978890913176318	24536.99999999999	32646.99999999999	52.99979168185653	53.0	38.0	47.0	58.0	69.0	1.2923732503410652	393.64409878271096	0.5239402954797883	523.7518397913016	0.6971136987622223	48.18884703912953	48.0	36.0	43.0	53.0	62.0	223.0	68.1276202219482	61.0	1.0	26.0	47.0	80.0	142.0	110503.0	0.4354763000912169	60524.0	62146.0	9.742809975028578	8.0	6.0	7.0	9.0	23.0	1.2923732503410652	970.9791512705224	1.2923732503410652	997.0006994722404	1.327007930997552
exp1	Position_1	11	22	22.0	0.3666666666666666	0.0061111111111111	0.3504863839887717	10945.999999999996	19026.0	52.99979168185653	53.0	38.0	47.0	58.0	69.0	1.9870004902737144	189.7740841018341	0.2525893059395411	329.8594668483003	0.4390429503750877	48.18884703912953	48.0	36.0	43.0	53.0	62.0	154.0	59.773514851485146	56.0	14.0	33.0	46.0	68.0	102.0	96594.0	0.537256893176511	86107.0	87723.0	9.742809975028578	8.0	6.0	7.0	9.0	23.0	1.9870004902737144	1492.8628777413328	1.9870004902737144	1520.879954290626	2.024291219160824
exp1	Position_1	12	22	22.0	0.3666666666666666	0.0061111111111111	0.4827290978989487	22151.00000000001	29991.00000000001	52.99979168185653	53.0	38.0	47.0	58.0	69.0	1.6883038495168623	400.1792336153304	0.5326385599420048	541.8164143992313	0.7211576475653769	48.18884703912953	48.0	36.0	43.0	53.0	62.0	185.0	67.12691326530613	59.0	0.0	27.0	45.0	81.0	136.0	105255.0	0.4159476732741614	70212.0	71780.0	9.742809975028578	8.0	6.0	7.0	9.0	23.0	1.6883038495168623	1268.447670561129	1.6883038495168623	1296.775106717909	1.726007667041537
exp1	Position_1	13	22	22.0	0.3666666666666666	0.0061111111111111	0.3783145274373587	10573.999999999998	18219.0	52.99979168185653	53.0	38.0	47.0	58.0	69.0	2.343655145459025	186.46163675513	0.248180438521078	321.27336486114183	0.4276148486301797	48.18884703912953	48.0	36.0	43.0	53.0	62.0	172.0	59.91563113145847	55.0	15.0	32.0	46.0	69.0	108.0	91611.0	0.4244964391747451	99854.0	101383.0	9.742809975028578	8.0	6.0	7.0	9.0	23.0	2.343655145459025	1760.8227989925058	2.343655145459025	1787.785144613708	2.379542027480845
exp1	Position_1	14	22	22.0	0.3666666666666666	0.0061111111111111	0.4269520814380607	16887.0	25872.0	52.99979168185653	53.0	38.0	47.0	58.0	69.0	1.877316408583184	255.8363456543921	0.3405181760659959	391.9581888298948	0.52169634933259	48.18884703912953	48.0	36.0	43.0	53.0	62.0	182.0	62.39732888146912	56.0	0.0	28.80000000000001	44.0	75.0	117.0	112128.0	0.4612318058736097	93100.0	94897.0	9.742809975028578	8.0	6.0	7.0	9.0	23.0	1.877316408583184	1410.4556037439395	1.877316408583184	1437.6799723790402	1.9135520432365023
exp1	Position_1	16	22	22.0	0.3666666666666666	0.0061111111111111	0.5597710575045967	15637.000000000004	23777.000000000004	52.99979168185653	53.0	38.0	47.0	58.0	69.0	1.7608434901328436	240.9295549487492	0.3206772376367851	366.3478946099896	0.4876090477258962	48.18884703912953	48.0	36.0	43.0	53.0	62.0	201.0	62.60503685503686	55.0	0.0	20.0	40.0	75.0	140.0	101921.0	0.5612168147044816	85863.0	87491.0	9.742809975028578	8.0	6.0	7.0	9.0	23.0	1.7608434901328436	1322.9477762079966	1.7608434901328436	1348.0314441402447	1.7942298521506657
exp1	Position_1	17	22	22.0	0.3666666666666666	0.0061111111111111	0.4925508846329035	19557.000000000007	26972.000000000007	52.99979168185653	53.0	38.0	47.0	58.0	69.0	2.300973281686597	375.416587863719	0.4996794784466099	517.7550855376708	0.6891320188506397	48.18884703912953	48.0	36.0	43.0	53.0	62.0	200.0	66.18745785569791	59.0	8.0	27.0	44.0	77.0	139.89999999999986	98156.0	0.6243158415490039	90058.0	91541.0	9.742809975028578	8.0	6.0	7.0	9.0	23.0	2.300973281686597	1728.755283010216	2.300973281686597	1757.2229825450063	2.338863789767403
exp1	Position_1	18	22	22.0	0.3666666666666666	0.0061111111111111	0.3861985174544774	6665.999999999995	13130.999999999996	52.99979168185653	53.0	38.0	47.0	58.0	69.0	2.764676581148737	164.00823785333588	0.21829496458279	323.07113280110326	0.4300076777582684	48.18884703912953	48.0	36.0	43.0	53.0	62.0	159.0	58.15545243619489	56.0	8.0	26.0	44.0	71.0	99.0	75195.0	0.4397975563233382	84424.0	85717.0	9.742809975028578	8.0	6.0	7.0	9.0	23.0	2.764676581148737	2077.142435123018	2.764676581148737	2108.9550141125715	2.8070191237838324
exp1	Position_1	19	22	22.0	0.3666666666666666	0.0061111111111111	0.4157143149372888	13248.000000000004	19198.000000000004	52.99979168185653	53.0	38.0	47.0	58.0	69.0	1.6009922168591522	334.5653059285103	0.4453064221908472	484.8267469214629	0.645304400152467	48.18884703912953	48.0	36.0	43.0	53.0	62.0	178.0	64.1327731092437	59.0	19.0	33.0	46.0	75.0	118.54999999999995	76318.0	0.3512110487619596	47630.00000000001	48820.00000000001	9.742809975028578	8.0	6.0	7.0	9.0	23.0	1.6009922168591522	1202.8491486545097	1.6009922168591522	1232.9014368531002	1.6409918124514762
exp1	Position_1	20	22	22.0	0.3666666666666666	0.0061111111111111	0.2975575198463099	4547.999999999995	10817.999999999996	52.99979168185653	53.0	38.0	47.0	58.0	69.0	3.813596384557447	119.85707899416632	0.1595297721412353	285.09540029878895	0.379461977797688	48.18884703912953	48.0	36.0	43.0	53.0	62.0	132.0	56.6267942583732	55.0	14.0	32.0	44.0	68.75	86.0	71010.0	0.4251678734626222	108721.0	109975.0	9.742809975028578	8.0	6.0	7.0	9.0	23.0	3.813596384557447	2865.211408382755	3.813596384557447	2898.25907264368	3.857582825688737
exp1	Position_1	21	22	22.0	0.3666666666666666	0.0061111111111111	0.5192765966331477	3477.9999999999973	10567.999999999998	52.99979168185653	53.0	38.0	47.0	58.0	69.0	1.5445983203762104	73.67922558711666	0.0980670492564522	223.87638182997395	0.2979794642156952	48.18884703912953	48.0	36.0	43.0	53.0	62.0	163.0	55.45275035260931	52.0	0.0	14.0	36.0	70.0	112.14999999999986	78632.0	0.7821816347017606	54780.0	56198.0	9.742809975028578	8.0	6.0	7.0	9.0	23.0	1.5445983203762104	1160.479579546364	1.5445983203762104	1190.5190107949354	1.5845808033680588
exp1	Position_1	22	22	22.0	0.3666666666666666	0.0061111111111111	0.4950067064430481	5860.000000000005	14625.000000000004	52.99979168185653	53.0	38.0	47.0	58.0	69.0	2.144795896039484	91.34168159624224	0.1215757782045984	227.964521048642	0.3034207775157425	48.18884703912953	48.0	36.0	43.0	53.0	62.0	151.0	56.34284084426697	55.0	0.0	14.0	37.0	72.0	106.0	98769.0	0.5055291535248752	103380.0	105133.0	9.742809975028578	8.0	6.0	7.0	9.0	23.0	2.144795896039484	1611.416901607426	2.144795896039484	1638.741469497906	2.1811648959017127
exp1	Position_1	23	22	22.0	0.3666666666666666	0.0061111111111111	0.4693517104601169	25309.0	32609.0	52.99979168185653	53.0	38.0	47.0	58.0	69.0	2.142081045159669	471.8361490386779	0.6280139143704802	607.9301823067781	0.8091550726503216	48.18884703912953	48.0	36.0	43.0	53.0	62.0	194.0	70.33493150684932	62.0	14.0	32.0	46.0	85.0	141.0	102689.0	0.678634039423052	86325.99999999999	87785.99999999999	9.742809975028578	8.0	6.0	7.0	9.0	23.0	2.142081045159669	1609.3771939591804	2.142081045159669	1636.5960006128005	2.178309276815637
exp1	Position_1	24	22	22.0	0.3666666666666666	0.0061111111111111	0.4531122279314146	450.9999999999973	6175.999999999997	52.99979168185653	53.0	38.0	47.0	58.0	69.0	1.836593324885435	12.7591902745065	0.0169824822553681	174.72452136441814	0.2325583379360405	48.18884703912953	48.0	36.0	43.0	53.0	62.0	139.0	53.393886462882094	53.0	0.0	14.0	36.0	69.0	95.0	61136.0	0.4800710270449587	48774.0	49919.0	9.742809975028578	8.0	6.0	7.0	9.0	23.0	1.836593324885435	1379.8597482234672	1.836593324885435	1412.2528144414496	1.8797084960215693
exp1	Position_1	25	22	22.0	0.3666666666666666	0.0061111111111111	0.431243101064584	-1218.0000000000027	5441.999999999997	52.99979168185653	53.0	38.0	47.0	58.0	69.0	1.6661364897008852	-27.42582483643612	-0.0365037728572964	122.53804495885464	0.1630981378402355	48.18884703912953	48.0	36.0	43.0	53.0	62.0	123.0	52.085585585585584	52.0	0.0	14.0	37.0	66.0	90.45000000000005	69378.0	0.5916882906850899	55593.0	56925.0	9.742809975028578	8.0	6.0	7.0	9.0	23.0	1.6661364897008852	1251.7930050344744	1.6661364897008852	1281.7857789935324	1.7060568718403917
exp1	Position_1	26	22	22.0	0.3666666666666666	0.0061111111111111	0.3811833633207586	12940.000000000004	18495.000000000004	52.99979168185653	53.0	38.0	47.0	58.0	69.0	3.9872161258211287	391.0831333751737	0.5205316505223562	558.9708308944232	0.7439901759204772	48.18884703912953	48.0	36.0	43.0	53.0	62.0	169.0	64.64716471647165	60.0	14.0	32.0	47.0	78.0	109.0	71823.0	0.4907527301799521	99119.0	100230.0	9.742809975028578	8.0	6.0	7.0	9.0	23.0	3.9872161258211287	2995.6544897228614	3.9872161258211287	3029.232029226712	4.031907830900753
exp1	Position_1	29	22	22.0	0.3666666666666666	0.0061111111111111	0.4856711787087161	18419.000000000004	25024.000000000004	52.99979168185653	53.0	38.0	47.0	58.0	69.0	2.3228186253639325	401.1462434300111	0.5339256500053448	544.996123328769	0.7253898401505915	48.18884703912953	48.0	36.0	43.0	53.0	62.0	179.0	66.94322482967449	59.0	8.0	26.0	44.0	84.0	137.0	88432.0	0.5816167836599331	80131.0	81452.0	9.742809975028578	8.0	6.0	7.0	9.0	23.0	2.3228186253639325	1745.1680130457794	2.3228186253639325	1773.937989025531	2.361111463392981
exp1	Position_1	30	22	22.0	0.3666666666666666	0.0061111111111111	0.5125126981620044	10531.0	15556.0	52.99979168185653	53.0	38.0	47.0	58.0	69.0	2.676149020895	344.46547713495335	0.4584835500666228	508.831541383661	0.6772547815816528	48.18884703912953	48.0	36.0	43.0	53.0	62.0	169.0	63.47860696517413	55.0	0.0	22.0	41.0	81.0	133.0	63796.0	0.5779626639492834	61469.0	62474.0	9.742809975028578	8.0	6.0	7.0	9.0	23.0	2.676149020895	2010.630368816679	2.676149020895	2043.5035816664208	2.719903267198005
exp1	Position_1	31	22	22.0	0.3666666666666666	0.0061111111111111	0.4684814730479301	21256.000000000004	27731.000000000004	52.99979168185653	53.0	38.0	47.0	58.0	69.0	1.3551617680592176	463.5720716544743	0.6170144273721052	604.7853368013843	0.8049692832826425	48.18884703912953	48.0	36.0	43.0	53.0	62.0	192.0	69.41389961389962	62.0	1.0	29.0	47.0	85.0	138.0	89891.0	0.6687742437705743	46685.0	47980.0	9.742809975028578	8.0	6.0	7.0	9.0	23.0	1.3551617680592176	1018.1530939588412	1.3551617680592176	1046.3957469882232	1.392752739241325
exp1	Position_1	32	22	22.0	0.3666666666666666	0.0061111111111111	0.3358496433833042	6133.000000000003	10203.000000000002	52.99979168185653	53.0	38.0	47.0	58.0	69.0	1.8557276275556145	275.1680494718998	0.3662486738470986	457.7759022928082	0.6092997259517277	48.18884703912953	48.0	36.0	43.0	53.0	62.0	137.0	60.53439803439804	58.0	15.0	32.0	47.0	71.75	100.34999999999992	49275.0	0.4570973735620792	31075.0	31889.0	9.742809975028578	8.0	6.0	7.0	9.0	23.0	1.8557276275556145	1394.2356330245038	1.8557276275556145	1430.7572035886851	1.9043378379765403
exp1	Position_1	35	22	22.0	0.3666666666666666	0.0061111111111111	0.4884037732842458	8975.0	10990.0	52.99979168185653	53.0	38.0	47.0	58.0	69.0	1.756348731328519	1187.4020359526398	1.5804321098529637	1453.9886768935387	1.9352589289453	48.18884703912953	48.0	36.0	43.0	53.0	62.0	174.0	75.27047146401985	68.0	16.0	29.0	47.0	97.0	148.0	30334.0	0.6262855665863468	9974.000000000002	10377.000000000002	9.742809975028578	8.0	6.0	7.0	9.0	23.0	1.756348731328519	1319.5707973918252	1.756348731328519	1372.888125580005	1.8273140951469864
exp1	Position_1	36	22	22.0	0.3666666666666666	0.0061111111111111	0.3059641505475448	2838.0000000000023	6803.000000000002	52.99979168185653	53.0	38.0	47.0	58.0	69.0	2.446937563201166	138.6436309053622	0.184534672735037	332.34412299125387	0.4423500277013588	48.18884703912953	48.0	36.0	43.0	53.0	62.0	130.0	56.57881462799496	56.0	12.0	29.0	44.0	68.0	85.0	44867.0	0.4984779494765637	37632.0	38425.0	9.742809975028578	8.0	6.0	7.0	9.0	23.0	2.446937563201166	1838.420408115076	2.446937563201166	1877.1605065322544	2.4985006341944302
exp1	Position_1	37	22	22.0	0.3666666666666666	0.0061111111111111	0.404314933503046	6285.0	10520.0	52.99979168185653	53.0	38.0	47.0	58.0	69.0	2.6720294295942058	278.5780955174976	0.3707874451337892	466.2914184318337	0.6206338779327706	48.18884703912953	48.0	36.0	43.0	53.0	62.0	163.0	60.42030696576151	57.0	0.0	25.300000000000004	46.0	71.0	112.39999999999986	51176.0	0.4549422397554444	45292.0	46139.0	9.742809975028578	8.0	6.0	7.0	9.0	23.0	2.6720294295942058	2007.5352588987275	2.6720294295942058	2045.0779234815943	2.721998716154002
exp1	Position_1	40	22	22.0	0.3666666666666666	0.0061111111111111	0.3777684841684529	2980.0	4030.0	52.99979168185653	53.0	38.0	47.0	58.0	69.0	2.302321775661944	1186.354409884604	1.579037719556408	1604.365191890924	2.13541007040682	48.18884703912953	48.0	36.0	43.0	53.0	62.0	141.0	67.19047619047619	67.0	15.0	27.450000000000003	48.0	84.0	108.54999999999998	14110.0	0.495956411569565	4345.0	4555.0	9.742809975028578	8.0	6.0	7.0	9.0	23.0	2.302321775661944	1729.7684264928205	2.302321775661944	1813.370582894084	2.4135962458320264
exp1	Position_1	41	22	22.0	0.3666666666666666	0.0061111111111111	0.3716821309945118	-1187.999999999999	722.000000000001	52.99979168185653	53.0	38.0	47.0	58.0	69.0	4.651046873158195	-174.89668108876867	-0.232787482529151	106.2924273956997	0.1414752208636763	48.18884703912953	48.0	36.0	43.0	53.0	62.0	93.0	49.89005235602095	53.0	3.0	11.0	41.0	63.0	76.0	19058.0	0.417372704738521	23736.000000000004	24118.000000000004	9.742809975028578	8.0	6.0	7.0	9.0	23.0	4.651046873158195	3494.400355490755	4.651046873158195	3550.6381771876486	4.72589941383676
exp1	Position_1	1	23	23.0	0.3833333333333333	0.0063888888888888	0.3239700941876786	11033.000000000004	17617.000000000004	53.03193965403754	52.0	38.0	47.0	58.0	69.0	1.7823903109933348	187.557949745796	0.2496396311116544	299.48412949077203	0.3986133763522175	48.33155471856037	48.0	36.0	43.0	53.0	62.0	128.0	58.70291616038882	57.0	7.0	29.0	46.0	69.0	94.0	96625.0	0.424651728957177	78774.0	80420.0	10.101280620089728	8.0	6.0	7.0	9.0	26.0	1.7823903109933348	1339.136221632859	1.7823903109933348	1367.1177665691023	1.819633747303476
exp1	Position_1	2	23	23.0	0.3833333333333333	0.0063888888888888	0.3215782409525419	16247.000000000004	23447.000000000004	53.03193965403754	52.0	38.0	47.0	58.0	69.0	2.3009940861107787	226.7851516721188	0.3018510368755901	327.286973056944	0.4356189611387924	48.33155471856037	48.0	36.0	43.0	53.0	62.0	195.0	61.02611111111111	57.0	24.0	38.0	49.0	69.0	96.0	109847.0	0.4543981454924448	123850.0	125650.0	10.101280620089728	8.0	6.0	7.0	9.0	26.0	2.3009940861107787	1728.7709136820276	2.3009940861107787	1753.896369028234	2.33443606717658
exp1	Position_1	5	23	23.0	0.3833333333333333	0.0063888888888888	0.3404897154192536	9410.999999999998	16046.999999999998	53.03193965403754	52.0	38.0	47.0	58.0	69.0	2.2445767950179083	148.92563025424317	0.1982200138683976	253.9379012527723	0.3379913465674399	48.33155471856037	48.0	36.0	43.0	53.0	62.0	145.0	57.67269439421338	55.0	11.0	28.90000000000001	45.0	68.0	95.0	95679.0	0.4342230569256964	106567.0	108226.0	10.101280620089728	8.0	6.0	7.0	9.0	26.0	2.2445767950179083	1686.3837678571813	2.2445767950179083	1712.6368356068135	2.2795196281926686
exp1	Position_1	6	23	23.0	0.3833333333333333	0.0063888888888888	0.4035962567705408	20588.000000000007	26952.000000000007	53.03193965403754	52.0	38.0	47.0	58.0	69.0	1.6378069585364023	364.29368211200574	0.4848748908910796	476.9012687139488	0.6347555886582659	48.33155471856037	48.0	36.0	43.0	53.0	62.0	186.0	64.94028912633564	61.0	11.0	30.0	47.0	77.0	117.0	103320.0	0.4936044323469387	69542.0	71133.0	10.101280620089728	8.0	6.0	7.0	9.0	26.0	1.6378069585364023	1230.5086089679958	1.6378069585364023	1258.6605056184817	1.6752771329781988
exp1	Position_1	10	23	23.0	0.3833333333333333	0.0063888888888888	0.4826699019571245	25245.0	31429.0	53.03193965403754	52.0	38.0	47.0	58.0	69.0	1.3385429089985077	439.7039421986535	0.5852459470664078	547.4135551341446	0.7286074418835465	48.33155471856037	48.0	36.0	43.0	53.0	62.0	206.0	68.32923673997412	61.0	12.0	30.0	46.0	80.0	141.0	105637.0	0.4160856721321924	57739.0	59285.0	10.101280620089728	8.0	6.0	7.0	9.0	26.0	1.3385429089985077	1005.6670991724328	1.3385429089985077	1032.5945024063055	1.3743832827027924
exp1	Position_1	11	23	23.0	0.3833333333333333	0.0063888888888888	0.3905911028309919	17717.000000000004	24221.000000000004	53.03193965403754	52.0	38.0	47.0	58.0	69.0	2.1903238924925947	302.97092884603586	0.4032543062940737	414.1930839069727	0.5512909946801805	48.33155471856037	48.0	36.0	43.0	53.0	62.0	191.0	62.89606396063961	57.0	17.0	35.0	47.0	72.0	114.0	102269.0	0.5493393103445452	96232.0	97858.0	10.101280620089728	8.0	6.0	7.0	9.0	26.0	2.1903238924925947	1645.6227591980428	2.1903238924925947	1673.428297963277	2.2273330645891214
exp1	Position_1	12	23	23.0	0.3833333333333333	0.0063888888888888	0.4625007841773372	23747.0	29875.0	53.03193965403754	52.0	38.0	47.0	58.0	69.0	1.4663739422652138	432.34846771824624	0.5754558105329857	543.9175674014657	0.7239542822113508	48.33155471856037	48.0	36.0	43.0	53.0	62.0	206.0	67.50065274151436	59.0	11.0	32.0	47.0	79.0	136.0	103411.0	0.4969431790001302	60511.99999999999	62043.99999999999	10.101280620089728	8.0	6.0	7.0	9.0	26.0	1.4663739422652138	1101.7084464802508	1.4663739422652138	1129.6007214010556	1.503498560184805
exp1	Position_1	13	23	23.0	0.3833333333333333	0.0063888888888888	0.396257186922824	13965.999999999996	20166.0	53.03193965403754	52.0	38.0	47.0	58.0	69.0	1.997696995287357	240.29943376752087	0.3198385463445704	346.9768281079642	0.4618261582117003	48.33155471856037	48.0	36.0	43.0	53.0	62.0	193.0	61.01032258064516	55.0	16.0	33.0	45.0	71.0	112.0	94566.0	0.4525569597230029	87231.0	88781.0	10.101280620089728	8.0	6.0	7.0	9.0	26.0	1.997696995287357	1500.8993202760007	1.997696995287357	1527.5686688611115	2.03319389825414
exp1	Position_1	14	23	23.0	0.3833333333333333	0.0063888888888888	0.4123219504804999	14220.999999999996	21165.0	53.03193965403754	52.0	38.0	47.0	58.0	69.0	1.894387250984286	228.78097529246384	0.3045074781142693	340.4928867213977	0.4531960322261804	48.33155471856037	48.0	36.0	43.0	53.0	62.0	173.0	60.191820276497694	55.0	4.0	26.0	44.0	72.0	110.0	104493.0	0.5444563243836883	88471.0	90207.0	10.101280620089728	8.0	6.0	7.0	9.0	26.0	1.894387250984286	1423.2811803037462	1.894387250984286	1451.2091581609795	1.931559389512264
exp1	Position_1	16	23	23.0	0.3833333333333333	0.0063888888888888	0.5191641098028299	18966.0	25046.0	53.03193965403754	52.0	38.0	47.0	58.0	69.0	1.5891895466995891	324.28370715367447	0.4316216142215406	428.2405214262855	0.569988134018386	48.33155471856037	48.0	36.0	43.0	53.0	62.0	200.0	64.47763157894737	58.0	7.0	26.0	44.0	71.0	148.0	98006.0	0.6568623354649552	69831.0	71351.0	10.101280620089728	8.0	6.0	7.0	9.0	26.0	1.5891895466995891	1193.9816278734706	1.5891895466995891	1219.9708314416234	1.6237811766488006
exp1	Position_1	17	23	23.0	0.3833333333333333	0.0063888888888888	0.5291562469165279	23049.00000000001	29093.00000000001	53.03193965403754	52.0	38.0	47.0	58.0	69.0	2.4272260835627915	434.0621388201709	0.5777367067696474	547.8836307299765	0.7292331125015987	48.33155471856037	48.0	36.0	43.0	53.0	62.0	204.0	67.25413633355394	60.0	5.0	23.0	44.0	78.0	146.5	101621.0	0.6209082508058303	96835.0	98346.0	10.101280620089728	8.0	6.0	7.0	9.0	26.0	2.4272260835627915	1823.610881715095	2.4272260835627915	1852.0662546925464	2.465100184995779
exp1	Position_1	18	23	23.0	0.3833333333333333	0.0063888888888888	0.3555030588256039	5688.000000000003	10488.000000000002	53.03193965403754	52.0	38.0	47.0	58.0	69.0	2.878832675385178	154.1277332448229	0.2051440129488593	284.19333091977893	0.3782613234542257	48.33155471856037	48.0	36.0	43.0	53.0	62.0	136.0	56.74	56.0	6.0	27.0	42.75	69.0	93.0	68088.0	0.440797682866425	79821.0	81021.0	10.101280620089728	8.0	6.0	7.0	9.0	26.0	2.878832675385178	2162.909598335972	2.878832675385178	2195.425997754711	2.92211200301152
exp1	Position_1	19	23	23.0	0.3833333333333333	0.0063888888888888	0.3285090912864287	6369.999999999996	10977.999999999996	53.03193965403754	52.0	38.0	47.0	58.0	69.0	1.6542901642010792	171.0612191448392	0.2276824826817809	294.80534753093326	0.3923859175636722	48.33155471856037	48.0	36.0	43.0	53.0	62.0	124.0	57.529513888888886	56.0	11.0	27.0	45.0	69.0	92.0	66274.0	0.3241290085114681	46283.0	47435.0	10.101280620089728	8.0	6.0	7.0	9.0	26.0	1.6542901642010792	1242.892685350172	1.6542901642010792	1273.8287174466957	1.695466022921552
exp1	Position_1	20	23	23.0	0.3833333333333333	0.0063888888888888	0.296146662915505	3755.9999999999977	8899.999999999998	53.03193965403754	52.0	38.0	47.0	58.0	69.0	2.9376941480104217	92.4654720960538	0.1230715433598475	219.100825786709	0.2916231991221096	48.33155471856037	48.0	36.0	43.0	53.0	62.0	122.0	54.92068429237947	55.0	12.0	29.0	43.0	66.0	82.0	70628.0	0.4637903205971658	89655.00000000001	90941.0	10.101280620089728	8.0	6.0	7.0	9.0	26.0	2.9376941480104217	2207.1330939221803	2.9376941480104217	2238.791932344844	2.979832061950987
exp1	Position_1	21	23	23.0	0.3833333333333333	0.0063888888888888	0.532154008679119	3596.0000000000027	9260.000000000004	53.03193965403754	52.0	38.0	47.0	58.0	69.0	1.6997253671113106	75.71258894860654	0.1007734558905953	194.96623294329703	0.2595000560475284	48.33155471856037	48.0	36.0	43.0	53.0	62.0	175.0	54.53954802259887	51.0	1.0	14.0	35.0	69.0	111.0	77228.0	0.7336633339478342	60653.00000000001	62069.00000000001	10.101280620089728	8.0	6.0	7.0	9.0	26.0	1.6997253671113106	1277.0288257785955	1.6997253671113106	1306.842236777268	1.7394070171505438
exp1	Position_1	22	23	23.0	0.3833333333333333	0.0063888888888888	0.5226848055345619	6526.999999999999	13259.0	53.03193965403754	52.0	38.0	47.0	58.0	69.0	2.169088499613773	103.88051131801392	0.1382649605642765	211.02370148085592	0.2808725466710192	48.33155471856037	48.0	36.0	43.0	53.0	62.0	172.0	55.87819370172311	53.0	0.0	13.0	36.0	72.0	109.89999999999986	94043.0	0.5058205530538006	102395.0	104078.0	10.101280620089728	8.0	6.0	7.0	9.0	26.0	2.169088499613773	1629.668294225224	2.169088499613773	1656.4540917659344	2.2047403961404584
exp1	Position_1	23	23	23.0	0.3833333333333333	0.0063888888888888	0.4399605561676624	25346.0	31494.0	53.03193965403754	52.0	38.0	47.0	58.0	69.0	2.0419294195330098	451.5946353648936	0.6010724596706734	561.1347528675909	0.7468703560667634	48.33155471856037	48.0	36.0	43.0	53.0	62.0	188.0	68.49056603773585	60.0	20.0	33.0	47.0	81.0	135.0	105270.0	0.7093462354615695	86104.00000000001	87641.00000000001	10.101280620089728	8.0	6.0	7.0	9.0	26.0	2.0419294195330098	1534.1317952915176	2.0419294195330098	1561.516824667192	2.0783788936320327
exp1	Position_1	24	23	23.0	0.3833333333333333	0.0063888888888888	0.549657586769082	20694.0	26254.0	53.03193965403754	52.0	38.0	47.0	58.0	69.0	1.775522284833793	410.61599758796217	0.5465298927895776	520.9390355018053	0.6933698562529028	48.33155471856037	48.0	36.0	43.0	53.0	62.0	191.0	66.88776978417266	60.0	2.0	17.450000000000003	41.0	84.75	142.0	92974.0	0.5765756394201235	67229.0	68619.0	10.101280620089728	8.0	6.0	7.0	9.0	26.0	1.775522284833793	1333.9761719262156	1.775522284833793	1361.5569314046763	1.8122322756996243
exp1	Position_1	25	23	23.0	0.3833333333333333	0.0063888888888888	0.4349222749557385	699.9999999999983	6831.999999999998	53.03193965403754	52.0	38.0	47.0	58.0	69.0	1.627128789440402	12.529505398924517	0.0166767716859685	122.28797269350356	0.1627652916550532	48.33155471856037	48.0	36.0	43.0	53.0	62.0	128.0	52.45662100456621	52.0	1.0	16.0	36.0	69.0	93.0	80416.0	0.5054292245375797	68298.0	69831.0	10.101280620089728	8.0	6.0	7.0	9.0	26.0	1.627128789440402	1222.4859424796412	1.627128789440402	1249.9255593032858	1.6636509194326734
exp1	Position_1	26	23	23.0	0.3833333333333333	0.0063888888888888	0.3738432432566601	14444.000000000002	18932.0	53.03193965403754	52.0	38.0	47.0	58.0	69.0	3.8465042972754193	426.2804063928999	0.5673792209089497	558.7330832062017	0.7436737337474545	48.33155471856037	48.0	36.0	43.0	53.0	62.0	180.0	64.87344028520499	59.0	15.0	34.0	48.0	78.0	113.95000000000005	72788.0	0.4642661356659733	97922.0	99044.0	10.101280620089728	8.0	6.0	7.0	9.0	26.0	3.8465042972754193	2889.935610274545	3.8465042972754193	2923.048779477871	3.890577925485045
exp1	Position_1	29	23	23.0	0.3833333333333333	0.0063888888888888	0.4871720578215754	22388.0	28204.0	53.03193965403754	52.0	38.0	47.0	58.0	69.0	2.1728826157386467	411.8131903603173	0.5481233563695823	518.7948553208143	0.6905159524320038	48.33155471856037	48.0	36.0	43.0	53.0	62.0	192.0	67.39752407152682	59.0	5.0	26.0	45.0	83.0	138.0	97996.0	0.5411975216261614	88751.00000000001	90205.0	10.101280620089728	8.0	6.0	7.0	9.0	26.0	2.1728826157386467	1632.518869826181	2.1728826157386467	1659.2642860663052	2.208480764754252
exp1	Position_1	30	23	23.0	0.3833333333333333	0.0063888888888888	0.5558315469751782	12473.0	16761.0	53.03193965403754	52.0	38.0	47.0	58.0	69.0	2.68237731090396	367.6122614710114	0.4892919200179162	493.99094961241263	0.6575019539341211	48.33155471856037	48.0	36.0	43.0	53.0	62.0	197.0	63.63526119402985	58.0	0.0	19.0	37.0	79.0	138.44999999999993	68217.0	0.6119051693767682	68379.0	69451.0	10.101280620089728	8.0	6.0	7.0	9.0	26.0	2.68237731090396	2015.3097752847184	2.68237731090396	2046.9044473200688	2.724429819383011
exp1	Position_1	31	23	23.0	0.3833333333333333	0.0063888888888888	0.4889265273574453	12298.0	17678.0	53.03193965403754	52.0	38.0	47.0	58.0	69.0	1.6098868080708355	273.4543332706152	0.3639677175831887	393.0822656983196	0.5231924956444634	48.33155471856037	48.0	36.0	43.0	53.0	62.0	157.0	61.14349442379182	57.0	2.0	17.0	41.0	76.0	118.0	82238.0	0.5556800566253859	54396.0	55741.0	10.101280620089728	8.0	6.0	7.0	9.0	26.0	1.6098868080708355	1209.5317866798164	1.6098868080708355	1239.4387697867426	1.649693002586154
exp1	Position_1	32	23	23.0	0.3833333333333333	0.0063888888888888	0.34199895302866	6441.999999999997	10097.999999999998	53.03193965403754	52.0	38.0	47.0	58.0	69.0	2.004889118177121	250.2799277775274	0.333122583871889	392.3201972520137	0.5221781825424302	48.33155471856037	48.0	36.0	43.0	53.0	62.0	130.0	59.04814004376368	57.0	2.0	29.0	45.0	72.0	96.0	53970.0	0.3995041118619419	38771.0	39685.0	10.101280620089728	8.0	6.0	7.0	9.0	26.0	2.004889118177121	1506.3028686529833	2.004889118177121	1541.8129360216049	2.052153017844756
exp1	Position_1	35	23	23.0	0.3833333333333333	0.0063888888888888	0.516381977662843	14880.999999999998	18333.0	53.03193965403754	52.0	38.0	47.0	58.0	69.0	2.1056828623424124	612.8227523397119	0.8156670833641564	754.9814877121119	1.0048803601448209	48.33155471856037	48.0	36.0	43.0	53.0	62.0	172.0	69.2433371958285	63.0	2.0	20.0	43.0	90.0	141.89999999999998	59757.0	0.7196725838616257	38416.0	39279.0	10.101280620089728	8.0	6.0	7.0	9.0	26.0	2.1056828623424124	1582.030700482654	2.1056828623424124	1617.570384325754	2.1529861815375786
exp1	Position_1	36	23	23.0	0.3833333333333333	0.0063888888888888	0.3670429517046573	5041.999999999999	9361.999999999998	53.03193965403754	52.0	38.0	47.0	58.0	69.0	2.009212401601351	154.40956382456744	0.2055191294504992	286.7081191046411	0.3816085065282772	48.33155471856037	48.0	36.0	43.0	53.0	62.0	130.0	56.66851851851852	54.0	8.0	25.0	43.0	69.0	93.0	61202.0	0.5207817728569423	49292.0	50372.0	10.101280620089728	8.0	6.0	7.0	9.0	26.0	2.009212401601351	1509.5510154781	2.009212401601351	1542.6256542981184	2.053234745870796
exp1	Position_1	37	23	23.0	0.3833333333333333	0.0063888888888888	0.4343579457671321	7323.999999999997	11047.999999999998	53.03193965403754	52.0	38.0	47.0	58.0	69.0	3.064243432297841	281.6146677638541	0.3748291227936897	424.8059597835965	0.5654167324719669	48.33155471856037	48.0	36.0	43.0	53.0	62.0	169.0	59.86680988184747	56.0	8.0	26.0	42.0	72.0	114.0	55736.0	0.4029071159796974	59874.0	60805.0	10.101280620089728	8.0	6.0	7.0	9.0	26.0	3.064243432297841	2302.21144425082	3.064243432297841	2338.009267255756	3.1118903347174105
exp1	Position_1	40	23	23.0	0.3833333333333333	0.0063888888888888	0.4911780856676784	6216.0	8600.0	53.03193965403754	52.0	38.0	47.0	58.0	69.0	1.8912188296590853	451.78100980401945	0.6013205240491498	625.0509466400526	0.83194280997791	48.33155471856037	48.0	36.0	43.0	53.0	62.0	164.0	62.42953020134228	58.5	0.0	18.75	42.0	77.0	126.25	37208.0	0.5811064351976268	19550.0	20146.0	10.101280620089728	8.0	6.0	7.0	9.0	26.0	1.8912188296590853	1420.900698466631	1.8912188296590853	1464.2181826756394	1.948874401141276
exp1	Position_1	41	23	23.0	0.3833333333333333	0.0063888888888888	0.3856705718130593	918.0000000000006	3674.000000000001	53.03193965403754	52.0	38.0	47.0	58.0	69.0	3.771128455220462	55.23409737308478	0.0735165836035758	221.0567252164633	0.2942265012631127	48.33155471856037	48.0	36.0	43.0	53.0	62.0	121.0	53.33236574746009	53.0	5.0	22.0	38.0	66.0	91.0	36746.0	0.4267301183708775	47090.0	47779.0	10.101280620089728	8.0	6.0	7.0	9.0	26.0	3.771128455220462	2833.304624508236	3.771128455220462	2874.760281469081	3.826305934635346
exp1	Position_1	42	23	23.0	0.3833333333333333	0.0063888888888888	0.3012784948045002	4119.999999999999	7023.999999999999	53.03193965403754	52.0	38.0	47.0	58.0	69.0	4.998930519120632	232.6498535475188	0.3096569550717475	396.6341192518864	0.5279200127242608	48.33155471856037	48.0	36.0	43.0	53.0	62.0	151.0	57.67493112947658	56.0	20.0	32.25	46.25	67.0	86.0	41872.0	0.4307536954858564	66511.0	67237.0	10.101280620089728	8.0	6.0	7.0	9.0	26.0	4.998930519120632	3755.770487693938	4.998930519120632	3796.76655412003	5.05349628353376
exp1	Position_1	43	23	23.0	0.3833333333333333	0.0063888888888888	0.2744677934174203	6465.999999999999	8494.0	53.03193965403754	52.0	38.0	47.0	58.0	69.0	4.864952490111761	583.5974641870893	0.7767682248330158	766.6373122185489	1.0203942625628886	48.33155471856037	48.0	36.0	43.0	53.0	62.0	145.0	64.7534516765286	62.0	24.0	41.0	53.0	74.5	96.0	32830.0	0.443489019990613	40497.0	41004.0	10.101280620089728	8.0	6.0	7.0	9.0	26.0	4.864952490111761	3655.110811503953	4.864952490111761	3700.870773511818	4.925858999544229
exp1	Position_1	44	23	23.0	0.3833333333333333	0.0063888888888888	0.3385696507796596	3325.9999999999995	4694.0	53.03193965403754	52.0	38.0	47.0	58.0	69.0	1.9821868376193577	569.6645456681438	0.7582235102842995	803.9703479754262	1.0700845331552922	48.33155471856037	48.0	36.0	43.0	53.0	62.0	151.0	61.72514619883041	59.5	26.0	32.0	45.0	74.0	95.95	21110.0	0.540654090243954	8695.0	9037.0	10.101280620089728	8.0	6.0	7.0	9.0	26.0	1.9821868376193577	1489.246309255716	1.9821868376193577	1547.8227598325366	2.060152093337106
exp1	Position_1	45	23	23.0	0.3833333333333333	0.0063888888888888	0.4517108119566542	8742.999999999998	11738.999999999998	53.03193965403754	52.0	38.0	47.0	58.0	69.0	2.405247336476031	454.88317010090987	0.605449499404311	610.7598689025027	0.8129213855092311	48.33155471856037	48.0	36.0	43.0	53.0	62.0	166.0	63.67289719626168	58.0	17.0	27.0	44.0	77.0	126.0	47691.0	0.4730121686563124	34733.0	35482.0	10.101280620089728	8.0	6.0	7.0	9.0	26.0	2.405247336476031	1807.09792372354	2.405247336476031	1846.0670984239373	2.457115308002261
exp1	Position_1	1	24	24.0	0.4	0.0066666666666666	0.325122631546608	16199.999999999996	23284.0	52.972220593956	52.0	38.0	47.0	58.0	69.0	1.88730861074368	240.43331451282887	0.3200167416165752	345.57094414300667	0.4599549266543419	48.24733207784056	48.0	36.0	43.0	53.0	62.0	142.0	61.14737436476567	59.0	11.0	32.5	50.0	69.0	101.0	108292.0	0.4952310995290162	95540.0	97311.0	10.52776563998721	8.0	6.0	7.0	9.0	29.0	1.88730861074368	1417.9628931207208	1.88730861074368	1444.2473005282652	1.922293157003121
exp1	Position_1	2	24	24.0	0.4	0.0066666666666666	0.2556546852527399	13328.000000000004	20268.000000000007	52.972220593956	52.0	38.0	47.0	58.0	69.0	2.159950419599128	195.2702133830028	0.2599046540127767	296.94903097589287	0.3952391602289133	48.24733207784056	48.0	36.0	43.0	53.0	62.0	125.0	59.68184438040346	58.0	20.0	39.0	49.0	68.0	88.0	103548.0	0.4657617159254988	110763.0	112498.0	10.52776563998721	8.0	6.0	7.0	9.0	29.0	2.159950419599128	1622.802719458398	2.159950419599128	1648.2224238566205	2.1937840461531617
exp1	Position_1	5	24	24.0	0.4	0.0066666666666666	0.3105152248147996	7240.999999999996	13612.999999999996	52.972220593956	52.0	38.0	47.0	58.0	69.0	2.2932614569666243	124.09447950940375	0.1651697522270163	233.29625045732823	0.3105173093587038	48.24733207784056	48.0	36.0	43.0	53.0	62.0	136.0	56.54551161330822	56.0	11.0	29.0	45.0	67.0	88.39999999999986	90077.0	0.3707477618807949	100536.0	102129.0	10.52776563998721	8.0	6.0	7.0	9.0	29.0	2.2932614569666243	1722.9612749561416	2.2932614569666243	1750.2617176931228	2.329598346249546
exp1	Position_1	6	24	24.0	0.4	0.0066666666666666	0.3583040217814948	15175.999999999996	21556.0	52.972220593956	52.0	38.0	47.0	58.0	69.0	1.6850445967423755	272.12441397847016	0.3621975950053437	386.52568975486975	0.5144656930637316	48.24733207784056	48.0	36.0	43.0	53.0	62.0	137.0	61.51473354231975	59.0	7.0	28.0	46.0	74.0	102.0	98116.0	0.4258875860465987	70603.0	72198.0	10.52776563998721	8.0	6.0	7.0	9.0	29.0	1.6850445967423755	1265.9989457117774	1.6850445967423755	1294.5992646558773	1.7231116212569726
exp1	Position_1	10	24	24.0	0.4	0.0066666666666666	0.4446134070915145	17571.999999999993	23236.0	52.972220593956	52.0	38.0	47.0	58.0	69.0	1.3221582063523032	336.42227471394773	0.4477780476442645	444.8615965885096	0.5921107850593063	48.24733207784056	48.0	36.0	43.0	53.0	62.0	189.0	64.409604519774	59.0	9.0	28.0	46.0	76.0	127.0	91204.0	0.3887662405849181	51885.0	53301.0	10.52776563998721	8.0	6.0	7.0	9.0	29.0	1.3221582063523032	993.3570295659678	1.3221582063523032	1020.4668600346084	1.3582413907060635
exp1	Position_1	11	24	24.0	0.4	0.0066666666666666	0.3747024371501465	15259.000000000002	22423.0	52.972220593956	52.0	38.0	47.0	58.0	69.0	2.0071222306311567	221.9119940197457	0.2953648640402814	326.0982136381648	0.4340367223523973	48.24733207784056	48.0	36.0	43.0	53.0	62.0	186.0	60.51982132886656	57.0	10.0	33.0	48.0	68.0	103.5	108391.0	0.6146736984139008	103691.0	105482.0	10.52776563998721	8.0	6.0	7.0	9.0	29.0	2.0071222306311567	1507.9806390917784	2.0071222306311567	1534.0271939963832	2.041790195209186
exp1	Position_1	12	24	24.0	0.4	0.0066666666666666	0.4404889361293587	20249.0	26157.0	52.972220593956	52.0	38.0	47.0	58.0	69.0	1.7243434726343447	397.7300532922718	0.5293787009320138	513.7747545047141	0.6838341982457744	48.24733207784056	48.0	36.0	43.0	53.0	62.0	186.0	65.70954637779282	59.0	9.0	32.0	47.0	77.0	129.0	97053.0	0.4197425127521081	65957.0	67434.0	10.52776563998721	8.0	6.0	7.0	9.0	29.0	1.7243434726343447	1295.524772828208	1.7243434726343447	1324.5359481313185	1.7629573469627848
exp1	Position_1	13	24	24.0	0.4	0.0066666666666666	0.3970752305492913	13453.000000000002	19929.0	52.972220593956	52.0	38.0	47.0	58.0	69.0	2.2775240667591827	227.3955462736592	0.3026634720902403	336.85912745764904	0.4483594986461308	48.24733207784056	48.0	36.0	43.0	53.0	62.0	169.0	60.30945027794935	54.0	20.0	34.0	45.0	69.0	111.0	97641.0	0.4726764030412339	101233.0	102852.0	10.52776563998721	8.0	6.0	7.0	9.0	29.0	2.2775240667591827	1711.1375407657272	2.2775240667591827	1738.5034360617246	2.3139480733981554
exp1	Position_1	14	24	24.0	0.4	0.0066666666666666	0.4089633326994625	17810.000000000004	24422.000000000004	52.972220593956	52.0	38.0	47.0	58.0	69.0	1.9130628757997628	304.6791735032288	0.4055279799327975	417.7919581861793	0.5560810963458046	48.24733207784056	48.0	36.0	43.0	53.0	62.0	165.0	62.77434966727163	57.0	11.0	30.0	47.0	73.0	117.0	103766.0	0.4389978183268824	84018.0	85671.0	10.52776563998721	8.0	6.0	7.0	9.0	29.0	1.9130628757997628	1437.3124536436987	1.9130628757997628	1465.5906498144363	1.9507011549030144
exp1	Position_1	16	24	24.0	0.4	0.0066666666666666	0.4823899474218007	17450.000000000004	23110.000000000004	52.972220593956	52.0	38.0	47.0	58.0	69.0	1.8869301520435544	338.71175874743466	0.4508253508928355	448.5747131606427	0.5970529432168153	48.24733207784056	48.0	36.0	43.0	53.0	62.0	193.0	64.3321554770318	58.0	15.0	29.0	45.0	75.0	139.29999999999995	91030.0	0.5771176028207132	73037.0	74452.0	10.52776563998721	8.0	6.0	7.0	9.0	29.0	1.8869301520435544	1417.6785514977869	1.8869301520435544	1445.144290101089	1.923487050124549
exp1	Position_1	17	24	24.0	0.4	0.0066666666666666	0.5133344021396781	25906.0	32642.0	52.972220593956	52.0	38.0	47.0	58.0	69.0	2.531498166052843	421.2107471046514	0.5606315043962911	530.7326953983645	0.7064052175752232	48.24733207784056	48.0	36.0	43.0	53.0	62.0	189.0	67.38361045130641	59.0	8.0	26.0	45.0	79.0	146.8499999999999	113474.0	0.5997912232022368	116977.0	118661.0	10.52776563998721	8.0	6.0	7.0	9.0	29.0	2.531498166052843	1901.952040610701	2.531498166052843	1929.3325276841288	2.5679415943475763
exp1	Position_1	18	24	24.0	0.4	0.0066666666666666	0.391677398429322	6028.999999999998	10944.999999999998	52.972220593956	52.0	38.0	47.0	58.0	69.0	2.481031305258844	150.31861050974234	0.200074070588467	272.887243660496	0.3632129213121201	48.24733207784056	48.0	36.0	43.0	53.0	62.0	173.0	56.90561432058584	57.0	0.0	23.0	42.0	69.0	94.59999999999992	69937.0	0.5836550776199396	74763.0	75992.0	10.52776563998721	8.0	6.0	7.0	9.0	29.0	2.481031305258844	1864.0355411411297	2.481031305258844	1894.677699428818	2.5218160179397566
exp1	Position_1	19	24	24.0	0.4	0.0066666666666666	0.3483897183345162	7907.000000000002	12511.000000000002	52.972220593956	52.0	38.0	47.0	58.0	69.0	1.973798772059652	215.8861442367231	0.2873444579790784	341.5899267162821	0.4546561924593714	48.24733207784056	48.0	36.0	43.0	53.0	62.0	145.0	58.86967854039965	56.0	11.0	28.0	45.0	69.0	98.5	67759.0	0.3827990531932326	54314.0	55465.0	10.52776563998721	8.0	6.0	7.0	9.0	29.0	1.973798772059652	1482.9442314497755	1.973798772059652	1514.3701770696655	2.015626705679725
exp1	Position_1	20	24	24.0	0.4	0.0066666666666666	0.3106977197619603	6369.999999999999	11381.999999999998	52.972220593956	52.0	38.0	47.0	58.0	69.0	3.1518686501885984	170.93636271602617	0.2275162987750308	305.4313470068775	0.4065291228661539	48.24733207784056	48.0	36.0	43.0	53.0	62.0	137.0	57.08379888268156	56.0	13.0	30.0	45.0	67.0	88.0	71526.0	0.5428146360483498	88246.0	89499.0	10.52776563998721	8.0	6.0	7.0	9.0	29.0	3.1518686501885984	2368.045567384372	3.1518686501885984	2401.6693134570846	3.196621856211379
exp1	Position_1	21	24	24.0	0.4	0.0066666666666666	0.522141393878065	5936.999999999998	11628.999999999998	52.972220593956	52.0	38.0	47.0	58.0	69.0	1.6352629827665233	123.64487422452848	0.1645713275928473	242.18734080462207	0.3223513506109521	48.24733207784056	48.0	36.0	43.0	53.0	62.0	188.0	56.17217146872804	54.0	1.0	15.100000000000009	35.0	69.0	114.89999999999986	79933.0	0.5369090952251658	58993.0	60416.0	10.52776563998721	8.0	6.0	7.0	9.0	29.0	1.6352629827665233	1228.5972823189506	1.6352629827665233	1258.232898963974	1.6747079885210494
exp1	Position_1	22	24	24.0	0.4	0.0066666666666666	0.5527140650507192	12310.999999999996	19035.0	52.972220593956	52.0	38.0	47.0	58.0	69.0	1.805678490255523	191.9250360273041	0.2554522229523418	296.7503095426639	0.3949746620012856	48.24733207784056	48.0	36.0	43.0	53.0	62.0	197.0	59.32361689470553	55.0	0.0	14.0	38.0	72.0	128.0	99723.0	0.5938380264287214	87021.0	88702.0	10.52776563998721	8.0	6.0	7.0	9.0	29.0	1.805678490255523	1356.63297539859	1.805678490255523	1382.83929377743	1.840559100017759
exp1	Position_1	23	24	24.0	0.4	0.0066666666666666	0.4627815387336236	24940.00000000001	31060.00000000001	52.972220593956	52.0	38.0	47.0	58.0	69.0	2.162697572729672	434.6595096626377	0.5785318073609708	541.3201431484173	0.7204971105305433	48.24733207784056	48.0	36.0	43.0	53.0	62.0	205.0	68.30065359477125	60.0	14.0	30.0	47.0	80.0	138.54999999999995	104500.0	0.7156047801244535	93232.0	94762.0	10.52776563998721	8.0	6.0	7.0	9.0	29.0	2.162697572729672	1624.8666962657187	2.162697572729672	1651.5318546371636	2.198188898522065
exp1	Position_1	24	24	24.0	0.4	0.0066666666666666	0.5937422608783558	17129.0	22761.0	52.972220593956	52.0	38.0	47.0	58.0	69.0	1.7674172671853368	343.7258727657148	0.4574991366511663	456.7426347142527	0.6079244468046703	48.24733207784056	48.0	36.0	43.0	53.0	62.0	211.0	64.16548295454545	57.0	0.0	14.0	38.0	81.0	145.0	90345.0	0.6269066868753911	66173.0	67581.0	10.52776563998721	8.0	6.0	7.0	9.0	29.0	1.7674172671853368	1327.886752205362	1.7674172671853368	1356.1409426924963	1.8050235947237128
exp1	Position_1	25	24	24.0	0.4	0.0066666666666666	0.3987842591660056	6318.000000000001	12082.0	52.972220593956	52.0	38.0	47.0	58.0	69.0	1.8325696632369088	124.10269558522424	0.1651806878239334	237.3233251124848	0.3158773457247172	48.24733207784056	48.0	36.0	43.0	53.0	62.0	134.0	56.38445523941707	55.0	0.0	22.0	41.0	69.0	99.0	81250.0	0.5932366899083865	70094.0	71535.0	10.52776563998721	8.0	6.0	7.0	9.0	29.0	1.8325696632369088	1376.8367116731094	1.8325696632369088	1405.1418690549249	1.8702438277121043
exp1	Position_1	26	24	24.0	0.4	0.0066666666666666	0.3547927260471693	12255.999999999996	17051.999999999996	52.972220593956	52.0	38.0	47.0	58.0	69.0	3.0791474620839554	325.2290284248104	0.4328798368334225	452.4971762973129	0.6022737416517234	48.24733207784056	48.0	36.0	43.0	53.0	62.0	173.0	62.22185154295246	58.0	17.0	36.0	47.0	69.0	107.0	74604.0	0.4145513349482518	87179.0	88378.0	10.52776563998721	8.0	6.0	7.0	9.0	29.0	3.0791474620839554	2313.409062422206	3.0791474620839554	2345.2260993903315	3.121495938288531
exp1	Position_1	29	24	24.0	0.4	0.0066666666666666	0.4885765636148982	25015.0	30899.0	52.972220593956	52.0	38.0	47.0	58.0	69.0	2.3786750196051702	448.5856702456084	0.5970675270969048	554.1014841062985	0.7375090753454832	48.24733207784056	48.0	36.0	43.0	53.0	62.0	192.0	69.00543847722638	60.0	9.0	27.5	46.0	84.0	142.0	101507.0	0.4571967916572854	99658.0	101129.0	10.52776563998721	8.0	6.0	7.0	9.0	29.0	2.3786750196051702	1787.1337487642154	2.3786750196051702	1813.512702229388	2.413785406667315
exp1	Position_1	30	24	24.0	0.4	0.0066666666666666	0.5679600560610683	14412.000000000002	19276.0	52.972220593956	52.0	38.0	47.0	58.0	69.0	2.681055997499201	361.6496084233825	0.4813556288115221	483.7050965840356	0.6438114835533513	48.24733207784056	48.0	36.0	43.0	53.0	62.0	173.0	63.85197368421053	56.0	0.0	15.0	38.0	83.25	140.0	77644.0	0.5813182193074337	80271.99999999999	81487.99999999999	10.52776563998721	8.0	6.0	7.0	9.0	29.0	2.681055997499201	2014.3170529670936	2.681055997499201	2044.830925007257	2.721669961184659
exp1	Position_1	31	24	24.0	0.4	0.0066666666666666	0.5000374180460971	8178.000000000003	13502.000000000004	52.972220593956	52.0	38.0	47.0	58.0	69.0	2.1089724691203084	194.67945558246885	0.259118355380266	321.4186854089624	0.4278082702793289	48.24733207784056	48.0	36.0	43.0	53.0	62.0	155.0	58.14425244177311	56.0	1.0	15.0	38.0	75.0	117.0	77390.0	0.6916052722627185	66561.0	67892.0	10.52776563998721	8.0	6.0	7.0	9.0	29.0	2.1089724691203084	1584.502230744033	2.1089724691203084	1616.1870382006568	2.1511449478450744
exp1	Position_1	32	24	24.0	0.4	0.0066666666666666	0.374234194279016	6517.999999999997	10361.999999999996	52.972220593956	52.0	38.0	47.0	58.0	69.0	2.413111825193772	236.46650693541707	0.3147369207310401	375.9229740510573	0.5003534784619573	48.24733207784056	48.0	36.0	43.0	53.0	62.0	161.0	58.78251821019771	57.0	12.0	26.0	44.0	71.0	99.0	56490.0	0.466642427178237	49974.0	50935.0	10.52776563998721	8.0	6.0	7.0	9.0	29.0	2.413111825193772	1813.0066304987013	2.413111825193772	1847.870747277612	2.459515964626501
exp1	Position_1	35	24	24.0	0.4	0.0066666666666666	0.5370533815827897	16557.0	20829.0	52.972220593956	52.0	38.0	47.0	58.0	69.0	1.8115975671470288	485.6977163685317	0.6464636604865157	611.0163516482543	0.8132627640438265	48.24733207784056	48.0	36.0	43.0	53.0	62.0	182.0	67.50280898876404	61.0	0.0	17.0	43.0	88.0	140.0	72093.0	0.680015108123098	46398.0	47466.0	10.52776563998721	8.0	6.0	7.0	9.0	29.0	1.8115975671470288	1361.0800654748523	1.8115975671470288	1392.4097242947832	1.8532973430363564
exp1	Position_1	36	24	24.0	0.4	0.0066666666666666	0.4230912253758914	9664.000000000002	14684.000000000002	52.972220593956	52.0	38.0	47.0	58.0	69.0	2.19540229103527	229.78479320826213	0.3058435597601969	349.14734100477244	0.4647151108773521	48.24733207784056	48.0	36.0	43.0	53.0	62.0	167.0	59.7003984063745	56.0	3.0	23.0	44.0	73.0	108.0	74924.0	0.425117750079208	69370.0	70625.0	10.52776563998721	8.0	6.0	7.0	9.0	29.0	2.19540229103527	1649.438235188032	2.19540229103527	1679.2788721371594	2.23512017881456
exp1	Position_1	37	24	24.0	0.4	0.0066666666666666	0.3843891969853575	5272.999999999998	9104.999999999998	52.972220593956	52.0	38.0	47.0	58.0	69.0	3.1867014404027265	194.27398663888383	0.2585786762163543	335.45697863588805	0.4464932385643669	48.24733207784056	48.0	36.0	43.0	53.0	62.0	137.0	57.50417536534447	55.0	1.0	23.0	42.0	71.0	98.0	55089.0	0.4626517053074679	64984.0	65942.0	10.52776563998721	8.0	6.0	7.0	9.0	29.0	3.1867014404027265	2394.215958228946	3.1867014404027265	2429.511706228197	3.2336800809897297
exp1	Position_1	40	24	24.0	0.4	0.0066666666666666	0.4679357721206248	1140.9999999999995	4837.0	52.972220593956	52.0	38.0	47.0	58.0	69.0	2.2483060909566173	41.97945676008387	0.0558746569476716	177.9619915412145	0.2368674107413564	48.24733207784056	48.0	36.0	43.0	53.0	62.0	146.0	53.23484848484848	51.0	0.0	15.150000000000006	35.0	69.0	98.0	49189.0	0.6103810923900789	45912.0	46836.0	10.52776563998721	8.0	6.0	7.0	9.0	29.0	2.2483060909566173	1689.1856430928758	2.2483060909566173	1723.1812767881584	2.2935542794050385
exp1	Position_1	41	24	24.0	0.4	0.0066666666666666	0.3811473030498372	5802.000000000002	9134.000000000002	52.972220593956	52.0	38.0	47.0	58.0	69.0	2.88234286334918	253.5619722685502	0.3374909850894403	399.1787408998513	0.5313069041377021	48.24733207784056	48.0	36.0	43.0	53.0	62.0	148.0	58.965186074429774	54.0	19.0	30.0	42.0	72.0	101.39999999999998	49118.0	0.449115467505459	49552.0	50385.0	10.52776563998721	8.0	6.0	7.0	9.0	29.0	2.88234286334918	2165.5468545072727	2.88234286334918	2201.9510466650977	2.930796843111245
exp1	Position_1	42	24	24.0	0.4	0.0066666666666666	0.382608219242024	8772.000000000002	12620.000000000002	52.972220593956	52.0	38.0	47.0	58.0	69.0	4.1661406064860085	330.2433060997331	0.4395538404187447	475.1106387344541	0.6323722601555584	48.24733207784056	48.0	36.0	43.0	53.0	62.0	164.0	61.11850311850312	57.0	14.0	30.0	47.0	72.0	106.94999999999992	58796.0	0.4459236526599512	83142.0	84104.0	10.52776563998721	8.0	6.0	7.0	9.0	29.0	4.1661406064860085	3130.083100290014	4.1661406064860085	3166.299933448694	4.214345211420212
exp1	Position_1	43	24	24.0	0.4	0.0066666666666666	0.3099568612780328	10681.999999999996	13985.999999999996	52.972220593956	52.0	38.0	47.0	58.0	69.0	3.9334291988540726	477.1305563978732	0.6350607705655692	624.7096013649742	0.8314884794167807	48.24733207784056	48.0	36.0	43.0	53.0	62.0	135.0	64.9322033898305	64.0	21.0	35.0	51.0	77.0	102.0	53634.0	0.4090415718528647	66162.0	66988.0	10.52776563998721	8.0	6.0	7.0	9.0	29.0	3.9334291988540726	2955.2435753975	3.9334291988540726	2992.138336639276	3.982536126066876
exp1	Position_1	44	24	24.0	0.4	0.0066666666666666	0.3922857036448945	9976.999999999996	12712.999999999996	52.972220593956	52.0	38.0	47.0	58.0	69.0	2.1344098607693494	605.0239782299346	0.8052869150240429	770.9401458591922	1.0261213341385846	48.24733207784056	48.0	36.0	43.0	53.0	62.0	164.0	66.58625730994152	61.0	14.0	35.0	49.75	78.0	121.40000000000008	45545.0	0.5141055301506899	26444.0	27128.0	10.52776563998721	8.0	6.0	7.0	9.0	29.0	2.1344098607693494	1603.6137195862884	2.1344098607693494	1645.092761493603	2.189618465547985
exp1	Position_1	45	24	24.0	0.4	0.0066666666666666	0.4071147197778981	6996.0	10336.0	52.972220593956	52.0	38.0	47.0	58.0	69.0	2.988556973870831	314.7985616492238	0.4189968855551169	465.0883266447081	0.6190325627641063	48.24733207784056	48.0	36.0	43.0	53.0	62.0	152.0	60.378443113772455	59.0	13.0	24.0	43.0	74.5	106.29999999999995	50416.0	0.4326023309256786	49900.0	50735.0	10.52776563998721	8.0	6.0	7.0	9.0	29.0	2.988556973870831	2245.347087806785	2.988556973870831	2282.9195290556563	3.0385658931730783
exp1	Position_1	47	24	24.0	0.4	0.0066666666666666	0.3963114294737876	2718.0	3382.0	52.972220593956	52.0	38.0	47.0	58.0	69.0	1.0956140015469484	1434.182346127168	1.90889670269526	1784.5491885953206	2.3752349700203714	48.24733207784056	48.0	36.0	43.0	53.0	62.0	148.0	68.37349397590361	69.0	8.0	25.0	49.25	87.0	111.75	11350.0	0.2018813873701424	1560.0	1726.0	10.52776563998721	8.0	6.0	7.0	9.0	29.0	1.0956140015469484	823.1510154372265	1.0956140015469484	910.7427260542648	1.2121985683782264
exp1	Position_1	48	24	24.0	0.4	0.0066666666666666	0.5121355459226018	4349.000000000002	7161.000000000002	52.972220593956	52.0	38.0	47.0	58.0	69.0	3.1916002365675924	245.4504168894844	0.3266945048799036	404.1550782583576	0.537930409161874	48.24733207784056	48.0	36.0	43.0	53.0	62.0	160.0	58.18634423897582	54.0	5.0	18.0	36.0	74.0	117.89999999999998	40905.0	0.5074856442517729	42487.0	43190.0	10.52776563998721	8.0	6.0	7.0	9.0	29.0	3.1916002365675924	2397.8964962942096	3.1916002365675924	2437.572661636428	3.244409212638085
exp1	Position_1	49	24	24.0	0.4	0.0066666666666666	0.5422761562366191	10852.000000000002	13208.000000000002	52.972220593956	52.0	38.0	47.0	58.0	69.0	1.7957027889668704	790.2011269830884	1.0517577000144906	961.7560343892952	1.280097281772152	48.24733207784056	48.0	36.0	43.0	53.0	62.0	198.0	70.42444821731749	57.0	17.0	28.4	44.0	88.0	150.60000000000002	41480.0	0.5504316414663903	18528.0	19117.0	10.52776563998721	8.0	6.0	7.0	9.0	29.0	1.7957027889668704	1349.1380833710523	1.7957027889668704	1392.026810222604	1.8527876844062856
exp1	Position_1	50	24	24.0	0.4	0.0066666666666666	0.4051747806926057	-1263.9999999999998	-127.99999999999984	52.972220593956	52.0	38.0	47.0	58.0	69.0	3.136310407991477	-286.14031388207485	-0.3808527577770416	-28.976234317172104	-0.038567367876156	48.24733207784056	48.0	36.0	43.0	53.0	62.0	96.0	47.54929577464789	50.0	1.0	10.15	36.0	62.0	76.84999999999997	13504.0	0.519713580806288	10409.0	10693.0	10.52776563998721	8.0	6.0	7.0	9.0	29.0	3.136310407991477	2356.356429745663	3.136310407991477	2420.6474496368883	3.2218817554666983
exp1	Position_1	51	24	24.0	0.4	0.0066666666666666	0.4201730509594786	6536.0	8672.0	52.972220593956	52.0	38.0	47.0	58.0	69.0	3.878858407665689	564.4037286413131	0.7512213628215878	748.8539067896982	0.9967245499370884	48.24733207784056	48.0	36.0	43.0	53.0	62.0	177.0	64.23970037453184	60.0	17.0	29.0	47.0	75.0	120.69999999999992	34304.0	0.3870845710588177	33748.0	34282.0	10.52776563998721	8.0	6.0	7.0	9.0	29.0	3.878858407665689	2914.243732280758	3.878858407665689	2960.3562768178545	3.940234204444564
exp1	Position_1	52	24	24.0	0.4	0.0066666666666666	0.3248878323290707	284.9999999999998	828.9999999999998	52.972220593956	52.0	38.0	47.0	58.0	69.0	1.2068111275384048	202.03916549922783	0.2689141292794723	587.6858533293332	0.7822098707813426	48.24733207784056	48.0	36.0	43.0	53.0	62.0	103.0	54.09558823529412	50.0	17.0	32.0	41.0	64.0	88.5	7357.0	0.2199370554689606	1279.0000000000002	1415.0000000000002	10.52776563998721	8.0	6.0	7.0	9.0	29.0	1.2068111275384048	906.6950620123253	1.2068111275384048	1003.1067339698516	1.3351350629138723
exp1	Position_1	1	25	25.0	0.4166666666666667	0.0069444444444444	0.3999854698357948	17806.000000000004	27186.000000000004	53.314743912723664	53.0	38.0	47.0	59.0	69.0	1.870052035702296	248.2746027280119	0.3304534962309838	379.0628636282001	0.5045326714891343	48.27537141661436	48.0	36.0	43.0	53.0	62.0	176.0	62.491471215351815	57.0	10.0	32.0	46.0	72.0	113.0	117234.0	0.4744341439991563	100765.0	102641.0	11.244537907956104	8.0	6.0	7.0	10.0	34.0	1.870052035702296	1404.9977728792603	1.870052035702296	1431.1554250592983	1.9048678707539253
exp1	Position_1	2	25	25.0	0.4166666666666667	0.0069444444444444	0.2664810959415517	11818.999999999998	19644.0	53.314743912723664	53.0	38.0	47.0	59.0	69.0	2.281657459770659	206.9481548356297	0.2754479940862231	343.9622263804984	0.4578137233124433	48.27537141661436	48.0	36.0	43.0	53.0	62.0	130.0	60.55207667731629	58.0	24.0	39.0	50.0	69.0	90.0	94764.0	0.4944759703207996	97902.0	99467.0	11.244537907956104	8.0	6.0	7.0	10.0	34.0	2.281657459770659	1714.2430201131924	2.281657459770659	1741.6458344221662	2.3181306056159032
exp1	Position_1	5	25	25.0	0.4166666666666667	0.0069444444444444	0.2960373052014404	5875.000000000003	13515.000000000004	53.314743912723664	53.0	38.0	47.0	59.0	69.0	2.2474675057638205	105.68313120073992	0.1406642476281848	243.1161733068936	0.3235876266714753	48.27537141661436	48.0	36.0	43.0	53.0	62.0	131.0	56.84489528795812	56.0	15.0	32.0	45.0	67.0	87.0	86859.0	0.4381014661597946	93868.0	95396.0	11.244537907956104	8.0	6.0	7.0	10.0	34.0	2.2474675057638205	1688.5556016257103	2.2474675057638205	1716.0422100469411	2.2840521815724784
exp1	Position_1	6	25	25.0	0.4166666666666667	0.0069444444444444	0.361360316564754	13368.999999999996	21354.0	53.314743912723664	53.0	38.0	47.0	59.0	69.0	1.5812205304115492	242.6111599200593	0.3229154538535988	387.5172944074311	0.5157855188562906	48.27537141661436	48.0	36.0	43.0	53.0	62.0	166.0	61.37132122730119	58.0	6.0	30.0	46.0	75.0	104.0	98010.0	0.4056272063264093	65464.00000000001	67061.0	11.244537907956104	8.0	6.0	7.0	10.0	34.0	1.5812205304115492	1187.9943879876405	1.5812205304115492	1216.9756148851147	1.6197945434120875
exp1	Position_1	10	25	25.0	0.4166666666666667	0.0069444444444444	0.4668198816491447	13599.999999999996	20605.0	53.314743912723664	53.0	38.0	47.0	59.0	69.0	1.5081009915868782	278.94207245762385	0.3712718984410972	422.6177502198044	0.5625042255425595	48.27537141661436	48.0	36.0	43.0	53.0	62.0	239.0	62.70735189150607	56.0	7.0	29.0	46.0	72.0	124.0	87853.0	0.3732332067147164	55243.0	56644.0	11.244537907956104	8.0	6.0	7.0	10.0	34.0	1.5081009915868782	1133.0585962335674	1.5081009915868782	1161.7937317860035	1.5463474570071705
exp1	Position_1	11	25	25.0	0.4166666666666667	0.0069444444444444	0.3117291238456592	10975.0	19930.0	53.314743912723664	53.0	38.0	47.0	59.0	69.0	2.0770941358273967	157.8603018486117	0.2101120617605021	286.6656779811236	0.3815520173928755	48.27537141661436	48.0	36.0	43.0	53.0	62.0	148.0	59.12786152987158	56.0	11.0	34.0	47.0	68.0	89.5	105898.0	0.5475103371714403	108495.0	110286.0	11.244537907956104	8.0	6.0	7.0	10.0	34.0	2.0770941358273967	1560.5515671129954	2.0770941358273967	1586.3126423394976	2.111382126953872
exp1	Position_1	12	25	25.0	0.4166666666666667	0.0069444444444444	0.4571608349893307	24595.99999999999	32260.99999999999	53.314743912723664	53.0	38.0	47.0	59.0	69.0	1.8060664014019767	439.5310735045368	0.5850158588345384	576.5047959964979	0.7673278834713387	48.27537141661436	48.0	36.0	43.0	53.0	62.0	171.0	69.044357469015	60.0	8.0	31.0	47.0	84.0	141.0	105845.0	0.4437897843216011	75933.0	77466.0	11.244537907956104	8.0	6.0	7.0	10.0	34.0	1.8060664014019767	1356.9244187843556	1.8060664014019767	1384.3191632827477	1.8425288063293368
exp1	Position_1	13	25	25.0	0.4166666666666667	0.0069444444444444	0.3509981163448551	9819.999999999998	17695.0	53.314743912723664	53.0	38.0	47.0	59.0	69.0	2.2889758849389428	174.57860287989962	0.2323641204331464	314.5792645580269	0.4187050011267338	48.27537141661436	48.0	36.0	43.0	53.0	62.0	185.0	59.23492063492064	55.0	16.0	32.0	46.5	67.0	99.29999999999995	93295.0	0.5012506915551346	96735.0	98310.0	11.244537907956104	8.0	6.0	7.0	10.0	34.0	2.2889758849389428	1719.7414612614148	2.2889758849389428	1747.7415935970405	2.32624406107766
exp1	Position_1	14	25	25.0	0.4166666666666667	0.0069444444444444	0.3495211222920981	10803.000000000004	18528.000000000004	53.314743912723664	53.0	38.0	47.0	59.0	69.0	1.8755452854010104	202.3847886484964	0.2693741536911486	347.105930211917	0.4619979931120614	48.27537141661436	48.0	36.0	43.0	53.0	62.0	162.0	59.99223300970874	56.0	12.0	32.0	47.0	69.0	104.0	92688.0	0.4774200596346504	75217.0	76762.0	11.244537907956104	8.0	6.0	7.0	10.0	34.0	1.8755452854010104	1409.1249326829532	1.8755452854010104	1438.0691609956373	1.9140700532851929
exp1	Position_1	16	25	25.0	0.4166666666666667	0.0069444444444444	0.5206196614242483	24116.0	32071.0	53.314743912723664	53.0	38.0	47.0	59.0	69.0	1.8419725073294488	400.304197125324	0.5328048863738062	532.3501370876708	0.7085580324636896	48.27537141661436	48.0	36.0	43.0	53.0	62.0	208.0	68.15776241357636	59.0	14.0	29.0	47.0	75.5	158.5	108439.0	0.592878924894784	83372.0	84963.0	11.244537907956104	8.0	6.0	7.0	10.0	34.0	1.8419725073294488	1383.9012076104048	1.8419725073294488	1410.310395602874	1.8771231365474248
exp1	Position_1	17	25	25.0	0.4166666666666667	0.0069444444444444	0.4623153020964328	21244.0	29709.0	53.314743912723664	53.0	38.0	47.0	59.0	69.0	2.940194163035258	337.8976405763776	0.4497417596071586	472.5381756676522	0.6289483118136451	48.27537141661436	48.0	36.0	43.0	53.0	62.0	178.0	65.5481393975192	56.0	9.0	29.60000000000001	46.0	78.0	132.0	110973.0	0.4636140737849142	138883.0	140576.0	11.244537907956104	8.0	6.0	7.0	10.0	34.0	2.940194163035258	2209.011392212816	2.940194163035258	2235.939499231071	2.976035473476556
exp1	Position_1	18	25	25.0	0.4166666666666667	0.0069444444444444	0.3737780866516308	4175.999999999996	10405.999999999996	53.314743912723664	53.0	38.0	47.0	59.0	69.0	2.510496959903893	103.39810226744484	0.137622874117969	257.653412881952	0.3429366925458781	48.27537141661436	48.0	36.0	43.0	53.0	62.0	136.0	56.351524879614765	56.0	2.0	21.25	42.25	69.0	93.0	70214.0	0.5608809859986803	76178.0	77424.0	11.244537907956104	8.0	6.0	7.0	10.0	34.0	2.510496959903893	1886.1735235942097	2.510496959903893	1917.024585717111	2.5515597235894747
exp1	Position_1	19	25	25.0	0.4166666666666667	0.0069444444444444	0.3758507345371996	11546.999999999998	17936.999999999996	53.314743912723664	53.0	38.0	47.0	59.0	69.0	1.9658810105493056	272.7513160122143	0.3630320016122572	423.6893007111015	0.5639304592464759	48.27537141661436	48.0	36.0	43.0	53.0	62.0	176.0	62.03521126760563	57.0	13.0	33.0	47.0	72.0	108.0	79281.0	0.3538547354929252	62529.0	63807.0	11.244537907956104	8.0	6.0	7.0	10.0	34.0	1.9658810105493056	1476.9955000370444	1.9658810105493056	1507.1830969768218	2.00606070207615
exp1	Position_1	20	25	25.0	0.4166666666666667	0.0069444444444444	0.3526059893971239	10159.000000000002	16409.000000000004	53.314743912723664	53.0	38.0	47.0	59.0	69.0	3.41736403504638	276.94378888490587	0.3686121830058097	447.3246020092943	0.5953890452743708	48.27537141661436	48.0	36.0	43.0	53.0	62.0	168.0	61.1272	58.0	20.0	32.0	48.0	69.0	105.0	76409.0	0.4565127612964034	94183.0	95433.0	11.244537907956104	8.0	6.0	7.0	10.0	34.0	3.41736403504638	2567.5161795990834	3.41736403504638	2601.592342223961	3.462719407500092
exp1	Position_1	21	25	25.0	0.4166666666666667	0.0069444444444444	0.4853029818811228	3481.999999999998	10261.999999999998	53.314743912723664	53.0	38.0	47.0	59.0	69.0	1.454634233722707	78.30761412039031	0.1042274343942395	230.78481795044385	0.3071745926920408	48.27537141661436	48.0	36.0	43.0	53.0	62.0	173.0	55.567846607669615	53.0	4.0	17.0	38.0	68.25	105.0	75350.0	0.7670462503501113	48596.00000000001	49952.00000000001	11.244537907956104	8.0	6.0	7.0	10.0	34.0	1.454634233722707	1092.8882296939946	1.454634233722707	1123.3836704600053	1.4952236653822673
exp1	Position_1	22	25	25.0	0.4166666666666667	0.0069444444444444	0.522081114342309	13121.999999999996	21402.0	53.314743912723664	53.0	38.0	47.0	59.0	69.0	1.765423363439409	201.80498293562488	0.2686024322873167	329.1442039923979	0.4380909355138815	48.27537141661436	48.0	36.0	43.0	53.0	62.0	190.0	60.92391304347826	56.0	0.0	17.0	40.0	75.0	126.0	100890.0	0.6163114828991746	86246.0	87902.0	11.244537907956104	8.0	6.0	7.0	10.0	34.0	1.765423363439409	1326.3887028094734	1.765423363439409	1351.856547020828	1.799321064084722
exp1	Position_1	23	25	25.0	0.4166666666666667	0.0069444444444444	0.4372059837891173	20468.000000000004	27633.000000000004	53.314743912723664	53.0	38.0	47.0	59.0	69.0	1.6983183207957768	396.0719539656033	0.527171770728218	534.7203588006408	0.7117127975636529	48.27537141661436	48.0	36.0	43.0	53.0	62.0	206.0	67.28332170272157	59.0	14.0	33.0	49.0	76.0	135.0	96417.0	0.782024202171435	65939.0	67372.0	11.244537907956104	8.0	6.0	7.0	10.0	34.0	1.6983183207957768	1275.971691056181	1.6983183207957768	1303.7013720231885	1.735226526162864
exp1	Position_1	24	25	25.0	0.4166666666666667	0.0069444444444444	0.5458779719322738	21896.000000000004	28876.000000000004	53.314743912723664	53.0	38.0	47.0	59.0	69.0	1.9606614351724392	451.8565932061335	0.6014211255573637	595.8992960093309	0.7931419629884194	48.27537141661436	48.0	36.0	43.0	53.0	62.0	193.0	68.68481375358166	60.0	3.0	21.75	44.0	84.25	151.0	95884.0	0.5866902405256427	71382.0	72778.0	11.244537907956104	8.0	6.0	7.0	10.0	34.0	1.9606614351724392	1473.0739558019827	1.9606614351724392	1501.8824963626223	1.9990056026586505
exp1	Position_1	25	25	25.0	0.4166666666666667	0.0069444444444444	0.4021323383065667	5486.9999999999945	12646.999999999996	53.314743912723664	53.0	38.0	47.0	59.0	69.0	1.7405580928762563	105.04924415192376	0.1398205439662105	242.12826513384013	0.3222727208931412	48.27537141661436	48.0	36.0	43.0	53.0	62.0	145.0	56.83170391061452	55.0	1.0	22.0	42.0	69.0	102.0	81383.0	0.5289095575906332	68305.0	69737.0	11.244537907956104	8.0	6.0	7.0	10.0	34.0	1.7405580928762563	1307.7070570069548	1.7405580928762563	1335.122861203338	1.7770485282616428
exp1	Position_1	26	25	25.0	0.4166666666666667	0.0069444444444444	0.4201868956041586	12840.999999999998	18626.0	53.314743912723664	53.0	38.0	47.0	59.0	69.0	3.637675964118488	402.89487616834816	0.5362530801800715	584.4030810304224	0.7778405008514923	48.27537141661436	48.0	36.0	43.0	53.0	62.0	179.0	64.09853068280034	58.0	23.0	35.0	48.0	69.0	130.0	74162.0	0.4374165792311438	87107.00000000001	88264.00000000001	11.244537907956104	8.0	6.0	7.0	10.0	34.0	3.637675964118488	2733.039792726136	3.637675964118488	2769.341433698551	3.685993448252772
exp1	Position_1	29	25	25.0	0.4166666666666667	0.0069444444444444	0.4788501082757297	26484.0	33498.99999999999	53.314743912723664	53.0	38.0	47.0	59.0	69.0	2.797931279057406	516.7178961455962	0.6877515197697884	653.5845341708703	0.8699210149814283	48.27537141661436	48.0	36.0	43.0	53.0	62.0	202.0	71.87669280114041	61.0	17.0	33.0	49.0	84.0	148.0	100843.0	0.4265643855539746	107743.0	109146.0	11.244537907956104	8.0	6.0	7.0	10.0	34.0	2.797931279057406	2102.127181861312	2.797931279057406	2129.5005094663666	2.834365178099734
exp1	Position_1	30	25	25.0	0.4166666666666667	0.0069444444444444	0.5323505633690584	16489.000000000007	22829.000000000007	53.314743912723664	53.0	38.0	47.0	59.0	69.0	2.4515806943965424	377.6953093326002	0.502712456721691	522.9186862001292	0.6960047713323719	48.27537141661436	48.0	36.0	43.0	53.0	62.0	184.0	66.00394321766562	59.0	8.0	21.0	41.0	83.25	142.0	83693.0	0.6124171514588562	80411.99999999999	81679.99999999999	11.244537907956104	8.0	6.0	7.0	10.0	34.0	2.4515806943965424	1841.90886130469	2.4515806943965424	1870.953536678196	2.4902391573186784
exp1	Position_1	31	25	25.0	0.4166666666666667	0.0069444444444444	0.5037677369844276	4542.999999999997	10977.999999999998	53.314743912723664	53.0	38.0	47.0	59.0	69.0	1.984114032872584	109.88696766754737	0.1462595539655055	265.5379993516037	0.3534310771369844	48.27537141661436	48.0	36.0	43.0	53.0	62.0	160.0	56.52991452991453	55.0	0.0	14.0	37.0	70.0	112.40000000000008	72754.0	0.5413824908684896	61629.00000000001	62916.00000000001	11.244537907956104	8.0	6.0	7.0	10.0	34.0	1.984114032872584	1490.6942395736917	1.984114032872584	1521.8244459105028	2.0255483375068795
exp1	Position_1	32	25	25.0	0.4166666666666667	0.0069444444444444	0.3834408394304561	7146.000000000001	12836.0	53.314743912723664	53.0	38.0	47.0	59.0	69.0	2.0730932577773253	191.9963637363744	0.2555471601331143	344.8734011922896	0.4590264969869373	48.27537141661436	48.0	36.0	43.0	53.0	62.0	170.0	59.27943760984183	56.0	14.0	28.0	45.0	69.0	102.0	67460.0	0.3473187537744145	57971.0	59109.0	11.244537907956104	8.0	6.0	7.0	10.0	34.0	2.0730932577773253	1557.5456482173745	2.0730932577773253	1588.1210557085574	2.11378912514809
exp1	Position_1	35	25	25.0	0.4166666666666667	0.0069444444444444	0.594368254365071	13827.000000000004	19832.000000000004	53.314743912723664	53.0	38.0	47.0	59.0	69.0	1.7218532246724991	340.413185930019	0.4530899504728552	488.2530052335384	0.6498647499658396	48.27537141661436	48.0	36.0	43.0	53.0	62.0	185.0	64.51290591174022	58.0	4.0	15.0	37.0	80.0	148.0	77480.0	0.6553327027115863	52546.0	53747.0	11.244537907956104	8.0	6.0	7.0	10.0	34.0	1.7218532246724991	1293.6538126765583	1.7218532246724991	1323.2217765372625	1.7612081845710958
exp1	Position_1	36	25	25.0	0.4166666666666667	0.0069444444444444	0.4713656521190691	10033.999999999998	16488.999999999996	53.314743912723664	53.0	38.0	47.0	59.0	69.0	2.4060464160614385	237.44527532516048	0.3160396614577886	390.19684520994326	0.5193520009744345	48.27537141661436	48.0	36.0	43.0	53.0	62.0	182.0	60.7722695584818	56.0	2.0	21.5	43.0	74.0	117.0	78457.0	0.4607796355162566	76390.0	77681.0	11.244537907956104	8.0	6.0	7.0	10.0	34.0	2.4060464160614385	1807.6982840431544	2.4060464160614385	1838.248598020111	2.446708883964768
exp1	Position_1	37	25	25.0	0.4166666666666667	0.0069444444444444	0.3249848678319461	4589.000000000001	9329.0	53.314743912723664	53.0	38.0	47.0	59.0	69.0	3.831672620847088	165.21940124918163	0.2199070230626607	335.87530927296035	0.4470500366423102	48.27537141661436	48.0	36.0	43.0	53.0	62.0	120.0	57.84071729957806	58.0	0.0	26.35	46.0	70.0	87.0	54833.0	0.4657320754583186	79959.0	80907.0	11.244537907956104	8.0	6.0	7.0	10.0	34.0	3.831672620847088	2878.7923522517567	3.831672620847088	2912.923533856512	3.8771012235630176
exp1	Position_1	40	25	25.0	0.4166666666666667	0.0069444444444444	0.5659198846231439	5201.000000000002	10936.000000000002	53.314743912723664	53.0	38.0	47.0	59.0	69.0	2.34741079751474	145.43935878981398	0.1935797865492423	305.8113493030966	0.4070349059224215	48.27537141661436	48.0	36.0	43.0	53.0	62.0	181.0	57.53443766346992	52.0	2.0	14.0	35.0	75.0	121.70000000000005	65992.0	0.4930661888021305	63069.0	64216.0	11.244537907956104	8.0	6.0	7.0	10.0	34.0	2.34741079751474	1763.6444759690012	2.34741079751474	1795.7188740716576	2.390101821389376
exp1	Position_1	41	25	25.0	0.4166666666666667	0.0069444444444444	0.4499112592082817	4765.999999999998	9510.999999999998	53.314743912723664	53.0	38.0	47.0	59.0	69.0	2.6420197535790426	172.04894622599906	0.2289971474268047	343.33980855129613	0.4569852851817751	48.27537141661436	48.0	36.0	43.0	53.0	62.0	155.0	58.02212855637513	54.0	3.0	21.0	40.0	75.0	108.0	55063.0	0.3881276620992573	54987.00000000001	55936.00000000001	11.244537907956104	8.0	6.0	7.0	10.0	34.0	2.6420197535790426	1984.9885451382745	2.6420197535790426	2019.2467176033333	2.687617381130037
exp1	Position_1	42	25	25.0	0.4166666666666667	0.0069444444444444	0.4641422918998867	13757.0	19207.0	53.314743912723664	53.0	38.0	47.0	59.0	69.0	3.8670771133281687	446.0332043904132	0.5936701950436399	622.7345901524072	0.828859739492854	48.27537141661436	48.0	36.0	43.0	53.0	62.0	189.0	65.62110091743119	57.0	12.0	31.0	46.0	77.0	136.0	71527.0	0.471128851435112	89611.0	90701.0	11.244537907956104	8.0	6.0	7.0	10.0	34.0	3.8670771133281687	2905.3922714712016	3.8670771133281687	2940.7325486236005	3.914115022218012
exp1	Position_1	43	25	25.0	0.4166666666666667	0.0069444444444444	0.4207805873258237	12201.000000000002	16431.0	53.314743912723664	53.0	38.0	47.0	59.0	69.0	4.662912324154592	528.6820885251433	0.7036758598269657	711.9724118151487	0.9476352801259628	48.27537141661436	48.0	36.0	43.0	53.0	62.0	173.0	67.42198581560284	62.0	14.0	32.0	47.25	78.0	132.0	57039.0	0.3887428943295092	80850.0	81696.0	11.244537907956104	8.0	6.0	7.0	10.0	34.0	4.662912324154592	3503.31504444372	4.662912324154592	3539.973109101721	4.711704208214391
exp1	Position_1	44	25	25.0	0.4166666666666667	0.0069444444444444	0.4371978142241649	5574.999999999997	10069.999999999996	53.314743912723664	53.0	38.0	47.0	59.0	69.0	1.938323933783536	220.4165958541801	0.2933744890819136	398.1336538567881	0.529915893283385	48.27537141661436	48.0	36.0	43.0	53.0	62.0	181.0	59.20133481646273	57.0	0.0	23.0	41.0	71.0	111.19999999999982	53222.0	0.5249253906839324	36834.0	37733.0	11.244537907956104	8.0	6.0	7.0	10.0	34.0	1.938323933783536	1456.2914603933405	1.938323933783536	1491.834871993862	1.9856322146238303
exp1	Position_1	45	25	25.0	0.4166666666666667	0.0069444444444444	0.4736405122338942	13817.000000000004	18522.000000000007	53.314743912723664	53.0	38.0	47.0	59.0	69.0	3.247367165895957	515.6741071394359	0.6863622366025892	691.2727663339822	0.9200840519905302	48.27537141661436	48.0	36.0	43.0	53.0	62.0	185.0	67.68331562167907	61.0	7.0	29.0	47.0	81.0	139.0	63690.0	0.5097003931995425	65372.00000000001	66313.0	11.244537907956104	8.0	6.0	7.0	10.0	34.0	3.247367165895957	2439.7950156994425	3.247367165895957	2474.9147475383515	3.2941115289735454
exp1	Position_1	47	25	25.0	0.4166666666666667	0.0069444444444444	0.4886672394241272	5125.999999999997	6860.999999999997	53.314743912723664	53.0	38.0	47.0	59.0	69.0	2.387702700567098	884.0237799662391	1.1766356511350642	1183.2397882068606	1.5748921581033315	48.27537141661436	48.0	36.0	43.0	53.0	62.0	145.0	67.77233429394812	59.0	5.0	19.0	43.0	90.0	128.0	23517.0	0.5975708959646145	10402.0	10749.0	11.244537907956104	8.0	6.0	7.0	10.0	34.0	2.387702700567098	1793.916379088729	2.387702700567098	1853.7595807368527	2.4673540019607514
exp1	Position_1	48	25	25.0	0.4166666666666667	0.0069444444444444	0.483886536719775	664.9999999999985	5954.999999999998	53.314743912723664	53.0	38.0	47.0	59.0	69.0	2.656231107742636	21.00069185363142	0.0279519208571834	188.05882705018848	0.2503062988038009	48.27537141661436	48.0	36.0	43.0	53.0	62.0	162.0	53.62854442344045	52.5	3.0	14.0	36.0	67.75	101.0	56739.0	0.5365789791585257	63193.99999999999	64251.99999999999	11.244537907956104	8.0	6.0	7.0	10.0	34.0	2.656231107742636	1995.665745862236	2.656231107742636	2029.0773729015475	2.7007019833319594
exp1	Position_1	49	25	25.0	0.4166666666666667	0.0069444444444444	0.5341065052193038	5874.999999999999	10449.999999999998	53.314743912723664	53.0	38.0	47.0	59.0	69.0	2.342671528949052	227.86452811661832	0.3032876869232189	405.3079691606232	0.5394649069527895	48.27537141661436	48.0	36.0	43.0	53.0	62.0	205.0	59.4207650273224	54.0	9.0	20.0	38.0	73.5	120.29999999999995	54370.0	0.4932332638839729	45380.0	46295.0	11.244537907956104	8.0	6.0	7.0	10.0	34.0	2.342671528949052	1760.0837933501516	2.342671528949052	1795.5724815589526	2.389906972954966
exp1	Position_1	50	25	25.0	0.4166666666666667	0.0069444444444444	0.5075910890327966	7472.999999999996	10667.999999999996	53.314743912723664	53.0	38.0	47.0	59.0	69.0	2.3735326854914467	515.746680651362	0.6864588319469629	736.2485734228196	0.9799468512257729	48.27537141661436	48.0	36.0	43.0	53.0	62.0	184.0	64.69483568075117	57.0	14.0	27.0	41.0	78.0	137.10000000000002	41340.0	0.4826278212481304	25839.0	26478.0	11.244537907956104	8.0	6.0	7.0	10.0	34.0	2.3735326854914467	1783.2702370333936	2.3735326854914467	1827.370615587685	2.432230289347209
exp1	Position_1	51	25	25.0	0.4166666666666667	0.0069444444444444	0.4441923212316326	9942.000000000004	14247.000000000004	53.314743912723664	53.0	38.0	47.0	59.0	69.0	3.309548411217094	405.5067716409869	0.5397295130541535	581.095853507256	0.7734385810181578	48.27537141661436	48.0	36.0	43.0	53.0	62.0	198.0	64.54703832752614	59.0	15.0	30.0	44.0	76.0	126.0	55575.0	0.4910105843369582	60963.00000000001	61824.00000000001	11.244537907956104	8.0	6.0	7.0	10.0	34.0	3.309548411217094	2486.5127056477045	3.309548411217094	2521.6305220209583	3.356290224809895
exp1	Position_1	52	25	25.0	0.4166666666666667	0.0069444444444444	0.4040082815537347	4065.999999999999	5440.999999999999	53.314743912723664	53.0	38.0	47.0	59.0	69.0	1.8804266464810344	942.6343588059402	1.2546463315707064	1261.4052007533498	1.6789303222027083	48.27537141661436	48.0	36.0	43.0	53.0	62.0	164.0	67.78545454545454	63.0	24.0	33.0	47.5	80.5	123.0	18641.0	0.7376149648401182	6094.0	6369.0	11.244537907956104	8.0	6.0	7.0	10.0	34.0	1.8804266464810344	1412.79237151092	1.8804266464810344	1476.546539900402	1.9652834446074348
exp1	Position_1	56	25	25.0	0.4166666666666667	0.0069444444444444	0.4364055060550298	18916.000000000004	22241.000000000004	53.314743912723664	53.0	38.0	47.0	59.0	69.0	3.657421689931983	1211.3165487358713	1.6122623263674447	1424.2382829580522	1.895661154617167	48.27537141661436	48.0	36.0	43.0	53.0	62.0	198.0	81.44511278195489	69.0	23.0	42.0	56.0	99.0	154.0	54161.0	0.4996406516688091	42910.99999999999	43575.99999999999	11.244537907956104	8.0	6.0	7.0	10.0	34.0	3.657421689931983	2747.87504878436	3.657421689931983	2790.4593956287963	3.714101455581928
exp1	Position_1	57	25	25.0	0.4166666666666667	0.0069444444444444	0.4327047592631041	5381.000000000001	6866.000000000001	53.314743912723664	53.0	38.0	47.0	59.0	69.0	2.4767751855463	1146.4584955282096	1.5259362575480468	1462.847803437407	1.9470504263751884	48.27537141661436	48.0	36.0	43.0	53.0	62.0	145.0	71.11784511784512	67.0	12.0	28.0	46.0	94.0	122.0	21122.0	0.4845559304579854	8734.0	9031.0	11.244537907956104	8.0	6.0	7.0	10.0	34.0	2.4767751855463	1860.837855406687	2.4767751855463	1924.1157169885264	2.560998019311728
exp1	Position_1	58	25	25.0	0.4166666666666667	0.0069444444444444	0.3037560444875714	5100.0	8135.0	53.314743912723664	53.0	38.0	47.0	59.0	69.0	3.2119538439128226	361.9676233050952	0.4817789066190816	577.3738461935194	0.7684845892835743	48.27537141661436	48.0	36.0	43.0	53.0	62.0	136.0	61.40197693574959	59.0	23.0	35.0	47.0	74.0	95.69999999999992	37271.0	0.5371702360609668	34001.0	34608.0	11.244537907956104	8.0	6.0	7.0	10.0	34.0	3.2119538439128226	2413.18846274442	3.2119538439128226	2456.2697073221048	3.269294980445721
exp1	Position_1	1	26	26.0	0.4333333333333333	0.0072222222222222	0.3995009547008595	20078.000000000004	29378.000000000004	52.98757460424937	52.0	38.0	46.0	58.0	69.0	1.8219310530521184	281.32953713080656	0.3744496139211035	411.6395627965352	0.5478922580821883	48.17964009206947	47.0	36.0	43.0	53.0	62.0	187.0	62.79462365591398	58.0	9.0	33.0	47.0	72.0	119.0	116798.0	0.4321696971955158	97692.0	99552.0	11.964752970470034	8.0	6.0	7.0	10.0	38.0	1.8219310530521184	1368.8437663802545	1.8219310530521184	1394.9057715134002	1.856619581884336
exp1	Position_1	2	26	26.0	0.4333333333333333	0.0072222222222222	0.2793195418502939	12406.999999999996	20137.0	52.98757460424937	52.0	38.0	46.0	58.0	69.0	2.435236414248879	222.19599081326825	0.29574286377246	360.63195510653526	0.4800011322467984	48.17964009206947	47.0	36.0	43.0	53.0	62.0	158.0	60.02522639068564	57.0	17.0	38.0	49.0	69.0	90.0	92799.0	0.4295386061757077	102163.0	103709.0	11.964752970470034	8.0	6.0	7.0	10.0	38.0	2.435236414248879	1829.629161719669	2.435236414248879	1857.3163545783225	2.472088067943747
exp1	Position_1	5	26	26.0	0.4333333333333333	0.0072222222222222	0.3854325455252207	14051.999999999996	21712.0	52.98757460424937	52.0	38.0	46.0	58.0	69.0	2.2904049607318044	254.26005958207145	0.338420139303737	392.8618284689679	0.5228990936921962	48.17964009206947	47.0	36.0	43.0	53.0	62.0	214.0	61.17232375979112	59.0	7.0	30.0	46.0	71.0	105.0	93716.0	0.4362837819099348	95103.0	96635.0	11.964752970470034	8.0	6.0	7.0	10.0	38.0	2.2904049607318044	1720.815147056202	2.2904049607318044	1748.5355008335812	2.327300751609497
exp1	Position_1	6	26	26.0	0.4333333333333333	0.0072222222222222	0.3237698513115468	14098.000000000004	21868.000000000004	52.98757460424937	52.0	38.0	46.0	58.0	69.0	1.7213873573216585	269.4040539507587	0.3585767958084597	417.8839446584757	0.5562035303404311	48.17964009206947	47.0	36.0	43.0	53.0	62.0	141.0	61.07207207207208	59.0	14.0	32.0	47.0	73.0	98.34999999999992	94906.0	0.4530283070923788	67679.0	69233.0	11.964752970470034	8.0	6.0	7.0	10.0	38.0	1.7213873573216585	1293.3037996406151	1.7213873573216585	1322.9997777821584	1.7609127042280528
exp1	Position_1	10	26	26.0	0.4333333333333333	0.0072222222222222	0.422119622315897	10468.999999999996	17598.999999999996	52.98757460424937	52.0	38.0	46.0	58.0	69.0	1.631690832208217	203.7933204085119	0.2712489094637293	342.58846555252666	0.4559852476504129	48.17964009206947	47.0	36.0	43.0	53.0	62.0	177.0	59.34151472650771	57.0	2.0	23.0	44.0	71.0	103.75	84621.0	0.3419516831262848	62976.0	64402.0	11.964752970470034	8.0	6.0	7.0	10.0	38.0	1.631690832208217	1225.9134727334465	1.631690832208217	1253.672501762249	1.6686380998455537
exp1	Position_1	11	26	26.0	0.4333333333333333	0.0072222222222222	0.2582012011345218	9445.000000000004	18100.000000000007	52.98757460424937	52.0	38.0	46.0	58.0	69.0	2.180533788934722	143.5703193490028	0.1910920950535226	275.13211013413974	0.3662008385885399	48.17964009206947	47.0	36.0	43.0	53.0	62.0	126.0	57.45638359329868	56.0	14.0	36.0	48.0	65.0	84.0	99457.0	0.5773932942088142	107776.0	109507.0	11.964752970470034	8.0	6.0	7.0	10.0	38.0	2.180533788934722	1638.267309492654	2.180533788934722	1664.5796676496814	2.215555537641725
exp1	Position_1	12	26	26.0	0.4333333333333333	0.0072222222222222	0.4629819253146088	25914.000000000004	33889.00000000001	52.98757460424937	52.0	38.0	46.0	58.0	69.0	1.9317866223080464	439.7462644226544	0.5853022779465529	575.0776088222325	0.7654282973423915	48.17964009206947	47.0	36.0	43.0	53.0	62.0	200.0	68.24702194357367	60.0	18.0	32.0	47.5	79.5	141.0	108854.0	0.5068819342748558	85529.0	87124.0	11.964752970470034	8.0	6.0	7.0	10.0	38.0	1.9317866223080464	1451.3798815237014	1.9317866223080464	1478.446150403617	1.9678118261872144
exp1	Position_1	13	26	26.0	0.4333333333333333	0.0072222222222222	0.3891004818142463	11112.999999999996	19008.0	52.98757460424937	52.0	38.0	46.0	58.0	69.0	2.283657956392297	200.7864782940151	0.2672468026093341	343.43106086679023	0.4571067420136978	48.17964009206947	47.0	36.0	43.0	53.0	62.0	235.0	59.03799873337555	55.0	11.0	33.0	44.0	68.0	102.0	93221.0	0.4309253780774613	94962.0	96541.0	11.964752970470034	8.0	6.0	7.0	10.0	38.0	2.283657956392297	1715.746022834183	2.283657956392297	1744.2749393487377	2.3216299442731696
exp1	Position_1	14	26	26.0	0.4333333333333333	0.0072222222222222	0.3384811769640931	12717.000000000004	21157.000000000004	52.98757460424937	52.0	38.0	46.0	58.0	69.0	2.1157581130611347	215.8310086591793	0.2872710725253676	359.07341748857874	0.4779267186772983	48.17964009206947	47.0	36.0	43.0	53.0	62.0	185.0	59.53376777251185	56.0	10.0	35.0	47.0	67.0	99.0	100493.0	0.5397762183276408	93661.0	95349.0	11.964752970470034	8.0	6.0	7.0	10.0	38.0	2.1157581130611347	1589.6003854704245	2.1157581130611347	1618.2488672363042	2.153889242291521
exp1	Position_1	16	26	26.0	0.4333333333333333	0.0072222222222222	0.5440379264882117	26570.0	34784.99999999999	52.98757460424937	52.0	38.0	46.0	58.0	69.0	1.9180430302434028	416.21436303847736	0.5539813172042134	544.9008889082965	0.7252630831369425	48.17964009206947	47.0	36.0	43.0	53.0	62.0	222.0	68.17163724893487	58.0	9.0	29.0	46.0	74.0	158.0	112006.0	0.5134970006156585	91993.0	93636.0	11.964752970470034	8.0	6.0	7.0	10.0	38.0	1.9180430302434028	1441.0541173879813	1.9180430302434028	1466.791422561945	1.952299383429949
exp1	Position_1	17	26	26.0	0.4333333333333333	0.0072222222222222	0.4684285559923071	16541.0	24351.0	52.98757460424937	52.0	38.0	46.0	58.0	69.0	2.5849337192704067	291.1678610427502	0.3875444230479004	428.6457036607224	0.5705274315724215	48.17964009206947	47.0	36.0	43.0	53.0	62.0	188.0	62.58962868117798	57.0	9.0	28.0	46.0	70.0	129.0	97765.0	0.4585216179610547	110329.0	111891.0	11.964752970470034	8.0	6.0	7.0	10.0	38.0	2.5849337192704067	1942.0989626374208	2.5849337192704067	1969.5945311610155	2.621530320975311
exp1	Position_1	18	26	26.0	0.4333333333333333	0.0072222222222222	0.3061341552658527	8126.000000000001	14521.0	52.98757460424937	52.0	38.0	46.0	58.0	69.0	2.892041246243973	192.46807888311992	0.2561750129934326	343.9366199189988	0.4577796411121873	48.17964009206947	47.0	36.0	43.0	53.0	62.0	142.0	58.35340109460516	56.0	10.0	30.90000000000001	47.0	69.0	90.0	74634.0	0.4734291172927509	91737.0	93016.0	11.964752970470034	8.0	6.0	7.0	10.0	38.0	2.892041246243973	2172.8333931209413	2.892041246243973	2203.127101328117	2.932362171867724
exp1	Position_1	19	26	26.0	0.4333333333333333	0.0072222222222222	0.3833232106440875	14129.0	20974.0	52.98757460424937	52.0	38.0	46.0	58.0	69.0	2.007775255466115	297.32974138240644	0.3957458857799829	441.3754685932899	0.5874707486976688	48.17964009206947	47.0	36.0	43.0	53.0	62.0	176.0	62.320672023374726	59.0	11.0	29.40000000000001	47.0	73.0	108.59999999999992	85317.0	0.4019870068947341	71682.0	73051.0	11.964752970470034	8.0	6.0	7.0	10.0	38.0	2.007775255466115	1508.4712663156388	2.007775255466115	1537.2804117578153	2.046120228049652
exp1	Position_1	20	26	26.0	0.4333333333333333	0.0072222222222222	0.3344557629363157	13266.000000000004	20066.000000000004	52.98757460424937	52.0	38.0	46.0	58.0	69.0	3.1673264012361484	295.5470163776466	0.3933730787986477	447.0410395472529	0.5950116236373936	48.17964009206947	47.0	36.0	43.0	53.0	62.0	156.0	61.754411764705885	59.0	17.0	34.0	49.0	70.0	101.04999999999995	83986.0	0.5375800665142424	106814.0	108174.0	11.964752970470034	8.0	6.0	7.0	10.0	38.0	3.1673264012361484	2379.659204535048	3.1673264012361484	2409.958009168969	3.207654110203898
exp1	Position_1	21	26	26.0	0.4333333333333333	0.0072222222222222	0.4791992550886274	7285.0	14100.0	52.98757460424937	52.0	38.0	46.0	58.0	69.0	1.5414444419087814	156.74559265484882	0.2086283838236037	303.37856642873965	0.4037968719166525	48.17964009206947	47.0	36.0	43.0	53.0	62.0	181.0	57.3448275862069	55.0	4.0	17.10000000000001	41.0	69.0	111.89999999999986	78161.0	0.6776746737141512	53825.0	55188.0	11.964752970470034	8.0	6.0	7.0	10.0	38.0	1.5414444419087814	1158.11002397354	1.5414444419087814	1187.436618728318	1.5804781395273912
exp1	Position_1	22	26	26.0	0.4333333333333333	0.0072222222222222	0.4585815490571887	11245.999999999996	19396.0	52.98757460424937	52.0	38.0	46.0	58.0	69.0	1.8402533531172585	172.803149085778	0.2300009914331705	298.03395693293174	0.3966831966777321	48.17964009206947	47.0	36.0	43.0	53.0	62.0	174.0	58.89938650306748	58.0	0.0	16.450000000000003	41.0	73.0	107.0	96006.0	0.5201933027587725	89980.0	91610.0	11.964752970470034	8.0	6.0	7.0	10.0	38.0	1.8402533531172585	1382.609581605754	1.8402533531172585	1407.6557431751846	1.8735897941661708
exp1	Position_1	23	26	26.0	0.4333333333333333	0.0072222222222222	0.4506112978297924	22412.0	30042.0	52.98757460424937	52.0	38.0	46.0	58.0	69.0	1.6585850025808218	396.8966455356367	0.5282694352079323	532.0171794209173	0.7081148658092408	48.17964009206947	47.0	36.0	43.0	53.0	62.0	192.0	66.6867627785059	57.0	21.0	35.0	47.0	76.0	136.0	101764.0	0.6611006975235826	70366.0	71892.0	11.964752970470034	8.0	6.0	7.0	10.0	38.0	1.6585850025808218	1246.119460992353	1.6585850025808218	1273.1435677694092	1.6945540887010837
exp1	Position_1	24	26	26.0	0.4333333333333333	0.0072222222222222	0.5275023196830925	23513.0	29738.0	52.98757460424937	52.0	38.0	46.0	58.0	69.0	2.2163259271753484	574.4006450537811	0.7645272585665825	726.4715851915681	0.966933679889977	48.17964009206947	47.0	36.0	43.0	53.0	62.0	193.0	70.8859437751004	60.0	4.0	27.200000000000003	46.0	85.0	153.0	88253.0	0.4773175783183992	68163.0	69408.0	11.964752970470034	8.0	6.0	7.0	10.0	38.0	2.2163259271753484	1665.1584727087516	2.2163259271753484	1695.572660736309	2.256807211440027
exp1	Position_1	25	26	26.0	0.4333333333333333	0.0072222222222222	0.3885655590385249	4787.999999999995	11372.999999999996	52.98757460424937	52.0	38.0	46.0	58.0	69.0	1.6130350578606754	109.18361800151264	0.1453233955600133	259.3452981477034	0.3451885918345932	48.17964009206947	47.0	36.0	43.0	53.0	62.0	144.0	55.63553530751708	55.0	0.0	21.8	41.0	68.0	96.0	73272.0	0.6634975338374225	53144.99999999999	54461.99999999999	11.964752970470034	8.0	6.0	7.0	10.0	38.0	1.6130350578606754	1211.8971133438583	1.6130350578606754	1241.9294493730963	1.6530080971155914
exp1	Position_1	26	26	26.0	0.4333333333333333	0.0072222222222222	0.4009314544144972	18428.000000000007	23383.000000000007	52.98757460424937	52.0	38.0	46.0	58.0	69.0	3.275419429227638	660.7549330245522	0.8794648158556788	838.4215649507869	1.1159391029494974	48.17964009206947	47.0	36.0	43.0	53.0	62.0	181.0	70.59535822401615	62.0	25.0	41.0	53.0	78.0	136.5	69960.0	0.4527416164997126	68632.0	69623.0	11.964752970470034	8.0	6.0	7.0	10.0	38.0	3.275419429227638	2460.8710963393232	3.275419429227638	2496.40442272457	3.3227142866464026
exp1	Position_1	29	26	26.0	0.4333333333333333	0.0072222222222222	0.4945260790746399	23476.000000000007	30316.000000000007	52.98757460424937	52.0	38.0	46.0	58.0	69.0	2.8096708098096195	488.1365417821645	0.6497097371120609	630.3606832794385	0.8390100694449326	48.17964009206947	47.0	36.0	43.0	53.0	62.0	195.0	69.1608187134503	61.0	9.0	29.0	47.0	79.0	151.64999999999986	94612.0	0.4096559955906863	101522.0	102890.0	11.964752970470034	8.0	6.0	7.0	10.0	38.0	2.8096708098096195	2110.947265071089	2.8096708098096195	2139.392093370544	2.847530876276194
exp1	Position_1	30	26	26.0	0.4333333333333333	0.0072222222222222	0.5175208404836616	20265.0	27010.0	52.98757460424937	52.0	38.0	46.0	58.0	69.0	2.633592429454984	432.4717531128306	0.5756199033931776	576.4155959327686	0.767209158186515	48.17964009206947	47.0	36.0	43.0	53.0	62.0	191.0	67.02223869532988	59.0	5.0	26.0	42.0	81.0	144.19999999999982	90413.0	0.4726800856662841	92717.0	94066.0	11.964752970470034	8.0	6.0	7.0	10.0	38.0	2.633592429454984	1978.6569717918733	2.633592429454984	2007.4457403558613	2.6719102804136514
exp1	Position_1	31	26	26.0	0.4333333333333333	0.0072222222222222	0.502513575906855	8516.000000000002	15216.000000000002	52.98757460424937	52.0	38.0	46.0	58.0	69.0	1.8922003611823968	194.6034588188297	0.2590172036878624	347.7085755504126	0.4628001140575991	48.17964009206947	47.0	36.0	43.0	53.0	62.0	179.0	58.355223880597016	56.0	1.0	17.0	38.0	72.0	119.0	78196.0	0.4442457086539492	62212.0	63552.0	11.964752970470034	8.0	6.0	7.0	10.0	38.0	1.8922003611823968	1421.6381376276463	1.8922003611823968	1452.2591609739627	1.9329569432563445
exp1	Position_1	32	26	26.0	0.4333333333333333	0.0072222222222222	0.3388767380280885	10319.000000000002	16139.000000000002	52.98757460424937	52.0	38.0	46.0	58.0	69.0	2.46514888282108	285.6778658822304	0.3802372394892486	446.8025077501033	0.5946941378153874	48.17964009206947	47.0	36.0	43.0	53.0	62.0	160.0	60.86512027491409	59.0	13.0	31.0	47.0	72.0	98.84999999999992	70847.0	0.3976384687777398	66900.0	68064.0	11.964752970470034	8.0	6.0	7.0	10.0	38.0	2.46514888282108	1852.1028420894668	2.46514888282108	1884.327770463041	2.508040262486308
exp1	Position_1	35	26	26.0	0.4333333333333333	0.0072222222222222	0.5795582083501486	17049.999999999993	23510.0	52.98757460424937	52.0	38.0	46.0	58.0	69.0	1.9953030890236088	375.3475632828754	0.4995876067295071	517.561361453396	0.68887417209447	48.17964009206947	47.0	36.0	43.0	53.0	62.0	197.0	65.19659442724458	59.0	0.0	17.0	38.0	81.0	151.0	84234.0	0.6118767799221816	68096.0	69388.0	11.964752970470034	8.0	6.0	7.0	10.0	38.0	1.9953030890236088	1499.100743068076	1.9953030890236088	1527.54350270218	2.033160402096601
exp1	Position_1	36	26	26.0	0.4333333333333333	0.0072222222222222	0.3587926714076127	3949.999999999996	10344.999999999996	52.98757460424937	52.0	38.0	46.0	58.0	69.0	2.9065196539898928	100.00764497226724	0.1331101754580876	261.9187562628115	0.348613864585802	48.17964009206947	47.0	36.0	43.0	53.0	62.0	121.0	55.08835027365129	55.0	5.0	23.0	43.0	68.0	89.0	70458.0	0.4796295457689669	86250.0	87529.0	11.964752970470034	8.0	6.0	7.0	10.0	38.0	2.9065196539898928	2183.711235153939	2.9065196539898928	2216.093457412048	2.949620391815436
exp1	Position_1	37	26	26.0	0.4333333333333333	0.0072222222222222	0.4013665461876437	11612.999999999998	17278.0	52.98757460424937	52.0	38.0	46.0	58.0	69.0	3.244288601724156	312.9689754778526	0.4165617063610218	465.64005496481	0.619766913158162	48.17964009206947	47.0	36.0	43.0	53.0	62.0	203.0	62.24977934686672	58.0	4.0	29.0	46.0	74.0	107.0	70529.0	0.3912955430095758	90445.0	91578.0	11.964752970470034	8.0	6.0	7.0	10.0	38.0	3.244288601724156	2437.4820448716428	3.244288601724156	2468.016260769034	3.284929643083584
exp1	Position_1	40	26	26.0	0.4333333333333333	0.0072222222222222	0.4518760998261334	13388.999999999998	19849.0	52.98757460424937	52.0	38.0	46.0	58.0	69.0	2.423270220261577	321.58589816068434	0.4280308304518708	476.7464704303102	0.6345495521427428	48.17964009206947	47.0	36.0	43.0	53.0	62.0	175.0	62.36300309597523	60.0	2.0	20.0	43.75	78.0	116.0	80573.0	0.5370372923698354	75801.0	77093.0	11.964752970470034	8.0	6.0	7.0	10.0	38.0	2.423270220261577	1820.6387830665496	2.423270220261577	1851.670897520475	2.464573964599752
exp1	Position_1	41	26	26.0	0.4333333333333333	0.0072222222222222	0.3597452426332041	6658.999999999997	11793.999999999996	52.98757460424937	52.0	38.0	46.0	58.0	69.0	2.417934592009288	226.11101832210807	0.3009537653867259	400.4735470927984	0.5330302911805146	48.17964009206947	47.0	36.0	43.0	53.0	62.0	141.0	58.48393378773125	56.0	16.0	29.0	43.5	71.0	98.69999999999992	60063.0	0.5138556326948944	53500.0	54527.0	11.964752970470034	8.0	6.0	7.0	10.0	38.0	2.417934592009288	1816.630046588496	2.417934592009288	1851.5025523426336	2.464349897168045
exp1	Position_1	42	26	26.0	0.4333333333333333	0.0072222222222222	0.4636382117720807	12949.000000000004	19244.000000000004	52.98757460424937	52.0	38.0	46.0	58.0	69.0	3.754151114438196	346.5471083965518	0.4612542012758104	515.0168008327471	0.6854873619083864	48.17964009206947	47.0	36.0	43.0	53.0	62.0	194.0	62.28514694201748	56.0	14.0	29.0	44.0	72.0	125.09999999999992	78417.0	0.4172505126560764	105392.0	106651.0	11.964752970470034	8.0	6.0	7.0	10.0	38.0	3.754151114438196	2820.5492970985697	3.754151114438196	2854.2432355858086	3.7989977465647113
exp1	Position_1	43	26	26.0	0.4333333333333333	0.0072222222222222	0.4563720923022615	16932.000000000004	22122.000000000004	52.98757460424937	52.0	38.0	46.0	58.0	69.0	4.160138089858159	564.9615417957446	0.751963812130136	738.133665698409	0.9824559090445822	48.17964009206947	47.0	36.0	43.0	53.0	62.0	189.0	68.3121387283237	62.0	8.0	32.0	47.0	80.0	139.0	70908.0	0.4471850506172204	93674.0	94712.0	11.964752970470034	8.0	6.0	7.0	10.0	38.0	4.160138089858159	3125.573320704853	4.160138089858159	3160.2077454853857	4.206236509241048
exp1	Position_1	44	26	26.0	0.4333333333333333	0.0072222222222222	0.5147915102872773	272.99999999999807	5157.999999999998	52.98757460424937	52.0	38.0	46.0	58.0	69.0	1.8547332183365817	9.611965374556627	0.0127935259135348	181.6062908496829	0.2417179731209279	48.17964009206947	47.0	36.0	43.0	53.0	62.0	158.0	52.27942681678608	52.0	0.0	13.0	31.0	69.0	100.0	51077.0	0.4882479298111334	39578.0	40555.0	11.964752970470034	8.0	6.0	7.0	10.0	38.0	1.8547332183365817	1393.4885186600916	1.8547332183365817	1427.8873837551166	1.9005181077780604
exp1	Position_1	45	26	26.0	0.4333333333333333	0.0072222222222222	0.4426998936557312	11012.000000000002	15432.000000000002	52.98757460424937	52.0	38.0	46.0	58.0	69.0	4.191901243721711	467.9431313629401	0.6228323078440733	655.7662916085081	0.8728249341309243	48.17964009206947	47.0	36.0	43.0	53.0	62.0	177.0	64.45701357466064	60.0	11.0	26.0	44.0	78.0	119.69999999999982	56980.0	0.3758874607861988	74115.0	74999.0	11.964752970470034	8.0	6.0	7.0	10.0	38.0	4.191901243721711	3149.437448325854	4.191901243721711	3187.002080374967	4.241899768979081
exp1	Position_1	47	26	26.0	0.4333333333333333	0.0072222222222222	0.5548500916225966	7763.000000000004	10843.000000000004	52.98757460424937	52.0	38.0	46.0	58.0	69.0	2.434558065300124	548.3685309913982	0.7298785147495509	765.935847164721	1.0194606125762438	48.17964009206947	47.0	36.0	43.0	53.0	62.0	179.0	64.60227272727273	57.0	2.0	17.0	39.0	82.25	139.0	39795.0	0.6467464363628087	25894.0	26510.0	11.964752970470034	8.0	6.0	7.0	10.0	38.0	2.434558065300124	1829.119508114293	2.434558065300124	1872.6329713489577	2.4924744848654625
exp1	Position_1	48	26	26.0	0.4333333333333333	0.0072222222222222	0.4979668277578997	2631.9999999999995	8737.0	52.98757460424937	52.0	38.0	46.0	58.0	69.0	2.3724407320390486	67.6083061058468	0.089986655426882	224.4277243338844	0.2987133010884	48.17964009206947	47.0	36.0	43.0	53.0	62.0	151.0	54.15561015561016	53.0	0.0	14.0	33.0	72.0	98.0	66124.0	0.5277374320603366	69391.0	70612.0	11.964752970470034	8.0	6.0	7.0	10.0	38.0	2.3724407320390486	1782.4498362427112	2.3724407320390486	1813.8137198883187	2.4141860611713524
exp1	Position_1	49	26	26.0	0.4333333333333333	0.0072222222222222	0.5309334252700907	5482.999999999999	11147.999999999998	52.98757460424937	52.0	38.0	46.0	58.0	69.0	2.416916573883745	154.47518131756453	0.2056064663336783	314.077935679046	0.4180377323888102	48.17964009206947	47.0	36.0	43.0	53.0	62.0	170.0	56.83936451897617	52.0	6.0	17.0	35.0	72.0	113.39999999999986	64399.0	0.4770975699779232	64453.0	65586.0	11.964752970470034	8.0	6.0	7.0	10.0	38.0	2.416916573883745	1815.8651945031893	2.416916573883745	1847.7857453754857	2.459402827094771
exp1	Position_1	50	26	26.0	0.4333333333333333	0.0072222222222222	0.5565716859680321	7486.999999999998	11696.999999999998	52.98757460424937	52.0	38.0	46.0	58.0	69.0	2.1751279770283203	324.3114784243294	0.4316585777827824	506.6744174074237	0.6743836495692809	48.17964009206947	47.0	36.0	43.0	53.0	62.0	199.0	60.89192399049881	56.0	7.0	20.0	35.0	75.0	132.0	51271.0	0.5184664206079033	37727.0	38569.0	11.964752970470034	8.0	6.0	7.0	10.0	38.0	2.1751279770283203	1634.2058429964843	2.1751279770283203	1670.6784307931032	2.2236729913856204
exp1	Position_1	51	26	26.0	0.4333333333333333	0.0072222222222222	0.4412876412812965	10200.000000000002	14900.000000000002	52.98757460424937	52.0	38.0	46.0	58.0	69.0	3.123894502005258	356.2824608706036	0.4742119554187733	520.4518300952934	0.6927213858568355	48.17964009206947	47.0	36.0	43.0	53.0	62.0	188.0	62.85106382978724	59.0	10.0	26.950000000000003	43.0	75.25	115.04999999999995	59080.0	0.4597611753711771	67193.0	68133.0	11.964752970470034	8.0	6.0	7.0	10.0	38.0	3.123894502005258	2347.028175811614	3.123894502005258	2379.862049656552	3.1675963880928704
exp1	Position_1	52	26	26.0	0.4333333333333333	0.0072222222222222	0.5332115288668364	8666.000000000002	12466.000000000002	52.98757460424937	52.0	38.0	46.0	58.0	69.0	1.8060391307693124	426.7749231294187	0.5680374226852563	613.9137077926764	0.8171191450720522	48.17964009206947	47.0	36.0	43.0	53.0	62.0	203.0	63.40263157894737	56.0	10.0	23.0	39.0	78.0	139.0999999999999	48186.0	0.6256191361302492	27553.0	28313.0	11.964752970470034	8.0	6.0	7.0	10.0	38.0	1.8060391307693124	1356.9039299544047	1.8060391307693124	1394.3316868870563	1.855855475246672
exp1	Position_1	56	26	26.0	0.4333333333333333	0.0072222222222222	0.4798723415748905	22619.0	27454.0	52.98757460424937	52.0	38.0	46.0	58.0	69.0	2.978207949921431	796.8955704517458	1.0606680042712735	967.2386485336324	1.2873946411982646	48.17964009206947	47.0	36.0	43.0	53.0	62.0	201.0	75.39089968976215	65.0	21.0	35.0	48.0	93.0	151.0	72903.0	0.5303252989029178	63510.99999999999	64477.99999999999	11.964752970470034	8.0	6.0	7.0	10.0	38.0	2.978207949921431	2237.571712938716	2.978207949921431	2271.6403285550937	3.0235532773068297
exp1	Position_1	57	26	26.0	0.4333333333333333	0.0072222222222222	0.5322360807868719	8914.0	11999.0	52.98757460424937	52.0	38.0	46.0	58.0	69.0	2.2794303825113547	593.1709300056441	0.7895105078375123	798.4583788577208	1.0627481022596263	48.17964009206947	47.0	36.0	43.0	53.0	62.0	170.0	66.44732576985413	59.0	5.0	20.0	41.0	85.0	136.0	40998.0	0.5439938708809142	25736.0	26353.0	11.964752970470034	8.0	6.0	7.0	10.0	38.0	2.2794303825113547	1712.569784005526	2.2794303825113547	1753.6272737759411	2.3340779013957773
exp1	Position_1	58	26	26.0	0.4333333333333333	0.0072222222222222	0.366979143961599	14511.999999999993	19462.0	52.98757460424937	52.0	38.0	46.0	58.0	69.0	2.5328015693668715	503.9111551486591	0.6707057475028653	675.7937501035835	0.8994814813878697	48.17964009206947	47.0	36.0	43.0	53.0	62.0	170.0	66.65858585858585	62.0	16.0	36.0	49.0	79.0	117.0	65992.0	0.4488765068409663	54802.0	55792.0	11.964752970470034	8.0	6.0	7.0	10.0	38.0	2.5328015693668715	1902.9313068120748	2.5328015693668715	1937.30782580306	2.5785567161438725
exp1	Position_1	59	26	26.0	0.4333333333333333	0.0072222222222222	0.3714168929116198	10067.000000000002	12722.000000000002	52.98757460424937	52.0	38.0	46.0	58.0	69.0	2.864726338670847	849.1659290162223	1.1302398515205918	1073.118997610448	1.4283213858195063	48.17964009206947	47.0	36.0	43.0	53.0	62.0	153.0	70.95856873822976	66.0	22.0	36.0	51.0	90.0	121.0	37679.0	0.7495186097736632	25516.0	26047.0	11.964752970470034	8.0	6.0	7.0	10.0	38.0	2.864726338670847	2152.311298775993	2.864726338670847	2197.1019124948384	2.92434264553063
exp1	Position_1	60	26	26.0	0.4333333333333333	0.0072222222222222	0.3425783483727051	7962.999999999999	10707.999999999998	52.98757460424937	52.0	38.0	46.0	58.0	69.0	3.215247515251025	657.6159735198946	0.8752868607549797	884.3089092617143	1.1770151582273418	48.17964009206947	47.0	36.0	43.0	53.0	62.0	157.0	66.50455373406193	61.0	30.0	41.0	52.0	74.0	114.0	36511.0	0.5671649625928028	29251.0	29800.0	11.964752970470034	8.0	6.0	7.0	10.0	38.0	3.215247515251025	2415.663046770117	3.215247515251025	2461.001633918481	3.275593174745498
exp1	Position_1	61	26	26.0	0.4333333333333333	0.0072222222222222	0.4357809569608992	16358.999999999998	18779.0	52.98757460424937	52.0	38.0	46.0	58.0	69.0	4.219665113527256	1599.2749158183467	2.1286349129542192	1835.856937719465	2.443525584104608	48.17964009206947	47.0	36.0	43.0	53.0	62.0	209.0	85.7995867768595	73.0	23.0	46.0	59.0	104.25	163.0	41527.0	0.393239378998162	32429.0	32913.0	11.964752970470034	8.0	6.0	7.0	10.0	38.0	4.219665113527256	3170.2968546410643	4.219665113527256	3217.613259021288	4.282643247757334
exp1	Position_1	1	27	27.0	0.45	0.0075	0.3581753897177183	16202.000000000004	25512.000000000004	53.11943372738998	52.0	38.0	46.0	58.0	69.0	1.707167812284753	229.39382995844247	0.305323187674687	361.2082082397103	0.4807681251670543	48.152333124084535	47.0	36.0	43.0	53.0	62.0	172.0	60.70139634801289	56.0	11.0	35.0	47.0	70.0	103.0	113026.0	0.4705726119373408	90591.0	92453.0	12.090258966606346	8.0	6.0	7.0	11.0	39.0	1.707167812284753	1282.6204449923011	1.707167812284753	1308.9833206485546	1.742256799783226
exp1	Position_1	2	27	27.0	0.45	0.0075	0.3315983776601757	9730.000000000004	18265.000000000004	53.11943372738998	52.0	38.0	46.0	58.0	69.0	2.1346061963566085	150.30289404115052	0.2000531519687713	282.14618290458515	0.3755365694460028	48.152333124084535	47.0	36.0	43.0	53.0	62.0	174.0	57.70005858230815	54.0	17.0	35.0	46.0	65.0	91.0	98494.0	0.5763650082737898	103821.0	105528.0	12.090258966606346	8.0	6.0	7.0	11.0	39.0	2.1346061963566085	1603.7612294189396	2.1346061963566085	1630.1298871916265	2.169702879852055
exp1	Position_1	5	27	27.0	0.45	0.0075	0.3962507177113238	15638.999999999996	24159.0	53.11943372738998	52.0	38.0	46.0	58.0	69.0	2.3749423036564234	252.70888561940308	0.3363555267594254	390.38263109400594	0.5195992819861219	48.152333124084535	47.0	36.0	43.0	53.0	62.0	199.0	61.17781690140845	56.0	18.0	33.0	47.0	69.0	106.84999999999992	104247.0	0.3498537420851639	110424.0	112128.0	12.090258966606346	8.0	6.0	7.0	11.0	39.0	2.3749423036564234	1784.3293040243602	2.3749423036564234	1811.864053119281	2.4115910547017627
exp1	Position_1	6	27	27.0	0.45	0.0075	0.2854816891875552	13052.000000000004	21362.000000000004	53.11943372738998	52.0	38.0	46.0	58.0	69.0	1.8587636878215643	218.52960204948693	0.2908629003278671	357.6639104337373	0.4760506647873043	48.152333124084535	47.0	36.0	43.0	53.0	62.0	129.0	59.853188929001206	57.0	18.0	36.0	48.0	69.0	90.94999999999982	99476.0	0.4998372166024885	83409.0	85071.0	12.090258966606346	8.0	6.0	7.0	11.0	39.0	1.8587636878215643	1396.5166700387413	1.8587636878215643	1424.343531715591	1.895801240713452
exp1	Position_1	10	27	27.0	0.45	0.0075	0.5057981578837621	15291.000000000002	23146.0	53.11943372738998	52.0	38.0	46.0	58.0	69.0	1.6402513196218662	259.145827225472	0.3449230960371032	392.2692640743427	0.52211039048295	48.152333124084535	47.0	36.0	43.0	53.0	62.0	197.0	61.73329089751751	56.0	5.0	20.0	41.0	75.0	125.0	96983.0	0.4372406054159292	72715.0	74286.0	12.090258966606346	8.0	6.0	7.0	11.0	39.0	1.6402513196218662	1232.345093630253	1.6402513196218662	1258.9697810000268	1.6756887785110357
exp1	Position_1	11	27	27.0	0.45	0.0075	0.3152724399802456	7474.000000000005	15904.000000000004	53.11943372738998	52.0	38.0	46.0	58.0	69.0	2.237213943458634	119.57517502325165	0.1591545579559479	254.445221242948	0.3386665894743638	48.152333124084535	47.0	36.0	43.0	53.0	62.0	160.0	56.432977461447216	55.0	15.0	30.0	44.0	67.0	86.0	95146.0	0.5674683507124939	105061.0	106747.0	12.090258966606346	8.0	6.0	7.0	11.0	39.0	2.237213943458634	1680.8519485038576	2.237213943458634	1707.8259577477968	2.273116349762317
exp1	Position_1	12	27	27.0	0.45	0.0075	0.4578241635858603	19678.0	27083.0	53.11943372738998	52.0	38.0	46.0	58.0	69.0	2.193400729871632	377.3073065168921	0.5021960249739834	519.2912787070327	0.6911766919590604	48.152333124084535	47.0	36.0	43.0	53.0	62.0	192.0	65.28696826468602	57.0	16.0	30.0	46.0	75.0	131.0	96690.0	0.4515942325980039	85946.0	87427.0	12.090258966606346	8.0	6.0	7.0	11.0	39.0	2.193400729871632	1647.9344326608805	2.193400729871632	1676.3312270989086	2.2311968632686474
exp1	Position_1	13	27	27.0	0.45	0.0075	0.3500403416784547	8421.000000000004	15806.000000000004	53.11943372738998	52.0	38.0	46.0	58.0	69.0	2.2948500765615667	165.62601594431698	0.2204482272218859	310.8757639254095	0.41377564178472	48.152333124084535	47.0	36.0	43.0	53.0	62.0	192.0	57.70142180094787	54.0	17.0	32.0	44.0	66.0	95.20000000000005	85225.0	0.5058855686429171	87662.0	89139.0	12.090258966606346	8.0	6.0	7.0	11.0	39.0	2.2948500765615667	1724.154828370824	2.2948500765615667	1753.2047779670424	2.333515559474133
exp1	Position_1	14	27	27.0	0.45	0.0075	0.3049598532108131	12161.000000000002	20581.0	53.11943372738998	52.0	38.0	46.0	58.0	69.0	2.53838151976796	205.70966236986908	0.2737995606142957	348.13835714450084	0.4633721533593306	48.152333124084535	47.0	36.0	43.0	53.0	62.0	160.0	59.22149643705463	57.0	17.0	34.0	47.0	68.0	93.0	99729.0	0.4271540724853502	112744.0	114428.0	12.090258966606346	8.0	6.0	7.0	11.0	39.0	2.53838151976796	1907.123606136709	2.53838151976796	1935.6093450916355	2.576296038316966
exp1	Position_1	16	27	27.0	0.45	0.0075	0.5501369481258455	22878.99999999999	31128.99999999999	53.11943372738998	52.0	38.0	46.0	58.0	69.0	1.6908793087299754	357.1526748157865	0.4753702101798118	485.93931615632766	0.646785229804072	48.152333124084535	47.0	36.0	43.0	53.0	62.0	202.0	65.8660606060606	58.0	5.0	23.0	44.0	75.0	153.0	108679.0	0.521349422131628	81380.0	83030.0	12.090258966606346	8.0	6.0	7.0	11.0	39.0	1.6908793087299754	1270.382651187059	1.6908793087299754	1296.1399794551671	1.7251623126548274
exp1	Position_1	17	27	27.0	0.45	0.0075	0.4533828439656419	16922.0	24852.0	53.11943372738998	52.0	38.0	46.0	58.0	69.0	2.5537070490601166	295.4140940883924	0.3931961592316503	433.8512626335379	0.5774560305652389	48.152333124084535	47.0	36.0	43.0	53.0	62.0	194.0	62.669609079445145	59.0	8.0	29.0	47.0	70.0	123.0	99394.0	0.4915318864905604	109904.0	111490.0	12.090258966606346	8.0	6.0	7.0	11.0	39.0	2.5537070490601166	1918.6379031255567	2.5537070490601166	1946.3253368345863	2.590559023326834
exp1	Position_1	18	27	27.0	0.45	0.0075	0.2799325486470283	6480.999999999995	12710.999999999996	53.11943372738998	52.0	38.0	46.0	58.0	69.0	3.0167897435661306	163.9899916176773	0.2182706788431285	321.6288818781511	0.4280880417798191	48.152333124084535	47.0	36.0	43.0	53.0	62.0	130.0	57.20144462279293	56.0	15.0	32.25	46.0	66.0	86.0	71273.0	0.3685597553573452	89576.0	90822.0	12.090258966606346	8.0	6.0	7.0	11.0	39.0	3.0167897435661306	2266.558785549309	3.0167897435661306	2298.086563601404	3.0587532161534687
exp1	Position_1	19	27	27.0	0.45	0.0075	0.3523774959404958	7605.999999999997	14510.999999999996	53.11943372738998	52.0	38.0	46.0	58.0	69.0	1.923525645294528	157.6409480068584	0.2098201017971285	300.75306291447833	0.4003023267391706	48.152333124084535	47.0	36.0	43.0	53.0	62.0	162.0	57.50760318609703	56.0	13.0	28.0	45.0	66.0	93.0	79418.0	0.3568966251652961	69728.0	71109.0	12.090258966606346	8.0	6.0	7.0	11.0	39.0	1.923525645294528	1445.1732872235375	1.923525645294528	1473.7957102050614	1.9616220902829369
exp1	Position_1	20	27	27.0	0.45	0.0075	0.2694825518434825	7770.0	14245.0	53.11943372738998	52.0	38.0	46.0	58.0	69.0	3.352644613761432	190.4982199157533	0.2535531307078676	349.24673651221445	0.4648474062977574	48.152333124084535	47.0	36.0	43.0	53.0	62.0	133.0	58.0	56.0	15.0	35.0	47.0	68.0	87.0	75110.0	0.5030509313032827	102740.0	104035.0	12.090258966606346	8.0	6.0	7.0	11.0	39.0	3.352644613761432	2518.8915204819173	3.352644613761432	2550.64122380121	3.3949034688794097
exp1	Position_1	21	27	27.0	0.45	0.0075	0.4267099908429727	7328.000000000002	14408.000000000002	53.11943372738998	52.0	38.0	46.0	58.0	69.0	1.8237774652263	148.93726884909768	0.198235504838149	292.8340842764464	0.3897621661719501	48.152333124084535	47.0	36.0	43.0	53.0	62.0	157.0	57.175141242937855	55.0	1.0	20.0	41.0	69.0	103.0	80960.0	0.6826004461537004	67418.0	68834.0	12.090258966606346	8.0	6.0	7.0	11.0	39.0	1.8237774652263	1370.2310031752818	1.8237774652263	1399.0103662607514	1.86208279749306
exp1	Position_1	22	27	27.0	0.45	0.0075	0.4331001096526036	7524.999999999996	15894.999999999996	53.11943372738998	52.0	38.0	46.0	58.0	69.0	2.1929058646639312	119.0915701041436	0.1585108798086151	251.556213528952	0.334821320207035	48.152333124084535	47.0	36.0	43.0	53.0	62.0	169.0	56.49522102747909	58.0	0.0	15.0	41.0	70.0	96.34999999999992	94573.0	0.4505976957770519	104104.0	105778.0	12.090258966606346	8.0	6.0	7.0	11.0	39.0	2.1929058646639312	1647.5626331058836	2.1929058646639312	1674.055561790845	2.228167952743615
exp1	Position_1	23	27	27.0	0.45	0.0075	0.4108532748277571	16254.0	23994.0	53.11943372738998	52.0	38.0	46.0	58.0	69.0	2.010678582226569	292.1790977165964	0.3888903790607898	431.3120013911661	0.5740762738516422	48.152333124084535	47.0	36.0	43.0	53.0	62.0	194.0	62.5	57.0	14.0	34.0	47.0	71.0	116.0	96750.0	0.5854988861300852	84038.0	85586.0	12.090258966606346	8.0	6.0	7.0	11.0	39.0	2.010678582226569	1510.6525786826214	2.010678582226569	1538.4791594175354	2.0477157611847394
exp1	Position_1	24	27	27.0	0.45	0.0075	0.47015996126211	14390.999999999993	20206.0	53.11943372738998	52.0	38.0	46.0	58.0	69.0	2.289695575671326	396.1052926159103	0.5272161444717767	556.1603462300802	0.7402494208322368	48.152333124084535	47.0	36.0	43.0	53.0	62.0	184.0	64.37403267411865	61.0	9.0	25.0	44.0	75.0	133.0	74867.0	0.5582368271317731	62500.0	63663.0	12.090258966606346	8.0	6.0	7.0	11.0	39.0	2.289695575671326	1720.282175560726	2.289695575671326	1752.29318628356	2.332302230943418
exp1	Position_1	25	27	27.0	0.45	0.0075	0.3824232461525779	4979.999999999996	11584.999999999996	53.11943372738998	52.0	38.0	46.0	58.0	69.0	1.8459364347321017	114.82774551755382	0.1528357292838641	267.12438389977143	0.3555425549705957	48.152333124084535	47.0	36.0	43.0	53.0	62.0	140.0	55.769871309613926	53.0	7.0	23.0	42.0	68.0	98.0	73672.0	0.5708894744652893	60148.0	61469.0	12.090258966606346	8.0	6.0	7.0	11.0	39.0	1.8459364347321017	1386.8793649377174	1.8459364347321017	1417.338692614161	1.886477799869448
exp1	Position_1	26	27	27.0	0.45	0.0075	0.2666503060402644	6296.000000000004	11916.000000000004	53.11943372738998	52.0	38.0	46.0	58.0	69.0	3.374112365547235	183.1885940665896	0.2438240187026307	346.7082730142123	0.4614687113819166	48.152333124084535	47.0	36.0	43.0	53.0	62.0	116.0	57.60142348754449	56.0	23.0	35.0	47.0	66.0	85.84999999999991	64744.0	0.473964834647378	87126.0	88250.0	12.090258966606346	8.0	6.0	7.0	11.0	39.0	3.374112365547235	2535.0205601406724	3.374112365547235	2567.724495930197	3.417641304083092
exp1	Position_1	29	27	27.0	0.45	0.0075	0.4670030043005638	19611.000000000004	26511.000000000004	53.11943372738998	52.0	38.0	46.0	58.0	69.0	2.769579232244036	408.38521787650114	0.543560724993623	552.0728423397034	0.7348089531541451	48.152333124084535	47.0	36.0	43.0	53.0	62.0	187.0	66.2108695652174	62.0	9.0	27.0	45.75	76.0	134.04999999999995	91371.0	0.4467348361416812	99923.0	101303.0	12.090258966606346	8.0	6.0	7.0	11.0	39.0	2.769579232244036	2080.8258694545725	2.769579232244036	2109.5633943472126	2.80782887787614
exp1	Position_1	30	27	27.0	0.45	0.0075	0.4948267984836378	19523.0	26038.0	53.11943372738998	52.0	38.0	46.0	58.0	69.0	2.894630482070209	431.3455485503046	0.5741209251204554	575.289422381439	0.7657102211896951	48.152333124084535	47.0	36.0	43.0	53.0	62.0	210.0	66.98311588641596	59.0	8.0	29.0	45.0	78.0	146.0	87279.0	0.4459927120874654	98432.0	99735.0	12.090258966606346	8.0	6.0	7.0	11.0	39.0	2.894630482070209	2174.778724320217	2.894630482070209	2203.567499086444	2.9329483412840567
exp1	Position_1	31	27	27.0	0.45	0.0075	0.5304752728800695	25016.0	32426.0	53.11943372738998	52.0	38.0	46.0	58.0	69.0	1.5672152822387009	468.8671425470116	0.6240621667300724	607.7504782630875	0.8089158865681695	48.152333124084535	47.0	36.0	43.0	53.0	62.0	206.0	68.87989203778677	61.0	2.0	23.0	45.0	83.75	149.0	102080.0	0.4286552343468355	62823.0	64305.0	12.090258966606346	8.0	6.0	7.0	11.0	39.0	1.5672152822387009	1177.4720377450797	1.5672152822387009	1205.2487048882947	1.60418602620632
exp1	Position_1	32	27	27.0	0.45	0.0075	0.3409530801567851	9888.000000000002	16058.000000000002	53.11943372738998	52.0	38.0	46.0	58.0	69.0	2.3963635598301365	256.58427404986094	0.3415136687603649	416.6899547626079	0.554614329789031	48.152333124084535	47.0	36.0	43.0	53.0	62.0	151.0	60.0129659643436	58.0	11.0	31.0	47.0	69.0	97.0	74056.0	0.4259976232752277	69382.99999999999	70616.99999999999	12.090258966606346	8.0	6.0	7.0	11.0	39.0	2.3963635598301365	1800.423410841575	2.3963635598301365	1832.4445469841248	2.4389836920358694
exp1	Position_1	35	27	27.0	0.45	0.0075	0.5371520914809318	19201.000000000007	26356.000000000007	53.11943372738998	52.0	38.0	46.0	58.0	69.0	1.8328245763970537	367.3848334273718	0.4889892132918318	504.2859574924124	0.6712046094224008	48.152333124084535	47.0	36.0	43.0	53.0	62.0	201.0	65.41788958770091	58.0	0.0	21.0	42.0	78.0	146.5	93613.0	0.6964070310513863	71969.0	73400.0	12.090258966606346	8.0	6.0	7.0	11.0	39.0	1.8328245763970537	1377.028231703271	1.8328245763970537	1404.408456516279	1.8692676556231675
exp1	Position_1	36	27	27.0	0.45	0.0075	0.3692901132630749	8676.999999999995	15771.999999999996	53.11943372738998	52.0	38.0	46.0	58.0	69.0	2.8099416872758667	194.3025447311759	0.2586166870371951	353.17963991011953	0.4700821007203691	48.152333124084535	47.0	36.0	43.0	53.0	62.0	140.0	58.11486962649753	59.0	8.0	23.0	43.0	71.0	96.0	82465.0	0.4061335020166528	94278.0	95697.0	12.090258966606346	8.0	6.0	7.0	11.0	39.0	2.8099416872758667	2111.150779320711	2.8099416872758667	2142.9261983565	2.852234770012501
exp1	Position_1	37	27	27.0	0.45	0.0075	0.4475321357354594	12970.000000000004	18755.000000000004	53.11943372738998	52.0	38.0	46.0	58.0	69.0	3.2959811275990414	360.9924883209911	0.4804810019552391	522.0057146075703	0.694789606142676	48.152333124084535	47.0	36.0	43.0	53.0	62.0	200.0	63.210025929127056	57.0	6.0	30.0	44.0	73.0	123.0	73134.0	0.411292089186809	88971.0	90128.0	12.090258966606346	8.0	6.0	7.0	11.0	39.0	3.2959811275990414	2476.319404657432	3.2959811275990414	2508.522049914747	3.3388428484365287
exp1	Position_1	40	27	27.0	0.45	0.0075	0.4941629797113265	17511.999999999993	24532.0	53.11943372738998	52.0	38.0	46.0	58.0	69.0	2.328670981202974	365.4125639306786	0.4863641225917332	511.8947589280156	0.6813319241331888	48.152333124084535	47.0	36.0	43.0	53.0	62.0	221.0	64.47293447293447	60.0	7.0	25.0	44.0	76.25	130.54999999999973	90520.0	0.5742894234782505	83846.0	85250.0	12.090258966606346	8.0	6.0	7.0	11.0	39.0	2.328670981202974	1749.5649746077945	2.328670981202974	1778.8614136072615	2.367664541511265
exp1	Position_1	41	27	27.0	0.45	0.0075	0.3573525723964357	4464.999999999996	10409.999999999996	53.11943372738998	52.0	38.0	46.0	58.0	69.0	2.6248142061263184	117.83547367499014	0.1568390154614118	274.7295142120152	0.3656649834161922	48.152333124084535	47.0	36.0	43.0	53.0	62.0	132.0	55.75525651808242	55.0	14.0	26.0	41.0	66.0	93.59999999999992	66293.0	0.4974695952344061	74725.0	75914.0	12.090258966606346	8.0	6.0	7.0	11.0	39.0	2.6248142061263184	1972.061762679428	2.6248142061263184	2003.4405707868327	2.6665793997172744
exp1	Position_1	42	27	27.0	0.45	0.0075	0.4972828456519335	14566.0	21236.0	53.11943372738998	52.0	38.0	46.0	58.0	69.0	3.574602977281909	340.1078842009007	0.4526835938713988	495.8486220575537	0.659974515958604	48.152333124084535	47.0	36.0	43.0	53.0	62.0	215.0	62.91904047976012	57.0	9.0	26.0	41.0	76.0	122.34999999999992	83934.0	0.5759080653232367	115020.0	116354.0	12.090258966606346	8.0	6.0	7.0	11.0	39.0	3.574602977281909	2685.652124178745	3.574602977281909	2716.800271750076	3.616061161699351
exp1	Position_1	43	27	27.0	0.45	0.0075	0.3480549503884821	10676.999999999996	16506.999999999996	53.11943372738998	52.0	38.0	46.0	58.0	69.0	4.5881157181842775	314.9135574824512	0.4191499450091425	486.866918925056	0.6480198690892495	48.152333124084535	47.0	36.0	43.0	53.0	62.0	171.0	61.156946826758144	59.0	9.0	29.0	47.0	72.0	99.0	71309.0	0.4647256925398285	116873.0	118039.0	12.090258966606346	8.0	6.0	7.0	11.0	39.0	4.5881157181842775	3447.11924732102	4.5881157181842775	3481.509919609541	4.633889703000299
exp1	Position_1	44	27	27.0	0.45	0.0075	0.5285429275420834	2052.999999999997	7852.999999999997	53.11943372738998	52.0	38.0	46.0	58.0	69.0	1.7769975667456976	56.96738222755441	0.0758235857448749	217.9078678192817	0.2900353720674639	48.152333124084535	47.0	36.0	43.0	53.0	62.0	164.0	53.769827586206894	52.0	2.0	13.0	33.0	68.0	108.04999999999995	62373.0	0.4451007032537384	48114.0	49274.0	12.090258966606346	8.0	6.0	7.0	11.0	39.0	1.7769975667456976	1335.084573062132	1.7769975667456976	1367.2726701804777	1.819839924010216
exp1	Position_1	45	27	27.0	0.45	0.0075	0.4752358549743454	4209.000000000002	9989.000000000002	53.11943372738998	52.0	38.0	46.0	58.0	69.0	3.103469262106562	119.35314656651298	0.1588590380800287	283.2545927899496	0.3770118630034229	48.152333124084535	47.0	36.0	43.0	53.0	62.0	154.0	55.641003460207614	54.0	6.0	18.0	35.0	72.0	104.0	64321.0	0.5467328255377341	82227.0	83383.0	12.090258966606346	8.0	6.0	7.0	11.0	39.0	3.103469262106562	2331.682390763758	3.103469262106562	2364.4626800084457	3.1470998270912407
exp1	Position_1	47	27	27.0	0.45	0.0075	0.5098221934940024	13785.000000000002	18345.0	53.11943372738998	52.0	38.0	46.0	58.0	69.0	1.8531732052434395	521.069728236354	0.6935438082825871	693.4366459554525	0.9229641757667072	48.152333124084535	47.0	36.0	43.0	53.0	62.0	180.0	67.11513157894737	61.0	0.0	20.0	42.0	87.0	134.44999999999993	61209.0	0.6337539995086736	36834.0	37746.0	12.090258966606346	8.0	6.0	7.0	11.0	39.0	1.8531732052434395	1392.316457733613	1.8531732052434395	1426.789841277433	1.8990572787402635
exp1	Position_1	48	27	27.0	0.45	0.0075	0.4761876245275515	8258.999999999996	15588.999999999996	53.11943372738998	52.0	38.0	46.0	58.0	69.0	2.181937984067827	162.52911531246963	0.216326252480897	306.77641101902043	0.4083194030663161	48.152333124084535	47.0	36.0	43.0	53.0	62.0	173.0	57.63369713506139	56.0	3.0	17.0	38.0	73.0	105.75	84491.0	0.5843566992416146	83303.00000000001	84769.00000000001	12.090258966606346	8.0	6.0	7.0	11.0	39.0	2.181937984067827	1639.3223020795092	2.181937984067827	1668.1717612208197	2.2203366141849106
exp1	Position_1	49	27	27.0	0.45	0.0075	0.5402941755707926	6364.999999999995	12339.999999999996	53.11943372738998	52.0	38.0	46.0	58.0	69.0	2.0381046562070564	164.98169146145284	0.2195906313351937	319.8545283007587	0.4257263771683098	48.152333124084535	47.0	36.0	43.0	53.0	62.0	195.0	57.32635983263598	53.0	2.0	15.0	35.0	72.5	114.29999999999995	68505.0	0.4715913982889783	59076.0	60271.0	12.090258966606346	8.0	6.0	7.0	11.0	39.0	2.0381046562070564	1531.2581939947834	2.0381046562070564	1562.2327613626444	2.07933180537368
exp1	Position_1	50	27	27.0	0.45	0.0075	0.5323321650215551	6247.999999999998	12082.999999999998	53.11943372738998	52.0	38.0	46.0	58.0	69.0	1.856428633249056	163.91992375320118	0.2181774185155107	317.0045516501168	0.4219330582463054	48.152333124084535	47.0	36.0	43.0	53.0	62.0	173.0	57.35389888603256	54.0	3.0	14.0	36.0	75.0	114.0	66932.0	0.670112401676936	53163.0	54330.0	12.090258966606346	8.0	6.0	7.0	11.0	39.0	1.856428633249056	1394.7623089775027	1.856428633249056	1425.3792345568856	1.8971797611952148
exp1	Position_1	51	27	27.0	0.45	0.0075	0.4566459924005763	10433.999999999998	15818.999999999998	53.11943372738998	52.0	38.0	46.0	58.0	69.0	3.489730958968276	312.92768360744225	0.4165067468815056	474.4300390057628	0.6314663819166704	48.152333124084535	47.0	36.0	43.0	53.0	62.0	180.0	61.68802228412256	57.0	13.0	26.800000000000004	41.0	74.0	119.19999999999992	66438.0	0.4068472336727572	87422.0	88499.0	12.090258966606346	8.0	6.0	7.0	11.0	39.0	3.489730958968276	2621.8865206373225	3.489730958968276	2654.1869917169865	3.532722885975309
exp1	Position_1	52	27	27.0	0.45	0.0075	0.5301455183344445	9413.0	14718.0	53.11943372738998	52.0	38.0	46.0	58.0	69.0	1.5637350329878843	280.2993746974328	0.3730784677222831	438.2711353231506	0.5833388811151135	48.152333124084535	47.0	36.0	43.0	53.0	62.0	165.0	60.87181903864279	55.0	5.0	20.0	38.0	75.0	131.0	64585.0	0.6092501001711734	39454.0	40515.0	12.090258966606346	8.0	6.0	7.0	11.0	39.0	1.5637350329878843	1174.8572749721145	1.5637350329878843	1206.451627097258	1.6057871156664507
exp1	Position_1	56	27	27.0	0.45	0.0075	0.5053644174700941	19111.000000000007	25281.000000000007	53.11943372738998	52.0	38.0	46.0	58.0	69.0	2.3874972286355223	459.5129577930263	0.611611746822518	607.8670444228715	0.8090710361268418	48.152333124084535	47.0	36.0	43.0	53.0	62.0	188.0	67.48703403565641	62.0	7.0	20.0	44.0	86.0	136.0	83279.0	0.8216085551685927	74602.0	75836.0	12.090258966606346	8.0	6.0	7.0	11.0	39.0	2.3874972286355223	1793.7620049853665	2.3874972286355223	1823.432822311336	2.4269890864963872
exp1	Position_1	57	27	27.0	0.45	0.0075	0.5724658566550701	8665.000000000002	13285.000000000002	53.11943372738998	52.0	38.0	46.0	58.0	69.0	1.8953669273964344	316.5253895447676	0.4212952934840856	485.2902250550764	0.6459212895483066	48.152333124084535	47.0	36.0	43.0	53.0	62.0	186.0	61.37770562770563	55.0	0.0	16.150000000000006	35.0	78.0	136.0	56713.0	0.599146531612157	38983.0	39907.0	12.090258966606346	8.0	6.0	7.0	11.0	39.0	1.8953669273964344	1424.0172256922876	1.8953669273964344	1457.7701927943494	1.9402921266092787
exp1	Position_1	58	27	27.0	0.45	0.0075	0.4468499520062775	22683.000000000007	28563.000000000007	53.11943372738998	52.0	38.0	46.0	58.0	69.0	2.1273908536914625	574.5939040834432	0.7647844863350628	723.5429917707264	0.9630357220468369	48.152333124084535	47.0	36.0	43.0	53.0	62.0	214.0	71.28826530612245	64.5	13.0	32.0	49.0	85.25	137.5	83835.0	0.4971328414807826	63097.0	64273.0	12.090258966606346	8.0	6.0	7.0	11.0	39.0	2.1273908536914625	1598.3402356810388	2.1273908536914625	1628.1300532184955	2.167041100833817
exp1	Position_1	59	27	27.0	0.45	0.0075	0.3980289680967689	14673.000000000004	18968.000000000004	53.11943372738998	52.0	38.0	46.0	58.0	69.0	2.7662815170120307	599.5046754549516	0.7979407230305404	774.988392559771	1.031509550497055	48.152333124084535	47.0	36.0	43.0	53.0	62.0	176.0	69.081490104773	65.0	19.0	32.900000000000006	50.0	82.0	121.19999999999982	59341.0	0.4940146143489443	50868.00000000001	51727.00000000001	12.090258966606346	8.0	6.0	7.0	11.0	39.0	2.7662815170120307	2078.3482471916086	2.7662815170120307	2113.4449906125724	2.8129952825053337
exp1	Position_1	60	27	27.0	0.45	0.0075	0.4391587436287817	12683.999999999993	17648.999999999993	53.11943372738998	52.0	38.0	46.0	58.0	69.0	2.8100129361651023	413.8618240572492	0.5508500878201986	575.8630820550609	0.766473762215286	48.152333124084535	47.0	36.0	43.0	53.0	62.0	182.0	64.77341389728096	59.0	10.0	29.0	46.0	75.0	123.0	64320.0	0.4657522717315436	64704.00000000001	65697.0	12.090258966606346	8.0	6.0	7.0	11.0	39.0	2.8100129361651023	2111.2043096657417	2.8100129361651023	2143.604561265304	2.853137671044119
exp1	Position_1	61	27	27.0	0.45	0.0075	0.4654041853775556	18390.0	22415.0	53.11943372738998	52.0	38.0	46.0	58.0	69.0	2.851106103611769	849.422510915262	1.1305813620282137	1035.334724424448	1.3780305182089403	48.152333124084535	47.0	36.0	43.0	53.0	62.0	197.0	74.84472049689441	64.0	20.0	34.0	50.0	90.0	150.79999999999995	60250.0	0.4324039115922721	46376.0	47181.0	12.090258966606346	8.0	6.0	7.0	11.0	39.0	2.851106103611769	2142.07821458435	2.851106103611769	2179.260657286187	2.9005959348479147
exp1	Position_1	64	27	27.0	0.45	0.0075	0.2853723984914387	7192.000000000001	11122.000000000002	53.11943372738998	52.0	38.0	46.0	58.0	69.0	3.040902013335706	350.67825626579486	0.466752759089773	542.3030542530827	0.721805365210853	48.152333124084535	47.0	36.0	43.0	53.0	62.0	148.0	61.15012722646311	57.0	20.0	38.0	49.0	72.0	93.0	48064.0	0.3779043733884696	46855.99999999999	47641.99999999999	12.090258966606346	8.0	6.0	7.0	11.0	39.0	3.040902013335706	2284.6746907105226	3.040902013335706	2322.99965030798	3.091912534559922
exp1	Position_1	65	27	27.0	0.45	0.0075	0.440687952050027	15264.000000000002	18864.000000000004	53.11943372738998	52.0	38.0	46.0	58.0	69.0	2.579413853952852	837.1083105158184	1.1141911612965545	1034.539515826153	1.3769720955646096	48.152333124084535	47.0	36.0	43.0	53.0	62.0	187.0	73.2	64.5	24.0	39.0	53.0	79.0	152.0	52704.0	0.5067154860987511	35337.0	36057.0	12.090258966606346	8.0	6.0	7.0	11.0	39.0	2.579413853952852	1937.9518061253584	2.579413853952852	1977.438047187425	2.631970040806463
exp1	Position_1	66	27	27.0	0.45	0.0075	0.3340583081656663	2303.0	3023.0	53.11943372738998	52.0	38.0	46.0	58.0	69.0	2.5978108387496373	1422.447755480417	1.8932779625444351	1867.1556946666528	2.4851842296013142	48.152333124084535	47.0	36.0	43.0	53.0	62.0	133.0	67.99305555555556	67.0	19.0	29.450000000000003	52.75	84.0	104.85	9791.0	0.3334360065976147	3160.0	3304.0	12.090258966606346	8.0	6.0	7.0	11.0	39.0	2.5978108387496373	1951.7737330951447	2.5978108387496373	2040.715320932392	2.716192092161013
exp1	Position_1	67	27	27.0	0.45	0.0075	0.417535583436003	7736.999999999997	12236.999999999998	53.11943372738998	52.0	38.0	46.0	58.0	69.0	4.255059696988676	338.90539905175547	0.4510830861378865	536.0198226956614	0.7134423840079254	48.152333124084535	47.0	36.0	43.0	53.0	62.0	182.0	60.59666666666666	57.0	12.0	26.0	42.0	74.0	112.0	54537.0	0.4917352098493629	72983.0	73883.0	12.090258966606346	8.0	6.0	7.0	11.0	39.0	4.255059696988676	3196.8893290673745	4.255059696988676	3236.312213796156	4.307531556562683
exp1	Position_1	68	27	27.0	0.45	0.0075	0.4451513016746328	9005.0	11160.0	53.11943372738998	52.0	38.0	46.0	58.0	69.0	3.1037443921939176	1126.718964754811	1.4996629420886531	1396.3557630942464	1.858549520678442	48.152333124084535	47.0	36.0	43.0	53.0	62.0	205.0	72.89327146171694	67.0	11.0	35.0	54.0	81.0	148.0	31417.0	0.4626670350010208	18637.0	19068.0	12.090258966606346	8.0	6.0	7.0	11.0	39.0	3.1037443921939176	2331.889100070562	3.1037443921939176	2385.816459738449	3.175521707911876
exp1	Position_1	69	27	27.0	0.45	0.0075	0.3040098051120761	802.9999999999998	2358.0	53.11943372738998	52.0	38.0	46.0	58.0	69.0	3.8802139213272215	151.59665239316575	0.2017751443353035	445.1617762678517	0.5925103242125106	48.152333124084535	47.0	36.0	43.0	53.0	62.0	100.0	54.58199356913183	56.0	11.0	24.0	45.0	66.0	80.0	16975.0	0.4596367898555663	15442.0	15753.0	12.090258966606346	8.0	6.0	7.0	11.0	39.0	3.8802139213272215	2915.262149757492	3.8802139213272215	2973.9751745324293	3.9583609573026632
exp1	Position_1	70	27	27.0	0.45	0.0075	0.3932790640921173	9624.0	11719.0	53.11943372738998	52.0	38.0	46.0	58.0	69.0	4.023243971153861	1291.713675246613	1.719270901753242	1572.9003075867683	2.0935303093979885	48.152333124084535	47.0	36.0	43.0	53.0	62.0	169.0	74.9689737470167	69.0	18.0	36.0	53.0	93.5	134.09999999999997	31412.0	0.2077926958446437	22521.0	22940.0	12.090258966606346	8.0	6.0	7.0	11.0	39.0	4.023243971153861	3022.7227431659367	4.023243971153861	3078.960069633968	4.09809585268281
exp1	Position_1	71	27	27.0	0.45	0.0075	0.3583355191359179	5385.999999999999	6985.999999999999	53.11943372738998	52.0	38.0	46.0	58.0	69.0	4.767030901069824	1084.6929340060556	1.4437262951620595	1406.918833450855	1.872608967323088	48.152333124084535	47.0	36.0	43.0	53.0	62.0	138.0	68.83125	66.5	14.0	32.0	50.0	87.0	111.0	22026.0	0.3396435289671369	17784.0	18104.0	12.090258966606346	8.0	6.0	7.0	11.0	39.0	4.767030901069824	3581.5408723289443	4.767030901069824	3645.986052217904	4.85280743550203
exp1	Position_1	72	27	27.0	0.45	0.0075	0.4812791637845002	10575.0	13135.0	53.11943372738998	52.0	38.0	46.0	58.0	69.0	3.755535538491356	978.1769039846604	1.3019534592035826	1214.9743388972588	1.6171308450722517	48.152333124084535	47.0	36.0	43.0	53.0	62.0	209.0	72.654296875	63.0	22.0	36.0	49.0	81.0	158.45	37199.0	0.5289287589039976	30504.0	31016.0	12.090258966606346	8.0	6.0	7.0	11.0	39.0	3.755535538491356	2821.589435380433	3.755535538491356	2868.9489223629525	3.8185710156650896
exp1	Position_1	73	27	27.0	0.45	0.0075	0.294634812635592	1332.9999999999995	2902.9999999999995	53.11943372738998	52.0	38.0	46.0	58.0	69.0	2.6559695789121003	262.94587953962645	0.3499809656672428	572.6420767468386	0.7621866041500421	48.152333124084535	47.0	36.0	43.0	53.0	62.0	96.0	56.245222929936304	56.0	17.0	26.0	45.0	67.75	84.0	17661.0	0.3192636753370466	10116.0	10430.0	12.090258966606346	8.0	6.0	7.0	11.0	39.0	2.6559695789121003	1995.469255380992	2.6559695789121003	2057.4084948224345	2.73841070660866
exp1	Position_1	74	27	27.0	0.45	0.0075	0.3513111404696924	1119.0	3444.0	53.11943372738998	52.0	38.0	46.0	58.0	69.0	3.510152242595948	118.76925278466396	0.1580818754563877	365.541828945829	0.4865361743268984	48.152333124084535	47.0	36.0	43.0	53.0	62.0	125.0	54.406451612903226	55.0	8.0	23.200000000000003	41.0	67.0	87.59999999999991	25299.0	0.3702810936482651	24847.0	25312.0	12.090258966606346	8.0	6.0	7.0	11.0	39.0	3.510152242595948	2637.229333280201	3.510152242595948	2686.5838485124345	3.57584310237005
exp1	Position_1	1	28	28.0	0.4666666666666667	0.0077777777777777	0.3131474790878326	13377.999999999998	22278.0	52.91358823007659	52.0	38.0	46.0	58.0	70.0	1.8230206190636	204.71865518161755	0.2724805300467329	340.91210944356976	0.4537540176693913	47.858024691358025	47.0	36.0	42.0	53.0	61.0	163.0	59.51573033707865	56.0	16.0	35.0	47.0	69.0	93.0	105938.0	0.430537611143691	89505.0	91285.0	12.800957901543288	8.0	6.0	7.0	11.0	41.0	1.8230206190636	1369.662373451239	1.8230206190636	1396.90106430363	1.8592753165881315
exp1	Position_1	2	28	28.0	0.4666666666666667	0.0077777777777777	0.4119750498329114	20647.000000000004	30267.000000000004	52.91358823007659	52.0	38.0	46.0	58.0	70.0	2.0984065024099228	255.1923397653008	0.3396610042276152	374.0934057091276	0.4979183229988487	47.858024691358025	47.0	36.0	42.0	53.0	61.0	242.0	62.73128898128898	56.0	18.0	36.150000000000006	47.0	71.0	109.0	120695.0	0.5019118051967247	127556.0	129480.0	12.800957901543288	8.0	6.0	7.0	11.0	41.0	2.0984065024099228	1576.5638635686876	2.0984065024099228	1600.344076757453	2.130057966164169
exp1	Position_1	5	28	28.0	0.4666666666666667	0.0077777777777777	0.4024575406528464	18909.0	27084.0	52.91358823007659	52.0	38.0	46.0	58.0	70.0	2.5499901126629103	319.63717972572704	0.4254370862149427	457.8271392295517	0.6093679223145333	47.858024691358025	47.0	36.0	42.0	53.0	61.0	197.0	63.565137614678896	57.0	14.0	35.0	47.0	72.0	119.0	103929.0	0.3833780785716225	113337.0	114972.0	12.800957901543288	8.0	6.0	7.0	11.0	41.0	2.5499901126629103	1915.8453137963263	2.5499901126629103	1943.4833056970915	2.5867762798828284
exp1	Position_1	6	28	28.0	0.4666666666666667	0.0077777777777777	0.2793479616578239	18873.000000000004	27448.000000000004	52.91358823007659	52.0	38.0	46.0	58.0	70.0	2.066185147911084	297.443653994995	0.3958975034673382	432.588004814	0.5757746344074339	47.858024691358025	47.0	36.0	42.0	53.0	61.0	168.0	63.00466472303207	61.0	19.0	39.0	52.0	72.0	95.0	108053.0	0.4241827623927532	98498.0	100213.0	12.800957901543288	8.0	6.0	7.0	11.0	41.0	2.066185147911084	1552.3554830286128	2.066185147911084	1579.3843531924138	2.1021605740991025
exp1	Position_1	10	28	28.0	0.4666666666666667	0.0077777777777777	0.5720994431683111	20886.000000000007	28926.000000000007	52.91358823007659	52.0	38.0	46.0	58.0	70.0	1.703310999511578	335.3948910649995	0.4464106000075143	464.504099346269	0.618254956229884	47.858024691358025	47.0	36.0	42.0	53.0	61.0	227.0	64.98880597014926	56.0	6.0	22.0	41.0	75.0	155.64999999999986	104502.0	0.459492542388956	79692.0	81300.0	12.800957901543288	8.0	6.0	7.0	11.0	41.0	1.703310999511578	1279.7227644715088	1.703310999511578	1305.5446061277628	1.737679870756052
exp1	Position_1	11	28	28.0	0.4666666666666667	0.0077777777777777	0.3035736722333872	8558.999999999995	17143.999999999993	52.91358823007659	52.0	38.0	46.0	58.0	70.0	2.5457179688723905	140.08427182692154	0.1864521658016325	280.5940829770701	0.3734707244424803	47.858024691358025	47.0	36.0	42.0	53.0	61.0	160.0	56.984857309260335	56.0	11.0	32.0	46.0	66.0	88.0	97843.0	0.4580631483030147	116860.0	118577.0	12.800957901543288	8.0	6.0	7.0	11.0	41.0	2.5457179688723905	1912.6355889349293	2.5457179688723905	1940.737551164959	2.58312168060056
exp1	Position_1	12	28	28.0	0.4666666666666667	0.0077777777777777	0.4550969766458271	15798.000000000002	23088.000000000004	52.91358823007659	52.0	38.0	46.0	58.0	70.0	2.2023664770870104	312.8124482757044	0.4163533686549625	457.1600079623663	0.6084799705979095	47.858024691358025	47.0	36.0	42.0	53.0	61.0	210.0	62.83539094650206	57.0	14.0	29.0	44.0	72.0	128.0	91614.0	0.4119847842036169	83566.0	85024.0	12.800957901543288	8.0	6.0	7.0	11.0	41.0	2.2023664770870104	1654.670531244937	2.2023664770870104	1683.5400431822688	2.2407917974756
exp1	Position_1	13	28	28.0	0.4666666666666667	0.0077777777777777	0.3194543699922841	6978.999999999997	14198.999999999996	52.91358823007659	52.0	38.0	46.0	58.0	70.0	2.0700605841396147	144.49737714660114	0.1923260089821261	293.9845619866155	0.3912934520041852	47.858024691358025	47.0	36.0	42.0	53.0	61.0	189.0	56.83310249307479	54.0	16.0	33.0	45.0	66.0	88.0	82067.0	0.522550495829908	75117.0	76561.0	12.800957901543288	8.0	6.0	7.0	11.0	41.0	2.0700605841396147	1555.2671556270586	2.0700605841396147	1585.1645925950615	2.1098540727440267
exp1	Position_1	14	28	28.0	0.4666666666666667	0.0077777777777777	0.3183346847196296	13650.000000000004	22175.000000000004	52.91358823007659	52.0	38.0	46.0	58.0	70.0	2.1027665194580094	227.0744952153272	0.3022361531316004	368.89208288643806	0.490995362321849	47.858024691358025	47.0	36.0	42.0	53.0	61.0	158.0	60.0058651026393	57.0	14.0	35.0	48.0	68.0	97.0	102310.0	0.4525264398245268	94968.0	96673.0	12.800957901543288	8.0	6.0	7.0	11.0	41.0	2.1027665194580094	1579.839608909098	2.1027665194580094	1608.20312644332	2.140518361296059
exp1	Position_1	16	28	28.0	0.4666666666666667	0.0077777777777777	0.5103686329771081	21176.000000000007	29056.000000000007	52.91358823007659	52.0	38.0	46.0	58.0	70.0	1.7175084519865476	360.4729102594407	0.4797894435553156	494.6118662872265	0.6583283940282985	47.858024691358025	47.0	36.0	42.0	53.0	61.0	193.0	65.43654822335026	59.0	7.0	26.75	44.0	74.0	148.0	103128.0	0.5066898998825508	75804.0	77380.0	12.800957901543288	8.0	6.0	7.0	11.0	41.0	1.7175084519865476	1290.38952065105	1.7175084519865476	1317.2173118566072	1.753216242081144
exp1	Position_1	17	28	28.0	0.4666666666666667	0.0077777777777777	0.4429197320571613	17953.0	25693.0	52.91358823007659	52.0	38.0	46.0	58.0	70.0	2.494056728988808	314.34344933572413	0.4183911310658488	449.8649943620988	0.5987703074959535	47.858024691358025	47.0	36.0	42.0	53.0	61.0	247.0	63.59754521963824	59.0	10.0	33.0	49.0	69.0	120.0	98449.0	0.5026429503030049	107019.0	108567.0	12.800957901543288	8.0	6.0	7.0	11.0	41.0	2.494056728988808	1873.8217347774669	2.494056728988808	1900.926043782741	2.530132564274829
exp1	Position_1	18	28	28.0	0.4666666666666667	0.0077777777777777	0.2896102545581323	6121.000000000003	12591.000000000002	52.91358823007659	52.0	38.0	46.0	58.0	70.0	3.370283693930449	147.02105406503478	0.1956850229605612	302.42478218148216	0.4025273850835527	47.858024691358025	47.0	36.0	42.0	53.0	61.0	117.0	56.73029366306028	55.0	16.0	32.0	45.0	67.0	87.0	73409.0	0.4048131731057034	105422.0	106716.0	12.800957901543288	8.0	6.0	7.0	11.0	41.0	3.370283693930449	2532.14402248719	3.370283693930449	2563.224768110479	3.411652166355048
exp1	Position_1	19	28	28.0	0.4666666666666667	0.0077777777777777	0.3137682070009112	10011.000000000002	16676.0	52.91358823007659	52.0	38.0	46.0	58.0	70.0	1.9970628294497967	221.12401584659307	0.2943160650918153	368.3412334689627	0.4902621817471893	47.858024691358025	47.0	36.0	42.0	53.0	61.0	142.0	59.51012753188297	57.0	12.0	33.0	47.0	69.0	95.39999999999986	79327.0	0.3158199154984473	67929.0	69262.0	12.800957901543288	8.0	6.0	7.0	11.0	41.0	1.9970628294497967	1500.4228620960162	1.9970628294497967	1529.86630562049	2.0362520527808723
exp1	Position_1	20	28	28.0	0.4666666666666667	0.0077777777777777	0.2817797613486915	7682.999999999998	14427.999999999998	52.91358823007659	52.0	38.0	46.0	58.0	70.0	3.146002090627022	175.13410276352286	0.2331034907782488	328.886481149565	0.437747906410071	47.858024691358025	47.0	36.0	42.0	53.0	61.0	117.0	57.695329873980725	56.0	12.0	33.400000000000006	47.0	68.0	87.0	77831.0	0.5003711263504926	103691.0	105040.0	12.800957901543288	8.0	6.0	7.0	11.0	41.0	3.146002090627022	2363.637934355389	3.146002090627022	2394.388410032597	3.186930973753386
exp1	Position_1	21	28	28.0	0.4666666666666667	0.0077777777777777	0.4139162256265584	6092.000000000004	12952.000000000004	52.91358823007659	52.0	38.0	46.0	58.0	70.0	1.8977833173126304	128.30956732447456	0.1707800341088756	272.79473341867924	0.363089790180262	47.858024691358025	47.0	36.0	42.0	53.0	61.0	172.0	56.440233236151606	56.0	5.0	20.0	41.0	69.0	98.45000000000005	77436.0	0.5394666908545607	67697.0	69069.0	12.800957901543288	8.0	6.0	7.0	11.0	41.0	1.8977833173126304	1425.832695201075	1.8977833173126304	1454.729728419916	1.936245268526908
exp1	Position_1	22	28	28.0	0.4666666666666667	0.0077777777777777	0.4469804559825076	3160.000000000005	11615.000000000004	52.91358823007659	52.0	38.0	46.0	58.0	70.0	2.2739795963597795	50.356112258989945	0.0670239854167156	185.0905835089138	0.2463555666503642	47.858024691358025	47.0	36.0	42.0	53.0	61.0	146.0	53.868716735659376	55.0	0.0	14.0	37.0	69.0	93.5	91092.0	0.5321966683311841	107212.0	108903.0	12.800957901543288	8.0	6.0	7.0	11.0	41.0	2.2739795963597795	1708.474527693298	2.2739795963597795	1735.421421943283	2.309845912606509
exp1	Position_1	23	28	28.0	0.4666666666666667	0.0077777777777777	0.3759226611221333	7790.000000000002	15590.000000000002	52.91358823007659	52.0	38.0	46.0	58.0	70.0	2.17620763774436	147.2852029196662	0.1960366050860757	294.7594754194604	0.3923248617833016	47.858024691358025	47.0	36.0	42.0	53.0	61.0	157.0	56.99358974358975	54.0	7.0	26.0	44.0	68.0	99.04999999999995	88910.0	0.5116018136822826	86477.0	88037.0	12.800957901543288	8.0	6.0	7.0	11.0	41.0	2.17620763774436	1635.017008072397	2.17620763774436	1664.5118625723558	2.2154652890838054
exp1	Position_1	24	28	28.0	0.4666666666666667	0.0077777777777777	0.4869997490671097	13157.999999999998	19258.0	52.91358823007659	52.0	38.0	46.0	58.0	70.0	2.212417639139544	322.9031007979762	0.4297840271621063	472.59978075447833	0.6290303081842106	47.858024691358025	47.0	36.0	42.0	53.0	61.0	197.0	62.78524590163934	57.0	8.0	25.0	44.0	72.0	132.14999999999986	76598.0	0.5640494991238559	67734.0	68954.0	12.800957901543288	8.0	6.0	7.0	11.0	41.0	2.212417639139544	1662.2221180612648	2.212417639139544	1692.1614540525654	2.2522668953439644
exp1	Position_1	25	28	28.0	0.4666666666666667	0.0077777777777777	0.3870633379262427	7221.999999999995	13981.999999999996	52.91358823007659	52.0	38.0	46.0	58.0	70.0	1.967368682417341	159.3059678866604	0.2120362432571449	308.42094198162374	0.4105082737775412	47.858024691358025	47.0	36.0	42.0	53.0	61.0	161.0	57.34171597633136	53.0	2.0	27.0	43.0	69.0	101.0	77526.0	0.535392314251732	67009.0	68361.0	12.800957901543288	8.0	6.0	7.0	11.0	41.0	1.967368682417341	1478.113209930384	1.967368682417341	1507.9362047493769	2.0070630885214205
exp1	Position_1	26	28	28.0	0.4666666666666667	0.0077777777777777	0.2771583971493968	7484.999999999999	13725.0	52.91358823007659	52.0	38.0	46.0	58.0	70.0	3.5037413267457764	191.73462938841072	0.2551987917159746	351.57752683446057	0.467949688216667	47.858024691358025	47.0	36.0	42.0	53.0	61.0	120.0	57.99759615384615	57.0	20.0	33.35	47.0	69.0	87.0	72381.0	0.4570082319641029	102765.0	104013.0	12.800957901543288	8.0	6.0	7.0	11.0	41.0	3.5037413267457764	2632.412717314633	3.5037413267457764	2664.381296803844	3.546291506045915
exp1	Position_1	29	28	28.0	0.4666666666666667	0.0077777777777777	0.4277414572986626	6864.999999999996	13834.999999999996	52.91358823007659	52.0	38.0	46.0	58.0	70.0	2.890198538922111	136.12328416301716	0.1811800912209758	274.32857048730415	0.3651313273186017	47.858024691358025	47.0	36.0	42.0	53.0	61.0	161.0	56.92467718794835	53.0	4.0	23.0	40.0	71.0	102.0	79353.0	0.4358627317295924	109511.0	110905.0	12.800957901543288	8.0	6.0	7.0	11.0	41.0	2.890198538922111	2171.448939836297	2.890198538922111	2199.0899971011545	2.9269887861416364
exp1	Position_1	30	28	28.0	0.4666666666666667	0.0077777777777777	0.4939332350524668	19323.0	25933.0	52.91358823007659	52.0	38.0	46.0	58.0	70.0	2.9886777168273744	424.7578995622638	0.5653527643173731	570.0588215778185	0.7587482915200764	47.858024691358025	47.0	36.0	42.0	53.0	61.0	191.0	66.61649016641452	59.0	14.0	29.0	44.0	78.0	145.0	88067.0	0.4104603073714455	102149.0	103471.0	12.800957901543288	8.0	6.0	7.0	11.0	41.0	2.9886777168273744	2245.4378037771407	2.9886777168273744	2274.497988180252	3.027356822267915
exp1	Position_1	31	28	28.0	0.4666666666666667	0.0077777777777777	0.5290563948729444	25518.0	32588.0	52.91358823007659	52.0	38.0	46.0	58.0	70.0	1.954116946642083	513.176219925991	0.6830375487214939	655.3564799337015	0.8722794747917566	47.858024691358025	47.0	36.0	42.0	53.0	61.0	204.0	70.04667609618105	62.0	2.0	23.0	48.0	80.0	154.0	99046.0	0.4214545457946286	73005.0	74419.0	12.800957901543288	8.0	6.0	7.0	11.0	41.0	1.954116946642083	1468.1569847047958	1.954116946642083	1496.593036706338	1.991965331856136
exp1	Position_1	32	28	28.0	0.4666666666666667	0.0077777777777777	0.351191275367859	11515.000000000004	17965.000000000004	52.91358823007659	52.0	38.0	46.0	58.0	70.0	2.200737297050839	301.2569065747228	0.400972942650956	470.0026336617364	0.6255735054037711	47.858024691358025	47.0	36.0	42.0	53.0	61.0	166.0	60.92635658914729	57.0	13.0	32.0	47.0	70.0	103.0	78595.0	0.3948973445404167	63200.0	64490.0	12.800957901543288	8.0	6.0	7.0	11.0	41.0	2.200737297050839	1653.4465041704275	2.200737297050839	1687.1956495878303	2.245657409601402
exp1	Position_1	35	28	28.0	0.4666666666666667	0.0077777777777777	0.5431705261490565	22300.0	30045.0	52.91358823007659	52.0	38.0	46.0	58.0	70.0	2.069115546864404	386.2662578943908	0.5141203892574341	520.4201667460526	0.692679241938996	47.858024691358025	47.0	36.0	42.0	53.0	61.0	197.0	66.3963847643641	59.0	4.0	22.0	43.0	79.0	151.5999999999999	102848.0	0.5454319836789799	89747.99999999999	91297.0	12.800957901543288	8.0	6.0	7.0	11.0	41.0	2.069115546864404	1554.557135134789	2.069115546864404	1581.3879169051213	2.104827317400716
exp1	Position_1	36	28	28.0	0.4666666666666667	0.0077777777777777	0.4038510334061587	7035.999999999996	14260.999999999996	52.91358823007659	52.0	38.0	46.0	58.0	70.0	2.2221132844153675	151.94805692400405	0.2022428637658493	307.97772026623403	0.4099183456743574	47.858024691358025	47.0	36.0	42.0	53.0	61.0	164.0	56.86920415224913	55.0	2.0	20.0	43.0	71.0	96.79999999999995	82176.0	0.5705198891004052	77307.0	78752.0	12.800957901543288	8.0	6.0	7.0	11.0	41.0	2.2221132844153675	1669.5065998612831	2.2221132844153675	1700.712532529729	2.2636483807970693
exp1	Position_1	37	28	28.0	0.4666666666666667	0.0077777777777777	0.4716950850670032	19761.000000000004	25571.000000000004	52.91358823007659	52.0	38.0	46.0	58.0	70.0	2.7611984969664523	541.17798415204	0.7203078969063652	700.291596212328	0.9320881145586086	47.858024691358025	47.0	36.0	42.0	53.0	61.0	179.0	69.00602409638554	62.0	14.0	31.0	48.25	78.0	145.0	80185.0	0.4737496992003246	75751.0	76913.0	12.800957901543288	8.0	6.0	7.0	11.0	41.0	2.7611984969664523	2074.5292989980862	2.7611984969664523	2106.352021410144	2.803554540496901
exp1	Position_1	40	28	28.0	0.4666666666666667	0.0077777777777777	0.4097961061546951	10086.999999999996	16736.999999999996	52.91358823007659	52.0	38.0	46.0	58.0	70.0	2.6305611305653294	226.2776538625392	0.3011755572910397	375.4544555068225	0.4997298802795808	47.858024691358025	47.0	36.0	42.0	53.0	61.0	211.0	59.584210526315786	59.0	5.0	25.0	44.0	71.0	99.0	79247.0	0.416890209852814	88103.0	89433.0	12.800957901543288	8.0	6.0	7.0	11.0	41.0	2.6305611305653294	1976.37951207012	2.6305611305653294	2006.214872398976	2.6702719951630374
exp1	Position_1	41	28	28.0	0.4666666666666667	0.0077777777777777	0.36827894516583	10761.0	16896.0	52.91358823007659	52.0	38.0	46.0	58.0	70.0	2.993228142149439	278.3426605205301	0.3704740811528256	437.02979204115576	0.5816866532067783	47.858024691358025	47.0	36.0	42.0	53.0	61.0	160.0	60.770171149144254	58.0	7.0	29.0	46.0	73.0	103.0	74565.0	0.42233336969745	86943.0	88170.0	12.800957901543288	8.0	6.0	7.0	11.0	41.0	2.993228142149439	2248.8566056720056	2.993228142149439	2280.5940319761307	3.03547065656023
exp1	Position_1	42	28	28.0	0.4666666666666667	0.0077777777777777	0.3655482469836372	8726.000000000002	13911.000000000002	52.91358823007659	52.0	38.0	46.0	58.0	70.0	4.268443558642641	312.03363574014355	0.415316769170131	497.4444082948816	0.6620985074404874	47.858024691358025	47.0	36.0	42.0	53.0	61.0	148.0	60.41465766634523	57.0	7.0	29.0	45.0	73.0	103.19999999999992	62650.0	0.4374269243961816	89682.0	90719.0	12.800957901543288	8.0	6.0	7.0	11.0	41.0	4.268443558642641	3206.944822421218	4.268443558642641	3244.0269769321653	4.317799906296712
exp1	Position_1	43	28	28.0	0.4666666666666667	0.0077777777777777	0.3344207749367541	9292.0	15427.0	52.91358823007659	52.0	38.0	46.0	58.0	70.0	4.55802817548371	240.0394102290728	0.3194924550148957	398.52432001763935	0.5304358699434779	47.858024691358025	47.0	36.0	42.0	53.0	61.0	158.0	59.57294213528933	58.0	9.0	31.300000000000004	45.0	72.0	93.0	73096.0	0.4953785967680673	132564.0	133791.0	12.800957901543288	8.0	6.0	7.0	11.0	41.0	4.55802817548371	3424.5140311673263	4.55802817548371	3456.21101312504	4.600216858469428
exp1	Position_1	44	28	28.0	0.4666666666666667	0.0077777777777777	0.4862225792623323	3939.000000000001	10539.0	52.91358823007659	52.0	38.0	46.0	58.0	70.0	1.56703910177791	84.60967621668713	0.1126154790444105	226.3776028554622	0.3013085894006201	47.858024691358025	47.0	36.0	42.0	53.0	61.0	163.0	54.98409090909091	53.0	0.0	14.0	38.0	70.0	105.0	72579.0	0.4736712019388389	54811.0	56131.0	12.800957901543288	8.0	6.0	7.0	11.0	41.0	1.56703910177791	1177.3396707572576	1.56703910177791	1205.6932560850128	1.6047777238491518
exp1	Position_1	45	28	28.0	0.4666666666666667	0.0077777777777777	0.4324616484588117	12326.000000000002	19021.000000000004	52.91358823007659	52.0	38.0	46.0	58.0	70.0	3.099292539169134	286.758294978537	0.3816752906164327	442.5141594018134	0.5889863461638136	47.858024691358025	47.0	36.0	42.0	53.0	61.0	163.0	61.20537714712472	58.0	6.0	25.0	43.0	74.0	112.09999999999992	81954.0	0.5049737091593841	100090.0	101429.0	12.800957901543288	8.0	6.0	7.0	11.0	41.0	3.099292539169134	2328.544357001603	3.099292539169134	2359.6955298862586	3.1407547502786097
exp1	Position_1	47	28	28.0	0.4666666666666667	0.0077777777777777	0.5636234877150943	12560.000000000002	17440.0	52.91358823007659	52.0	38.0	46.0	58.0	70.0	1.9073814531673807	424.1453387248198	0.5645374458427351	588.9406614140809	0.7838800203421417	47.858024691358025	47.0	36.0	42.0	53.0	61.0	188.0	64.8688524590164	58.0	0.0	15.0	38.0	90.0	137.0	63312.0	0.5600827617809117	42436.0	43412.0	12.800957901543288	8.0	6.0	7.0	11.0	41.0	1.9073814531673807	1433.0439167298127	1.9073814531673807	1466.002981267665	1.951249968067262
exp1	Position_1	48	28	28.0	0.4666666666666667	0.0077777777777777	0.3983870503630356	2622.999999999995	10387.999999999996	52.91358823007659	52.0	38.0	46.0	58.0	70.0	2.1791217466271595	46.30472108459187	0.0616315837635917	183.38293657138428	0.2440826885765124	47.858024691358025	47.0	36.0	42.0	53.0	61.0	130.0	53.68898905344494	54.0	5.0	17.0	39.0	67.0	89.0	83379.0	0.4993392629521569	92742.0	94295.0	12.800957901543288	8.0	6.0	7.0	11.0	41.0	2.1791217466271595	1637.206421207483	2.1791217466271595	1664.6220643048414	2.215611967589744
exp1	Position_1	49	28	28.0	0.4666666666666667	0.0077777777777777	0.4995694289941156	13237.0	20842.0	52.91358823007659	52.0	38.0	46.0	58.0	70.0	2.2288643015898075	241.571930469514	0.321532239454923	380.3612733131079	0.5062608547797467	47.858024691358025	47.0	36.0	42.0	53.0	61.0	175.0	60.70282708744247	54.0	2.0	24.0	41.0	73.0	125.0	92329.0	0.4688728609938951	91759.0	93280.0	12.800957901543288	8.0	6.0	7.0	11.0	41.0	2.2288643015898075	1674.5787389855805	2.2288643015898075	1702.3366075542997	2.2658100246547725
exp1	Position_1	50	28	28.0	0.4666666666666667	0.0077777777777777	0.4489349500868511	2344.9999999999977	8774.999999999998	52.91358823007659	52.0	38.0	46.0	58.0	70.0	1.722465345210495	53.78569786639496	0.0715887638601716	201.2663107793672	0.2678854596473377	47.858024691358025	47.0	36.0	42.0	53.0	61.0	129.0	53.82348367029549	53.0	0.0	15.0	36.0	71.0	96.0	69217.0	0.6314319211081334	56422.0	57708.0	12.800957901543288	8.0	6.0	7.0	11.0	41.0	1.722465345210495	1294.1137078966906	1.722465345210495	1323.609830479285	1.7617246843679282
exp1	Position_1	51	28	28.0	0.4666666666666667	0.0077777777777777	0.5013295781517825	14641.999999999993	20567.0	52.91358823007659	52.0	38.0	46.0	58.0	70.0	3.6717075482256	411.1809843810853	0.5472818902112244	577.5685907502924	0.7687437942886391	47.858024691358025	47.0	36.0	42.0	53.0	61.0	208.0	64.35611814345991	57.0	11.0	29.0	44.0	74.0	134.0	76262.0	0.4543589379317214	98233.0	99418.0	12.800957901543288	8.0	6.0	7.0	11.0	41.0	3.6717075482256	2758.608225563937	3.6717075482256	2791.8857468377787	3.715999929041083
exp1	Position_1	52	28	28.0	0.4666666666666667	0.0077777777777777	0.5758673778845531	10039.000000000002	15984.000000000002	52.91358823007659	52.0	38.0	46.0	58.0	70.0	1.9851050566600408	261.4060481124826	0.3479314500377143	416.20821526346464	0.5539731345156714	47.858024691358025	47.0	36.0	42.0	53.0	61.0	197.0	60.44322960470984	53.0	2.0	17.0	35.0	79.0	131.5999999999999	71867.0	0.5478466015921089	57276.99999999999	58465.99999999999	12.800957901543288	8.0	6.0	7.0	11.0	41.0	1.9851050566600408	1491.4388104132545	1.9851050566600408	1522.399243843451	2.026313393555633
exp1	Position_1	56	28	28.0	0.4666666666666667	0.0077777777777777	0.5032769509506849	27611.0	33965.99999999999	52.91358823007659	52.0	38.0	46.0	58.0	70.0	2.760512274663665	681.2871703019254	0.9067932236718624	838.0935144136466	1.1155024676845635	47.858024691358025	47.0	36.0	42.0	53.0	61.0	202.0	73.72383949645948	65.0	11.0	28.0	47.0	91.5	152.0	93703.0	0.7011259529955111	84055.00000000001	85326.00000000001	12.800957901543288	8.0	6.0	7.0	11.0	41.0	2.760512274663665	2074.0137300252927	2.760512274663665	2105.374998847637	2.802254123466205
exp1	Position_1	57	28	28.0	0.4666666666666667	0.0077777777777777	0.5757453623296762	12316.000000000002	17316.000000000004	52.91358823007659	52.0	38.0	46.0	58.0	70.0	2.206184676343837	405.2537578469874	0.5393927516943403	569.7770437543387	0.7583732452370248	47.858024691358025	47.0	36.0	42.0	53.0	61.0	181.0	64.316	57.0	2.0	15.0	38.0	84.0	142.04999999999995	64316.0	0.4499773499139364	50374.0	51374.0	12.800957901543288	8.0	6.0	7.0	11.0	41.0	2.206184676343837	1657.5392008593817	2.206184676343837	1690.443858040852	2.2499807750523737
exp1	Position_1	58	28	28.0	0.4666666666666667	0.0077777777777777	0.354213780414751	7647.999999999997	13132.999999999998	52.91358823007659	52.0	38.0	46.0	58.0	70.0	2.561207648442107	217.76918532356044	0.2898507856656589	373.9490992225837	0.4977262510652588	47.858024691358025	47.0	36.0	42.0	53.0	61.0	126.0	58.97174111212397	58.0	10.0	24.0	45.0	72.0	97.20000000000005	64692.0	0.4357407460908478	67580.0	68677.0	12.800957901543288	8.0	6.0	7.0	11.0	41.0	2.561207648442107	1924.27321445688	2.561207648442107	1955.5091972366847	2.602782741522028
exp1	Position_1	59	28	28.0	0.4666666666666667	0.0077777777777777	0.4496506426640834	18321.0	23821.0	52.91358823007659	52.0	38.0	46.0	58.0	70.0	2.2174324805228376	510.590674092586	0.6795961872172319	663.8709921707053	0.8836122905792086	47.858024691358025	47.0	36.0	42.0	53.0	61.0	181.0	68.65545454545455	62.0	10.0	27.0	47.0	84.0	133.0	75521.0	0.5142873660531379	59779.0	60879.0	12.800957901543288	8.0	6.0	7.0	11.0	41.0	2.2174324805228376	1665.9898426167076	2.2174324805228376	1696.6459062323315	2.258235701195233
exp1	Position_1	60	28	28.0	0.4666666666666667	0.0077777777777777	0.4205171888038694	8509.000000000004	13724.000000000004	52.91358823007659	52.0	38.0	46.0	58.0	70.0	2.98917316283236	259.36992043316087	0.3452213640965371	418.3326816341167	0.5568007992550092	47.858024691358025	47.0	36.0	42.0	53.0	61.0	172.0	60.1581975071908	57.0	8.0	26.0	44.0	72.0	105.0	62745.0	0.3945607618243787	73677.0	74720.0	12.800957901543288	8.0	6.0	7.0	11.0	41.0	2.98917316283236	2245.8100396937343	2.98917316283236	2277.6025919339254	3.0314890498640543
exp1	Position_1	61	28	28.0	0.4666666666666667	0.0077777777777777	0.487436753485366	20839.000000000004	26709.000000000004	52.91358823007659	52.0	38.0	46.0	58.0	70.0	2.1059713585874684	558.6752512215376	0.7435967593758666	716.0447854923963	0.9530556094903796	47.858024691358025	47.0	36.0	42.0	53.0	61.0	184.0	69.7504258943782	62.0	8.0	26.0	46.0	86.0	139.3499999999999	81887.0	0.4813656183614423	59019.0	60193.0	12.800957901543288	8.0	6.0	7.0	11.0	41.0	2.1059713585874684	1582.2474519815692	2.1059713585874684	1613.721358835741	2.147863128610372
exp1	Position_1	64	28	28.0	0.4666666666666667	0.0077777777777777	0.3406350090052706	7776.000000000002	12916.000000000002	52.91358823007659	52.0	38.0	46.0	58.0	70.0	2.7496702620461324	244.25911626693056	0.3251088837512845	405.7164024824685	0.5400085317041655	47.858024691358025	47.0	36.0	42.0	53.0	61.0	148.0	59.56420233463035	56.0	19.0	31.0	45.0	72.0	96.64999999999998	61232.0	0.4747023512312985	65767.0	66795.0	12.800957901543288	8.0	6.0	7.0	11.0	41.0	2.7496702620461324	2065.8679654741795	2.7496702620461324	2098.159422717287	2.792650191636709
exp1	Position_1	65	28	28.0	0.4666666666666667	0.0077777777777777	0.4044948130751501	10866.0	15811.0	52.91358823007659	52.0	38.0	46.0	58.0	70.0	2.7419361416645254	355.1417040187622	0.4726936080489725	516.7628825916298	0.6878113967294592	47.858024691358025	47.0	36.0	42.0	53.0	61.0	206.0	62.98685540950455	57.0	17.0	30.40000000000001	46.0	75.0	108.59999999999992	62294.0	0.5092315327105033	63029.99999999999	64018.99999999999	12.800957901543288	8.0	6.0	7.0	11.0	41.0	2.7419361416645254	2060.057206359523	2.7419361416645254	2092.381442074097	2.7849596994006225
exp1	Position_1	66	28	28.0	0.4666666666666667	0.0077777777777777	0.4663248945990633	5453.999999999999	7383.999999999999	52.91358823007659	52.0	38.0	46.0	58.0	70.0	1.7707591799121216	776.4567581743742	1.033463945130092	1051.220517484338	1.3991745087716536	47.858024691358025	47.0	36.0	42.0	53.0	61.0	154.0	66.12953367875647	59.0	0.0	20.25	44.0	87.0	122.5	25526.0	0.5866046255003048	9345.0	9731.0	12.800957901543288	8.0	6.0	7.0	11.0	41.0	1.7707591799121216	1330.397580700317	1.7707591799121216	1385.3503325623094	1.843901292640434
exp1	Position_1	67	28	28.0	0.4666666666666667	0.0077777777777777	0.3983897610034981	9761.0	14601.0	52.91358823007659	52.0	38.0	46.0	58.0	70.0	4.113562304290444	365.31265525389193	0.4862311441429301	546.4532403813212	0.7273292629475385	47.858024691358025	47.0	36.0	42.0	53.0	61.0	161.0	62.08367768595041	58.0	15.0	30.0	44.0	76.0	111.0	60097.0	0.4302801010912315	82579.0	83547.0	12.800957901543288	8.0	6.0	7.0	11.0	41.0	4.113562304290444	3090.580243644211	4.113562304290444	3126.808360669697	4.161781928051367
exp1	Position_1	68	28	28.0	0.4666666666666667	0.0077777777777777	0.4496006105967185	13603.999999999996	17428.999999999996	52.91358823007659	52.0	38.0	46.0	58.0	70.0	2.7157724633828564	686.9673377178877	0.9143535265025086	880.1200918174851	1.1714398422090728	47.858024691358025	47.0	36.0	42.0	53.0	61.0	200.0	69.7830065359477	62.0	19.0	35.0	49.0	82.0	138.79999999999995	53384.0	0.4417950538873283	40406.0	41171.0	12.800957901543288	8.0	6.0	7.0	11.0	41.0	2.7157724633828564	2040.400047620478	2.7157724633828564	2079.0305984403976	2.767189726524169
exp1	Position_1	69	28	28.0	0.4666666666666667	0.0077777777777777	0.4340560051805919	6259.000000000002	9399.000000000002	52.91358823007659	52.0	38.0	46.0	58.0	70.0	4.004535874938925	441.4263294316872	0.5875384444735756	662.8800240179626	0.8822933119679081	47.858024691358025	47.0	36.0	42.0	53.0	61.0	163.0	61.96656050955414	56.0	8.0	29.35	43.0	74.0	117.64999999999998	38915.0	0.4436141007220072	42660.0	43288.0	12.800957901543288	8.0	6.0	7.0	11.0	41.0	4.004535874938925	3008.667073582964	4.004535874938925	3052.9578125002186	4.06348684843779
exp1	Position_1	70	28	28.0	0.4666666666666667	0.0077777777777777	0.3800772585438776	5276.999999999999	8877.0	52.91358823007659	52.0	38.0	46.0	58.0	70.0	2.9508713485318854	291.0414654485608	0.3873761905120343	489.5916408540599	0.6516464739767538	47.858024691358025	47.0	36.0	42.0	53.0	61.0	155.0	59.329166666666666	54.0	20.0	34.0	44.0	69.0	105.04999999999995	42717.0	0.3046019617160506	40198.0	40918.0	12.800957901543288	8.0	6.0	7.0	11.0	41.0	2.9508713485318854	2217.033319708404	2.9508713485318854	2256.7433547895034	3.003725405224829
exp1	Position_1	71	28	28.0	0.4666666666666667	0.0077777777777777	0.2920082261149251	897.0000000000005	2807.0000000000005	52.91358823007659	52.0	38.0	46.0	58.0	70.0	5.738132266006847	124.72893496905962	0.1660142124438183	390.3167452153292	0.5195115878816031	47.858024691358025	47.0	36.0	42.0	53.0	61.0	102.0	54.34816753926702	52.0	21.0	32.0	42.25	65.0	84.0	20761.0	0.3517734661851504	31004.0	31386.0	12.800957901543288	8.0	6.0	7.0	11.0	41.0	5.738132266006847	4311.143700981854	5.738132266006847	4364.261263031108	5.808831741094404
exp1	Position_1	72	28	28.0	0.4666666666666667	0.0077777777777777	0.4295854794514692	12679.999999999998	16555.0	52.91358823007659	52.0	38.0	46.0	58.0	70.0	3.424647627688638	691.9217329707491	0.9209478265840668	903.37257802293	1.2023889013485198	47.858024691358025	47.0	36.0	42.0	53.0	61.0	203.0	68.36129032258064	62.0	20.0	36.0	49.0	79.0	133.0	52980.0	0.550705784424869	47152.0	47927.0	12.800957901543288	8.0	6.0	7.0	11.0	41.0	3.424647627688638	2572.98845055495	3.424647627688638	2615.2786195653857	3.4809358426415287
exp1	Position_1	73	28	28.0	0.4666666666666667	0.0077777777777777	0.3492364018032534	576.9999999999995	3652.0	52.91358823007659	52.0	38.0	46.0	58.0	70.0	2.501891780232636	39.389566129529015	0.0524275125184031	249.3079644801388	0.3318289007230646	47.858024691358025	47.0	36.0	42.0	53.0	61.0	129.0	52.93821138211382	53.0	5.0	21.0	41.0	64.0	85.29999999999995	32557.0	0.3431697778474299	27535.0	28150.0	12.800957901543288	8.0	6.0	7.0	11.0	41.0	2.501891780232636	1879.7083247427768	2.501891780232636	1921.6920044128988	2.557772057873568
exp1	Position_1	74	28	28.0	0.4666666666666667	0.0077777777777777	0.3873860516982322	5395.999999999998	9305.999999999998	52.91358823007659	52.0	38.0	46.0	58.0	70.0	3.1569707297497667	260.6704453275789	0.3469523627310075	449.5550712043087	0.5983577997729348	47.858024691358025	47.0	36.0	42.0	53.0	61.0	140.0	58.9002557544757	58.0	8.0	26.0	41.0	73.0	99.0	46060.0	0.454385954735389	49099.0	49881.0	12.800957901543288	8.0	6.0	7.0	11.0	41.0	3.1569707297497667	2371.878835274055	3.1569707297497667	2409.655760449401	3.207251817158153
exp1	Position_1	77	28	28.0	0.4666666666666667	0.0077777777777777	0.3771616024055203	-500.0	145.00000000000003	52.91358823007659	52.0	38.0	46.0	58.0	70.0	1.3679293087687316	-370.4922625324487	-0.4931252014306891	107.44275613441012	0.1430063084148998	47.858024691358025	47.0	36.0	42.0	53.0	61.0	104.0	48.12403100775194	43.0	13.0	25.0	35.0	59.0	82.6	6208.0	0.1565753857133138	1387.0	1516.0	12.800957901543288	8.0	6.0	7.0	11.0	41.0	1.3679293087687316	1027.7455362650126	1.3679293087687316	1123.3325399983842	1.4951556107378494
exp1	Position_1	78	28	28.0	0.4666666666666667	0.0077777777777777	0.295609531204058	4501.000000000001	7096.000000000001	52.91358823007659	52.0	38.0	46.0	58.0	70.0	3.777943262157054	428.1417402447137	0.5698566562657139	674.9819570709816	0.8984009848614765	47.858024691358025	47.0	36.0	42.0	53.0	61.0	134.0	60.67244701348748	62.0	13.0	31.0	47.5	73.0	87.09999999999997	31489.0	0.391021190424575	29840.0	30359.0	12.800957901543288	8.0	6.0	7.0	11.0	41.0	3.777943262157054	2838.4246898249844	3.777943262157054	2887.792733190238	3.843652127876207
exp1	Position_1	79	28	28.0	0.4666666666666667	0.0077777777777777	0.4254282914364305	11527.999999999996	14607.999999999996	52.91358823007659	52.0	38.0	46.0	58.0	70.0	3.715284743358558	822.5629998478441	1.0948313527974805	1042.3317402652071	1.3873435462929906	47.858024691358025	47.0	36.0	42.0	53.0	61.0	193.0	70.71428571428571	64.0	17.0	36.0	52.0	79.0	143.5	43560.0	0.429974567301107	39120.00000000001	39736.00000000001	12.800957901543288	8.0	6.0	7.0	11.0	41.0	3.715284743358558	2791.348417249105	3.715284743358558	2835.3021653325773	3.77378718205766
exp1	Position_1	80	28	28.0	0.4666666666666667	0.0077777777777777	0.5734566424801835	3914.999999999999	5534.999999999998	52.91358823007659	52.0	38.0	46.0	58.0	70.0	2.8017566152162257	747.2191269374264	0.9945486579537146	1056.4132484287754	1.4060860336587	47.858024691358025	47.0	36.0	42.0	53.0	61.0	181.0	64.08333333333333	51.0	9.0	28.0	39.0	72.0	148.0	20763.0	0.3896050398076555	11029.000000000002	11353.000000000002	12.800957901543288	8.0	6.0	7.0	11.0	41.0	2.8017566152162257	2105.001213535857	2.8017566152162257	2166.840037834126	2.884064090357223
exp1	Position_1	1	29	29.0	0.4833333333333333	0.0080555555555555	0.3606735199230012	14146.999999999998	23747.0	52.9420346922044	52.0	37.0	46.0	58.0	71.0	1.6873894988987233	184.7446507974264	0.2458951302113745	310.1103571419018	0.4127568853558712	47.623561414521866	47.0	35.0	42.0	53.0	61.0	170.0	59.368229166666666	56.0	14.0	30.0	46.0	70.0	99.0	113987.0	0.4193349864091377	97080.0	99000.0	13.717031473596675	9.0	6.0	8.0	12.0	45.0	1.6873894988987233	1267.7607054085074	1.6873894988987233	1292.8338466774023	1.7207618499276227
exp1	Position_1	2	29	29.0	0.4833333333333333	0.0080555555555555	0.3204982276740516	13744.0	23239.0	52.9420346922044	52.0	37.0	46.0	58.0	71.0	2.1676464205521446	171.3971654345662	0.2281296271934076	289.80636841777385	0.385732276364057	47.623561414521866	47.0	35.0	42.0	53.0	61.0	166.0	59.237493417588205	56.0	8.0	35.0	47.0	68.0	96.0	112492.0	0.4870270371259347	130593.0	132492.0	13.717031473596675	9.0	6.0	8.0	12.0	45.0	2.1676464205521446	1628.5848388821526	2.1676464205521446	1652.266679478794	2.1991669503862745
exp1	Position_1	5	29	29.0	0.4833333333333333	0.0080555555555555	0.3700425231508427	17380.0	25540.0	52.9420346922044	52.0	37.0	46.0	58.0	71.0	2.3341106753676053	284.74704986009056	0.3789983233637805	418.43726429382696	0.5569399987750836	47.623561414521866	47.0	35.0	42.0	53.0	61.0	175.0	62.64950980392157	56.0	21.0	35.0	47.0	73.0	109.0	102244.0	0.4502031585226838	107037.0	108669.0	13.717031473596675	9.0	6.0	8.0	12.0	45.0	2.3341106753676053	1753.6518973460595	2.3341106753676053	1780.3899402328068	2.3696990104498656
exp1	Position_1	6	29	29.0	0.4833333333333333	0.0080555555555555	0.3204972073760408	16773.000000000004	26218.000000000004	52.9420346922044	52.0	37.0	46.0	58.0	71.0	1.7790016162011335	225.2155167186289	0.2997618527524951	352.03603513557584	0.4685599627654513	47.623561414521866	47.0	35.0	42.0	53.0	61.0	146.0	60.87930121757544	58.0	9.0	32.0	48.0	71.0	96.0	115001.0	0.4686509691321647	99543.0	101432.0	13.717031473596675	9.0	6.0	8.0	12.0	45.0	1.7790016162011335	1336.5902450797398	1.7790016162011335	1361.9543487631292	1.8127612382037248
exp1	Position_1	10	29	29.0	0.4833333333333333	0.0080555555555555	0.4804693054812129	13664.000000000002	21054.000000000004	52.9420346922044	52.0	37.0	46.0	58.0	71.0	1.634226501612564	253.8763794909566	0.3379094611024632	391.1821789960919	0.5206634802437984	47.623561414521866	47.0	35.0	42.0	53.0	61.0	190.0	61.24492557510149	56.0	2.0	23.0	42.0	73.0	125.14999999999986	90520.0	0.4955797013475508	66083.0	67561.0	13.717031473596675	9.0	6.0	8.0	12.0	45.0	1.634226501612564	1227.8185586871257	1.634226501612564	1255.2797185881525	1.6707773054408308
exp1	Position_1	11	29	29.0	0.4833333333333333	0.0080555555555555	0.3099749177920348	9110.000000000002	17240.000000000004	52.9420346922044	52.0	37.0	46.0	58.0	71.0	2.736899580478531	153.86285323515585	0.2047914576559924	291.1740493714695	0.3875526597134258	47.623561414521866	47.0	35.0	42.0	53.0	61.0	136.0	57.60270602706027	56.0	11.0	32.0	47.0	66.0	92.0	93662.0	0.3475115252750805	121749.0	123375.0	13.717031473596675	9.0	6.0	8.0	12.0	45.0	2.736899580478531	2056.2731633948392	2.736899580478531	2083.735402622102	2.773451820890018
exp1	Position_1	12	29	29.0	0.4833333333333333	0.0080555555555555	0.3854955204826156	10139.000000000004	16794.000000000004	52.9420346922044	52.0	37.0	46.0	58.0	71.0	2.148585225829941	229.99988042785807	0.3061298408494791	380.96636669350505	0.5070662340690553	47.623561414521866	47.0	35.0	42.0	53.0	61.0	166.0	59.6175807663411	55.0	11.0	29.0	45.0	69.0	103.0	79351.0	0.4430579087863181	71161.0	72492.0	13.717031473596675	9.0	6.0	8.0	12.0	45.0	2.148585225829941	1614.2638811644938	2.148585225829941	1644.457178417623	2.1887725044738566
exp1	Position_1	13	29	29.0	0.4833333333333333	0.0080555555555555	0.3855901315639706	7878.999999999994	16148.999999999996	52.9420346922044	52.0	37.0	46.0	58.0	71.0	2.2665577319227683	132.27715381565787	0.1760608917286406	271.11863903656047	0.3608589085576619	47.623561414521866	47.0	35.0	42.0	53.0	61.0	165.0	56.76360338573156	54.0	3.0	26.0	44.0	66.0	100.0	93887.0	0.3909096168024547	101432.0	103086.0	13.717031473596675	9.0	6.0	8.0	12.0	45.0	2.2665577319227683	1702.8983710914863	2.2665577319227683	1730.666668135667	2.3035173352885727
exp1	Position_1	14	29	29.0	0.4833333333333333	0.0080555555555555	0.2947735150545573	10281.000000000002	18686.000000000004	52.9420346922044	52.0	37.0	46.0	58.0	71.0	2.1080379855701508	175.86945362574778	0.2340822427758702	319.64756448309726	0.4254509083270024	47.623561414521866	47.0	35.0	42.0	53.0	61.0	163.0	58.11600237953599	57.0	16.0	33.0	47.0	68.0	86.0	97693.0	0.4278900673696983	92586.0	94267.0	13.717031473596675	9.0	6.0	8.0	12.0	45.0	2.1080379855701508	1583.800139421601	2.1080379855701508	1612.5557615930709	2.1463117186803773
exp1	Position_1	16	29	29.0	0.4833333333333333	0.0080555555555555	0.4807205033957121	18944.000000000004	26914.000000000004	52.9420346922044	52.0	37.0	46.0	58.0	71.0	1.68210123613552	310.4246596137072	0.4131752219458443	441.02456127762434	0.587003691060518	47.623561414521866	47.0	35.0	42.0	53.0	61.0	221.0	63.88456712672522	59.0	8.0	26.0	44.0	74.0	133.0	101832.0	0.5214802603320886	77124.0	78718.0	13.717031473596675	9.0	6.0	8.0	12.0	45.0	1.68210123613552	1263.787555323456	1.68210123613552	1289.9075356562394	1.7168669299584547
exp1	Position_1	17	29	29.0	0.4833333333333333	0.0080555555555555	0.4631764601532795	17818.0	26093.0	52.9420346922044	52.0	37.0	46.0	58.0	71.0	2.327748046738584	283.6050953906957	0.3774783819650159	415.3164077915266	0.552786138770522	47.623561414521866	47.0	35.0	42.0	53.0	61.0	197.0	62.76616314199396	57.0	8.0	28.0	47.0	69.0	133.0	103878.0	0.4525503465800778	109876.0	111531.0	13.717031473596675	9.0	6.0	8.0	12.0	45.0	2.327748046738584	1748.8715602844354	2.327748046738584	1775.2138227646017	2.362809598099685
exp1	Position_1	18	29	29.0	0.4833333333333333	0.0080555555555555	0.312668095054277	5975.000000000002	12400.000000000002	52.9420346922044	52.0	37.0	46.0	58.0	71.0	3.169751002493651	141.25946113442512	0.1880163427699198	293.1577101367149	0.3901929121919675	47.623561414521866	47.0	35.0	42.0	53.0	61.0	137.0	56.64980544747082	56.0	9.0	29.0	46.0	66.0	88.0	72795.0	0.4398130468744093	100732.0	102017.0	13.717031473596675	9.0	6.0	8.0	12.0	45.0	3.169751002493651	2381.480843346094	3.169751002493651	2411.860493146552	3.2101863163780604
exp1	Position_1	19	29	29.0	0.4833333333333333	0.0080555555555555	0.3461768472554127	9164.999999999996	15284.999999999996	52.9420346922044	52.0	37.0	46.0	58.0	71.0	2.1896373064461727	230.9403846669082	0.3073816519916548	385.15262189129214	0.5126381397373098	47.623561414521866	47.0	35.0	42.0	53.0	61.0	148.0	59.48774509803921	56.0	15.0	32.0	46.0	69.0	98.84999999999992	72813.0	0.3616970036092236	65287.0	66511.0	13.717031473596675	9.0	6.0	8.0	12.0	45.0	2.1896373064461727	1645.1069169392736	2.1896373064461727	1675.9493643841504	2.230688603995304
exp1	Position_1	20	29	29.0	0.4833333333333333	0.0080555555555555	0.28742800428508	8164.999999999998	14874.999999999998	52.9420346922044	52.0	37.0	46.0	58.0	71.0	3.1861312840478417	194.89146939946409	0.2594005457706866	355.0533505593421	0.4725760095944843	47.623561414521866	47.0	35.0	42.0	53.0	61.0	133.0	58.08420268256334	56.0	14.0	33.0	47.0	68.0	87.0	77949.0	0.4175218379202081	100288.0	101630.0	13.717031473596675	9.0	6.0	8.0	12.0	45.0	3.1861312840478417	2393.7875913206926	3.1861312840478417	2425.8199675526685	3.2287663768126014
exp1	Position_1	21	29	29.0	0.4833333333333333	0.0080555555555555	0.4149889206188482	9766.999999999996	17001.999999999996	52.9420346922044	52.0	37.0	46.0	58.0	71.0	1.9233607729777848	187.898363129906	0.2500927213259049	327.08589842681096	0.4353513308060853	47.623561414521866	47.0	35.0	42.0	53.0	61.0	181.0	58.74982722874913	57.0	6.0	22.0	44.0	71.0	102.70000000000005	85011.0	0.5832601928346087	75114.0	76561.0	13.717031473596675	9.0	6.0	8.0	12.0	45.0	1.9233607729777848	1445.0494162117093	1.9233607729777848	1472.8869232710904	1.960412494873821
exp1	Position_1	22	29	29.0	0.4833333333333333	0.0080555555555555	0.5325402314244119	11708.999999999996	20909.0	52.9420346922044	52.0	37.0	46.0	58.0	71.0	1.938772659985593	162.37767852482546	0.2161246901165426	289.9611307776562	0.3859382650650604	47.623561414521866	47.0	35.0	42.0	53.0	61.0	205.0	58.363586956521736	56.0	0.0	14.0	41.0	69.0	126.0	107389.0	0.5427481526207397	105037.0	106877.0	13.717031473596675	9.0	6.0	8.0	12.0	45.0	1.938772659985593	1456.628595030498	1.938772659985593	1482.145285481064	1.9727353749752965
exp1	Position_1	23	29	29.0	0.4833333333333333	0.0080555555555555	0.3793613283460197	10364.000000000004	17974.000000000004	52.9420346922044	52.0	37.0	46.0	58.0	71.0	2.289473144495485	208.58417745824943	0.27762554019693	361.7417990770528	0.4814783345715572	47.623561414521866	47.0	35.0	42.0	53.0	61.0	151.0	58.80946123521682	54.0	8.0	27.05	45.0	69.75	102.0	89508.0	0.4495501092834043	85468.00000000001	86990.00000000001	13.717031473596675	9.0	6.0	8.0	12.0	45.0	2.289473144495485	1720.1150597261349	2.289473144495485	1750.746584049895	2.33024370337041
exp1	Position_1	24	29	29.0	0.4833333333333333	0.0080555555555555	0.5145550575070341	18999.000000000007	25959.000000000007	52.9420346922044	52.0	37.0	46.0	58.0	71.0	2.047880263274255	384.2512479844749	0.511438411067336	525.0159559149946	0.6987962373228578	47.623561414521866	47.0	35.0	42.0	53.0	61.0	194.0	65.64870689655173	57.0	6.0	26.0	44.0	77.0	145.45000000000005	91383.0	0.4599662814816248	76075.0	77467.0	13.717031473596675	9.0	6.0	8.0	12.0	45.0	2.047880263274255	1538.6027522721677	2.047880263274255	1566.7556938582718	2.08535182852536
exp1	Position_1	25	29	29.0	0.4833333333333333	0.0080555555555555	0.3856888314780102	10239.0	17414.0	52.9420346922044	52.0	37.0	46.0	58.0	71.0	2.1904656585648348	208.8005501354218	0.2779135322302464	355.11795879072514	0.4726620031504552	47.623561414521866	47.0	35.0	42.0	53.0	61.0	163.0	59.13519163763066	55.0	6.0	30.0	44.0	69.0	105.0	84859.0	0.555559003357529	80702.0	82137.0	13.717031473596675	9.0	6.0	8.0	12.0	45.0	2.1904656585648348	1645.7292701463823	2.1904656585648348	1674.992751877443	2.2294153527488767
exp1	Position_1	26	29	29.0	0.4833333333333333	0.0080555555555555	0.3450530833322368	13518.999999999996	21199.0	52.9420346922044	52.0	37.0	46.0	58.0	71.0	2.8108491833405465	238.113968687786	0.3169296923234432	373.38397974793816	0.4969740770445057	47.623561414521866	47.0	35.0	42.0	53.0	61.0	195.0	60.80143229166666	58.0	18.0	35.0	47.75	68.0	102.0	93391.0	0.4432942480022424	119900.0	121436.0	13.717031473596675	9.0	6.0	8.0	12.0	45.0	2.8108491833405465	2111.832594545865	2.8108491833405465	2138.8865967578954	2.846858060284759
exp1	Position_1	29	29	29.0	0.4833333333333333	0.0080555555555555	0.5113822432363571	13815.999999999998	20986.0	52.9420346922044	52.0	37.0	46.0	58.0	71.0	3.2339894769121	286.42052945797275	0.3812257247085617	435.0623357849607	0.5790679689297826	47.623561414521866	47.0	35.0	42.0	53.0	61.0	203.0	61.634588563458856	55.0	2.0	22.0	43.0	72.0	130.3499999999999	88384.0	0.4556967064595659	117203.0	118637.0	13.717031473596675	9.0	6.0	8.0	12.0	45.0	3.2339894769121	2429.7441599640115	3.2339894769121	2459.4725212294093	3.2735579257563434
exp1	Position_1	30	29	29.0	0.4833333333333333	0.0080555555555555	0.4319889674713786	8098.000000000002	14963.000000000002	52.9420346922044	52.0	37.0	46.0	58.0	71.0	2.2598562652396503	168.201537733582	0.2238762467233976	310.7927400725595	0.4136651370365767	47.623561414521866	47.0	35.0	42.0	53.0	61.0	166.0	57.898033503277496	52.0	7.0	25.60000000000001	41.0	72.0	104.0	79494.0	0.5366822622612174	81743.0	83116.0	13.717031473596675	9.0	6.0	8.0	12.0	45.0	2.2598562652396503	1697.8634599847112	2.2598562652396503	1726.3817004525065	2.297814043302286
exp1	Position_1	31	29	29.0	0.4833333333333333	0.0080555555555555	0.5188342421025693	16813.000000000004	23783.000000000004	52.9420346922044	52.0	37.0	46.0	58.0	71.0	2.3206480709600217	342.0148369293696	0.455221747952991	483.80056305782415	0.643938549429964	47.623561414521866	47.0	35.0	42.0	53.0	61.0	208.0	64.0609756097561	58.0	4.0	20.0	44.0	75.0	137.3499999999999	89301.0	0.4258606416030462	85710.0	87104.0	13.717031473596675	9.0	6.0	8.0	12.0	45.0	2.3206480709600217	1743.5372433959594	2.3206480709600217	1771.8943886216505	2.3583914312554164
exp1	Position_1	32	29	29.0	0.4833333333333333	0.0080555555555555	0.3137571267849008	8894.999999999998	14959.999999999998	52.9420346922044	52.0	37.0	46.0	58.0	71.0	1.816332013002788	229.1094396932395	0.3049446642317017	385.32627518952927	0.5128692722772634	47.623561414521866	47.0	35.0	42.0	53.0	61.0	156.0	59.33305853256389	57.0	13.0	32.0	47.0	69.0	96.0	71971.0	0.3375945555010905	52981.0	54194.0	13.717031473596675	9.0	6.0	8.0	12.0	45.0	1.816332013002788	1364.6371247203513	1.816332013002788	1395.880491819609	1.8579169346119
exp1	Position_1	35	29	29.0	0.4833333333333333	0.0080555555555555	0.5104490951239323	25830.0	33200.0	52.9420346922044	52.0	37.0	46.0	58.0	71.0	2.006465307981976	471.5346867660566	0.6276126680856213	606.0763298735222	0.8066875950616581	47.623561414521866	47.0	35.0	42.0	53.0	61.0	198.0	69.52374491180461	59.0	13.0	29.0	46.0	84.0	151.0	102478.0	0.562461925995547	82578.0	84052.0	13.717031473596675	9.0	6.0	8.0	12.0	45.0	2.006465307981976	1507.4870833824011	2.006465307981976	1534.3954120038943	2.042280293377184
exp1	Position_1	36	29	29.0	0.4833333333333333	0.0080555555555555	0.3924481120303274	3697.0	11092.0	52.9420346922044	52.0	37.0	46.0	58.0	71.0	2.1625740876177946	74.76245170840296	0.0995088232238843	224.3075775898312	0.2985533857720652	47.623561414521866	47.0	35.0	42.0	53.0	61.0	148.0	54.49966193373901	53.0	0.0	19.0	43.0	66.0	93.0	80605.0	0.5463644689977868	80345.0	81824.0	13.717031473596675	9.0	6.0	8.0	12.0	45.0	2.1625740876177946	1624.7739200734748	2.1625740876177946	1654.6829452497605	2.2023830001274307
exp1	Position_1	37	29	29.0	0.4833333333333333	0.0080555555555555	0.4792179530414669	19327.0	25247.0	52.9420346922044	52.0	37.0	46.0	58.0	71.0	2.763256784680086	513.8740741808526	0.6839663927347149	671.2774228200956	0.8934702497735473	47.623561414521866	47.0	35.0	42.0	53.0	61.0	197.0	68.32347972972973	60.0	17.0	31.0	47.0	77.0	147.69999999999982	80895.0	0.3984762499019351	78082.0	79266.0	13.717031473596675	9.0	6.0	8.0	12.0	45.0	2.763256784680086	2076.0757210218526	2.763256784680086	2107.556390749701	2.805157556087852
exp1	Position_1	40	29	29.0	0.4833333333333333	0.0080555555555555	0.3632409126643727	9585.999999999996	16470.999999999996	52.9420346922044	52.0	37.0	46.0	58.0	71.0	2.480869089975848	204.30947372979784	0.2719359095343608	351.0516734616629	0.4672497773774733	47.623561414521866	47.0	35.0	42.0	53.0	61.0	157.0	58.96151053013798	58.0	3.0	25.8	45.0	71.0	97.0	81190.0	0.4544373841445984	87453.00000000001	88830.00000000001	13.717031473596675	9.0	6.0	8.0	12.0	45.0	2.480869089975848	1863.9136663980823	2.480869089975848	1893.262106344456	2.5199318635444703
exp1	Position_1	41	29	29.0	0.4833333333333333	0.0080555555555555	0.3356871260758797	7253.999999999995	13543.999999999996	52.9420346922044	52.0	37.0	46.0	58.0	71.0	2.864774579472767	173.728222402151	0.231232264017263	324.3693195774378	0.4317355643575697	47.623561414521866	47.0	35.0	42.0	53.0	61.0	153.0	57.766295707472175	55.0	15.0	32.0	44.0	67.0	96.0	72670.0	0.3894520773877923	89870.99999999999	91129.0	13.717031473596675	9.0	6.0	8.0	12.0	45.0	2.864774579472767	2152.347542804483	2.864774579472767	2182.4757622395405	2.904875239540828
exp1	Position_1	42	29	29.0	0.4833333333333333	0.0080555555555555	0.3503888850935411	6550.000000000001	11260.000000000002	52.9420346922044	52.0	37.0	46.0	58.0	71.0	4.012318348309595	258.7142001394328	0.344348600385585	444.7514341328265	0.591964158830792	47.623561414521866	47.0	35.0	42.0	53.0	61.0	144.0	58.95329087048832	56.0	18.0	30.0	45.0	69.0	99.0	55534.0	0.4310310237352864	76320.0	77262.0	13.717031473596675	9.0	6.0	8.0	12.0	45.0	4.012318348309595	3014.514161013971	4.012318348309595	3051.72160781265	4.061841459998637
exp1	Position_1	43	29	29.0	0.4833333333333333	0.0080555555555555	0.3897070066098294	11186.0	17296.0	52.9420346922044	52.0	37.0	46.0	58.0	71.0	4.086931522270228	294.7517376733069	0.3923145628431714	455.750585982256	0.6066040299423827	47.623561414521866	47.0	35.0	42.0	53.0	61.0	166.0	61.15384615384615	59.0	11.0	27.050000000000004	44.0	75.0	102.0	74730.0	0.4618342085795973	116530.0	117752.0	13.717031473596675	9.0	6.0	8.0	12.0	45.0	4.086931522270228	3070.572142952838	4.086931522270228	3102.771912614628	4.12978941569007
exp1	Position_1	44	29	29.0	0.4833333333333333	0.0080555555555555	0.5392987483125248	9488.999999999998	16963.999999999996	52.9420346922044	52.0	37.0	46.0	58.0	71.0	1.8467478024153507	192.39084531724808	0.2560722151172572	343.9475497904728	0.4577941887711192	47.623561414521866	47.0	35.0	42.0	53.0	61.0	183.0	58.34715719063545	56.0	0.0	13.0	37.5	73.0	120.0	87229.0	0.5393609099093293	68433.0	69928.0	13.717031473596675	9.0	6.0	8.0	12.0	45.0	1.8467478024153507	1387.4889574871156	1.8467478024153507	1417.8002983817605	1.8870921971461232
exp1	Position_1	45	29	29.0	0.4833333333333333	0.0080555555555555	0.363488280347736	11304.000000000002	18499.0	52.9420346922044	52.0	37.0	46.0	58.0	71.0	3.1086875980781388	227.0309512784991	0.3021781961516823	371.5362321037645	0.4945147249301105	47.623561414521866	47.0	35.0	42.0	53.0	61.0	144.0	59.8554551772064	56.0	7.0	30.0	44.0	73.0	102.0	86132.0	0.5115768657920114	116291.0	117730.0	13.717031473596675	9.0	6.0	8.0	12.0	45.0	3.1086875980781388	2335.603003815281	3.1086875980781388	2364.504059980334	3.147154903833824
exp1	Position_1	47	29	29.0	0.4833333333333333	0.0080555555555555	0.5226516860854967	11242.0	16802.0	52.9420346922044	52.0	37.0	46.0	58.0	71.0	1.823630585844596	323.6990659290255	0.4308434567515328	483.7921816171043	0.6439273937323657	47.623561414521866	47.0	35.0	42.0	53.0	61.0	166.0	62.10971223021583	59.0	0.0	15.0	39.75	77.25	130.0	69066.0	0.5339307119160286	47584.0	48696.0	13.717031473596675	9.0	6.0	8.0	12.0	45.0	1.823630585844596	1370.12065052186	1.823630585844596	1402.1392736594755	1.8662473732407616
exp1	Position_1	48	29	29.0	0.4833333333333333	0.0080555555555555	0.4846704121342405	-735.9999999999967	6989.000000000004	52.9420346922044	52.0	37.0	46.0	58.0	71.0	2.0059995311561454	-14.073241992291225	-0.0187314850917396	133.63843516864654	0.1778727572094685	47.623561414521866	47.0	35.0	42.0	53.0	61.0	151.0	51.52362459546926	51.0	0.0	12.0	34.0	67.0	94.0	79604.0	0.7487158660694245	78820.0	80365.0	13.717031473596675	9.0	6.0	8.0	12.0	45.0	2.0059995311561454	1507.137138359238	2.0059995311561454	1536.6794737914254	2.045320379616387
exp1	Position_1	49	29	29.0	0.4833333333333333	0.0080555555555555	0.4750415501014934	12092.0	19162.0	52.9420346922044	52.0	37.0	46.0	58.0	71.0	2.293383607595316	253.010448977424	0.3367569075889513	400.9416327576413	0.5336533132004205	47.623561414521866	47.0	35.0	42.0	53.0	61.0	166.0	60.55162659123055	56.0	3.0	21.65000000000001	41.0	74.0	120.0	85620.0	0.4316396224497049	82349.0	83763.0	13.717031473596675	9.0	6.0	8.0	12.0	45.0	2.293383607595316	1723.0530485314166	2.293383607595316	1752.63928528746	2.332762888717609
exp1	Position_1	50	29	29.0	0.4833333333333333	0.0080555555555555	0.4912394560020799	9127.999999999996	17042.999999999996	52.9420346922044	52.0	37.0	46.0	58.0	71.0	1.4857965119829235	155.3694511044128	0.2067967394199734	290.09219491372795	0.3861127114301719	47.623561414521866	47.0	35.0	42.0	53.0	61.0	180.0	57.766266582438405	55.0	0.0	14.100000000000009	38.0	75.0	111.0	91444.0	0.7408950589211405	65583.0	67166.0	13.717031473596675	9.0	6.0	8.0	12.0	45.0	1.4857965119829235	1116.300910580709	1.4857965119829235	1143.245459342572	1.5216597063849633
exp1	Position_1	51	29	29.0	0.4833333333333333	0.0080555555555555	0.4837207897242007	17653.000000000007	24383.000000000007	52.9420346922044	52.0	37.0	46.0	58.0	71.0	3.3574395653610507	408.54706420661125	0.5437761424589995	564.3008591485753	0.7510844435267537	47.623561414521866	47.0	35.0	42.0	53.0	61.0	232.0	65.11515601783061	58.0	11.0	28.25	45.0	78.0	128.5	87645.0	0.4785837927644347	108995.0	110341.0	13.717031473596675	9.0	6.0	8.0	12.0	45.0	3.3574395653610507	2522.494038588318	3.3574395653610507	2553.6447975767105	3.3989012255746016
exp1	Position_1	52	29	29.0	0.4833333333333333	0.0080555555555555	0.4428080280683439	1119.0000000000032	7234.000000000003	52.9420346922044	52.0	37.0	46.0	58.0	71.0	2.0073666905095062	28.20058581914962	0.0375349797252881	182.3083447861732	0.2426524069103965	47.623561414521866	47.0	35.0	42.0	53.0	61.0	135.0	52.91496320523304	54.0	0.0	14.0	36.0	69.0	92.0	64715.0	0.5680705859475574	59844.0	61067.0	13.717031473596675	9.0	6.0	8.0	12.0	45.0	2.0073666905095062	1508.1643054166086	2.0073666905095062	1538.9858572100134	2.048390175946528
exp1	Position_1	56	29	29.0	0.4833333333333333	0.0080555555555555	0.4695824437280208	28476.000000000007	35856.00000000001	52.9420346922044	52.0	37.0	46.0	58.0	71.0	2.708963181254226	576.8505437017146	0.7677880736669821	726.350368554877	0.9667723405465412	47.623561414521866	47.0	35.0	42.0	53.0	61.0	194.0	71.29268292682927	62.0	10.0	29.75	49.0	85.25	143.0	105228.0	0.5616465720095115	100471.0	101947.0	13.717031473596675	9.0	6.0	8.0	12.0	45.0	2.708963181254226	2035.284133173724	2.708963181254226	2065.184098144356	2.7487600346301377
exp1	Position_1	57	29	29.0	0.4833333333333333	0.0080555555555555	0.5665866816752462	3794.0	8749.0	52.9420346922044	52.0	37.0	46.0	58.0	71.0	2.5918375174818484	129.88296228421538	0.1728742228002906	299.5113434434898	0.3986495981232849	47.623561414521866	47.0	35.0	42.0	53.0	61.0	181.0	55.8284561049445	50.0	0.0	12.0	35.0	73.0	117.0	55326.0	0.5241051165759406	56882.0	57873.0	13.717031473596675	9.0	6.0	8.0	12.0	45.0	2.5918375174818484	1947.2858884161144	2.5918375174818484	1981.2115646479697	2.6369925925464472
exp1	Position_1	58	29	29.0	0.4833333333333333	0.0080555555555555	0.3576853018135839	7100.999999999998	12920.999999999998	52.9420346922044	52.0	37.0	46.0	58.0	71.0	2.607069624692548	183.5582350368765	0.2443160108340826	334.0030918055882	0.4445581151932379	47.623561414521866	47.0	35.0	42.0	53.0	61.0	139.0	58.100515463917525	56.0	10.0	25.0	44.0	72.0	94.0	67629.0	0.3836521276623673	75774.0	76938.0	13.717031473596675	9.0	6.0	8.0	12.0	45.0	2.607069624692548	1958.7299960124328	2.607069624692548	1988.8189673661752	2.6471180455643792
exp1	Position_1	59	29	29.0	0.4833333333333333	0.0080555555555555	0.5029055905011529	20363.000000000004	26208.000000000004	52.9420346922044	52.0	37.0	46.0	58.0	71.0	2.287084683436417	515.061115786374	0.6855463451116637	662.9043717786814	0.8823257188374247	47.623561414521866	47.0	35.0	42.0	53.0	61.0	190.0	69.41916167664671	62.0	8.0	28.40000000000001	47.0	78.0	151.5999999999999	81151.0	0.5395061220811176	67934.00000000001	69103.00000000001	13.717031473596675	9.0	6.0	8.0	12.0	45.0	2.287084683436417	1718.3205735810798	2.287084683436417	1747.889224779541	2.3264405581815693
exp1	Position_1	60	29	29.0	0.4833333333333333	0.0080555555555555	0.4664284861577686	19477.000000000004	26537.000000000004	52.9420346922044	52.0	37.0	46.0	58.0	71.0	2.4255119476732827	385.1445980553256	0.5126274600116383	524.7513579398354	0.6984440574179209	47.623561414521866	47.0	35.0	42.0	53.0	61.0	181.0	65.79390934844193	59.0	6.0	26.0	45.75	78.0	133.0	92901.0	0.5634675420343512	92156.0	93568.0	13.717031473596675	9.0	6.0	8.0	12.0	45.0	2.4255119476732827	1822.3230260505509	2.4255119476732827	1850.2443780274525	2.46267526715454
exp1	Position_1	61	29	29.0	0.4833333333333333	0.0080555555555555	0.5219200727260621	15498.000000000004	21583.000000000007	52.9420346922044	52.0	37.0	46.0	58.0	71.0	2.451160807928955	408.7213865989987	0.5440081655632674	569.1981989267125	0.7576028027714543	47.623561414521866	47.0	35.0	42.0	53.0	61.0	181.0	64.73459326211997	59.0	2.0	22.0	41.0	81.0	136.0	78782.0	0.459069501016364	69830.0	71047.0	13.717031473596675	9.0	6.0	8.0	12.0	45.0	2.451160807928955	1841.593394386893	2.451160807928955	1873.688756852436	2.493879735370592
exp1	Position_1	64	29	29.0	0.4833333333333333	0.0080555555555555	0.3757223540516031	5054.000000000003	11119.000000000004	52.9420346922044	52.0	37.0	46.0	58.0	71.0	2.753855719157232	133.38762513794876	0.1775389290586097	293.4580538007225	0.3905926696087617	47.623561414521866	47.0	35.0	42.0	53.0	61.0	136.0	56.16652926628195	55.0	4.0	23.0	41.0	71.0	92.0	68130.0	0.4348891838310638	78394.0	79607.0	13.717031473596675	9.0	6.0	8.0	12.0	45.0	2.753855719157232	2069.0125613502864	2.753855719157232	2101.026647082841	2.796466467267261
exp1	Position_1	65	29	29.0	0.4833333333333333	0.0080555555555555	0.4251728794838556	14055.0	18885.0	52.9420346922044	52.0	37.0	46.0	58.0	71.0	3.1547601015647326	502.1012448613197	0.6682967569104166	674.6483108648896	0.8979569017611679	47.623561414521866	47.0	35.0	42.0	53.0	61.0	210.0	66.54968944099379	61.5	18.0	31.0	47.0	79.0	120.0	64287.0	0.5490528740630544	66348.0	67314.0	13.717031473596675	9.0	6.0	8.0	12.0	45.0	3.1547601015647326	2370.217957599348	3.1547601015647326	2404.727370800062	3.2006921305348826
exp1	Position_1	66	29	29.0	0.4833333333333333	0.0080555555555555	0.4015627882201254	11749.999999999998	15664.999999999998	52.9420346922044	52.0	37.0	46.0	58.0	71.0	2.637672285195714	548.4815606679293	0.730028957249014	731.2309487543074	0.9732683927919832	47.623561414521866	47.0	35.0	42.0	53.0	61.0	157.0	67.00638569604087	62.0	14.0	29.0	47.0	82.0	118.89999999999998	52466.0	0.5345133437324431	42454.0	43237.0	13.717031473596675	9.0	6.0	8.0	12.0	45.0	2.637672285195714	1981.722227795428	2.637672285195714	2018.2721054127032	2.686320172304308
exp1	Position_1	67	29	29.0	0.4833333333333333	0.0080555555555555	0.3971380923017983	8928.999999999998	14318.999999999998	52.9420346922044	52.0	37.0	46.0	58.0	71.0	3.425267387229419	288.662129889557	0.3842092948830004	462.9133204041401	0.6161376294579105	47.623561414521866	47.0	35.0	42.0	53.0	61.0	174.0	60.28293135435992	57.0	16.0	30.0	42.0	73.0	104.0	64985.0	0.5315183097493997	79603.0	80681.0	13.717031473596675	9.0	6.0	8.0	12.0	45.0	3.425267387229419	2573.4540850709386	3.425267387229419	2608.304323173855	3.4716530541444013
exp1	Position_1	68	29	29.0	0.4833333333333333	0.0080555555555555	0.39997742126019	10307.000000000004	14287.000000000004	52.9420346922044	52.0	37.0	46.0	58.0	71.0	3.1209657133105195	488.8971042067205	0.650722045699145	677.6824418163787	0.9019953300576	47.623561414521866	47.0	35.0	42.0	53.0	61.0	183.0	64.94849246231156	60.0	9.0	32.0	47.0	79.0	117.0	51699.0	0.4518673032545338	49434.0	50230.0	13.717031473596675	9.0	6.0	8.0	12.0	45.0	3.1209657133105195	2344.8277335165435	3.1209657133105195	2382.5848010384752	3.1712203701822106
exp1	Position_1	69	29	29.0	0.4833333333333333	0.0080555555555555	0.3166670916609214	5757.000000000002	9557.000000000002	52.9420346922044	52.0	37.0	46.0	58.0	71.0	3.914835531747984	296.3615534200544	0.3944572276020924	491.9797404959978	0.654825034600173	47.623561414521866	47.0	35.0	42.0	53.0	61.0	136.0	59.575	57.0	20.0	34.0	47.0	71.0	93.0	45277.0	0.4636087782678388	57136.0	57896.0	13.717031473596675	9.0	6.0	8.0	12.0	45.0	3.914835531747984	2941.273878097659	3.914835531747984	2980.397515512848	3.9669090931476
exp1	Position_1	70	29	29.0	0.4833333333333333	0.0080555555555555	0.3076954502631285	2602.000000000001	6142.000000000001	52.9420346922044	52.0	37.0	46.0	58.0	71.0	2.4184749287851752	142.2831772546273	0.1893789089259089	335.85829158259827	0.4470273860964383	47.623561414521866	47.0	35.0	42.0	53.0	61.0	103.0	55.675141242937855	55.0	17.0	29.0	44.0	69.0	84.64999999999998	39418.0	0.2003617396934164	33229.0	33937.0	13.717031473596675	9.0	6.0	8.0	12.0	45.0	2.4184749287851752	1817.036009605692	2.4184749287851752	1855.7510324712853	2.470004624219281
exp1	Position_1	71	29	29.0	0.4833333333333333	0.0080555555555555	0.379189463868526	5012.0	9062.0	52.9420346922044	52.0	37.0	46.0	58.0	71.0	4.253299564186051	248.7061924157419	0.3310279421053524	449.67588101984296	0.598518597637411	47.623561414521866	47.0	35.0	42.0	53.0	61.0	155.0	58.18765432098765	56.0	4.0	28.0	43.0	69.0	100.0	47132.0	0.5399106092431898	64398.0	65208.0	13.717031473596675	9.0	6.0	8.0	12.0	45.0	4.253299564186051	3195.56691524121	4.253299564186051	3235.76085296203	4.306797695292462
exp1	Position_1	72	29	29.0	0.4833333333333333	0.0080555555555555	0.44355940308929	12652.000000000004	17262.000000000004	52.9420346922044	52.0	37.0	46.0	58.0	71.0	3.333247586727745	501.5851835673498	0.6676098793281425	684.3474105864364	0.9108664034905466	47.623561414521866	47.0	35.0	42.0	53.0	61.0	187.0	65.72234273318873	60.0	8.0	30.050000000000004	46.0	78.0	126.0	60596.0	0.4337647596842724	63169.00000000001	64091.00000000001	13.717031473596675	9.0	6.0	8.0	12.0	45.0	3.333247586727745	2504.3182469780204	3.333247586727745	2540.8706923818377	3.3818988915602257
exp1	Position_1	73	29	29.0	0.4833333333333333	0.0080555555555555	0.3868233776978915	5699.000000000001	10314.000000000002	52.9420346922044	52.0	37.0	46.0	58.0	71.0	2.389071223623172	211.5127082379348	0.2815234146646911	382.7938362460184	0.5094985960434505	47.623561414521866	47.0	35.0	42.0	53.0	61.0	160.0	58.17443120260022	55.0	2.0	24.0	44.0	72.0	99.0	53695.0	0.3907700358518804	48363.0	49286.0	13.717031473596675	9.0	6.0	8.0	12.0	45.0	2.389071223623172	1794.944570716132	2.389071223623172	1829.2007963177489	2.434666259898924
exp1	Position_1	74	29	29.0	0.4833333333333333	0.0080555555555555	0.4121656011610263	8999.000000000002	14249.000000000002	52.9420346922044	52.0	37.0	46.0	58.0	71.0	2.9671229018770893	285.2282844058465	0.3796388465441817	451.6299393820321	0.6011194493174847	47.623561414521866	47.0	35.0	42.0	53.0	61.0	160.0	60.57047619047619	57.0	2.0	26.450000000000003	43.0	74.0	105.0	63599.0	0.5050852505119203	70333.0	71383.0	13.717031473596675	9.0	6.0	8.0	12.0	45.0	2.9671229018770893	2229.243352274297	2.9671229018770893	2262.523683269534	3.01141902243175
exp1	Position_1	77	29	29.0	0.4833333333333333	0.0080555555555555	0.4838473591657831	1275.000000000001	2715.000000000001	52.9420346922044	52.0	37.0	46.0	58.0	71.0	3.015642962253477	305.1403738791633	0.4061418376331663	649.7695020250418	0.8648432071953305	47.623561414521866	47.0	35.0	42.0	53.0	61.0	134.0	56.427083333333336	54.0	0.0	11.0	38.0	74.25	103.29999999999995	16251.0	0.5868573526517964	9467.0	9755.0	13.717031473596675	9.0	6.0	8.0	12.0	45.0	3.015642962253477	2265.6971917757155	3.015642962253477	2334.6230174048915	3.1073832361659104
exp1	Position_1	78	29	29.0	0.4833333333333333	0.0080555555555555	0.3200441362225	4120.0	7485.0	52.9420346922044	52.0	37.0	46.0	58.0	71.0	3.827945703682532	247.67643085646367	0.3296573294699531	449.9655546020948	0.5989041531753881	47.623561414521866	47.0	35.0	42.0	53.0	61.0	114.0	58.12184249628529	56.0	8.0	31.0	45.0	69.0	94.0	39116.0	0.3538371284468832	47841.00000000001	48514.00000000001	13.717031473596675	9.0	6.0	8.0	12.0	45.0	3.827945703682532	2875.9922642242914	3.827945703682532	2916.4500889734177	3.881795068423618
exp1	Position_1	79	29	29.0	0.4833333333333333	0.0080555555555555	0.4231389098623331	16141.999999999996	20307.0	52.9420346922044	52.0	37.0	46.0	58.0	71.0	3.4589732921569607	747.7490906942488	0.9952540397140452	940.6852177380814	1.2520520248093865	47.623561414521866	47.0	35.0	42.0	53.0	61.0	178.0	71.3781512605042	63.0	25.0	38.0	50.0	82.0	136.0	59458.0	0.426899753672348	56101.0	56934.0	13.717031473596675	9.0	6.0	8.0	12.0	45.0	3.4589732921569607	2598.777830320782	3.4589732921569607	2637.365055729548	3.510332889176029
exp1	Position_1	80	29	29.0	0.4833333333333333	0.0080555555555555	0.5407079873098741	6979.999999999997	11714.999999999996	52.9420346922044	52.0	37.0	46.0	58.0	71.0	1.826926711413124	258.9035970155636	0.3446006876277151	434.5351918391587	0.5783663403379201	47.623561414521866	47.0	35.0	42.0	53.0	61.0	196.0	59.37064413938754	50.0	11.0	25.0	38.0	70.0	132.69999999999993	56224.0	0.494942986963499	37005.0	37952.0	13.717031473596675	9.0	6.0	8.0	12.0	45.0	1.826926711413124	1372.597078447125	1.826926711413124	1407.7233974118444	1.8736798419551648
exp1	Position_1	86	29	29.0	0.4833333333333333	0.0080555555555555	0.4747961832908483	6863.000000000001	10088.0	52.9420346922044	52.0	37.0	46.0	58.0	71.0	3.653737695062246	439.4194797491484	0.5848673275461165	645.9075785675956	0.8597029870734696	47.623561414521866	47.0	35.0	42.0	53.0	61.0	160.0	62.64031007751938	56.0	5.0	23.0	41.0	82.0	118.0	40403.0	0.4682893749564553	42874.0	43519.0	13.717031473596675	9.0	6.0	8.0	12.0	45.0	3.653737695062246	2745.107208912281	3.653737695062246	2786.4048286759703	3.708704826967717
exp1	Position_1	87	29	29.0	0.4833333333333333	0.0080555555555555	0.2825130270020399	935.9999999999987	3050.999999999998	52.9420346922044	52.0	37.0	46.0	58.0	71.0	3.786542305868784	124.78619526717716	0.1660904259006128	406.7550018805106	0.5413909075029595	47.623561414521866	47.0	35.0	42.0	53.0	61.0	106.0	54.212765957446805	53.0	17.0	31.1	44.0	63.5	78.89999999999998	22932.0	0.5449661802298132	21339.0	21762.0	13.717031473596675	9.0	6.0	8.0	12.0	45.0	3.786542305868784	2844.8852786392063	3.786542305868784	2901.279039961873	3.861602402189253
exp1	Position_1	88	29	29.0	0.4833333333333333	0.0080555555555555	0.4678285996343078	4971.999999999999	6036.999999999999	52.9420346922044	52.0	37.0	46.0	58.0	71.0	3.2268166203031408	1821.3800983256529	2.424256910871444	2211.5188362011195	2.94353157098369	47.623561414521866	47.0	35.0	42.0	53.0	61.0	175.0	75.34272300469483	63.0	29.0	35.0	49.0	97.0	142.39999999999998	16048.0	0.6209395267097807	6617.999999999999	6830.999999999999	13.717031473596675	9.0	6.0	8.0	12.0	45.0	3.2268166203031408	2424.355086628956	3.2268166203031408	2502.3828342040497	3.33067155232559
exp1	Position_1	89	29	29.0	0.4833333333333333	0.0080555555555555	0.4462554720938784	4516.999999999999	6081.999999999999	52.9420346922044	52.0	37.0	46.0	58.0	71.0	2.914613389766956	852.7710380987232	1.1350382517094006	1148.229677599388	1.5282937008847852	47.623561414521866	47.0	35.0	42.0	53.0	61.0	175.0	66.43130990415335	60.0	21.0	29.0	47.0	81.0	123.39999999999998	20793.0	0.4500737013927222	11599.0	11912.0	13.717031473596675	9.0	6.0	8.0	12.0	45.0	2.914613389766956	2189.7921786378333	2.914613389766956	2248.883906537966	2.993264479602033
exp1	Position_1	90	29	29.0	0.4833333333333333	0.0080555555555555	0.3499520865162645	7745.999999999998	10500.999999999998	52.9420346922044	52.0	37.0	46.0	58.0	71.0	3.577810624689872	711.1731965852398	0.946571524654954	964.1143477074108	1.2832361967985637	47.623561414521866	47.0	35.0	42.0	53.0	61.0	173.0	66.05807622504537	62.0	16.0	35.0	51.0	76.0	113.0	36398.0	0.4059584518650878	29278.0	29829.0	13.717031473596675	9.0	6.0	8.0	12.0	45.0	3.577810624689872	2688.0620771524214	3.577810624689872	2738.6503073768554	3.645143559118594
exp1	Position_1	91	29	29.0	0.4833333333333333	0.0080555555555555	0.3776295795546022	10179.000000000002	13969.000000000002	52.9420346922044	52.0	37.0	46.0	58.0	71.0	2.642580185014346	545.4504433106315	0.7259945400464505	748.5408431679155	0.9963078622564954	47.623561414521866	47.0	35.0	42.0	53.0	61.0	169.0	65.4287598944591	60.0	18.0	35.0	48.0	78.0	112.0	49595.0	0.4217383765721911	37051.0	37809.0	13.717031473596675	9.0	6.0	8.0	12.0	45.0	2.642580185014346	1985.4096055705083	2.642580185014346	2026.0276855419647	2.6966428494563552
exp1	Position_1	92	29	29.0	0.4833333333333333	0.0080555555555555	0.3786456404617309	9463.000000000004	13623.000000000004	52.9420346922044	52.0	37.0	46.0	58.0	71.0	2.361308798202636	407.77697789308746	0.5427511575756994	587.0385469552499	0.7813483059974377	47.623561414521866	47.0	35.0	42.0	53.0	61.0	149.0	63.37379807692308	59.5	17.0	29.0	46.0	78.0	107.0	52727.0	0.3770144154783007	41170.0	42002.0	13.717031473596675	9.0	6.0	8.0	12.0	45.0	2.361308798202636	1774.0862495887568	2.361308798202636	1809.9385634011887	2.409028227886983
exp1	Position_1	1	30	30.0	0.5	0.0083333333333333	0.3843193488369533	14636.999999999996	24257.0	53.2777545652664	52.0	36.0	46.0	58.0	72.0	1.920200540018001	187.68829985292007	0.2498131271042367	311.04427748393016	0.4139999333311109	47.50282485875706	47.0	35.0	42.0	53.0	61.0	195.0	59.60758835758836	57.0	10.0	27.0	44.0	71.0	99.84999999999992	114685.0	0.4552861214578667	112508.0	114432.0	14.816644473634376	9.0	6.0	8.0	13.0	49.0	1.920200540018001	1442.6750864147266	1.920200540018001	1467.3462819409283	1.953037901263376
exp1	Position_1	2	30	30.0	0.5	0.0083333333333333	0.295527474822626	11364.000000000004	20024.000000000004	53.2777545652664	52.0	36.0	46.0	58.0	72.0	2.0048893019562954	163.09958236592283	0.2170855441290432	287.39053478486784	0.382516801798659	47.50282485875706	47.0	35.0	42.0	53.0	61.0	145.0	58.56120092378753	55.0	24.0	37.0	47.0	66.0	92.0	101428.0	0.5904428358230462	104952.0	106684.0	14.816644473634376	9.0	6.0	8.0	13.0	49.0	2.0048893019562954	1506.3030067289974	2.0048893019562954	1531.1611972127864	2.0379755534902184
exp1	Position_1	5	30	30.0	0.5	0.0083333333333333	0.3756945622323741	16118.000000000002	24193.000000000004	53.2777545652664	52.0	36.0	46.0	58.0	72.0	2.41071006183503	277.9699135032723	0.3699779548728554	417.2308051485711	0.555334201652748	47.50282485875706	47.0	35.0	42.0	53.0	61.0	166.0	61.98018575851393	57.0	20.0	33.7	46.0	72.0	109.29999999999995	100098.0	0.4449091308646988	105022.0	106637.0	14.816644473634376	9.0	6.0	8.0	13.0	49.0	2.41071006183503	1811.202150139016	2.41071006183503	1839.054328468076	2.4477813111910085
exp1	Position_1	6	30	30.0	0.5	0.0083333333333333	0.2822619610001639	12565.000000000004	21330.000000000007	53.2777545652664	52.0	36.0	46.0	58.0	72.0	1.6348629865551323	188.45532425561737	0.2508340365842267	319.9165989950114	0.4258089932623601	47.50282485875706	47.0	35.0	42.0	53.0	61.0	141.0	59.16771249286937	58.0	5.0	35.0	48.0	69.0	90.0	103721.0	0.4304212653334616	81895.0	83648.0	14.816644473634376	9.0	6.0	8.0	13.0	49.0	1.6348629865551323	1228.2967592450282	1.6348629865551323	1254.589014192907	1.669857977890759
exp1	Position_1	10	30	30.0	0.5	0.0083333333333333	0.4806766046382704	7132.999999999999	14718.0	53.2777545652664	52.0	36.0	46.0	58.0	72.0	1.5429626027360022	129.49955084211845	0.1723639021708596	267.20515761871576	0.3556500647905107	47.50282485875706	47.0	35.0	42.0	53.0	61.0	203.0	56.70204350692156	51.0	0.0	21.0	39.0	69.0	110.0	86017.0	0.5338814800430207	63853.0	65370.0	14.816644473634376	9.0	6.0	8.0	13.0	49.0	1.5429626027360022	1159.2506406731798	1.5429626027360022	1186.791762028499	1.5796198352599322
exp1	Position_1	11	30	30.0	0.5	0.0083333333333333	0.4007597148537696	18676.000000000004	27141.000000000004	53.2777545652664	52.0	36.0	46.0	58.0	72.0	2.514204759411089	287.1858981950771	0.3822444304976475	417.354490410826	0.5554988267368094	47.50282485875706	47.0	35.0	42.0	53.0	61.0	200.0	63.03130537507384	59.0	13.0	32.0	48.0	70.0	114.79999999999971	106712.0	0.3617128673397603	122841.0	124534.0	14.816644473634376	9.0	6.0	8.0	13.0	49.0	2.514204759411089	1888.9592482427424	2.514204759411089	1914.992966685892	2.548855638658922
exp1	Position_1	12	30	30.0	0.5	0.0083333333333333	0.3626888054338757	7176.000000000003	13751.000000000002	53.2777545652664	52.0	36.0	46.0	58.0	72.0	2.709702061952217	166.4617500190165	0.221560589275311	318.9820965038316	0.4245651704465998	47.50282485875706	47.0	35.0	42.0	53.0	61.0	142.0	57.45703422053232	53.0	20.0	32.0	43.0	69.0	98.29999999999995	75556.0	0.4635455184795809	87763.0	89078.0	14.816644473634376	9.0	6.0	8.0	13.0	49.0	2.709702061952217	2035.8392651782249	2.709702061952217	2066.343334475188	2.750302978186475
exp1	Position_1	13	30	30.0	0.5	0.0083333333333333	0.355361806367154	5851.999999999995	13981.999999999996	53.2777545652664	52.0	36.0	46.0	58.0	72.0	2.4728498114969413	99.22847210858802	0.1320730963765306	237.08347522595324	0.3155581055257437	47.50282485875706	47.0	35.0	42.0	53.0	61.0	169.0	55.5990159901599	52.0	15.0	30.0	43.0	65.0	96.0	90404.0	0.3722373218326126	109569.0	111195.0	14.816644473634376	9.0	6.0	8.0	13.0	49.0	2.4728498114969413	1857.8886637843289	2.4728498114969413	1885.4596644078017	2.509546813326784
exp1	Position_1	14	30	30.0	0.5	0.0083333333333333	0.2763736861300239	9073.000000000004	17838.000000000004	53.2777545652664	52.0	36.0	46.0	58.0	72.0	2.126452952493939	144.61219109661164	0.19247882634959	284.31525016878186	0.3784235979746486	47.50282485875706	47.0	35.0	42.0	53.0	61.0	134.0	57.17569880205362	56.0	14.0	33.0	47.0	65.0	84.39999999999986	100229.0	0.3782396156327228	100236.0	101989.0	14.816644473634376	9.0	6.0	8.0	13.0	49.0	2.126452952493939	1597.6355766295558	2.126452952493939	1625.5761884439898	2.1636419068189503
exp1	Position_1	16	30	30.0	0.5	0.0083333333333333	0.4559269885740978	18133.0	25938.0	53.2777545652664	52.0	36.0	46.0	58.0	72.0	2.062357792913861	320.48271533676325	0.4265624941132319	458.4283169031581	0.6101680897981034	47.50282485875706	47.0	35.0	42.0	53.0	61.0	205.0	63.61627162075592	58.0	7.0	29.0	46.0	73.0	128.0	99305.0	0.4539526109931195	87670.0	89231.0	14.816644473634376	9.0	6.0	8.0	13.0	49.0	2.062357792913861	1549.4799345708952	2.062357792913861	1577.0690548841742	2.099078912050836
exp1	Position_1	17	30	30.0	0.5	0.0083333333333333	0.4453752368456856	18476.0	27336.0	53.2777545652664	52.0	36.0	46.0	58.0	72.0	2.3088496153058884	260.71386629747474	0.3470101560419388	385.7368612853307	0.513415762370775	47.50282485875706	47.0	35.0	42.0	53.0	61.0	203.0	62.42663656884876	59.0	11.0	29.0	47.0	70.0	123.89999999999964	110620.0	0.4295693071877778	122931.0	124703.0	14.816644473634376	9.0	6.0	8.0	13.0	49.0	2.3088496153058884	1734.672889035228	2.3088496153058884	1759.6774880327994	2.342130736571656
exp1	Position_1	18	30	30.0	0.5	0.0083333333333333	0.3795471979317398	15532.0	23267.0	53.2777545652664	52.0	36.0	46.0	58.0	72.0	2.9105276553423933	281.0835943948772	0.3741222641395815	421.064382615607	0.5604366932613728	47.50282485875706	47.0	35.0	42.0	53.0	61.0	163.0	62.04007756948933	58.0	13.0	31.0	46.0	72.0	110.69999999999982	95976.0	0.4028393434017895	120833.0	122380.0	14.816644473634376	9.0	6.0	8.0	13.0	49.0	2.9105276553423933	2186.7225058921063	2.9105276553423933	2214.7186635362523	2.947790541166752
exp1	Position_1	19	30	30.0	0.5	0.0083333333333333	0.3641458016429297	12165.0	18740.0	53.2777545652664	52.0	36.0	46.0	58.0	72.0	2.0892809396802665	272.3570014842244	0.3625071689755026	419.561874871711	0.5584368554542474	47.50282485875706	47.0	35.0	42.0	53.0	61.0	166.0	61.250950570342205	56.0	14.0	33.0	47.0	69.0	108.29999999999995	80545.0	0.3394524744985484	70112.0	71427.0	14.816644473634376	9.0	6.0	8.0	13.0	49.0	2.0892809396802665	1569.7076932233406	2.0892809396802665	1599.1486679008378	2.128466876976016
exp1	Position_1	20	30	30.0	0.5	0.0083333333333333	0.2752738148565848	7816.999999999996	14601.999999999996	53.2777545652664	52.0	36.0	46.0	58.0	72.0	3.3496826642623367	183.26172265771845	0.2439213528574232	342.3292406611239	0.4556402193199559	47.50282485875706	47.0	35.0	42.0	53.0	61.0	115.0	57.76050110537951	55.0	18.0	36.0	46.0	68.0	87.0	78381.0	0.4340689358434344	107348.0	108705.0	14.816644473634376	9.0	6.0	8.0	13.0	49.0	3.3496826642623367	2516.666163983724	3.3496826642623367	2548.479667584405	3.392026437554843
exp1	Position_1	21	30	30.0	0.5	0.0083333333333333	0.3710529980151033	9087.000000000004	16122.000000000004	53.2777545652664	52.0	36.0	46.0	58.0	72.0	1.714577783735031	176.40582490039145	0.234796152942421	312.9761977598889	0.4165713192184121	47.50282485875706	47.0	35.0	42.0	53.0	61.0	154.0	58.45842217484009	58.0	7.0	26.0	44.0	71.0	96.0	82251.0	0.5593058313683819	66357.0	67764.0	14.816644473634376	9.0	6.0	8.0	13.0	49.0	1.714577783735031	1288.187666217153	1.714577783735031	1315.5017407890527	1.750932816990229
exp1	Position_1	22	30	30.0	0.5	0.0083333333333333	0.5040973212452113	11696.999999999993	20922.0	53.2777545652664	52.0	36.0	46.0	58.0	72.0	1.9406484614853248	162.72918459270613	0.2165925446928918	291.06779516530725	0.3874112353650239	47.50282485875706	47.0	35.0	42.0	53.0	61.0	185.0	58.33983739837398	55.0	0.0	17.0	42.0	69.0	123.0	107637.0	0.500723538808926	104804.0	106649.0	14.816644473634376	9.0	6.0	8.0	13.0	49.0	1.9406484614853248	1458.0379124608005	1.9406484614853248	1483.7056345753208	1.974812199619752
exp1	Position_1	23	30	30.0	0.5	0.0083333333333333	0.3449459366624527	9381.000000000004	16051.000000000004	53.2777545652664	52.0	36.0	46.0	58.0	72.0	2.82454518779171	211.18346994481405	0.2810851984965475	361.3373708649621	0.4809400406212645	47.50282485875706	47.0	35.0	42.0	53.0	61.0	192.0	59.03223388305848	56.0	17.0	32.0	47.0	67.0	98.34999999999992	78749.0	0.3996993478375137	94267.0	95601.0	14.816644473634376	9.0	6.0	8.0	13.0	49.0	2.82454518779171	2122.122605403238	2.82454518779171	2152.153385587268	2.864516156216653
exp1	Position_1	24	30	30.0	0.5	0.0083333333333333	0.4942276748685137	19065.000000000004	26005.000000000004	53.2777545652664	52.0	36.0	46.0	58.0	72.0	2.2987866188273136	411.222376269535	0.5473369828147511	560.914654859127	0.7465774056174981	47.50282485875706	47.0	35.0	42.0	53.0	61.0	200.0	65.73559077809799	59.0	7.0	29.0	44.0	78.0	144.0	91241.0	0.4154389790166923	80071.99999999999	81459.99999999999	14.816644473634376	9.0	6.0	8.0	13.0	49.0	2.2987866188273136	1727.1124108394542	2.2987866188273136	1757.0508665573727	2.338634703387863
exp1	Position_1	25	30	30.0	0.5	0.0083333333333333	0.3454578264784462	11687.999999999998	18853.0	53.2777545652664	52.0	36.0	46.0	58.0	72.0	2.133598099605245	244.7378849390271	0.325746124853845	394.7675688531381	0.5254356341435268	47.50282485875706	47.0	35.0	42.0	53.0	61.0	149.0	60.156315422191206	56.0	17.0	33.0	46.0	71.0	101.0	86204.0	0.5256852795719689	76555.0	77988.0	14.816644473634376	9.0	6.0	8.0	13.0	49.0	2.133598099605245	1603.0038314089	2.133598099605245	1633.0097681917223	2.173536001463182
exp1	Position_1	26	30	30.0	0.5	0.0083333333333333	0.4069551654018154	7963.999999999998	15708.999999999998	53.2777545652664	52.0	36.0	46.0	58.0	72.0	2.5942215661202863	150.11895147449195	0.1998083244125487	296.1098202803609	0.3941221707931603	47.50282485875706	47.0	35.0	42.0	53.0	61.0	181.0	57.14138153647514	55.0	11.0	26.0	43.0	67.0	105.0	88512.0	0.4147421823566952	103401.0	104950.0	14.816644473634376	9.0	6.0	8.0	13.0	49.0	2.5942215661202863	1949.0770594442424	2.5942215661202863	1978.275233205416	2.6330843353964086
exp1	Position_1	29	30	30.0	0.5	0.0083333333333333	0.4713140439997512	9310.0	15960.0	53.2777545652664	52.0	36.0	46.0	58.0	72.0	3.511486506108286	215.3252673404831	0.2865979308301829	369.12902972654246	0.4913107385660279	47.50282485875706	47.0	35.0	42.0	53.0	61.0	218.0	59.0	55.0	5.0	24.0	41.0	70.0	105.0	78470.0	0.36659000066747	114069.0	115399.0	14.816644473634376	9.0	6.0	8.0	13.0	49.0	3.511486506108286	2638.2317852053243	3.511486506108286	2668.992537682536	3.552429067655455
exp1	Position_1	30	30	30.0	0.5	0.0083333333333333	0.3464455527868126	8197.000000000004	14247.000000000004	53.2777545652664	52.0	36.0	46.0	58.0	72.0	2.5152145807264974	203.6070607811591	0.2710009978997227	353.88432291682	0.4710200338022873	47.50282485875706	47.0	35.0	42.0	53.0	61.0	153.0	58.77438016528926	56.0	14.0	32.0	46.0	66.0	102.0	71117.0	0.5441535933718895	76078.0	77288.0	14.816644473634376	9.0	6.0	8.0	13.0	49.0	2.5152145807264974	1889.717941943274	2.5152145807264974	1919.773394370406	2.55521838790701
exp1	Position_1	31	30	30.0	0.5	0.0083333333333333	0.528568062803254	20883.0	27843.0	53.2777545652664	52.0	36.0	46.0	58.0	72.0	2.464611921720833	433.9034200229796	0.5775254520505858	578.517115534158	0.7700062807759642	47.50282485875706	47.0	35.0	42.0	53.0	61.0	200.0	67.0021551724138	59.0	4.0	24.0	45.0	78.0	151.9000000000001	93267.0	0.4410360658416674	89119.0	90511.0	14.816644473634376	9.0	6.0	8.0	13.0	49.0	2.464611921720833	1851.699415267343	2.464611921720833	1880.6221543695783	2.503108087465909
exp1	Position_1	32	30	30.0	0.5	0.0083333333333333	0.2829895277486122	7201.000000000001	12896.0	53.2777545652664	52.0	36.0	46.0	58.0	72.0	1.9112885608472097	205.89557461281763	0.2740470098096603	368.73063882889824	0.4907804802812635	47.50282485875706	47.0	35.0	42.0	53.0	61.0	129.0	58.32221246707638	56.0	15.0	36.0	48.0	66.0	91.0	66429.0	0.2797760499408255	50222.0	51361.0	14.816644473634376	9.0	6.0	8.0	13.0	49.0	1.9112885608472097	1435.9793845583845	1.9112885608472097	1468.5463974016006	1.9546352549415305
exp1	Position_1	35	30	30.0	0.5	0.0083333333333333	0.5268459992404222	22889.000000000007	30239.000000000007	53.2777545652664	52.0	36.0	46.0	58.0	72.0	2.023329274097335	425.2145187415846	0.5659605244450491	561.7572559843932	0.7476989077152273	47.50282485875706	47.0	35.0	42.0	53.0	61.0	200.0	67.57074829931973	58.0	5.0	28.0	44.0	79.0	151.0	99329.0	0.6147674647027188	81829.0	83299.0	14.816644473634376	9.0	6.0	8.0	13.0	49.0	2.023329274097335	1520.1572307267734	2.023329274097335	1547.4657781753351	2.0596769507513706
exp1	Position_1	36	30	30.0	0.5	0.0083333333333333	0.4039600105720419	7065.9999999999945	15165.999999999996	53.2777545652664	52.0	36.0	46.0	58.0	72.0	2.452545679227399	123.8165289300552	0.1647998000059035	265.7516951249955	0.353715506211369	47.50282485875706	47.0	35.0	42.0	53.0	61.0	130.0	56.361728395061725	53.0	2.0	19.0	41.0	72.0	96.0	91306.0	0.4402213013103259	105156.0	106776.0	14.816644473634376	9.0	6.0	8.0	13.0	49.0	2.452545679227399	1842.633868690758	2.452545679227399	1871.020901929746	2.490328820468492
exp1	Position_1	37	30	30.0	0.5	0.0083333333333333	0.3526593133710657	10511.999999999998	16477.0	53.2777545652664	52.0	36.0	46.0	58.0	72.0	3.121057701894892	286.96309162165045	0.3819478749484167	449.799358889834	0.598682946682369	47.50282485875706	47.0	35.0	42.0	53.0	61.0	157.0	60.811399832355406	58.0	13.0	31.0	47.0	71.0	102.0	72548.0	0.4551436963529137	85898.0	87091.0	14.816644473634376	9.0	6.0	8.0	13.0	49.0	3.121057701894892	2344.896845901497	3.121057701894892	2377.4640993551334	3.164404716241682
exp1	Position_1	40	30	30.0	0.5	0.0083333333333333	0.4325958834908622	21123.0	27923.0	53.2777545652664	52.0	36.0	46.0	58.0	72.0	2.488662363670479	483.0853736058094	0.6429866322693323	638.602134507173	0.8499794410290472	47.50282485875706	47.0	35.0	42.0	53.0	61.0	186.0	67.53161764705882	58.0	18.0	34.0	47.0	82.0	127.04999999999995	91843.0	0.5731951075485154	81756.0	83116.0	14.816644473634376	9.0	6.0	8.0	13.0	49.0	2.488662363670479	1869.768868272336	2.488662363670479	1900.8722204526089	2.530060925422422
exp1	Position_1	41	30	30.0	0.5	0.0083333333333333	0.359629572949722	10087.000000000002	16712.000000000004	53.2777545652664	52.0	36.0	46.0	58.0	72.0	2.375335998661088	219.09779840032	0.2916191696708258	362.9981567231235	0.4831505465984774	47.50282485875706	47.0	35.0	42.0	53.0	61.0	171.0	59.61283018867925	56.0	13.0	31.0	44.0	72.0	99.0	78987.0	0.3866348858349989	82162.0	83487.0	14.816644473634376	9.0	6.0	8.0	13.0	49.0	2.375335998661088	1784.6250929084051	2.375335998661088	1813.405164572966	2.4136422740466177
exp1	Position_1	42	30	30.0	0.5	0.0083333333333333	0.3343210622519155	7245.999999999998	11995.999999999998	53.2777545652664	52.0	36.0	46.0	58.0	72.0	3.984898095674217	273.2606912004878	0.3637099799878492	452.3923891307	0.6021342699329617	47.50282485875706	47.0	35.0	42.0	53.0	61.0	151.0	59.62736842105263	56.0	14.0	33.0	47.0	69.0	98.54999999999995	56646.0	0.3729611220740373	79389.0	80339.0	14.816644473634376	9.0	6.0	8.0	13.0	49.0	3.984898095674217	2993.9129193645504	3.984898095674217	3029.739258950593	4.03258295366324
exp1	Position_1	43	30	30.0	0.5	0.0083333333333333	0.3866814925828747	13454.000000000002	20214.000000000004	53.2777545652664	52.0	36.0	46.0	58.0	72.0	4.00728511688795	316.6219557590582	0.4214238231153064	475.7095446494427	0.6331694039284083	47.50282485875706	47.0	35.0	42.0	53.0	61.0	193.0	61.95118343195266	60.0	5.0	27.0	47.0	75.0	100.45000000000005	83758.0	0.4362679805132059	127933.0	129285.0	14.816644473634376	9.0	6.0	8.0	13.0	49.0	4.00728511688795	3010.7326197505267	4.00728511688795	3042.5501375286035	4.049634233050571
exp1	Position_1	44	30	30.0	0.5	0.0083333333333333	0.5348830082776074	3687.999999999997	10772.999999999996	53.2777545652664	52.0	36.0	46.0	58.0	72.0	1.9473614733117024	76.87811935494756	0.1023247768614352	224.568324243723	0.2989004395683953	47.50282485875706	47.0	35.0	42.0	53.0	61.0	182.0	54.602681721947775	53.0	0.0	11.0	35.0	69.0	111.0	77372.0	0.5284498506961834	70187.0	71604.0	14.816644473634376	9.0	6.0	8.0	13.0	49.0	1.9473614733117024	1463.081497604585	1.9473614733117024	1492.6195385823398	1.986676605853094
exp1	Position_1	45	30	30.0	0.5	0.0083333333333333	0.3621546254220806	7673.000000000001	14903.000000000002	53.2777545652664	52.0	36.0	46.0	58.0	72.0	2.7171398247885428	144.46601537474552	0.1922842664637862	280.59129768406524	0.3734670172174908	47.50282485875706	47.0	35.0	42.0	53.0	61.0	175.0	57.30636237897649	54.0	11.0	30.0	44.0	68.0	96.0	82865.0	0.4765864493073539	108426.0	109872.0	14.816644473634376	9.0	6.0	8.0	13.0	49.0	2.7171398247885428	2041.427366482752	2.7171398247885428	2068.652422944616	2.753376374939284
exp1	Position_1	47	30	30.0	0.5	0.0083333333333333	0.5501855567980273	12802.0	18907.0	53.2777545652664	52.0	36.0	46.0	58.0	72.0	1.5729654260553634	315.71344128785904	0.4202145903541404	466.2704291852485	0.6206059412455657	47.50282485875706	47.0	35.0	42.0	53.0	61.0	184.0	62.48484848484848	56.0	3.0	16.0	40.0	78.0	136.0	76294.0	0.5783148670955564	47921.0	49142.0	14.816644473634376	9.0	6.0	8.0	13.0	49.0	1.5729654260553634	1181.7922059018508	1.5729654260553634	1211.903603481329	1.6130436962336483
exp1	Position_1	48	30	30.0	0.5	0.0083333333333333	0.5436051977780083	5671.999999999997	13621.999999999998	53.2777545652664	52.0	36.0	46.0	58.0	72.0	2.28619761967044	101.26742727863537	0.1347869457078636	243.2060815214336	0.3237072945050281	47.50282485875706	47.0	35.0	42.0	53.0	61.0	182.0	55.56729559748428	52.0	0.0	14.0	36.0	68.75	117.0	88352.0	0.5766182624181224	96206.0	97796.0	14.816644473634376	9.0	6.0	8.0	13.0	49.0	2.28619761967044	1717.6541094443576	2.28619761967044	1746.0418402929172	2.3239816894298726
exp1	Position_1	49	30	30.0	0.5	0.0083333333333333	0.4671112532897192	6913.999999999995	13598.999999999996	53.2777545652664	52.0	36.0	46.0	58.0	72.0	2.4542301400047406	162.3916726382163	0.2161433162814659	319.40473766374095	0.4251277058304392	47.50282485875706	47.0	35.0	42.0	53.0	61.0	154.0	57.1712789827973	53.0	5.0	21.0	38.0	71.0	111.0	76438.0	0.4648868275028462	78506.0	79843.0	14.816644473634376	9.0	6.0	8.0	13.0	49.0	2.4542301400047406	1843.899429004313	2.4542301400047406	1875.302042009418	2.496027017914535
exp1	Position_1	50	30	30.0	0.5	0.0083333333333333	0.5225690439679723	13329.000000000002	21674.000000000004	53.2777545652664	52.0	36.0	46.0	58.0	72.0	1.720188846819053	223.5748751676676	0.2975781588481656	363.5502921737586	0.4838854388832727	47.50282485875706	47.0	35.0	42.0	53.0	61.0	194.0	59.986219292989816	57.0	0.0	16.0	40.0	75.0	122.59999999999992	100117.0	0.665819274818844	77050.0	78719.0	14.816644473634376	9.0	6.0	8.0	13.0	49.0	1.720188846819053	1292.4033409609715	1.720188846819053	1320.3984243621896	1.7574503028260744
exp1	Position_1	51	30	30.0	0.5	0.0083333333333333	0.4847497426827752	14318.999999999998	21044.0	53.2777545652664	52.0	36.0	46.0	58.0	72.0	3.451005093239329	324.6118094427046	0.4320583183682397	477.0675967534238	0.634976971278807	47.50282485875706	47.0	35.0	42.0	53.0	61.0	204.0	62.64609665427509	56.0	8.0	26.0	44.0	75.0	128.0	84259.0	0.4240471898305782	114371.0	115716.0	14.816644473634376	9.0	6.0	8.0	13.0	49.0	3.451005093239329	2592.791204537438	3.451005093239329	2623.2823619995816	3.4915888238214428
exp1	Position_1	52	30	30.0	0.5	0.0083333333333333	0.506939676434649	1425.000000000001	7390.000000000001	53.2777545652664	52.0	36.0	46.0	58.0	72.0	2.531817240618208	39.397448717004	0.0524380042423323	204.313786679761	0.2719416500707619	47.50282485875706	47.0	35.0	42.0	53.0	61.0	143.0	53.19446772841576	52.0	2.0	13.0	32.0	71.0	99.0	63461.0	0.53868202209841	68802.0	69995.0	14.816644473634376	9.0	6.0	8.0	13.0	49.0	2.531817240618208	1902.1917660542508	2.531817240618208	1935.1750336468024	2.5757179697838937
exp1	Position_1	56	30	30.0	0.5	0.0083333333333333	0.504743997866264	30574.99999999999	38519.99999999999	53.2777545652664	52.0	36.0	46.0	58.0	72.0	2.7872788669283173	585.8848251565342	0.779812702283347	738.1286497147898	0.9824492327703852	47.50282485875706	47.0	35.0	42.0	53.0	61.0	190.0	71.24166142227816	62.0	12.0	32.0	45.0	86.0	149.0	113203.0	0.6835571207391125	109284.0	110873.0	14.816644473634376	9.0	6.0	8.0	13.0	49.0	2.7872788669283173	2094.1238669634245	2.7872788669283173	2124.572631875076	2.827806173025725
exp1	Position_1	57	30	30.0	0.5	0.0083333333333333	0.5329809243899152	7139.000000000001	12854.000000000002	53.2777545652664	52.0	36.0	46.0	58.0	72.0	2.124512399598714	196.8849795511864	0.262053907782629	354.4977625929332	0.4718365220111939	47.50282485875706	47.0	35.0	42.0	53.0	61.0	175.0	58.24584426946632	52.0	1.0	15.0	38.0	75.0	119.89999999999986	66575.0	0.5464556976595437	57877.0	59020.0	14.816644473634376	9.0	6.0	8.0	13.0	49.0	2.124512399598714	1596.177610517441	2.124512399598714	1627.7001671257906	2.1664689224444267
exp1	Position_1	58	30	30.0	0.5	0.0083333333333333	0.3795237459138345	6803.000000000002	12763.000000000002	53.2777545652664	52.0	36.0	46.0	58.0	72.0	2.7998791015369298	176.23830886224516	0.2345731890956483	330.6378856399875	0.4400790257868233	47.50282485875706	47.0	35.0	42.0	53.0	61.0	133.0	57.70721476510067	56.0	4.0	23.0	42.75	72.0	98.45000000000005	68787.0	0.483158937670598	81201.0	82393.0	14.816644473634376	9.0	6.0	8.0	13.0	49.0	2.7998791015369298	2103.5906097197067	2.7998791015369298	2134.4705250752554	2.840980268875165
exp1	Position_1	59	30	30.0	0.5	0.0083333333333333	0.4880490587901998	25872.0	32162.0	53.2777545652664	52.0	36.0	46.0	58.0	72.0	2.55270798303545	600.5395457520539	0.7993181353959836	746.5427052596458	0.9936483407005884	47.50282485875706	47.0	35.0	42.0	53.0	61.0	196.0	72.56597774244833	63.0	20.0	32.0	49.0	85.0	154.0	91288.0	0.4007656025424572	82625.0	83883.0	14.816644473634376	9.0	6.0	8.0	13.0	49.0	2.55270798303545	1917.887290034148	2.55270798303545	1947.087921935666	2.591574024096371
exp1	Position_1	60	30	30.0	0.5	0.0083333333333333	0.4382801872714207	20981.000000000004	28076.000000000004	53.2777545652664	52.0	36.0	46.0	58.0	72.0	3.064823263565611	440.92615965126566	0.5868727184958346	590.0311166469155	0.7853314162570445	47.50282485875706	47.0	35.0	42.0	53.0	61.0	183.0	66.78576462297393	61.0	6.0	29.0	47.0	80.0	129.0	94769.0	0.4990233300581065	109569.0	110988.0	14.816644473634376	9.0	6.0	8.0	13.0	49.0	3.064823263565611	2302.647080064321	3.064823263565611	2332.468071463451	3.104515003117853
exp1	Position_1	61	30	30.0	0.5	0.0083333333333333	0.5391292168803269	22895.0	29660.0	53.2777545652664	52.0	36.0	46.0	58.0	72.0	2.2533150670351105	546.2703506656936	0.7270858367360382	707.6819655271663	0.9419246961166584	47.50282485875706	47.0	35.0	42.0	53.0	61.0	193.0	68.92165558019217	58.0	2.0	25.0	43.0	87.0	148.0	93251.0	0.4787220359053278	70954.0	72307.0	14.816644473634376	9.0	6.0	8.0	13.0	49.0	2.2533150670351105	1692.9489609580096	2.2533150670351105	1725.231283930304	2.2962828389112344
exp1	Position_1	64	30	30.0	0.5	0.0083333333333333	0.3400894922047522	2382.0000000000014	8552.000000000002	53.2777545652664	52.0	36.0	46.0	58.0	72.0	2.5633171330667968	59.01627404407309	0.0785506607526612	211.88378489710868	0.2820173176980516	47.50282485875706	47.0	35.0	42.0	53.0	61.0	113.0	53.93030794165316	54.0	7.0	23.0	41.25	66.0	83.34999999999991	66550.0	0.3871513697599625	77731.0	78965.0	14.816644473634376	9.0	6.0	8.0	13.0	49.0	2.5633171330667968	1925.858101477684	2.5633171330667968	1956.431603648291	2.604010464455875
exp1	Position_1	65	30	30.0	0.5	0.0083333333333333	0.3676352199022303	15853.999999999996	21974.0	53.2777545652664	52.0	36.0	46.0	58.0	72.0	2.9212419744427773	395.23751741394045	0.5260611356779548	547.8080741550352	0.7291325467003519	47.50282485875706	47.0	35.0	42.0	53.0	61.0	182.0	64.95261437908496	62.0	17.0	33.0	50.0	75.0	116.0	79502.0	0.4339241979574338	88038.0	89262.0	14.816644473634376	9.0	6.0	8.0	13.0	49.0	2.9212419744427773	2194.772332413808	2.9212419744427773	2225.2864437620265	2.961856256647257
exp1	Position_1	66	30	30.0	0.5	0.0083333333333333	0.4516821224805356	14506.0	19696.0	53.2777545652664	52.0	36.0	46.0	58.0	72.0	2.111150782841238	442.25060295222266	0.5886355525294084	600.4803443917674	0.7992393383854423	47.50282485875706	47.0	35.0	42.0	53.0	61.0	169.0	65.97495183044316	60.0	9.0	27.0	44.0	82.0	127.14999999999998	68482.0	0.6096406568276032	52026.0	53064.0	14.816644473634376	9.0	6.0	8.0	13.0	49.0	2.111150782841238	1586.138830083575	2.111150782841238	1617.7847783714838	2.1532715400124447
exp1	Position_1	67	30	30.0	0.5	0.0083333333333333	0.3770171477409879	11683.999999999998	17844.0	53.2777545652664	52.0	36.0	46.0	58.0	72.0	3.716533765225268	315.6542786013281	0.4201358448183677	482.07248779203184	0.6416384812511944	47.50282485875706	47.0	35.0	42.0	53.0	61.0	142.0	61.48376623376623	57.0	17.0	30.0	44.75	75.0	109.0	75748.0	0.3965879671532411	103357.0	104589.0	14.816644473634376	9.0	6.0	8.0	13.0	49.0	3.716533765225268	2792.2868258642134	3.716533765225268	2825.570467702354	3.7608342925118334
exp1	Position_1	68	30	30.0	0.5	0.0083333333333333	0.4410726037317575	11164.000000000002	15589.000000000002	53.2777545652664	52.0	36.0	46.0	58.0	72.0	3.0474998289218727	452.8157414104061	0.6026977518172505	632.2952877863507	0.8415850280436329	47.50282485875706	47.0	35.0	42.0	53.0	61.0	182.0	64.61468926553673	59.0	11.0	30.0	44.0	78.0	120.79999999999995	57184.0	0.4437981499002038	56450.0	57335.0	14.816644473634376	9.0	6.0	8.0	13.0	49.0	3.0474998289218727	2289.631727214029	3.0474998289218727	2325.527636489218	3.0952772841671488
exp1	Position_1	69	30	30.0	0.5	0.0083333333333333	0.470962097490186	11562.0	18382.0	53.2777545652664	52.0	36.0	46.0	58.0	72.0	2.799816247111345	266.34654742900216	0.3545072546280019	423.4546129423904	0.5636180898263217	47.50282485875706	47.0	35.0	42.0	53.0	61.0	167.0	60.476539589442815	53.0	9.0	25.0	41.0	73.0	120.0	82490.0	0.578881360947788	91314.0	92678.0	14.816644473634376	9.0	6.0	8.0	13.0	49.0	2.799816247111345	2103.5433862594627	2.799816247111345	2134.9649993621406	2.841638414151009
exp1	Position_1	70	30	30.0	0.5	0.0083333333333333	0.3243227195378669	4260.000000000001	8295.000000000002	53.2777545652664	52.0	36.0	46.0	58.0	72.0	2.7291151863379746	197.7409036286376	0.2631931427297166	385.0377454459035	0.5124852391884975	47.50282485875706	47.0	35.0	42.0	53.0	61.0	115.0	57.278810408921935	54.0	13.0	32.0	44.0	69.0	91.69999999999992	46224.0	0.2373834353669274	44173.0	44980.0	14.816644473634376	9.0	6.0	8.0	13.0	49.0	2.7291151863379746	2050.4246328609875	2.7291151863379746	2087.884001224441	2.7789736056297305
exp1	Position_1	71	30	30.0	0.5	0.0083333333333333	0.3474484547273831	2157.000000000001	5812.000000000001	53.2777545652664	52.0	36.0	46.0	58.0	72.0	5.505385007354441	118.69819740786184	0.157987300749864	319.8302843460792	0.4256941084646313	47.50282485875706	47.0	35.0	42.0	53.0	61.0	129.0	54.95075239398085	53.0	12.0	27.0	41.0	68.0	87.0	40169.0	0.3453119333024935	75165.0	75896.0	14.816644473634376	9.0	6.0	8.0	13.0	49.0	5.505385007354441	4136.277240687033	5.505385007354441	4176.503658074676	5.558926368897395
exp1	Position_1	72	30	30.0	0.5	0.0083333333333333	0.4511212724592938	19014.000000000004	24894.000000000004	53.2777545652664	52.0	36.0	46.0	58.0	72.0	2.584441079214106	478.4556737672352	0.63682450178419	626.4160903945278	0.8337598163151165	47.50282485875706	47.0	35.0	42.0	53.0	61.0	206.0	68.16836734693878	62.0	8.0	29.75	47.0	81.25	133.25	80166.0	0.5291773367792306	77165.0	78341.0	14.816644473634376	9.0	6.0	8.0	13.0	49.0	2.584441079214106	1941.728834871605	2.584441079214106	1971.3209181970635	2.623828142120291
exp1	Position_1	73	30	30.0	0.5	0.0083333333333333	0.3774864343473789	6117.999999999998	10817.999999999998	53.2777545652664	52.0	36.0	46.0	58.0	72.0	2.8511414525873184	229.9152120128913	0.3060171471891582	406.5418050924253	0.5411071425780181	47.50282485875706	47.0	35.0	42.0	53.0	61.0	137.0	58.50851063829787	56.0	8.0	26.0	44.0	72.0	100.0	54998.0	0.4195753504488839	57001.0	57941.0	14.816644473634376	9.0	6.0	8.0	13.0	49.0	2.8511414525873184	2142.1047727928767	2.8511414525873184	2177.4300914087835	2.8981594516650904
exp1	Position_1	74	30	30.0	0.5	0.0083333333333333	0.4069213782489464	7985.000000000003	13535.000000000002	53.2777545652664	52.0	36.0	46.0	58.0	72.0	2.978687079396689	230.6505826925776	0.3069959255638206	390.96501399424375	0.5203744336263384	47.50282485875706	47.0	35.0	42.0	53.0	61.0	150.0	59.193693693693696	58.0	7.0	26.0	41.0	72.0	105.0	65705.0	0.4853528359407748	77476.0	78586.0	14.816644473634376	9.0	6.0	8.0	13.0	49.0	2.978687079396689	2237.9316900050258	2.978687079396689	2269.9945762653592	3.0213627810091928
exp1	Position_1	77	30	30.0	0.5	0.0083333333333333	0.5314625109945723	5375.999999999999	8960.999999999998	53.2777545652664	52.0	36.0	46.0	58.0	72.0	1.82003119559454	301.70033792565465	0.4015631497790463	502.8900163972826	0.6693466118247832	47.50282485875706	47.0	35.0	42.0	53.0	61.0	163.0	59.49790794979079	51.0	0.0	16.800000000000004	38.0	81.0	122.0	42660.0	0.6410961172946696	24366.0	25083.0	14.816644473634376	9.0	6.0	8.0	13.0	49.0	1.82003119559454	1367.416375352772	1.82003119559454	1407.6543110470975	1.873587888003687
exp1	Position_1	78	30	30.0	0.5	0.0083333333333333	0.3552533193852243	4884.000000000003	9124.000000000004	53.2777545652664	52.0	36.0	46.0	58.0	72.0	3.1950066740091976	203.7827630780853	0.2712348576569315	380.6949079288392	0.5067049224532848	47.50282485875706	47.0	35.0	42.0	53.0	61.0	134.0	57.75943396226416	56.0	14.0	27.35	42.0	72.0	93.0	48980.0	0.4304550601200432	57531.0	58379.0	14.816644473634376	9.0	6.0	8.0	13.0	49.0	3.1950066740091976	2400.455803162433	3.1950066740091976	2435.8382321325835	3.242100686968468
exp1	Position_1	79	30	30.0	0.5	0.0083333333333333	0.4058291972772782	11654.000000000004	16089.000000000004	53.2777545652664	52.0	36.0	46.0	58.0	72.0	3.8512192733981023	467.9256368929836	0.6228090227045612	645.9975606633957	0.8598227532429795	47.50282485875706	47.0	35.0	42.0	53.0	61.0	169.0	65.13866967305525	61.0	14.0	31.0	47.0	76.0	116.0	57778.0	0.3956010125191687	72064.0	72951.0	14.816644473634376	9.0	6.0	8.0	13.0	49.0	3.8512192733981023	2893.4780416214144	3.8512192733981023	2929.092426375497	3.898622019505786
exp1	Position_1	80	30	30.0	0.5	0.0083333333333333	0.5053983613847383	7907.000000000001	12602.0	53.2777545652664	52.0	36.0	46.0	58.0	72.0	2.491396919378353	308.7942305281578	0.411005120832978	492.1493478077456	0.6550507819321094	47.50282485875706	47.0	35.0	42.0	53.0	61.0	179.0	60.42066027689031	56.0	8.0	21.90000000000001	39.0	75.0	123.09999999999992	56735.0	0.5564265550170162	47930.0	48869.0	14.816644473634376	9.0	6.0	8.0	13.0	49.0	2.491396919378353	1871.823380449552	2.491396919378353	1908.494403905469	2.540206051598179
exp1	Position_1	86	30	30.0	0.5	0.0083333333333333	0.4727827227045392	7963.999999999998	12563.999999999998	53.2777545652664	52.0	36.0	46.0	58.0	72.0	3.315131034484185	316.79801087003085	0.421658152468011	499.7802873645238	0.6652075624821812	47.50282485875706	47.0	35.0	42.0	53.0	61.0	186.0	60.65652173913043	57.0	4.0	20.0	41.0	76.0	117.0	55804.0	0.4563010965452913	62614.0	63534.0	14.816644473634376	9.0	6.0	8.0	13.0	49.0	3.315131034484185	2490.707013136127	3.315131034484185	2527.303468435025	3.363840916487019
exp1	Position_1	87	30	30.0	0.5	0.0083333333333333	0.3371989361078176	2437.9999999999973	6497.999999999997	53.2777545652664	52.0	36.0	46.0	58.0	72.0	2.9595230251248137	112.433362167693	0.1496488050451993	299.66857562168565	0.3988588741524635	47.50282485875706	47.0	35.0	42.0	53.0	61.0	130.0	55.00246305418719	53.0	13.0	29.0	42.0	66.0	91.44999999999992	44662.0	0.4942384317365652	48215.0	49027.0	14.816644473634376	9.0	6.0	8.0	13.0	49.0	2.9595230251248137	2223.533452385285	2.9595230251248137	2260.980495076083	3.0093650389462665
exp1	Position_1	88	30	30.0	0.5	0.0083333333333333	0.4783047782253771	11758.0	13948.0	53.2777545652664	52.0	36.0	46.0	58.0	72.0	3.5434232070709246	1402.8169243992236	1.8671493263753665	1664.1002263582557	2.2149174012828383	47.50282485875706	47.0	35.0	42.0	53.0	61.0	194.0	78.84474885844749	69.0	20.0	32.85	53.0	96.0	157.0	34534.0	0.6234078907469783	22314.0	22752.0	14.816644473634376	9.0	6.0	8.0	13.0	49.0	3.5434232070709246	2662.226301330521	3.5434232070709246	2714.482961722328	3.6129768220524174
exp1	Position_1	89	30	30.0	0.5	0.0083333333333333	0.5003756858021999	10482.000000000004	14352.000000000004	53.2777545652664	52.0	36.0	46.0	58.0	72.0	2.951414395278471	526.7465871212552	0.7010997074583906	721.2237185999097	0.9599487694564798	47.50282485875706	47.0	35.0	42.0	53.0	61.0	185.0	65.54263565891473	59.0	10.0	25.0	41.0	81.0	138.0	50730.0	0.5330604474302995	44126.0	44900.0	14.816644473634376	9.0	6.0	8.0	13.0	49.0	2.951414395278471	2217.441318766695	2.951414395278471	2256.336745062426	3.003184207678089
exp1	Position_1	90	30	30.0	0.5	0.0083333333333333	0.3184548570558578	9124.999999999996	12434.999999999996	53.2777545652664	52.0	36.0	46.0	58.0	72.0	3.5686203782565693	563.2294406849121	0.749658385551618	767.5351336895214	1.021589262940753	47.50282485875706	47.0	35.0	42.0	53.0	61.0	166.0	65.78398791540785	62.0	22.0	41.0	53.0	72.0	108.94999999999992	43549.0	0.591831950189124	43438.0	44100.0	14.816644473634376	9.0	6.0	8.0	13.0	49.0	3.5686203782565693	2681.157308983148	3.5686203782565693	2722.0184475840697	3.623006553734396
exp1	Position_1	91	30	30.0	0.5	0.0083333333333333	0.4204402184062616	13559.000000000004	17609.000000000004	53.2777545652664	52.0	36.0	46.0	58.0	72.0	2.1763492678888867	641.3445112585275	0.8536295444851002	832.9106496608459	1.108604074698586	47.50282485875706	47.0	35.0	42.0	53.0	61.0	190.0	68.73950617283951	63.0	15.0	32.0	49.0	83.0	127.0	55679.0	0.5385056089309784	34569.0	35379.0	14.816644473634376	9.0	6.0	8.0	13.0	49.0	2.1763492678888867	1635.1234168962335	2.1763492678888867	1673.4366445766973	2.227344173931584
exp1	Position_1	92	30	30.0	0.5	0.0083333333333333	0.2926980795358234	10156.0	14276.0	53.2777545652664	52.0	36.0	46.0	58.0	72.0	2.551248536357304	461.1813798316959	0.6138324165559872	648.2695331308872	0.8628467485972109	47.50282485875706	47.0	35.0	42.0	53.0	61.0	124.0	64.3252427184466	63.0	23.0	35.0	50.75	77.0	98.0	53004.0	0.4091902774919451	42211.0	43035.0	14.816644473634376	9.0	6.0	8.0	13.0	49.0	2.551248536357304	1916.7907861437293	2.551248536357304	1954.208416803568	2.6010514027655485
exp1	Position_1	94	30	30.0	0.5	0.0083333333333333	0.4750039020687717	-2175.000000000001	-1115.000000000001	53.2777545652664	52.0	36.0	46.0	58.0	72.0	4.680482528432729	-731.3465158506151	-0.9734222125971688	-374.9201678958327	-0.4990187434693532	47.50282485875706	47.0	35.0	42.0	53.0	61.0	87.0	41.740566037735846	44.0	0.0	10.0	23.75	57.0	70.89999999999998	8849.0	0.4337597327001989	10458.0	10670.0	14.816644473634376	9.0	6.0	8.0	13.0	49.0	4.680482528432729	3516.515798972749	4.680482528432729	3587.801068563706	4.775363222258292
exp1	Position_1	95	30	30.0	0.5	0.0083333333333333	0.4867352080006265	7208.000000000001	9468.000000000002	53.2777545652664	52.0	36.0	46.0	58.0	72.0	3.6593277332659846	824.3346707835183	1.097189446812863	1082.796984319971	1.4412027861298815	47.50282485875706	47.0	35.0	42.0	53.0	61.0	190.0	67.94690265486726	62.0	13.0	28.55	44.75	81.0	139.89999999999998	30712.0	0.4873241516082818	24040.0	24492.0	14.816644473634376	9.0	6.0	8.0	13.0	49.0	3.6593277332659846	2749.307087352355	3.6593277332659846	2800.9995500596456	3.728130401129389
exp1	Position_1	96	30	30.0	0.5	0.0083333333333333	0.3991881089697096	-1221.000000000001	193.9999999999993	53.2777545652664	52.0	36.0	46.0	58.0	72.0	2.6000734682758098	-267.5481058283375	-0.3561065288575172	42.50969085233193	0.0565803985244538	47.50282485875706	47.0	35.0	42.0	53.0	61.0	100.0	47.68551236749117	48.0	0.0	13.1	37.0	58.5	78.0	13495.0	0.51772206114399	8914.999999999998	9197.999999999998	14.816644473634376	9.0	6.0	8.0	13.0	49.0	2.6000734682758098	1953.4736801471147	2.6000734682758098	2015.4852394832487	2.682610853752204
exp1	Position_1	97	30	30.0	0.5	0.0083333333333333	0.4293835168019161	8102.000000000003	11637.000000000002	53.2777545652664	52.0	36.0	46.0	58.0	72.0	2.628140060326094	492.7886083967395	0.6559016377760604	707.7982024084	0.9420794074055804	47.50282485875706	47.0	35.0	42.0	53.0	61.0	182.0	63.45968882602546	59.0	14.0	29.0	44.0	77.0	113.0	44866.0	0.4244327648731054	32464.0	33171.0	14.816644473634376	9.0	6.0	8.0	13.0	49.0	2.628140060326094	1974.56052616536	2.628140060326094	2017.562444967692	2.685375614251998
exp1	Position_1	98	30	30.0	0.5	0.0083333333333333	0.3359237901744726	4249.999999999998	7079.999999999998	53.2777545652664	52.0	36.0	46.0	58.0	72.0	3.2413050500924534	341.05885283328377	0.4539493331211007	568.1639242493293	0.7562261831758573	47.50282485875706	47.0	35.0	42.0	53.0	61.0	123.0	59.50883392226148	56.0	8.0	31.0	44.25	73.75	94.0	33682.0	0.3761119240531028	30346.0	30912.0	14.816644473634376	9.0	6.0	8.0	13.0	49.0	3.2413050500924534	2435.24045837149	3.2413050500924534	2480.6614726546995	3.3017604201034048
exp1	Position_1	99	30	30.0	0.5	0.0083333333333333	0.3777554582446454	6346.999999999997	8986.999999999998	53.2777545652664	52.0	36.0	46.0	58.0	72.0	3.35304900336498	580.0592363779056	0.7720588436189922	821.3317090480917	1.09319250474301	47.50282485875706	47.0	35.0	42.0	53.0	61.0	154.0	64.02083333333333	59.0	23.0	35.0	48.0	73.0	115.0	33803.0	0.3726868782463007	27565.0	28093.0	14.816644473634376	9.0	6.0	8.0	13.0	49.0	3.35304900336498	2519.195344376394	3.35304900336498	2567.4498389104315	3.417275735589784
exp1	Position_1	100	30	30.0	0.5	0.0083333333333333	0.4976534264480073	8545.000000000002	10365.000000000002	53.2777545652664	52.0	36.0	46.0	58.0	72.0	4.688133991599409	1486.5288576470132	1.9785699095281744	1803.144717321392	2.3999856187547723	47.50282485875706	47.0	35.0	42.0	53.0	61.0	187.0	75.47527472527473	67.0	17.0	30.15	47.0	94.25	153.0	27473.0	0.5027396372313849	20247.000000000004	20611.000000000004	14.816644473634376	9.0	6.0	8.0	13.0	49.0	4.688133991599409	3522.2644564984294	4.688133991599409	3585.587628433305	4.772417133444729
exp1	Position_1	1	31	31.0	0.5166666666666667	0.0086111111111111	0.3822333230486947	11511.000000000002	21626.000000000004	53.27128758534511	52.0	36.0	46.0	58.0	73.0	1.5050195566317606	133.76621789862045	0.1780428360230637	251.30989733955045	0.3344934733589416	47.29943502824859	47.0	35.0	42.0	52.0	60.0	179.0	57.69006426099852	56.0	8.0	26.0	43.0	69.0	96.0	116707.0	0.438540738420138	97304.0	99327.0	15.887411853056747	9.0	6.0	8.0	14.0	51.0	1.5050195566317606	1130.743468543772	1.5050195566317606	1154.252204431958	1.536309684098936
exp1	Position_1	2	31	31.0	0.5166666666666667	0.0086111111111111	0.307733315111322	11017.000000000004	20267.000000000004	53.27128758534511	52.0	36.0	46.0	58.0	73.0	2.139931897240094	147.33710597427245	0.1961056880517566	271.0430359245329	0.3607582808155533	47.29943502824859	47.0	35.0	42.0	52.0	60.0	142.0	57.95513513513514	55.0	12.0	34.0	46.0	67.0	92.0	107217.0	0.5669722050874783	120219.0	122069.0	15.887411853056747	9.0	6.0	8.0	14.0	51.0	2.139931897240094	1607.762507317877	2.139931897240094	1632.503693307929	2.1728624157928533
exp1	Position_1	5	31	31.0	0.5166666666666667	0.0086111111111111	0.3814266126390488	15278.999999999998	23544.0	53.27128758534511	52.0	36.0	46.0	58.0	73.0	2.481805501028434	249.02308717857807	0.3314497290346875	383.7292731548167	0.510743662569061	47.29943502824859	47.0	35.0	42.0	52.0	60.0	209.0	61.24319419237749	56.0	16.0	35.0	47.0	69.0	109.39999999999986	101235.0	0.4278373207574484	114405.0	116058.0	15.887411853056747	9.0	6.0	8.0	14.0	51.0	2.481805501028434	1864.6172058816185	2.481805501028434	1891.5584430768656	2.5176642877353084
exp1	Position_1	6	31	31.0	0.5166666666666667	0.0086111111111111	0.2929439508435374	11531.000000000004	20156.000000000004	53.27128758534511	52.0	36.0	46.0	58.0	73.0	1.88305584914926	182.86221401733567	0.2433896068570737	319.64016873934764	0.4254410645920716	47.29943502824859	47.0	35.0	42.0	52.0	60.0	116.0	58.68463768115942	58.0	11.0	32.0	47.0	69.0	90.0	101231.0	0.474095874402749	89213.0	90938.0	15.887411853056747	9.0	6.0	8.0	14.0	51.0	1.88305584914926	1414.7677303901278	1.88305584914926	1442.12332133453	1.91946614069626
exp1	Position_1	10	31	31.0	0.5166666666666667	0.0086111111111111	0.4695972159350582	9025.999999999996	16735.999999999996	53.27128758534511	52.0	36.0	46.0	58.0	73.0	1.866773017753348	155.72594686572288	0.2072712352782771	288.7468919504475	0.3843221131860456	47.29943502824859	47.0	35.0	42.0	52.0	60.0	194.0	57.85343709468223	55.0	0.0	17.0	43.0	69.0	111.0	89210.0	0.4724602780070023	81292.0	82834.0	15.887411853056747	9.0	6.0	8.0	14.0	51.0	1.866773017753348	1402.534198161794	1.866773017753348	1429.1383871787389	1.9021831933349007
exp1	Position_1	11	31	31.0	0.5166666666666667	0.0086111111111111	0.3870204457172429	14909.999999999998	22795.0	53.27128758534511	52.0	36.0	46.0	58.0	73.0	2.6050515411523163	261.1930746602392	0.3476479823727783	399.3223431844501	0.5314980387785031	47.29943502824859	47.0	35.0	42.0	52.0	60.0	218.0	61.45466074825618	58.0	14.0	33.0	47.0	69.0	102.19999999999982	96914.0	0.3639268603419618	111726.0	113303.0	15.887411853056747	9.0	6.0	8.0	14.0	51.0	2.6050515411523163	1957.2137799792008	2.6050515411523163	1984.839633684043	2.6418215524334614
exp1	Position_1	12	31	31.0	0.5166666666666667	0.0086111111111111	0.3196791609380829	12392.999999999998	19553.0	53.27128758534511	52.0	36.0	46.0	58.0	73.0	2.96172296914174	247.08785158341863	0.3288739304575301	389.84174630925406	0.518879364337617	47.29943502824859	47.0	35.0	42.0	52.0	60.0	169.0	60.65432960893855	59.0	12.0	32.0	49.0	71.0	92.0	86857.0	0.4230777839229827	111607.0	113039.0	15.887411853056747	9.0	6.0	8.0	14.0	51.0	2.96172296914174	2225.186302886356	2.96172296914174	2253.737081831523	2.9997240559177567
exp1	Position_1	13	31	31.0	0.5166666666666667	0.0086111111111111	0.3083370561062312	6776.000000000002	14661.000000000002	53.27128758534511	52.0	36.0	46.0	58.0	73.0	2.198767169849378	120.47402731319988	0.160350930353869	260.66554227255364	0.3469458367647688	47.29943502824859	47.0	35.0	42.0	52.0	60.0	152.0	56.29676601141408	53.0	14.0	34.0	44.0	65.0	90.0	88780.0	0.4357408069169926	92914.0	94491.0	15.887411853056747	9.0	6.0	8.0	14.0	51.0	2.198767169849378	1651.966318444311	2.198767169849378	1680.0046214361817	2.2360861511315577
exp1	Position_1	14	31	31.0	0.5166666666666667	0.0086111111111111	0.3385714242864974	13921.0	23071.0	53.27128758534511	52.0	36.0	46.0	58.0	73.0	2.2762368256053507	208.1838661481676	0.277092725843211	345.0190342579106	0.459220334597279	47.29943502824859	47.0	35.0	42.0	52.0	60.0	188.0	59.60710382513661	56.0	11.0	33.0	47.0	68.75	97.0	109081.0	0.4338946814280598	114357.0	116187.0	15.887411853056747	9.0	6.0	8.0	14.0	51.0	2.2762368256053507	1710.1704174345234	2.2762368256053507	1737.537451056472	2.3126623473561643
exp1	Position_1	16	31	31.0	0.5166666666666667	0.0086111111111111	0.4030719314721289	13842.999999999996	21558.0	53.27128758534511	52.0	36.0	46.0	58.0	73.0	1.9484059273734973	239.42319010859435	0.3186722660345391	372.8588551875372	0.496275136254612	47.29943502824859	47.0	35.0	42.0	52.0	60.0	175.0	60.97148412184057	57.0	9.0	26.10000000000001	46.0	71.0	109.0	94079.0	0.4832378661691748	84638.0	86181.0	15.887411853056747	9.0	6.0	8.0	14.0	51.0	1.9484059273734973	1463.866211400073	1.9484059273734973	1490.5533444158618	1.983926501417512
exp1	Position_1	17	31	31.0	0.5166666666666667	0.0086111111111111	0.4366214273489733	15616.000000000004	24386.000000000007	53.27128758534511	52.0	36.0	46.0	58.0	73.0	2.579660603605596	221.6944675371068	0.2950753362918891	346.19885280224685	0.4607906730797905	47.29943502824859	47.0	35.0	42.0	52.0	60.0	208.0	60.90307867730901	56.0	10.0	29.0	47.0	68.0	114.34999999999992	106824.0	0.4111396212407208	136521.0	138275.0	15.887411853056747	9.0	6.0	8.0	14.0	51.0	2.579660603605596	1938.1371927915825	2.579660603605596	1963.0380698446104	2.612803670963176
exp1	Position_1	18	31	31.0	0.5166666666666667	0.0086111111111111	0.5042432482868662	23359.99999999999	32809.999999999985	53.27128758534511	52.0	36.0	46.0	58.0	73.0	2.63789440801958	317.53941834580456	0.4226449658182659	445.9960751680586	0.593620776048686	47.29943502824859	47.0	35.0	42.0	52.0	60.0	204.0	64.35978835978835	55.0	16.0	29.0	44.0	73.0	142.54999999999995	121640.0	0.4430425122855544	145799.0	147689.0	15.887411853056747	9.0	6.0	8.0	14.0	51.0	2.63789440801958	1981.889111960616	2.63789440801958	2007.5804433250669	2.672089570065664
exp1	Position_1	19	31	31.0	0.5166666666666667	0.0086111111111111	0.4070630623347918	14044.000000000002	21004.0	53.27128758534511	52.0	36.0	46.0	58.0	73.0	2.2638119085412125	280.85942366812645	0.3738238929022762	420.0492263404533	0.5590855202591434	47.29943502824859	47.0	35.0	42.0	52.0	60.0	187.0	62.08908045977012	56.0	14.0	35.0	47.0	69.25	117.0	86428.0	0.3214113314444073	85048.0	86440.0	15.887411853056747	9.0	6.0	8.0	14.0	51.0	2.2638119085412125	1700.8353933442618	2.2638119085412125	1728.6733538787273	2.3008642340125856
exp1	Position_1	20	31	31.0	0.5166666666666667	0.0086111111111111	0.2678184205727473	7636.000000000002	15016.000000000002	53.27128758534511	52.0	36.0	46.0	58.0	73.0	3.561623234335414	154.28483001929652	0.2053531087556836	303.39719847691936	0.4038216711727796	47.29943502824859	47.0	35.0	42.0	52.0	60.0	117.0	57.17344173441735	56.0	22.0	34.0	47.0	67.0	84.0	84388.0	0.5170600893000822	132438.0	133914.0	15.887411853056747	9.0	6.0	8.0	14.0	51.0	3.561623234335414	2675.9002511911453	3.561623234335414	2705.72272488267	3.6013169468188333
exp1	Position_1	21	31	31.0	0.5166666666666667	0.0086111111111111	0.4024560586309855	10440.000000000004	17745.000000000004	53.27128758534511	52.0	36.0	46.0	58.0	73.0	1.6883430707855482	194.7743278016736	0.2592446303040275	331.0603876284192	0.4406413759334259	47.29943502824859	47.0	35.0	42.0	52.0	60.0	176.0	59.14579055441479	59.0	7.0	23.0	44.0	70.0	99.0	86412.0	0.5296637705196544	67991.0	69452.0	15.887411853056747	9.0	6.0	8.0	14.0	51.0	1.6883430707855482	1268.477138080803	1.6883430707855482	1295.7343500461518	1.724622419911428
exp1	Position_1	22	31	31.0	0.5166666666666667	0.0086111111111111	0.3536946898386736	5304.999999999996	14354.999999999996	53.27128758534511	52.0	36.0	46.0	58.0	73.0	2.12459741717764	76.79805811948033	0.1022182153570283	207.8107680122791	0.2765961322243435	47.29943502824859	47.0	35.0	42.0	52.0	60.0	126.0	54.930939226519335	56.0	1.0	20.0	43.0	67.0	85.0	99425.0	0.4143337732862504	110264.0	112074.0	15.887411853056747	9.0	6.0	8.0	14.0	51.0	2.12459741717764	1596.2414854828248	2.12459741717764	1622.4440274613846	2.159473000551103
exp1	Position_1	23	31	31.0	0.5166666666666667	0.0086111111111111	0.3371445735052516	12544.000000000002	19544.0	53.27128758534511	52.0	36.0	46.0	58.0	73.0	2.413999162272092	260.92965873699103	0.347297375778935	406.5377272286154	0.5411017149412871	47.29943502824859	47.0	35.0	42.0	52.0	60.0	154.0	60.96	59.0	14.0	32.0	47.0	72.0	97.0	85344.0	0.4748132244181189	87191.00000000001	88591.00000000001	15.887411853056747	9.0	6.0	8.0	14.0	51.0	2.413999162272092	1813.673299979033	2.413999162272092	1842.7949136773573	2.452760030104563
exp1	Position_1	24	31	31.0	0.5166666666666667	0.0086111111111111	0.3649838018328986	8357.000000000002	14782.000000000002	53.27128758534511	52.0	36.0	46.0	58.0	73.0	2.338399632736155	205.144587743964	0.273047446287216	362.8631441942414	0.4829708449225353	47.29943502824859	47.0	35.0	42.0	52.0	60.0	157.0	58.503501945525294	56.0	11.0	28.0	43.0	70.0	98.0	75177.0	0.4534885828380757	71569.99999999999	72854.99999999999	15.887411853056747	9.0	6.0	8.0	14.0	51.0	2.338399632736155	1756.8742544974866	2.338399632736155	1788.417965787542	2.3803843124632187
exp1	Position_1	25	31	31.0	0.5166666666666667	0.0086111111111111	0.3882552219204644	12453.999999999998	19354.0	53.27128758534511	52.0	36.0	46.0	58.0	73.0	2.1894761643216607	263.2332449782348	0.3503634490660304	409.0746927339614	0.5444784160289027	47.29943502824859	47.0	35.0	42.0	52.0	60.0	167.0	61.02463768115942	56.0	15.0	33.0	44.0	73.0	108.04999999999995	84214.0	0.500519819151846	77827.00000000001	79207.00000000001	15.887411853056747	9.0	6.0	8.0	14.0	51.0	2.1894761643216607	1644.985848476079	2.1894761643216607	1674.154138027224	2.228299157714236
exp1	Position_1	26	31	31.0	0.5166666666666667	0.0086111111111111	0.3243396845684511	8099.000000000004	15314.000000000004	53.27128758534511	52.0	36.0	46.0	58.0	73.0	2.676295790312948	167.54103327230504	0.2229971152854379	316.7950837797356	0.421654256510828	47.29943502824859	47.0	35.0	42.0	52.0	60.0	144.0	57.612612612612615	56.0	7.0	32.0	46.0	66.0	96.0	83135.0	0.4746326787031744	97200.0	98643.0	15.887411853056747	9.0	6.0	8.0	14.0	51.0	2.676295790312948	2010.7406388527031	2.676295790312948	2040.5914489541888	2.716027218558025
exp1	Position_1	29	31	31.0	0.5166666666666667	0.0086111111111111	0.4746345370831076	11420.000000000002	18555.000000000004	53.27128758534511	52.0	36.0	46.0	58.0	73.0	2.901252447378785	237.7807350755395	0.316486158385543	386.341640921772	0.5142207240668785	47.29943502824859	47.0	35.0	42.0	52.0	60.0	198.0	60.00280308339173	56.0	7.0	26.0	41.0	70.5	114.0	85624.0	0.4436917133054165	104688.0	106115.0	15.887411853056747	9.0	6.0	8.0	14.0	51.0	2.901252447378785	2179.753904867607	2.901252447378785	2209.466086036854	2.940799360515052
exp1	Position_1	30	31	31.0	0.5166666666666667	0.0086111111111111	0.3393153267685676	12015.999999999996	18261.0	53.27128758534511	52.0	36.0	46.0	58.0	73.0	3.0307438062822984	288.97115495414755	0.3846206072439704	439.1563133004069	0.5845170530028415	47.29943502824859	47.0	35.0	42.0	52.0	60.0	157.0	61.62049639711769	56.0	13.0	36.400000000000006	48.0	70.0	105.0	76964.0	0.502462536005913	94684.0	95933.0	15.887411853056747	9.0	6.0	8.0	14.0	51.0	3.0307438062822984	2277.042679400676	3.0307438062822984	2307.079711069928	3.0707230954340727
exp1	Position_1	31	31	31.0	0.5166666666666667	0.0086111111111111	0.4080309778587114	10988.000000000004	17343.000000000004	53.27128758534511	52.0	36.0	46.0	58.0	73.0	2.5409500654892856	282.6893250684954	0.3762594916661674	446.1850168058714	0.5938722573686149	47.29943502824859	47.0	35.0	42.0	52.0	60.0	173.0	60.64516129032258	56.0	9.0	26.0	44.0	72.0	110.5	77080.0	0.4127556628928877	74203.99999999999	75474.99999999999	15.887411853056747	9.0	6.0	8.0	14.0	51.0	2.5409500654892856	1909.0533925539337	2.5409500654892856	1941.7525309014088	2.584472618629776
exp1	Position_1	32	31	31.0	0.5166666666666667	0.0086111111111111	0.3048356118856397	11246.000000000002	17446.0	53.27128758534511	52.0	36.0	46.0	58.0	73.0	1.7757214146028752	274.98723509287373	0.3660080099086149	426.5896588502822	0.5677908359297256	47.29943502824859	47.0	35.0	42.0	52.0	60.0	142.0	61.06935483870968	60.5	10.0	30.0	50.75	70.0	94.0	75726.0	0.355198237360996	54561.0	55801.0	15.887411853056747	9.0	6.0	8.0	14.0	51.0	1.7757214146028752	1334.1257810690272	1.7757214146028752	1364.4462658205089	1.8160779798070967
exp1	Position_1	35	31	31.0	0.5166666666666667	0.0086111111111111	0.5182293345833343	24645.000000000007	32040.000000000007	53.27128758534511	52.0	36.0	46.0	58.0	73.0	2.0098697300201867	458.9352074264213	0.6108427610845667	596.6437024119512	0.7941327679103071	47.29943502824859	47.0	35.0	42.0	52.0	60.0	208.0	68.6632860040568	59.0	11.0	30.0	45.0	79.0	150.0999999999999	101553.0	0.6267983074245383	81090.0	82569.0	15.887411853056747	9.0	6.0	8.0	14.0	51.0	2.0098697300201867	1510.0448760482243	2.0098697300201867	1537.5865750453304	2.0465277313853347
exp1	Position_1	36	31	31.0	0.5166666666666667	0.0086111111111111	0.4613897680034723	2996.9999999999955	10896.999999999996	53.27128758534511	52.0	36.0	46.0	58.0	73.0	2.4782114037853367	54.64214343196088	0.0727286929079399	198.67715614884168	0.2644392948341082	47.29943502824859	47.0	35.0	42.0	52.0	60.0	139.0	53.89683544303797	52.0	0.0	14.0	38.75	68.0	99.0	85157.0	0.5101729541461395	102122.0	103702.0	15.887411853056747	9.0	6.0	8.0	14.0	51.0	2.4782114037853367	1861.916907427	2.4782114037853367	1890.723909970376	2.5165535241705705
exp1	Position_1	37	31	31.0	0.5166666666666667	0.0086111111111111	0.3993925807033512	12145.999999999998	18371.0	53.27128758534511	52.0	36.0	46.0	58.0	73.0	3.126215452616784	294.11711810374527	0.3914698841960848	444.8563787818133	0.5921038401585934	47.29943502824859	47.0	35.0	42.0	52.0	60.0	174.0	61.75582329317269	58.0	5.0	30.0	45.0	74.0	108.79999999999995	76886.0	0.4307575451283216	96996.0	98241.0	15.887411853056747	9.0	6.0	8.0	14.0	51.0	3.126215452616784	2348.771940358215	3.126215452616784	2378.9197924938285	3.1663422438092854
exp1	Position_1	40	31	31.0	0.5166666666666667	0.0086111111111111	0.4491910219127157	11950.000000000002	18510.0	53.27128758534511	52.0	36.0	46.0	58.0	73.0	2.3774421283535903	273.061009835769	0.3634442040914085	422.9589365740656	0.5629583445800813	47.29943502824859	47.0	35.0	42.0	52.0	60.0	197.0	61.108231707317074	56.0	8.0	24.0	43.0	73.0	117.0	80174.0	0.569312513867291	78170.0	79482.0	15.887411853056747	9.0	6.0	8.0	14.0	51.0	2.3774421283535903	1786.2074593190011	2.3774421283535903	1816.1870446666603	2.4173449564513247
exp1	Position_1	41	31	31.0	0.5166666666666667	0.0086111111111111	0.3962476660626571	10217.000000000004	16492.000000000004	53.27128758534511	52.0	36.0	46.0	58.0	73.0	2.521727434847692	237.68423859002743	0.3163577215633265	383.66335155395245	0.5106559209183107	47.29943502824859	47.0	35.0	42.0	52.0	60.0	169.0	60.14103585657371	55.0	13.0	33.0	45.0	69.0	108.0	75477.0	0.3724858657429531	81441.0	82696.0	15.887411853056747	9.0	6.0	8.0	14.0	51.0	2.521727434847692	1894.61114564064	2.521727434847692	1923.806968233425	2.5605870747186885
exp1	Position_1	42	31	31.0	0.5166666666666667	0.0086111111111111	0.3567770221666262	8866.000000000002	13691.000000000002	53.27128758534511	52.0	36.0	46.0	58.0	73.0	4.148756656109534	323.7298168357702	0.4308843862084101	499.9080670311899	0.6653776372185137	47.29943502824859	47.0	35.0	42.0	52.0	60.0	176.0	61.18756476683938	56.0	17.0	35.0	45.0	72.0	103.0	59046.0	0.3982612800779224	85366.0	86331.0	15.887411853056747	9.0	6.0	8.0	14.0	51.0	4.148756656109534	3117.0222810740306	4.148756656109534	3152.2579311131144	4.195655306311555
exp1	Position_1	43	31	31.0	0.5166666666666667	0.0086111111111111	0.3025918997260746	7786.999999999996	13436.999999999996	53.27128758534511	52.0	36.0	46.0	58.0	73.0	4.377473823242735	244.9181828448561	0.3259861013665034	422.6230413363724	0.5625112680187115	47.29943502824859	47.0	35.0	42.0	52.0	60.0	132.0	58.89115044247787	56.0	18.0	35.0	45.0	70.0	92.0	66547.0	0.489607370437398	104567.0	105697.0	15.887411853056747	9.0	6.0	8.0	14.0	51.0	4.377473823242735	3288.860873961484	4.377473823242735	3324.401845659788	4.424778856573177
exp1	Position_1	44	31	31.0	0.5166666666666667	0.0086111111111111	0.5047731845236778	5649.000000000005	13024.000000000004	53.27128758534511	52.0	36.0	46.0	58.0	73.0	1.517476595362035	108.55649499285742	0.1444886948354932	250.2814287107408	0.3331245816139959	47.29943502824859	47.0	35.0	42.0	52.0	60.0	180.0	55.82983050847458	54.0	0.0	13.0	38.0	70.0	105.0	82349.0	0.4847031746891158	59328.0	60803.0	15.887411853056747	9.0	6.0	8.0	14.0	51.0	1.517476595362035	1140.1026261172317	1.517476595362035	1168.447612860808	1.5552037727177357
exp1	Position_1	45	31	31.0	0.5166666666666667	0.0086111111111111	0.3776458784796505	10648.999999999998	17903.999999999996	53.27128758534511	52.0	36.0	46.0	58.0	73.0	2.4295491290347004	202.72217412862943	0.2698232137652058	340.8336750492048	0.4536496214904915	47.29943502824859	47.0	35.0	42.0	52.0	60.0	169.0	59.33907649896623	56.0	16.0	30.0	45.0	68.0	105.0	86101.0	0.4957706653107896	95886.0	97337.0	15.887411853056747	9.0	6.0	8.0	14.0	51.0	2.4295491290347004	1825.356220161308	2.4295491290347004	1852.9785203454228	2.466314410579758
exp1	Position_1	47	31	31.0	0.5166666666666667	0.0086111111111111	0.5587347723907289	15180.000000000002	21535.000000000004	53.27128758534511	52.0	36.0	46.0	58.0	73.0	1.5898262331923037	351.9869255189823	0.4684945978657653	499.3437708202426	0.6646265589617429	47.29943502824859	47.0	35.0	42.0	52.0	60.0	194.0	63.94335169158144	57.0	0.0	17.5	39.0	78.0	142.0	81272.0	0.5594756316837713	51513.0	52784.0	15.887411853056747	9.0	6.0	8.0	14.0	51.0	1.5898262331923037	1194.4599798589811	1.5898262331923037	1223.9313489192332	1.6290526254114992
exp1	Position_1	48	31	31.0	0.5166666666666667	0.0086111111111111	0.5181399068008714	5832.999999999996	13587.999999999996	53.27128758534511	52.0	36.0	46.0	58.0	73.0	2.1415274423769506	105.39812960874512	0.1402849105092397	245.52542175957984	0.3267943363620008	47.29943502824859	47.0	35.0	42.0	52.0	60.0	178.0	55.76079948420374	53.0	0.0	14.0	37.0	69.0	110.0	86485.0	0.6035018042801641	89044.0	90595.0	15.887411853056747	9.0	6.0	8.0	14.0	51.0	2.1415274423769506	1608.9612639947036	2.1415274423769506	1636.9867224248703	2.178829327547503
exp1	Position_1	49	31	31.0	0.5166666666666667	0.0086111111111111	0.3911467415619422	4727.000000000002	10902.000000000002	53.27128758534511	52.0	36.0	46.0	58.0	73.0	2.301335786219909	125.92813344490769	0.1676103456151721	290.4312483216381	0.3865639915161003	47.29943502824859	47.0	35.0	42.0	52.0	60.0	148.0	55.82753036437247	56.0	6.0	22.700000000000003	40.0	69.0	90.0	68947.0	0.5239270060691281	64903.0	66138.0	15.887411853056747	9.0	6.0	8.0	14.0	51.0	2.301335786219909	1729.0276380314874	2.301335786219909	1761.9282610068335	2.345126515400095
exp1	Position_1	50	31	31.0	0.5166666666666667	0.0086111111111111	0.446881328705616	9005.999999999996	15935.999999999996	53.27128758534511	52.0	36.0	46.0	58.0	73.0	1.8513471388446487	198.9556760355936	0.2648100048033751	352.0494840443282	0.4685778632630009	47.29943502824859	47.0	35.0	42.0	52.0	60.0	184.0	58.497835497835496	56.0	5.0	21.0	41.0	72.0	102.75	81078.0	0.8531776666524792	62963.0	64349.0	15.887411853056747	9.0	6.0	8.0	14.0	51.0	1.8513471388446487	1390.9445070207732	1.8513471388446487	1421.56326862252	1.8921007105365744
exp1	Position_1	51	31	31.0	0.5166666666666667	0.0086111111111111	0.400387179075575	7286.000000000002	13231.000000000002	53.27128758534511	52.0	36.0	46.0	58.0	73.0	3.1385588128805324	191.8626072850139	0.2553691302963534	348.41259360252786	0.4637371620849646	47.29943502824859	47.0	35.0	42.0	52.0	60.0	168.0	58.12783851976451	53.0	14.0	29.40000000000001	41.0	70.0	103.19999999999982	69114.0	0.458638531229228	89547.00000000001	90736.0	15.887411853056747	9.0	6.0	8.0	14.0	51.0	3.1385588128805324	2358.045689617229	3.1385588128805324	2389.3556868807323	3.180232419238255
exp1	Position_1	52	31	31.0	0.5166666666666667	0.0086111111111111	0.404674553260476	-1558.9999999999964	5711.000000000004	53.27128758534511	52.0	36.0	46.0	58.0	73.0	2.181484106578316	-31.16253237808142	-0.0414773305952263	114.15601180963664	0.1519416517186263	47.29943502824859	47.0	35.0	42.0	52.0	60.0	126.0	50.92778541953233	51.0	0.0	15.0	36.0	66.0	84.0	74049.0	0.5189464894914686	81995.0	83449.0	15.887411853056747	9.0	6.0	8.0	14.0	51.0	2.181484106578316	1638.9812972038435	2.181484106578316	1668.045006041387	2.2201679030410864
exp1	Position_1	56	31	31.0	0.5166666666666667	0.0086111111111111	0.5041332306039737	30089.0	37808.99999999999	53.27128758534511	52.0	36.0	46.0	58.0	73.0	2.768100093607279	581.1881835043968	0.7735614722443521	730.3048964777074	0.9720358172118284	47.29943502824859	47.0	35.0	42.0	52.0	60.0	194.0	71.48769430051813	62.0	4.0	31.0	46.0	84.0	152.0	110377.0	0.6049308689946397	107670.0	109214.0	15.887411853056747	9.0	6.0	8.0	14.0	51.0	2.768100093607279	2079.7145707041914	2.768100093607279	2109.5379132988537	2.807794962600774
exp1	Position_1	57	31	31.0	0.5166666666666667	0.0086111111111111	0.5383430037211319	7145.000000000005	13855.000000000004	53.27128758534511	52.0	36.0	46.0	58.0	73.0	2.111396524360154	152.73664721956536	0.2032924774492414	296.17442228510527	0.3942081560614751	47.29943502824859	47.0	35.0	42.0	52.0	60.0	175.0	57.32414307004471	53.0	0.0	14.0	36.0	75.0	114.0	76929.0	0.4679091006242242	74208.0	75550.0	15.887411853056747	9.0	6.0	8.0	14.0	51.0	2.111396524360154	1586.3234593239324	2.111396524360154	1615.0110143370405	2.1495796600826007
exp1	Position_1	58	31	31.0	0.5166666666666667	0.0086111111111111	0.3525452101276561	11782.0	18537.0	53.27128758534511	52.0	36.0	46.0	58.0	73.0	2.457389570149052	269.49119551626075	0.358692781232143	423.999175970542	0.5643429032167914	47.29943502824859	47.0	35.0	42.0	52.0	60.0	160.0	60.72094744633605	59.0	8.0	30.0	45.0	74.0	97.0	82034.0	0.5302449871957529	80718.0	82069.0	15.887411853056747	9.0	6.0	8.0	14.0	51.0	2.457389570149052	1846.2731556341485	2.457389570149052	1877.1747517250049	2.498519594545981
exp1	Position_1	59	31	31.0	0.5166666666666667	0.0086111111111111	0.4500117555658957	20704.000000000004	27859.000000000004	53.27128758534511	52.0	36.0	46.0	58.0	73.0	2.4735042063963086	399.824446677707	0.532166338528028	537.9979356643275	0.71607525236922	47.29943502824859	47.0	35.0	42.0	52.0	60.0	194.0	66.46820405310972	59.0	11.0	30.0	47.0	76.0	130.0	95116.0	0.6129740387336667	96232.0	97663.0	15.887411853056747	9.0	6.0	8.0	14.0	51.0	2.4735042063963086	1858.380320357858	2.4735042063963086	1886.015018155182	2.510285989164548
exp1	Position_1	60	31	31.0	0.5166666666666667	0.0086111111111111	0.4793873799547169	15486.999999999998	22292.0	53.27128758534511	52.0	36.0	46.0	58.0	73.0	2.97364495076066	332.64925710984625	0.4427561612132052	478.8156027308512	0.6373035672347628	47.29943502824859	47.0	35.0	42.0	52.0	60.0	187.0	63.3791329904482	57.0	5.0	26.0	44.0	76.0	126.0	86259.0	0.4726810566240365	104014.0	105375.0	15.887411853056747	9.0	6.0	8.0	14.0	51.0	2.97364495076066	2234.143464132728	2.97364495076066	2263.376733256928	3.0125544319649715
exp1	Position_1	61	31	31.0	0.5166666666666667	0.0086111111111111	0.5273220327165687	25472.0	31787.0	53.27128758534511	52.0	36.0	46.0	58.0	73.0	2.630317890376339	659.0082206302061	0.8771399416588044	822.3890667859753	1.094599847892133	47.29943502824859	47.0	35.0	42.0	52.0	60.0	197.0	72.16785431512272	62.0	10.0	27.0	43.0	90.0	150.0	91148.0	0.4063520658276617	76384.0	77647.0	15.887411853056747	9.0	6.0	8.0	14.0	51.0	2.630317890376339	1976.1967621159567	2.630317890376339	2008.8729313471115	2.6738098716230048
exp1	Position_1	64	31	31.0	0.5166666666666667	0.0086111111111111	0.3362543292722034	8558.0	14778.0	53.27128758534511	52.0	36.0	46.0	58.0	73.0	2.985682412751709	216.43326413397847	0.2880726745623253	373.7381137382488	0.4974454293856092	47.29943502824859	47.0	35.0	42.0	52.0	60.0	135.0	58.87942122186495	58.0	7.0	28.0	46.0	70.0	94.84999999999992	73246.0	0.4742538948790668	88698.0	89942.0	15.887411853056747	9.0	6.0	8.0	14.0	51.0	2.985682412751709	2243.187387491893	2.985682412751709	2274.6483574127474	3.0275569637163664
exp1	Position_1	65	31	31.0	0.5166666666666667	0.0086111111111111	0.4597592053632681	15649.0	21669.0	53.27128758534511	52.0	36.0	46.0	58.0	73.0	3.2514067274775864	421.4896483934768	0.5610027220117176	583.6321292758802	0.7768143640661965	47.29943502824859	47.0	35.0	42.0	52.0	60.0	221.0	64.99750830564784	59.0	14.0	28.0	45.0	78.0	122.84999999999992	78257.0	0.3806705097806641	90697.0	91901.0	15.887411853056747	9.0	6.0	8.0	14.0	51.0	3.2514067274775864	2442.829998104873	3.2514067274775864	2475.258494281354	3.2945690558884824
exp1	Position_1	66	31	31.0	0.5166666666666667	0.0086111111111111	0.4638002030737175	15062.999999999996	20573.0	53.27128758534511	52.0	36.0	46.0	58.0	73.0	2.284314708736304	416.57344491038447	0.5544592551757217	568.9547555029768	0.7572787795744621	47.29943502824859	47.0	35.0	42.0	52.0	60.0	178.0	65.66878402903811	60.0	6.0	27.0	43.0	83.0	129.95000000000005	72367.0	0.6314406430856544	62058.0	63160.0	15.887411853056747	9.0	6.0	8.0	14.0	51.0	2.284314708736304	1716.239450590762	2.284314708736304	1746.7157127092803	2.324878613616052
exp1	Position_1	67	31	31.0	0.5166666666666667	0.0086111111111111	0.4101122291798323	12976.000000000004	19396.000000000004	53.27128758534511	52.0	36.0	46.0	58.0	73.0	3.498533086978524	334.83283567726096	0.4456625042864343	500.4945808258441	0.6661582870791984	47.29943502824859	47.0	35.0	42.0	52.0	60.0	191.0	62.10591900311527	57.0	11.0	29.0	44.0	75.0	111.0	79744.0	0.3995304384165758	101864.0	103148.0	15.887411853056747	9.0	6.0	8.0	14.0	51.0	3.498533086978524	2628.4996896908524	3.498533086978524	2661.6320387205687	3.542632243537077
exp1	Position_1	68	31	31.0	0.5166666666666667	0.0086111111111111	0.4713595381881907	19610.0	25295.0	53.27128758534511	52.0	36.0	46.0	58.0	73.0	2.888488982174059	560.025875779976	0.745394440663148	722.3791192174654	0.9614866076784462	47.29943502824859	47.0	35.0	42.0	52.0	60.0	201.0	69.2471416007036	62.0	17.0	32.0	48.0	81.0	139.20000000000005	78734.0	0.3760431483558628	75991.0	77128.0	15.887411853056747	9.0	6.0	8.0	14.0	51.0	2.888488982174059	2170.1645245485047	2.888488982174059	2202.635173236002	2.931707415577119
exp1	Position_1	69	31	31.0	0.5166666666666667	0.0086111111111111	0.4299225345876734	6441.999999999999	11046.999999999998	53.27128758534511	52.0	36.0	46.0	58.0	73.0	3.58145954551041	247.0062352070873	0.3287652990606332	423.576199989552	0.5637799221860936	47.29943502824859	47.0	35.0	42.0	52.0	60.0	170.0	58.99457111834962	54.0	9.0	26.0	41.0	72.0	106.0	54334.0	0.4637938012048113	70177.0	71098.0	15.887411853056747	9.0	6.0	8.0	14.0	51.0	3.58145954551041	2690.803565372209	3.58145954551041	2726.117558328702	3.628462470135502
exp1	Position_1	70	31	31.0	0.5166666666666667	0.0086111111111111	0.4162697231919389	9959.0	14414.0	53.27128758534511	52.0	36.0	46.0	58.0	73.0	2.477651107309933	386.0366522299166	0.5138147841180191	558.723998919773	0.7436616425622177	47.29943502824859	47.0	35.0	42.0	52.0	60.0	172.0	63.17732884399551	56.0	20.0	30.0	44.0	79.5	114.0	56291.0	0.3321907855031658	48023.0	48914.0	15.887411853056747	9.0	6.0	8.0	14.0	51.0	2.477651107309933	1861.4959483921364	2.477651107309933	1896.033417730108	2.5236204789987733
exp1	Position_1	71	31	31.0	0.5166666666666667	0.0086111111111111	0.3076568874741412	6751.000000000002	10796.000000000002	53.27128758534511	52.0	36.0	46.0	58.0	73.0	5.203170849888555	314.5809459605964	0.4187072390735537	503.06856652208535	0.6695842620408955	47.29943502824859	47.0	35.0	42.0	52.0	60.0	136.0	60.34487021013597	59.0	8.0	30.0	49.0	72.0	90.0	48819.0	0.4293546486801946	83893.0	84702.0	15.887411853056747	9.0	6.0	8.0	14.0	51.0	5.203170849888555	3909.2192711409134	5.203170849888555	3946.916795253211	5.253346254482024
exp1	Position_1	72	31	31.0	0.5166666666666667	0.0086111111111111	0.4076656312521254	19073.99999999999	25888.99999999999	53.27128758534511	52.0	36.0	46.0	58.0	73.0	2.7663241577828246	424.5298886694981	0.565049281819102	576.2112974606605	0.7669372369201392	47.29943502824859	47.0	35.0	42.0	52.0	60.0	178.0	65.99413059427732	59.0	20.0	35.0	48.0	75.0	127.0	89950.0	0.4857499352193513	93381.0	94744.0	15.887411853056747	9.0	6.0	8.0	14.0	51.0	2.7663241577828246	2078.3802838338274	2.7663241577828246	2108.71656559206	2.806701748803032
exp1	Position_1	73	31	31.0	0.5166666666666667	0.0086111111111111	0.3699328300589247	5444.000000000004	10829.000000000004	53.27128758534511	52.0	36.0	46.0	58.0	73.0	2.829358530988332	169.5831361926111	0.2257151542723653	337.3283948989319	0.4489840936104783	47.29943502824859	47.0	35.0	42.0	52.0	60.0	126.0	57.05478180129991	57.0	3.0	21.800000000000004	44.0	70.0	93.0	61448.0	0.4405742144258923	68241.00000000001	69318.00000000001	15.887411853056747	9.0	6.0	8.0	14.0	51.0	2.829358530988332	2125.738941388679	2.829358530988332	2159.2879931299435	2.8740123188559545
exp1	Position_1	74	31	31.0	0.5166666666666667	0.0086111111111111	0.4219536841017083	10003.000000000002	16298.000000000002	53.27128758534511	52.0	36.0	46.0	58.0	73.0	2.9113057350905645	256.0368943712839	0.3407851064081789	417.16378131192494	0.5552449929261721	47.29943502824859	47.0	35.0	42.0	52.0	60.0	175.0	59.94519459888801	56.0	14.0	27.0	42.0	73.0	110.0	75471.0	0.4740731913018406	85454.99999999999	86713.99999999999	15.887411853056747	9.0	6.0	8.0	14.0	51.0	2.9113057350905645	2187.307088723189	2.9113057350905645	2219.5324661113173	2.9541977123941634
exp1	Position_1	77	31	31.0	0.5166666666666667	0.0086111111111111	0.5582975598270711	8500.000000000004	13900.000000000004	53.27128758534511	52.0	36.0	46.0	58.0	73.0	2.0856935433314607	249.7910029184997	0.3324718248845231	408.48175771378186	0.5436892195170435	47.29943502824859	47.0	35.0	42.0	52.0	60.0	169.0	59.87037037037037	52.5	0.0	14.950000000000005	37.0	79.25	126.04999999999995	64660.0	0.543720873271925	53323.0	54403.0	15.887411853056747	9.0	6.0	8.0	14.0	51.0	2.0856935433314607	1567.012429249783	2.0856935433314607	1598.7505802088394	2.127937022257965
exp1	Position_1	78	31	31.0	0.5166666666666667	0.0086111111111111	0.5220938893860041	14708.999999999998	18934.0	53.27128758534511	52.0	36.0	46.0	58.0	73.0	3.261245578589789	611.7756694916467	0.8142734160933817	787.5015654466542	1.0481645836094966	47.29943502824859	47.0	35.0	42.0	52.0	60.0	213.0	69.40710059171597	61.0	7.0	26.200000000000003	45.0	85.0	153.19999999999982	58649.0	0.4269664002239893	58910.99999999999	59755.99999999999	15.887411853056747	9.0	6.0	8.0	14.0	51.0	3.261245578589789	2450.2220725693383	3.261245578589789	2485.36725176034	3.308023812093012
exp1	Position_1	79	31	31.0	0.5166666666666667	0.0086111111111111	0.3437755279990687	8003.000000000004	12893.000000000004	53.27128758534511	52.0	36.0	46.0	58.0	73.0	3.7268469742080135	286.93029840993614	0.381904227183625	462.2506981631021	0.6152556792550888	47.29943502824859	47.0	35.0	42.0	52.0	60.0	163.0	60.18302658486708	56.0	17.0	34.0	46.0	70.0	99.14999999999998	58859.0	0.3469409101983247	78098.0	79076.0	15.887411853056747	9.0	6.0	8.0	14.0	51.0	3.7268469742080135	2800.0352924177414	3.7268469742080135	2835.0993723683746	3.7735172646223054
exp1	Position_1	80	31	31.0	0.5166666666666667	0.0086111111111111	0.5410835021481847	9731.0	15031.0	53.27128758534511	52.0	36.0	46.0	58.0	73.0	2.433107306888778	321.9298424498016	0.4284886203006859	497.26929008971	0.6618654251094039	47.29943502824859	47.0	35.0	42.0	52.0	60.0	172.0	61.18018867924528	54.0	3.0	20.0	40.0	78.0	136.0	64851.0	0.5056624412034879	55256.0	56316.0	15.887411853056747	9.0	6.0	8.0	14.0	51.0	2.433107306888778	1828.0295318473163	2.433107306888778	1863.0974213752984	2.4797826678505217
exp1	Position_1	86	31	31.0	0.5166666666666667	0.0086111111111111	0.467784537428819	4938.000000000001	10948.000000000002	53.27128758534511	52.0	36.0	46.0	58.0	73.0	2.62020727751792	124.6563221459618	0.1659175647762751	276.37452710692384	0.3678544955793156	47.29943502824859	47.0	35.0	42.0	52.0	60.0	165.0	56.108153078203	55.0	5.0	16.0	38.0	71.0	102.0	67442.0	0.580573996130166	77982.0	79184.0	15.887411853056747	9.0	6.0	8.0	14.0	51.0	2.62020727751792	1968.600509029241	2.62020727751792	1998.9441500214327	2.660594663678528
exp1	Position_1	87	31	31.0	0.5166666666666667	0.0086111111111111	0.3931813940690683	3918.999999999997	9118.999999999996	53.27128758534511	52.0	36.0	46.0	58.0	73.0	2.681573266104145	126.98841317642665	0.1690215779378238	295.48541458429065	0.3932910868116909	47.29943502824859	47.0	35.0	42.0	52.0	60.0	144.0	55.76826923076923	53.0	3.0	23.950000000000003	41.0	67.0	99.0	57999.0	0.4732736453954131	62175.99999999999	63215.99999999999	15.887411853056747	9.0	6.0	8.0	14.0	51.0	2.681573266104145	2014.7056845260288	2.681573266104145	2048.405084807602	2.7264271678789185
exp1	Position_1	88	31	31.0	0.5166666666666667	0.0086111111111111	0.4678877974202122	17394.0	21384.0	53.27128758534511	52.0	36.0	46.0	58.0	73.0	2.418455704498915	838.825657439417	1.116476950051864	1031.2434091459409	1.372584977573247	47.29943502824859	47.0	35.0	42.0	52.0	60.0	197.0	73.796992481203	64.0	17.0	32.0	50.0	90.0	149.0	58890.0	0.7445098210858869	37678.0	38476.0	15.887411853056747	9.0	6.0	8.0	14.0	51.0	2.418455704498915	1817.0215661148875	2.418455704498915	1855.5051164561924	2.469677310003192
exp1	Position_1	89	31	31.0	0.5166666666666667	0.0086111111111111	0.4729049296987328	11548.000000000004	16888.000000000004	53.27128758534511	52.0	36.0	46.0	58.0	73.0	2.219388352864459	340.8351070788331	0.4536515275219269	498.4433051911442	0.6634280392094128	47.29943502824859	47.0	35.0	42.0	52.0	60.0	181.0	62.81273408239701	57.0	1.0	23.0	43.0	76.0	123.64999999999998	67084.0	0.5158457292183417	56496.0	57564.0	15.887411853056747	9.0	6.0	8.0	14.0	51.0	2.219388352864459	1667.4593184556416	2.219388352864459	1698.980958078104	2.2613436552019563
exp1	Position_1	90	31	31.0	0.5166666666666667	0.0086111111111111	0.3988940366046786	12151.999999999996	17101.999999999996	53.27128758534511	52.0	36.0	46.0	58.0	73.0	2.4970149329618314	396.1233329269738	0.5272401561258021	557.4803521821187	0.7420063487544	47.29943502824859	47.0	35.0	42.0	52.0	60.0	163.0	64.27474747474747	59.5	12.0	32.0	47.0	75.0	117.54999999999995	63632.0	0.5496195056959979	57552.00000000001	58542.00000000001	15.887411853056747	9.0	6.0	8.0	14.0	51.0	2.4970149329618314	1876.044277206485	2.4970149329618314	1908.315681057514	2.539968171487552
exp1	Position_1	91	31	31.0	0.5166666666666667	0.0086111111111111	0.4010336602641384	14632.000000000004	18992.000000000007	53.27128758534511	52.0	36.0	46.0	58.0	73.0	2.697788764094652	622.5191412310332	0.8285729769785051	808.0155501817785	1.075468697291947	47.29943502824859	47.0	35.0	42.0	52.0	60.0	199.0	68.77981651376147	64.5	16.0	32.0	49.0	83.25	120.0	59976.0	0.3615124202437326	47641.0	48513.0	15.887411853056747	9.0	6.0	8.0	14.0	51.0	2.697788764094652	2026.8886281702871	2.697788764094652	2063.9879099604364	2.74716790815734
exp1	Position_1	92	31	31.0	0.5166666666666667	0.0086111111111111	0.3508275750218684	8594.999999999996	13499.999999999996	53.27128758534511	52.0	36.0	46.0	58.0	73.0	2.568710439861671	301.00126904158	0.4006326890943429	472.77686236897387	0.6292660038131042	47.29943502824859	47.0	35.0	42.0	52.0	60.0	142.0	60.76146788990825	59.0	14.0	29.0	45.0	75.0	99.0	59607.0	0.4476809464023571	55108.00000000001	56089.00000000001	15.887411853056747	9.0	6.0	8.0	14.0	51.0	2.568710439861671	1929.910172698476	2.568710439861671	1964.2652913639545	2.6144371028054234
[truncated: 9,149 more rows]
[truncated: 151 more columns]
