# Supplementary material for: Real-time assessment of mitochondrial DNA heteroplasmy dynamics at the single-cell level
Source: EMBO J. 2024 Aug 5;43(22):4. doi: 10.1038/s44318-024-00183-5 (PMC11574196; doi:10.1038/s44318-024-00183-5)
Supplement: Supplementary file 15 — Source data Fig. 2 [file 44318_2024_183_MOESM15_ESM.zip › Figure 2/2E/raw/multiExp_AllPos_acdc_output_all_mkate_3d_haploids.csv]

experiment_foldername	Position_n	Cell_ID	frame_i	time_seconds	time_minutes	time_hours	BF_CV	BF_amount_autoBkgr	BF_amount_dataPrepBkgr	BF_autoBkgr_bkgrVal_mean	BF_autoBkgr_bkgrVal_median	BF_autoBkgr_bkgrVal_q05	BF_autoBkgr_bkgrVal_q25	BF_autoBkgr_bkgrVal_q75	BF_autoBkgr_bkgrVal_q95	BF_concentration_autoBkgr_from_vol_fl	BF_concentration_autoBkgr_from_vol_vox	BF_concentration_dataPrepBkgr_from_vol_fl	BF_concentration_dataPrepBkgr_from_vol_vox	BF_dataPrepBkgr_bkgrVal_mean	BF_dataPrepBkgr_bkgrVal_median	BF_dataPrepBkgr_bkgrVal_q05	BF_dataPrepBkgr_bkgrVal_q25	BF_dataPrepBkgr_bkgrVal_q75	BF_dataPrepBkgr_bkgrVal_q95	BF_max	BF_mean	BF_median	BF_min	BF_q05	BF_q25	BF_q75	BF_q95	BF_sum	_mKate_3D_manualBkgr_bkgrVal_mean_maxProj	_mKate_3D_manualBkgr_bkgrVal_mean_meanProj	_mKate_3D_manualBkgr_bkgrVal_mean_zSlice	_mKate_3D_manualBkgr_bkgrVal_median_maxProj	_mKate_3D_manualBkgr_bkgrVal_median_meanProj	_mKate_3D_manualBkgr_bkgrVal_median_zSlice	_mKate_3D_manualBkgr_bkgrVal_q05_maxProj	_mKate_3D_manualBkgr_bkgrVal_q05_meanProj	_mKate_3D_manualBkgr_bkgrVal_q05_zSlice	_mKate_3D_manualBkgr_bkgrVal_q25_maxProj	_mKate_3D_manualBkgr_bkgrVal_q25_meanProj	_mKate_3D_manualBkgr_bkgrVal_q25_zSlice	_mKate_3D_manualBkgr_bkgrVal_q75_maxProj	_mKate_3D_manualBkgr_bkgrVal_q75_meanProj	_mKate_3D_manualBkgr_bkgrVal_q75_zSlice
exp1	Position_2	1	0	0.0	0.0	0.0	0.212394167656886	179969.00000000015	-46560.99999999985	3463.195208234353	3467.0	3272.0	3396.0	3535.0	3639.0	1580.9474731185664	2.104241086720812	-409.0176380147319	-0.5444024761976081	3558.815650598614	3557.0	3396.0	3488.0	3629.0	3723.0	6320.0	3538.501390544299	3522.0	2024.0	2297.0	3146.0	3865.0	4900.2	8906408.0	0.0	0.0	0.0	0.0	0.0	0.0	0.0	0.0	0.0	0.0	0.0	0.0	0.0	0.0	0.0
exp1	Position_2	2	0	0.0	0.0	0.0	0.2564903107329584	508179.9999999998	407919.9999999998	3463.195208234353	3467.0	3272.0	3396.0	3535.0	3639.0	15109.841798148867	20.11119943333614	12128.786387305454	16.143414681503558	3558.815650598614	3557.0	3396.0	3488.0	3629.0	3723.0	7331.0	3923.175942549372	3805.0	2139.0	2420.3	3378.25	4365.75	6025.799999999999	4370418.0	0.0	0.0	0.0	0.0	0.0	0.0	0.0	0.0	0.0	0.0	0.0	0.0	0.0	0.0	0.0
exp1	Position_2	1	1	1.0	0.0166666666666666	0.0002777777777777	0.2112471539214511	279880.00000000035	56680.00000000033	3482.439628544689	3486.0	3291.0	3415.0	3555.0	3659.0	2549.2390540629417	3.3930371809577755	516.260074261427	0.6871421588419594	3578.6933286074354	3576.0	3420.0	3508.0	3648.0	3743.0	6251.0	3598.8548387096776	3548.0	1994.0	2318.0	3188.75	3949.25	5020.049999999999	8925160.0	0.0	0.0	0.0	0.0	0.0	0.0	0.0	0.0	0.0	0.0	0.0	0.0	0.0	0.0	0.0
exp1	Position_2	2	1	1.0	0.0166666666666666	0.0002777777777777	0.2376552420395952	573144.0000000002	437784.0000000002	3482.439628544689	3486.0	3291.0	3415.0	3555.0	3659.0	10457.633640277028	13.91911037520872	7987.84369298996	10.631819955369636	3578.6933286074354	3576.0	3420.0	3508.0	3648.0	3743.0	6620.0	3867.079787234042	3743.0	2077.0	2353.15	3333.75	4306.5	5767.799999999999	5816088.0	0.0	0.0	0.0	0.0	0.0	0.0	0.0	0.0	0.0	0.0	0.0	0.0	0.0	0.0	0.0
exp1	Position_2	1	2	2.0	0.0333333333333333	0.0005555555555555	0.222589187000079	206327.9999999994	-39918.00000000061	3482.763449779092	3486.0	3292.0	3416.0	3555.0	3659.0	1605.5767400176298	2.1370226409634654	-310.6287673414414	-0.4134468893314585	3579.372440138626	3577.0	3420.0	3508.0	3649.0	3745.0	6338.0	3562.2483370288246	3516.5	1979.0	2241.25	3133.0	3983.0	5005.25	9639444.0	0.0	0.0	0.0	0.0	0.0	0.0	0.0	0.0	0.0	0.0	0.0	0.0	0.0	0.0	0.0
exp1	Position_2	2	2	2.0	0.0333333333333333	0.0005555555555555	0.1860487410901086	428797.0000000004	250255.00000000032	3482.763449779092	3486.0	3292.0	3416.0	3555.0	3659.0	5497.86649631162	7.317660306590764	3208.67118947769	4.270741353194805	3579.372440138626	3577.0	3420.0	3508.0	3649.0	3745.0	5785.0	3704.550968399592	3595.0	2230.0	2620.05	3278.0	4089.75	5038.95	7268329.0	0.0	0.0	0.0	0.0	0.0	0.0	0.0	0.0	0.0	0.0	0.0	0.0	0.0	0.0	0.0
exp1	Position_2	1	3	3.0	0.05	0.0008333333333333	0.2092563562848085	149500.99999999942	-93499.00000000055	3482.3311135273693	3486.0	3293.0	3415.0	3554.0	3659.0	1168.1739255702803	1.554839494934043	-730.5843697827888	-0.972407796180892	3578.6134609325773	3576.0	3417.0	3508.0	3650.0	3743.0	6288.0	3541.3707407407405	3518.5	2012.0	2267.9	3140.75	3949.25	4822.099999999999	9561701.0	0.0	0.0	0.0	0.0	0.0	0.0	0.0	0.0	0.0	0.0	0.0	0.0	0.0	0.0	0.0
exp1	Position_2	2	3	3.0	0.05	0.0008333333333333	0.2120430877801003	319031.9999999996	113561.9999999996	3482.3311135273693	3486.0	3293.0	3415.0	3554.0	3659.0	3328.162227148762	4.429783924335002	1184.686046664494	1.5768171281104415	3578.6134609325773	3576.0	3417.0	3508.0	3650.0	3743.0	6210.0	3625.742444152431	3588.0	1867.0	2373.2	3185.5	3973.0	5100.1	8277570.0	0.0	0.0	0.0	0.0	0.0	0.0	0.0	0.0	0.0	0.0	0.0	0.0	0.0	0.0	0.0
exp1	Position_2	4	3	3.0	0.05	0.0008333333333333	0.1757015443168629	256372.00000000003	235492.00000000003	3482.3311135273693	3486.0	3293.0	3415.0	3554.0	3659.0	82472.57930338664	109.7710030528076	75755.67006269454	100.83079685344644	3578.6134609325773	3576.0	3417.0	3508.0	3650.0	3743.0	6780.0	4591.051724137931	4322.0	3482.0	3670.55	3977.5	5034.0	6287.95	1065124.0	0.0	0.0	0.0	0.0	0.0	0.0	0.0	0.0	0.0	0.0	0.0	0.0	0.0	0.0	0.0
exp1	Position_2	1	4	4.0	0.0666666666666666	0.0011111111111111	0.1834417409356139	-16979.00000000021	-255854.0000000002	3480.934266485686	3485.0	3290.0	3414.0	3553.0	3657.0	-139.8648303943903	-0.1861600892549335	-2107.6021153027814	-2.8052184154680018	3577.3717312539384	3576.0	3419.0	3506.0	3646.0	3742.0	6067.0	3478.531809523809	3521.0	2034.0	2331.2	3149.0	3799.0	4609.599999999999	9131146.0	0.0	0.0	0.0	0.0	0.0	0.0	0.0	0.0	0.0	0.0	0.0	0.0	0.0	0.0	0.0
exp1	Position_2	2	4	4.0	0.0666666666666666	0.0011111111111111	0.1869193927653278	268686.9999999995	43188.99999999945	3480.934266485686	3485.0	3290.0	3414.0	3553.0	3657.0	2657.030564900338	3.53650768188235	427.09358125804175	0.5684615566544535	3577.3717312539384	3576.0	3419.0	3506.0	3646.0	3742.0	5749.0	3593.428974979822	3576.0	2134.0	2452.0	3243.0	3876.0	4863.75	8904517.0	0.0	0.0	0.0	0.0	0.0	0.0	0.0	0.0	0.0	0.0	0.0	0.0	0.0	0.0	0.0
exp1	Position_2	4	4	4.0	0.0666666666666666	0.0011111111111111	0.1959591927958149	597081.0000000002	516637.0000000002	3480.934266485686	3485.0	3290.0	3414.0	3553.0	3657.0	26397.377310472904	35.134909200239434	22840.890635526488	30.40122543588576	3577.3717312539384	3576.0	3419.0	3506.0	3646.0	3742.0	7143.0	4160.430995475113	3856.5	2829.0	3398.0	3630.0	4465.75	6062.799999999999	3677821.0	0.0	0.0	0.0	0.0	0.0	0.0	0.0	0.0	0.0	0.0	0.0	0.0	0.0	0.0	0.0
exp1	Position_2	1	5	5.0	0.0833333333333333	0.0013888888888888	0.171776786841002	18916.000000000247	-205633.99999999977	3481.968633162265	3485.0	3291.0	3414.0	3555.0	3659.0	170.79928337114495	0.2273338461669939	-1856.742431631504	-2.471324176501531	3577.717627599244	3575.0	3418.0	3506.0	3648.0	3742.0	5930.0	3492.5815631262526	3516.0	2067.0	2346.0	3208.0	3803.5	4429.9	8713991.0	0.0	0.0	0.0	0.0	0.0	0.0	0.0	0.0	0.0	0.0	0.0	0.0	0.0	0.0	0.0
exp1	Position_2	2	5	5.0	0.0833333333333333	0.0013888888888888	0.1736441820105206	64184.00000000051	-150465.99999999948	3481.968633162265	3485.0	3291.0	3414.0	3555.0	3659.0	666.470204721843	0.8870718424847729	-1562.400377409879	-2.079554902332549	3577.717627599244	3575.0	3418.0	3506.0	3648.0	3742.0	5785.0	3511.911530398323	3534.0	2116.0	2415.0	3194.0	3820.0	4549.599999999999	8375909.0	0.0	0.0	0.0	0.0	0.0	0.0	0.0	0.0	0.0	0.0	0.0	0.0	0.0	0.0	0.0
exp1	Position_2	4	5	5.0	0.0833333333333333	0.0013888888888888	0.1649371467173166	613467.0000000003	464697.0000000004	3481.968633162265	3485.0	3291.0	3414.0	3555.0	3659.0	10061.047356745265	13.391254031827946	7621.17363042748	10.143782102098976	3577.717627599244	3575.0	3418.0	3506.0	3648.0	3742.0	6074.0	3856.1234119782216	3729.0	2653.0	3053.4	3446.0	4105.0	5212.799999999999	6374172.0	0.0	0.0	0.0	0.0	0.0	0.0	0.0	0.0	0.0	0.0	0.0	0.0	0.0	0.0	0.0
exp1	Position_2	6	5	5.0	0.0833333333333333	0.0013888888888888	0.0877886675940074	141415.99999999997	117655.99999999996	3481.968633162265	3485.0	3291.0	3414.0	3555.0	3659.0	33333.35660714386	44.36669764410848	27732.85487476748	36.91242983831551	3577.717627599244	3575.0	3418.0	3506.0	3648.0	3742.0	4805.0	4020.6666666666665	3974.0	3388.0	3524.6	3738.0	4300.75	4626.95	1061456.0	0.0	0.0	0.0	0.0	0.0	0.0	0.0	0.0	0.0	0.0	0.0	0.0	0.0	0.0	0.0
exp1	Position_2	1	6	6.0	0.1	0.0016666666666666	0.1875394145448013	42477.00000000057	-185095.99999999945	3483.9227779340245	3488.0	3292.0	3416.0	3557.0	3662.0	378.7353510158909	0.5040967522021507	-1650.361337468187	-2.196630940170157	3580.020163831128	3577.0	3421.0	3509.0	3650.0	3746.0	6695.0	3504.612045365663	3510.0	2053.0	2320.0	3142.0	3851.0	4572.999999999998	8961293.0	0.0	0.0	0.0	0.0	0.0	0.0	0.0	0.0	0.0	0.0	0.0	0.0	0.0	0.0	0.0
exp1	Position_2	2	6	6.0	0.1	0.0016666666666666	0.1610847284823432	-15901.000000000497	-217575.0000000005	3483.9227779340245	3488.0	3292.0	3416.0	3557.0	3662.0	-174.38173021374402	-0.2321020829144932	-2386.0829476922368	-3.175876403378368	3580.020163831128	3577.0	3421.0	3509.0	3650.0	3746.0	5775.0	3480.9827890556044	3528.0	2113.0	2431.25	3180.25	3810.0	4421.25	7887907.0	0.0	0.0	0.0	0.0	0.0	0.0	0.0	0.0	0.0	0.0	0.0	0.0	0.0	0.0	0.0
exp1	Position_2	4	6	6.0	0.1	0.0016666666666666	0.1643629550829388	663700.9999999998	490684.99999999977	3483.9227779340245	3488.0	3292.0	3416.0	3557.0	3662.0	8345.047182942142	11.10725780049599	6169.629813669053	8.211777281993509	3580.020163831128	3577.0	3421.0	3509.0	3650.0	3746.0	6151.0	3829.409979423868	3694.0	2584.0	3023.15	3446.0	4020.25	5191.099999999999	7444373.0	0.0	0.0	0.0	0.0	0.0	0.0	0.0	0.0	0.0	0.0	0.0	0.0	0.0	0.0	0.0
exp1	Position_2	6	6	6.0	0.1	0.0016666666666666	0.1035032571514054	215563.00000000023	128343.00000000022	3483.9227779340245	3488.0	3292.0	3416.0	3557.0	3662.0	7652.4371856172675	10.185393894056585	4556.1471389509215	6.064231841943677	3580.020163831128	3577.0	3421.0	3509.0	3650.0	3746.0	4665.0	3707.96224489796	3674.0	2547.0	3091.9	3469.75	3953.5	4385.15	3633803.0	0.0	0.0	0.0	0.0	0.0	0.0	0.0	0.0	0.0	0.0	0.0	0.0	0.0	0.0	0.0
exp1	Position_2	1	7	7.0	0.1166666666666666	0.0019444444444444	0.1839807115379693	37108.99999999939	-211741.0000000006	3482.3676125239454	3486.0	3291.0	3415.0	3555.0	3659.0	306.5974371702825	0.408081188873646	-1749.4205703164744	-2.328478779091228	3578.2700850661627	3576.0	3420.0	3507.0	3649.0	3743.0	6612.0	3499.4209764918623	3493.0	2028.0	2357.2	3181.0	3814.0	4560.4	9675899.0	0.0	0.0	0.0	0.0	0.0	0.0	0.0	0.0	0.0	0.0	0.0	0.0	0.0	0.0	0.0
exp1	Position_2	2	7	7.0	0.1166666666666666	0.0019444444444444	0.1783445137494999	140099.9999999996	-112170.0000000004	3482.3676125239454	3486.0	3291.0	3415.0	3555.0	3659.0	1123.4877091841988	1.4953621409241686	-899.5118939271407	-1.197250330817024	3578.2700850661627	3576.0	3420.0	3507.0	3649.0	3743.0	5898.0	3535.9821619693184	3519.0	2019.0	2483.0	3167.0	3851.0	4662.700000000001	9911358.0	0.0	0.0	0.0	0.0	0.0	0.0	0.0	0.0	0.0	0.0	0.0	0.0	0.0	0.0	0.0
exp1	Position_2	4	7	7.0	0.1166666666666666	0.0019444444444444	0.1717617429771353	650399.0000000005	436019.00000000047	3482.3676125239454	3486.0	3291.0	3415.0	3555.0	3659.0	6280.036449061356	8.358728513700663	4210.054462696413	5.603582489848925	3578.2700850661627	3576.0	3420.0	3507.0	3649.0	3743.0	6067.0	3759.047439126784	3624.0	2228.0	2887.15	3382.0	4012.75	5168.799999999999	8954051.0	0.0	0.0	0.0	0.0	0.0	0.0	0.0	0.0	0.0	0.0	0.0	0.0	0.0	0.0	0.0
exp1	Position_2	6	7	7.0	0.1166666666666666	0.0019444444444444	0.143580167917452	298494.99999999994	146844.99999999994	3482.3676125239454	3486.0	3291.0	3415.0	3555.0	3659.0	4803.842951748696	6.393914968777515	2363.256732104515	3.1454947104311093	3578.2700850661627	3576.0	3420.0	3507.0	3649.0	3743.0	5245.0	3663.148367952522	3603.0	2310.0	2772.8	3408.0	3885.0	4733.0	6172405.0	0.0	0.0	0.0	0.0	0.0	0.0	0.0	0.0	0.0	0.0	0.0	0.0	0.0	0.0	0.0
exp1	Position_2	1	8	8.0	0.1333333333333333	0.0022222222222222	0.1816797468607729	-8980.999999999776	-263680.99999999977	3483.3659155971054	3487.0	3291.0	3416.0	3556.0	3661.0	-69.67178948043171	-0.0927331517984546	-2045.554740228277	-2.7226333592438365	3578.8522763074984	3577.0	3421.0	3508.0	3649.0	3744.0	7482.0	3483.8265017667845	3484.0	2090.0	2388.45	3163.0	3828.75	4505.0	9859229.0	0.0	0.0	0.0	0.0	0.0	0.0	0.0	0.0	0.0	0.0	0.0	0.0	0.0	0.0	0.0
exp1	Position_2	2	8	8.0	0.1333333333333333	0.0022222222222222	0.1870860620584028	116300.0000000004	-137499.99999999962	3483.3659155971054	3487.0	3291.0	3416.0	3556.0	3661.0	916.1381192862588	1.2193798367700106	-1083.1383611509873	-1.4416571586919642	3578.8522763074984	3577.0	3421.0	3508.0	3649.0	3744.0	5997.0	3528.241134751773	3500.0	1995.0	2432.8	3150.75	3899.0	4665.349999999999	9949640.0	0.0	0.0	0.0	0.0	0.0	0.0	0.0	0.0	0.0	0.0	0.0	0.0	0.0	0.0	0.0
exp1	Position_2	4	8	8.0	0.1333333333333333	0.0022222222222222	0.1707568920046484	621644.0000000003	376124.0000000003	3483.3659155971054	3487.0	3291.0	3416.0	3556.0	3661.0	4957.962153148208	6.599047625840265	2999.8014247555143	3.992735696349589	3578.8522763074984	3577.0	3421.0	3508.0	3649.0	3744.0	5921.0	3714.875366568915	3620.5	2124.0	2719.85	3349.75	4002.0	4959.450000000001	10134180.0	0.0	0.0	0.0	0.0	0.0	0.0	0.0	0.0	0.0	0.0	0.0	0.0	0.0	0.0	0.0
exp1	Position_2	6	8	8.0	0.1333333333333333	0.0022222222222222	0.1641628873766972	442599.9999999996	266289.9999999996	3483.3659155971054	3487.0	3291.0	3416.0	3556.0	3661.0	5643.637350571585	7.511681313610778	3395.4907141520707	4.519398140536405	3578.8522763074984	3577.0	3421.0	3508.0	3649.0	3744.0	5751.0	3712.931597753956	3621.0	2294.0	2660.7	3398.0	3988.5	4917.9	7273633.0	0.0	0.0	0.0	0.0	0.0	0.0	0.0	0.0	0.0	0.0	0.0	0.0	0.0	0.0	0.0
exp1	Position_2	8	8	8.0	0.1333333333333333	0.0022222222222222	0.1216107750672552	75794.00000000001	65624.00000000001	3483.3659155971054	3487.0	3291.0	3416.0	3556.0	3661.0	66536.81998712097	88.56050740285801	57608.94364771389	76.67750399510719	3578.8522763074984	3577.0	3421.0	3508.0	3649.0	3744.0	5065.0	4157.743362831859	4189.0	3173.0	3384.6	3739.0	4620.0	4920.6	469825.0	0.0	0.0	0.0	0.0	0.0	0.0	0.0	0.0	0.0	0.0	0.0	0.0	0.0	0.0	0.0
exp1	Position_2	1	9	9.0	0.15	0.0025	0.2143751673153759	95954.00000000071	-199549.99999999927	3483.3982915312754	3487.0	3291.0	3416.0	3556.0	3662.0	635.2288915492799	0.8454896546520915	-1321.0488912255598	-1.7583160742212205	3580.3575535601763	3579.0	3420.0	3509.0	3651.0	3743.0	8901.0	3516.873599003736	3487.5	1767.0	2418.0	3146.75	3819.25	4627.45	11296198.0	0.0	0.0	0.0	0.0	0.0	0.0	0.0	0.0	0.0	0.0	0.0	0.0	0.0	0.0	0.0
exp1	Position_2	2	9	9.0	0.15	0.0025	0.1717626159986356	1600.9999999996671	-233367.00000000032	3483.3982915312754	3487.0	3291.0	3416.0	3556.0	3662.0	14.506675465507492	0.0193083850445904	-2114.54049554016	-2.814453399563952	3580.3575535601763	3579.0	3420.0	3509.0	3651.0	3743.0	5741.0	3487.626859827721	3508.0	2044.0	2408.0	3158.0	3831.0	4419.799999999999	8907399.0	0.0	0.0	0.0	0.0	0.0	0.0	0.0	0.0	0.0	0.0	0.0	0.0	0.0	0.0	0.0
exp1	Position_2	4	9	9.0	0.15	0.0025	0.1754788107288592	604424.0000000002	365684.0000000003	3483.3982915312754	3487.0	3291.0	3416.0	3556.0	3662.0	5291.548790768718	7.043051440513164	3201.4525035463	4.2611332822201256	3580.3575535601763	3579.0	3420.0	3509.0	3651.0	3743.0	6103.0	3719.918689788054	3633.0	1892.0	2726.8	3401.5	3975.0	5047.9	9653189.0	0.0	0.0	0.0	0.0	0.0	0.0	0.0	0.0	0.0	0.0	0.0	0.0	0.0	0.0	0.0
exp1	Position_2	6	9	9.0	0.15	0.0025	0.1491785478388148	564460.9999999999	382669.0	3483.3982915312754	3487.0	3291.0	3416.0	3556.0	3662.0	7689.424189051371	10.234623595627374	5212.94520790648	6.938430071723523	3580.3575535601763	3579.0	3420.0	3509.0	3651.0	3743.0	5724.0	3772.658400809717	3695.5	2272.0	2940.5	3455.75	3991.0	4924.25	7454773.0	0.0	0.0	0.0	0.0	0.0	0.0	0.0	0.0	0.0	0.0	0.0	0.0	0.0	0.0	0.0
exp1	Position_2	8	9	9.0	0.15	0.0025	0.1450517665172026	269901.00000000006	232181.0000000001	3483.3982915312754	3487.0	3291.0	3416.0	3556.0	3662.0	35467.19091208671	47.20683110398742	30510.47551939121	40.609442916309696	3580.3575535601763	3579.0	3420.0	3509.0	3651.0	3743.0	5460.0	4145.29512195122	4006.0	3111.0	3347.6	3646.25	4633.75	5268.0	1699571.0	0.0	0.0	0.0	0.0	0.0	0.0	0.0	0.0	0.0	0.0	0.0	0.0	0.0	0.0	0.0
exp1	Position_2	11	9	9.0	0.15	0.0025	0.1331010813120382	42415.99999999987	-44524.00000000013	3483.3982915312754	3487.0	3291.0	3416.0	3556.0	3662.0	1591.140167341781	2.117807562731911	-1670.2170127010063	-2.22305884390504	3580.3575535601763	3579.0	3420.0	3509.0	3651.0	3743.0	4848.0	3531.884656084656	3554.0	2147.0	2593.2	3287.0	3822.0	4260.6	3337631.0	0.0	0.0	0.0	0.0	0.0	0.0	0.0	0.0	0.0	0.0	0.0	0.0	0.0	0.0	0.0
exp1	Position_2	1	10	10.0	0.1666666666666666	0.0027777777777777	0.1900703178922936	42729.00000000039	-208100.9999999996	3487.280696439844	3491.0	3294.0	3420.0	3560.0	3666.0	344.98584613754866	0.4591761612090772	-1680.168025628244	-2.2363036421111926	3583.053284499055	3581.0	3424.0	3513.0	3653.0	3747.0	8084.0	3506.331539289559	3491.0	2090.0	2423.6	3163.0	3806.5	4521.4	9772146.0	0.0	0.0	0.0	0.0	0.0	0.0	0.0	0.0	0.0	0.0	0.0	0.0	0.0	0.0	0.0
exp1	Position_2	2	10	10.0	0.1666666666666666	0.0027777777777777	0.1646104151236185	68881.99999999959	-165208.0000000004	3487.280696439844	3491.0	3294.0	3420.0	3560.0	3666.0	623.2528248540253	0.8295495098807077	-1494.82234384142	-1.9896085396529293	3583.053284499055	3581.0	3424.0	3513.0	3653.0	3747.0	5151.0	3517.482891195694	3546.0	2101.0	2432.0	3206.0	3895.0	4413.0	9148973.0	0.0	0.0	0.0	0.0	0.0	0.0	0.0	0.0	0.0	0.0	0.0	0.0	0.0	0.0	0.0
exp1	Position_2	4	10	10.0	0.1666666666666666	0.0027777777777777	0.1637286327445569	541520.9999999998	312200.99999999977	3487.280696439844	3491.0	3294.0	3420.0	3560.0	3666.0	4908.970844535753	6.533840194077087	2830.149904869628	3.7669295233814752	3583.053284499055	3581.0	3424.0	3513.0	3653.0	3747.0	6094.0	3703.527864992151	3630.5	1924.0	2805.0	3380.0	3909.25	4966.65	9436589.0	0.0	0.0	0.0	0.0	0.0	0.0	0.0	0.0	0.0	0.0	0.0	0.0	0.0	0.0	0.0
exp1	Position_2	6	10	10.0	0.1666666666666666	0.0027777777777777	0.1744657394158755	525488.0000000002	313268.00000000023	3487.280696439844	3491.0	3294.0	3420.0	3560.0	3666.0	5394.381074001458	7.179921209495939	3215.8431216132226	4.280287194867198	3583.053284499055	3581.0	3424.0	3513.0	3653.0	3747.0	6040.0	3713.85326547922	3626.0	2168.0	2676.0	3335.25	4001.0	4965.15	8757266.0	0.0	0.0	0.0	0.0	0.0	0.0	0.0	0.0	0.0	0.0	0.0	0.0	0.0	0.0	0.0
exp1	Position_2	8	10	10.0	0.1666666666666666	0.0027777777777777	0.1606370770851496	479195.0000000001	380195.0000000001	3487.280696439844	3491.0	3294.0	3420.0	3560.0	3666.0	15200.932008442383	20.232440503236813	12060.472970189072	16.052489523321654	3583.053284499055	3581.0	3424.0	3513.0	3653.0	3747.0	6065.0	3926.6318181818174	3824.5	2549.0	3127.75	3463.0	4270.25	5152.1	4319295.0	0.0	0.0	0.0	0.0	0.0	0.0	0.0	0.0	0.0	0.0	0.0	0.0	0.0	0.0	0.0
exp1	Position_2	11	10	10.0	0.1666666666666666	0.0027777777777777	0.1815308211953171	172956.00000000035	29856.00000000035	3487.280696439844	3491.0	3294.0	3420.0	3560.0	3666.0	3014.160755436626	4.011847965486149	520.3102726376464	0.6925329728807074	3583.053284499055	3581.0	3424.0	3513.0	3653.0	3747.0	5858.0	3599.7773584905663	3608.5	2061.0	2340.9	3240.25	3976.25	4661.1	5723646.0	0.0	0.0	0.0	0.0	0.0	0.0	0.0	0.0	0.0	0.0	0.0	0.0	0.0	0.0	0.0
exp1	Position_2	1	11	11.0	0.1833333333333333	0.0030555555555555	0.2217398568606793	306342.00000000035	7542.000000000335	3487.7823861816687	3492.0	3295.0	3421.0	3561.0	3666.0	2011.530141039953	2.677346617724177	49.52295252927768	0.0659150498164685	3584.070809703844	3582.0	3426.0	3514.0	3653.0	3748.0	8906.0	3584.271686746988	3538.0	1692.0	2391.95	3197.0	3893.0	4602.199999999999	11899782.0	0.0	0.0	0.0	0.0	0.0	0.0	0.0	0.0	0.0	0.0	0.0	0.0	0.0	0.0	0.0
exp1	Position_2	2	11	11.0	0.1833333333333333	0.0030555555555555	0.1680899558931695	95304.00000000064	-164165.99999999936	3487.7823861816687	3492.0	3295.0	3421.0	3561.0	3666.0	769.3395106612777	1.0239908886901603	-1325.226539360551	-1.7638765238888934	3584.070809703844	3582.0	3426.0	3514.0	3653.0	3748.0	5636.0	3525.057232049948	3529.0	1671.0	2468.3	3215.5	3867.0	4442.700000000001	10162740.0	0.0	0.0	0.0	0.0	0.0	0.0	0.0	0.0	0.0	0.0	0.0	0.0	0.0	0.0	0.0
exp1	Position_2	4	11	11.0	0.1833333333333333	0.0030555555555555	0.1554235942032335	625372.9999999999	376163.0	3487.7823861816687	3492.0	3295.0	3421.0	3561.0	3666.0	5061.602497292331	6.736992923896092	3044.563133024571	4.052313530055704	3584.070809703844	3582.0	3426.0	3514.0	3653.0	3748.0	5927.0	3717.847959552185	3678.0	1877.0	2854.0	3383.0	3983.0	4862.799999999999	10294721.0	0.0	0.0	0.0	0.0	0.0	0.0	0.0	0.0	0.0	0.0	0.0	0.0	0.0	0.0	0.0
exp1	Position_2	6	11	11.0	0.1833333333333333	0.0030555555555555	0.1550781659289723	500014.9999999997	290044.9999999997	3487.7823861816687	3492.0	3295.0	3421.0	3561.0	3666.0	5532.868446389214	7.364247902144044	3209.4653731047247	4.271798411602388	3584.070809703844	3582.0	3426.0	3514.0	3653.0	3748.0	6412.0	3706.322760394342	3616.0	2030.0	2935.0	3391.0	3900.0	4896.800000000001	8646851.0	0.0	0.0	0.0	0.0	0.0	0.0	0.0	0.0	0.0	0.0	0.0	0.0	0.0	0.0	0.0
exp1	Position_2	8	11	11.0	0.1833333333333333	0.0030555555555555	0.1796564567411157	407005.0000000004	237265.0000000004	3487.7823861816687	3492.0	3295.0	3421.0	3561.0	3666.0	5283.959029582238	7.03294946837396	3080.302549486691	4.099882693366785	3584.070809703844	3582.0	3426.0	3514.0	3653.0	3748.0	5811.0	3707.8032873807	3635.0	2068.0	2568.75	3353.25	4021.0	5011.0	6992917.0	0.0	0.0	0.0	0.0	0.0	0.0	0.0	0.0	0.0	0.0	0.0	0.0	0.0	0.0	0.0
exp1	Position_2	11	11	11.0	0.1833333333333333	0.0030555555555555	0.2396707998670774	184556.99999999985	-29553.000000000186	3487.7823861816687	3492.0	3295.0	3421.0	3561.0	3666.0	1711.6211165050784	2.2781677060682592	-274.0808468715624	-0.3648016071860496	3584.070809703844	3582.0	3426.0	3514.0	3653.0	3748.0	6276.0	3569.577553593947	3601.0	1640.0	2195.0	3008.0	3995.5	5042.599999999998	8492025.0	0.0	0.0	0.0	0.0	0.0	0.0	0.0	0.0	0.0	0.0	0.0	0.0	0.0	0.0	0.0
exp1	Position_2	12	11	11.0	0.1833333333333333	0.0030555555555555	0.1681014997380603	207530.99999999977	56600.999999999774	3487.7823861816687	3492.0	3295.0	3421.0	3561.0	3666.0	3410.830324387797	4.539815161760158	930.2533462021248	1.238167203795028	3584.070809703844	3582.0	3426.0	3514.0	3653.0	3748.0	5476.0	3615.751341681574	3544.0	2062.0	2697.8	3229.0	3932.0	4881.399999999997	6063615.0	0.0	0.0	0.0	0.0	0.0	0.0	0.0	0.0	0.0	0.0	0.0	0.0	0.0	0.0	0.0
exp1	Position_2	1	12	12.0	0.2	0.0033333333333333	0.2114736788918128	373896.9999999998	95682.9999999998	3488.9854437560925	3494.0	3296.0	3422.0	3563.0	3668.0	2716.7288745911146	3.615966132080773	695.2309564064467	0.9253524029769804	3585.396778512917	3583.0	3425.0	3514.0	3656.0	3750.0	8702.0	3613.6087651951375	3551.5	1709.0	2486.5	3279.25	3862.0	4594.5	11296141.0	0.0	0.0	0.0	0.0	0.0	0.0	0.0	0.0	0.0	0.0	0.0	0.0	0.0	0.0	0.0
exp1	Position_2	2	12	12.0	0.2	0.0033333333333333	0.1592617911351996	-83367.99999999967	-358733.99999999965	3488.9854437560925	3494.0	3296.0	3422.0	3563.0	3668.0	-607.1127364211072	-0.8080670521764937	-2612.4169991758245	-3.4771270259030223	3585.396778512917	3583.0	3425.0	3514.0	3656.0	3750.0	5370.0	3467.054945054945	3503.5	1776.0	2472.3	3155.0	3826.0	4317.0	10727068.0	0.0	0.0	0.0	0.0	0.0	0.0	0.0	0.0	0.0	0.0	0.0	0.0	0.0	0.0	0.0
exp1	Position_2	4	12	12.0	0.2	0.0033333333333333	0.1561919182892812	602055.0000000001	351698.0000000002	3488.9854437560925	3494.0	3296.0	3422.0	3563.0	3668.0	4930.334359202886	6.562275032099041	2880.1168223217765	3.833435490510284	3585.396778512917	3583.0	3425.0	3514.0	3656.0	3750.0	5931.0	3708.025950942055	3619.0	2177.0	2890.2	3375.0	3962.0	4847.0	10430677.0	0.0	0.0	0.0	0.0	0.0	0.0	0.0	0.0	0.0	0.0	0.0	0.0	0.0	0.0	0.0
exp1	Position_2	6	12	12.0	0.2	0.0033333333333333	0.1247694761900646	359002.00000000006	158396.00000000003	3488.9854437560925	3494.0	3296.0	3422.0	3563.0	3668.0	4181.2547560561015	5.565250080310671	1844.8198849595888	2.4554552668812124	3585.396778512917	3583.0	3425.0	3514.0	3656.0	3750.0	5700.0	3653.273291925466	3604.0	2197.0	2919.9	3412.25	3845.0	4487.899999999999	8234478.0	0.0	0.0	0.0	0.0	0.0	0.0	0.0	0.0	0.0	0.0	0.0	0.0	0.0	0.0	0.0
exp1	Position_2	8	12	12.0	0.2	0.0033333333333333	0.1818962765689677	440458.9999999997	261746.9999999997	3488.9854437560925	3494.0	3296.0	3422.0	3563.0	3668.0	5197.116144060913	6.9173615877450745	3088.436288870272	4.110708700486332	3585.396778512917	3583.0	3425.0	3514.0	3656.0	3750.0	5825.0	3713.352091633466	3633.5	1899.0	2576.35	3357.75	4020.25	5114.299999999999	7456411.0	0.0	0.0	0.0	0.0	0.0	0.0	0.0	0.0	0.0	0.0	0.0	0.0	0.0	0.0	0.0
exp1	Position_2	11	12	12.0	0.2	0.0033333333333333	0.173682061409629	119536.00000000004	-101539.99999999996	3488.9854437560925	3494.0	3296.0	3422.0	3563.0	3668.0	1162.2852789520575	1.5470017062851884	-987.3046381407428	-1.3141024733653284	3585.396778512917	3583.0	3425.0	3514.0	3656.0	3750.0	6401.0	3542.122383252818	3612.0	1724.0	2347.45	3234.0	3878.0	4429.0	8798632.0	0.0	0.0	0.0	0.0	0.0	0.0	0.0	0.0	0.0	0.0	0.0	0.0	0.0	0.0	0.0
exp1	Position_2	12	12	12.0	0.2	0.0033333333333333	0.1841911973054795	479124.9999999997	319636.99999999965	3488.9854437560925	3494.0	3296.0	3422.0	3563.0	3668.0	7133.611340993484	9.494836694862329	4759.02139984583	6.3342574831948	3585.396778512917	3583.0	3425.0	3514.0	3656.0	3750.0	6143.0	3761.368861607143	3648.5	1863.0	2768.55	3389.0	4038.0	5213.099999999997	6740373.0	0.0	0.0	0.0	0.0	0.0	0.0	0.0	0.0	0.0	0.0	0.0	0.0	0.0	0.0	0.0
exp1	Position_2	14	12	12.0	0.2	0.0033333333333333	0.1753647096117257	391425.9999999998	349951.9999999998	3488.9854437560925	3494.0	3296.0	3422.0	3563.0	3668.0	45428.863517506776	60.46581734180151	40615.39510834368	54.05909088920542	3585.396778512917	3583.0	3425.0	3514.0	3656.0	3750.0	6702.0	4333.969957081545	4124.0	3401.0	3528.0	3710.25	4709.25	5992.75	2019630.0	0.0	0.0	0.0	0.0	0.0	0.0	0.0	0.0	0.0	0.0	0.0	0.0	0.0	0.0	0.0
exp1	Position_2	15	12	12.0	0.2	0.0033333333333333	0.1533633034210723	-83458.99999999994	-121550.99999999994	3488.9854437560925	3494.0	3296.0	3422.0	3563.0	3668.0	-10109.647353667722	-13.455940627731737	-14723.849380961496	-19.597443526059752	3585.396778512917	3583.0	3425.0	3514.0	3656.0	3750.0	4308.0	3299.0023364485983	3354.5	1887.0	2228.0	3040.25	3643.0	4019.85	1411973.0	0.0	0.0	0.0	0.0	0.0	0.0	0.0	0.0	0.0	0.0	0.0	0.0	0.0	0.0	0.0
exp1	Position_2	1	13	13.0	0.2166666666666666	0.0036111111111111	0.1993014713487438	397280.99999999936	139568.99999999936	3490.33473218259	3495.0	3296.0	3423.0	3564.0	3669.0	3204.340548347777	4.264977269850891	1125.7185870765263	1.4983314393988567	3587.38929584121	3586.0	3428.0	3517.0	3657.0	3751.0	8854.0	3635.2828389830506	3543.0	2010.0	2718.5	3312.75	3838.0	4562.499999999998	10295121.0	0.0	0.0	0.0	0.0	0.0	0.0	0.0	0.0	0.0	0.0	0.0	0.0	0.0	0.0	0.0
exp1	Position_2	2	13	13.0	0.2166666666666666	0.0036111111111111	0.1686344961413071	96808.00000000007	-175554.9999999999	3490.33473218259	3495.0	3296.0	3423.0	3564.0	3669.0	748.411250634635	0.9961353745946993	-1357.19503662056	-1.8064265937419648	3587.38929584121	3586.0	3428.0	3517.0	3657.0	3751.0	5670.0	3527.344804543936	3531.0	1835.0	2500.0	3207.0	3857.0	4550.4	10557343.0	0.0	0.0	0.0	0.0	0.0	0.0	0.0	0.0	0.0	0.0	0.0	0.0	0.0	0.0	0.0
exp1	Position_2	4	13	13.0	0.2166666666666666	0.0036111111111111	0.1558699316612027	477136.0000000006	182751.00000000047	3490.33473218259	3495.0	3296.0	3423.0	3564.0	3669.0	3359.468089576108	4.4714520272258	1286.7319859288014	1.7126402732712345	3587.38929584121	3586.0	3428.0	3517.0	3657.0	3751.0	5617.0	3642.4918083462135	3590.0	2179.0	2666.5	3330.0	3956.0	4637.299999999999	11783461.0	0.0	0.0	0.0	0.0	0.0	0.0	0.0	0.0	0.0	0.0	0.0	0.0	0.0	0.0	0.0
exp1	Position_2	6	13	13.0	0.2166666666666666	0.0036111111111111	0.1372044149492751	459595.00000000047	232823.00000000044	3490.33473218259	3495.0	3296.0	3423.0	3564.0	3669.0	4708.211503369813	6.26662951098522	2385.099765770017	3.174567788239892	3587.38929584121	3586.0	3428.0	3517.0	3657.0	3751.0	5981.0	3679.428170144464	3616.5	2081.0	2915.2	3417.0	3896.0	4614.9	9169135.0	0.0	0.0	0.0	0.0	0.0	0.0	0.0	0.0	0.0	0.0	0.0	0.0	0.0	0.0	0.0
exp1	Position_2	8	13	13.0	0.2166666666666666	0.0036111111111111	0.1972578257692828	398008.0000000003	187616.0000000003	3490.33473218259	3495.0	3296.0	3423.0	3564.0	3669.0	4192.660623236352	5.580431289527584	1976.367850618862	2.6305456091737054	3587.38929584121	3586.0	3428.0	3517.0	3657.0	3751.0	5950.0	3667.148788927336	3624.5	2005.0	2463.0	3252.0	3975.25	5083.45	8478448.0	0.0	0.0	0.0	0.0	0.0	0.0	0.0	0.0	0.0	0.0	0.0	0.0	0.0	0.0	0.0
exp1	Position_2	11	13	13.0	0.2166666666666666	0.0036111111111111	0.1574308083279167	205747.9999999996	-26666.00000000044	3490.33473218259	3495.0	3296.0	3423.0	3564.0	3669.0	1928.0562431221936	2.56624285959564	-249.8860148292929	-0.3325982857377889	3587.38929584121	3586.0	3428.0	3517.0	3657.0	3751.0	6415.0	3575.5591229444008	3624.0	1746.0	2586.15	3240.0	3900.75	4405.75	9131978.0	0.0	0.0	0.0	0.0	0.0	0.0	0.0	0.0	0.0	0.0	0.0	0.0	0.0	0.0	0.0
exp1	Position_2	12	13	13.0	0.2166666666666666	0.0036111111111111	0.1878928783809025	517239.0000000004	322044.00000000035	3490.33473218259	3495.0	3296.0	3423.0	3564.0	3669.0	6113.950986471431	8.137668762993474	3806.675891584367	5.066685611698793	3587.38929584121	3586.0	3428.0	3517.0	3657.0	3751.0	6404.0	3736.137062937063	3656.0	1783.0	2704.6	3366.0	3976.0	5266.599999999999	8014014.0	0.0	0.0	0.0	0.0	0.0	0.0	0.0	0.0	0.0	0.0	0.0	0.0	0.0	0.0	0.0
exp1	Position_2	14	13	13.0	0.2166666666666666	0.0036111111111111	0.2032519546693781	274129.0	119429.0	3490.33473218259	3495.0	3296.0	3423.0	3564.0	3669.0	4078.843255127793	5.428940372575092	1777.0180138425965	2.365210976424496	3587.38929584121	3586.0	3428.0	3517.0	3657.0	3751.0	6285.0	3656.252352941177	3573.0	1813.0	2559.95	3188.75	3992.25	5169.1	6215629.0	0.0	0.0	0.0	0.0	0.0	0.0	0.0	0.0	0.0	0.0	0.0	0.0	0.0	0.0	0.0
exp1	Position_2	15	13	13.0	0.2166666666666666	0.0036111111111111	0.1687299259024608	-43085.00000000025	-226996.00000000023	3490.33473218259	3495.0	3296.0	3423.0	3564.0	3669.0	-519.75574896219	-0.6917949018686749	-2738.3654634193044	-3.644764431811094	3587.38929584121	3586.0	3428.0	3517.0	3657.0	3751.0	5546.0	3473.681345868382	3524.0	2008.0	2407.0	3146.0	3728.0	4604.0	7020310.0	0.0	0.0	0.0	0.0	0.0	0.0	0.0	0.0	0.0	0.0	0.0	0.0	0.0	0.0	0.0
exp1	Position_2	1	14	14.0	0.2333333333333333	0.0038888888888888	0.1912939168843434	371404.0000000001	119764.00000000007	3491.83889647895	3497.0	3297.0	3424.0	3566.0	3672.0	3053.083079156704	4.063653578357573	984.505933948271	1.3103773980851483	3589.27563799622	3587.0	3430.0	3518.0	3660.0	3755.0	8909.0	3629.834048640916	3538.0	2186.0	2852.75	3307.75	3811.0	4478.25	10149016.0	0.0	0.0	0.0	0.0	0.0	0.0	0.0	0.0	0.0	0.0	0.0	0.0	0.0	0.0	0.0
exp1	Position_2	2	14	14.0	0.2333333333333333	0.0038888888888888	0.1676132756386984	145371.99999999962	-132458.00000000038	3491.83889647895	3497.0	3297.0	3424.0	3566.0	3672.0	1067.2317154565008	1.4204854132726026	-972.425078873084	-1.2942977799800746	3589.27563799622	3587.0	3430.0	3518.0	3660.0	3755.0	6078.0	3544.091674765144	3568.0	1758.0	2428.3	3245.0	3867.5	4460.4	10940611.0	0.0	0.0	0.0	0.0	0.0	0.0	0.0	0.0	0.0	0.0	0.0	0.0	0.0	0.0	0.0
exp1	Position_2	4	14	14.0	0.2333333333333333	0.0038888888888888	0.1471901740226373	353046.0000000007	54336.00000000072	3491.83889647895	3497.0	3297.0	3424.0	3566.0	3672.0	2428.568995927425	3.2324253335794024	373.7720437640252	0.4974905902499175	3589.27563799622	3587.0	3430.0	3518.0	3660.0	3755.0	5780.0	3603.371196143417	3580.0	1939.0	2702.9	3328.5	3869.0	4545.1	11959589.0	0.0	0.0	0.0	0.0	0.0	0.0	0.0	0.0	0.0	0.0	0.0	0.0	0.0	0.0	0.0
exp1	Position_2	6	14	14.0	0.2333333333333333	0.0038888888888888	0.1307266694400777	483090.9999999999	264120.9999999999	3491.83889647895	3497.0	3297.0	3424.0	3566.0	3672.0	5171.495016547595	6.883259867024848	2827.418509691894	3.7632940363999112	3589.27563799622	3587.0	3430.0	3518.0	3660.0	3755.0	5810.0	3695.557747636664	3687.0	2212.0	2975.6	3394.0	3932.0	4560.200000000001	8991292.0	0.0	0.0	0.0	0.0	0.0	0.0	0.0	0.0	0.0	0.0	0.0	0.0	0.0	0.0	0.0
exp1	Position_2	8	14	14.0	0.2333333333333333	0.0038888888888888	0.1810383316489827	326556.0000000004	93456.0000000004	3491.83889647895	3497.0	3297.0	3424.0	3566.0	3672.0	2940.508480817248	3.913816787967756	841.5345624739937	1.1200825026528856	3589.27563799622	3587.0	3430.0	3518.0	3660.0	3755.0	5858.0	3623.083397683398	3566.0	1835.0	2487.8	3290.0	3956.0	4846.099999999999	9383786.0	0.0	0.0	0.0	0.0	0.0	0.0	0.0	0.0	0.0	0.0	0.0	0.0	0.0	0.0	0.0
exp1	Position_2	11	14	14.0	0.2333333333333333	0.0038888888888888	0.1813105236694562	200403.0000000001	-30536.99999999984	3491.83889647895	3497.0	3297.0	3424.0	3566.0	3672.0	1878.5395824852485	2.5003361842878657	-286.24802637860546	-0.3809961231099238	3589.27563799622	3587.0	3430.0	3518.0	3660.0	3755.0	6534.0	3575.0993764614186	3593.0	1687.0	2351.0	3287.25	3918.75	4593.75	9173705.0	0.0	0.0	0.0	0.0	0.0	0.0	0.0	0.0	0.0	0.0	0.0	0.0	0.0	0.0	0.0
exp1	Position_2	12	14	14.0	0.2333333333333333	0.0038888888888888	0.1929740210039937	454084.0000000002	260494.00000000023	3491.83889647895	3497.0	3297.0	3424.0	3566.0	3672.0	5329.336072099231	7.093346311964077	3057.275902179812	4.06923422580133	3589.27563799622	3587.0	3430.0	3518.0	3660.0	3755.0	6370.0	3708.103672710368	3643.0	1687.0	2523.0	3393.0	3960.5	5137.0	7976131.0	0.0	0.0	0.0	0.0	0.0	0.0	0.0	0.0	0.0	0.0	0.0	0.0	0.0	0.0	0.0
exp1	Position_2	14	14	14.0	0.2333333333333333	0.0038888888888888	0.1631632941799877	499118.0000000002	350888.00000000023	3491.83889647895	3497.0	3297.0	3424.0	3566.0	3672.0	8669.317315450162	11.538861346864165	6094.669825940313	8.112005538326557	3589.27563799622	3587.0	3430.0	3518.0	3660.0	3755.0	5811.0	3800.046751669703	3674.0	2206.0	2814.1	3470.0	4091.5	5079.899999999999	6258677.0	0.0	0.0	0.0	0.0	0.0	0.0	0.0	0.0	0.0	0.0	0.0	0.0	0.0	0.0	0.0
exp1	Position_2	15	14	14.0	0.2333333333333333	0.0038888888888888	0.1936875451347392	-47397.99999999998	-274558.0	3491.83889647895	3497.0	3297.0	3424.0	3566.0	3672.0	-413.07968810948034	-0.5498090648737183	-2392.808409805535	-3.184827993451167	3589.27563799622	3587.0	3430.0	3518.0	3660.0	3755.0	5894.0	3478.2210776545166	3469.0	1744.0	2347.0	3093.75	3821.0	4760.7	8779030.0	0.0	0.0	0.0	0.0	0.0	0.0	0.0	0.0	0.0	0.0	0.0	0.0	0.0	0.0	0.0
exp1	Position_2	17	14	14.0	0.2333333333333333	0.0038888888888888	0.1610259470501522	210885.0000000001	135105.00000000015	3491.83889647895	3497.0	3297.0	3424.0	3566.0	3672.0	9880.249477516354	13.150612054574266	6329.85326438508	8.42503469489654	3589.27563799622	3587.0	3430.0	3518.0	3660.0	3755.0	5777.0	3747.457244655582	3647.0	2519.0	2891.1	3381.0	3973.5	5052.349999999997	3155359.0	0.0	0.0	0.0	0.0	0.0	0.0	0.0	0.0	0.0	0.0	0.0	0.0	0.0	0.0	0.0
exp1	Position_2	18	14	14.0	0.2333333333333333	0.0038888888888888	0.1371315617435117	63482.00000000003	52682.00000000003	3491.83889647895	3497.0	3297.0	3424.0	3566.0	3672.0	52955.95477043301	70.48437579944633	43946.71890009691	58.49308285602898	3589.27563799622	3587.0	3430.0	3518.0	3660.0	3755.0	5158.0	4026.016666666667	3933.0	3175.0	3242.8	3564.0	4428.75	5014.45	483122.0	0.0	0.0	0.0	0.0	0.0	0.0	0.0	0.0	0.0	0.0	0.0	0.0	0.0	0.0	0.0
exp1	Position_2	19	14	14.0	0.2333333333333333	0.0038888888888888	0.1247791418756932	16040.999999999964	-30669.00000000004	3491.83889647895	3497.0	3297.0	3424.0	3566.0	3672.0	1527.7168840549314	2.033391172677113	-2920.86211065899	-3.887667469287115	3589.27563799622	3587.0	3430.0	3518.0	3660.0	3755.0	4815.0	3527.907514450867	3589.0	2355.0	2719.0	3281.5	3865.5	4156.1	1830984.0	0.0	0.0	0.0	0.0	0.0	0.0	0.0	0.0	0.0	0.0	0.0	0.0	0.0	0.0	0.0
exp1	Position_2	1	15	15.0	0.25	0.0041666666666666	0.2169634090019764	303302.0000000002	19473.000000000164	3494.412646170901	3500.0	3299.0	3427.0	3569.0	3675.0	2054.259344083751	2.7342191869754724	131.8903014399615	0.1755459912165887	3593.028631064902	3591.0	3433.0	3522.0	3664.0	3758.0	9169.0	3597.243347226676	3520.0	1638.0	2550.8	3288.5	3817.5	4575.599999999999	11219802.0	0.0	0.0	0.0	0.0	0.0	0.0	0.0	0.0	0.0	0.0	0.0	0.0	0.0	0.0	0.0
exp1	Position_2	2	15	15.0	0.25	0.0041666666666666	0.1656713710277816	363011.9999999999	92559.9999999999	3494.412646170901	3500.0	3299.0	3427.0	3569.0	3675.0	2693.967786870837	3.585671124325084	686.9019711545748	0.914266523606739	3593.028631064902	3591.0	3433.0	3522.0	3664.0	3758.0	6717.0	3622.14401076716	3620.0	1724.0	2567.55	3324.0	3892.0	4542.0	10765012.0	0.0	0.0	0.0	0.0	0.0	0.0	0.0	0.0	0.0	0.0	0.0	0.0	0.0	0.0	0.0
exp1	Position_2	4	15	15.0	0.25	0.0041666666666666	0.1200734746047844	363865.00000000006	117619.00000000007	3494.412646170901	3500.0	3299.0	3427.0	3569.0	3675.0	3155.7191035244573	4.200262126791053	1020.0830671744832	1.357730562409237	3593.028631064902	3591.0	3433.0	3522.0	3664.0	3758.0	5264.0	3634.4660014781966	3655.0	2314.0	2877.75	3370.0	3885.0	4345.75	9834865.0	0.0	0.0	0.0	0.0	0.0	0.0	0.0	0.0	0.0	0.0	0.0	0.0	0.0	0.0	0.0
exp1	Position_2	6	15	15.0	0.25	0.0041666666666666	0.1617835831952247	559503.9999999998	299334.99999999977	3494.412646170901	3500.0	3299.0	3427.0	3569.0	3675.0	4623.0344359171095	6.153258834205672	2473.326397800994	3.2919974354731227	3593.028631064902	3591.0	3433.0	3522.0	3664.0	3758.0	6600.0	3695.69919552291	3613.0	1963.0	2877.7	3366.0	3942.0	4825.1	10566004.0	0.0	0.0	0.0	0.0	0.0	0.0	0.0	0.0	0.0	0.0	0.0	0.0	0.0	0.0	0.0
exp1	Position_2	8	15	15.0	0.25	0.0041666666666666	0.173720021357185	377028.0000000005	154260.00000000052	3494.412646170901	3500.0	3299.0	3427.0	3569.0	3675.0	3806.615256654519	5.066604906607164	1557.4664732898543	2.0729878759487965	3593.028631064902	3591.0	3433.0	3522.0	3664.0	3758.0	5817.0	3654.014705882353	3601.0	1827.0	2566.35	3351.75	3902.0	4861.6	8945028.0	0.0	0.0	0.0	0.0	0.0	0.0	0.0	0.0	0.0	0.0	0.0	0.0	0.0	0.0	0.0
exp1	Position_2	11	15	15.0	0.25	0.0041666666666666	0.1526821251678931	272649.0000000005	38233.00000000053	3494.412646170901	3500.0	3299.0	3427.0	3569.0	3675.0	2453.411192988299	3.265490297867425	344.0367290601569	0.4579128863790688	3593.028631064902	3591.0	3433.0	3522.0	3664.0	3758.0	6510.0	3605.8420031055903	3641.0	1737.0	2571.25	3344.0	3907.0	4349.75	9288649.0	0.0	0.0	0.0	0.0	0.0	0.0	0.0	0.0	0.0	0.0	0.0	0.0	0.0	0.0	0.0
exp1	Position_2	12	15	15.0	0.25	0.0041666666666666	0.1793336978043091	447882.0000000001	215741.0000000001	3494.412646170901	3500.0	3299.0	3427.0	3569.0	3675.0	4111.847245135805	5.472868683275755	1980.6423042516644	2.636234906958965	3593.028631064902	3591.0	3433.0	3522.0	3664.0	3758.0	6274.0	3675.5711485691886	3640.0	1741.0	2686.5	3329.5	3909.0	4953.0	9376382.0	0.0	0.0	0.0	0.0	0.0	0.0	0.0	0.0	0.0	0.0	0.0	0.0	0.0	0.0	0.0
exp1	Position_2	14	15	15.0	0.25	0.0041666666666666	0.1871575451530018	249604.00000000032	41032.00000000032	3494.412646170901	3500.0	3299.0	3427.0	3569.0	3675.0	2777.2496591750187	3.69651929636195	456.547603464969	0.6076648602118736	3593.028631064902	3591.0	3433.0	3522.0	3664.0	3758.0	5858.0	3608.902268760908	3553.5	1785.0	2574.55	3226.5	3909.25	4932.45	8271604.0	0.0	0.0	0.0	0.0	0.0	0.0	0.0	0.0	0.0	0.0	0.0	0.0	0.0	0.0	0.0
exp1	Position_2	15	15	15.0	0.25	0.0041666666666666	0.2156521550108978	308895.99999999994	93498.99999999994	3494.412646170901	3500.0	3299.0	3427.0	3569.0	3675.0	2889.1259322361216	3.845426615806277	874.5026984426636	1.1639630916271853	3593.028631064902	3591.0	3433.0	3522.0	3664.0	3758.0	6014.0	3630.501056189269	3547.0	2064.0	2362.9	3183.5	4013.0	5223.7	8593396.0	0.0	0.0	0.0	0.0	0.0	0.0	0.0	0.0	0.0	0.0	0.0	0.0	0.0	0.0	0.0
exp1	Position_2	17	15	15.0	0.25	0.0041666666666666	0.1698392023256278	272990.9999999998	112921.99999999984	3494.412646170901	3500.0	3299.0	3427.0	3569.0	3675.0	3870.515963755885	5.151656747759083	1601.028618742895	2.1309690915467936	3593.028631064902	3591.0	3433.0	3522.0	3664.0	3758.0	5658.0	3655.1967026719726	3605.0	2289.0	2664.7	3311.0	3884.0	4998.299999999999	6429491.0	0.0	0.0	0.0	0.0	0.0	0.0	0.0	0.0	0.0	0.0	0.0	0.0	0.0	0.0	0.0
exp1	Position_2	18	15	15.0	0.25	0.0041666666666666	0.1675878208517874	201692.99999999988	143270.99999999988	3494.412646170901	3500.0	3299.0	3427.0	3569.0	3675.0	13506.94551328632	17.97774447818409	9594.550086686417	12.77034616537962	3593.028631064902	3591.0	3433.0	3522.0	3664.0	3758.0	5463.0	3814.163551401869	3729.5	2372.0	2825.0	3364.75	4251.0	4958.299999999997	2448693.0	0.0	0.0	0.0	0.0	0.0	0.0	0.0	0.0	0.0	0.0	0.0	0.0	0.0	0.0	0.0
exp1	Position_2	19	15	15.0	0.25	0.0041666666666666	0.1673184484911634	-159321.0	-311655.0	3494.412646170901	3500.0	3299.0	3427.0	3569.0	3675.0	-2572.0740145552422	-3.4234305133730274	-5031.350085715091	-6.6967269640867855	3593.028631064902	3591.0	3433.0	3522.0	3664.0	3758.0	5374.0	3404.826164874552	3415.0	1882.0	2454.25	3015.0	3783.75	4271.049999999999	5699679.0	0.0	0.0	0.0	0.0	0.0	0.0	0.0	0.0	0.0	0.0	0.0	0.0	0.0	0.0	0.0
exp1	Position_2	1	16	16.0	0.2666666666666666	0.0044444444444444	0.2146475155886484	481713.00000000047	197133.00000000044	3496.263890839706	3501.0	3300.0	3429.0	3571.0	3678.0	3276.106433331139	4.360497662763746	1340.6918424910025	1.784460842355524	3593.827032136106	3591.0	3434.0	3524.0	3665.0	3759.0	8982.0	3653.34440227704	3562.0	1562.0	2734.3	3295.25	3860.75	4834.099999999997	11551875.0	0.0	0.0	0.0	0.0	0.0	0.0	0.0	0.0	0.0	0.0	0.0	0.0	0.0	0.0	0.0
exp1	Position_2	2	16	16.0	0.2666666666666666	0.0044444444444444	0.1716051408285201	486514.9999999999	217594.99999999988	3496.263890839706	3501.0	3300.0	3429.0	3571.0	3678.0	3664.106302777689	4.876925488997104	1638.7803273340205	2.1812166156815813	3593.827032136106	3591.0	3434.0	3524.0	3665.0	3759.0	6298.0	3663.822958500669	3582.0	1647.0	2653.7	3353.0	3916.0	4891.0	10947503.0	0.0	0.0	0.0	0.0	0.0	0.0	0.0	0.0	0.0	0.0	0.0	0.0	0.0	0.0	0.0
exp1	Position_2	4	16	16.0	0.2666666666666666	0.0044444444444444	0.1500772834016846	388630.0000000005	122410.00000000055	3496.263890839706	3501.0	3300.0	3429.0	3571.0	3678.0	2957.617816218209	3.936589313386437	931.5853044882592	1.239940040273873	3593.827032136106	3591.0	3434.0	3524.0	3665.0	3759.0	5839.0	3632.3826910074376	3649.5	1670.0	2731.7	3321.0	3952.75	4432.0	10744588.0	0.0	0.0	0.0	0.0	0.0	0.0	0.0	0.0	0.0	0.0	0.0	0.0	0.0	0.0	0.0
exp1	Position_2	6	16	16.0	0.2666666666666666	0.0044444444444444	0.1839757339890205	464663.9999999994	200063.99999999945	3496.263890839706	3501.0	3300.0	3429.0	3571.0	3678.0	3646.6506813184105	4.853692056834804	1570.0883259888549	2.089787561891166	3593.827032136106	3591.0	3434.0	3524.0	3665.0	3759.0	6519.0	3659.048979591837	3564.0	1690.0	2609.6000000000004	3276.75	3987.5	4891.249999999998	10757604.0	0.0	0.0	0.0	0.0	0.0	0.0	0.0	0.0	0.0	0.0	0.0	0.0	0.0	0.0	0.0
exp1	Position_2	8	16	16.0	0.2666666666666666	0.0044444444444444	0.1831322760936946	377828.0	117457.99999999996	3496.263890839706	3501.0	3300.0	3429.0	3571.0	3678.0	2664.687733130569	3.546699372796787	828.3898804695532	1.1025869309049752	3593.827032136106	3591.0	3434.0	3524.0	3665.0	3759.0	5945.0	3631.6007604562737	3561.0	1978.0	2598.0	3242.0	3890.0	4985.200000000001	10506221.0	0.0	0.0	0.0	0.0	0.0	0.0	0.0	0.0	0.0	0.0	0.0	0.0	0.0	0.0	0.0
exp1	Position_2	11	16	16.0	0.2666666666666666	0.0044444444444444	0.135681342701419	304275.9999999997	77745.99999999971	3496.263890839706	3501.0	3300.0	3429.0	3571.0	3678.0	2782.018443343911	3.7028665480907454	710.8375484632869	0.9461247770046348	3593.827032136106	3591.0	3434.0	3524.0	3665.0	3759.0	6401.0	3621.8883591577273	3637.0	1716.0	2857.2	3372.0	3882.0	4301.4	9116293.0	0.0	0.0	0.0	0.0	0.0	0.0	0.0	0.0	0.0	0.0	0.0	0.0	0.0	0.0	0.0
exp1	Position_2	12	16	16.0	0.2666666666666666	0.0044444444444444	0.1484666078571351	400732.9999999997	201382.9999999997	3496.263890839706	3501.0	3300.0	3429.0	3571.0	3678.0	4794.223163378231	6.381111030456426	2409.272616207294	3.2067418521719087	3593.827032136106	3591.0	3434.0	3524.0	3665.0	3759.0	6262.0	3681.917832957112	3637.0	2263.0	2822.4	3388.5	3879.0	4686.9	8155448.0	0.0	0.0	0.0	0.0	0.0	0.0	0.0	0.0	0.0	0.0	0.0	0.0	0.0	0.0	0.0
exp1	Position_2	14	16	16.0	0.2666666666666666	0.0044444444444444	0.160665141874693	485338.9999999997	301468.99999999965	3496.263890839706	3501.0	3300.0	3429.0	3571.0	3678.0	6071.6767527092925	8.081401757856067	3771.430523742202	5.019774027100872	3593.827032136106	3591.0	3434.0	3524.0	3665.0	3759.0	6002.0	3738.5619187469406	3616.0	2372.0	2902.4	3417.5	3934.0	5007.0	7637882.0	0.0	0.0	0.0	0.0	0.0	0.0	0.0	0.0	0.0	0.0	0.0	0.0	0.0	0.0	0.0
exp1	Position_2	15	16	16.0	0.2666666666666666	0.0044444444444444	0.2131420058881011	185346.0	-72864.00000000006	3496.263890839706	3501.0	3300.0	3429.0	3571.0	3678.0	1414.0890556786137	1.8821525331082345	-555.9126442057914	-0.7399197294379083	3593.827032136106	3591.0	3434.0	3524.0	3665.0	3759.0	5802.0	3565.602997560125	3567.0	1735.0	2356.2	3117.0	3923.0	5068.599999999999	10229715.0	0.0	0.0	0.0	0.0	0.0	0.0	0.0	0.0	0.0	0.0	0.0	0.0	0.0	0.0	0.0
exp1	Position_2	17	16	16.0	0.2666666666666666	0.0044444444444444	0.1874166058309619	385386.9999999997	200796.99999999965	3496.263890839706	3501.0	3300.0	3429.0	3571.0	3678.0	4468.004538215271	5.9469140403645255	2327.950624333491	3.0985022809878764	3593.827032136106	3591.0	3434.0	3524.0	3665.0	3759.0	5813.0	3688.9019990248657	3667.0	1991.0	2513.5	3287.5	4020.0	5035.0	7565938.0	0.0	0.0	0.0	0.0	0.0	0.0	0.0	0.0	0.0	0.0	0.0	0.0	0.0	0.0	0.0
exp1	Position_2	18	16	16.0	0.2666666666666666	0.0044444444444444	0.1797106880167445	266243.0	148973.0	3496.263890839706	3501.0	3300.0	3429.0	3571.0	3678.0	6129.265986132181	8.158053027541932	3429.5554878515845	4.5647383543304585	3593.827032136106	3591.0	3434.0	3524.0	3665.0	3759.0	5462.0	3705.3307751343054	3641.0	2222.0	2592.6000000000004	3278.0	4119.5	4955.599999999999	4828046.0	0.0	0.0	0.0	0.0	0.0	0.0	0.0	0.0	0.0	0.0	0.0	0.0	0.0	0.0	0.0
exp1	Position_2	19	16	16.0	0.2666666666666666	0.0044444444444444	0.1689970995817735	-278517.9999999998	-471387.9999999998	3496.263890839706	3501.0	3300.0	3429.0	3571.0	3678.0	-3419.230602530218	-4.55099593196772	-5787.002187526533	-7.7024999115978146	3593.827032136106	3591.0	3434.0	3524.0	3665.0	3759.0	5362.0	3371.0335977601494	3398.0	1724.0	2318.1	3023.0	3756.5	4182.0	7224125.0	0.0	0.0	0.0	0.0	0.0	0.0	0.0	0.0	0.0	0.0	0.0	0.0	0.0	0.0	0.0
exp1	Position_2	21	16	16.0	0.2666666666666666	0.0044444444444444	0.1851591300006593	-54376.00000000021	-187576.0000000002	3496.263890839706	3501.0	3300.0	3429.0	3571.0	3678.0	-1063.4316842657104	-1.4154275717576603	-3668.4247022183386	-4.882673278652608	3593.827032136106	3591.0	3434.0	3524.0	3665.0	3759.0	5483.0	3464.25945945946	3442.0	1832.0	2321.75	3119.0	3797.0	4622.25	5127104.0	0.0	0.0	0.0	0.0	0.0	0.0	0.0	0.0	0.0	0.0	0.0	0.0	0.0	0.0	0.0
exp1	Position_2	1	17	17.0	0.2833333333333333	0.0047222222222222	0.2279608483341187	303571.0000000006	13787.000000000608	3495.7924067724493	3502.0	3298.0	3429.0	3572.0	3678.0	1987.312670928242	2.645113165005489	90.25591968300274	0.1201306290980766	3592.2692580340263	3590.0	3433.0	3521.0	3663.0	3758.0	8954.0	3594.1867597935016	3480.0	1645.0	2641.8	3188.0	3844.0	4684.999999999996	11835657.0	0.0	0.0	0.0	0.0	0.0	0.0	0.0	0.0	0.0	0.0	0.0	0.0	0.0	0.0	0.0
exp1	Position_2	2	17	17.0	0.2833333333333333	0.0047222222222222	0.1754183924639563	588988.0000000005	325164.0000000005	3495.7924067724493	3502.0	3298.0	3429.0	3572.0	3678.0	4397.613279245837	5.853223274676208	2427.8007774907032	3.231402834840126	3592.2692580340263	3590.0	3433.0	3521.0	3663.0	3758.0	6063.0	3698.460306871248	3566.5	1832.0	2759.85	3363.25	3949.75	5033.6	11087984.0	0.0	0.0	0.0	0.0	0.0	0.0	0.0	0.0	0.0	0.0	0.0	0.0	0.0	0.0	0.0
exp1	Position_2	4	17	17.0	0.2833333333333333	0.0047222222222222	0.1707843537738256	479998.9999999996	196198.9999999996	3495.7924067724493	3502.0	3298.0	3429.0	3572.0	3678.0	2980.133867685595	3.9665581778895262	1218.12604756686	1.6213257693114906	3592.2692580340263	3590.0	3433.0	3521.0	3663.0	3758.0	6850.0	3650.836899224806	3597.0	1772.0	2676.6	3329.0	3925.0	4806.799999999999	11773949.0	0.0	0.0	0.0	0.0	0.0	0.0	0.0	0.0	0.0	0.0	0.0	0.0	0.0	0.0	0.0
exp1	Position_2	6	17	17.0	0.2833333333333333	0.0047222222222222	0.1447107078888578	208572.00000000047	-10195.99999999944	3495.7924067724493	3502.0	3298.0	3429.0	3572.0	3678.0	1983.4165135942224	2.63992737959391	-96.95891477573944	-0.1290523155665092	3592.2692580340263	3590.0	3433.0	3521.0	3663.0	3758.0	5621.0	3585.8986323411104	3582.0	2134.0	2644.75	3316.0	3842.0	4464.5	8914544.0	0.0	0.0	0.0	0.0	0.0	0.0	0.0	0.0	0.0	0.0	0.0	0.0	0.0	0.0	0.0
exp1	Position_2	8	17	17.0	0.2833333333333333	0.0047222222222222	0.1707070618882075	507155.0000000004	333003.0000000004	3495.7924067724493	3502.0	3298.0	3429.0	3572.0	3678.0	6504.322723534018	8.657253545023778	4270.802772140666	5.684438489719226	3592.2692580340263	3590.0	3433.0	3521.0	3663.0	3758.0	5924.0	3758.268317331986	3605.0	2233.0	2896.6	3401.0	3964.0	5242.699999999999	7437613.0	0.0	0.0	0.0	0.0	0.0	0.0	0.0	0.0	0.0	0.0	0.0	0.0	0.0	0.0	0.0
exp1	Position_2	11	17	17.0	0.2833333333333333	0.0047222222222222	0.1546931905520826	388655.0000000003	160999.0000000003	3495.7924067724493	3502.0	3298.0	3429.0	3572.0	3678.0	3633.540275628537	4.836242106861583	1505.1815899343103	2.003396696202567	3592.2692580340263	3590.0	3433.0	3521.0	3663.0	3758.0	6595.0	3652.2338616157713	3586.0	1722.0	2834.6	3328.0	3976.0	4525.7	9448329.0	0.0	0.0	0.0	0.0	0.0	0.0	0.0	0.0	0.0	0.0	0.0	0.0	0.0	0.0	0.0
exp1	Position_2	12	17	17.0	0.2833333333333333	0.0047222222222222	0.1606868314036507	359994.00000000035	125474.00000000036	3495.7924067724493	3502.0	3298.0	3429.0	3572.0	3678.0	2905.4044382162506	3.867093307265829	1012.6633123906136	1.3478548687919063	3592.2692580340263	3590.0	3433.0	3521.0	3663.0	3758.0	6116.0	3637.082176360225	3627.0	1862.0	2707.0	3323.0	3894.0	4656.999999999998	9692824.0	0.0	0.0	0.0	0.0	0.0	0.0	0.0	0.0	0.0	0.0	0.0	0.0	0.0	0.0	0.0
exp1	Position_2	14	17	17.0	0.2833333333333333	0.0047222222222222	0.1317125492089535	504299.00000000047	308763.00000000047	3495.7924067724493	3502.0	3298.0	3429.0	3572.0	3678.0	5802.080509486755	7.722569158126871	3552.3921014133675	4.728233886981192	3592.2692580340263	3590.0	3433.0	3521.0	3663.0	3758.0	5725.0	3728.9572457245727	3613.5	2461.0	3128.0	3432.0	3936.0	4685.799999999999	8285743.0	0.0	0.0	0.0	0.0	0.0	0.0	0.0	0.0	0.0	0.0	0.0	0.0	0.0	0.0	0.0
exp1	Position_2	15	17	17.0	0.2833333333333333	0.0047222222222222	0.2132527802241961	7247.000000000062	-228593.0	3495.7924067724493	3502.0	3298.0	3429.0	3572.0	3678.0	61.71151863774387	0.0821380313068371	-1946.5739174772543	-2.590889884162225	3592.2692580340263	3590.0	3433.0	3521.0	3663.0	3758.0	5984.0	3504.704104477612	3499.0	1872.0	2296.95	3043.75	3907.25	4909.399999999998	9392607.0	0.0	0.0	0.0	0.0	0.0	0.0	0.0	0.0	0.0	0.0	0.0	0.0	0.0	0.0	0.0
exp1	Position_2	17	17	17.0	0.2833333333333333	0.0047222222222222	0.2281926901802178	409975.0	214439.0	3495.7924067724493	3502.0	3298.0	3429.0	3572.0	3678.0	4248.850517638499	5.655220038976842	2222.3775990045297	2.9579845842750285	3592.2692580340263	3590.0	3433.0	3521.0	3663.0	3758.0	5954.0	3686.507200720072	3652.5	2022.0	2336.05	3168.0	4082.75	5419.9	8191419.0	0.0	0.0	0.0	0.0	0.0	0.0	0.0	0.0	0.0	0.0	0.0	0.0	0.0	0.0	0.0
exp1	Position_2	18	17	17.0	0.2833333333333333	0.0047222222222222	0.204995391180473	293316.0000000001	129196.00000000016	3495.7924067724493	3502.0	3298.0	3429.0	3572.0	3678.0	3965.977471956228	5.27871601517374	1746.8819480248512	2.325099872821077	3592.2692580340263	3590.0	3433.0	3521.0	3663.0	3758.0	5788.0	3659.27399463807	3597.0	2117.0	2401.4	3204.0	4056.0	5098.0	6824546.0	0.0	0.0	0.0	0.0	0.0	0.0	0.0	0.0	0.0	0.0	0.0	0.0	0.0	0.0	0.0
exp1	Position_2	19	17	17.0	0.2833333333333333	0.0047222222222222	0.1438114481741821	117093.00000000023	-79058.99999999975	3495.7924067724493	3502.0	3298.0	3429.0	3572.0	3678.0	1330.435303096737	1.7708093884217568	-898.2849925061649	-1.1956173250257056	3592.2692580340263	3590.0	3433.0	3521.0	3663.0	3758.0	5509.0	3554.5316285329745	3586.0	2031.0	2686.4	3241.0	3833.0	4341.6	7923051.0	0.0	0.0	0.0	0.0	0.0	0.0	0.0	0.0	0.0	0.0	0.0	0.0	0.0	0.0	0.0
exp1	Position_2	21	17	17.0	0.2833333333333333	0.0047222222222222	0.1645669849404189	52057.00000000016	-109686.99999999984	3495.7924067724493	3502.0	3298.0	3429.0	3572.0	3678.0	730.8335600483435	0.9727394684243452	-1539.9070384582726	-2.0496162681879606	3592.2692580340263	3590.0	3433.0	3521.0	3663.0	3758.0	5604.0	3530.322633297062	3532.5	2146.0	2448.85	3213.0	3890.5	4489.299999999997	6488733.0	0.0	0.0	0.0	0.0	0.0	0.0	0.0	0.0	0.0	0.0	0.0	0.0	0.0	0.0	0.0
exp1	Position_2	26	17	17.0	0.2833333333333333	0.0047222222222222	0.1639543640640282	111281.99999999964	-47294.00000000036	3495.7924067724493	3502.0	3298.0	3429.0	3572.0	3678.0	1636.7591823396974	2.1785264716941373	-695.6101505146787	-0.9258571103350371	3592.2692580340263	3590.0	3433.0	3521.0	3663.0	3758.0	5417.0	3563.754716981132	3572.0	1812.0	2420.6000000000004	3265.0	3867.75	4543.749999999999	6421886.0	0.0	0.0	0.0	0.0	0.0	0.0	0.0	0.0	0.0	0.0	0.0	0.0	0.0	0.0	0.0
exp1	Position_2	27	17	17.0	0.2833333333333333	0.0047222222222222	0.1174151050362002	68937.0	57673.0	3495.7924067724493	3502.0	3298.0	3429.0	3572.0	3678.0	52047.90663235691	69.27576372766706	43543.50956972192	57.95641123729988	3592.2692580340263	3590.0	3433.0	3521.0	3663.0	3758.0	5181.0	4040.5703125	4017.5	3208.0	3370.6	3648.5	4433.0	4839.45	517193.0	0.0	0.0	0.0	0.0	0.0	0.0	0.0	0.0	0.0	0.0	0.0	0.0	0.0	0.0	0.0
exp1	Position_2	28	17	17.0	0.2833333333333333	0.0047222222222222	0.11690237399138	6425.99999999998	-6862.00000000002	3495.7924067724493	3502.0	3298.0	3429.0	3572.0	3678.0	4116.194470595867	5.478654840363098	-4395.475639157953	-5.850378075719235	3592.2692580340263	3590.0	3433.0	3521.0	3663.0	3758.0	4373.0	3544.5562913907283	3568.0	2481.0	2828.0	3310.5	3834.0	4169.5	535228.0	0.0	0.0	0.0	0.0	0.0	0.0	0.0	0.0	0.0	0.0	0.0	0.0	0.0	0.0	0.0
exp1	Position_2	29	17	17.0	0.2833333333333333	0.0047222222222222	0.0903502957706221	165104.00000000006	102624.00000000006	3495.7924067724493	3502.0	3298.0	3429.0	3572.0	3678.0	9166.914078303646	12.201162638222153	5697.895813377227	7.583899327605088	3592.2692580340263	3590.0	3433.0	3521.0	3663.0	3758.0	5146.0	3734.540845070423	3717.0	2659.0	3190.6	3507.25	3971.0	4267.2	2651524.0	0.0	0.0	0.0	0.0	0.0	0.0	0.0	0.0	0.0	0.0	0.0	0.0	0.0	0.0	0.0
exp1	Position_2	30	17	17.0	0.2833333333333333	0.0047222222222222	0.1142644802323407	66967.00000000004	5455.00000000004	3495.7924067724493	3502.0	3298.0	3429.0	3572.0	3678.0	4276.3516385590165	5.691824030922051	348.3431867687009	0.4636447815891408	3592.2692580340263	3590.0	3433.0	3521.0	3663.0	3758.0	4741.0	3597.8040057224607	3572.0	2542.0	2921.7	3359.5	3824.0	4341.1	2514865.0	0.0	0.0	0.0	0.0	0.0	0.0	0.0	0.0	0.0	0.0	0.0	0.0	0.0	0.0	0.0
exp1	Position_2	1	18	18.0	0.3	0.005	0.220646553410242	440902.0000000003	170992.0000000003	3500.06221379398	3506.0	3303.0	3433.0	3576.0	3682.0	3176.8903971165896	4.2284411185621815	1232.071623135664	1.6398873303935686	3598.078607435413	3596.0	3438.0	3526.0	3668.0	3763.0	8513.0	3653.016338779593	3555.0	1586.0	2708.8	3229.0	3888.0	4860.699999999999	10955396.0	0.0	0.0	0.0	0.0	0.0	0.0	0.0	0.0	0.0	0.0	0.0	0.0	0.0	0.0	0.0
exp1	Position_2	2	18	18.0	0.3	0.005	0.188967180748477	540630.9999999998	251280.9999999998	3500.06221379398	3506.0	3303.0	3433.0	3576.0	3682.0	3678.6355333887	4.896263894940359	1709.8006134784086	2.275744616539762	3598.078607435413	3596.0	3438.0	3526.0	3668.0	3763.0	6276.0	3674.158942457232	3544.0	1682.0	2604.7	3327.0	3961.5	5080.899999999996	11812421.0	0.0	0.0	0.0	0.0	0.0	0.0	0.0	0.0	0.0	0.0	0.0	0.0	0.0	0.0	0.0
exp1	Position_2	4	18	18.0	0.3	0.005	0.1887488695198443	278172.9999999997	18792.999999999705	3500.06221379398	3506.0	3303.0	3433.0	3576.0	3682.0	2113.7481287594373	2.813398759378811	142.80202817590322	0.1900694995021271	3598.078607435413	3596.0	3438.0	3526.0	3668.0	3763.0	6295.0	3602.5208188757806	3625.0	1676.0	2365.05	3301.25	3883.0	4777.099999999997	10382465.0	0.0	0.0	0.0	0.0	0.0	0.0	0.0	0.0	0.0	0.0	0.0	0.0	0.0	0.0	0.0
exp1	Position_2	6	18	18.0	0.3	0.005	0.1960147518619267	315560.0	58430.00000000001	3500.06221379398	3506.0	3303.0	3433.0	3576.0	3682.0	2635.0818146934	3.5072938953569146	487.91935109816	0.6494206563116509	3598.078607435413	3596.0	3438.0	3526.0	3668.0	3763.0	7964.0	3616.451522576129	3559.0	1764.0	2545.6	3288.0	3869.0	4880.199999999998	10332202.0	0.0	0.0	0.0	0.0	0.0	0.0	0.0	0.0	0.0	0.0	0.0	0.0	0.0	0.0	0.0
exp1	Position_2	8	18	18.0	0.3	0.005	0.2004873035336446	563238.0000000002	308538.00000000023	3500.06221379398	3506.0	3303.0	3433.0	3576.0	3682.0	4171.745088717836	5.552592713083439	2285.253988869402	3.041673059185173	3598.078607435413	3596.0	3438.0	3526.0	3668.0	3763.0	6048.0	3705.0240282685513	3612.5	1728.0	2564.45	3297.0	3987.75	5298.549999999999	10485218.0	0.0	0.0	0.0	0.0	0.0	0.0	0.0	0.0	0.0	0.0	0.0	0.0	0.0	0.0	0.0
exp1	Position_2	11	18	18.0	0.3	0.005	0.1711914891236004	418621.0000000001	160051.0000000001	3500.06221379398	3506.0	3303.0	3433.0	3576.0	3682.0	3465.202789366678	4.6121849126470496	1324.847945136356	1.7633726149764897	3598.078607435413	3596.0	3438.0	3526.0	3668.0	3763.0	6336.0	3651.708666898712	3599.0	1775.0	2711.2	3283.0	3965.0	4751.800000000001	10491359.0	0.0	0.0	0.0	0.0	0.0	0.0	0.0	0.0	0.0	0.0	0.0	0.0	0.0	0.0	0.0
exp1	Position_2	12	18	18.0	0.3	0.005	0.1506863006213422	494220.9999999999	272460.9999999999	3500.06221379398	3506.0	3303.0	3433.0	3576.0	3682.0	4809.879428512374	6.401949519349969	2651.656969193761	3.529355425996896	3598.078607435413	3596.0	3438.0	3526.0	3668.0	3763.0	6304.0	3706.576704545456	3639.0	1920.0	2923.05	3375.0	3954.0	4725.85	9133005.0	0.0	0.0	0.0	0.0	0.0	0.0	0.0	0.0	0.0	0.0	0.0	0.0	0.0	0.0	0.0
exp1	Position_2	14	18	18.0	0.3	0.005	0.1439487321067451	484438.00000000006	251068.0000000001	3500.06221379398	3506.0	3303.0	3433.0	3576.0	3682.0	4581.828721609408	6.0984140284621215	2374.608460684404	3.160603861170941	3598.078607435413	3596.0	3438.0	3526.0	3668.0	3763.0	6098.0	3692.825298881604	3622.0	2185.0	2923.6	3391.0	3904.0	4703.200000000001	9575496.0	0.0	0.0	0.0	0.0	0.0	0.0	0.0	0.0	0.0	0.0	0.0	0.0	0.0	0.0	0.0
exp1	Position_2	15	18	18.0	0.3	0.005	0.2117528885840783	13463.000000000566	-236646.99999999945	3500.06221379398	3506.0	3303.0	3433.0	3576.0	3682.0	104.00012250315692	0.1384241630517018	-1828.0707858577944	-2.433162215976724	3598.078607435413	3596.0	3438.0	3526.0	3668.0	3763.0	6050.0	3510.844548398705	3481.0	2087.0	2322.0	3075.0	3843.0	4980.599999999999	9756637.0	0.0	0.0	0.0	0.0	0.0	0.0	0.0	0.0	0.0	0.0	0.0	0.0	0.0	0.0	0.0
exp1	Position_2	17	18	18.0	0.3	0.005	0.2114261799276986	386435.0000000006	143615.00000000058	3500.06221379398	3506.0	3303.0	3433.0	3576.0	3682.0	3306.2258232456466	4.400586570739955	1228.7283025746235	1.6354373707268244	3598.078607435413	3596.0	3438.0	3526.0	3668.0	3763.0	6508.0	3649.230170496664	3621.0	2063.0	2400.7	3167.25	3977.0	5156.4000000000015	9845623.0	0.0	0.0	0.0	0.0	0.0	0.0	0.0	0.0	0.0	0.0	0.0	0.0	0.0	0.0	0.0
exp1	Position_2	18	18	18.0	0.3	0.005	0.2090699949400576	196564.0000000001	-23215.99999999996	3500.06221379398	3506.0	3303.0	3433.0	3576.0	3682.0	1879.2276919420904	2.5012520579749227	-221.95391880571967	-0.2954206659304129	3598.078607435413	3596.0	3438.0	3526.0	3668.0	3763.0	6044.0	3586.4930384930385	3534.0	1781.0	2395.2	3081.25	3971.0	5037.549999999998	8758216.0	0.0	0.0	0.0	0.0	0.0	0.0	0.0	0.0	0.0	0.0	0.0	0.0	0.0	0.0	0.0
exp1	Position_2	19	18	18.0	0.3	0.005	0.1847024895406172	276635.9999999998	76655.99999999983	3500.06221379398	3506.0	3303.0	3433.0	3576.0	3682.0	3081.178054887407	4.101047991055139	853.7962701002353	1.1364028355034133	3598.078607435413	3596.0	3438.0	3526.0	3668.0	3763.0	7191.0	3630.4986498649855	3611.5	1925.0	2692.05	3193.25	4030.0	4735.849999999999	8066968.0	0.0	0.0	0.0	0.0	0.0	0.0	0.0	0.0	0.0	0.0	0.0	0.0	0.0	0.0	0.0
exp1	Position_2	21	18	18.0	0.3	0.005	0.1567139864246267	35078.99999999955	-167601.00000000047	3500.06221379398	3506.0	3303.0	3433.0	3576.0	3682.0	381.5589245536125	0.5078549285808582	-1823.018253488156	-2.426437295392735	3598.078607435413	3596.0	3438.0	3526.0	3668.0	3763.0	4988.0	3521.5768206039074	3583.5	2170.0	2456.65	3173.75	3911.0	4347.799999999999	7930591.0	0.0	0.0	0.0	0.0	0.0	0.0	0.0	0.0	0.0	0.0	0.0	0.0	0.0	0.0	0.0
exp1	Position_2	26	18	18.0	0.3	0.005	0.1792601550984348	169825.0000000003	-36364.9999999997	3500.06221379398	3506.0	3303.0	3433.0	3576.0	3682.0	1771.424262469138	2.3577656933464226	-379.3189654331787	-0.5048735429915607	3598.078607435413	3596.0	3438.0	3526.0	3668.0	3763.0	5789.0	3580.1270187690966	3561.0	1886.0	2480.0	3210.0	3933.0	4691.5	8202071.0	0.0	0.0	0.0	0.0	0.0	0.0	0.0	0.0	0.0	0.0	0.0	0.0	0.0	0.0	0.0
exp1	Position_2	27	18	18.0	0.3	0.005	0.1666863414446056	204423.0000000001	153933.00000000006	3500.06221379398	3506.0	3303.0	3433.0	3576.0	3682.0	16412.977690959036	21.84567330666648	12359.171399022602	16.450057132099083	3598.078607435413	3596.0	3438.0	3526.0	3668.0	3763.0	5378.0	3870.390374331551	3808.0	2499.0	2913.0	3377.0	4326.0	5080.0	2171289.0	0.0	0.0	0.0	0.0	0.0	0.0	0.0	0.0	0.0	0.0	0.0	0.0	0.0	0.0	0.0
exp1	Position_2	28	18	18.0	0.3	0.005	0.1539425182218662	3684.0000000001055	-131855.99999999988	3500.06221379398	3506.0	3303.0	3433.0	3576.0	3682.0	63.4307235555522	0.0844262930524399	-2270.2827049784587	-3.0217462803263286	3598.078607435413	3596.0	3438.0	3526.0	3668.0	3763.0	5101.0	3508.4462151394423	3535.5	1747.0	2477.0	3259.0	3716.75	4454.5	5283720.0	0.0	0.0	0.0	0.0	0.0	0.0	0.0	0.0	0.0	0.0	0.0	0.0	0.0	0.0	0.0
exp1	Position_2	29	18	18.0	0.3	0.005	0.1717302100811656	44002.99999999975	-136717.00000000026	3500.06221379398	3506.0	3303.0	3433.0	3576.0	3682.0	538.7659435486199	0.7170974708632131	-1673.9418563310965	-2.228016610776689	3598.078607435413	3596.0	3438.0	3526.0	3668.0	3763.0	6307.0	3527.913844621514	3557.0	1845.0	2480.0	3261.5	3831.25	4389.549999999999	7084051.0	0.0	0.0	0.0	0.0	0.0	0.0	0.0	0.0	0.0	0.0	0.0	0.0	0.0	0.0	0.0
exp1	Position_2	30	18	18.0	0.3	0.005	0.1663579735517407	112660.99999999974	-27649.000000000266	3500.06221379398	3506.0	3303.0	3433.0	3576.0	3682.0	2026.5108893934307	2.697285993782656	-497.34157854838526	-0.6619616410479008	3598.078607435413	3596.0	3438.0	3526.0	3668.0	3763.0	5874.0	3578.2649134060293	3569.0	1691.0	2482.4	3275.0	3939.0	4510.2	5578515.0	0.0	0.0	0.0	0.0	0.0	0.0	0.0	0.0	0.0	0.0	0.0	0.0	0.0	0.0	0.0
exp1	Position_2	32	18	18.0	0.3	0.005	0.1084730868972418	220750.0000000001	106900.00000000007	3500.06221379398	3506.0	3303.0	3433.0	3576.0	3682.0	5562.265479568072	7.403375353305104	2693.572728271017	3.5851453013287244	3598.078607435413	3596.0	3438.0	3526.0	3668.0	3763.0	4921.0	3680.505928853755	3578.0	2584.0	3094.4	3429.0	3934.0	4439.6	4655840.0	0.0	0.0	0.0	0.0	0.0	0.0	0.0	0.0	0.0	0.0	0.0	0.0	0.0	0.0	0.0
exp1	Position_2	1	19	19.0	0.3166666666666666	0.0052777777777777	0.227526911207744	570307.9999999998	272587.99999999977	3502.86472326588	3509.0	3302.0	3435.0	3580.0	3687.0	3742.71860724966	4.9815584662492975	1788.893334326311	2.3810170279883205	3600.8317974165093	3599.0	3443.0	3531.0	3671.0	3765.0	8727.0	3681.402660217654	3522.0	1690.0	2689.7	3266.0	3944.0	4989.549999999997	12178080.0	0.0	0.0	0.0	0.0	0.0	0.0	0.0	0.0	0.0	0.0	0.0	0.0	0.0	0.0	0.0
exp1	Position_2	2	19	19.0	0.3166666666666666	0.0052777777777777	0.1730845738923102	675244.0000000006	412804.0000000006	3502.86472326588	3509.0	3302.0	3435.0	3580.0	3687.0	5030.291864762392	6.695318471998744	3075.221109615747	4.09311929689856	3600.8317974165093	3599.0	3443.0	3531.0	3671.0	3765.0	6139.0	3740.565157750343	3617.0	2202.0	2877.0	3359.0	3992.0	5126.25	10907488.0	0.0	0.0	0.0	0.0	0.0	0.0	0.0	0.0	0.0	0.0	0.0	0.0	0.0	0.0	0.0
exp1	Position_2	4	19	19.0	0.3166666666666666	0.0052777777777777	0.1939673866844157	365070.9999999994	97680.9999999994	3502.86472326588	3509.0	3302.0	3435.0	3580.0	3687.0	2538.798356679646	3.3791406127406085	679.2989919188963	0.9041469582440508	3600.8317974165093	3599.0	3443.0	3531.0	3671.0	3765.0	6305.0	3631.878155503197	3600.0	2097.0	2420.5	3282.0	3921.5	4973.5	10790310.0	0.0	0.0	0.0	0.0	0.0	0.0	0.0	0.0	0.0	0.0	0.0	0.0	0.0	0.0	0.0
exp1	Position_2	6	19	19.0	0.3166666666666666	0.0052777777777777	0.2078634883517823	362267.9999999995	89117.99999999946	3502.86472326588	3509.0	3302.0	3435.0	3580.0	3687.0	2790.3787053700366	3.713994056847519	686.4337161029011	0.9136432761329616	3600.8317974165093	3599.0	3443.0	3531.0	3671.0	3765.0	8222.0	3628.363426688632	3545.0	1747.0	2452.4	3270.5	3937.5	4924.9	11012083.0	0.0	0.0	0.0	0.0	0.0	0.0	0.0	0.0	0.0	0.0	0.0	0.0	0.0	0.0	0.0
exp1	Position_2	8	19	19.0	0.3166666666666666	0.0052777777777777	0.2245822571651242	529161.9999999998	288681.99999999977	3502.86472326588	3509.0	3302.0	3435.0	3580.0	3687.0	4584.092525928361	6.101427152010649	2500.831500693645	3.328606727423242	3600.8317974165093	3599.0	3443.0	3531.0	3671.0	3765.0	6129.0	3707.0396706586826	3595.5	1839.0	2388.65	3189.0	4103.25	5481.0	9905210.0	0.0	0.0	0.0	0.0	0.0	0.0	0.0	0.0	0.0	0.0	0.0	0.0	0.0	0.0	0.0
exp1	Position_2	11	19	19.0	0.3166666666666666	0.0052777777777777	0.1697295685330873	233368.0000000004	-28531.99999999963	3502.86472326588	3509.0	3302.0	3435.0	3580.0	3687.0	1788.43032154068	2.3804007579706448	-218.6567735687752	-0.2910321656200398	3600.8317974165093	3599.0	3443.0	3531.0	3671.0	3765.0	6046.0	3589.195189003437	3577.0	1646.0	2513.45	3302.0	3900.0	4574.549999999999	10444558.0	0.0	0.0	0.0	0.0	0.0	0.0	0.0	0.0	0.0	0.0	0.0	0.0	0.0	0.0	0.0
exp1	Position_2	12	19	19.0	0.3166666666666666	0.0052777777777777	0.1904475116130679	574800.0000000006	335040.0000000006	3502.86472326588	3509.0	3302.0	3435.0	3580.0	3687.0	4657.289803884907	6.198852728970811	2714.645747901184	3.613193490456476	3600.8317974165093	3599.0	3443.0	3531.0	3671.0	3765.0	6523.0	3724.765765765766	3661.5	1787.0	2601.05	3317.0	4064.25	5005.4	9922776.0	0.0	0.0	0.0	0.0	0.0	0.0	0.0	0.0	0.0	0.0	0.0	0.0	0.0	0.0	0.0
exp1	Position_2	14	19	19.0	0.3166666666666666	0.0052777777777777	0.133984386905216	417025.0000000002	215785.00000000023	3502.86472326588	3509.0	3302.0	3435.0	3580.0	3687.0	4633.329800422835	6.166961964362794	2397.46554998919	3.191026647035612	3600.8317974165093	3599.0	3443.0	3531.0	3671.0	3765.0	6025.0	3695.5049194991057	3627.0	2165.0	2991.75	3425.0	3888.0	4618.0	8263149.0	0.0	0.0	0.0	0.0	0.0	0.0	0.0	0.0	0.0	0.0	0.0	0.0	0.0	0.0	0.0
exp1	Position_2	15	19	19.0	0.3166666666666666	0.0052777777777777	0.2253924783943316	126944.00000000016	-99045.99999999984	3502.86472326588	3509.0	3302.0	3435.0	3580.0	3687.0	1132.5044476413034	1.5073634198105743	-883.6182530964849	-1.1760958948714213	3600.8317974165093	3599.0	3443.0	3531.0	3671.0	3765.0	6100.0	3559.555157307845	3504.0	2141.0	2328.5	3129.5	3820.5	5314.0	8938043.0	0.0	0.0	0.0	0.0	0.0	0.0	0.0	0.0	0.0	0.0	0.0	0.0	0.0	0.0	0.0
exp1	Position_2	17	19	19.0	0.3166666666666666	0.0052777777777777	0.1951218470278675	420151.0000000004	176071.00000000038	3502.86472326588	3509.0	3302.0	3435.0	3580.0	3687.0	3649.4122682258494	4.857367729008607	1529.3446105776125	2.035557676678802	3600.8317974165093	3599.0	3443.0	3531.0	3671.0	3765.0	6723.0	3663.922935103245	3615.5	1840.0	2522.0	3253.5	4015.25	4921.9	9936559.0	0.0	0.0	0.0	0.0	0.0	0.0	0.0	0.0	0.0	0.0	0.0	0.0	0.0	0.0	0.0
exp1	Position_2	18	19	19.0	0.3166666666666666	0.0052777777777777	0.2200775023430032	324409.00000000035	122719.00000000032	3502.86472326588	3509.0	3302.0	3435.0	3580.0	3687.0	3507.772301117827	4.668844932787827	1326.937011676246	1.7661531625410831	3600.8317974165093	3599.0	3443.0	3531.0	3671.0	3765.0	6106.0	3653.760821062026	3588.0	1999.0	2344.0	3177.0	4086.0	5192.0	8188078.0	0.0	0.0	0.0	0.0	0.0	0.0	0.0	0.0	0.0	0.0	0.0	0.0	0.0	0.0	0.0
exp1	Position_2	19	19	19.0	0.3166666666666666	0.0052777777777777	0.1716323184255398	-33647.99999999995	-273767.99999999994	3502.86472326588	3509.0	3302.0	3435.0	3580.0	3687.0	-301.05567899691243	-0.4007051087448904	-2449.459436745923	-3.260230510308824	3600.8317974165093	3599.0	3443.0	3531.0	3671.0	3765.0	5962.0	3496.3883058470765	3507.0	2055.0	2489.35	3168.0	3801.0	4556.350000000002	9328364.0	0.0	0.0	0.0	0.0	0.0	0.0	0.0	0.0	0.0	0.0	0.0	0.0	0.0	0.0	0.0
exp1	Position_2	21	19	19.0	0.3166666666666666	0.0052777777777777	0.1780966877025832	126283.0000000001	-60016.99999999991	3502.86472326588	3509.0	3302.0	3435.0	3580.0	3687.0	1596.128515212082	2.1244470537472813	-758.5727698699214	-1.0096603566968654	3600.8317974165093	3599.0	3443.0	3531.0	3671.0	3765.0	6436.0	3570.0062801932368	3608.0	2131.0	2436.45	3234.25	3957.75	4412.1	7389913.0	0.0	0.0	0.0	0.0	0.0	0.0	0.0	0.0	0.0	0.0	0.0	0.0	0.0	0.0	0.0
exp1	Position_2	26	19	19.0	0.3166666666666666	0.0052777777777777	0.1565904957427608	275724.0000000003	116964.00000000028	3502.86472326588	3509.0	3302.0	3435.0	3580.0	3687.0	4437.438827184733	5.906231078982879	1882.3917939056296	2.5054634776883926	3600.8317974165093	3599.0	3443.0	3531.0	3671.0	3765.0	5919.0	3665.30612244898	3645.5	2072.0	2609.15	3388.75	3963.0	4661.099999999999	6465600.0	0.0	0.0	0.0	0.0	0.0	0.0	0.0	0.0	0.0	0.0	0.0	0.0	0.0	0.0	0.0
exp1	Position_2	27	19	19.0	0.3166666666666666	0.0052777777777777	0.1755569355641187	283512.9999999999	179742.9999999999	3502.86472326588	3509.0	3302.0	3435.0	3580.0	3687.0	7706.686378252314	10.25759956945383	4885.923854236687	6.50316464998903	3600.8317974165093	3599.0	3443.0	3531.0	3671.0	3765.0	5685.0	3754.89158716392	3668.0	2291.0	2714.0	3349.0	4077.0	5030.399999999999	4329390.0	0.0	0.0	0.0	0.0	0.0	0.0	0.0	0.0	0.0	0.0	0.0	0.0	0.0	0.0	0.0
exp1	Position_2	28	19	19.0	0.3166666666666666	0.0052777777777777	0.1868084309688498	133063.99999999965	-23536.000000000346	3502.86472326588	3509.0	3302.0	3435.0	3580.0	3687.0	1912.2084191758545	2.5451494059230626	-338.2262471722155	-0.4501791349862188	3600.8317974165093	3599.0	3443.0	3531.0	3671.0	3765.0	6044.0	3585.4735632183906	3541.5	1991.0	2467.9	3191.25	3921.25	4875.299999999999	6238724.0	0.0	0.0	0.0	0.0	0.0	0.0	0.0	0.0	0.0	0.0	0.0	0.0	0.0	0.0	0.0
exp1	Position_2	29	19	19.0	0.3166666666666666	0.0052777777777777	0.2064007479808086	131748.00000000015	-79121.99999999983	3502.86472326588	3509.0	3302.0	3435.0	3580.0	3687.0	1383.231546747315	1.841081188720676	-830.7074600126049	-1.105671629276777	3600.8317974165093	3599.0	3443.0	3531.0	3671.0	3765.0	7320.0	3565.2304737516006	3534.0	1977.0	2461.2	3139.0	3885.0	4792.9	8353335.0	0.0	0.0	0.0	0.0	0.0	0.0	0.0	0.0	0.0	0.0	0.0	0.0	0.0	0.0	0.0
exp1	Position_2	30	19	19.0	0.3166666666666666	0.0052777777777777	0.166236712073782	341651.0	182531.00000000003	3502.86472326588	3509.0	3302.0	3435.0	3580.0	3687.0	4999.939736148979	6.654919788814292	2671.2756584321705	3.555467901373219	3600.8317974165093	3599.0	3443.0	3531.0	3671.0	3765.0	6384.0	3702.241515837104	3637.5	1946.0	2689.0	3363.75	4035.25	4712.65	6545563.0	0.0	0.0	0.0	0.0	0.0	0.0	0.0	0.0	0.0	0.0	0.0	0.0	0.0	0.0	0.0
exp1	Position_2	32	19	19.0	0.3166666666666666	0.0052777777777777	0.1462724799528228	369778.0000000002	198418.0000000001	3502.86472326588	3509.0	3302.0	3435.0	3580.0	3687.0	4983.05051483296	6.63244023524267	2673.839214480382	3.558879994473388	3600.8317974165093	3599.0	3443.0	3531.0	3671.0	3765.0	5692.0	3703.2111344537816	3619.0	2264.0	2929.3	3397.25	3923.0	4820.549999999999	7050914.0	0.0	0.0	0.0	0.0	0.0	0.0	0.0	0.0	0.0	0.0	0.0	0.0	0.0	0.0	0.0
exp1	Position_2	35	19	19.0	0.3166666666666666	0.0052777777777777	0.1510244081011208	-305012.0000000002	-417872.0000000002	3502.86472326588	3509.0	3302.0	3435.0	3580.0	3687.0	-7457.875842661755	-9.926432746582796	-10217.42585250663	-13.599393809686326	3600.8317974165093	3599.0	3443.0	3531.0	3671.0	3765.0	5057.0	3265.768740031898	3347.0	1902.0	2299.95	2980.0	3595.0	3974.05	4095274.0	0.0	0.0	0.0	0.0	0.0	0.0	0.0	0.0	0.0	0.0	0.0	0.0	0.0	0.0	0.0
exp1	Position_2	1	20	20.0	0.3333333333333333	0.0055555555555555	0.1745338827197594	482525.0000000002	222556.00000000023	3503.8566370625927	3510.0	3302.0	3436.0	3580.0	3689.0	3814.775657329251	5.077466399905233	1759.496836832432	2.341890289823967	3601.454198172653	3599.0	3442.0	3530.0	3672.0	3768.0	7848.0	3675.191715166039	3589.0	2261.0	2901.0	3329.0	3860.0	4682.0	10735235.0	0.0	0.0	0.0	0.0	0.0	0.0	0.0	0.0	0.0	0.0	0.0	0.0	0.0	0.0	0.0
exp1	Position_2	2	20	20.0	0.3333333333333333	0.0055555555555555	0.1673040706542463	452231.00000000047	185943.00000000047	3503.8566370625927	3510.0	3302.0	3436.0	3580.0	3689.0	3401.570578100129	4.52749043945127	1398.617604727834	1.861560031892747	3601.454198172653	3599.0	3442.0	3530.0	3672.0	3768.0	6225.0	3661.14672459893	3569.5	1599.0	2809.9500000000003	3315.0	3929.0	4820.9	10954151.0	0.0	0.0	0.0	0.0	0.0	0.0	0.0	0.0	0.0	0.0	0.0	0.0	0.0	0.0	0.0
exp1	Position_2	4	20	20.0	0.3333333333333333	0.0055555555555555	0.203820767037197	272032.9999999993	-2354.0000000006744	3503.8566370625927	3510.0	3302.0	3436.0	3580.0	3689.0	1710.1845547640098	2.276255642390897	-14.798845882358547	-0.0196972638694192	3601.454198172653	3599.0	3442.0	3530.0	3672.0	3768.0	6414.0	3598.2364579954587	3535.0	2076.0	2345.2	3227.5	3932.5	5043.9	11093363.0	0.0	0.0	0.0	0.0	0.0	0.0	0.0	0.0	0.0	0.0	0.0	0.0	0.0	0.0	0.0
exp1	Position_2	6	20	20.0	0.3333333333333333	0.0055555555555555	0.1253222305087323	119667.9999999999	-113957.0000000001	3503.8566370625927	3510.0	3302.0	3436.0	3580.0	3689.0	1102.0060072744411	1.466769995682281	-1049.4142007134212	-1.3967703011495636	3601.454198172653	3599.0	3442.0	3530.0	3672.0	3768.0	5595.0	3555.587809523809	3612.0	2241.0	2653.2	3321.0	3851.0	4185.599999999999	9333418.0	0.0	0.0	0.0	0.0	0.0	0.0	0.0	0.0	0.0	0.0	0.0	0.0	0.0	0.0	0.0
exp1	Position_2	8	20	20.0	0.3333333333333333	0.0055555555555555	0.1939284316974319	693599.0000000005	474837.00000000047	3503.8566370625927	3510.0	3302.0	3436.0	3580.0	3689.0	6422.940097023431	8.548933269138185	4397.136683948961	5.852588926336067	3601.454198172653	3599.0	3442.0	3530.0	3672.0	3768.0	6090.0	3792.180227827502	3631.5	2049.0	2870.5	3349.0	4087.5	5422.800000000001	9321179.0	0.0	0.0	0.0	0.0	0.0	0.0	0.0	0.0	0.0	0.0	0.0	0.0	0.0	0.0	0.0
exp1	Position_2	11	20	20.0	0.3333333333333333	0.0055555555555555	0.1540710506736233	280993.9999999995	41316.99999999949	3503.8566370625927	3510.0	3302.0	3436.0	3580.0	3689.0	2407.582334170658	3.2044920867811464	354.0078410959951	0.4711844364987695	3601.454198172653	3599.0	3442.0	3530.0	3672.0	3768.0	5668.0	3614.342369105087	3573.0	1661.0	2664.2	3322.0	3926.0	4607.4	9733424.0	0.0	0.0	0.0	0.0	0.0	0.0	0.0	0.0	0.0	0.0	0.0	0.0	0.0	0.0	0.0
exp1	Position_2	12	20	20.0	0.3333333333333333	0.0055555555555555	0.1884551087197235	428967.0000000003	180390.0000000003	3503.8566370625927	3510.0	3302.0	3436.0	3580.0	3689.0	3383.3081532558576	4.503183151983547	1422.7550318924878	1.893686947448901	3601.454198172653	3599.0	3442.0	3530.0	3672.0	3768.0	6285.0	3663.5864661654136	3589.0	1867.0	2540.0	3298.0	3968.0	4930.6	10232397.0	0.0	0.0	0.0	0.0	0.0	0.0	0.0	0.0	0.0	0.0	0.0	0.0	0.0	0.0	0.0
exp1	Position_2	14	20	20.0	0.3333333333333333	0.0055555555555555	0.1321426163520276	426379.99999999977	223014.9999999998	3503.8566370625927	3510.0	3302.0	3436.0	3580.0	3689.0	4533.471352082762	6.034050369622156	2371.1996659898136	3.156066755432441	3601.454198172653	3599.0	3442.0	3530.0	3672.0	3768.0	5943.0	3696.5995623632384	3629.0	2312.0	3010.0	3436.0	3899.0	4697.599999999999	8446730.0	0.0	0.0	0.0	0.0	0.0	0.0	0.0	0.0	0.0	0.0	0.0	0.0	0.0	0.0	0.0
exp1	Position_2	15	20	20.0	0.3333333333333333	0.0055555555555555	0.2124542790204777	153792.00000000067	-110804.99999999932	3503.8566370625927	3510.0	3302.0	3436.0	3580.0	3689.0	1134.2908739069835	1.5097411531701954	-817.2408206100579	-1.0877475322319872	3601.454198172653	3599.0	3442.0	3530.0	3672.0	3768.0	5985.0	3561.729566094854	3539.0	2138.0	2362.6	3141.0	3802.0	5282.6	10589022.0	0.0	0.0	0.0	0.0	0.0	0.0	0.0	0.0	0.0	0.0	0.0	0.0	0.0	0.0	0.0
exp1	Position_2	17	20	20.0	0.3333333333333333	0.0055555555555555	0.1676357439424002	260857.99999999977	80543.99999999977	3503.8566370625927	3510.0	3302.0	3436.0	3580.0	3689.0	3332.199274524357	4.43515723439192	1028.8688035915682	1.3694243775803772	3601.454198172653	3599.0	3442.0	3530.0	3672.0	3768.0	6577.0	3638.755182625864	3657.5	2258.0	2649.25	3330.25	3910.75	4541.0	7372118.0	0.0	0.0	0.0	0.0	0.0	0.0	0.0	0.0	0.0	0.0	0.0	0.0	0.0	0.0	0.0
exp1	Position_2	18	20	20.0	0.3333333333333333	0.0055555555555555	0.2094176881777893	358858.99999999965	138583.99999999965	3503.8566370625927	3510.0	3302.0	3436.0	3580.0	3689.0	3269.612497690921	4.351854234426615	1262.6574180388338	1.6805970234096876	3601.454198172653	3599.0	3442.0	3530.0	3672.0	3768.0	5958.0	3654.993535353535	3580.0	2078.0	2365.7	3260.0	4043.0	5177.399999999998	9046109.0	0.0	0.0	0.0	0.0	0.0	0.0	0.0	0.0	0.0	0.0	0.0	0.0	0.0	0.0	0.0
exp1	Position_2	19	20	20.0	0.3333333333333333	0.0055555555555555	0.1907903050517808	-69442.0000000004	-269603.0000000004	3503.8566370625927	3510.0	3302.0	3436.0	3580.0	3689.0	-759.314162951583	-1.0106471508885568	-2947.9763871178075	-3.9237565712538016	3601.454198172653	3599.0	3442.0	3530.0	3672.0	3768.0	6070.0	3479.1231658514894	3501.0	2146.0	2346.0	3080.0	3838.0	4606.999999999996	7824548.0	0.0	0.0	0.0	0.0	0.0	0.0	0.0	0.0	0.0	0.0	0.0	0.0	0.0	0.0	0.0
exp1	Position_2	21	20	20.0	0.3333333333333333	0.0055555555555555	0.1687303666791502	124868.00000000036	-82145.99999999965	3503.8566370625927	3510.0	3302.0	3436.0	3580.0	3689.0	1311.580726380615	1.7457139468125986	-862.8400418783134	-1.1484400957400351	3601.454198172653	3599.0	3442.0	3530.0	3672.0	3768.0	6282.0	3563.683576956148	3598.0	2137.0	2506.0	3249.5	3921.0	4437.0	8289128.0	0.0	0.0	0.0	0.0	0.0	0.0	0.0	0.0	0.0	0.0	0.0	0.0	0.0	0.0	0.0
exp1	Position_2	26	20	20.0	0.3333333333333333	0.0055555555555555	0.2188922658842282	269831.0000000001	51514.000000000095	3503.8566370625927	3510.0	3302.0	3436.0	3580.0	3689.0	2739.8794264704125	3.6467795166321184	523.0761060634138	0.6962142971704037	3601.454198172653	3599.0	3442.0	3530.0	3672.0	3768.0	6160.0	3620.000407664085	3602.0	1621.0	2311.8	3146.0	4019.0	5141.6	8879861.0	0.0	0.0	0.0	0.0	0.0	0.0	0.0	0.0	0.0	0.0	0.0	0.0	0.0	0.0	0.0
exp1	Position_2	27	20	20.0	0.3333333333333333	0.0055555555555555	0.1810499967518552	329215.0	178715.99999999997	3503.8566370625927	3510.0	3302.0	3436.0	3580.0	3689.0	5135.982915806267	6.83599326093814	2788.093868083874	3.710952938419636	3601.454198172653	3599.0	3442.0	3530.0	3672.0	3768.0	5848.0	3704.686575990538	3650.0	2258.0	2622.0	3295.5	4027.5	5036.0	6264625.0	0.0	0.0	0.0	0.0	0.0	0.0	0.0	0.0	0.0	0.0	0.0	0.0	0.0	0.0	0.0
exp1	Position_2	28	20	20.0	0.3333333333333333	0.0055555555555555	0.2088669225201931	195132.99999999965	20603.99999999965	3503.8566370625927	3510.0	3302.0	3436.0	3580.0	3689.0	2351.525116541632	3.129879930116912	248.2964106595145	0.3304825225878138	3601.454198172653	3599.0	3442.0	3530.0	3672.0	3768.0	6296.0	3609.506884242733	3577.0	2115.0	2405.0	3132.0	3929.0	5196.0	7078243.0	0.0	0.0	0.0	0.0	0.0	0.0	0.0	0.0	0.0	0.0	0.0	0.0	0.0	0.0	0.0
exp1	Position_2	29	20	20.0	0.3333333333333333	0.0055555555555555	0.2126665624856045	56815.99999999971	-168888.0000000003	3503.8566370625927	3510.0	3302.0	3436.0	3580.0	3689.0	524.1345068244327	0.6976230285833199	-1558.012330832255	-2.073714412337732	3601.454198172653	3599.0	3442.0	3530.0	3672.0	3768.0	7551.0	3532.403785488959	3511.0	1750.0	2453.75	3025.75	3892.5	4802.25	8958176.0	0.0	0.0	0.0	0.0	0.0	0.0	0.0	0.0	0.0	0.0	0.0	0.0	0.0	0.0	0.0
exp1	Position_2	30	20	20.0	0.3333333333333333	0.0055555555555555	0.147298010977371	332893.0000000001	196901.0000000001	3503.8566370625927	3510.0	3302.0	3436.0	3580.0	3689.0	6339.124619418044	8.437374868445417	3749.493010330744	4.99057519675022	3601.454198172653	3599.0	3442.0	3530.0	3672.0	3768.0	6046.0	3727.861910994765	3663.0	2226.0	2876.35	3420.5	3999.25	4683.0	5696173.0	0.0	0.0	0.0	0.0	0.0	0.0	0.0	0.0	0.0	0.0	0.0	0.0	0.0	0.0	0.0
exp1	Position_2	32	20	20.0	0.3333333333333333	0.0055555555555555	0.1496096055087204	610363.0000000001	463246.0000000001	3503.8566370625927	3510.0	3302.0	3436.0	3580.0	3689.0	10458.528123969569	13.920300933003496	7937.688423637093	10.565063291860971	3601.454198172653	3599.0	3442.0	3530.0	3672.0	3768.0	6143.0	3879.245614035088	3730.0	2422.0	3199.6	3530.0	4091.0	5166.399999999999	6412393.0	0.0	0.0	0.0	0.0	0.0	0.0	0.0	0.0	0.0	0.0	0.0	0.0	0.0	0.0	0.0
exp1	Position_2	35	20	20.0	0.3333333333333333	0.0055555555555555	0.1684561591527772	-394149.9999999999	-561469.9999999999	3503.8566370625927	3510.0	3302.0	3436.0	3580.0	3689.0	-5483.333980678315	-7.298317528282837	-7811.055512194479	-10.39651488673085	3601.454198172653	3599.0	3442.0	3530.0	3672.0	3768.0	4934.0	3300.345744680851	3319.0	1739.0	2305.95	2951.75	3671.75	4223.0	6204650.0	0.0	0.0	0.0	0.0	0.0	0.0	0.0	0.0	0.0	0.0	0.0	0.0	0.0	0.0	0.0
exp1	Position_2	39	20	20.0	0.3333333333333333	0.0055555555555555	0.1536428502815641	301206.0000000001	229828.0000000001	3503.8566370625927	3510.0	3302.0	3436.0	3580.0	3689.0	13634.73714876676	18.14783514500856	10403.658524155451	13.847269495650906	3601.454198172653	3599.0	3442.0	3530.0	3672.0	3768.0	6761.0	3885.568578553616	3753.5	2838.0	3244.0	3511.25	4065.5	5209.549999999999	3116226.0	0.0	0.0	0.0	0.0	0.0	0.0	0.0	0.0	0.0	0.0	0.0	0.0	0.0	0.0	0.0
exp1	Position_2	40	20	20.0	0.3333333333333333	0.0055555555555555	0.1798170142181969	109221.99999999996	88751.99999999997	3503.8566370625927	3510.0	3302.0	3436.0	3580.0	3689.0	34378.70836885073	45.75806083894032	27935.572733993515	37.18224730894536	3601.454198172653	3599.0	3442.0	3530.0	3672.0	3768.0	6088.0	3984.878260869565	3883.5	2721.0	3009.25	3494.25	4226.25	5507.249999999998	916522.0	0.0	0.0	0.0	0.0	0.0	0.0	0.0	0.0	0.0	0.0	0.0	0.0	0.0	0.0	0.0
exp1	Position_2	41	20	20.0	0.3333333333333333	0.0055555555555555	0.2162892001368807	243060.0000000002	114544.0000000002	3503.8566370625927	3510.0	3302.0	3436.0	3580.0	3689.0	4593.3388981318685	6.113734073413517	2164.6482792216625	2.8811468596440326	3601.454198172653	3599.0	3442.0	3530.0	3672.0	3768.0	7013.0	3678.324099722992	3494.0	2033.0	2709.15	3210.5	3960.0	5376.299999999998	5311500.0	0.0	0.0	0.0	0.0	0.0	0.0	0.0	0.0	0.0	0.0	0.0	0.0	0.0	0.0	0.0
exp1	Position_2	42	20	20.0	0.3333333333333333	0.0055555555555555	0.1704924778114111	11999.000000000313	-123013.9999999997	3503.8566370625927	3510.0	3302.0	3436.0	3580.0	3689.0	203.1860000638015	0.2704405660849197	-2083.06713991564	-2.7725623632277165	3601.454198172653	3599.0	3442.0	3530.0	3672.0	3768.0	5770.0	3517.909690177983	3420.0	2378.0	2709.6	3038.0	3951.0	4570.400000000001	5336669.0	0.0	0.0	0.0	0.0	0.0	0.0	0.0	0.0	0.0	0.0	0.0	0.0	0.0	0.0	0.0
exp1	Position_2	1	21	21.0	0.35	0.0058333333333333	0.2068287372052381	419628.0000000007	147468.00000000067	3503.4718103708337	3509.0	3301.0	3435.0	3580.0	3689.0	2831.513719973233	3.768744761284373	995.0662616818084	1.3244331942984873	3601.429623503466	3599.0	3442.0	3530.0	3672.0	3765.0	6253.0	3647.765873015873	3541.5	2024.0	2374.15	3261.0	3928.5	5296.25	11030844.0	0.0	0.0	0.0	0.0	0.0	0.0	0.0	0.0	0.0	0.0	0.0	0.0	0.0	0.0	0.0
exp1	Position_2	2	21	21.0	0.35	0.0058333333333333	0.1562243412734913	297560.9999999999	-24189.00000000013	3503.4718103708337	3509.0	3301.0	3435.0	3580.0	3689.0	1668.9650109272384	2.2213924295441543	-135.67165942216624	-0.1805789786909032	3601.429623503466	3599.0	3442.0	3530.0	3672.0	3765.0	5836.0	3592.233846153846	3545.0	1766.0	2771.7	3279.5	3880.0	4568.299999999999	12842236.0	0.0	0.0	0.0	0.0	0.0	0.0	0.0	0.0	0.0	0.0	0.0	0.0	0.0	0.0	0.0
exp1	Position_2	4	21	21.0	0.35	0.0058333333333333	0.2174748456949983	323250.99999999924	27510.99999999925	3503.4718103708337	3509.0	3301.0	3435.0	3580.0	3689.0	2026.518464282524	2.697296075960039	172.47139056298394	0.2295594208393316	3601.429623503466	3599.0	3442.0	3530.0	3672.0	3765.0	7049.0	3607.3721850273887	3566.0	1622.0	2294.25	3241.5	3900.0	5287.75	11853825.0	0.0	0.0	0.0	0.0	0.0	0.0	0.0	0.0	0.0	0.0	0.0	0.0	0.0	0.0	0.0
exp1	Position_2	6	21	21.0	0.35	0.0058333333333333	0.1765506676552452	151758.99999999933	-144161.00000000067	3503.4718103708337	3509.0	3301.0	3435.0	3580.0	3689.0	999.8209365339428	1.330761666526678	-949.7636781454216	-1.264135455611556	3601.429623503466	3599.0	3442.0	3530.0	3672.0	3765.0	7658.0	3555.155413625304	3566.5	1620.0	2522.35	3292.0	3802.0	4333.249999999998	11689351.0	0.0	0.0	0.0	0.0	0.0	0.0	0.0	0.0	0.0	0.0	0.0	0.0	0.0	0.0	0.0
exp1	Position_2	8	21	21.0	0.35	0.0058333333333333	0.1692493024809122	612538.9999999995	359638.9999999996	3503.4718103708337	3509.0	3301.0	3435.0	3580.0	3689.0	4693.369743033127	6.246875127977091	2755.610338304484	3.6677173602832673	3601.429623503466	3599.0	3442.0	3530.0	3672.0	3765.0	5894.0	3726.985409252669	3596.0	2080.0	2914.0	3341.25	4028.0	5055.65	10472829.0	0.0	0.0	0.0	0.0	0.0	0.0	0.0	0.0	0.0	0.0	0.0	0.0	0.0	0.0	0.0
exp1	Position_2	11	21	21.0	0.35	0.0058333333333333	0.1581731376324725	374271.9999999995	131541.9999999995	3503.4718103708337	3509.0	3301.0	3435.0	3580.0	3689.0	3370.594273355202	4.486260977835774	1184.632331314362	1.5767456329794158	3601.429623503466	3599.0	3442.0	3530.0	3672.0	3765.0	6275.0	3647.773451983685	3545.0	1665.0	2830.6	3306.0	4001.0	4604.2	9838045.0	0.0	0.0	0.0	0.0	0.0	0.0	0.0	0.0	0.0	0.0	0.0	0.0	0.0	0.0	0.0
exp1	Position_2	12	21	21.0	0.35	0.0058333333333333	0.178129254617023	339680.0000000006	88400.00000000058	3503.4718103708337	3509.0	3301.0	3435.0	3580.0	3689.0	2736.9931995028296	3.642937948538266	712.2886211612439	0.9480561547656156	3601.429623503466	3599.0	3442.0	3530.0	3672.0	3765.0	5912.0	3630.661891117479	3587.0	1741.0	2533.1	3283.0	3979.5	4786.349999999999	10136808.0	0.0	0.0	0.0	0.0	0.0	0.0	0.0	0.0	0.0	0.0	0.0	0.0	0.0	0.0	0.0
exp1	Position_2	14	21	21.0	0.35	0.0058333333333333	0.1370415863788148	420893.0	205703.0	3503.4718103708337	3509.0	3301.0	3435.0	3580.0	3689.0	4208.1036145847165	5.600985911012257	2056.626120726455	2.737369366686912	3601.429623503466	3599.0	3442.0	3530.0	3672.0	3765.0	5791.0	3685.032204098704	3617.0	2283.0	2955.5	3389.5	3893.5	4725.0	8810912.0	0.0	0.0	0.0	0.0	0.0	0.0	0.0	0.0	0.0	0.0	0.0	0.0	0.0	0.0	0.0
exp1	Position_2	15	21	21.0	0.35	0.0058333333333333	0.1765197929907429	-259877.0	-474977.0	3503.4718103708337	3509.0	3301.0	3435.0	3580.0	3689.0	-2589.923505611183	-3.4471881859684843	-4733.601268772085	-6.300423288735644	3601.429623503466	3599.0	3442.0	3530.0	3672.0	3765.0	5174.0	3400.2648535564854	3475.5	1825.0	2253.0	3103.25	3759.0	4346.849999999999	8126633.0	0.0	0.0	0.0	0.0	0.0	0.0	0.0	0.0	0.0	0.0	0.0	0.0	0.0	0.0	0.0
exp1	Position_2	17	21	21.0	0.35	0.0058333333333333	0.1766460910445319	352588.9999999997	142078.9999999997	3503.4718103708337	3509.0	3301.0	3435.0	3580.0	3689.0	3432.4555438267244	4.56859832883337	1383.1397213507985	1.8409589691179125	3601.429623503466	3599.0	3442.0	3530.0	3672.0	3765.0	6168.0	3659.743480119709	3644.0	1860.0	2601.7	3299.0	3929.5	4905.4	8560140.0	0.0	0.0	0.0	0.0	0.0	0.0	0.0	0.0	0.0	0.0	0.0	0.0	0.0	0.0	0.0
exp1	Position_2	18	21	21.0	0.35	0.0058333333333333	0.2040265396114231	522852.0000000004	271032.0000000004	3503.4718103708337	3509.0	3301.0	3435.0	3580.0	3689.0	4135.717887921335	5.504640508823297	2143.841642757599	2.853453226510364	3601.429623503466	3599.0	3442.0	3530.0	3672.0	3765.0	6049.0	3695.866333095068	3577.0	1945.0	2495.0	3252.0	4006.0	5270.900000000001	10341034.0	0.0	0.0	0.0	0.0	0.0	0.0	0.0	0.0	0.0	0.0	0.0	0.0	0.0	0.0	0.0
exp1	Position_2	19	21	21.0	0.35	0.0058333333333333	0.2051879015425654	220459.99999999948	-1300.0000000005384	3503.4718103708337	3509.0	3301.0	3435.0	3580.0	3689.0	2119.222584376568	2.820685259805213	-12.49654975819054	-0.0166329077281516	3601.429623503466	3599.0	3442.0	3530.0	3672.0	3765.0	6076.0	3598.4724025974024	3582.0	1694.0	2355.75	3156.0	3924.25	5085.7	8866636.0	0.0	0.0	0.0	0.0	0.0	0.0	0.0	0.0	0.0	0.0	0.0	0.0	0.0	0.0	0.0
exp1	Position_2	21	21	21.0	0.35	0.0058333333333333	0.1703927985018801	256999.0000000001	49459.00000000012	3503.4718103708337	3509.0	3301.0	3435.0	3580.0	3689.0	2696.257807770606	3.588719142142677	518.8900148036633	0.6906426097036759	3601.429623503466	3599.0	3442.0	3530.0	3672.0	3765.0	6114.0	3620.4479618386817	3595.0	2041.0	2524.25	3329.25	3959.75	4605.0	8348753.0	0.0	0.0	0.0	0.0	0.0	0.0	0.0	0.0	0.0	0.0	0.0	0.0	0.0	0.0	0.0
exp1	Position_2	26	21	21.0	0.35	0.0058333333333333	0.1831973785460239	261926.00000000023	50066.00000000028	3503.4718103708337	3509.0	3301.0	3435.0	3580.0	3689.0	2753.971741641504	3.665536388124841	526.4095554355969	0.7006511182847794	3601.429623503466	3599.0	3442.0	3530.0	3672.0	3765.0	6142.0	3620.268479184367	3577.5	1836.0	2463.6	3260.25	3970.75	4764.449999999999	8522112.0	0.0	0.0	0.0	0.0	0.0	0.0	0.0	0.0	0.0	0.0	0.0	0.0	0.0	0.0	0.0
exp1	Position_2	27	21	21.0	0.35	0.0058333333333333	0.1920267595914096	342951.0000000002	174651.00000000015	3503.4718103708337	3509.0	3301.0	3435.0	3580.0	3689.0	4632.141294278798	6.165380062685079	2358.961219495166	3.1397773831480658	3601.429623503466	3599.0	3442.0	3530.0	3672.0	3765.0	5829.0	3692.396256684492	3655.5	2176.0	2528.9	3235.0	4021.0	5082.849999999999	6904781.0	0.0	0.0	0.0	0.0	0.0	0.0	0.0	0.0	0.0	0.0	0.0	0.0	0.0	0.0	0.0
exp1	Position_2	28	21	21.0	0.35	0.0058333333333333	0.2013783606507133	137096.00000000006	-47583.99999999996	3503.4718103708337	3509.0	3301.0	3435.0	3580.0	3689.0	1619.9701809732192	2.1561803108753548	-562.2677619436713	-0.7483783911470265	3601.429623503466	3599.0	3442.0	3530.0	3672.0	3765.0	6234.0	3575.8109161793373	3567.0	1822.0	2445.55	3184.75	3959.25	4898.949999999991	7337564.0	0.0	0.0	0.0	0.0	0.0	0.0	0.0	0.0	0.0	0.0	0.0	0.0	0.0	0.0	0.0
exp1	Position_2	29	21	21.0	0.35	0.0058333333333333	0.2096574628277474	391225.0000000003	181435.00000000023	3503.4718103708337	3509.0	3301.0	3435.0	3580.0	3689.0	4064.580627204894	5.409956814809713	1884.9950440205007	2.508928403591286	3601.429623503466	3599.0	3442.0	3530.0	3672.0	3765.0	7138.0	3676.835692835693	3546.0	2005.0	2652.0	3222.0	3972.0	5324.5	8570704.0	0.0	0.0	0.0	0.0	0.0	0.0	0.0	0.0	0.0	0.0	0.0	0.0	0.0	0.0	0.0
exp1	Position_2	30	21	21.0	0.35	0.0058333333333333	0.1768402103202358	406045.9999999998	203455.9999999998	3503.4718103708337	3509.0	3301.0	3435.0	3580.0	3689.0	4368.479102541483	5.814445685482713	2188.8980171869184	2.9134232608757884	3601.429623503466	3599.0	3442.0	3530.0	3672.0	3765.0	6025.0	3689.384717903154	3631.0	1932.0	2624.5	3361.0	3978.5	4860.5	8304805.0	0.0	0.0	0.0	0.0	0.0	0.0	0.0	0.0	0.0	0.0	0.0	0.0	0.0	0.0	0.0
exp1	Position_2	32	21	21.0	0.35	0.0058333333333333	0.1641463649240949	347941.99999999977	163981.9999999998	3503.4718103708337	3509.0	3301.0	3435.0	3580.0	3689.0	4604.819963228305	6.129015371056874	2170.2110903831776	2.888550961300009	3601.429623503466	3599.0	3442.0	3530.0	3672.0	3765.0	6157.0	3679.22602739726	3627.0	2314.0	2786.3	3332.75	3881.0	4876.949999999999	7520338.0	0.0	0.0	0.0	0.0	0.0	0.0	0.0	0.0	0.0	0.0	0.0	0.0	0.0	0.0	0.0
exp1	Position_2	35	21	21.0	0.35	0.0058333333333333	0.1702868492170201	-240346.99999999968	-503596.9999999997	3503.4718103708337	3509.0	3301.0	3435.0	3580.0	3689.0	-1883.7103725752013	-2.507218505897593	-3946.922127165118	-5.253353351256772	3601.429623503466	3599.0	3442.0	3530.0	3672.0	3765.0	5615.0	3426.8300854700856	3477.0	1727.0	2377.0	3096.0	3681.0	4395.799999999998	10023478.0	0.0	0.0	0.0	0.0	0.0	0.0	0.0	0.0	0.0	0.0	0.0	0.0	0.0	0.0	0.0
exp1	Position_2	39	21	21.0	0.35	0.0058333333333333	0.1684796855553016	233800.99999999988	49390.99999999987	3503.4718103708337	3509.0	3301.0	3435.0	3580.0	3689.0	2690.4368922338745	3.580971503563287	568.3609930852434	0.756488481796459	3601.429623503466	3599.0	3442.0	3530.0	3672.0	3765.0	6143.0	3623.104929233773	3568.0	1902.0	2738.4	3271.0	3884.0	4820.199999999999	7423742.0	0.0	0.0	0.0	0.0	0.0	0.0	0.0	0.0	0.0	0.0	0.0	0.0	0.0	0.0	0.0
exp1	Position_2	40	21	21.0	0.35	0.0058333333333333	0.2109857926337937	118866.00000000012	44256.00000000014	3503.4718103708337	3509.0	3301.0	3435.0	3580.0	3689.0	5018.952226303527	6.680225413209994	1868.6483075672552	2.487170897372017	3601.429623503466	3599.0	3442.0	3530.0	3672.0	3765.0	6045.0	3652.384800965018	3577.0	2278.0	2495.4	3133.0	4057.0	5198.399999999999	3027827.0	0.0	0.0	0.0	0.0	0.0	0.0	0.0	0.0	0.0	0.0	0.0	0.0	0.0	0.0	0.0
exp1	Position_2	41	21	21.0	0.35	0.0058333333333333	0.2129288461186758	410819.9999999998	259349.99999999985	3503.4718103708337	3509.0	3301.0	3435.0	3580.0	3689.0	6200.255203971739	8.252539676486384	3914.2110587363577	5.209814919178092	3601.429623503466	3599.0	3442.0	3530.0	3672.0	3765.0	6379.0	3753.099821746881	3658.0	1909.0	2480.2	3337.0	4023.0	5492.199999999999	6316467.0	0.0	0.0	0.0	0.0	0.0	0.0	0.0	0.0	0.0	0.0	0.0	0.0	0.0	0.0	0.0
exp1	Position_2	42	21	21.0	0.35	0.0058333333333333	0.1598820346524648	47132.99999999981	-132867.00000000015	3503.4718103708337	3509.0	3301.0	3435.0	3580.0	3689.0	585.769843056727	0.7796596611085036	-1651.2736668028465	-2.1978452505145887	3601.429623503466	3599.0	3442.0	3530.0	3672.0	3765.0	5293.0	3532.5665	3561.0	1876.0	2519.0	3174.0	3872.25	4468.599999999999	7065133.0	0.0	0.0	0.0	0.0	0.0	0.0	0.0	0.0	0.0	0.0	0.0	0.0	0.0	0.0	0.0
exp1	Position_2	48	21	21.0	0.35	0.0058333333333333	0.212071222283817	162758.00000000006	134228.00000000006	3503.4718103708337	3509.0	3301.0	3435.0	3580.0	3689.0	31630.17858794711	42.09976770055761	26085.69539747948	34.720060574045185	3601.429623503466	3599.0	3442.0	3530.0	3672.0	3765.0	6038.0	4022.432176656152	3782.0	2577.0	2868.8	3433.0	4590.0	5679.0	1275111.0	0.0	0.0	0.0	0.0	0.0	0.0	0.0	0.0	0.0	0.0	0.0	0.0	0.0	0.0	0.0
exp1	Position_2	49	21	21.0	0.35	0.0058333333333333	0.1566164371302644	118521.99999999984	56241.99999999985	3503.4718103708337	3509.0	3301.0	3435.0	3580.0	3689.0	6645.51610131792	8.845181930854151	3153.483037497865	4.197285922909658	3601.429623503466	3599.0	3442.0	3530.0	3672.0	3765.0	5205.0	3680.274566473988	3640.5	2060.0	2813.7000000000003	3314.75	3959.5	4764.45	2546750.0	0.0	0.0	0.0	0.0	0.0	0.0	0.0	0.0	0.0	0.0	0.0	0.0	0.0	0.0	0.0
exp1	Position_2	52	21	21.0	0.35	0.0058333333333333	0.2088985824847307	199882.9999999998	70732.99999999981	3503.4718103708337	3509.0	3301.0	3435.0	3580.0	3689.0	3754.659841533364	4.997452249080907	1328.669044246779	1.7684584978924631	3601.429623503466	3599.0	3442.0	3530.0	3672.0	3765.0	6426.0	3648.291289198606	3627.0	1954.0	2397.4	3200.0	4000.0	5033.499999999999	5235298.0	0.0	0.0	0.0	0.0	0.0	0.0	0.0	0.0	0.0	0.0	0.0	0.0	0.0	0.0	0.0
exp1	Position_2	53	21	21.0	0.35	0.0058333333333333	0.1965427485464076	121446.99999999994	22626.99999999993	3503.4718103708337	3509.0	3301.0	3435.0	3580.0	3689.0	3794.301024513998	5.050214663628131	706.9227669821241	0.940914202853207	3601.429623503466	3599.0	3442.0	3530.0	3672.0	3765.0	6068.0	3619.6074681238615	3672.5	1669.0	2278.4	3257.75	4048.75	4767.299999999999	3974329.0	0.0	0.0	0.0	0.0	0.0	0.0	0.0	0.0	0.0	0.0	0.0	0.0	0.0	0.0	0.0
exp1	Position_2	1	22	22.0	0.3666666666666666	0.0061111111111111	0.213924204494455	244405.0000000008	-101824.99999999924	3503.26889223595	3509.0	3302.0	3435.0	3581.0	3689.0	1141.8277172627752	1.5197726916767536	-475.712883575544	-0.633173848039049	3601.4105229993697	3599.0	3444.0	3531.0	3671.0	3764.449999999997	6387.0	3572.531323108916	3542.0	1747.0	2340.0	3154.5	3831.5	5207.7	13743528.0	0.0	0.0	0.0	0.0	0.0	0.0	0.0	0.0	0.0	0.0	0.0	0.0	0.0	0.0	0.0
exp1	Position_2	2	22	22.0	0.3666666666666666	0.0061111111111111	0.1602867244636366	288813.99999999977	723.9999999997617	3503.26889223595	3509.0	3302.0	3435.0	3581.0	3689.0	1827.292182682922	2.432125895150969	4.580662780412311	0.0060968621607287	3601.4105229993697	3599.0	3444.0	3531.0	3671.0	3764.449999999997	6113.0	3599.2261793189627	3529.0	1925.0	2749.0	3276.0	3862.0	4628.0	11521123.0	0.0	0.0	0.0	0.0	0.0	0.0	0.0	0.0	0.0	0.0	0.0	0.0	0.0	0.0	0.0
exp1	Position_2	4	22	22.0	0.3666666666666666	0.0061111111111111	0.1985026949486092	132197.9999999993	-165612.0000000007	3503.26889223595	3509.0	3302.0	3435.0	3581.0	3689.0	853.7418630461955	1.136330419714486	-1069.5312896020205	-1.4235461464602888	3601.4105229993697	3599.0	3444.0	3531.0	3671.0	3764.449999999997	6143.0	3548.9510426110605	3597.0	1595.0	2294.4	3210.0	3843.0	4844.0	11743479.0	0.0	0.0	0.0	0.0	0.0	0.0	0.0	0.0	0.0	0.0	0.0	0.0	0.0	0.0	0.0
exp1	Position_2	6	22	22.0	0.3666666666666666	0.0061111111111111	0.1711932083043586	260598.99999999988	-7331.000000000115	3503.26889223595	3509.0	3302.0	3435.0	3581.0	3689.0	2138.949153848254	2.8469413237720262	-60.17151350105642	-0.0800882844699061	3601.4105229993697	3599.0	3444.0	3531.0	3671.0	3764.449999999997	7430.0	3596.537453812563	3600.0	1896.0	2627.6	3314.0	3837.0	4308.599999999999	10706892.0	0.0	0.0	0.0	0.0	0.0	0.0	0.0	0.0	0.0	0.0	0.0	0.0	0.0	0.0	0.0
exp1	Position_2	8	22	22.0	0.3666666666666666	0.0061111111111111	0.1932703747546297	618534.9999999994	371664.9999999994	3503.26889223595	3509.0	3302.0	3435.0	3581.0	3689.0	5254.009354215196	6.993086450460425	3157.0265007386643	4.202002272483162	3601.4105229993697	3599.0	3444.0	3531.0	3671.0	3764.449999999997	6275.0	3734.495807510025	3664.0	1788.0	2690.1	3281.5	4080.0	5175.400000000001	10243722.0	0.0	0.0	0.0	0.0	0.0	0.0	0.0	0.0	0.0	0.0	0.0	0.0	0.0	0.0	0.0
exp1	Position_2	11	22	22.0	0.3666666666666666	0.0061111111111111	0.1711411548119935	444792.0000000001	191262.0000000001	3503.26889223595	3509.0	3302.0	3435.0	3581.0	3689.0	3937.6122306739535	5.240961879027032	1693.1860070845746	2.2536305754295687	3601.4105229993697	3599.0	3444.0	3531.0	3671.0	3764.449999999997	6641.0	3666.895633652822	3606.0	1667.0	2663.6	3348.0	3894.0	4874.799999999998	10329645.0	0.0	0.0	0.0	0.0	0.0	0.0	0.0	0.0	0.0	0.0	0.0	0.0	0.0	0.0	0.0
exp1	Position_2	12	22	22.0	0.3666666666666666	0.0061111111111111	0.165893023257627	258230.9999999997	-8709.000000000251	3503.26889223595	3509.0	3302.0	3435.0	3581.0	3689.0	1816.84858545838	2.4182254672451027	-61.27434092249768	-0.0815561477678444	3601.4105229993697	3599.0	3444.0	3531.0	3671.0	3764.449999999997	5682.0	3596.0637221847605	3584.0	1816.0	2562.0	3276.0	3920.75	4637.25	10665925.0	0.0	0.0	0.0	0.0	0.0	0.0	0.0	0.0	0.0	0.0	0.0	0.0	0.0	0.0	0.0
exp1	Position_2	14	22	22.0	0.3666666666666666	0.0061111111111111	0.1830431757441098	553944.0000000003	289524.00000000035	3503.26889223595	3509.0	3302.0	3435.0	3581.0	3689.0	4316.018982778723	5.74462126607848	2255.8075906048766	3.0024799030950904	3601.4105229993697	3599.0	3444.0	3531.0	3671.0	3764.449999999997	7778.0	3697.544588155208	3608.0	1640.0	2845.7	3289.0	3980.0	4866.6	10863386.0	0.0	0.0	0.0	0.0	0.0	0.0	0.0	0.0	0.0	0.0	0.0	0.0	0.0	0.0	0.0
exp1	Position_2	15	22	22.0	0.3666666666666666	0.0061111111111111	0.2048373761766136	52301.00000000037	-184848.99999999965	3503.26889223595	3509.0	3302.0	3435.0	3581.0	3689.0	430.51373313856107	0.5730137788074248	-1521.5776573474536	-2.025219861929461	3601.4105229993697	3599.0	3444.0	3531.0	3671.0	3764.449999999997	6094.0	3528.848576850095	3562.0	2040.0	2275.0	3138.5	3853.5	4868.299999999999	9298516.0	0.0	0.0	0.0	0.0	0.0	0.0	0.0	0.0	0.0	0.0	0.0	0.0	0.0	0.0	0.0
exp1	Position_2	17	22	22.0	0.3666666666666666	0.0061111111111111	0.1776352059960639	369609.0000000002	147489.0000000002	3503.26889223595	3509.0	3302.0	3435.0	3581.0	3689.0	3274.203718777048	4.357965149692251	1306.5402419278437	1.7390050620059598	3601.4105229993697	3599.0	3444.0	3531.0	3671.0	3764.449999999997	6220.0	3658.760534846029	3656.5	1927.0	2577.7	3265.75	4002.0	4814.3	9029821.0	0.0	0.0	0.0	0.0	0.0	0.0	0.0	0.0	0.0	0.0	0.0	0.0	0.0	0.0	0.0
exp1	Position_2	18	22	22.0	0.3666666666666666	0.0061111111111111	0.1845305650605332	752653.0000000005	544843.0000000005	3503.26889223595	3509.0	3302.0	3435.0	3581.0	3689.0	7708.874078347328	10.260511398280292	5580.428271021299	7.42755002872935	3601.4105229993697	3599.0	3444.0	3531.0	3671.0	3764.449999999997	5959.0	3834.964919878736	3653.0	2001.0	2848.8	3455.0	4092.0	5399.0	8854934.0	0.0	0.0	0.0	0.0	0.0	0.0	0.0	0.0	0.0	0.0	0.0	0.0	0.0	0.0	0.0
exp1	Position_2	19	22	22.0	0.3666666666666666	0.0061111111111111	0.1745688249678512	184160.99999999948	-45339.00000000051	3503.26889223595	3509.0	3302.0	3435.0	3581.0	3689.0	1831.4407153844656	2.437647592176724	-450.8864015443957	-0.6001298004555906	3601.4105229993697	3599.0	3444.0	3531.0	3671.0	3764.449999999997	6066.0	3581.22	3560.0	1825.0	2661.8	3205.0	3809.75	4788.0	9132111.0	0.0	0.0	0.0	0.0	0.0	0.0	0.0	0.0	0.0	0.0	0.0	0.0	0.0	0.0	0.0
exp1	Position_2	21	22	22.0	0.3666666666666666	0.0061111111111111	0.1618067787387369	242117.99999999968	42587.99999999967	3503.26889223595	3509.0	3302.0	3435.0	3581.0	3689.0	2607.7887930268707	3.470966883518765	458.70405801067113	0.6105351012122032	3601.4105229993697	3599.0	3444.0	3531.0	3671.0	3764.449999999997	6371.0	3618.209742895805	3597.0	2126.0	2627.0	3339.0	3939.0	4479.199999999999	8021571.0	0.0	0.0	0.0	0.0	0.0	0.0	0.0	0.0	0.0	0.0	0.0	0.0	0.0	0.0	0.0
exp1	Position_2	26	22	22.0	0.3666666666666666	0.0061111111111111	0.1861031773346196	196494.99999999948	-19955.00000000053	3503.26889223595	3509.0	3302.0	3435.0	3581.0	3689.0	2019.0078525593087	2.6872994517564406	-205.0398315367933	-0.2729080157754718	3601.4105229993697	3599.0	3444.0	3531.0	3671.0	3764.449999999997	6149.0	3590.7027027027025	3605.0	1853.0	2417.4	3247.0	3921.0	4667.4	8635640.0	0.0	0.0	0.0	0.0	0.0	0.0	0.0	0.0	0.0	0.0	0.0	0.0	0.0	0.0	0.0
exp1	Position_2	27	22	22.0	0.3666666666666666	0.0061111111111111	0.1667765847102682	317152.99999999965	121402.99999999968	3503.26889223595	3509.0	3302.0	3435.0	3581.0	3689.0	3585.5784231908674	4.772404881267044	1372.523599999496	1.826828911599329	3601.4105229993697	3599.0	3444.0	3531.0	3671.0	3764.449999999997	5843.0	3654.817471264368	3567.0	1971.0	2752.0	3330.5	3888.5	4940.099999999995	7949228.0	0.0	0.0	0.0	0.0	0.0	0.0	0.0	0.0	0.0	0.0	0.0	0.0	0.0	0.0	0.0
exp1	Position_2	28	22	22.0	0.3666666666666666	0.0061111111111111	0.2010023972132641	247458.00000000023	17598.000000000244	3503.26889223595	3509.0	3302.0	3435.0	3581.0	3689.0	2287.59311213477	3.044786432251379	162.68240908496875	0.2165302864920934	3601.4105229993697	3599.0	3444.0	3531.0	3671.0	3764.449999999997	6274.0	3605.8903680501176	3585.0	1898.0	2383.65	3165.5	3987.75	4945.299999999998	9209444.0	0.0	0.0	0.0	0.0	0.0	0.0	0.0	0.0	0.0	0.0	0.0	0.0	0.0	0.0	0.0
exp1	Position_2	29	22	22.0	0.3666666666666666	0.0061111111111111	0.2119873967951674	304215.9999999998	63015.9999999998	3503.26889223595	3509.0	3302.0	3435.0	3581.0	3689.0	2704.1285085349487	3.599195044860016	560.1393815375848	0.7455455168265253	3601.4105229993697	3599.0	3444.0	3531.0	3671.0	3764.449999999997	6851.0	3622.513432835821	3541.0	1695.0	2475.4500000000003	3187.5	3930.0	5199.049999999999	9708336.0	0.0	0.0	0.0	0.0	0.0	0.0	0.0	0.0	0.0	0.0	0.0	0.0	0.0	0.0	0.0
exp1	Position_2	30	22	22.0	0.3666666666666666	0.0061111111111111	0.1813194638911122	503135.0000000002	299285.00000000023	3503.26889223595	3509.0	3302.0	3435.0	3581.0	3689.0	4965.092921082973	6.608538677961437	2953.4376159208127	3.931025466790601	3601.4105229993697	3599.0	3444.0	3531.0	3671.0	3764.449999999997	6106.0	3731.1346578366447	3639.0	1889.0	2658.6	3396.0	4049.0	5022.199999999999	8451020.0	0.0	0.0	0.0	0.0	0.0	0.0	0.0	0.0	0.0	0.0	0.0	0.0	0.0	0.0	0.0
exp1	Position_2	32	22	22.0	0.3666666666666666	0.0061111111111111	0.1958887460908434	263868.0000000005	28608.00000000051	3503.26889223595	3509.0	3302.0	3435.0	3581.0	3689.0	2462.640811630872	3.27777492028069	266.9942105110778	0.3553692941902446	3601.4105229993697	3599.0	3444.0	3531.0	3671.0	3764.449999999997	5980.0	3609.944146901301	3596.0	1782.0	2341.65	3239.0	3983.0	4898.049999999999	9436394.0	0.0	0.0	0.0	0.0	0.0	0.0	0.0	0.0	0.0	0.0	0.0	0.0	0.0	0.0	0.0
exp1	Position_2	35	22	22.0	0.3666666666666666	0.0061111111111111	0.1916838950353951	-114560.99999999968	-330380.99999999965	3503.26889223595	3509.0	3302.0	3435.0	3581.0	3689.0	-1145.5549013151451	-1.524733573650458	-3303.651101608746	-4.3971596162412405	3601.4105229993697	3599.0	3444.0	3531.0	3671.0	3764.449999999997	5509.0	3461.226438698916	3497.0	1816.0	2343.85	3043.25	3833.75	4649.450000000001	8300021.0	0.0	0.0	0.0	0.0	0.0	0.0	0.0	0.0	0.0	0.0	0.0	0.0	0.0	0.0	0.0
exp1	Position_2	39	22	22.0	0.3666666666666666	0.0061111111111111	0.170560095834438	191708.99999999985	-13671.000000000173	3503.26889223595	3509.0	3302.0	3435.0	3581.0	3689.0	1866.911841146121	2.484859660565487	-133.13173497493057	-0.1771983392516325	3601.4105229993697	3599.0	3444.0	3531.0	3671.0	3764.449999999997	6055.0	3593.009202453988	3545.5	1847.0	2617.05	3260.0	3878.75	4697.849999999999	8199247.0	0.0	0.0	0.0	0.0	0.0	0.0	0.0	0.0	0.0	0.0	0.0	0.0	0.0	0.0	0.0
exp1	Position_2	40	22	22.0	0.3666666666666666	0.0061111111111111	0.1701349920230369	-33280.00000000028	-176200.00000000026	3503.26889223595	3509.0	3302.0	3435.0	3581.0	3689.0	-582.1611233498855	-0.7748564551786976	-3082.2352744666205	-4.102455150315072	3601.4105229993697	3599.0	3444.0	3531.0	3671.0	3764.449999999997	5346.0	3488.04282115869	3550.0	2000.0	2438.7	3102.75	3827.25	4485.849999999999	5539012.0	0.0	0.0	0.0	0.0	0.0	0.0	0.0	0.0	0.0	0.0	0.0	0.0	0.0	0.0	0.0
exp1	Position_2	41	22	22.0	0.3666666666666666	0.0061111111111111	0.1884587729032722	242334.99999999977	86904.99999999978	3503.26889223595	3509.0	3302.0	3435.0	3581.0	3689.0	3618.2760959210977	4.815925483670981	1297.5685894155713	1.7270637925121255	3601.4105229993697	3599.0	3444.0	3531.0	3671.0	3764.449999999997	5918.0	3649.3213665315575	3677.0	1846.0	2454.3	3262.0	3995.0	4888.099999999999	6302378.0	0.0	0.0	0.0	0.0	0.0	0.0	0.0	0.0	0.0	0.0	0.0	0.0	0.0	0.0	0.0
exp1	Position_2	42	22	22.0	0.3666666666666666	0.0061111111111111	0.1489082530619731	3996.99999999992	-146123.0000000001	3503.26889223595	3509.0	3302.0	3435.0	3581.0	3689.0	65.58314909569685	0.0872911714463725	-2397.599823695449	-3.191205365338642	3601.4105229993697	3599.0	3444.0	3531.0	3671.0	3764.449999999997	4879.0	3511.396282973621	3596.5	2144.0	2498.05	3188.0	3883.25	4250.65	5857009.0	0.0	0.0	0.0	0.0	0.0	0.0	0.0	0.0	0.0	0.0	0.0	0.0	0.0	0.0	0.0
exp1	Position_2	48	22	22.0	0.3666666666666666	0.0061111111111111	0.2167851339694888	360000.99999999994	274590.99999999994	3503.26889223595	3509.0	3302.0	3435.0	3581.0	3689.0	13146.368541549544	17.497816528802442	10027.401268864893	13.346471088859172	3601.4105229993697	3599.0	3444.0	3531.0	3671.0	3764.449999999997	6389.0	3888.347734457323	3713.0	1904.0	2682.2	3399.0	4291.0	5610.599999999999	3690042.0	0.0	0.0	0.0	0.0	0.0	0.0	0.0	0.0	0.0	0.0	0.0	0.0	0.0	0.0	0.0
exp1	Position_2	49	22	22.0	0.3666666666666666	0.0061111111111111	0.1890842239347808	166501.00000000012	42571.00000000013	3503.26889223595	3509.0	3302.0	3435.0	3581.0	3689.0	3420.9693298861	4.553310178078399	874.6739379498111	1.1641910114111986	3601.4105229993697	3599.0	3444.0	3531.0	3671.0	3764.449999999997	5482.0	3629.915758896151	3613.0	2097.0	2485.6	3202.0	3963.0	4953.2	4998394.0	0.0	0.0	0.0	0.0	0.0	0.0	0.0	0.0	0.0	0.0	0.0	0.0	0.0	0.0	0.0
exp1	Position_2	52	22	22.0	0.3666666666666666	0.0061111111111111	0.186308030471282	221643.0	32642.999999999985	3503.26889223595	3509.0	3302.0	3435.0	3581.0	3689.0	2597.045391426805	3.456667415989078	382.4860370611532	0.5090889153283948	3601.4105229993697	3599.0	3444.0	3531.0	3671.0	3764.449999999997	6128.0	3614.5442857142857	3596.5	1885.0	2481.75	3214.75	3945.5	4805.0	7590543.0	0.0	0.0	0.0	0.0	0.0	0.0	0.0	0.0	0.0	0.0	0.0	0.0	0.0	0.0	0.0
exp1	Position_2	53	22	22.0	0.3666666666666666	0.0061111111111111	0.1852009983054263	90332.99999999996	-77787.00000000003	3503.26889223595	3509.0	3302.0	3435.0	3581.0	3689.0	1160.2712270685552	1.5443210032282468	-999.1256566258372	-1.3298362489689894	3601.4105229993697	3599.0	3444.0	3531.0	3671.0	3764.449999999997	5766.0	3557.358137044968	3615.5	1679.0	2345.0	3182.0	3948.0	4629.0	6645145.0	0.0	0.0	0.0	0.0	0.0	0.0	0.0	0.0	0.0	0.0	0.0	0.0	0.0	0.0	0.0
exp1	Position_2	55	22	22.0	0.3666666666666666	0.0061111111111111	0.1843646075263689	273523.99999999965	120343.99999999968	3503.26889223595	3509.0	3302.0	3435.0	3581.0	3689.0	4034.742236898917	5.370241917312457	1775.1898179222392	2.3627776476545	3601.4105229993697	3599.0	3444.0	3531.0	3671.0	3764.449999999997	5919.0	3669.707403055229	3619.0	1838.0	2579.25	3289.25	3987.75	4948.699999999999	6245842.0	0.0	0.0	0.0	0.0	0.0	0.0	0.0	0.0	0.0	0.0	0.0	0.0	0.0	0.0	0.0
exp1	Position_2	56	22	22.0	0.3666666666666666	0.0061111111111111	0.1496029820277832	-75125.0	-101315.0	3503.26889223595	3509.0	3302.0	3435.0	3581.0	3689.0	-15731.82741380658	-20.939062287776554	-21216.24085763479	-28.2388165815119	3601.4105229993697	3599.0	3444.0	3531.0	3671.0	3764.449999999997	4071.0	3250.8384879725086	3329.0	1944.0	2280.0	2961.5	3645.5	3854.5	945994.0	0.0	0.0	0.0	0.0	0.0	0.0	0.0	0.0	0.0	0.0	0.0	0.0	0.0	0.0	0.0
exp1	Position_2	57	22	22.0	0.3666666666666666	0.0061111111111111	0.2414363089854843	317028.0000000003	181128.00000000032	3503.26889223595	3509.0	3302.0	3435.0	3581.0	3689.0	5499.559379913068	7.319913534664292	3142.070073825955	4.182095268262346	3601.4105229993697	3599.0	3444.0	3531.0	3671.0	3764.449999999997	7014.0	3718.952317880795	3577.0	1873.0	2256.7	3234.0	4089.0	5535.699999999999	5615618.0	0.0	0.0	0.0	0.0	0.0	0.0	0.0	0.0	0.0	0.0	0.0	0.0	0.0	0.0	0.0
exp1	Position_2	59	22	22.0	0.3666666666666666	0.0061111111111111	0.0987013410069218	248474.0	203474.0	3503.26889223595	3509.0	3302.0	3435.0	3581.0	3689.0	22790.06124077436	30.333571511470662	18662.65653913617	24.83999585359024	3601.4105229993697	3599.0	3444.0	3531.0	3671.0	3764.449999999997	5893.0	4005.948	3920.0	3364.0	3561.95	3751.75	4147.5	4837.749999999999	2002974.0	0.0	0.0	0.0	0.0	0.0	0.0	0.0	0.0	0.0	0.0	0.0	0.0	0.0	0.0	0.0
exp1	Position_2	60	22	22.0	0.3666666666666666	0.0061111111111111	0.1561021646003873	-90256.9999999998	-190336.99999999985	3503.26889223595	3509.0	3302.0	3435.0	3581.0	3689.0	-2786.0230438192925	-3.708196671323479	-5875.259183126332	-7.819969972741148	3601.4105229993697	3599.0	3444.0	3531.0	3671.0	3764.449999999997	5049.0	3427.8336330935253	3464.0	1871.0	2459.6	3118.0	3734.75	4277.9000000000015	3811751.0	0.0	0.0	0.0	0.0	0.0	0.0	0.0	0.0	0.0	0.0	0.0	0.0	0.0	0.0	0.0
exp1	Position_2	1	23	23.0	0.3833333333333333	0.0063888888888888	0.1938277552663788	195251.99999999945	-52177.00000000059	3508.3316888606964	3514.0	3288.0	3436.0	3587.0	3703.0	1523.7885351172526	2.028162540241063	-407.200512142329	-0.5419838816614398	3606.919305293006	3605.0	3450.0	3536.0	3677.0	3770.0	6338.0	3585.8102243471862	3520.0	2083.0	2338.9	3271.5	3859.5	4894.1	9749818.0	0.0	0.0	0.0	0.0	0.0	0.0	0.0	0.0	0.0	0.0	0.0	0.0	0.0	0.0	0.0
exp1	Position_2	2	23	23.0	0.3833333333333333	0.0063888888888888	0.1243696963715305	415794.0000000004	198031.0000000004	3508.3316888606964	3514.0	3288.0	3436.0	3587.0	3703.0	4167.774532481356	5.547307902732685	1984.993911508623	2.6420268962179767	3606.919305293006	3605.0	3450.0	3536.0	3677.0	3770.0	5852.0	3687.7542833263687	3633.0	2174.0	3059.2	3431.0	3893.0	4508.0	8824796.0	0.0	0.0	0.0	0.0	0.0	0.0	0.0	0.0	0.0	0.0	0.0	0.0	0.0	0.0	0.0
exp1	Position_2	4	23	23.0	0.3833333333333333	0.0063888888888888	0.1866864257594143	427361.99999999953	191762.9999999996	3508.3316888606964	3514.0	3288.0	3436.0	3587.0	3703.0	3743.655590860009	4.982805591434672	1679.8279376034532	2.235850984950196	3606.919305293006	3605.0	3450.0	3536.0	3677.0	3770.0	7046.0	3679.068366164542	3573.0	2013.0	2584.8	3327.0	3922.0	5059.799999999999	9525108.0	0.0	0.0	0.0	0.0	0.0	0.0	0.0	0.0	0.0	0.0	0.0	0.0	0.0	0.0	0.0
exp1	Position_2	6	23	23.0	0.3833333333333333	0.0063888888888888	0.1165796636688767	171325.00000000026	-46255.99999999975	3508.3316888606964	3514.0	3288.0	3436.0	3587.0	3703.0	1832.5509442636087	2.439125306814864	-494.7700363511275	-0.6585389183833507	3606.919305293006	3605.0	3450.0	3536.0	3677.0	3770.0	5008.0	3585.654119615224	3640.0	2270.0	2736.5	3355.5	3887.0	4153.5	8573299.0	0.0	0.0	0.0	0.0	0.0	0.0	0.0	0.0	0.0	0.0	0.0	0.0	0.0	0.0	0.0
exp1	Position_2	8	23	23.0	0.3833333333333333	0.0063888888888888	0.199186842606376	450240.9999999996	242578.9999999996	3508.3316888606964	3514.0	3288.0	3436.0	3587.0	3703.0	4754.525158210981	6.328272985578816	2561.6235712732973	3.4095209733647582	3606.919305293006	3605.0	3450.0	3536.0	3677.0	3770.0	6183.0	3711.301051709027	3593.0	1770.0	2524.1	3356.0	3986.5	5271.799999999999	8469189.0	0.0	0.0	0.0	0.0	0.0	0.0	0.0	0.0	0.0	0.0	0.0	0.0	0.0	0.0	0.0
exp1	Position_2	11	23	23.0	0.3833333333333333	0.0063888888888888	0.1432280547893197	304107.9999999998	98538.99999999984	3508.3316888606964	3514.0	3288.0	3436.0	3587.0	3703.0	3528.9341489316066	4.697011352227968	1143.4675907952808	1.5219553633485186	3606.919305293006	3605.0	3450.0	3536.0	3677.0	3770.0	5459.0	3648.620628596724	3588.0	1992.0	2795.7	3351.5	3911.5	4585.299999999999	8242234.0	0.0	0.0	0.0	0.0	0.0	0.0	0.0	0.0	0.0	0.0	0.0	0.0	0.0	0.0	0.0
exp1	Position_2	12	23	23.0	0.3833333333333333	0.0063888888888888	0.1523920861155107	167216.99999999997	-32528.00000000003	3508.3316888606964	3514.0	3288.0	3436.0	3587.0	3703.0	1852.002806395422	2.4650157353123068	-360.26209827009427	-0.4795088527974955	3606.919305293006	3605.0	3450.0	3536.0	3677.0	3770.0	5854.0	3590.1808656036446	3584.0	2205.0	2550.7	3337.0	3832.0	4649.599999999994	7880447.0	0.0	0.0	0.0	0.0	0.0	0.0	0.0	0.0	0.0	0.0	0.0	0.0	0.0	0.0	0.0
exp1	Position_2	14	23	23.0	0.3833333333333333	0.0063888888888888	0.13310714069545	288464.9999999996	61055.99999999962	3508.3316888606964	3514.0	3288.0	3436.0	3587.0	3703.0	2698.5139039877336	3.5917220062076733	571.1627577760709	0.7602176305999502	3606.919305293006	3605.0	3450.0	3536.0	3677.0	3770.0	5541.0	3629.432172869148	3593.0	2038.0	2776.0	3388.0	3856.0	4454.0	9069951.0	0.0	0.0	0.0	0.0	0.0	0.0	0.0	0.0	0.0	0.0	0.0	0.0	0.0	0.0	0.0
exp1	Position_2	15	23	23.0	0.3833333333333333	0.0063888888888888	0.1652161185458702	-159169.99999999985	-364374.9999999998	3508.3316888606964	3514.0	3288.0	3436.0	3587.0	3703.0	-1717.5462877570017	-2.2860541090045694	-3931.83972231864	-5.23327867040611	3606.919305293006	3605.0	3450.0	3536.0	3677.0	3770.0	5033.0	3443.414634146341	3508.0	2098.0	2321.8	3149.5	3831.0	4314.9	7764900.0	0.0	0.0	0.0	0.0	0.0	0.0	0.0	0.0	0.0	0.0	0.0	0.0	0.0	0.0	0.0
exp1	Position_2	17	23	23.0	0.3833333333333333	0.0063888888888888	0.2286223603544435	324634.0000000002	120339.00000000016	3508.3316888606964	3514.0	3288.0	3436.0	3587.0	3703.0	3445.369773657309	4.585787168737879	1277.1686058519665	1.699911414388967	3606.919305293006	3605.0	3450.0	3536.0	3677.0	3770.0	6550.0	3658.603118040089	3581.0	2081.0	2348.6	3230.0	3992.0	5326.999999999997	8213564.0	0.0	0.0	0.0	0.0	0.0	0.0	0.0	0.0	0.0	0.0	0.0	0.0	0.0	0.0	0.0
exp1	Position_2	18	23	23.0	0.3833333333333333	0.0063888888888888	0.2001581369877841	657836.0000000001	444168.00000000006	3508.3316888606964	3514.0	3288.0	3436.0	3587.0	3703.0	6456.4634415902665	8.593552840756644	4359.375975051936	5.802329422794126	3606.919305293006	3605.0	3450.0	3536.0	3677.0	3770.0	6216.0	3794.168654173765	3622.0	2012.0	2678.7	3402.0	4046.25	5482.800000000001	8908708.0	0.0	0.0	0.0	0.0	0.0	0.0	0.0	0.0	0.0	0.0	0.0	0.0	0.0	0.0	0.0
exp1	Position_2	19	23	23.0	0.3833333333333333	0.0063888888888888	0.1521260781874287	134309.9999999999	-32675.000000000087	3508.3316888606964	3514.0	3288.0	3436.0	3587.0	3703.0	2062.581956439264	2.74529658402066	-501.7859089170811	-0.667877044768635	3606.919305293006	3605.0	3450.0	3536.0	3677.0	3770.0	6042.0	3587.193460490463	3547.0	1928.0	2714.0	3278.5	3872.0	4429.9	6582500.0	0.0	0.0	0.0	0.0	0.0	0.0	0.0	0.0	0.0	0.0	0.0	0.0	0.0	0.0	0.0
exp1	Position_2	21	23	23.0	0.3833333333333333	0.0063888888888888	0.1733461989583381	373254.0000000004	169050.00000000035	3508.3316888606964	3514.0	3288.0	3436.0	3587.0	3703.0	3901.679381362205	5.193135256593094	1767.1047046228075	2.352016361852957	3606.919305293006	3605.0	3450.0	3536.0	3677.0	3770.0	6781.0	3680.33422459893	3639.5	2159.0	2642.15	3313.75	3985.0	4822.25	8258670.0	0.0	0.0	0.0	0.0	0.0	0.0	0.0	0.0	0.0	0.0	0.0	0.0	0.0	0.0	0.0
exp1	Position_2	26	23	23.0	0.3833333333333333	0.0063888888888888	0.168114751546905	284610.0000000004	123631.00000000038	3508.3316888606964	3514.0	3288.0	3436.0	3587.0	3703.0	4509.859001632237	6.002622331172507	1959.0259591398608	2.6074635516151554	3606.919305293006	3605.0	3450.0	3536.0	3677.0	3770.0	6230.0	3674.8875070661393	3629.0	1783.0	2612.4	3373.0	3948.0	4669.799999999999	6500876.0	0.0	0.0	0.0	0.0	0.0	0.0	0.0	0.0	0.0	0.0	0.0	0.0	0.0	0.0	0.0
exp1	Position_2	27	23	23.0	0.3833333333333333	0.0063888888888888	0.1715078099122589	415645.99999999977	203251.9999999997	3508.3316888606964	3514.0	3288.0	3436.0	3587.0	3703.0	4260.478955969551	5.670697490395471	2083.3855462550405	2.7729861620654583	3606.919305293006	3605.0	3450.0	3536.0	3677.0	3770.0	6175.0	3692.083119108826	3575.0	2041.0	2819.95	3358.25	3894.75	5064.7	8617322.0	0.0	0.0	0.0	0.0	0.0	0.0	0.0	0.0	0.0	0.0	0.0	0.0	0.0	0.0	0.0
exp1	Position_2	28	23	23.0	0.3833333333333333	0.0063888888888888	0.1661814738279532	466239.9999999996	282146.9999999996	3508.3316888606964	3514.0	3288.0	3436.0	3587.0	3703.0	5815.845185996572	7.740889942561436	3519.481965711594	4.684430496362132	3606.919305293006	3605.0	3450.0	3536.0	3677.0	3770.0	5991.0	3744.469599604548	3719.0	2387.0	2668.1	3398.5	4028.0	4870.499999999999	7575062.0	0.0	0.0	0.0	0.0	0.0	0.0	0.0	0.0	0.0	0.0	0.0	0.0	0.0	0.0	0.0
exp1	Position_2	29	23	23.0	0.3833333333333333	0.0063888888888888	0.1500921282167092	14491.99999999993	-138115.00000000006	3508.3316888606964	3514.0	3288.0	3436.0	3587.0	3703.0	230.40974908292927	0.3066753760293789	-2195.904119140833	-2.922748382576448	3606.919305293006	3605.0	3450.0	3536.0	3677.0	3770.0	5986.0	3522.6416219439475	3543.0	2015.0	2580.0	3191.0	3834.0	4398.0	5907470.0	0.0	0.0	0.0	0.0	0.0	0.0	0.0	0.0	0.0	0.0	0.0	0.0	0.0	0.0	0.0
exp1	Position_2	30	23	23.0	0.3833333333333333	0.0063888888888888	0.1644940584099901	329412.0000000003	166704.0000000003	3508.3316888606964	3514.0	3288.0	3436.0	3587.0	3703.0	4672.551136847813	6.219165563144438	2364.6162395938168	3.14730421489937	3606.919305293006	3605.0	3450.0	3536.0	3677.0	3770.0	6400.0	3698.2348993288592	3631.5	2239.0	2686.7	3387.75	3947.75	4795.799999999998	6612444.0	0.0	0.0	0.0	0.0	0.0	0.0	0.0	0.0	0.0	0.0	0.0	0.0	0.0	0.0	0.0
exp1	Position_2	32	23	23.0	0.3833333333333333	0.0063888888888888	0.23540796677828	329920.9999999997	92683.99999999968	3508.3316888606964	3514.0	3288.0	3436.0	3587.0	3703.0	2875.623596292416	3.8274550066652058	807.8427787220747	1.0752387384790814	3606.919305293006	3605.0	3450.0	3536.0	3677.0	3770.0	6176.0	3640.5519754507095	3604.0	2023.0	2279.3	3140.0	4027.0	5419.7	9490919.0	0.0	0.0	0.0	0.0	0.0	0.0	0.0	0.0	0.0	0.0	0.0	0.0	0.0	0.0	0.0
exp1	Position_2	35	23	23.0	0.3833333333333333	0.0063888888888888	0.1226432275755117	77427.99999999975	-79365.00000000025	3508.3316888606964	3514.0	3288.0	3436.0	3587.0	3703.0	1282.844138255267	1.7074655480177598	-1314.936780397658	-1.750180854709283	3606.919305293006	3605.0	3450.0	3536.0	3677.0	3770.0	5015.0	3558.9378990133487	3603.0	2106.0	2703.0	3376.0	3812.5	4208.299999999999	6132050.0	0.0	0.0	0.0	0.0	0.0	0.0	0.0	0.0	0.0	0.0	0.0	0.0	0.0	0.0	0.0
exp1	Position_2	39	23	23.0	0.3833333333333333	0.0063888888888888	0.1210161689966325	294924.0000000001	133581.00000000012	3508.3316888606964	3514.0	3288.0	3436.0	3587.0	3703.0	4326.545507191171	5.758632070071448	1959.637992825623	2.608278168450904	3606.919305293006	3605.0	3450.0	3536.0	3677.0	3770.0	5513.0	3680.34179357022	3641.0	2366.0	2998.0	3417.0	3922.0	4446.2	6525246.0	0.0	0.0	0.0	0.0	0.0	0.0	0.0	0.0	0.0	0.0	0.0	0.0	0.0	0.0	0.0
exp1	Position_2	40	23	23.0	0.3833333333333333	0.0063888888888888	0.1939900964273868	90687.9999999999	-52182.0000000001	3508.3316888606964	3514.0	3288.0	3436.0	3587.0	3703.0	1585.8626120165893	2.11078313659408	-912.5075293340896	-1.2145475215436732	3606.919305293006	3605.0	3450.0	3536.0	3677.0	3770.0	6238.0	3571.7630573248407	3561.0	1879.0	2435.35	3178.5	3943.25	4734.65	5607668.0	0.0	0.0	0.0	0.0	0.0	0.0	0.0	0.0	0.0	0.0	0.0	0.0	0.0	0.0	0.0
exp1	Position_2	41	23	23.0	0.3833333333333333	0.0063888888888888	0.1644329617406092	334375.9999999998	193689.9999999998	3508.3316888606964	3514.0	3288.0	3436.0	3587.0	3703.0	6346.798673709204	8.447589034706949	3676.434418471227	4.893334210985203	3606.919305293006	3605.0	3450.0	3536.0	3677.0	3770.0	6218.0	3730.284605433376	3736.0	1786.0	2759.5	3343.75	4051.75	4721.75	5767020.0	0.0	0.0	0.0	0.0	0.0	0.0	0.0	0.0	0.0	0.0	0.0	0.0	0.0	0.0	0.0
exp1	Position_2	42	23	23.0	0.3833333333333333	0.0063888888888888	0.1523710346232317	41288.99999999992	-127425.00000000007	3508.3316888606964	3514.0	3288.0	3436.0	3587.0	3703.0	603.5539496393101	0.8033303069699216	-1862.671947317428	-2.479216361879496	3606.919305293006	3605.0	3450.0	3536.0	3677.0	3770.0	5098.0	3536.270226537217	3576.0	2209.0	2530.0	3261.5	3827.75	4481.4	6556245.0	0.0	0.0	0.0	0.0	0.0	0.0	0.0	0.0	0.0	0.0	0.0	0.0	0.0	0.0	0.0
exp1	Position_2	48	23	23.0	0.3833333333333333	0.0063888888888888	0.2250259191379791	457335.0000000001	313191.0000000001	3508.3316888606964	3514.0	3288.0	3436.0	3587.0	3703.0	8095.338291009161	10.774895265333194	5543.8291289742765	7.378836570664761	3606.919305293006	3605.0	3450.0	3536.0	3677.0	3770.0	6211.0	3802.721590909091	3641.0	2048.0	2523.15	3339.0	4197.0	5617.949999999999	6023511.0	0.0	0.0	0.0	0.0	0.0	0.0	0.0	0.0	0.0	0.0	0.0	0.0	0.0	0.0	0.0
exp1	Position_2	49	23	23.0	0.3833333333333333	0.0063888888888888	0.2052897037700073	217409.0000000001	56430.00000000005	3508.3316888606964	3514.0	3288.0	3436.0	3587.0	3703.0	3068.00725044114	4.083517650337157	796.3223654144659	1.0599050683666542	3606.919305293006	3605.0	3450.0	3536.0	3677.0	3770.0	5953.0	3636.8993781797626	3577.0	2148.0	2394.2	3238.0	3995.0	5178.0	6433675.0	0.0	0.0	0.0	0.0	0.0	0.0	0.0	0.0	0.0	0.0	0.0	0.0	0.0	0.0	0.0
exp1	Position_2	52	23	23.0	0.3833333333333333	0.0063888888888888	0.1690831538841296	36036.00000000013	-107106.99999999988	3508.3316888606964	3514.0	3288.0	3436.0	3587.0	3703.0	620.2804752079081	0.8255933125017257	-1843.611412423496	-2.453846789935673	3606.919305293006	3605.0	3450.0	3536.0	3677.0	3770.0	5640.0	3536.909090909091	3607.0	2153.0	2359.6	3214.0	3918.0	4485.0	5563558.0	0.0	0.0	0.0	0.0	0.0	0.0	0.0	0.0	0.0	0.0	0.0	0.0	0.0	0.0	0.0
exp1	Position_2	53	23	23.0	0.3833333333333333	0.0063888888888888	0.1274390037901079	400272.00000000006	274874.00000000006	3508.3316888606964	3514.0	3288.0	3436.0	3587.0	3703.0	8574.57892121956	11.412764544143236	5888.317959765624	7.837351204448044	3606.919305293006	3605.0	3450.0	3536.0	3677.0	3770.0	5944.0	3804.4731494920175	3665.0	2753.0	3211.4	3505.25	4040.75	4759.599999999999	5242564.0	0.0	0.0	0.0	0.0	0.0	0.0	0.0	0.0	0.0	0.0	0.0	0.0	0.0	0.0	0.0
exp1	Position_2	55	23	23.0	0.3833333333333333	0.0063888888888888	0.1815298335679635	-4118.999999999701	-139708.9999999997	3508.3316888606964	3514.0	3288.0	3436.0	3587.0	3703.0	-82.42786550731189	-0.1097114889902321	-2795.803511085664	-3.721214473255018	3606.919305293006	3605.0	3450.0	3536.0	3677.0	3770.0	5412.0	3511.235570469799	3520.5	2157.0	2422.9	3127.25	3855.0	4609.049999999999	5231741.0	0.0	0.0	0.0	0.0	0.0	0.0	0.0	0.0	0.0	0.0	0.0	0.0	0.0	0.0	0.0
exp1	Position_2	56	23	23.0	0.3833333333333333	0.0063888888888888	0.1552199598723583	-93999.00000000012	-196283.0000000001	3508.3316888606964	3514.0	3288.0	3436.0	3587.0	3703.0	-2618.381780763569	-3.48506615019631	-5467.545729993034	-7.277303366620727	3606.919305293006	3605.0	3450.0	3536.0	3677.0	3770.0	5253.0	3430.370996441281	3542.5	2153.0	2371.0	3102.0	3778.5	4171.25	3855737.0	0.0	0.0	0.0	0.0	0.0	0.0	0.0	0.0	0.0	0.0	0.0	0.0	0.0	0.0	0.0
exp1	Position_2	57	23	23.0	0.3833333333333333	0.0063888888888888	0.2252589340530099	442803.0000000002	301844.00000000023	3508.3316888606964	3514.0	3288.0	3436.0	3587.0	3703.0	7622.948665063899	10.146144673200048	5196.309232000569	6.916287587792757	3606.919305293006	3605.0	3450.0	3536.0	3677.0	3770.0	6523.0	3799.863783085862	3669.0	2213.0	2477.6	3362.0	4158.0	5771.599999999999	5885989.0	0.0	0.0	0.0	0.0	0.0	0.0	0.0	0.0	0.0	0.0	0.0	0.0	0.0	0.0	0.0
exp1	Position_2	59	23	23.0	0.3833333333333333	0.0063888888888888	0.119679543868372	268171.0000000002	170437.0000000002	3508.3316888606964	3514.0	3288.0	3436.0	3587.0	3703.0	8038.704816478005	10.699516110732224	5109.026452547302	6.800114208340458	3606.919305293006	3605.0	3450.0	3536.0	3677.0	3770.0	5478.0	3763.693668528864	3738.5	2371.0	3081.65	3491.0	4002.75	4549.199999999999	4042207.0	0.0	0.0	0.0	0.0	0.0	0.0	0.0	0.0	0.0	0.0	0.0	0.0	0.0	0.0	0.0
exp1	Position_2	60	23	23.0	0.3833333333333333	0.0063888888888888	0.1519747200308776	-64441.00000000022	-185744.00000000023	3508.3316888606964	3514.0	3288.0	3436.0	3587.0	3703.0	-1570.7338199416888	-2.0906467143423875	-4527.465164278153	-6.026056133654221	3606.919305293006	3605.0	3450.0	3536.0	3677.0	3770.0	4878.0	3465.6571642910726	3498.0	1812.0	2362.4	3220.0	3805.0	4259.4	4619721.0	0.0	0.0	0.0	0.0	0.0	0.0	0.0	0.0	0.0	0.0	0.0	0.0	0.0	0.0	0.0
exp1	Position_2	69	23	23.0	0.3833333333333333	0.0063888888888888	0.1790545381202244	269731.99999999994	235152.0	3508.3316888606964	3514.0	3288.0	3436.0	3587.0	3703.0	41547.49830466872	55.29972024351407	36221.05393998287	48.21022279411719	3606.919305293006	3605.0	3450.0	3536.0	3677.0	3770.0	6751.0	4223.821052631579	4011.0	3188.0	3408.95	3708.25	4483.75	5975.05	1605052.0	0.0	0.0	0.0	0.0	0.0	0.0	0.0	0.0	0.0	0.0	0.0	0.0	0.0	0.0	0.0
exp1	Position_2	70	23	23.0	0.3833333333333333	0.0063888888888888	0.2143043976140154	379196.0000000002	320410.0000000002	3508.3316888606964	3514.0	3288.0	3436.0	3587.0	3703.0	23517.50395237919	31.301797760616697	19871.632193857047	26.449142450023725	3606.919305293006	3605.0	3450.0	3536.0	3677.0	3770.0	7067.0	4100.990712074304	3869.5	2265.0	2903.75	3617.75	4401.75	6241.0	2649240.0	0.0	0.0	0.0	0.0	0.0	0.0	0.0	0.0	0.0	0.0	0.0	0.0	0.0	0.0	0.0
exp1	Position_2	1	24	24.0	0.4	0.0066666666666666	0.1908823210797292	731188.9999999999	473036.9999999999	3504.895001695802	3514.0	3292.0	3437.0	3586.0	3698.0	5723.217303754459	7.617602231297185	3702.590634864717	4.928148135004938	3607.761617832388	3606.0	3450.0	3537.0	3677.0	3771.0	6826.0	3774.580541696365	3686.0	2171.0	2827.0	3350.0	4023.75	5257.0	10591473.0	0.0	0.0	0.0	0.0	0.0	0.0	0.0	0.0	0.0	0.0	0.0	0.0	0.0	0.0	0.0
exp1	Position_2	2	24	24.0	0.4	0.0066666666666666	0.1988558362027777	717403.0000000006	452167.00000000064	3504.895001695802	3514.0	3292.0	3437.0	3586.0	3698.0	5222.72134356546	6.951442108285627	3291.793095033008	4.381376609488933	3607.761617832388	3606.0	3450.0	3537.0	3677.0	3771.0	6781.0	3762.839056538328	3595.0	1860.0	2867.1	3338.0	4008.0	5341.0	10848265.0	0.0	0.0	0.0	0.0	0.0	0.0	0.0	0.0	0.0	0.0	0.0	0.0	0.0	0.0	0.0
exp1	Position_2	4	24	24.0	0.4	0.0066666666666666	0.177303318180038	513201.9999999997	234809.99999999965	3504.895001695802	3514.0	3292.0	3437.0	3586.0	3698.0	3906.9348850976303	5.200130332064946	1787.5756142216394	2.3792631425290023	3607.761617832388	3606.0	3450.0	3537.0	3677.0	3771.0	6434.0	3683.597488433576	3585.0	1811.0	2659.0	3340.5	4056.0	4774.25	11146566.0	0.0	0.0	0.0	0.0	0.0	0.0	0.0	0.0	0.0	0.0	0.0	0.0	0.0	0.0	0.0
exp1	Position_2	6	24	24.0	0.4	0.0066666666666666	0.1662512692740217	542756.0000000002	282580.00000000023	3504.895001695802	3514.0	3292.0	3437.0	3586.0	3698.0	4678.2173467164885	6.226707288479646	2435.662908996208	3.241867331873953	3607.761617832388	3606.0	3450.0	3537.0	3677.0	3771.0	8002.0	3705.922206506365	3640.5	2254.0	2895.0	3414.75	3914.0	4422.65	10480348.0	0.0	0.0	0.0	0.0	0.0	0.0	0.0	0.0	0.0	0.0	0.0	0.0	0.0	0.0	0.0
exp1	Position_2	8	24	24.0	0.4	0.0066666666666666	0.2122638025748572	745994.0000000003	497962.0000000004	3504.895001695802	3514.0	3292.0	3437.0	3586.0	3698.0	6255.156964363247	8.325613919567482	4175.409550597259	5.557470111844952	3607.761617832388	3606.0	3450.0	3537.0	3677.0	3771.0	6554.0	3790.704005934718	3650.5	1776.0	2726.0	3323.5	4079.0	5637.75	10219738.0	0.0	0.0	0.0	0.0	0.0	0.0	0.0	0.0	0.0	0.0	0.0	0.0	0.0	0.0	0.0
exp1	Position_2	11	24	24.0	0.4	0.0066666666666666	0.1848239154211637	210245.0	-66767.00000000001	3504.895001695802	3514.0	3292.0	3437.0	3586.0	3698.0	1462.3249422083204	1.9463544980792744	-464.38702188600416	-0.6180991261302716	3607.761617832388	3606.0	3450.0	3537.0	3677.0	3771.0	6119.0	3583.825639322484	3551.0	1519.0	2502.5	3255.0	3870.0	4853.0	10790899.0	0.0	0.0	0.0	0.0	0.0	0.0	0.0	0.0	0.0	0.0	0.0	0.0	0.0	0.0	0.0
exp1	Position_2	12	24	24.0	0.4	0.0066666666666666	0.2215350589410226	591622.0	327214.0	3504.895001695802	3514.0	3292.0	3437.0	3586.0	3698.0	4222.446140441242	5.620075812927293	2335.3484004961624	3.1083487210603926	3607.761617832388	3606.0	3450.0	3537.0	3677.0	3771.0	6588.0	3719.85316631872	3595.0	2126.0	2468.6	3245.25	3992.0	5555.35	10690858.0	0.0	0.0	0.0	0.0	0.0	0.0	0.0	0.0	0.0	0.0	0.0	0.0	0.0	0.0	0.0
exp1	Position_2	14	24	24.0	0.4	0.0066666666666666	0.1614163366930202	319000.9999999998	42080.99999999981	3504.895001695802	3514.0	3292.0	3437.0	3586.0	3698.0	2278.807277460961	3.033092486300539	300.6087411727058	0.4001102345008714	3607.761617832388	3606.0	3450.0	3537.0	3677.0	3771.0	6486.0	3619.980398671096	3598.0	1648.0	2684.9	3340.0	3876.0	4670.0	10896141.0	0.0	0.0	0.0	0.0	0.0	0.0	0.0	0.0	0.0	0.0	0.0	0.0	0.0	0.0	0.0
exp1	Position_2	15	24	24.0	0.4	0.0066666666666666	0.1972347081959405	116415.00000000032	-124716.99999999968	3504.895001695802	3514.0	3292.0	3437.0	3586.0	3698.0	1028.5440040918347	1.368992069446232	-1101.8934205928847	-1.4666201428091294	3607.761617832388	3606.0	3450.0	3537.0	3677.0	3771.0	6569.0	3558.4162533384206	3569.0	1807.0	2343.0	3195.0	3953.0	4668.0	9326609.0	0.0	0.0	0.0	0.0	0.0	0.0	0.0	0.0	0.0	0.0	0.0	0.0	0.0	0.0	0.0
exp1	Position_2	17	24	24.0	0.4	0.0066666666666666	0.1764801296919648	129547.99999999984	-114344.00000000016	3504.895001695802	3514.0	3292.0	3437.0	3586.0	3698.0	1126.0184688678776	1.4987305820631451	-993.8667968955828	-1.322836706668021	3607.761617832388	3606.0	3450.0	3537.0	3677.0	3771.0	6015.0	3562.867597133157	3567.0	2226.0	2472.5	3252.0	3919.0	4547.5	9445162.0	0.0	0.0	0.0	0.0	0.0	0.0	0.0	0.0	0.0	0.0	0.0	0.0	0.0	0.0	0.0
exp1	Position_2	18	24	24.0	0.4	0.0066666666666666	0.2118925789450825	648178.0000000002	380918.0000000002	3504.895001695802	3514.0	3292.0	3437.0	3586.0	3698.0	4630.050649527013	6.1625974145204525	2720.964971530245	3.621604377106755	3607.761617832388	3606.0	3450.0	3537.0	3677.0	3771.0	6283.0	3737.12495697074	3566.0	1523.0	2761.2	3236.0	4038.0	5556.799999999999	10856348.0	0.0	0.0	0.0	0.0	0.0	0.0	0.0	0.0	0.0	0.0	0.0	0.0	0.0	0.0	0.0
exp1	Position_2	19	24	24.0	0.4	0.0066666666666666	0.2189705342565515	355807.0000000001	112099.00000000012	3504.895001695802	3514.0	3292.0	3437.0	3586.0	3698.0	3122.325172226314	4.155814804233224	983.706136982684	1.3093128683239523	3607.761617832388	3606.0	3450.0	3537.0	3677.0	3771.0	6394.0	3648.317478293696	3544.0	1744.0	2479.4	3158.0	4006.0	5417.2	9664393.0	0.0	0.0	0.0	0.0	0.0	0.0	0.0	0.0	0.0	0.0	0.0	0.0	0.0	0.0	0.0
exp1	Position_2	21	24	24.0	0.4	0.0066666666666666	0.1671627677596328	315201.0000000003	106361.00000000028	3504.895001695802	3514.0	3292.0	3437.0	3586.0	3698.0	3178.9245514769	4.231148578015754	1072.6920099226688	1.4277530652070722	3607.761617832388	3606.0	3450.0	3537.0	3677.0	3771.0	6179.0	3652.8550660792953	3636.5	2144.0	2593.0	3346.25	3933.75	4734.099999999999	8291981.0	0.0	0.0	0.0	0.0	0.0	0.0	0.0	0.0	0.0	0.0	0.0	0.0	0.0	0.0	0.0
exp1	Position_2	26	24	24.0	0.4	0.0066666666666666	0.1559037304179693	204710.0000000001	30462.000000000084	3504.895001695802	3514.0	3292.0	3437.0	3586.0	3698.0	2883.3208993185963	3.837700116993052	429.05437562914994	0.5710713739623986	3607.761617832388	3606.0	3450.0	3537.0	3677.0	3771.0	5900.0	3622.0834213305175	3623.5	1966.0	2522.95	3316.0	3979.75	4475.7	6860226.0	0.0	0.0	0.0	0.0	0.0	0.0	0.0	0.0	0.0	0.0	0.0	0.0	0.0	0.0	0.0
exp1	Position_2	27	24	24.0	0.4	0.0066666666666666	0.1498161871720831	323916.00000000023	99620.0000000002	3504.895001695802	3514.0	3292.0	3437.0	3586.0	3698.0	3178.6263558968294	4.23075167969868	977.582946117026	1.3011629012817614	3607.761617832388	3606.0	3450.0	3537.0	3677.0	3771.0	5788.0	3646.861361771944	3584.0	2273.0	2754.85	3363.25	3879.75	4709.75	8891048.0	0.0	0.0	0.0	0.0	0.0	0.0	0.0	0.0	0.0	0.0	0.0	0.0	0.0	0.0	0.0
exp1	Position_2	28	24	24.0	0.4	0.0066666666666666	0.1867940709418472	356684.99999999977	146464.99999999977	3504.895001695802	3514.0	3292.0	3437.0	3586.0	3698.0	3777.461221286033	5.0278008855317085	1551.132954219152	2.064557962065692	3607.761617832388	3606.0	3450.0	3537.0	3677.0	3771.0	6385.0	3670.098468271335	3670.0	1900.0	2528.4	3294.0	4032.0	4954.0	8386175.0	0.0	0.0	0.0	0.0	0.0	0.0	0.0	0.0	0.0	0.0	0.0	0.0	0.0	0.0	0.0
exp1	Position_2	29	24	24.0	0.4	0.0066666666666666	0.2072670876111996	298755.9999999998	61855.9999999998	3504.895001695802	3514.0	3292.0	3437.0	3586.0	3698.0	2763.0854115396987	3.6776666827593374	572.0836107599484	0.7614432859214914	3607.761617832388	3606.0	3450.0	3537.0	3677.0	3771.0	7590.0	3630.021747572816	3562.0	1934.0	2557.0	3147.5	3989.5	4935.799999999998	9347306.0	0.0	0.0	0.0	0.0	0.0	0.0	0.0	0.0	0.0	0.0	0.0	0.0	0.0	0.0	0.0
exp1	Position_2	30	24	24.0	0.4	0.0066666666666666	0.2197488619042739	536375.0000000002	308675.00000000023	3504.895001695802	3514.0	3292.0	3437.0	3586.0	3698.0	4877.194188952871	6.49154546549627	2806.745124726223	3.735777761010602	3607.761617832388	3606.0	3450.0	3537.0	3677.0	3771.0	6305.0	3730.717171717172	3613.0	1793.0	2442.7	3313.5	4081.5	5416.599999999999	9233525.0	0.0	0.0	0.0	0.0	0.0	0.0	0.0	0.0	0.0	0.0	0.0	0.0	0.0	0.0	0.0
exp1	Position_2	32	24	24.0	0.4	0.0066666666666666	0.1883424531575212	339205.00000000023	116657.00000000022	3504.895001695802	3514.0	3292.0	3437.0	3586.0	3698.0	3397.3131384819308	4.52182378731945	1168.3800616025326	1.5551138619929707	3607.761617832388	3606.0	3450.0	3537.0	3677.0	3771.0	6344.0	3654.225299710624	3632.0	2038.0	2517.7	3296.0	3935.5	5035.299999999999	8839571.0	0.0	0.0	0.0	0.0	0.0	0.0	0.0	0.0	0.0	0.0	0.0	0.0	0.0	0.0	0.0
exp1	Position_2	35	24	24.0	0.4	0.0066666666666666	0.2133212464913347	188097.99999999965	-34174.00000000034	3504.895001695802	3514.0	3292.0	3437.0	3586.0	3698.0	1890.9608503552704	2.516868891822865	-343.5533397486511	-0.4572694952054547	3607.761617832388	3606.0	3450.0	3537.0	3677.0	3771.0	7195.0	3591.855132450331	3615.0	1813.0	2289.75	3126.5	4012.25	4781.0	8677922.0	0.0	0.0	0.0	0.0	0.0	0.0	0.0	0.0	0.0	0.0	0.0	0.0	0.0	0.0	0.0
exp1	Position_2	39	24	24.0	0.4	0.0066666666666666	0.1827152643152738	128198.0000000003	-91957.9999999997	3504.895001695802	3514.0	3292.0	3437.0	3586.0	3698.0	1285.1028742795122	1.7104719256660308	-921.8200760775889	-1.2269425212592704	3607.761617832388	3606.0	3450.0	3537.0	3677.0	3771.0	7000.0	3567.572085248642	3521.0	1570.0	2516.2	3257.0	3896.0	4574.200000000001	8537200.0	0.0	0.0	0.0	0.0	0.0	0.0	0.0	0.0	0.0	0.0	0.0	0.0	0.0	0.0	0.0
exp1	Position_2	40	24	24.0	0.4	0.0066666666666666	0.2073843469945489	106135.99999999994	-73356.00000000006	3504.895001695802	3514.0	3292.0	3437.0	3586.0	3698.0	1395.2956147130565	1.8571384631830783	-964.3599260655302	-1.2835630615932208	3607.761617832388	3606.0	3450.0	3537.0	3677.0	3771.0	6527.0	3568.4008200922603	3548.0	1925.0	2378.0	3154.0	3964.0	4812.0	6961950.0	0.0	0.0	0.0	0.0	0.0	0.0	0.0	0.0	0.0	0.0	0.0	0.0	0.0	0.0	0.0
exp1	Position_2	41	24	24.0	0.4	0.0066666666666666	0.215965354303813	423780.00000000047	233892.00000000044	3504.895001695802	3514.0	3292.0	3437.0	3586.0	3698.0	4717.140210990937	6.278513620828937	2603.476705434643	3.46522749493351	3607.761617832388	3606.0	3450.0	3537.0	3677.0	3771.0	6546.0	3719.3197674418607	3617.0	1601.0	2464.0	3309.5	4078.0	5421.649999999998	7676676.0	0.0	0.0	0.0	0.0	0.0	0.0	0.0	0.0	0.0	0.0	0.0	0.0	0.0	0.0	0.0
exp1	Position_2	42	24	24.0	0.4	0.0066666666666666	0.2193741617225082	19797.000000000124	-246174.99999999988	3504.895001695802	3514.0	3292.0	3437.0	3586.0	3698.0	160.72156793056396	0.2139204069155806	-1998.5670548722696	-2.6600927500349907	3607.761617832388	3606.0	3450.0	3537.0	3677.0	3771.0	6748.0	3520.847803528191	3521.0	1687.0	2314.5	3023.0	3954.0	4922.5	10178771.0	0.0	0.0	0.0	0.0	0.0	0.0	0.0	0.0	0.0	0.0	0.0	0.0	0.0	0.0	0.0
exp1	Position_2	48	24	24.0	0.4	0.0066666666666666	0.2211934482413063	452057.9999999997	268701.99999999965	3504.895001695802	3514.0	3292.0	3437.0	3586.0	3698.0	5551.107323264486	7.38852384726503	3299.562533957618	4.39171773269759	3607.761617832388	3606.0	3450.0	3537.0	3677.0	3771.0	6199.0	3740.822880080281	3618.0	1895.0	2466.6	3270.0	4131.0	5485.799999999999	7455460.0	0.0	0.0	0.0	0.0	0.0	0.0	0.0	0.0	0.0	0.0	0.0	0.0	0.0	0.0	0.0
exp1	Position_2	49	24	24.0	0.4	0.0066666666666666	0.221469800832384	227768.99999999988	48000.99999999988	3504.895001695802	3514.0	3292.0	3437.0	3586.0	3698.0	2824.580024798534	3.759516013006849	595.2639111132513	0.7922962656917376	3607.761617832388	3606.0	3450.0	3537.0	3677.0	3771.0	5961.0	3630.5655066530194	3567.0	2069.0	2330.0	3224.0	4007.75	5291.75	7094125.0	0.0	0.0	0.0	0.0	0.0	0.0	0.0	0.0	0.0	0.0	0.0	0.0	0.0	0.0	0.0
exp1	Position_2	52	24	24.0	0.4	0.0066666666666666	0.2047127208128205	402248.0000000004	214108.0000000004	3504.895001695802	3514.0	3292.0	3437.0	3586.0	3698.0	5117.159388810343	6.810939146506565	2723.754406285192	3.62531711476559	3607.761617832388	3606.0	3450.0	3537.0	3677.0	3771.0	6387.0	3710.6982885085577	3643.0	1730.0	2505.0	3355.0	3913.0	5239.2	7588378.0	0.0	0.0	0.0	0.0	0.0	0.0	0.0	0.0	0.0	0.0	0.0	0.0	0.0	0.0	0.0
exp1	Position_2	53	24	24.0	0.4	0.0066666666666666	0.2420127548943395	257699.00000000044	53183.00000000044	3504.895001695802	3514.0	3292.0	3437.0	3586.0	3698.0	2774.0802433250865	3.6923008038656895	572.5047810847502	0.7620038636238023	3607.761617832388	3606.0	3450.0	3537.0	3677.0	3771.0	6739.0	3629.9239766081873	3602.0	1793.0	2288.1	3072.0	4023.0	5366.800000000001	8069321.0	0.0	0.0	0.0	0.0	0.0	0.0	0.0	0.0	0.0	0.0	0.0	0.0	0.0	0.0	0.0
exp1	Position_2	55	24	24.0	0.4	0.0066666666666666	0.212490677684959	400971.00000000047	213843.00000000044	3504.895001695802	3514.0	3292.0	3437.0	3586.0	3698.0	5211.982994609261	6.937149365824927	2779.617676879947	3.699671127927209	3607.761617832388	3606.0	3450.0	3537.0	3677.0	3771.0	5983.0	3711.1342182890858	3651.5	1761.0	2470.9	3210.25	4069.0	5346.35	7548447.0	0.0	0.0	0.0	0.0	0.0	0.0	0.0	0.0	0.0	0.0	0.0	0.0	0.0	0.0	0.0
exp1	Position_2	56	24	24.0	0.4	0.0066666666666666	0.1964603854198824	96399.99999999958	-86312.00000000042	3504.895001695802	3514.0	3292.0	3437.0	3586.0	3698.0	1181.2236540861484	1.5722086835886635	-1057.6117845589688	-1.4076812852479872	3607.761617832388	3606.0	3450.0	3537.0	3677.0	3771.0	5990.0	3562.539778449144	3540.5	1875.0	2411.5	3180.25	3891.5	4940.25	7075204.0	0.0	0.0	0.0	0.0	0.0	0.0	0.0	0.0	0.0	0.0	0.0	0.0	0.0	0.0	0.0
exp1	Position_2	57	24	24.0	0.4	0.0066666666666666	0.2106108538929185	533448.9999999999	307312.9999999999	3504.895001695802	3514.0	3292.0	3437.0	3586.0	3698.0	4786.525605694716	6.3708655811796655	2757.454870967721	3.670172433258037	3607.761617832388	3606.0	3450.0	3537.0	3677.0	3771.0	6304.0	3731.025630593979	3614.5	1806.0	2557.4	3260.0	4076.5	5451.100000000001	9170861.0	0.0	0.0	0.0	0.0	0.0	0.0	0.0	0.0	0.0	0.0	0.0	0.0	0.0	0.0	0.0
exp1	Position_2	59	24	24.0	0.4	0.0066666666666666	0.1627728360460265	245212.0000000004	74184.00000000042	3504.895001695802	3514.0	3292.0	3437.0	3586.0	3698.0	3265.781199617243	4.346754776690551	987.9969679803866	1.3150239643818946	3607.761617832388	3606.0	3450.0	3537.0	3677.0	3771.0	5924.0	3645.905325443787	3648.0	2090.0	2642.7	3325.0	3963.5	4700.4	6777738.0	0.0	0.0	0.0	0.0	0.0	0.0	0.0	0.0	0.0	0.0	0.0	0.0	0.0	0.0	0.0
exp1	Position_2	60	24	24.0	0.4	0.0066666666666666	0.1782033729943046	174490.0000000002	40262.0000000002	3504.895001695802	3514.0	3292.0	3437.0	3586.0	3698.0	3693.823695282434	4.916479338420919	852.3166348757057	1.1344334410195642	3607.761617832388	3606.0	3450.0	3537.0	3677.0	3771.0	6598.0	3633.595613433859	3599.0	1942.0	2472.9	3316.0	3977.0	4651.2	5301416.0	0.0	0.0	0.0	0.0	0.0	0.0	0.0	0.0	0.0	0.0	0.0	0.0	0.0	0.0	0.0
exp1	Position_2	69	24	24.0	0.4	0.0066666666666666	0.1887575317765591	403309.99999999977	296313.99999999977	3504.895001695802	3514.0	3292.0	3437.0	3586.0	3698.0	11316.851740729073	15.062729666910393	8314.55110635093	11.066667522553084	3607.761617832388	3606.0	3450.0	3537.0	3677.0	3771.0	6488.0	3860.784178847807	3664.0	2505.0	2888.6	3425.5	4150.5	5460.7	4490092.0	0.0	0.0	0.0	0.0	0.0	0.0	0.0	0.0	0.0	0.0	0.0	0.0	0.0	0.0	0.0
exp1	Position_2	70	24	24.0	0.4	0.0066666666666666	0.2051434859642927	193275.0000000004	39727.00000000037	3504.895001695802	3514.0	3292.0	3437.0	3586.0	3698.0	3095.8349509700984	4.120556319741201	636.3380421533566	0.8469659341061175	3607.761617832388	3606.0	3450.0	3537.0	3677.0	3771.0	6186.0	3629.802875973637	3612.0	1800.0	2408.0	3222.0	4000.0	4973.4	6058141.0	0.0	0.0	0.0	0.0	0.0	0.0	0.0	0.0	0.0	0.0	0.0	0.0	0.0	0.0	0.0
exp1	Position_2	73	24	24.0	0.4	0.0066666666666666	0.1032238262493625	242024.9999999998	160972.9999999998	3504.895001695802	3514.0	3292.0	3437.0	3586.0	3698.0	11081.095296448042	14.748937839572344	7370.135949406589	9.80965094866017	3607.761617832388	3606.0	3450.0	3537.0	3677.0	3771.0	5892.0	3788.716231555051	3780.0	2661.0	3197.0	3534.0	3997.0	4419.0	3337859.0	0.0	0.0	0.0	0.0	0.0	0.0	0.0	0.0	0.0	0.0	0.0	0.0	0.0	0.0	0.0
exp1	Position_2	76	24	24.0	0.4	0.0066666666666666	0.1495327801595945	190308.00000000003	170620.00000000003	3504.895001695802	3514.0	3292.0	3437.0	3586.0	3698.0	62775.81302803836	83.55460714031905	56281.44491479026	74.91060318158584	3607.761617832388	3606.0	3450.0	3537.0	3677.0	3771.0	6312.0	4403.289719626168	4279.0	3477.0	3602.25	3878.25	4781.75	5699.85	942304.0	0.0	0.0	0.0	0.0	0.0	0.0	0.0	0.0	0.0	0.0	0.0	0.0	0.0	0.0	0.0
exp1	Position_2	78	24	24.0	0.4	0.0066666666666666	0.1834932461453321	413594.9999999998	344318.9999999998	3504.895001695802	3514.0	3292.0	3437.0	3586.0	3698.0	20185.52068794031	26.86692803564855	16804.50270856978	22.36679310510637	3607.761617832388	3606.0	3450.0	3537.0	3677.0	3771.0	6427.0	4063.262948207171	3845.0	2727.0	3132.8	3562.0	4404.0	5732.4	3059637.0	0.0	0.0	0.0	0.0	0.0	0.0	0.0	0.0	0.0	0.0	0.0	0.0	0.0	0.0	0.0
exp1	Position_2	79	24	24.0	0.4	0.0066666666666666	0.1713979158032326	115673.0000000002	23489.000000000207	3504.895001695802	3514.0	3292.0	3437.0	3586.0	3698.0	4154.723615630945	5.529937132404786	843.6740035060553	1.1229300986665596	3607.761617832388	3606.0	3450.0	3537.0	3677.0	3771.0	6087.0	3629.4421157684633	3674.5	2409.0	2568.05	3340.5	3906.0	4735.95	3636701.0	0.0	0.0	0.0	0.0	0.0	0.0	0.0	0.0	0.0	0.0	0.0	0.0	0.0	0.0	0.0
exp1	Position_2	81	24	24.0	0.4	0.0066666666666666	0.1644030986771127	195343.0000000001	178323.0000000001	3504.895001695802	3514.0	3292.0	3437.0	3586.0	3698.0	86736.92544606884	115.44684776871765	79179.64173950096	105.38810315527576	3607.761617832388	3606.0	3450.0	3537.0	3677.0	3771.0	6365.0	4569.9081081081085	4449.0	3357.0	3553.2	3987.0	5074.0	6032.799999999999	845433.0	0.0	0.0	0.0	0.0	0.0	0.0	0.0	0.0	0.0	0.0	0.0	0.0	0.0	0.0	0.0
exp1	Position_2	82	24	24.0	0.4	0.0066666666666666	0.2156578469889404	-210031.00000000003	-338463.0	3504.895001695802	3514.0	3292.0	3437.0	3586.0	3698.0	-4120.613656289316	-5.48453677652108	-6640.33052239265	-8.838279925304617	3607.761617832388	3606.0	3450.0	3537.0	3677.0	3771.0	5952.0	3363.547994269341	3360.5	2073.0	2363.0	2788.75	3778.0	4736.0	4695513.0	0.0	0.0	0.0	0.0	0.0	0.0	0.0	0.0	0.0	0.0	0.0	0.0	0.0	0.0	0.0
exp1	Position_2	1	25	25.0	0.4166666666666667	0.0069444444444444	0.168514788178402	818885.9999999994	569565.9999999994	3505.049115196064	3515.0	3289.0	3437.0	3589.0	3701.0	6837.226749239721	9.100348803238068	4755.548257825229	6.329634731165378	3609.5369013862633	3607.0	3451.0	3538.0	3680.0	3774.0	6608.0	3817.171955719557	3759.0	2279.0	2991.45	3407.0	3999.75	5177.199999999999	10344536.0	0.0	0.0	0.0	0.0	0.0	0.0	0.0	0.0	0.0	0.0	0.0	0.0	0.0	0.0	0.0
exp1	Position_2	2	25	25.0	0.4166666666666667	0.0069444444444444	0.1952062625972541	581940.0000000001	324616.0000000001	3505.049115196064	3515.0	3289.0	3437.0	3589.0	3701.0	4709.652359202596	6.268547290098654	2627.1239478896623	3.49670197464114	3609.5369013862633	3607.0	3451.0	3538.0	3680.0	3774.0	7079.0	3723.0586342509832	3602.0	1984.0	2823.6	3278.0	3980.0	5216.599999999999	10413395.0	0.0	0.0	0.0	0.0	0.0	0.0	0.0	0.0	0.0	0.0	0.0	0.0	0.0	0.0	0.0
exp1	Position_2	4	25	25.0	0.4166666666666667	0.0069444444444444	0.1425992166856708	553405.9999999995	279521.9999999996	3505.049115196064	3515.0	3289.0	3437.0	3589.0	3701.0	4245.032731398507	5.650138565491413	2144.140177638068	2.853850576436269	3609.5369013862633	3607.0	3451.0	3538.0	3680.0	3774.0	5964.0	3700.893852872018	3679.0	1712.0	2789.0	3407.0	4019.0	4554.0	11017561.0	0.0	0.0	0.0	0.0	0.0	0.0	0.0	0.0	0.0	0.0	0.0	0.0	0.0	0.0	0.0
exp1	Position_2	6	25	25.0	0.4166666666666667	0.0069444444444444	0.1897064727543881	520008.9999999997	238396.9999999997	3505.049115196064	3515.0	3289.0	3437.0	3589.0	3701.0	4046.6758173105454	5.386125512840335	1855.1897655990213	2.469257578012297	3609.5369013862633	3607.0	3451.0	3538.0	3680.0	3774.0	7109.0	3684.882064684744	3660.0	1752.0	2560.0	3313.0	4006.0	4878.0	11279424.0	0.0	0.0	0.0	0.0	0.0	0.0	0.0	0.0	0.0	0.0	0.0	0.0	0.0	0.0	0.0
exp1	Position_2	8	25	25.0	0.4166666666666667	0.0069444444444444	0.1801940288217415	494939.0000000004	220227.00000000032	3505.049115196064	3515.0	3289.0	3437.0	3589.0	3701.0	3760.268377456339	5.004917210394387	1673.160983398111	2.226977268902886	3609.5369013862633	3607.0	3451.0	3538.0	3680.0	3774.0	6672.0	3680.753181513731	3566.0	1976.0	2710.0	3360.0	3924.25	5071.0	10990729.0	0.0	0.0	0.0	0.0	0.0	0.0	0.0	0.0	0.0	0.0	0.0	0.0	0.0	0.0	0.0
exp1	Position_2	11	25	25.0	0.4166666666666667	0.0069444444444444	0.1452056090162945	419783.9999999997	169727.9999999997	3505.049115196064	3515.0	3289.0	3437.0	3589.0	3701.0	3548.185007083946	4.722634244428732	1434.610049173726	1.9094659754502288	3609.5369013862633	3607.0	3451.0	3538.0	3680.0	3774.0	5581.0	3669.44591611479	3599.0	2109.0	2871.0	3348.0	3988.75	4631.3	9973554.0	0.0	0.0	0.0	0.0	0.0	0.0	0.0	0.0	0.0	0.0	0.0	0.0	0.0	0.0	0.0
exp1	Position_2	12	25	25.0	0.4166666666666667	0.0069444444444444	0.208300947083734	394458.99999999953	129498.9999999995	3505.049115196064	3515.0	3289.0	3437.0	3589.0	3701.0	2642.736989147093	3.5174829325547803	867.597893209582	1.1547727958619536	3609.5369013862633	3607.0	3451.0	3538.0	3680.0	3774.0	6437.0	3651.9649305555554	3609.0	1797.0	2415.75	3233.0	3920.25	5178.049999999999	10517659.0	0.0	0.0	0.0	0.0	0.0	0.0	0.0	0.0	0.0	0.0	0.0	0.0	0.0	0.0	0.0
exp1	Position_2	14	25	25.0	0.4166666666666667	0.0069444444444444	0.1235492267694405	238029.0000000001	14561.000000000167	3505.049115196064	3515.0	3289.0	3437.0	3589.0	3701.0	2324.722290229887	3.09420536829598	142.21074435483808	0.1892825007362894	3609.5369013862633	3607.0	3451.0	3538.0	3680.0	3774.0	5387.0	3612.9946480032936	3609.0	2066.0	2872.8	3379.0	3845.0	4405.0	8775964.0	0.0	0.0	0.0	0.0	0.0	0.0	0.0	0.0	0.0	0.0	0.0	0.0	0.0	0.0	0.0
exp1	Position_2	15	25	25.0	0.4166666666666667	0.0069444444444444	0.2114004514006526	205899.0000000001	-52620.999999999854	3505.049115196064	3515.0	3289.0	3437.0	3589.0	3701.0	1645.8232660988874	2.190590767177619	-420.618196714842	-0.5598428198274547	3609.5369013862633	3607.0	3451.0	3538.0	3680.0	3774.0	6665.0	3588.273665480427	3547.0	2033.0	2342.0	3215.0	3951.75	4921.0	10083049.0	0.0	0.0	0.0	0.0	0.0	0.0	0.0	0.0	0.0	0.0	0.0	0.0	0.0	0.0	0.0
exp1	Position_2	17	25	25.0	0.4166666666666667	0.0069444444444444	0.1540523528495232	421779.9999999996	193067.9999999996	3505.049115196064	3515.0	3289.0	3437.0	3589.0	3701.0	4002.735003652348	5.327640289861274	1832.2349131896967	2.438704669455487	3609.5369013862633	3607.0	3451.0	3538.0	3680.0	3774.0	5753.0	3684.662107803701	3678.5	1967.0	2697.25	3385.0	3917.0	4762.25	9160070.0	0.0	0.0	0.0	0.0	0.0	0.0	0.0	0.0	0.0	0.0	0.0	0.0	0.0	0.0	0.0
exp1	Position_2	18	25	25.0	0.4166666666666667	0.0069444444444444	0.1963945494559998	772036.9999999998	550040.9999999998	3505.049115196064	3515.0	3289.0	3437.0	3589.0	3701.0	7869.541620620849	10.47435989704635	5606.687947012788	7.462501657474021	3609.5369013862633	3607.0	3451.0	3538.0	3680.0	3774.0	6158.0	3834.9490261085775	3692.0	1672.0	2757.8	3403.0	4105.0	5516.4	9253732.0	0.0	0.0	0.0	0.0	0.0	0.0	0.0	0.0	0.0	0.0	0.0	0.0	0.0	0.0	0.0
exp1	Position_2	19	25	25.0	0.4166666666666667	0.0069444444444444	0.1860814564820301	299359.99999999994	49579.99999999992	3505.049115196064	3515.0	3289.0	3437.0	3589.0	3701.0	2721.431494079343	3.622225318619605	450.72345495875743	0.5999129185501061	3609.5369013862633	3607.0	3451.0	3538.0	3680.0	3774.0	6533.0	3625.2615101289134	3573.0	1838.0	2651.4	3261.5	3835.5	5094.499999999998	9842585.0	0.0	0.0	0.0	0.0	0.0	0.0	0.0	0.0	0.0	0.0	0.0	0.0	0.0	0.0	0.0
exp1	Position_2	21	25	25.0	0.4166666666666667	0.0069444444444444	0.1556631460473293	479935.0	262814.99999999994	3505.049115196064	3515.0	3289.0	3437.0	3589.0	3701.0	4983.741039810776	6.633359323988143	2729.12353001525	3.6324634184502975	3609.5369013862633	3607.0	3451.0	3538.0	3680.0	3774.0	6538.0	3718.362288135593	3695.0	2079.0	2770.9	3422.0	3931.0	4794.249999999998	8775335.0	0.0	0.0	0.0	0.0	0.0	0.0	0.0	0.0	0.0	0.0	0.0	0.0	0.0	0.0	0.0
exp1	Position_2	26	25	25.0	0.4166666666666667	0.0069444444444444	0.1983116260171684	319001.9999999999	73453.99999999988	3505.049115196064	3515.0	3289.0	3437.0	3589.0	3701.0	2569.811761421396	3.4204194544518773	591.729685467323	0.7875922113570069	3609.5369013862633	3607.0	3451.0	3538.0	3680.0	3774.0	6480.0	3634.521168977145	3608.0	1851.0	2408.0	3253.0	3983.0	4918.199999999999	9700537.0	0.0	0.0	0.0	0.0	0.0	0.0	0.0	0.0	0.0	0.0	0.0	0.0	0.0	0.0	0.0
exp1	Position_2	27	25	25.0	0.4166666666666667	0.0069444444444444	0.1332767290931201	307484.0000000003	101772.00000000028	3505.049115196064	3515.0	3289.0	3437.0	3589.0	3701.0	3465.211421589446	4.612196402135553	1146.9263337214354	1.5265589501832304	3609.5369013862633	3607.0	3451.0	3538.0	3680.0	3774.0	5450.0	3652.515205724508	3587.0	2500.0	2865.5	3388.0	3845.0	4640.25	8167024.0	0.0	0.0	0.0	0.0	0.0	0.0	0.0	0.0	0.0	0.0	0.0	0.0	0.0	0.0	0.0
exp1	Position_2	28	25	25.0	0.4166666666666667	0.0069444444444444	0.1990719991593892	368881.0000000002	130325.00000000016	3505.049115196064	3515.0	3289.0	3437.0	3589.0	3701.0	3192.07331007088	4.248649575704341	1127.7538125709586	1.5010403245319457	3609.5369013862633	3607.0	3451.0	3538.0	3680.0	3774.0	6603.0	3657.26031623602	3679.0	1903.0	2444.6	3224.0	4031.0	4976.8	9483276.0	0.0	0.0	0.0	0.0	0.0	0.0	0.0	0.0	0.0	0.0	0.0	0.0	0.0	0.0	0.0
exp1	Position_2	29	25	25.0	0.4166666666666667	0.0069444444444444	0.1861189772523553	495478.0000000003	285350.0000000003	3505.049115196064	3515.0	3289.0	3437.0	3589.0	3701.0	5247.399577107373	6.984288837129913	3022.0221065871533	4.022311423867501	3609.5369013862633	3607.0	3451.0	3538.0	3680.0	3774.0	6623.0	3731.934325744309	3680.5	2020.0	2747.0	3279.0	4012.5	5081.099999999999	8523738.0	0.0	0.0	0.0	0.0	0.0	0.0	0.0	0.0	0.0	0.0	0.0	0.0	0.0	0.0	0.0
exp1	Position_2	30	25	25.0	0.4166666666666667	0.0069444444444444	0.2018110861357127	575918.9999999995	366986.99999999953	3505.049115196064	3515.0	3289.0	3437.0	3589.0	3701.0	5928.926297066592	7.891400901395634	3778.029332217858	5.028557041181969	3609.5369013862633	3607.0	3451.0	3538.0	3680.0	3774.0	6270.0	3768.597093791281	3693.0	1916.0	2682.5	3292.5	4130.5	5364.0	8558484.0	0.0	0.0	0.0	0.0	0.0	0.0	0.0	0.0	0.0	0.0	0.0	0.0	0.0	0.0	0.0
exp1	Position_2	32	25	25.0	0.4166666666666667	0.0069444444444444	0.1619579339990167	357374.9999999999	136390.99999999988	3505.049115196064	3515.0	3289.0	3437.0	3589.0	3701.0	3637.0354065986776	4.84089412618284	1388.06266846142	1.8475114117221496	3609.5369013862633	3607.0	3451.0	3538.0	3680.0	3774.0	6317.0	3663.782264779352	3634.5	2306.0	2679.0	3364.25	3922.75	4774.799999999999	8800405.0	0.0	0.0	0.0	0.0	0.0	0.0	0.0	0.0	0.0	0.0	0.0	0.0	0.0	0.0	0.0
exp1	Position_2	35	25	25.0	0.4166666666666667	0.0069444444444444	0.2051837422174886	352809.0000000001	148477.00000000012	3505.049115196064	3515.0	3289.0	3437.0	3589.0	3701.0	3877.39362060812	5.160810909029408	1631.7717875877092	2.171888249279241	3609.5369013862633	3607.0	3451.0	3538.0	3680.0	3774.0	6329.0	3673.851418280054	3617.0	1915.0	2454.0	3262.0	4061.0	5012.0	8159624.0	0.0	0.0	0.0	0.0	0.0	0.0	0.0	0.0	0.0	0.0	0.0	0.0	0.0	0.0	0.0
exp1	Position_2	39	25	25.0	0.4166666666666667	0.0069444444444444	0.1763274662817003	191521.0000000001	-16674.999999999847	3505.049115196064	3515.0	3289.0	3437.0	3589.0	3701.0	2137.210096932546	2.844626639017219	-186.0786982437949	-0.2476707473624911	3609.5369013862633	3607.0	3451.0	3538.0	3680.0	3774.0	7022.0	3599.6314626601857	3592.0	1620.0	2512.2	3300.0	3921.0	4524.400000000001	8145966.0	0.0	0.0	0.0	0.0	0.0	0.0	0.0	0.0	0.0	0.0	0.0	0.0	0.0	0.0	0.0
exp1	Position_2	40	25	25.0	0.4166666666666667	0.0069444444444444	0.1712763608975126	129193.9999999996	-67686.00000000041	3505.049115196064	3515.0	3289.0	3437.0	3589.0	3701.0	1474.1150755405683	1.962047165544496	-772.303303582518	-1.027935697068331	3609.5369013862633	3607.0	3451.0	3538.0	3680.0	3774.0	6245.0	3575.371028037383	3627.5	2017.0	2465.0	3213.75	3953.0	4555.299999999999	7651294.0	0.0	0.0	0.0	0.0	0.0	0.0	0.0	0.0	0.0	0.0	0.0	0.0	0.0	0.0	0.0
exp1	Position_2	41	25	25.0	0.4166666666666667	0.0069444444444444	0.1964279436328544	484537.0000000002	261529.0000000001	3505.049115196064	3515.0	3289.0	3437.0	3589.0	3701.0	4826.67549881872	6.424305088927716	2605.199637036101	3.467520716895051	3609.5369013862633	3607.0	3451.0	3538.0	3680.0	3774.0	6850.0	3714.891501650165	3646.0	1744.0	2655.0	3297.5	4022.25	5100.499999999999	9004897.0	0.0	0.0	0.0	0.0	0.0	0.0	0.0	0.0	0.0	0.0	0.0	0.0	0.0	0.0	0.0
exp1	Position_2	42	25	25.0	0.4166666666666667	0.0069444444444444	0.2329221026236724	136305.00000000032	-78422.99999999967	3505.049115196064	3515.0	3289.0	3437.0	3589.0	3701.0	1359.2043109657577	1.809100937895424	-782.0173851206259	-1.040865139595553	3609.5369013862633	3607.0	3451.0	3538.0	3680.0	3774.0	6822.0	3573.3997429305914	3580.0	1985.0	2267.65	3113.0	3942.75	5091.349999999999	8340315.0	0.0	0.0	0.0	0.0	0.0	0.0	0.0	0.0	0.0	0.0	0.0	0.0	0.0	0.0	0.0
exp1	Position_2	48	25	25.0	0.4166666666666667	0.0069444444444444	0.1952518586487145	440488.9999999996	246552.9999999996	3505.049115196064	3515.0	3289.0	3437.0	3589.0	3701.0	5261.956533913896	7.003664146639395	2945.252138659698	3.920130596556058	3609.5369013862633	3607.0	3451.0	3538.0	3680.0	3774.0	6033.0	3723.960626185958	3655.0	2176.0	2505.35	3310.0	4065.75	5171.599999999999	7850109.0	0.0	0.0	0.0	0.0	0.0	0.0	0.0	0.0	0.0	0.0	0.0	0.0	0.0	0.0	0.0
exp1	Position_2	49	25	25.0	0.4166666666666667	0.0069444444444444	0.2147694220174876	236479.9999999996	39047.99999999954	3505.049115196064	3515.0	3289.0	3437.0	3589.0	3701.0	2599.6981086417404	3.460198182602156	429.2667952733495	0.5713541045088281	3609.5369013862633	3607.0	3451.0	3538.0	3680.0	3774.0	6700.0	3625.195712954333	3590.0	2067.0	2323.0	3242.25	4004.0	5114.75	7779670.0	0.0	0.0	0.0	0.0	0.0	0.0	0.0	0.0	0.0	0.0	0.0	0.0	0.0	0.0	0.0
exp1	Position_2	52	25	25.0	0.4166666666666667	0.0069444444444444	0.2036640099098116	312020.0000000002	81652.00000000016	3505.049115196064	3515.0	3289.0	3437.0	3589.0	3701.0	2939.274598972546	3.912174491232458	769.1739297330512	1.023770500474691	3609.5369013862633	3607.0	3451.0	3538.0	3680.0	3774.0	6386.0	3639.608626198083	3662.0	1634.0	2376.15	3226.75	3980.25	4850.85	9113580.0	0.0	0.0	0.0	0.0	0.0	0.0	0.0	0.0	0.0	0.0	0.0	0.0	0.0	0.0	0.0
exp1	Position_2	53	25	25.0	0.4166666666666667	0.0069444444444444	0.2048892478884011	253283.00000000032	56771.00000000031	3505.049115196064	3515.0	3289.0	3437.0	3589.0	3701.0	2906.564016813368	3.868636706378594	651.4789614719994	0.8671184977192312	3609.5369013862633	3607.0	3451.0	3538.0	3680.0	3774.0	6540.0	3633.5781835206	3643.5	1692.0	2341.75	3248.0	4065.75	4907.25	7761323.0	0.0	0.0	0.0	0.0	0.0	0.0	0.0	0.0	0.0	0.0	0.0	0.0	0.0	0.0	0.0
exp1	Position_2	55	25	25.0	0.4166666666666667	0.0069444444444444	0.2287353235501334	453764.0000000002	319076.00000000023	3505.049115196064	3515.0	3289.0	3437.0	3589.0	3701.0	9521.64323569723	12.673307146713013	6695.391959417957	8.9115666979853	3609.5369013862633	3607.0	3451.0	3538.0	3680.0	3774.0	7514.0	3824.948087431694	3724.5	2055.0	2558.9	3328.0	4182.5	5461.4	5599724.0	0.0	0.0	0.0	0.0	0.0	0.0	0.0	0.0	0.0	0.0	0.0	0.0	0.0	0.0	0.0
exp1	Position_2	56	25	25.0	0.4166666666666667	0.0069444444444444	0.201372243900814	94384.00000000007	-84095.99999999993	3505.049115196064	3515.0	3289.0	3437.0	3589.0	3701.0	1187.5219874336235	1.5805917652741528	-1058.080279022057	-1.408304851378358	3609.5369013862633	3607.0	3451.0	3538.0	3680.0	3774.0	5866.0	3563.6515463917526	3597.0	1792.0	2334.95	3122.75	4006.5	4758.05	6913484.0	0.0	0.0	0.0	0.0	0.0	0.0	0.0	0.0	0.0	0.0	0.0	0.0	0.0	0.0	0.0
exp1	Position_2	57	25	25.0	0.4166666666666667	0.0069444444444444	0.242621919858348	315498.99999999953	75562.99999999953	3505.049115196064	3515.0	3289.0	3437.0	3589.0	3701.0	2800.76989566274	3.7278247311271056	670.7931740701639	0.892825714687388	3609.5369013862633	3607.0	3451.0	3538.0	3680.0	3774.0	7008.0	3635.973542944785	3562.0	1825.0	2369.35	3067.0	4001.0	5294.65	9482619.0	0.0	0.0	0.0	0.0	0.0	0.0	0.0	0.0	0.0	0.0	0.0	0.0	0.0	0.0	0.0
exp1	Position_2	59	25	25.0	0.4166666666666667	0.0069444444444444	0.1854371820071828	227838.9999999998	91218.9999999998	3505.049115196064	3515.0	3289.0	3437.0	3589.0	3701.0	4315.093017226616	5.7433888059286256	1727.6167378648702	2.299457878098142	3609.5369013862633	3607.0	3451.0	3538.0	3680.0	3774.0	8035.0	3668.426936026936	3648.0	1930.0	2624.6	3308.0	3957.0	4700.799999999998	5447614.0	0.0	0.0	0.0	0.0	0.0	0.0	0.0	0.0	0.0	0.0	0.0	0.0	0.0	0.0	0.0
exp1	Position_2	60	25	25.0	0.4166666666666667	0.0069444444444444	0.1942482934819847	316259.0	129867.0	3505.049115196064	3515.0	3289.0	3437.0	3589.0	3701.0	4037.8876674378257	5.374428485359746	1658.097817634117	2.2069281952710096	3609.5369013862633	3607.0	3451.0	3538.0	3680.0	3774.0	7740.0	3671.1001974333662	3625.5	1999.0	2538.0	3314.25	3993.0	4860.75	7437649.0	0.0	0.0	0.0	0.0	0.0	0.0	0.0	0.0	0.0	0.0	0.0	0.0	0.0	0.0	0.0
exp1	Position_2	69	25	25.0	0.4166666666666667	0.0069444444444444	0.1771943319332062	347740.00000000006	179656.00000000003	3505.049115196064	3515.0	3289.0	3437.0	3589.0	3701.0	4886.880396529876	6.504437807781264	2524.752356700326	3.360445386768133	3609.5369013862633	3607.0	3451.0	3538.0	3680.0	3774.0	5966.0	3705.333880678708	3612.0	2352.0	2707.6	3324.0	3917.0	5101.899999999999	6769645.0	0.0	0.0	0.0	0.0	0.0	0.0	0.0	0.0	0.0	0.0	0.0	0.0	0.0	0.0	0.0
exp1	Position_2	70	25	25.0	0.4166666666666667	0.0069444444444444	0.1786628734154816	206246.99999999977	67050.99999999977	3505.049115196064	3515.0	3289.0	3437.0	3589.0	3701.0	3982.746532398199	5.301035634622003	1294.7928345325315	1.7233692627627994	3609.5369013862633	3607.0	3451.0	3538.0	3680.0	3774.0	6069.0	3651.316589557171	3608.0	2053.0	2534.8	3269.0	4050.0	4716.399999999999	5524442.0	0.0	0.0	0.0	0.0	0.0	0.0	0.0	0.0	0.0	0.0	0.0	0.0	0.0	0.0	0.0
exp1	Position_2	73	25	25.0	0.4166666666666667	0.0069444444444444	0.1623954451459918	-27636.99999999985	-217616.99999999985	3505.049115196064	3515.0	3289.0	3437.0	3589.0	3701.0	-347.44659548000334	-0.4624514185838844	-2735.8355019926994	-3.6413970531522826	3609.5369013862633	3607.0	3451.0	3538.0	3680.0	3774.0	5419.0	3501.616464891041	3551.0	1699.0	2393.0	3210.0	3835.0	4395.2	7230838.0	0.0	0.0	0.0	0.0	0.0	0.0	0.0	0.0	0.0	0.0	0.0	0.0	0.0	0.0	0.0
exp1	Position_2	76	25	25.0	0.4166666666666667	0.0069444444444444	0.1916584909119164	377413.00000000006	306941.00000000006	3505.049115196064	3515.0	3289.0	3437.0	3589.0	3701.0	19361.173282284188	25.769721638720256	15745.980897418984	20.95790057446467	3609.5369013862633	3607.0	3451.0	3538.0	3680.0	3774.0	6944.0	4007.706266318538	3809.5	2675.0	3035.5	3564.25	4237.75	5692.5	3069903.0	0.0	0.0	0.0	0.0	0.0	0.0	0.0	0.0	0.0	0.0	0.0	0.0	0.0	0.0	0.0
exp1	Position_2	78	25	25.0	0.4166666666666667	0.0069444444444444	0.2126453256532646	515600.9999999999	400416.9999999999	3505.049115196064	3515.0	3289.0	3437.0	3589.0	3701.0	12371.781910091788	16.46684172233217	9607.956146503251	12.788189630995827	3609.5369013862633	3607.0	3451.0	3538.0	3680.0	3774.0	7044.0	3926.8218849840255	3788.5	2143.0	2674.3	3525.0	4184.75	5673.050000000001	4916381.0	0.0	0.0	0.0	0.0	0.0	0.0	0.0	0.0	0.0	0.0	0.0	0.0	0.0	0.0	0.0
exp1	Position_2	79	25	25.0	0.4166666666666667	0.0069444444444444	0.1295984497173316	222232.99999999985	98308.99999999984	3505.049115196064	3515.0	3289.0	3437.0	3589.0	3701.0	5145.902951785003	6.849196828825838	2276.3881749651555	3.0298726608786217	3609.5369013862633	3607.0	3451.0	3538.0	3680.0	3774.0	5699.0	3679.983667409057	3692.0	2187.0	2684.6	3504.0	3917.0	4402.1	4956938.0	0.0	0.0	0.0	0.0	0.0	0.0	0.0	0.0	0.0	0.0	0.0	0.0	0.0	0.0	0.0
exp1	Position_2	81	25	25.0	0.4166666666666667	0.0069444444444444	0.1992189577694434	430866.00000000006	380450.00000000006	3505.049115196064	3515.0	3289.0	3437.0	3589.0	3701.0	38535.298757513614	51.29048264625062	34026.25041728996	45.28893930541293	3609.5369013862633	3607.0	3451.0	3538.0	3680.0	3774.0	6808.0	4301.251824817518	4100.5	2842.0	3231.4	3719.25	4770.0	6139.5	2357086.0	0.0	0.0	0.0	0.0	0.0	0.0	0.0	0.0	0.0	0.0	0.0	0.0	0.0	0.0	0.0
exp1	Position_2	82	25	25.0	0.4166666666666667	0.0069444444444444	0.1744186004909525	-33718.00000000012	-198582.0000000001	3505.049115196064	3515.0	3289.0	3437.0	3589.0	3701.0	-473.5145518022167	-0.6302478684487504	-2788.761691855612	-3.71184181185982	3609.5369013862633	3607.0	3451.0	3538.0	3680.0	3774.0	5957.0	3496.184151785714	3475.5	1721.0	2403.0	3249.0	3838.25	4444.45	6265162.0	0.0	0.0	0.0	0.0	0.0	0.0	0.0	0.0	0.0	0.0	0.0	0.0	0.0	0.0	0.0
exp1	Position_2	84	25	25.0	0.4166666666666667	0.0069444444444444	0.173845029715645	-116538.99999999988	-174498.99999999988	3505.049115196064	3515.0	3289.0	3437.0	3589.0	3701.0	-8207.446828617361	-10.92411172888971	-12289.37320679688	-16.35715573824665	3609.5369013862633	3607.0	3451.0	3538.0	3680.0	3774.0	4873.0	3330.0174603174605	3354.0	2079.0	2295.45	2947.75	3748.0	4196.1	2097911.0	0.0	0.0	0.0	0.0	0.0	0.0	0.0	0.0	0.0	0.0	0.0	0.0	0.0	0.0	0.0
exp1	Position_2	87	25	25.0	0.4166666666666667	0.0069444444444444	0.1595850987108738	208470.0	123185.99999999996	3505.049115196064	3515.0	3289.0	3437.0	3589.0	3701.0	8023.662662864262	10.679495004272331	4741.2237194205245	6.310568770548718	3609.5369013862633	3607.0	3451.0	3538.0	3680.0	3774.0	6018.0	3739.8867313915857	3717.0	2298.0	2725.0	3402.0	4011.5	4772.4	3466875.0	0.0	0.0	0.0	0.0	0.0	0.0	0.0	0.0	0.0	0.0	0.0	0.0	0.0	0.0	0.0
exp1	Position_2	88	25	25.0	0.4166666666666667	0.0069444444444444	0.1211369689126117	27691.999999999905	-11684.000000000093	3505.049115196064	3515.0	3289.0	3437.0	3589.0	3701.0	3292.083680949074	4.381763379343217	-1389.0186959486282	-1.848783884307624	3609.5369013862633	3607.0	3451.0	3538.0	3680.0	3774.0	4972.0	3579.700934579439	3614.0	2451.0	2890.45	3297.5	3800.5	4398.5	1532112.0	0.0	0.0	0.0	0.0	0.0	0.0	0.0	0.0	0.0	0.0	0.0	0.0	0.0	0.0	0.0
exp1	Position_2	90	25	25.0	0.4166666666666667	0.0069444444444444	0.1443816473099361	188121.0000000001	121973.00000000016	3505.049115196064	3515.0	3289.0	3437.0	3589.0	3701.0	10952.66860602124	14.57800191461427	7101.439222001953	9.4520156044846	3609.5369013862633	3607.0	3451.0	3538.0	3680.0	3774.0	6202.0	3776.642559109875	3729.0	2317.0	2925.1	3478.5	3991.5	4785.0	2715406.0	0.0	0.0	0.0	0.0	0.0	0.0	0.0	0.0	0.0	0.0	0.0	0.0	0.0	0.0	0.0
exp1	Position_2	91	25	25.0	0.4166666666666667	0.0069444444444444	0.2282895201156561	266248.99999999977	139656.9999999998	3505.049115196064	3515.0	3289.0	3437.0	3589.0	3701.0	5329.7004190603375	7.093831257769309	2795.616026444077	3.7209649311970665	3609.5369013862633	3607.0	3451.0	3538.0	3680.0	3774.0	7020.0	3708.4949127906975	3640.0	2013.0	2525.5	3178.75	4022.0	5479.25	5102889.0	0.0	0.0	0.0	0.0	0.0	0.0	0.0	0.0	0.0	0.0	0.0	0.0	0.0	0.0	0.0
exp1	Position_2	92	25	25.0	0.4166666666666667	0.0069444444444444	0.2917584036254745	19608.99999999982	-79659.00000000017	3505.049115196064	3515.0	3289.0	3437.0	3589.0	3701.0	622.2706338640729	0.828242213673081	-2527.893131877135	-3.364625758528467	3609.5369013862633	3607.0	3451.0	3538.0	3680.0	3774.0	7288.0	3533.173308619092	3418.0	1711.0	2261.7	2691.5	4065.5	5636.999999999998	3812294.0	0.0	0.0	0.0	0.0	0.0	0.0	0.0	0.0	0.0	0.0	0.0	0.0	0.0	0.0	0.0
exp1	Position_2	93	25	25.0	0.4166666666666667	0.0069444444444444	0.2331892288455611	181352.0	48871.99999999997	3505.049115196064	3515.0	3289.0	3437.0	3589.0	3701.0	3384.954099555689	4.505373906508622	912.2010055223298	1.214139538350221	3609.5369013862633	3607.0	3451.0	3538.0	3680.0	3774.0	7271.0	3640.938888888889	3646.0	1853.0	2337.9500000000003	3115.5	3997.25	5212.099999999999	5242952.0	0.0	0.0	0.0	0.0	0.0	0.0	0.0	0.0	0.0	0.0	0.0	0.0	0.0	0.0	0.0
exp1	Position_2	1	26	26.0	0.4333333333333333	0.0072222222222222	0.2089870743028	700737.9999999998	405107.99999999977	3500.008076958409	3514.0	3274.0	3434.0	3588.0	3702.0	4903.396346560329	6.526420537271798	2834.7329346522683	3.773029536022169	3609.6439035916815	3608.0	3451.0	3539.0	3679.0	3773.0	8618.0	3736.810174880763	3668.0	1730.0	2662.2	3397.0	4000.0	4871.199999999997	11752268.0	0.0	0.0	0.0	0.0	0.0	0.0	0.0	0.0	0.0	0.0	0.0	0.0	0.0	0.0	0.0
exp1	Position_2	2	26	26.0	0.4333333333333333	0.0072222222222222	0.185458767512809	460828.00000000006	180238.0000000001	3500.008076958409	3514.0	3274.0	3434.0	3588.0	3702.0	3142.760027023275	4.183013595967979	1229.189158971723	1.6360507705913632	3609.6439035916815	3608.0	3451.0	3539.0	3679.0	3773.0	6671.0	3668.381239530988	3594.0	1811.0	2734.0	3275.0	3954.0	5023.799999999998	10950118.0	0.0	0.0	0.0	0.0	0.0	0.0	0.0	0.0	0.0	0.0	0.0	0.0	0.0	0.0	0.0
exp1	Position_2	4	26	26.0	0.4333333333333333	0.0072222222222222	0.1366258024096652	743064.0000000006	493964.0000000006	3500.008076958409	3514.0	3274.0	3434.0	3588.0	3702.0	6723.873641676431	8.94947581707133	4469.8054535505125	5.949311058675732	3609.6439035916815	3608.0	3451.0	3539.0	3679.0	3773.0	6481.0	3794.4015094339625	3722.0	2317.0	3099.0	3460.25	4037.0	4766.0	10055164.0	0.0	0.0	0.0	0.0	0.0	0.0	0.0	0.0	0.0	0.0	0.0	0.0	0.0	0.0	0.0
exp1	Position_2	6	26	26.0	0.4333333333333333	0.0072222222222222	0.1762564066326725	408762.0000000004	121780.00000000036	3500.008076958409	3514.0	3274.0	3434.0	3588.0	3702.0	3053.638577686374	4.064392946900564	909.752144256676	1.2108801040056358	3609.6439035916815	3608.0	3451.0	3539.0	3679.0	3773.0	6255.0	3647.888634130364	3604.0	1778.0	2465.2	3362.0	3967.0	4770.8	11137004.0	0.0	0.0	0.0	0.0	0.0	0.0	0.0	0.0	0.0	0.0	0.0	0.0	0.0	0.0	0.0
exp1	Position_2	8	26	26.0	0.4333333333333333	0.0072222222222222	0.1916441856574599	417904.9999999999	131204.9999999999	3500.008076958409	3514.0	3274.0	3434.0	3588.0	3702.0	3191.2008408815736	4.247488319213375	1001.9059507013956	1.3335368203835574	3609.6439035916815	3608.0	3451.0	3539.0	3679.0	3773.0	6557.0	3651.018032786885	3543.0	2074.0	2497.45	3327.0	3983.0	4945.549999999999	11135605.0	0.0	0.0	0.0	0.0	0.0	0.0	0.0	0.0	0.0	0.0	0.0	0.0	0.0	0.0	0.0
exp1	Position_2	11	26	26.0	0.4333333333333333	0.0072222222222222	0.1714944765693175	365935.0000000003	49625.00000000027	3500.008076958409	3514.0	3274.0	3434.0	3588.0	3702.0	2139.615999721152	2.847828895628853	290.15656875172544	0.3861983930085465	3609.6439035916815	3608.0	3451.0	3539.0	3679.0	3773.0	6339.0	3622.7473997028233	3567.0	1717.0	2614.0	3295.0	3986.0	4567.399999999998	12190545.0	0.0	0.0	0.0	0.0	0.0	0.0	0.0	0.0	0.0	0.0	0.0	0.0	0.0	0.0	0.0
exp1	Position_2	12	26	26.0	0.4333333333333333	0.0072222222222222	0.1902228000078798	658942.0000000001	421216.0000000002	3500.008076958409	3514.0	3274.0	3434.0	3588.0	3702.0	6246.045376967471	8.313486396743704	3992.664376386285	5.3142362849701446	3609.6439035916815	3608.0	3451.0	3539.0	3679.0	3773.0	6558.0	3774.554369315935	3658.0	1933.0	2771.0	3368.0	4024.0	5305.799999999997	9545848.0	0.0	0.0	0.0	0.0	0.0	0.0	0.0	0.0	0.0	0.0	0.0	0.0	0.0	0.0	0.0
exp1	Position_2	14	26	26.0	0.4333333333333333	0.0072222222222222	0.1495807568797546	500204.9999999997	241610.9999999996	3500.008076958409	3514.0	3274.0	3434.0	3588.0	3702.0	4080.8691874298456	5.431636888469124	1971.1575958739147	2.62361076010818	3609.6439035916815	3608.0	3451.0	3539.0	3679.0	3773.0	6664.0	3695.8266085059977	3629.0	2113.0	2837.0	3424.0	3964.0	4645.0	10167219.0	0.0	0.0	0.0	0.0	0.0	0.0	0.0	0.0	0.0	0.0	0.0	0.0	0.0	0.0	0.0
exp1	Position_2	15	26	26.0	0.4333333333333333	0.0072222222222222	0.2186523588037284	351678.9999999994	98348.99999999945	3500.008076958409	3514.0	3274.0	3434.0	3588.0	3702.0	3105.225945126243	4.1330557329630295	868.3938093466476	1.1558321602403878	3609.6439035916815	3608.0	3451.0	3539.0	3679.0	3773.0	7047.0	3644.493135435992	3594.0	2001.0	2321.4	3231.5	4070.0	4981.199999999999	9821909.0	0.0	0.0	0.0	0.0	0.0	0.0	0.0	0.0	0.0	0.0	0.0	0.0	0.0	0.0	0.0
exp1	Position_2	17	26	26.0	0.4333333333333333	0.0072222222222222	0.1687683326456109	273539.99999999953	32711.99999999953	3500.008076958409	3514.0	3274.0	3434.0	3588.0	3702.0	2455.3895881264657	3.2681235417963257	293.63421878625405	0.3908271452045042	3609.6439035916815	3608.0	3451.0	3539.0	3679.0	3773.0	6173.0	3620.768149882904	3659.0	2086.0	2577.1	3201.25	4029.75	4516.799999999999	9276408.0	0.0	0.0	0.0	0.0	0.0	0.0	0.0	0.0	0.0	0.0	0.0	0.0	0.0	0.0	0.0
exp1	Position_2	18	26	26.0	0.4333333333333333	0.0072222222222222	0.1952237366819776	782493.0000000001	544767.0000000001	3500.008076958409	3514.0	3274.0	3434.0	3588.0	3702.0	7232.844192728465	9.626915620521586	5035.46336176823	6.702201734513514	3609.6439035916815	3608.0	3451.0	3539.0	3679.0	3773.0	6084.0	3823.408066429419	3684.0	1872.0	2675.8	3383.0	4144.0	5444.799999999999	9669399.0	0.0	0.0	0.0	0.0	0.0	0.0	0.0	0.0	0.0	0.0	0.0	0.0	0.0	0.0	0.0
exp1	Position_2	19	26	26.0	0.4333333333333333	0.0072222222222222	0.1747086057901415	499498.0000000003	280102.0000000003	3500.008076958409	3514.0	3274.0	3434.0	3588.0	3702.0	5905.134389479583	7.859733872397324	3311.4045556979427	4.407479463633961	3609.6439035916815	3608.0	3451.0	3539.0	3679.0	3773.0	7287.0	3728.0094258783206	3586.0	2071.0	2930.65	3378.0	3972.75	4945.099999999999	8701174.0	0.0	0.0	0.0	0.0	0.0	0.0	0.0	0.0	0.0	0.0	0.0	0.0	0.0	0.0	0.0
exp1	Position_2	21	26	26.0	0.4333333333333333	0.0072222222222222	0.1503454590669471	588629.9999999998	363217.99999999977	3500.008076958409	3514.0	3274.0	3434.0	3588.0	3702.0	5837.835726279634	7.770159351678192	3602.2748022150345	4.7946277617482105	3609.6439035916815	3608.0	3451.0	3539.0	3679.0	3773.0	6381.0	3759.4670558799	3690.0	2137.0	2874.1	3442.0	4026.0	4833.35	9015202.0	0.0	0.0	0.0	0.0	0.0	0.0	0.0	0.0	0.0	0.0	0.0	0.0	0.0	0.0	0.0
exp1	Position_2	26	26	26.0	0.4333333333333333	0.0072222222222222	0.2164142796884957	339628.0000000002	73984.00000000017	3500.008076958409	3514.0	3274.0	3434.0	3588.0	3702.0	2647.723676920423	3.5241202139810825	576.7757326053238	0.767688500097686	3609.6439035916815	3608.0	3451.0	3539.0	3679.0	3773.0	6760.0	3634.179759377212	3568.5	1755.0	2257.5	3232.25	4083.0	5010.25	10270192.0	0.0	0.0	0.0	0.0	0.0	0.0	0.0	0.0	0.0	0.0	0.0	0.0	0.0	0.0	0.0
exp1	Position_2	27	26	26.0	0.4333333333333333	0.0072222222222222	0.1189120046423346	255507.9999999999	53407.9999999999	3500.008076958409	3514.0	3274.0	3434.0	3588.0	3702.0	3013.6317585031084	4.011143870567637	629.9295715129615	0.8384362596837517	3609.6439035916815	3608.0	3451.0	3539.0	3679.0	3773.0	5432.0	3632.840930232558	3630.0	2536.0	2913.35	3396.25	3807.0	4460.049999999999	7810608.0	0.0	0.0	0.0	0.0	0.0	0.0	0.0	0.0	0.0	0.0	0.0	0.0	0.0	0.0	0.0
exp1	Position_2	28	26	26.0	0.4333333333333333	0.0072222222222222	0.1862978638577472	380089.0000000003	167273.00000000026	3500.008076958409	3514.0	3274.0	3434.0	3588.0	3702.0	3929.8611401883154	5.230645177590647	1729.4887842129624	2.3019495717874525	3609.6439035916815	3608.0	3451.0	3539.0	3679.0	3773.0	6620.0	3681.8838339222616	3666.0	2168.0	2474.75	3372.75	3964.25	4952.85	8335785.0	0.0	0.0	0.0	0.0	0.0	0.0	0.0	0.0	0.0	0.0	0.0	0.0	0.0	0.0	0.0
exp1	Position_2	29	26	26.0	0.4333333333333333	0.0072222222222222	0.1525110824509652	328793.9999999997	146809.9999999997	3500.008076958409	3514.0	3274.0	3434.0	3588.0	3702.0	4515.037014952955	6.009514266902383	2016.011801204532	2.683311707403231	3609.6439035916815	3608.0	3451.0	3539.0	3679.0	3773.0	5937.0	3683.831611570248	3633.5	2033.0	2761.5	3390.0	3938.25	4659.5	7131898.0	0.0	0.0	0.0	0.0	0.0	0.0	0.0	0.0	0.0	0.0	0.0	0.0	0.0	0.0	0.0
exp1	Position_2	30	26	26.0	0.4333333333333333	0.0072222222222222	0.1738715270209413	598439.9999999997	412695.9999999997	3500.008076958409	3514.0	3274.0	3434.0	3588.0	3702.0	7751.131022757525	10.316755391290265	5345.332478724582	7.114637529182419	3609.6439035916815	3608.0	3451.0	3539.0	3679.0	3773.0	6345.0	3816.8542510121456	3656.5	2239.0	3020.25	3414.75	4063.0	5229.0	7542104.0	0.0	0.0	0.0	0.0	0.0	0.0	0.0	0.0	0.0	0.0	0.0	0.0	0.0	0.0	0.0
exp1	Position_2	32	26	26.0	0.4333333333333333	0.0072222222222222	0.1557536984970895	493856.00000000006	269478.00000000006	3500.008076958409	3514.0	3274.0	3434.0	3588.0	3702.0	5122.396660048856	6.817909954525026	2795.09251108956	3.720268132260204	3609.6439035916815	3608.0	3451.0	3539.0	3679.0	3773.0	6455.0	3720.89400921659	3763.0	2333.0	2794.7000000000003	3377.5	3960.0	4670.699999999998	8881774.0	0.0	0.0	0.0	0.0	0.0	0.0	0.0	0.0	0.0	0.0	0.0	0.0	0.0	0.0	0.0
exp1	Position_2	35	26	26.0	0.4333333333333333	0.0072222222222222	0.1900907348603907	349728.99999999965	158250.99999999965	3500.008076958409	3514.0	3274.0	3434.0	3588.0	3702.0	4543.442709545817	6.047322246405483	2055.8899954774533	2.73638958398049	3609.6439035916815	3608.0	3451.0	3539.0	3679.0	3773.0	6522.0	3685.688267059401	3609.0	2042.0	2543.8	3306.0	4038.0	4968.4	7507747.0	0.0	0.0	0.0	0.0	0.0	0.0	0.0	0.0	0.0	0.0	0.0	0.0	0.0	0.0	0.0
exp1	Position_2	39	26	26.0	0.4333333333333333	0.0072222222222222	0.1666906214966451	451440.0000000002	239658.00000000023	3500.008076958409	3514.0	3274.0	3434.0	3588.0	3702.0	5015.773703703546	6.67599479962942	2662.746531725556	3.5441156337267152	3609.6439035916815	3608.0	3451.0	3539.0	3679.0	3773.0	7000.0	3714.372836218376	3616.0	1764.0	2890.6	3350.0	4011.0	4819.800000000001	8368482.0	0.0	0.0	0.0	0.0	0.0	0.0	0.0	0.0	0.0	0.0	0.0	0.0	0.0	0.0	0.0
exp1	Position_2	40	26	26.0	0.4333333333333333	0.0072222222222222	0.1556877464560029	229194.0000000002	16660.00000000022	3500.008076958409	3514.0	3274.0	3434.0	3588.0	3702.0	2404.3476726231825	3.200186752261456	174.77085886150036	0.2326200131446569	3609.6439035916815	3608.0	3451.0	3539.0	3679.0	3773.0	6095.0	3615.368421052632	3634.0	2308.0	2555.0	3370.0	3916.0	4537.0	8174348.0	0.0	0.0	0.0	0.0	0.0	0.0	0.0	0.0	0.0	0.0	0.0	0.0	0.0	0.0	0.0
exp1	Position_2	41	26	26.0	0.4333333333333333	0.0072222222222222	0.1850290857638294	483767.9999999998	262491.9999999998	3500.008076958409	3514.0	3274.0	3434.0	3588.0	3702.0	4890.299812424365	6.5089890503368295	2653.471454008732	3.5317705052856216	3609.6439035916815	3608.0	3451.0	3539.0	3679.0	3773.0	6239.0	3719.508920985557	3695.0	1733.0	2556.95	3344.0	4033.0	5061.499999999999	8755724.0	0.0	0.0	0.0	0.0	0.0	0.0	0.0	0.0	0.0	0.0	0.0	0.0	0.0	0.0	0.0
exp1	Position_2	42	26	26.0	0.4333333333333333	0.0072222222222222	0.223831490864389	368031.0	147412.99999999994	3500.008076958409	3514.0	3274.0	3434.0	3588.0	3702.0	3662.923451077596	4.875351113384279	1467.165903670347	1.952797817785232	3609.6439035916815	3608.0	3451.0	3539.0	3679.0	3773.0	6597.0	3670.809118023008	3667.0	2055.0	2298.6	3226.5	4048.5	5295.0	8615389.0	0.0	0.0	0.0	0.0	0.0	0.0	0.0	0.0	0.0	0.0	0.0	0.0	0.0	0.0	0.0
exp1	Position_2	48	26	26.0	0.4333333333333333	0.0072222222222222	0.195706708205231	506962.0000000002	287002.0000000002	3500.008076958409	3514.0	3274.0	3434.0	3588.0	3702.0	5163.675765079152	6.872852443320351	2923.26697450548	3.8908683430667934	3609.6439035916815	3608.0	3451.0	3539.0	3679.0	3773.0	6326.0	3730.650427350427	3652.5	2031.0	2575.85	3339.75	4010.25	5191.349999999999	8729722.0	0.0	0.0	0.0	0.0	0.0	0.0	0.0	0.0	0.0	0.0	0.0	0.0	0.0	0.0	0.0
exp1	Position_2	49	26	26.0	0.4333333333333333	0.0072222222222222	0.2097714937752988	219754.99999999968	-1427.000000000333	3500.008076958409	3514.0	3274.0	3434.0	3588.0	3702.0	2121.721640125444	2.824011503006965	-13.77760133084444	-0.0183379873713539	3609.6439035916815	3608.0	3451.0	3539.0	3679.0	3773.0	6617.0	3607.393540161496	3580.0	2054.0	2338.0	3246.0	3961.0	5066.4	8488197.0	0.0	0.0	0.0	0.0	0.0	0.0	0.0	0.0	0.0	0.0	0.0	0.0	0.0	0.0	0.0
exp1	Position_2	52	26	26.0	0.4333333333333333	0.0072222222222222	0.1197480707990254	216084.0000000001	58164.00000000009	3500.008076958409	3514.0	3274.0	3434.0	3588.0	3702.0	3643.857273179157	4.849974030601458	980.8283558115952	1.305482541585233	3609.6439035916815	3608.0	3451.0	3539.0	3679.0	3773.0	4821.0	3642.6214285714286	3672.0	2392.0	2920.9	3329.0	3909.25	4400.05	6119604.0	0.0	0.0	0.0	0.0	0.0	0.0	0.0	0.0	0.0	0.0	0.0	0.0	0.0	0.0	0.0
exp1	Position_2	53	26	26.0	0.4333333333333333	0.0072222222222222	0.1842559250031039	387365.0000000003	188085.00000000032	3500.008076958409	3514.0	3274.0	3434.0	3588.0	3702.0	4946.705121393332	6.584064516574524	2401.8717043544607	3.196891238495787	3609.6439035916815	3608.0	3451.0	3539.0	3679.0	3773.0	6286.0	3696.7193396226417	3643.5	2176.0	2584.95	3305.0	4014.25	4961.1	7837045.0	0.0	0.0	0.0	0.0	0.0	0.0	0.0	0.0	0.0	0.0	0.0	0.0	0.0	0.0	0.0
exp1	Position_2	55	26	26.0	0.4333333333333333	0.0072222222222222	0.1921290607516235	180799.99999999985	18273.99999999984	3500.008076958409	3514.0	3274.0	3434.0	3588.0	3702.0	3029.934505057287	4.032842826231249	306.2445970432324	0.4076115586645423	3609.6439035916815	3608.0	3451.0	3539.0	3679.0	3773.0	6106.0	3618.569115095431	3635.0	2062.0	2337.2	3221.0	4021.0	4712.599999999999	6256506.0	0.0	0.0	0.0	0.0	0.0	0.0	0.0	0.0	0.0	0.0	0.0	0.0	0.0	0.0	0.0
exp1	Position_2	56	26	26.0	0.4333333333333333	0.0072222222222222	0.2349772086763613	254382.9999999999	63750.99999999992	3500.008076958409	3514.0	3274.0	3434.0	3588.0	3702.0	3210.0729664747337	4.272607118377871	804.4773498454322	1.0707593526442702	3609.6439035916815	3608.0	3451.0	3539.0	3679.0	3773.0	6381.0	3639.4354043392505	3631.0	1837.0	2280.4	3125.75	4077.0	5183.299999999999	7380775.0	0.0	0.0	0.0	0.0	0.0	0.0	0.0	0.0	0.0	0.0	0.0	0.0	0.0	0.0	0.0
exp1	Position_2	57	26	26.0	0.4333333333333333	0.0072222222222222	0.1922844787481428	385663.0000000002	189579.0000000002	3500.008076958409	3514.0	3274.0	3434.0	3588.0	3702.0	4640.63463532385	6.176684699616044	2281.1803920263565	3.03625110178708	3609.6439035916815	3608.0	3451.0	3539.0	3679.0	3773.0	6409.0	3698.8815915628	3654.0	1842.0	2411.0	3322.25	4096.75	4899.25	7715867.0	0.0	0.0	0.0	0.0	0.0	0.0	0.0	0.0	0.0	0.0	0.0	0.0	0.0	0.0	0.0
exp1	Position_2	59	26	26.0	0.4333333333333333	0.0072222222222222	0.2044226419596297	276472.99999999994	84430.99999999996	3500.008076958409	3514.0	3274.0	3434.0	3588.0	3702.0	3402.866525041067	4.52921534482966	1039.1879987403552	1.3831592263234127	3609.6439035916815	3608.0	3451.0	3539.0	3679.0	3773.0	7095.0	3649.326970141948	3635.0	1754.0	2439.2	3223.5	3991.0	5037.4	7455575.0	0.0	0.0	0.0	0.0	0.0	0.0	0.0	0.0	0.0	0.0	0.0	0.0	0.0	0.0	0.0
exp1	Position_2	60	26	26.0	0.4333333333333333	0.0072222222222222	0.2009405322531049	295581.99999999994	113221.99999999996	3500.008076958409	3514.0	3274.0	3434.0	3588.0	3702.0	4040.12073757168	5.377400701707906	1547.558884334434	2.0598008750491315	3609.6439035916815	3608.0	3451.0	3539.0	3679.0	3773.0	7023.0	3666.361855670103	3615.0	1980.0	2484.8	3289.5	3977.0	5014.399999999999	7112742.0	0.0	0.0	0.0	0.0	0.0	0.0	0.0	0.0	0.0	0.0	0.0	0.0	0.0	0.0	0.0
exp1	Position_2	69	26	26.0	0.4333333333333333	0.0072222222222222	0.1823109975348361	388336.9999999998	200900.9999999998	3500.008076958409	3514.0	3274.0	3434.0	3588.0	3702.0	4840.221849850935	6.4423352821515945	2504.0246225749856	3.3328567726473053	3609.6439035916815	3608.0	3451.0	3539.0	3679.0	3773.0	6185.0	3708.752758274824	3618.0	2168.0	2659.25	3346.25	3951.25	5160.7	7395253.0	0.0	0.0	0.0	0.0	0.0	0.0	0.0	0.0	0.0	0.0	0.0	0.0	0.0	0.0	0.0
exp1	Position_2	70	26	26.0	0.4333333333333333	0.0072222222222222	0.1518406334820519	517200.9999999997	362946.9999999997	3500.008076958409	3514.0	3274.0	3434.0	3588.0	3702.0	8847.876561711355	11.776523703637812	6209.017875919518	8.264202792848877	3609.6439035916815	3608.0	3451.0	3539.0	3679.0	3773.0	6411.0	3829.174283973187	3767.0	2390.0	2992.0	3475.0	4089.0	5024.0	6283675.0	0.0	0.0	0.0	0.0	0.0	0.0	0.0	0.0	0.0	0.0	0.0	0.0	0.0	0.0	0.0
exp1	Position_2	73	26	26.0	0.4333333333333333	0.0072222222222222	0.1909977527308717	162988.00000000032	-37137.99999999968	3500.008076958409	3514.0	3274.0	3434.0	3588.0	3702.0	1761.4938680305956	2.344548338348723	-401.3691760799542	-0.534222373362419	3609.6439035916815	3608.0	3451.0	3539.0	3679.0	3773.0	5876.0	3590.556129638328	3605.0	1698.0	2421.8	3258.0	3979.0	4739.0	7644294.0	0.0	0.0	0.0	0.0	0.0	0.0	0.0	0.0	0.0	0.0	0.0	0.0	0.0	0.0	0.0
exp1	Position_2	76	26	26.0	0.4333333333333333	0.0072222222222222	0.184482523969671	339230.9999999999	201990.99999999985	3500.008076958409	3514.0	3274.0	3434.0	3588.0	3702.0	6487.016968304155	8.63421958481283	3862.615870733288	5.141141723946006	3609.6439035916815	3608.0	3451.0	3539.0	3679.0	3773.0	6359.0	3746.35	3640.0	2409.0	2731.95	3404.0	3994.0	5225.349999999999	5469671.0	0.0	0.0	0.0	0.0	0.0	0.0	0.0	0.0	0.0	0.0	0.0	0.0	0.0	0.0	0.0
exp1	Position_2	78	26	26.0	0.4333333333333333	0.0072222222222222	0.1772592194270492	467487.9999999997	324889.9999999997	3500.008076958409	3514.0	3274.0	3434.0	3588.0	3702.0	8572.495715931238	11.409991797904478	5957.624865555692	7.929598696054626	3609.6439035916815	3608.0	3451.0	3539.0	3679.0	3773.0	6536.0	3822.166117336849	3721.0	2389.0	2925.4	3462.0	3956.0	5367.0	5798226.0	0.0	0.0	0.0	0.0	0.0	0.0	0.0	0.0	0.0	0.0	0.0	0.0	0.0	0.0	0.0
exp1	Position_2	79	26	26.0	0.4333333333333333	0.0072222222222222	0.1179121260625092	346082.9999999997	205458.9999999997	3500.008076958409	3514.0	3274.0	3434.0	3588.0	3702.0	6799.149033299792	9.049667363322024	4036.4489478903647	5.372513549642076	3609.6439035916815	3608.0	3451.0	3539.0	3679.0	3773.0	5518.0	3745.3389037433153	3733.0	2199.0	2961.75	3520.75	3972.25	4501.0	5603027.0	0.0	0.0	0.0	0.0	0.0	0.0	0.0	0.0	0.0	0.0	0.0	0.0	0.0	0.0	0.0
exp1	Position_2	81	26	26.0	0.4333333333333333	0.0072222222222222	0.2350686926489972	590692.9999999999	487105.0	3500.008076958409	3514.0	3274.0	3434.0	3588.0	3702.0	18100.13630787736	24.091281425784768	14925.971522006528	19.86646809579069	3609.6439035916815	3608.0	3451.0	3539.0	3679.0	3773.0	7874.0	4050.019056261343	3788.5	2344.0	2906.7000000000003	3572.75	4240.75	6330.750000000002	4463121.0	0.0	0.0	0.0	0.0	0.0	0.0	0.0	0.0	0.0	0.0	0.0	0.0	0.0	0.0	0.0
exp1	Position_2	82	26	26.0	0.4333333333333333	0.0072222222222222	0.1497831157317287	250085.0	85961.0	3500.008076958409	3514.0	3274.0	3434.0	3588.0	3702.0	3954.3402438568473	5.263226864573464	1359.2140340371411	1.809113879303435	3609.6439035916815	3608.0	3451.0	3539.0	3679.0	3773.0	5851.0	3657.233104238259	3600.5	2195.0	2712.75	3383.25	3944.0	4643.0	6385529.0	0.0	0.0	0.0	0.0	0.0	0.0	0.0	0.0	0.0	0.0	0.0	0.0	0.0	0.0	0.0
exp1	Position_2	84	26	26.0	0.4333333333333333	0.0072222222222222	0.1931936896909349	-172630.9999999999	-334968.9999999999	3500.008076958409	3514.0	3274.0	3434.0	3588.0	3702.0	-2783.9158525749863	-3.705391999777307	-5401.842712034286	-7.189852649717634	3609.6439035916815	3608.0	3451.0	3539.0	3679.0	3773.0	5486.0	3414.0399536768964	3449.0	1839.0	2334.6	2961.0	3774.5	4502.699999999998	5896047.0	0.0	0.0	0.0	0.0	0.0	0.0	0.0	0.0	0.0	0.0	0.0	0.0	0.0	0.0	0.0
exp1	Position_2	87	26	26.0	0.4333333333333333	0.0072222222222222	0.1667769713284378	228502.0000000001	94458.00000000016	3500.008076958409	3514.0	3274.0	3434.0	3588.0	3702.0	4497.864965554377	5.986658269152875	1859.324333775353	2.474760688254994	3609.6439035916815	3608.0	3451.0	3539.0	3679.0	3773.0	5931.0	3674.239831697055	3623.5	2179.0	2510.75	3364.25	4000.75	4734.75	5239466.0	0.0	0.0	0.0	0.0	0.0	0.0	0.0	0.0	0.0	0.0	0.0	0.0	0.0	0.0	0.0
exp1	Position_2	88	26	26.0	0.4333333333333333	0.0072222222222222	0.1246655398673165	102932.00000000007	10060.000000000076	3500.008076958409	3514.0	3274.0	3434.0	3588.0	3702.0	3355.336589217097	4.465953000247955	327.93189763653896	0.4364773557542333	3609.6439035916815	3608.0	3451.0	3539.0	3679.0	3773.0	5310.0	3618.182186234818	3559.5	2545.0	2891.1	3333.75	3903.0	4363.6	3574764.0	0.0	0.0	0.0	0.0	0.0	0.0	0.0	0.0	0.0	0.0	0.0	0.0	0.0	0.0	0.0
exp1	Position_2	90	26	26.0	0.4333333333333333	0.0072222222222222	0.2250622292207508	528843.0	388125.0	3500.008076958409	3514.0	3274.0	3434.0	3588.0	3702.0	9685.918427840345	12.891957427455498	7108.625981256316	9.461581181052155	3609.6439035916815	3608.0	3451.0	3539.0	3679.0	3773.0	6574.0	3867.268537074148	3721.0	1991.0	2583.2	3439.0	4094.0	5934.0	5789301.0	0.0	0.0	0.0	0.0	0.0	0.0	0.0	0.0	0.0	0.0	0.0	0.0	0.0	0.0	0.0
exp1	Position_2	91	26	26.0	0.4333333333333333	0.0072222222222222	0.2178377436233259	477042.0000000001	346382.0000000001	3500.008076958409	3514.0	3274.0	3434.0	3588.0	3702.0	9856.614394029264	13.11915375845295	7156.924981516607	9.525867150398602	3609.6439035916815	3608.0	3451.0	3539.0	3679.0	3773.0	6980.0	3857.1956834532375	3723.0	2060.0	2720.9	3405.25	4141.0	5784.15	5361502.0	0.0	0.0	0.0	0.0	0.0	0.0	0.0	0.0	0.0	0.0	0.0	0.0	0.0	0.0	0.0
exp1	Position_2	92	26	26.0	0.4333333333333333	0.0072222222222222	0.1194432787170755	7686.999999999953	-82835.00000000004	3500.008076958409	3514.0	3274.0	3434.0	3588.0	3702.0	276.56521391228995	0.3681082997172579	-2980.262715548939	-3.9667296743956375	3609.6439035916815	3608.0	3451.0	3539.0	3679.0	3773.0	4472.0	3521.982346832814	3585.0	2233.0	2647.8	3287.0	3800.0	4133.8	3391669.0	0.0	0.0	0.0	0.0	0.0	0.0	0.0	0.0	0.0	0.0	0.0	0.0	0.0	0.0	0.0
exp1	Position_2	93	26	26.0	0.4333333333333333	0.0072222222222222	0.1742798439226252	374437.99999999977	242179.9999999997	3500.008076958409	3514.0	3274.0	3434.0	3588.0	3702.0	7965.167327445029	10.601637712829334	5151.731991306001	6.856955280428287	3609.6439035916815	3608.0	3451.0	3539.0	3679.0	3773.0	6666.0	3780.1250888415066	3755.0	2249.0	2713.2	3454.5	4007.0	4975.300000000001	5318636.0	0.0	0.0	0.0	0.0	0.0	0.0	0.0	0.0	0.0	0.0	0.0	0.0	0.0	0.0	0.0
exp1	Position_2	98	26	26.0	0.4333333333333333	0.0072222222222222	0.0969806091364276	-8770.00000000003	-48344.00000000003	3500.008076958409	3514.0	3274.0	3434.0	3588.0	3702.0	-1123.8240354125903	-1.495809791134158	-6194.999905129547	-8.245544873727427	3609.6439035916815	3608.0	3451.0	3539.0	3679.0	3773.0	4420.0	3493.16864608076	3453.0	2728.0	2969.0	3264.0	3667.0	4171.0	1470624.0	0.0	0.0	0.0	0.0	0.0	0.0	0.0	0.0	0.0	0.0	0.0	0.0	0.0	0.0	0.0
exp1	Position_2	103	26	26.0	0.4333333333333333	0.0072222222222222	0.2043205238370724	215117.0	149974.99999999994	3500.008076958409	3514.0	3274.0	3434.0	3588.0	3702.0	12144.845985635702	16.16479000688112	8467.128477506261	11.269748003560832	3609.6439035916815	3608.0	3451.0	3539.0	3679.0	3773.0	5720.0	3824.414141414141	3707.0	2278.0	2551.0	3340.0	4334.0	5237.2	2650319.0	0.0	0.0	0.0	0.0	0.0	0.0	0.0	0.0	0.0	0.0	0.0	0.0	0.0	0.0	0.0
exp1	Position_2	108	26	26.0	0.4333333333333333	0.0072222222222222	0.1458037933070939	68713.9999999999	-10716.000000000102	3500.008076958409	3514.0	3274.0	3434.0	3588.0	3702.0	2906.479010657129	3.868523563184639	-453.2675885292974	-0.6032991603324948	3609.6439035916815	3608.0	3451.0	3539.0	3679.0	3773.0	5186.0	3595.318343195266	3652.0	2134.0	2509.4	3420.0	3869.0	4386.6	3038044.0	0.0	0.0	0.0	0.0	0.0	0.0	0.0	0.0	0.0	0.0	0.0	0.0	0.0	0.0	0.0
exp1	Position_2	109	26	26.0	0.4333333333333333	0.0072222222222222	0.1450647153111976	73331.00000000001	58197.000000000015	3500.008076958409	3514.0	3274.0	3434.0	3588.0	3702.0	38679.40085212873	51.48228253418334	30696.773416308737	40.857405417106925	3609.6439035916815	3608.0	3451.0	3539.0	3679.0	3773.0	5163.0	3969.472049689441	3933.0	2990.0	3129.0	3455.0	4453.0	4855.0	639085.0	0.0	0.0	0.0	0.0	0.0	0.0	0.0	0.0	0.0	0.0	0.0	0.0	0.0	0.0	0.0
exp1	Position_2	112	26	26.0	0.4333333333333333	0.0072222222222222	0.1236269723517749	-19596.00000000005	-82388.00000000006	3500.008076958409	3514.0	3274.0	3434.0	3588.0	3702.0	-1167.5593438165524	-1.5540214866198312	-4908.801756397118	-6.533615137764564	3609.6439035916815	3608.0	3451.0	3539.0	3679.0	3773.0	4561.0	3484.6646706586826	3499.5	2403.0	2783.05	3202.75	3756.5	4232.65	2327756.0	0.0	0.0	0.0	0.0	0.0	0.0	0.0	0.0	0.0	0.0	0.0	0.0	0.0	0.0	0.0
exp1	Position_2	113	26	26.0	0.4333333333333333	0.0072222222222222	0.1125721397093188	-48462.00000000007	-82114.00000000007	3500.008076958409	3514.0	3274.0	3434.0	3588.0	3702.0	-7537.266154751095	-10.032101251973709	-12771.14178183383	-16.998389711620828	3609.6439035916815	3608.0	3451.0	3539.0	3679.0	3773.0	4092.0	3378.631284916201	3420.0	2002.0	2745.7	3090.5	3669.5	3930.0	1209550.0	0.0	0.0	0.0	0.0	0.0	0.0	0.0	0.0	0.0	0.0	0.0	0.0	0.0	0.0	0.0
exp1	Position_2	114	26	26.0	0.4333333333333333	0.0072222222222222	0.2193819188374474	228525.00000000003	154547.00000000003	3500.008076958409	3514.0	3274.0	3434.0	3588.0	3702.0	11086.795963401904	14.756525427287936	7497.783856277757	9.979550312705694	3609.6439035916815	3608.0	3451.0	3539.0	3679.0	3773.0	6989.0	3804.374841168996	3708.0	2053.0	2700.1	3305.0	4073.0	5622.4	2994043.0	0.0	0.0	0.0	0.0	0.0	0.0	0.0	0.0	0.0	0.0	0.0	0.0	0.0	0.0	0.0
exp1	Position_2	120	26	26.0	0.4333333333333333	0.0072222222222222	0.1977960915306809	419356.00000000006	332406.00000000006	3500.008076958409	3514.0	3274.0	3434.0	3588.0	3702.0	17146.022079344115	22.821355387607017	13590.936138523022	18.089536000374142	3609.6439035916815	3608.0	3451.0	3539.0	3679.0	3773.0	6928.0	3967.357837837838	3877.0	2277.0	2907.6	3451.0	4256.0	5703.4	3669806.0	0.0	0.0	0.0	0.0	0.0	0.0	0.0	0.0	0.0	0.0	0.0	0.0	0.0	0.0	0.0
exp1	Position_2	121	26	26.0	0.4333333333333333	0.0072222222222222	0.1667043106080864	56607.99999999989	-7594.000000000112	3500.008076958409	3514.0	3274.0	3434.0	3588.0	3702.0	3305.1156461775367	4.399108925062301	-443.3834125401468	-0.5901433220909355	3609.6439035916815	3608.0	3451.0	3539.0	3679.0	3773.0	5465.0	3596.881405563689	3654.0	2108.0	2509.4	3216.0	3972.0	4505.7	2456670.0	0.0	0.0	0.0	0.0	0.0	0.0	0.0	0.0	0.0	0.0	0.0	0.0	0.0	0.0	0.0
exp1	Position_2	122	26	26.0	0.4333333333333333	0.0072222222222222	0.1564734639310646	105936.00000000016	27164.000000000146	3500.008076958409	3514.0	3274.0	3434.0	3588.0	3702.0	4582.323726947763	6.099072880567473	1174.9947300144383	1.5639179856492174	3609.6439035916815	3608.0	3451.0	3539.0	3679.0	3773.0	5160.0	3640.4152744630073	3574.0	1988.0	2694.4	3294.25	4000.75	4673.75	3050668.0	0.0	0.0	0.0	0.0	0.0	0.0	0.0	0.0	0.0	0.0	0.0	0.0	0.0	0.0	0.0
exp1	Position_2	1	27	27.0	0.45	0.0075	0.2126153498166227	668326.9999999999	359254.9999999999	3499.675989053082	3513.0	3276.0	3433.0	3588.0	3703.0	4064.407622917093	5.409726546102651	2184.7969041667925	2.907964679446001	3609.027095148078	3607.0	3450.0	3539.0	3679.0	3772.0	8286.0	3716.262469586375	3627.0	1631.0	2563.7	3378.0	3990.25	5188.749999999987	12219071.0	0.0	0.0	0.0	0.0	0.0	0.0	0.0	0.0	0.0	0.0	0.0	0.0	0.0	0.0	0.0
exp1	Position_2	2	27	27.0	0.45	0.0075	0.1928103405846276	370305.0	53900.99999999996	3499.675989053082	3513.0	3276.0	3433.0	3588.0	3703.0	2149.4776720606965	2.860954781512788	312.8745115559972	0.4164359748810322	3609.027095148078	3607.0	3450.0	3539.0	3679.0	3772.0	6933.0	3623.013368983957	3537.5	1782.0	2608.5	3210.0	3924.75	4972.75	12195063.0	0.0	0.0	0.0	0.0	0.0	0.0	0.0	0.0	0.0	0.0	0.0	0.0	0.0	0.0	0.0
exp1	Position_2	4	27	27.0	0.45	0.0075	0.1491177103038033	658010.0000000001	391802.0000000001	3499.675989053082	3513.0	3276.0	3433.0	3588.0	3703.0	5597.767488093378	7.450628526652286	3333.105115986021	4.436362909377395	3609.027095148078	3607.0	3450.0	3539.0	3679.0	3772.0	6091.0	3745.348163841808	3624.0	1807.0	2968.0	3404.5	4103.0	4724.9	10606826.0	0.0	0.0	0.0	0.0	0.0	0.0	0.0	0.0	0.0	0.0	0.0	0.0	0.0	0.0	0.0
exp1	Position_2	6	27	27.0	0.45	0.0075	0.1491280201076242	243534.99999999977	-14025.000000000227	3499.675989053082	3513.0	3276.0	3433.0	3588.0	3703.0	2261.6760785711667	3.0102908605782224	-130.24824769319054	-0.1733604176796365	3609.027095148078	3607.0	3450.0	3539.0	3679.0	3772.0	5960.0	3601.881386861314	3608.0	1943.0	2574.0	3349.0	3889.0	4515.099999999999	9869155.0	0.0	0.0	0.0	0.0	0.0	0.0	0.0	0.0	0.0	0.0	0.0	0.0	0.0	0.0	0.0
exp1	Position_2	8	27	27.0	0.45	0.0075	0.1693714442224896	683298.9999999997	433634.9999999997	3499.675989053082	3513.0	3276.0	3433.0	3588.0	3703.0	6166.560919192608	8.207692583445361	3913.4209828992666	5.208763328238923	3609.027095148078	3607.0	3450.0	3539.0	3679.0	3772.0	6471.0	3770.266189759036	3610.5	2083.0	2923.0	3397.75	4066.25	5140.25	10013827.0	0.0	0.0	0.0	0.0	0.0	0.0	0.0	0.0	0.0	0.0	0.0	0.0	0.0	0.0	0.0
exp1	Position_2	11	27	27.0	0.45	0.0075	0.1442564711020407	445282.0000000004	168828.00000000035	3499.675989053082	3513.0	3276.0	3433.0	3588.0	3703.0	3376.134899538862	4.493635551286225	1280.0564649353616	1.7037551548289664	3609.027095148078	3607.0	3450.0	3539.0	3679.0	3772.0	5663.0	3664.404964297858	3644.0	1814.0	2753.0	3423.0	3929.0	4532.0	10777015.0	0.0	0.0	0.0	0.0	0.0	0.0	0.0	0.0	0.0	0.0	0.0	0.0	0.0	0.0	0.0
exp1	Position_2	12	27	27.0	0.45	0.0075	0.1886753720275197	569017.9999999998	302715.9999999998	3499.675989053082	3513.0	3276.0	3433.0	3588.0	3703.0	4697.722869077118	6.252669138741643	2499.1755551415745	3.326402663893436	3609.027095148078	3607.0	3450.0	3539.0	3679.0	3772.0	6610.0	3713.853512177903	3624.0	1862.0	2588.6	3317.0	4074.0	5003.8	10521347.0	0.0	0.0	0.0	0.0	0.0	0.0	0.0	0.0	0.0	0.0	0.0	0.0	0.0	0.0	0.0
exp1	Position_2	14	27	27.0	0.45	0.0075	0.1844608127704269	458989.0000000004	159693.0000000004	3499.675989053082	3513.0	3276.0	3433.0	3588.0	3703.0	3058.8015932400267	4.071264920602475	1064.228560661106	1.4164882142399322	3609.027095148078	3607.0	3450.0	3539.0	3679.0	3772.0	7418.0	3657.154836683417	3562.0	1738.0	2721.0	3343.0	3911.25	4869.099999999999	11644381.0	0.0	0.0	0.0	0.0	0.0	0.0	0.0	0.0	0.0	0.0	0.0	0.0	0.0	0.0	0.0
exp1	Position_2	15	27	27.0	0.45	0.0075	0.2088569391378731	405386.99999999953	140118.9999999995	3499.675989053082	3513.0	3276.0	3433.0	3588.0	3703.0	2956.5843532040435	3.935213774114581	1021.9213812643138	1.3601773584628016	3609.027095148078	3607.0	3450.0	3539.0	3679.0	3772.0	6514.0	3656.652374202693	3622.0	1750.0	2339.05	3232.25	4059.25	4929.699999999999	10319073.0	0.0	0.0	0.0	0.0	0.0	0.0	0.0	0.0	0.0	0.0	0.0	0.0	0.0	0.0	0.0
exp1	Position_2	17	27	27.0	0.45	0.0075	0.1716032803432553	422614.9999999995	177744.99999999948	3499.675989053082	3513.0	3276.0	3433.0	3588.0	3703.0	3924.898571459969	5.224039998613218	1650.7485455654698	2.19714631414764	3609.027095148078	3607.0	3450.0	3539.0	3679.0	3772.0	6143.0	3675.2322456813818	3624.0	2089.0	2614.6	3346.0	3967.0	4772.999999999997	9573980.0	0.0	0.0	0.0	0.0	0.0	0.0	0.0	0.0	0.0	0.0	0.0	0.0	0.0	0.0	0.0
exp1	Position_2	18	27	27.0	0.45	0.0075	0.1972289179096479	574235.0000000001	333125.00000000006	3499.675989053082	3513.0	3276.0	3433.0	3588.0	3703.0	5081.277378699756	6.763180191049375	2947.7487906159604	3.9234536403098432	3609.027095148078	3607.0	3450.0	3539.0	3679.0	3772.0	5931.0	3736.8732943469786	3590.0	2068.0	2516.4	3348.0	3998.0	5368.599999999999	9585080.0	0.0	0.0	0.0	0.0	0.0	0.0	0.0	0.0	0.0	0.0	0.0	0.0	0.0	0.0	0.0
exp1	Position_2	19	27	27.0	0.45	0.0075	0.2031441348638547	188426.0000000001	-79473.99999999983	3499.675989053082	3513.0	3276.0	3433.0	3588.0	3703.0	1534.759578256704	2.042764998659673	-647.32830247616	-0.8615939705957689	3609.027095148078	3607.0	3450.0	3539.0	3679.0	3772.0	7492.0	3579.1143859649123	3509.0	1695.0	2489.9	3200.0	3930.0	4732.65	10200476.0	0.0	0.0	0.0	0.0	0.0	0.0	0.0	0.0	0.0	0.0	0.0	0.0	0.0	0.0	0.0
exp1	Position_2	21	27	27.0	0.45	0.0075	0.1317946270362538	480792.0000000002	248330.00000000023	3499.675989053082	3513.0	3276.0	3433.0	3588.0	3703.0	4441.796012095967	5.912030492099731	2294.1962505278625	3.0535752094525845	3609.027095148078	3607.0	3450.0	3539.0	3679.0	3772.0	6115.0	3707.416498180348	3652.0	2468.0	2936.2000000000003	3428.0	3953.0	4617.000000000001	9168441.0	0.0	0.0	0.0	0.0	0.0	0.0	0.0	0.0	0.0	0.0	0.0	0.0	0.0	0.0	0.0
exp1	Position_2	26	27	27.0	0.45	0.0075	0.1725631957373989	361064.99999999977	125500.99999999977	3499.675989053082	3513.0	3276.0	3433.0	3588.0	3703.0	3690.5904634769545	4.912175906887826	1282.796155143314	1.707401682495751	3609.027095148078	3607.0	3450.0	3539.0	3679.0	3772.0	6517.0	3657.080207501995	3611.5	1999.0	2589.5	3327.0	3955.75	4762.5	9164643.0	0.0	0.0	0.0	0.0	0.0	0.0	0.0	0.0	0.0	0.0	0.0	0.0	0.0	0.0	0.0
exp1	Position_2	27	27	27.0	0.45	0.0075	0.1440997130552841	184649.0000000001	-65578.99999999983	3499.675989053082	3513.0	3276.0	3433.0	3588.0	3703.0	1673.7118164879737	2.2277104277454924	-594.4269788272042	-0.7911823088190086	3609.027095148078	3607.0	3450.0	3539.0	3679.0	3772.0	5550.0	3582.364763335838	3527.0	2136.0	2759.15	3275.5	3899.5	4494.95	9536255.0	0.0	0.0	0.0	0.0	0.0	0.0	0.0	0.0	0.0	0.0	0.0	0.0	0.0	0.0	0.0
exp1	Position_2	28	27	27.0	0.45	0.0075	0.1972536390734446	624474.0000000002	395678.0000000002	3499.675989053082	3513.0	3276.0	3433.0	3588.0	3703.0	5789.7059825122	7.706098662723736	3668.4622318118327	4.882723230541549	3609.027095148078	3607.0	3450.0	3539.0	3679.0	3772.0	6599.0	3769.562859490551	3703.0	1849.0	2543.65	3385.5	4039.75	5247.449999999999	9175116.0	0.0	0.0	0.0	0.0	0.0	0.0	0.0	0.0	0.0	0.0	0.0	0.0	0.0	0.0	0.0
exp1	Position_2	29	27	27.0	0.45	0.0075	0.1468091926571336	634882.0000000001	417272.00000000006	3499.675989053082	3513.0	3276.0	3433.0	3588.0	3703.0	6969.895644640222	9.276931103016135	4580.91786415478	6.097201677190011	3609.027095148078	3607.0	3450.0	3539.0	3679.0	3772.0	6300.0	3787.247084233261	3728.0	1904.0	2981.4	3450.5	4076.0	4789.599999999999	8767477.0	0.0	0.0	0.0	0.0	0.0	0.0	0.0	0.0	0.0	0.0	0.0	0.0	0.0	0.0	0.0
exp1	Position_2	30	27	27.0	0.45	0.0075	0.1720141528151759	674181.9999999998	474995.9999999998	3499.675989053082	3513.0	3276.0	3433.0	3588.0	3703.0	8018.214931293554	10.67224407355172	5649.246078217326	7.5191465301072595	3609.027095148078	3607.0	3450.0	3539.0	3679.0	3772.0	6237.0	3831.160453043889	3692.0	2271.0	2971.1	3433.5	4100.5	5284.9	8118229.0	0.0	0.0	0.0	0.0	0.0	0.0	0.0	0.0	0.0	0.0	0.0	0.0	0.0	0.0	0.0
exp1	Position_2	32	27	27.0	0.45	0.0075	0.1748708274023912	479600.0	243754.0	3499.675989053082	3513.0	3276.0	3433.0	3588.0	3703.0	5061.210364117464	6.736470994640345	2572.331674510193	3.423773458773067	3609.027095148078	3607.0	3450.0	3539.0	3679.0	3772.0	6223.0	3704.151853328019	3677.0	1760.0	2621.4	3392.0	3966.0	4963.6	9293717.0	0.0	0.0	0.0	0.0	0.0	0.0	0.0	0.0	0.0	0.0	0.0	0.0	0.0	0.0	0.0
exp1	Position_2	35	27	27.0	0.45	0.0075	0.2063961547048941	339142.99999999953	87974.99999999952	3499.675989053082	3513.0	3276.0	3433.0	3588.0	3703.0	2941.8411162482	3.9155905257263535	763.1249125057404	1.0157192585451404	3609.027095148078	3607.0	3450.0	3539.0	3679.0	3772.0	6445.0	3639.9247754491016	3587.5	1923.0	2372.0	3203.0	4050.0	4989.45	9725879.0	0.0	0.0	0.0	0.0	0.0	0.0	0.0	0.0	0.0	0.0	0.0	0.0	0.0	0.0	0.0
exp1	Position_2	39	27	27.0	0.45	0.0075	0.1611980088956506	288911.0000000005	53911.00000000051	3499.675989053082	3513.0	3276.0	3433.0	3588.0	3703.0	2569.512605663728	3.4200212781384205	479.47289678807056	0.6381784256249219	3609.027095148078	3607.0	3450.0	3539.0	3679.0	3772.0	6546.0	3628.5644	3612.0	1645.0	2710.4	3334.0	3890.0	4590.099999999999	9071411.0	0.0	0.0	0.0	0.0	0.0	0.0	0.0	0.0	0.0	0.0	0.0	0.0	0.0	0.0	0.0
exp1	Position_2	40	27	27.0	0.45	0.0075	0.1494725404892143	193020.00000000003	-17257.999999999964	3499.675989053082	3513.0	3276.0	3433.0	3588.0	3703.0	2041.7914891820944	2.717624472101368	-182.5574423391592	-0.2429839557534208	3609.027095148078	3607.0	3450.0	3539.0	3679.0	3772.0	5752.0	3599.285203397408	3635.0	2202.0	2599.8	3314.0	3918.0	4441.2	8051601.0	0.0	0.0	0.0	0.0	0.0	0.0	0.0	0.0	0.0	0.0	0.0	0.0	0.0	0.0	0.0
exp1	Position_2	41	27	27.0	0.45	0.0075	0.1733027244999086	399671.9999999998	192965.99999999985	3499.675989053082	3513.0	3276.0	3433.0	3588.0	3703.0	4816.789258978158	6.411146503699928	2325.5983810424013	3.0953714451674363	3609.027095148078	3607.0	3450.0	3539.0	3679.0	3772.0	6421.0	3694.7517053206	3620.0	2082.0	2654.7000000000003	3384.0	3975.0	4974.0	8124759.0	0.0	0.0	0.0	0.0	0.0	0.0	0.0	0.0	0.0	0.0	0.0	0.0	0.0	0.0	0.0
exp1	Position_2	42	27	27.0	0.45	0.0075	0.1779281080131676	371051.0000000002	165661.00000000015	3499.675989053082	3513.0	3276.0	3433.0	3588.0	3703.0	4094.852816936877	5.450249099342982	1828.205320849641	2.4333412820508724	3609.027095148078	3607.0	3450.0	3539.0	3679.0	3772.0	6152.0	3682.817391304348	3662.0	1873.0	2578.4	3331.0	3965.0	4926.799999999999	8046956.0	0.0	0.0	0.0	0.0	0.0	0.0	0.0	0.0	0.0	0.0	0.0	0.0	0.0	0.0	0.0
exp1	Position_2	48	27	27.0	0.45	0.0075	0.1924932795139655	435310.9999999998	226536.9999999998	3499.675989053082	3513.0	3276.0	3433.0	3588.0	3703.0	4882.256854511194	6.498283873354399	2540.739427789332	3.3817241783876004	3609.027095148078	3607.0	3450.0	3539.0	3679.0	3772.0	5964.0	3708.997748761819	3641.0	1966.0	2436.0	3308.0	4013.0	5125.0	8237684.0	0.0	0.0	0.0	0.0	0.0	0.0	0.0	0.0	0.0	0.0	0.0	0.0	0.0	0.0	0.0
exp1	Position_2	49	27	27.0	0.45	0.0075	0.2019972037140039	201794.0000000001	-15157.999999999904	3499.675989053082	3513.0	3276.0	3433.0	3588.0	3703.0	1973.021011816971	2.626090966728388	-148.20585595766696	-0.1972619942796547	3609.027095148078	3607.0	3450.0	3539.0	3679.0	3772.0	6400.0	3600.432409012132	3589.5	2069.0	2343.75	3250.0	3892.25	5067.900000000002	8309798.0	0.0	0.0	0.0	0.0	0.0	0.0	0.0	0.0	0.0	0.0	0.0	0.0	0.0	0.0	0.0
exp1	Position_2	52	27	27.0	0.45	0.0075	0.1728726023341895	337091.9999999999	122395.99999999988	3499.675989053082	3513.0	3276.0	3433.0	3588.0	3703.0	3380.025688331723	4.498814191169523	1227.2662185665909	1.6334913369121324	3609.027095148078	3607.0	3450.0	3539.0	3679.0	3772.0	5988.0	3660.588441330998	3638.0	1721.0	2606.0	3325.75	3959.75	4814.0	8360784.0	0.0	0.0	0.0	0.0	0.0	0.0	0.0	0.0	0.0	0.0	0.0	0.0	0.0	0.0	0.0
exp1	Position_2	53	27	27.0	0.45	0.0075	0.2182650990720443	359045.99999999994	154783.99999999994	3499.675989053082	3513.0	3276.0	3433.0	3588.0	3703.0	3914.578988104292	5.210304633166813	1687.5670362425278	2.2461517252388044	3609.027095148078	3607.0	3450.0	3539.0	3679.0	3772.0	6467.0	3678.23055683387	3620.0	2041.0	2428.2	3237.0	4072.0	5263.8	7992795.0	0.0	0.0	0.0	0.0	0.0	0.0	0.0	0.0	0.0	0.0	0.0	0.0	0.0	0.0	0.0
exp1	Position_2	55	27	27.0	0.45	0.0075	0.2204052701393629	193207.9999999999	-59934.00000000009	3499.675989053082	3513.0	3276.0	3433.0	3588.0	3703.0	1597.770870723905	2.1266330289335174	-495.63578819700376	-0.6596912340902119	3609.027095148078	3607.0	3450.0	3539.0	3679.0	3772.0	6493.0	3584.7445228369847	3585.0	1816.0	2286.8	3095.0	3985.0	5018.0	9653717.0	0.0	0.0	0.0	0.0	0.0	0.0	0.0	0.0	0.0	0.0	0.0	0.0	0.0	0.0	0.0
exp1	Position_2	56	27	27.0	0.45	0.0075	0.2198818943926222	322716.9999999995	113754.99999999948	3499.675989053082	3513.0	3276.0	3433.0	3588.0	3703.0	3238.739835076734	4.310762720487133	1141.628268542261	1.519507225429749	3609.027095148078	3607.0	3450.0	3539.0	3679.0	3772.0	6446.0	3658.17183985605	3606.0	1863.0	2328.0	3178.0	4100.5	5074.400000000001	8132116.0	0.0	0.0	0.0	0.0	0.0	0.0	0.0	0.0	0.0	0.0	0.0	0.0	0.0	0.0	0.0
exp1	Position_2	57	27	27.0	0.45	0.0075	0.1601908150936554	70650.99999999993	-162657.0000000001	3499.675989053082	3513.0	3276.0	3433.0	3588.0	3703.0	718.6803620495778	0.956563561887988	-1654.5893426830244	-2.202258415111105	3609.027095148078	3607.0	3450.0	3539.0	3679.0	3772.0	5553.0	3541.465350523771	3571.0	1696.0	2502.05	3248.25	3885.75	4447.849999999999	8789917.0	0.0	0.0	0.0	0.0	0.0	0.0	0.0	0.0	0.0	0.0	0.0	0.0	0.0	0.0	0.0
exp1	Position_2	59	27	27.0	0.45	0.0075	0.1725611191449954	279412.0000000002	90942.00000000016	3499.675989053082	3513.0	3276.0	3433.0	3588.0	3703.0	3510.0216033659312	4.671838754080055	1142.429046187368	1.5205730604753869	3609.027095148078	3607.0	3450.0	3539.0	3679.0	3772.0	6096.0	3652.3576059850375	3578.0	1918.0	2684.2	3336.0	3892.0	4925.0	7322977.0	0.0	0.0	0.0	0.0	0.0	0.0	0.0	0.0	0.0	0.0	0.0	0.0	0.0	0.0	0.0
exp1	Position_2	60	27	27.0	0.45	0.0075	0.2377457860216261	558011.0000000001	354501.0000000001	3499.675989053082	3513.0	3276.0	3433.0	3588.0	3703.0	6436.242436568882	8.566638683073181	4088.905738428285	5.442333537848047	3609.027095148078	3607.0	3450.0	3539.0	3679.0	3772.0	7454.0	3770.741801385682	3665.0	1997.0	2481.4	3258.0	4069.0	5600.399999999996	8163656.0	0.0	0.0	0.0	0.0	0.0	0.0	0.0	0.0	0.0	0.0	0.0	0.0	0.0	0.0	0.0
exp1	Position_2	69	27	27.0	0.45	0.0075	0.1768465732516106	412537.9999999998	214761.99999999985	3499.675989053082	3513.0	3276.0	3433.0	3588.0	3703.0	4983.004321801871	6.6323787523182895	2594.0882395289964	3.452731446813094	3609.027095148078	3607.0	3450.0	3539.0	3679.0	3772.0	5985.0	3709.0731939163497	3588.0	2241.0	2653.9	3382.75	3950.25	5132.65	7803890.0	0.0	0.0	0.0	0.0	0.0	0.0	0.0	0.0	0.0	0.0	0.0	0.0	0.0	0.0	0.0
exp1	Position_2	70	27	27.0	0.45	0.0075	0.1440343259185633	436611.0000000002	260455.00000000023	3499.675989053082	3513.0	3276.0	3433.0	3588.0	3703.0	6413.36128465136	8.536183869870959	3825.812939650789	5.0921570226752	3609.027095148078	3607.0	3450.0	3539.0	3679.0	3772.0	5711.0	3745.983457844184	3668.5	2511.0	2923.3	3424.5	4029.0	4786.7	7019973.0	0.0	0.0	0.0	0.0	0.0	0.0	0.0	0.0	0.0	0.0	0.0	0.0	0.0	0.0	0.0
exp1	Position_2	73	27	27.0	0.45	0.0075	0.1587203624931495	526157.9999999997	329885.99999999965	3499.675989053082	3513.0	3276.0	3433.0	3588.0	3703.0	6400.962111169877	8.519680569967107	4013.219958653836	5.341595764968257	3609.027095148078	3607.0	3450.0	3539.0	3679.0	3772.0	6228.0	3764.9913793103447	3719.0	2048.0	2829.4	3479.75	4006.25	4886.099999999999	7861302.0	0.0	0.0	0.0	0.0	0.0	0.0	0.0	0.0	0.0	0.0	0.0	0.0	0.0	0.0	0.0
exp1	Position_2	76	27	27.0	0.45	0.0075	0.1611936231918695	318471.00000000006	134231.00000000003	3499.675989053082	3513.0	3276.0	3433.0	3588.0	3703.0	3921.460067157617	5.219463349386788	1652.8396817124135	2.199929616359223	3609.027095148078	3607.0	3450.0	3539.0	3679.0	3772.0	5713.0	3675.4852040816327	3557.5	2425.0	2812.75	3352.0	3889.0	4932.599999999999	7203951.0	0.0	0.0	0.0	0.0	0.0	0.0	0.0	0.0	0.0	0.0	0.0	0.0	0.0	0.0	0.0
exp1	Position_2	78	27	27.0	0.45	0.0075	0.1688370280805264	279339.0000000001	104499.00000000012	3499.675989053082	3513.0	3276.0	3433.0	3588.0	3703.0	4007.0630759876194	5.333400954139521	1499.0176250993616	1.9951924590072505	3609.027095148078	3607.0	3450.0	3539.0	3679.0	3772.0	5995.0	3663.182258064516	3625.0	1615.0	2626.0	3392.0	3954.25	4791.45	6813519.0	0.0	0.0	0.0	0.0	0.0	0.0	0.0	0.0	0.0	0.0	0.0	0.0	0.0	0.0	0.0
exp1	Position_2	79	27	27.0	0.45	0.0075	0.1761320930738223	404312.0	220448.0	3499.675989053082	3513.0	3276.0	3433.0	3588.0	3703.0	5744.076483906102	7.645365800079022	3131.9134053011844	4.168576742455876	3609.027095148078	3607.0	3450.0	3539.0	3679.0	3772.0	7306.0	3719.7034764826176	3716.5	2096.0	2656.25	3357.75	4029.0	4811.0	7275740.0	0.0	0.0	0.0	0.0	0.0	0.0	0.0	0.0	0.0	0.0	0.0	0.0	0.0	0.0	0.0
exp1	Position_2	81	27	27.0	0.45	0.0075	0.2119849164210864	225188.0	48091.99999999998	3499.675989053082	3513.0	3276.0	3433.0	3588.0	3703.0	2954.9204857284576	3.932999166504577	631.0639820934194	0.8399461601663412	3609.027095148078	3607.0	3450.0	3539.0	3679.0	3772.0	6439.0	3632.526539278132	3626.0	1938.0	2395.0	3166.0	4035.0	5020.949999999999	6843680.0	0.0	0.0	0.0	0.0	0.0	0.0	0.0	0.0	0.0	0.0	0.0	0.0	0.0	0.0	0.0
exp1	Position_2	82	27	27.0	0.45	0.0075	0.1665003698797601	264492.0000000001	60606.00000000014	3499.675989053082	3513.0	3276.0	3433.0	3588.0	3703.0	3337.314711697474	4.441965881269338	764.716117754554	1.0178371527313117	3609.027095148078	3607.0	3450.0	3539.0	3679.0	3772.0	6226.0	3634.941908713693	3525.0	2112.0	2779.4	3287.0	3922.0	4878.799999999999	7884189.0	0.0	0.0	0.0	0.0	0.0	0.0	0.0	0.0	0.0	0.0	0.0	0.0	0.0	0.0	0.0
exp1	Position_2	84	27	27.0	0.45	0.0075	0.197252882787328	54164.00000000034	-94355.99999999964	3499.675989053082	3513.0	3276.0	3433.0	3588.0	3703.0	954.1080697358911	1.2699178408184713	-1662.0969837530251	-2.2122510853752764	3609.027095148078	3607.0	3450.0	3539.0	3679.0	3772.0	5932.0	3547.281012658228	3561.5	1773.0	2353.8	3190.75	3912.25	4669.15	5604704.0	0.0	0.0	0.0	0.0	0.0	0.0	0.0	0.0	0.0	0.0	0.0	0.0	0.0	0.0	0.0
exp1	Position_2	87	27	27.0	0.45	0.0075	0.1950386718615413	523274.00000000006	349656.00000000006	3499.675989053082	3513.0	3276.0	3433.0	3588.0	3703.0	7294.781504141927	9.709354182012904	4874.433129894185	6.48787049588916	3609.027095148078	3607.0	3450.0	3539.0	3679.0	3772.0	6185.0	3796.310232809962	3665.0	2125.0	2690.3	3378.5	4116.5	5397.7	7011785.0	0.0	0.0	0.0	0.0	0.0	0.0	0.0	0.0	0.0	0.0	0.0	0.0	0.0	0.0	0.0
exp1	Position_2	88	27	27.0	0.45	0.0075	0.1443331813062538	138127.99999999988	-8136.000000000115	3499.675989053082	3513.0	3276.0	3433.0	3588.0	3703.0	2661.2450581623702	3.5421171724141147	-156.7523586326405	-0.2086373893400445	3609.027095148078	3607.0	3450.0	3539.0	3679.0	3772.0	5661.0	3601.771208226221	3630.0	2010.0	2748.0	3292.75	3885.25	4397.5	5604356.0	0.0	0.0	0.0	0.0	0.0	0.0	0.0	0.0	0.0	0.0	0.0	0.0	0.0	0.0	0.0
exp1	Position_2	90	27	27.0	0.45	0.0075	0.2005638924804674	359195.00000000035	200053.00000000032	3499.675989053082	3513.0	3276.0	3433.0	3588.0	3703.0	5651.864125632621	7.522631151217018	3147.795414538575	4.189715696750843	3609.027095148078	3607.0	3450.0	3539.0	3679.0	3772.0	5980.0	3725.164796219729	3600.0	2081.0	2647.6	3233.0	4057.0	5381.2	6306704.0	0.0	0.0	0.0	0.0	0.0	0.0	0.0	0.0	0.0	0.0	0.0	0.0	0.0	0.0	0.0
exp1	Position_2	91	27	27.0	0.45	0.0075	0.1934638849837641	378800.0	203678.0	3499.675989053082	3513.0	3276.0	3433.0	3588.0	3703.0	5846.898253891361	7.782221575929401	3143.8345896411947	4.18444383881243	3609.027095148078	3607.0	3450.0	3539.0	3679.0	3772.0	6311.0	3716.327965646806	3765.0	1770.0	2494.1	3318.5	4113.0	4891.099999999999	6923519.0	0.0	0.0	0.0	0.0	0.0	0.0	0.0	0.0	0.0	0.0	0.0	0.0	0.0	0.0	0.0
exp1	Position_2	92	27	27.0	0.45	0.0075	0.1968885625344995	115663.00000000038	-46298.99999999963	3499.675989053082	3513.0	3276.0	3433.0	3588.0	3703.0	1797.2951087160125	2.3921997897010123	-719.4432639516675	-0.9575789843196694	3609.027095148078	3607.0	3450.0	3539.0	3679.0	3772.0	6067.0	3580.128845037725	3517.0	2028.0	2449.3	3193.5	3935.5	4948.199999999999	6168562.0	0.0	0.0	0.0	0.0	0.0	0.0	0.0	0.0	0.0	0.0	0.0	0.0	0.0	0.0	0.0
exp1	Position_2	93	27	27.0	0.45	0.0075	0.2335631635675068	386439.99999999977	175597.99999999974	3499.675989053082	3513.0	3276.0	3433.0	3588.0	3703.0	3967.799144193821	5.281140660921976	1802.9644812186784	2.399745724502061	3609.027095148078	3607.0	3450.0	3539.0	3679.0	3772.0	6685.0	3685.287115470352	3661.0	1679.0	2273.8	3194.5	4116.0	5262.000000000001	8266099.0	0.0	0.0	0.0	0.0	0.0	0.0	0.0	0.0	0.0	0.0	0.0	0.0	0.0	0.0	0.0
exp1	Position_2	98	27	27.0	0.45	0.0075	0.1544998832998709	-1234.0000000000446	-133022.00000000006	3499.675989053082	3513.0	3276.0	3433.0	3588.0	3703.0	-27.35196317505788	-0.036405462986002	-2948.4707013552834	-3.924414503503882	3609.027095148078	3607.0	3450.0	3539.0	3679.0	3772.0	5447.0	3512.119828815977	3498.0	1901.0	2565.45	3228.25	3790.5	4453.55	4923992.0	0.0	0.0	0.0	0.0	0.0	0.0	0.0	0.0	0.0	0.0	0.0	0.0	0.0	0.0	0.0
exp1	Position_2	103	27	27.0	0.45	0.0075	0.1895289049746977	328100.00000000006	221504.0000000001	3499.675989053082	3513.0	3276.0	3433.0	3588.0	3703.0	9464.437867240158	12.59716680129665	6389.548446647864	8.504488982488306	3609.027095148078	3607.0	3450.0	3539.0	3679.0	3772.0	5905.0	3802.3298059964727	3659.5	2145.0	2665.3	3388.5	4159.75	5278.75	4311842.0	0.0	0.0	0.0	0.0	0.0	0.0	0.0	0.0	0.0	0.0	0.0	0.0	0.0	0.0	0.0
exp1	Position_2	108	27	27.0	0.45	0.0075	0.1710691393806153	141240.00000000026	-19029.99999999975	3499.675989053082	3513.0	3276.0	3433.0	3588.0	3703.0	2318.859691209097	3.086402248999308	-312.4320300460808	-0.4158470319913335	3609.027095148078	3607.0	3450.0	3539.0	3679.0	3772.0	5795.0	3595.8387096774195	3632.0	1633.0	2421.2	3321.0	3894.0	4598.2	6130905.0	0.0	0.0	0.0	0.0	0.0	0.0	0.0	0.0	0.0	0.0	0.0	0.0	0.0	0.0	0.0
exp1	Position_2	109	27	27.0	0.45	0.0075	0.1643542497220479	132145.00000000003	64747.00000000003	3499.675989053082	3513.0	3276.0	3433.0	3588.0	3703.0	7219.943553701269	9.609744869976389	3537.551063388673	4.708480465370323	3609.027095148078	3607.0	3450.0	3539.0	3679.0	3772.0	5133.0	3697.302649930265	3625.0	2110.0	2602.4	3357.0	4089.0	4776.999999999999	2650966.0	0.0	0.0	0.0	0.0	0.0	0.0	0.0	0.0	0.0	0.0	0.0	0.0	0.0	0.0	0.0
exp1	Position_2	112	27	27.0	0.45	0.0075	0.1459823909395826	33203.00000000026	-107326.99999999974	3499.675989053082	3513.0	3276.0	3433.0	3588.0	3703.0	664.4746010557292	0.8844156940051755	-2147.880176716186	-2.8588285152092427	3609.027095148078	3607.0	3450.0	3539.0	3679.0	3772.0	5019.0	3535.209364548495	3530.0	1932.0	2562.7	3268.5	3840.5	4438.099999999999	5285138.0	0.0	0.0	0.0	0.0	0.0	0.0	0.0	0.0	0.0	0.0	0.0	0.0	0.0	0.0	0.0
exp1	Position_2	113	27	27.0	0.45	0.0075	0.1105810485770584	74066.00000000007	-11191.99999999993	3499.675989053082	3513.0	3276.0	3433.0	3588.0	3703.0	2888.1461466227324	3.8441225211548566	-436.42334773042137	-0.5808794758291909	3609.027095148078	3607.0	3450.0	3539.0	3679.0	3772.0	4899.0	3594.6604189636164	3523.0	2326.0	3028.4	3357.5	3807.5	4391.199999999999	3260357.0	0.0	0.0	0.0	0.0	0.0	0.0	0.0	0.0	0.0	0.0	0.0	0.0	0.0	0.0	0.0
exp1	Position_2	114	27	27.0	0.45	0.0075	0.212818016354537	192998.99999999988	67132.9999999999	3499.675989053082	3513.0	3276.0	3433.0	3588.0	3703.0	4291.07414345671	5.711419684940881	1492.6122957770715	1.9866669656792824	3609.027095148078	3607.0	3450.0	3539.0	3679.0	3772.0	6937.0	3657.136669156087	3683.0	1975.0	2485.6000000000004	3174.0	3973.0	5120.399999999999	4896906.0	0.0	0.0	0.0	0.0	0.0	0.0	0.0	0.0	0.0	0.0	0.0	0.0	0.0	0.0	0.0
exp1	Position_2	120	27	27.0	0.45	0.0075	0.1676563118958599	323647.0000000001	167607.0000000001	3499.675989053082	3513.0	3276.0	3433.0	3588.0	3703.0	5575.700904624008	7.421257904054554	2887.4869889766205	3.8432451823278817	3609.027095148078	3607.0	3450.0	3539.0	3679.0	3772.0	5864.0	3707.9680722891567	3630.0	2198.0	2882.8	3296.75	3983.25	5076.349999999999	6155227.0	0.0	0.0	0.0	0.0	0.0	0.0	0.0	0.0	0.0	0.0	0.0	0.0	0.0	0.0	0.0
exp1	Position_2	121	27	27.0	0.45	0.0075	0.1287655712652141	196563.0	109236.99999999994	3499.675989053082	3513.0	3276.0	3433.0	3588.0	3703.0	7688.598414328748	10.233524489471565	4272.825633440827	5.68713091810974	3609.027095148078	3607.0	3450.0	3539.0	3679.0	3772.0	5618.0	3724.585575888052	3662.0	2445.0	2968.6	3463.0	3978.0	4563.199999999999	3460140.0	0.0	0.0	0.0	0.0	0.0	0.0	0.0	0.0	0.0	0.0	0.0	0.0	0.0	0.0	0.0
exp1	Position_2	122	27	27.0	0.45	0.0075	0.0893235011906165	81432.00000000003	14504.000000000024	3499.675989053082	3513.0	3276.0	3433.0	3588.0	3703.0	4650.231917875	6.189458682691625	828.2611717366526	1.1024156195814845	3609.027095148078	3607.0	3450.0	3539.0	3679.0	3772.0	4749.0	3627.370786516854	3615.0	2683.0	3122.0	3441.75	3779.25	4262.15	2582688.0	0.0	0.0	0.0	0.0	0.0	0.0	0.0	0.0	0.0	0.0	0.0	0.0	0.0	0.0	0.0
exp1	Position_2	129	27	27.0	0.45	0.0075	0.1618773778067348	273437.0000000001	187803.0000000001	3499.675989053082	3513.0	3276.0	3433.0	3588.0	3703.0	10453.881259264772	13.91411595608141	7179.97294489664	9.556543989657428	3609.027095148078	3607.0	3450.0	3539.0	3679.0	3772.0	5227.0	3813.1503841931935	3749.0	2074.0	2934.5	3426.0	4109.5	4964.5	3473780.0	0.0	0.0	0.0	0.0	0.0	0.0	0.0	0.0	0.0	0.0	0.0	0.0	0.0	0.0	0.0
exp1	Position_2	132	27	27.0	0.45	0.0075	0.159966291645364	109834.99999999996	95076.99999999996	3499.675989053082	3513.0	3276.0	3433.0	3588.0	3703.0	61325.08784048538	81.62369191568604	53085.13112040632	70.65630952126081	3609.027095148078	3607.0	3450.0	3539.0	3679.0	3772.0	5704.0	4212.585987261146	4096.0	2957.0	3238.4	3660.0	4655.0	5427.799999999999	661376.0	0.0	0.0	0.0	0.0	0.0	0.0	0.0	0.0	0.0	0.0	0.0	0.0	0.0	0.0	0.0
exp1	Position_2	133	27	27.0	0.45	0.0075	0.1342223884684337	112279.00000000004	71389.00000000004	3499.675989053082	3513.0	3276.0	3433.0	3588.0	3703.0	13762.732489259466	18.31819694320435	8750.591915458317	11.647037839475018	3609.027095148078	3607.0	3450.0	3539.0	3679.0	3772.0	5638.0	3771.112643678161	3732.0	2317.0	2976.0	3521.0	3993.5	4779.3	1640434.0	0.0	0.0	0.0	0.0	0.0	0.0	0.0	0.0	0.0	0.0	0.0	0.0	0.0	0.0	0.0
exp1	Position_2	135	27	27.0	0.45	0.0075	0.157245081792613	-56475.99999999994	-80633.99999999994	3499.675989053082	3513.0	3276.0	3433.0	3588.0	3703.0	-14910.796014994214	-19.84626949595729	-21288.99224224527	-28.33564867442845	3609.027095148078	3607.0	3450.0	3539.0	3679.0	3772.0	4539.0	3293.2490272373543	3402.0	2057.0	2342.0	3004.0	3651.0	4099.4	846365.0	0.0	0.0	0.0	0.0	0.0	0.0	0.0	0.0	0.0	0.0	0.0	0.0	0.0	0.0	0.0
exp1	Position_2	136	27	27.0	0.45	0.0075	0.1254953553305145	40646.99999999996	21188.99999999996	3499.675989053082	3513.0	3276.0	3433.0	3588.0	3703.0	15342.082660612075	20.420312021274672	7997.7215906637375	10.644967437173436	3609.027095148078	3607.0	3450.0	3539.0	3679.0	3772.0	4764.0	3709.36231884058	3673.0	2899.0	3018.3	3296.5	4086.5	4437.099999999999	767838.0	0.0	0.0	0.0	0.0	0.0	0.0	0.0	0.0	0.0	0.0	0.0	0.0	0.0	0.0	0.0
exp1	Position_2	137	27	27.0	0.45	0.0075	0.1451919351069326	49729.00000000008	2917.000000000081	3499.675989053082	3513.0	3276.0	3433.0	3588.0	3703.0	4856.2112346238255	6.463617153284312	284.85527904036013	0.3791423764027193	3609.027095148078	3607.0	3450.0	3539.0	3679.0	3772.0	4830.0	3612.857429718876	3662.5	2450.0	2640.65	3288.25	3935.5	4394.7	1799203.0	0.0	0.0	0.0	0.0	0.0	0.0	0.0	0.0	0.0	0.0	0.0	0.0	0.0	0.0	0.0
exp1	Position_2	1	28	28.0	0.4666666666666667	0.0077777777777777	0.1853201752114588	528819.9999999995	235995.9999999996	3504.0869553207817	3513.0	3245.0	3428.0	3592.0	3722.0	4128.991722292978	5.495687982371954	1842.6412210095168	2.4525554651636665	3613.426157844992	3611.0	3454.0	3544.0	3683.0	3776.0	7958.0	3689.9812583668	3634.5	1846.0	2679.8	3411.0	3907.25	4587.450000000001	11025664.0	0.0	0.0	0.0	0.0	0.0	0.0	0.0	0.0	0.0	0.0	0.0	0.0	0.0	0.0	0.0
exp1	Position_2	2	28	28.0	0.4666666666666667	0.0077777777777777	0.1608964337396754	172123.0000000005	-83362.9999999995	3504.0869553207817	3513.0	3245.0	3428.0	3592.0	3722.0	1514.7130714817906	2.016083098142264	-733.6092548813082	-0.9764339182470212	3613.426157844992	3611.0	3454.0	3544.0	3683.0	3776.0	5950.0	3579.023398542386	3510.0	1971.0	2783.2	3236.5	3848.5	4649.099999999999	9330514.0	0.0	0.0	0.0	0.0	0.0	0.0	0.0	0.0	0.0	0.0	0.0	0.0	0.0	0.0	0.0
exp1	Position_2	4	28	28.0	0.4666666666666667	0.0077777777777777	0.1437914254296349	710152.0000000002	424776.0000000002	3504.0869553207817	3513.0	3245.0	3428.0	3592.0	3722.0	5778.7853135364585	7.691563252317025	3456.568889959844	4.600693192536552	3613.426157844992	3611.0	3454.0	3544.0	3683.0	3776.0	6087.0	3756.870879120879	3646.0	1913.0	2997.55	3417.75	4110.0	4700.799999999999	10940008.0	0.0	0.0	0.0	0.0	0.0	0.0	0.0	0.0	0.0	0.0	0.0	0.0	0.0	0.0	0.0
exp1	Position_2	6	28	28.0	0.4666666666666667	0.0077777777777777	0.1513614964583093	127304.00000000055	-140333.99999999942	3504.0869553207817	3513.0	3245.0	3428.0	3592.0	3722.0	1097.6692915147787	1.4609978270061703	-1210.019499429976	-1.6105359537412978	3613.426157844992	3611.0	3454.0	3544.0	3683.0	3776.0	5330.0	3559.6144269498354	3620.0	2065.0	2427.0	3284.5	3911.0	4343.0	9721307.0	0.0	0.0	0.0	0.0	0.0	0.0	0.0	0.0	0.0	0.0	0.0	0.0	0.0	0.0	0.0
exp1	Position_2	8	28	28.0	0.4666666666666667	0.0077777777777777	0.1689065030972223	733318.9999999998	484790.9999999997	3504.0869553207817	3513.0	3245.0	3428.0	3592.0	3722.0	6718.373168528363	8.94215468731125	4441.45978318308	5.911582971416679	3613.426157844992	3611.0	3454.0	3544.0	3683.0	3776.0	6245.0	3802.163643533123	3619.5	2320.0	3037.0	3432.0	4017.5	5240.25	9642287.0	0.0	0.0	0.0	0.0	0.0	0.0	0.0	0.0	0.0	0.0	0.0	0.0	0.0	0.0	0.0
exp1	Position_2	11	28	28.0	0.4666666666666667	0.0077777777777777	0.1031393476401485	264769.9999999997	34567.99999999974	3504.0869553207817	3513.0	3245.0	3428.0	3592.0	3722.0	2832.078579841206	3.7694965897686457	369.7522088905473	0.4921401900333183	3613.426157844992	3611.0	3454.0	3544.0	3683.0	3776.0	4852.0	3625.716049382716	3666.0	2062.0	2949.8	3443.0	3864.0	4144.6	8516807.0	0.0	0.0	0.0	0.0	0.0	0.0	0.0	0.0	0.0	0.0	0.0	0.0	0.0	0.0	0.0
exp1	Position_2	12	28	28.0	0.4666666666666667	0.0077777777777777	0.1507408584666575	399498.99999999977	169492.99999999974	3504.0869553207817	3513.0	3245.0	3428.0	3592.0	3722.0	4289.875408882603	5.709824169222744	1820.0392308309613	2.422472216236009	3613.426157844992	3611.0	3454.0	3544.0	3683.0	3776.0	6098.0	3683.2168726033233	3596.0	2157.0	2941.3	3317.0	3944.5	4768.4	8644510.0	0.0	0.0	0.0	0.0	0.0	0.0	0.0	0.0	0.0	0.0	0.0	0.0	0.0	0.0	0.0
exp1	Position_2	14	28	28.0	0.4666666666666667	0.0077777777777777	0.1364674100071285	380924.00000000047	140628.0000000005	3504.0869553207817	3513.0	3245.0	3428.0	3592.0	3722.0	3772.64094876492	5.021385102806108	1392.7685085290357	1.8537748848521465	3613.426157844992	3611.0	3454.0	3544.0	3683.0	3776.0	5825.0	3668.352365415987	3582.5	2130.0	2950.55	3387.0	3888.25	4688.349999999999	8994800.0	0.0	0.0	0.0	0.0	0.0	0.0	0.0	0.0	0.0	0.0	0.0	0.0	0.0	0.0	0.0
exp1	Position_2	15	28	28.0	0.4666666666666667	0.0077777777777777	0.1960655350768042	423145.99999999953	178047.99999999953	3504.0869553207817	3513.0	3245.0	3428.0	3592.0	3722.0	3836.7849700303113	5.106760795110344	1614.4117877610938	2.148782089510016	3613.426157844992	3611.0	3454.0	3544.0	3683.0	3776.0	6255.0	3682.190723710516	3635.0	2130.0	2407.0	3289.0	4025.0	5123.0	9209159.0	0.0	0.0	0.0	0.0	0.0	0.0	0.0	0.0	0.0	0.0	0.0	0.0	0.0	0.0	0.0
exp1	Position_2	17	28	28.0	0.4666666666666667	0.0077777777777777	0.135201237147896	221028.0000000004	7682.000000000373	3504.0869553207817	3513.0	3245.0	3428.0	3592.0	3722.0	2522.10122918096	3.3569167360398584	87.6575892763317	0.1166722513267975	3613.426157844992	3611.0	3454.0	3544.0	3683.0	3776.0	5635.0	3614.5287092328895	3593.0	2281.0	2726.6	3343.0	3912.0	4421.199999999999	7868829.0	0.0	0.0	0.0	0.0	0.0	0.0	0.0	0.0	0.0	0.0	0.0	0.0	0.0	0.0	0.0
exp1	Position_2	18	28	28.0	0.4666666666666667	0.0077777777777777	0.1960171232695442	577339.0000000006	322539.0000000006	3504.0869553207817	3513.0	3245.0	3428.0	3592.0	3722.0	4946.644082013025	6.583983273159336	2763.5161240941634	3.678239961169332	3613.426157844992	3611.0	3454.0	3544.0	3683.0	3776.0	5799.0	3735.0534615384618	3594.0	2068.0	2522.95	3321.0	4055.25	5277.0	9711139.0	0.0	0.0	0.0	0.0	0.0	0.0	0.0	0.0	0.0	0.0	0.0	0.0	0.0	0.0	0.0
exp1	Position_2	19	28	28.0	0.4666666666666667	0.0077777777777777	0.165637953541672	194034.00000000003	-33031.99999999996	3504.0869553207817	3513.0	3245.0	3428.0	3592.0	3722.0	2136.4226098154627	2.843578493664381	-363.7007516591127	-0.484085700458279	3613.426157844992	3611.0	3454.0	3544.0	3683.0	3776.0	5741.0	3596.743634009495	3610.0	1648.0	2541.0	3280.0	3899.0	4543.999999999999	8333655.0	0.0	0.0	0.0	0.0	0.0	0.0	0.0	0.0	0.0	0.0	0.0	0.0	0.0	0.0	0.0
exp1	Position_2	21	28	28.0	0.4666666666666667	0.0077777777777777	0.1198694758030121	473135.0	235975.0	3504.0869553207817	3513.0	3245.0	3428.0	3592.0	3722.0	4454.960346031866	5.9295522205684135	2221.901291713505	2.957350619270676	3613.426157844992	3611.0	3454.0	3544.0	3683.0	3776.0	5910.0	3708.510330578512	3651.0	2526.0	3089.0	3413.75	3955.0	4466.0	8974595.0	0.0	0.0	0.0	0.0	0.0	0.0	0.0	0.0	0.0	0.0	0.0	0.0	0.0	0.0	0.0
exp1	Position_2	26	28	28.0	0.4666666666666667	0.0077777777777777	0.1507597782014631	324037.9999999997	100793.99999999974	3504.0869553207817	3513.0	3245.0	3428.0	3592.0	3722.0	3502.8139495510723	4.662245366852477	1089.5716836637991	1.4502199109565168	3613.426157844992	3611.0	3454.0	3544.0	3683.0	3776.0	6064.0	3655.246707638279	3637.0	1836.0	2722.1	3338.25	3929.75	4616.900000000001	8326652.0	0.0	0.0	0.0	0.0	0.0	0.0	0.0	0.0	0.0	0.0	0.0	0.0	0.0	0.0	0.0
exp1	Position_2	27	28	28.0	0.4666666666666667	0.0077777777777777	0.1164338545972996	193578.0000000001	-22315.99999999992	3504.0869553207817	3513.0	3245.0	3428.0	3592.0	3722.0	2203.537972153621	2.9329090409364684	-254.0275929422764	-0.3381107262061699	3613.426157844992	3611.0	3454.0	3544.0	3683.0	3776.0	5394.0	3600.870177031321	3557.0	2520.0	2954.1	3333.5	3846.0	4325.8	7932717.0	0.0	0.0	0.0	0.0	0.0	0.0	0.0	0.0	0.0	0.0	0.0	0.0	0.0	0.0	0.0
exp1	Position_2	28	28	28.0	0.4666666666666667	0.0077777777777777	0.1454433947690355	227350.9999999997	81820.99999999972	3504.0869553207817	3513.0	3245.0	3428.0	3592.0	3722.0	4261.354605526932	5.671862979956346	1533.612322702862	2.041238001517509	3613.426157844992	3611.0	3454.0	3544.0	3683.0	3776.0	5272.0	3666.098316498316	3708.0	2200.0	2518.0	3459.0	4030.0	4399.0	5444156.0	0.0	0.0	0.0	0.0	0.0	0.0	0.0	0.0	0.0	0.0	0.0	0.0	0.0	0.0	0.0
exp1	Position_2	29	28	28.0	0.4666666666666667	0.0077777777777777	0.1204398757440567	315696.0000000002	128026.00000000016	3504.0869553207817	3513.0	3245.0	3428.0	3592.0	3722.0	4551.5150650896085	6.058066551634268	1845.8018718107376	2.4567622913800915	3613.426157844992	3611.0	3454.0	3544.0	3683.0	3776.0	5248.0	3677.854308093995	3642.0	2292.0	2979.5	3396.0	3980.5	4402.3	7043091.0	0.0	0.0	0.0	0.0	0.0	0.0	0.0	0.0	0.0	0.0	0.0	0.0	0.0	0.0	0.0
exp1	Position_2	30	28	28.0	0.4666666666666667	0.0077777777777777	0.1562559504804354	413379.0000000004	211891.00000000035	3504.0869553207817	3513.0	3245.0	3428.0	3592.0	3722.0	5016.573985181111	6.677059974276058	2571.409961062395	3.422546658174047	3613.426157844992	3611.0	3454.0	3544.0	3683.0	3776.0	5838.0	3714.059824902724	3597.0	2052.0	2856.0	3423.75	3901.0	4942.75	7636107.0	0.0	0.0	0.0	0.0	0.0	0.0	0.0	0.0	0.0	0.0	0.0	0.0	0.0	0.0	0.0
exp1	Position_2	32	28	28.0	0.4666666666666667	0.0077777777777777	0.1500817726042118	376850.0000000004	154880.0000000004	3504.0869553207817	3513.0	3245.0	3428.0	3592.0	3722.0	4329.891873811735	5.763086084043419	1779.5240902639312	2.3685465641412926	3613.426157844992	3611.0	3454.0	3544.0	3683.0	3776.0	5623.0	3679.379690949228	3628.0	1779.0	2925.0	3357.0	3945.0	4739.0	8333795.0	0.0	0.0	0.0	0.0	0.0	0.0	0.0	0.0	0.0	0.0	0.0	0.0	0.0	0.0	0.0
exp1	Position_2	35	28	28.0	0.4666666666666667	0.0077777777777777	0.1751903294779194	614764.9999999995	425918.9999999996	3504.0869553207817	3513.0	3245.0	3428.0	3592.0	3722.0	8677.316066896366	11.549507685039064	6011.783009599494	8.001683185776926	3613.426157844992	3611.0	3454.0	3544.0	3683.0	3776.0	6141.0	3832.026984950701	3732.0	2043.0	2859.3	3444.0	4148.0	5194.4	7384316.0	0.0	0.0	0.0	0.0	0.0	0.0	0.0	0.0	0.0	0.0	0.0	0.0	0.0	0.0	0.0
exp1	Position_2	39	28	28.0	0.4666666666666667	0.0077777777777777	0.1214897409286315	192547.9999999996	-14918.000000000386	3504.0869553207817	3513.0	3245.0	3428.0	3592.0	3722.0	2319.0716771811844	3.086684402328157	-179.67421775448133	-0.2391463838312146	3613.426157844992	3611.0	3454.0	3544.0	3683.0	3776.0	5222.0	3603.953235710912	3591.0	2292.0	2878.6	3308.0	3891.0	4281.0	7629569.0	0.0	0.0	0.0	0.0	0.0	0.0	0.0	0.0	0.0	0.0	0.0	0.0	0.0	0.0	0.0
exp1	Position_2	40	28	28.0	0.4666666666666667	0.0077777777777777	0.1366968697516181	165394.99999999977	-46089.00000000024	3504.0869553207817	3513.0	3245.0	3428.0	3592.0	3722.0	1831.4677243317544	2.437683541085565	-510.35712050985086	-0.6792853273986115	3613.426157844992	3611.0	3454.0	3544.0	3683.0	3776.0	5514.0	3589.6427247451343	3622.0	2110.0	2662.0	3352.0	3870.75	4361.450000000001	7746449.0	0.0	0.0	0.0	0.0	0.0	0.0	0.0	0.0	0.0	0.0	0.0	0.0	0.0	0.0	0.0
exp1	Position_2	41	28	28.0	0.4666666666666667	0.0077777777777777	0.1336402474595467	265083.0000000001	81725.00000000012	3504.0869553207817	3513.0	3245.0	3428.0	3592.0	3722.0	3742.2204322063953	4.980895395266712	1153.7253042332702	1.5356083799344826	3613.426157844992	3611.0	3454.0	3544.0	3683.0	3776.0	5639.0	3654.679850347408	3682.0	2285.0	2895.5	3354.5	3915.0	4489.0	6837906.0	0.0	0.0	0.0	0.0	0.0	0.0	0.0	0.0	0.0	0.0	0.0	0.0	0.0	0.0	0.0
exp1	Position_2	42	28	28.0	0.4666666666666667	0.0077777777777777	0.1575179490723031	424853.9999999998	220719.9999999998	3504.0869553207817	3513.0	3245.0	3428.0	3592.0	3722.0	5137.01687386949	6.837369459120291	2668.781191657542	3.552147766096188	3613.426157844992	3611.0	3454.0	3544.0	3683.0	3776.0	5946.0	3716.962554008641	3659.0	2166.0	2846.2	3339.5	4034.0	4760.0	7742433.0	0.0	0.0	0.0	0.0	0.0	0.0	0.0	0.0	0.0	0.0	0.0	0.0	0.0	0.0	0.0
exp1	Position_2	48	28	28.0	0.4666666666666667	0.0077777777777777	0.2000666943455409	515947.0000000002	285059.00000000023	3504.0869553207817	3513.0	3245.0	3428.0	3592.0	3722.0	5172.6476310070775	6.884793996870419	2857.870597265314	3.803825764960133	3613.426157844992	3611.0	3454.0	3544.0	3683.0	3776.0	5924.0	3731.9927843803057	3695.0	1839.0	2493.25	3285.75	4047.0	5250.5	8792575.0	0.0	0.0	0.0	0.0	0.0	0.0	0.0	0.0	0.0	0.0	0.0	0.0	0.0	0.0	0.0
exp1	Position_2	49	28	28.0	0.4666666666666667	0.0077777777777777	0.1559438300478211	-74057.00000000052	-299457.0000000005	3504.0869553207817	3513.0	3245.0	3428.0	3592.0	3722.0	-737.7311347455222	-0.98192014034629	-2983.09076005629	-3.970493801634922	3613.426157844992	3611.0	3454.0	3544.0	3683.0	3776.0	5322.0	3480.801304347826	3514.5	2047.0	2497.9	3213.75	3738.0	4425.249999999998	8005843.0	0.0	0.0	0.0	0.0	0.0	0.0	0.0	0.0	0.0	0.0	0.0	0.0	0.0	0.0	0.0
exp1	Position_2	52	28	28.0	0.4666666666666667	0.0077777777777777	0.1323675190193175	167415.00000000023	-28486.999999999767	3504.0869553207817	3513.0	3245.0	3428.0	3592.0	3722.0	2099.0165173275664	2.7937909845629902	-357.16443287106773	-0.4753858601513911	3613.426157844992	3611.0	3454.0	3544.0	3683.0	3776.0	5538.0	3596.749374687344	3569.0	2054.0	2869.7	3312.5	3884.0	4423.299999999999	7189902.0	0.0	0.0	0.0	0.0	0.0	0.0	0.0	0.0	0.0	0.0	0.0	0.0	0.0	0.0	0.0
exp1	Position_2	53	28	28.0	0.4666666666666667	0.0077777777777777	0.1838293079583642	6770.999999999901	-171883.0000000001	3504.0869553207817	3513.0	3245.0	3428.0	3592.0	3722.0	96.1974194171588	0.1280387652442383	-2441.9880433731737	-3.250286085729694	3613.426157844992	3611.0	3454.0	3544.0	3683.0	3776.0	5642.0	3516.714207350521	3530.0	2008.0	2311.1	3146.5	3894.5	4568.799999999999	6410970.0	0.0	0.0	0.0	0.0	0.0	0.0	0.0	0.0	0.0	0.0	0.0	0.0	0.0	0.0	0.0
exp1	Position_2	55	28	28.0	0.4666666666666667	0.0077777777777777	0.1853563750784701	159337.0000000002	-41856.99999999981	3504.0869553207817	3513.0	3245.0	3428.0	3592.0	3722.0	2043.29565106026	2.719626511561206	-536.7631251148748	-0.7144317195278984	3613.426157844992	3611.0	3454.0	3544.0	3683.0	3776.0	5632.0	3590.6117876278618	3599.0	1777.0	2332.8	3242.0	3974.0	4722.2	7371526.0	0.0	0.0	0.0	0.0	0.0	0.0	0.0	0.0	0.0	0.0	0.0	0.0	0.0	0.0	0.0
exp1	Position_2	56	28	28.0	0.4666666666666667	0.0077777777777777	0.2054153187237479	387871.0	220781.00000000003	3504.0869553207817	3513.0	3245.0	3428.0	3592.0	3722.0	6042.627621855819	8.042737364690094	3439.5388388947604	4.578026194568926	3613.426157844992	3611.0	3454.0	3544.0	3683.0	3776.0	6736.0	3740.490322580645	3740.0	1949.0	2487.4	3304.0	4107.0	5152.399999999999	6377536.0	0.0	0.0	0.0	0.0	0.0	0.0	0.0	0.0	0.0	0.0	0.0	0.0	0.0	0.0	0.0
exp1	Position_2	57	28	28.0	0.4666666666666667	0.0077777777777777	0.1309950687802309	209633.99999999988	17945.99999999987	3504.0869553207817	3513.0	3245.0	3428.0	3592.0	3722.0	2762.965785784624	3.677507460879334	236.5273953256176	0.314817963178397	3613.426157844992	3611.0	3454.0	3544.0	3683.0	3776.0	5362.0	3620.174846625767	3614.0	2235.0	2735.25	3348.0	3959.0	4380.0	7081062.0	0.0	0.0	0.0	0.0	0.0	0.0	0.0	0.0	0.0	0.0	0.0	0.0	0.0	0.0	0.0
exp1	Position_2	59	28	28.0	0.4666666666666667	0.0077777777777777	0.1500180754245784	219424.00000000032	37634.00000000031	3504.0869553207817	3513.0	3245.0	3428.0	3592.0	3722.0	3137.859579560461	4.176491100394975	538.1827303174639	0.7163212140525446	3613.426157844992	3611.0	3454.0	3544.0	3683.0	3776.0	6004.0	3631.287870619946	3601.0	2124.0	2781.8	3329.0	3847.0	4608.699999999999	6736039.0	0.0	0.0	0.0	0.0	0.0	0.0	0.0	0.0	0.0	0.0	0.0	0.0	0.0	0.0	0.0
exp1	Position_2	60	28	28.0	0.4666666666666667	0.0077777777777777	0.2254992490789464	472426.9999999999	269566.9999999999	3504.0869553207817	3513.0	3245.0	3428.0	3592.0	3722.0	5639.3787557466285	7.506013123898763	3217.831353945374	4.282933532101293	3613.426157844992	3611.0	3454.0	3544.0	3683.0	3776.0	7055.0	3741.2256038647342	3633.0	1988.0	2345.45	3366.25	4048.0	5596.249999999999	7744337.0	0.0	0.0	0.0	0.0	0.0	0.0	0.0	0.0	0.0	0.0	0.0	0.0	0.0	0.0	0.0
exp1	Position_2	69	28	28.0	0.4666666666666667	0.0077777777777777	0.1587304597491056	289900.00000000047	54602.00000000049	3504.0869553207817	3513.0	3245.0	3428.0	3592.0	3722.0	2936.2400899028603	3.908135559660707	553.0340855083724	0.7360883678116436	3613.426157844992	3611.0	3454.0	3544.0	3683.0	3776.0	5459.0	3633.741357767597	3558.0	2190.0	2692.0	3328.0	3877.0	4800.0	8724613.0	0.0	0.0	0.0	0.0	0.0	0.0	0.0	0.0	0.0	0.0	0.0	0.0	0.0	0.0	0.0
exp1	Position_2	70	28	28.0	0.4666666666666667	0.0077777777777777	0.1732427400325207	293513.0000000003	117995.00000000028	3504.0869553207817	3513.0	3245.0	3428.0	3592.0	3722.0	4456.082498648524	5.931045805701186	1791.3872790235305	2.3843364683803188	3613.426157844992	3611.0	3454.0	3544.0	3683.0	3776.0	5765.0	3676.882188721385	3632.0	2096.0	2480.0	3369.5	4011.5	4887.5	6585296.0	0.0	0.0	0.0	0.0	0.0	0.0	0.0	0.0	0.0	0.0	0.0	0.0	0.0	0.0	0.0
exp1	Position_2	73	28	28.0	0.4666666666666667	0.0077777777777777	0.1716062847353587	432247.9999999998	254083.99999999985	3504.0869553207817	3513.0	3245.0	3428.0	3592.0	3722.0	6415.294175119621	8.538756547084215	3771.037934683546	5.0192514910638	3613.426157844992	3611.0	3454.0	3544.0	3683.0	3776.0	6074.0	3750.7601760176017	3709.5	2184.0	2606.1	3364.0	4117.0	4869.499999999998	6818882.0	0.0	0.0	0.0	0.0	0.0	0.0	0.0	0.0	0.0	0.0	0.0	0.0	0.0	0.0	0.0
exp1	Position_2	76	28	28.0	0.4666666666666667	0.0077777777777777	0.1618688901376814	301895.0000000002	92567.00000000016	3504.0869553207817	3513.0	3245.0	3428.0	3592.0	3722.0	3301.1039492784407	4.393769356489604	1012.184001963788	1.3472169066138018	3613.426157844992	3611.0	3454.0	3544.0	3683.0	3776.0	5567.0	3654.336610486892	3547.5	2446.0	2779.25	3322.0	3902.75	4950.25	7805663.0	0.0	0.0	0.0	0.0	0.0	0.0	0.0	0.0	0.0	0.0	0.0	0.0	0.0	0.0	0.0
exp1	Position_2	78	28	28.0	0.4666666666666667	0.0077777777777777	0.125801762814753	99741.00000000022	-84008.99999999978	3504.0869553207817	3513.0	3245.0	3428.0	3592.0	3722.0	1304.8252623493802	1.7367224241870252	-1099.0171089592902	-1.4627917720248154	3613.426157844992	3611.0	3454.0	3544.0	3683.0	3776.0	5592.0	3566.1952	3562.0	2366.0	2724.4	3352.0	3827.0	4301.2	6686616.0	0.0	0.0	0.0	0.0	0.0	0.0	0.0	0.0	0.0	0.0	0.0	0.0	0.0	0.0	0.0
exp1	Position_2	79	28	28.0	0.4666666666666667	0.0077777777777777	0.1682965007016233	162223.99999999977	-10158.000000000238	3504.0869553207817	3513.0	3245.0	3428.0	3592.0	3722.0	2607.6069846272867	3.470724896538918	-163.2808446952648	-0.2173268042893974	3613.426157844992	3611.0	3454.0	3544.0	3683.0	3776.0	5854.0	3605.225127913587	3632.0	2152.0	2430.6	3367.5	3893.5	4577.2	6341591.0	0.0	0.0	0.0	0.0	0.0	0.0	0.0	0.0	0.0	0.0	0.0	0.0	0.0	0.0	0.0
exp1	Position_2	81	28	28.0	0.4666666666666667	0.0077777777777777	0.2346470363156672	476586.0000000001	219826.0000000001	3504.0869553207817	3513.0	3245.0	3428.0	3592.0	3722.0	4215.291388080496	5.61055283753514	1944.3094104236875	2.587875825273928	3613.426157844992	3611.0	3454.0	3544.0	3683.0	3776.0	8884.0	3694.9030534351145	3631.5	1848.0	2439.9	3241.0	4034.25	4888.199999999999	9680646.0	0.0	0.0	0.0	0.0	0.0	0.0	0.0	0.0	0.0	0.0	0.0	0.0	0.0	0.0	0.0
exp1	Position_2	82	28	28.0	0.4666666666666667	0.0077777777777777	0.1558638539178468	157709.00000000038	-28784.999999999625	3504.0869553207817	3513.0	3245.0	3428.0	3592.0	3722.0	2126.44161015222	2.8302937831126043	-388.1174932833934	-0.5165843835601966	3613.426157844992	3611.0	3454.0	3544.0	3683.0	3776.0	5845.0	3595.873883342092	3570.0	2045.0	2621.6	3326.0	3841.5	4609.4	6842948.0	0.0	0.0	0.0	0.0	0.0	0.0	0.0	0.0	0.0	0.0	0.0	0.0	0.0	0.0	0.0
exp1	Position_2	84	28	28.0	0.4666666666666667	0.0077777777777777	0.2055560716056371	-49263.99999999964	-219881.99999999965	3504.0869553207817	3513.0	3245.0	3428.0	3592.0	3722.0	-758.81469087598	-1.0099823535559291	-3386.848243325617	-4.507895011866395	3613.426157844992	3611.0	3454.0	3544.0	3683.0	3776.0	5940.0	3484.7036186099945	3507.0	2129.0	2322.0	3038.0	3870.0	4649.0	6066869.0	0.0	0.0	0.0	0.0	0.0	0.0	0.0	0.0	0.0	0.0	0.0	0.0	0.0	0.0	0.0
exp1	Position_2	87	28	28.0	0.4666666666666667	0.0077777777777777	0.1641594571941701	321581.0000000001	144495.0000000001	3504.0869553207817	3513.0	3245.0	3428.0	3592.0	3722.0	4839.056748255543	6.440784531928128	2174.31846047865	2.894017870897084	3613.426157844992	3611.0	3454.0	3544.0	3683.0	3776.0	6346.0	3690.9640287769785	3631.0	2141.0	2746.6	3363.5	3980.0	4800.499999999999	6669572.0	0.0	0.0	0.0	0.0	0.0	0.0	0.0	0.0	0.0	0.0	0.0	0.0	0.0	0.0	0.0
exp1	Position_2	88	28	28.0	0.4666666666666667	0.0077777777777777	0.1396701449938114	254548.99999999985	110880.99999999984	3504.0869553207817	3513.0	3245.0	3428.0	3592.0	3722.0	5155.107442320061	6.8614480057280005	2245.55377672625	2.9888320768226384	3613.426157844992	3611.0	3454.0	3544.0	3683.0	3776.0	5496.0	3686.6350613915415	3679.5	2309.0	2689.25	3453.25	3932.5	4482.75	5404607.0	0.0	0.0	0.0	0.0	0.0	0.0	0.0	0.0	0.0	0.0	0.0	0.0	0.0	0.0	0.0
exp1	Position_2	90	28	28.0	0.4666666666666667	0.0077777777777777	0.1769531326453076	183038.00000000023	20946.00000000024	3504.0869553207817	3513.0	3245.0	3428.0	3592.0	3722.0	3261.4062987714115	4.3409317836647485	373.2198578113106	0.4967556307468544	3613.426157844992	3611.0	3454.0	3544.0	3683.0	3776.0	6157.0	3623.6638452237	3560.0	2069.0	2618.95	3222.0	3972.0	4843.199999999999	5993540.0	0.0	0.0	0.0	0.0	0.0	0.0	0.0	0.0	0.0	0.0	0.0	0.0	0.0	0.0	0.0
exp1	Position_2	91	28	28.0	0.4666666666666667	0.0077777777777777	0.1718527021925502	550827.0000000002	403239.0000000002	3504.0869553207817	3513.0	3245.0	3428.0	3592.0	3722.0	10177.192416847503	13.545843106824028	7450.326314754308	9.916384324937985	3613.426157844992	3611.0	3454.0	3544.0	3683.0	3776.0	6125.0	3878.7549800796814	3752.0	2049.0	2946.25	3428.0	4239.75	5287.75	5841405.0	0.0	0.0	0.0	0.0	0.0	0.0	0.0	0.0	0.0	0.0	0.0	0.0	0.0	0.0	0.0
exp1	Position_2	92	28	28.0	0.4666666666666667	0.0077777777777777	0.207815408957894	231177.99999999988	83491.99999999988	3504.0869553207817	3513.0	3245.0	3428.0	3592.0	3722.0	4372.311724646865	5.8195469055049776	1579.0994407522155	2.101781355641199	3613.426157844992	3611.0	3454.0	3544.0	3683.0	3776.0	6494.0	3666.402786994028	3653.0	2139.0	2384.3	3271.0	4119.5	4956.1	5525269.0	0.0	0.0	0.0	0.0	0.0	0.0	0.0	0.0	0.0	0.0	0.0	0.0	0.0	0.0	0.0
exp1	Position_2	93	28	28.0	0.4666666666666667	0.0077777777777777	0.2120583569516303	505875.9999999999	332317.9999999999	3504.0869553207817	3513.0	3245.0	3428.0	3592.0	3722.0	7524.1122847684765	10.014593451026842	4942.709174283204	6.578745910970945	3613.426157844992	3611.0	3454.0	3544.0	3683.0	3776.0	6535.0	3798.644268774704	3727.0	2081.0	2574.0	3324.5	4111.5	5542.5	6727399.0	0.0	0.0	0.0	0.0	0.0	0.0	0.0	0.0	0.0	0.0	0.0	0.0	0.0	0.0	0.0
exp1	Position_2	98	28	28.0	0.4666666666666667	0.0077777777777777	0.154700002045066	61183.9999999998	-88070.0000000002	3504.0869553207817	3513.0	3245.0	3428.0	3592.0	3722.0	1137.9982801548986	1.5146757108861697	-1638.0672812049306	-2.1802675512837624	3613.426157844992	3611.0	3454.0	3544.0	3683.0	3776.0	5508.0	3553.173342087984	3549.0	2227.0	2546.2	3293.0	3810.5	4512.199999999999	5411483.0	0.0	0.0	0.0	0.0	0.0	0.0	0.0	0.0	0.0	0.0	0.0	0.0	0.0	0.0	0.0
exp1	Position_2	103	28	28.0	0.4666666666666667	0.0077777777777777	0.1772759686006861	398779.9999999997	239529.9999999996	3504.0869553207817	3513.0	3245.0	3428.0	3592.0	3722.0	6758.180702130521	8.995138514535723	4059.3485720982058	5.402992949462711	3613.426157844992	3611.0	3454.0	3544.0	3683.0	3776.0	5907.0	3758.4030769230767	3685.0	1815.0	2743.4	3377.0	4035.0	5073.8	6107405.0	0.0	0.0	0.0	0.0	0.0	0.0	0.0	0.0	0.0	0.0	0.0	0.0	0.0	0.0	0.0
exp1	Position_2	108	28	28.0	0.4666666666666667	0.0077777777777777	0.1544509648817116	183875.00000000023	50105.00000000023	3504.0869553207817	3513.0	3245.0	3428.0	3592.0	3722.0	3882.719069817592	5.167899081927214	1058.021150201012	1.4082261509175469	3613.426157844992	3611.0	3454.0	3544.0	3683.0	3776.0	5421.0	3647.70695970696	3679.0	2185.0	2590.4	3353.0	3949.0	4578.8	4979120.0	0.0	0.0	0.0	0.0	0.0	0.0	0.0	0.0	0.0	0.0	0.0	0.0	0.0	0.0	0.0
exp1	Position_2	109	28	28.0	0.4666666666666667	0.0077777777777777	0.1539375067089675	217335.0000000001	88563.00000000013	3504.0869553207817	3513.0	3245.0	3428.0	3592.0	3722.0	4685.622883082111	6.23656405738229	1909.369495913688	2.5413707990611187	3613.426157844992	3611.0	3454.0	3544.0	3683.0	3776.0	5357.0	3678.399543378996	3547.5	2490.0	2867.95	3324.25	3988.0	4848.0	4833417.0	0.0	0.0	0.0	0.0	0.0	0.0	0.0	0.0	0.0	0.0	0.0	0.0	0.0	0.0	0.0
exp1	Position_2	112	28	28.0	0.4666666666666667	0.0077777777777777	0.0974755804010647	46507.00000000005	-95788.99999999994	3504.0869553207817	3513.0	3245.0	3428.0	3592.0	3722.0	909.2211561896588	1.2101733588884358	-1872.694117665106	-2.4925558706122555	3613.426157844992	3611.0	3454.0	3544.0	3683.0	3776.0	4561.0	3545.029614325069	3564.5	2316.0	2987.0	3331.0	3753.0	4096.9	5147383.0	0.0	0.0	0.0	0.0	0.0	0.0	0.0	0.0	0.0	0.0	0.0	0.0	0.0	0.0	0.0
exp1	Position_2	113	28	28.0	0.4666666666666667	0.0077777777777777	0.1292696036060304	118419.99999999972	-5256.000000000281	3504.0869553207817	3513.0	3245.0	3428.0	3592.0	3722.0	2938.9815796406106	3.911784482501652	-130.44491794115785	-0.173622185779681	3613.426157844992	3611.0	3454.0	3544.0	3683.0	3776.0	4984.0	3606.835182250396	3621.5	2196.0	2743.7000000000003	3387.25	3841.75	4401.700000000001	4551826.0	0.0	0.0	0.0	0.0	0.0	0.0	0.0	0.0	0.0	0.0	0.0	0.0	0.0	0.0	0.0
exp1	Position_2	114	28	28.0	0.4666666666666667	0.0077777777777777	0.1171257035486777	271943.00000000023	162575.00000000023	3504.0869553207817	3513.0	3245.0	3428.0	3592.0	3722.0	8257.1686664949	10.990291495104712	4936.362384600483	6.570298333903243	3613.426157844992	3611.0	3454.0	3544.0	3683.0	3776.0	5540.0	3756.6765232974913	3709.5	2466.0	3077.75	3520.0	3985.25	4505.5	4192451.0	0.0	0.0	0.0	0.0	0.0	0.0	0.0	0.0	0.0	0.0	0.0	0.0	0.0	0.0	0.0
exp1	Position_2	120	28	28.0	0.4666666666666667	0.0077777777777777	0.1948408071146122	168688.99999999977	-4869.000000000218	3504.0869553207817	3513.0	3245.0	3428.0	3592.0	3722.0	2415.884421633267	3.215542165193878	-69.73152516721849	-0.0928126599975678	3613.426157844992	3611.0	3454.0	3544.0	3683.0	3776.0	5861.0	3608.250705815923	3607.0	2120.0	2421.0	3160.0	3983.0	4992.5	6390212.0	0.0	0.0	0.0	0.0	0.0	0.0	0.0	0.0	0.0	0.0	0.0	0.0	0.0	0.0	0.0
exp1	Position_2	121	28	28.0	0.4666666666666667	0.0077777777777777	0.112550070729563	160484.00000000015	31516.00000000017	3504.0869553207817	3513.0	3245.0	3428.0	3592.0	3722.0	3565.7024209460374	4.745949922279175	700.2360204041264	0.932014143157892	3613.426157844992	3611.0	3454.0	3544.0	3683.0	3776.0	4933.0	3634.948328267477	3634.0	2370.0	2907.0	3410.75	3882.0	4329.5	4783592.0	0.0	0.0	0.0	0.0	0.0	0.0	0.0	0.0	0.0	0.0	0.0	0.0	0.0	0.0	0.0
exp1	Position_2	122	28	28.0	0.4666666666666667	0.0077777777777777	0.1063946899176411	140464.0	21884.000000000007	3504.0869553207817	3513.0	3245.0	3428.0	3592.0	3722.0	3709.7236449411535	4.937642171416676	577.9672531459466	0.7692744139372549	3613.426157844992	3611.0	3454.0	3544.0	3683.0	3776.0	5189.0	3629.085950413223	3602.0	2573.0	3014.6	3399.25	3778.0	4387.55	4391194.0	0.0	0.0	0.0	0.0	0.0	0.0	0.0	0.0	0.0	0.0	0.0	0.0	0.0	0.0	0.0
exp1	Position_2	129	28	28.0	0.4666666666666667	0.0077777777777777	0.1660115393833406	368939.00000000006	238305.0000000001	3504.0869553207817	3513.0	3245.0	3428.0	3592.0	3722.0	8189.538651393606	10.90027594500489	5289.785054766109	7.040703907893691	3613.426157844992	3611.0	3454.0	3544.0	3683.0	3776.0	5421.0	3789.77344336084	3682.0	2115.0	2869.6	3420.0	4083.0	5075.799999999999	5051768.0	0.0	0.0	0.0	0.0	0.0	0.0	0.0	0.0	0.0	0.0	0.0	0.0	0.0	0.0	0.0
exp1	Position_2	132	28	28.0	0.4666666666666667	0.0077777777777777	0.1921962347868505	314118.9999999999	245224.99999999985	3504.0869553207817	3513.0	3245.0	3428.0	3592.0	3722.0	18138.97094680977	24.14297033020381	14160.64978696426	18.84782486644943	3613.426157844992	3611.0	3454.0	3544.0	3683.0	3776.0	5897.0	3959.826458036984	3757.0	2071.0	2831.2	3528.5	4421.5	5473.9	2783758.0	0.0	0.0	0.0	0.0	0.0	0.0	0.0	0.0	0.0	0.0	0.0	0.0	0.0	0.0	0.0
exp1	Position_2	133	28	28.0	0.4666666666666667	0.0077777777777777	0.1429571683310421	275582.0	188656.00000000003	3504.0869553207817	3513.0	3245.0	3428.0	3592.0	3722.0	11597.08029536502	15.43571387313084	7939.048196915559	10.566873150094608	3613.426157844992	3611.0	3454.0	3544.0	3683.0	3776.0	5875.0	3823.689966178129	3699.0	2379.0	3083.1	3484.5	4095.5	4892.799999999999	3391613.0	0.0	0.0	0.0	0.0	0.0	0.0	0.0	0.0	0.0	0.0	0.0	0.0	0.0	0.0	0.0
exp1	Position_2	135	28	28.0	0.4666666666666667	0.0077777777777777	0.2060563147958866	100822.0000000001	-7467.9999999998945	3504.0869553207817	3513.0	3245.0	3428.0	3592.0	3722.0	2939.019081015255	3.911834396831305	-217.6964799053936	-0.2897540147540788	3613.426157844992	3611.0	3454.0	3544.0	3683.0	3776.0	5800.0	3604.241628959276	3648.0	1895.0	2250.4	3231.0	3939.0	4993.4	3982687.0	0.0	0.0	0.0	0.0	0.0	0.0	0.0	0.0	0.0	0.0	0.0	0.0	0.0	0.0	0.0
exp1	Position_2	136	28	28.0	0.4666666666666667	0.0077777777777777	0.1345118551745008	132758.0000000001	67098.00000000007	3504.0869553207817	3513.0	3245.0	3428.0	3592.0	3722.0	8076.82402268206	10.75025277418982	4082.155036034899	5.43334835296245	3613.426157844992	3611.0	3454.0	3544.0	3683.0	3776.0	5197.0	3711.146268656717	3799.5	2418.0	2850.35	3369.25	3997.75	4543.799999999999	2486468.0	0.0	0.0	0.0	0.0	0.0	0.0	0.0	0.0	0.0	0.0	0.0	0.0	0.0	0.0	0.0
exp1	Position_2	137	28	28.0	0.4666666666666667	0.0077777777777777	0.1524162528643377	-104342.99999999977	-229194.9999999997	3504.0869553207817	3513.0	3245.0	3428.0	3592.0	3722.0	-2556.093375558505	-3.4021602828683704	-5614.596295018662	-7.47302766866984	3613.426157844992	3611.0	3454.0	3544.0	3683.0	3776.0	4632.0	3431.098116169545	3484.5	2095.0	2427.9	3142.5	3805.75	4211.099999999999	4371219.0	0.0	0.0	0.0	0.0	0.0	0.0	0.0	0.0	0.0	0.0	0.0	0.0	0.0	0.0	0.0
exp1	Position_2	144	28	28.0	0.4666666666666667	0.0077777777777777	0.12023293560556	-31027.99999999995	-81497.99999999994	3504.0869553207817	3513.0	3245.0	3428.0	3592.0	3722.0	-2839.653999235713	-3.779579472982734	-7458.621942429817	-9.927425805374089	3613.426157844992	3611.0	3454.0	3544.0	3683.0	3776.0	4446.0	3452.75145631068	3539.0	1994.0	2641.5	3177.5	3741.0	3998.1	1778167.0	0.0	0.0	0.0	0.0	0.0	0.0	0.0	0.0	0.0	0.0	0.0	0.0	0.0	0.0	0.0
exp1	Position_2	156	28	28.0	0.4666666666666667	0.0077777777777777	0.1471364417456418	106006.00000000016	30056.00000000016	3504.0869553207817	3513.0	3245.0	3428.0	3592.0	3722.0	5394.186394707053	7.179662091355088	1529.419714726674	2.0356576403012028	3613.426157844992	3611.0	3454.0	3544.0	3683.0	3776.0	5285.0	3649.781935483871	3649.0	2293.0	2673.5	3357.0	3962.0	4520.4	2828581.0	0.0	0.0	0.0	0.0	0.0	0.0	0.0	0.0	0.0	0.0	0.0	0.0	0.0	0.0	0.0
exp1	Position_2	157	28	28.0	0.4666666666666667	0.0077777777777777	0.1031512010229114	205650.0	148025.99999999997	3504.0869553207817	3513.0	3245.0	3428.0	3592.0	3722.0	15724.81841138815	20.92973330555763	11318.65776885068	15.065133490340257	3613.426157844992	3611.0	3454.0	3544.0	3683.0	3776.0	5481.0	3862.744897959184	3824.5	2895.0	3209.45	3625.0	4057.25	4614.999999999999	2271294.0	0.0	0.0	0.0	0.0	0.0	0.0	0.0	0.0	0.0	0.0	0.0	0.0	0.0	0.0	0.0
exp1	Position_2	158	28	28.0	0.4666666666666667	0.0077777777777777	0.1457095195342266	65065.00000000003	43015.00000000003	3504.0869553207817	3513.0	3245.0	3428.0	3592.0	3722.0	20202.81941813	26.889952645531032	13356.248017687883	17.777166111542574	3613.426157844992	3611.0	3454.0	3544.0	3683.0	3776.0	4967.0	3802.177777777778	3742.0	2490.0	2902.0	3403.0	4196.0	4821.4	855490.0	0.0	0.0	0.0	0.0	0.0	0.0	0.0	0.0	0.0	0.0	0.0	0.0	0.0	0.0	0.0
exp1	Position_2	159	28	28.0	0.4666666666666667	0.0077777777777777	0.1442562697953627	213556.0	172200.0	3504.0869553207817	3513.0	3245.0	3428.0	3592.0	3722.0	25628.175588772738	34.11110170865651	20665.173708004764	27.50534620535434	3613.426157844992	3611.0	3454.0	3544.0	3683.0	3776.0	5761.0	4019.056872037914	4020.5	2806.0	3114.1	3569.0	4327.25	5173.6	1696042.0	0.0	0.0	0.0	0.0	0.0	0.0	0.0	0.0	0.0	0.0	0.0	0.0	0.0	0.0	0.0
exp1	Position_2	160	28	28.0	0.4666666666666667	0.0077777777777777	0.1426009694230628	162426.00000000003	105390.0	3504.0869553207817	3513.0	3245.0	3428.0	3592.0	3722.0	12629.131996494038	16.809374687333563	8194.403735304119	10.90675137168978	3613.426157844992	3611.0	3454.0	3544.0	3683.0	3776.0	5873.0	3792.082474226804	3756.5	2703.0	2998.45	3403.25	4076.0	4774.099999999998	2206992.0	0.0	0.0	0.0	0.0	0.0	0.0	0.0	0.0	0.0	0.0	0.0	0.0	0.0	0.0	0.0
exp1	Position_2	161	28	28.0	0.4666666666666667	0.0077777777777777	0.1736426043539643	160381.9999999999	137743.9999999999	3504.0869553207817	3513.0	3245.0	3428.0	3592.0	3722.0	47076.72904660924	62.6591263610369	40431.82505390968	53.81475914675379	3613.426157844992	3611.0	3454.0	3544.0	3683.0	3776.0	5760.0	4207.294372294372	4101.0	3061.0	3194.0	3564.0	4807.5	5558.0	971885.0	0.0	0.0	0.0	0.0	0.0	0.0	0.0	0.0	0.0	0.0	0.0	0.0	0.0	0.0	0.0
exp1	Position_2	1	29	29.0	0.4833333333333333	0.0080555555555555	0.1344385727684526	473672.99999999953	227240.9999999995	3504.23572220589	3514.0	3224.0	3427.0	3595.0	3728.0	4251.276000685204	5.658448356912007	2039.517155657395	2.714597334179993	3612.283553875237	3610.0	3455.0	3542.0	3682.0	3776.0	6362.0	3698.5239579275417	3651.0	2117.0	3009.8	3430.0	3940.5	4459.499999999999	9494111.0	0.0	0.0	0.0	0.0	0.0	0.0	0.0	0.0	0.0	0.0	0.0	0.0	0.0	0.0	0.0
exp1	Position_2	2	29	29.0	0.4833333333333333	0.0080555555555555	0.1463582338604298	276893.00000000006	41981.00000000005	3504.23572220589	3514.0	3224.0	3427.0	3595.0	3728.0	2697.252121928032	3.5900425742862097	408.942592736764	0.5443025909326329	3612.283553875237	3610.0	3455.0	3542.0	3682.0	3776.0	5980.0	3627.156109521864	3558.0	2122.0	2925.0	3317.0	3866.0	4588.7	8875651.0	0.0	0.0	0.0	0.0	0.0	0.0	0.0	0.0	0.0	0.0	0.0	0.0	0.0	0.0	0.0
exp1	Position_2	4	29	29.0	0.4833333333333333	0.0080555555555555	0.0879675601854926	528221.0	280925.0	3504.23572220589	3514.0	3224.0	3427.0	3595.0	3728.0	4787.379010259333	6.372001462655171	2546.082886627194	3.388836322100795	3612.283553875237	3610.0	3455.0	3542.0	3682.0	3776.0	4965.0	3719.0547360248447	3692.0	2661.0	3257.5	3465.0	3951.0	4252.0	9580285.0	0.0	0.0	0.0	0.0	0.0	0.0	0.0	0.0	0.0	0.0	0.0	0.0	0.0	0.0	0.0
exp1	Position_2	6	29	29.0	0.4833333333333333	0.0080555555555555	0.2231034228801227	549547.0000000006	272875.0000000006	3504.23572220589	3514.0	3224.0	3427.0	3595.0	3728.0	4332.159904739502	5.766104833208277	2151.113797374552	2.8631324643055285	3612.283553875237	3610.0	3455.0	3542.0	3682.0	3776.0	9020.0	3704.682512144344	3660.5	1949.0	2424.05	3269.0	4011.5	4930.849999999999	10676895.0	0.0	0.0	0.0	0.0	0.0	0.0	0.0	0.0	0.0	0.0	0.0	0.0	0.0	0.0	0.0
exp1	Position_2	8	29	29.0	0.4833333333333333	0.0080555555555555	0.1468826808795419	504376.99999999953	279736.99999999953	3504.23572220589	3514.0	3224.0	3427.0	3595.0	3728.0	5443.867965425836	7.2457882619817875	3019.271880050688	4.018650872347465	3612.283553875237	3610.0	3455.0	3542.0	3682.0	3776.0	6667.0	3729.5457264957263	3609.5	2384.0	3101.95	3397.75	3955.0	4734.099999999999	8727137.0	0.0	0.0	0.0	0.0	0.0	0.0	0.0	0.0	0.0	0.0	0.0	0.0	0.0	0.0	0.0
exp1	Position_2	11	29	29.0	0.4833333333333333	0.0080555555555555	0.1013774415002612	432482.9999999997	213026.99999999965	3504.23572220589	3514.0	3224.0	3427.0	3595.0	3728.0	4827.096042727095	6.424864832869763	2377.669847587128	3.164678567138467	3612.283553875237	3610.0	3455.0	3542.0	3682.0	3776.0	4770.0	3703.1876640419946	3737.0	2000.0	3063.0	3493.0	3967.0	4206.0	8465487.0	0.0	0.0	0.0	0.0	0.0	0.0	0.0	0.0	0.0	0.0	0.0	0.0	0.0	0.0	0.0
exp1	Position_2	12	29	29.0	0.4833333333333333	0.0080555555555555	0.1457079990797342	360661.99999999977	139765.99999999977	3504.23572220589	3514.0	3224.0	3427.0	3595.0	3728.0	3988.164540674338	5.308247003637543	1545.5185331193445	2.057085167581848	3612.283553875237	3610.0	3455.0	3542.0	3682.0	3776.0	6034.0	3670.741416775315	3589.0	2162.0	2901.0	3350.0	3972.0	4627.0	8446376.0	0.0	0.0	0.0	0.0	0.0	0.0	0.0	0.0	0.0	0.0	0.0	0.0	0.0	0.0	0.0
exp1	Position_2	14	29	29.0	0.4833333333333333	0.0080555555555555	0.1469628807371588	502738.99999999953	263698.99999999953	3504.23572220589	3514.0	3224.0	3427.0	3595.0	3728.0	4819.857524016878	6.415230364466464	2528.13409985246	3.3649464869036234	3612.283553875237	3610.0	3455.0	3542.0	3682.0	3776.0	6143.0	3715.903212851405	3665.0	2230.0	2990.9	3363.25	3950.75	4782.299999999998	9252599.0	0.0	0.0	0.0	0.0	0.0	0.0	0.0	0.0	0.0	0.0	0.0	0.0	0.0	0.0	0.0
exp1	Position_2	15	29	29.0	0.4833333333333333	0.0080555555555555	0.1812335985711548	352610.99999999953	116738.99999999952	3504.23572220589	3514.0	3224.0	3427.0	3595.0	3728.0	3266.645514938893	4.347905180383667	1081.489036837905	1.4394619080312512	3612.283553875237	3610.0	3455.0	3542.0	3682.0	3776.0	6171.0	3657.51282051282	3608.0	2132.0	2444.6	3318.0	4001.0	4826.2	8986509.0	0.0	0.0	0.0	0.0	0.0	0.0	0.0	0.0	0.0	0.0	0.0	0.0	0.0	0.0	0.0
exp1	Position_2	17	29	29.0	0.4833333333333333	0.0080555555555555	0.1911916369631615	65732.00000000003	-110331.99999999996	3504.23572220589	3514.0	3224.0	3427.0	3595.0	3728.0	951.7112032339312	1.2667276115043624	-1597.459387744265	-2.1262184450876167	3612.283553875237	3610.0	3455.0	3542.0	3682.0	3776.0	6106.0	3549.840785169029	3604.0	1872.0	2248.0	3199.25	3906.5	4659.7	6510408.0	0.0	0.0	0.0	0.0	0.0	0.0	0.0	0.0	0.0	0.0	0.0	0.0	0.0	0.0	0.0
exp1	Position_2	18	29	29.0	0.4833333333333333	0.0080555555555555	0.1982003708112822	736288.0000000002	499072.0000000003	3504.23572220589	3514.0	3224.0	3427.0	3595.0	3728.0	6767.187655689029	9.007126769722097	4586.946789435705	6.105226176738923	3612.283553875237	3610.0	3455.0	3542.0	3682.0	3776.0	6074.0	3811.971671388102	3664.0	2012.0	2686.5	3389.5	4078.0	5470.0	9419382.0	0.0	0.0	0.0	0.0	0.0	0.0	0.0	0.0	0.0	0.0	0.0	0.0	0.0	0.0	0.0
exp1	Position_2	19	29	29.0	0.4833333333333333	0.0080555555555555	0.1393762279119766	127743.0	-72417.0	3504.23572220589	3514.0	3224.0	3427.0	3595.0	3728.0	1609.9221416081823	2.142806370480491	-912.6584762283628	-1.2147484318599509	3612.283553875237	3610.0	3455.0	3542.0	3682.0	3776.0	5589.0	3575.2676258992806	3534.0	1978.0	2725.2	3284.0	3928.0	4355.0	7454433.0	0.0	0.0	0.0	0.0	0.0	0.0	0.0	0.0	0.0	0.0	0.0	0.0	0.0	0.0	0.0
exp1	Position_2	21	29	29.0	0.4833333333333333	0.0080555555555555	0.1441994274249299	376777.0000000002	124297.00000000016	3504.23572220589	3514.0	3224.0	3427.0	3595.0	3728.0	3116.129214749026	4.147567984830953	1027.9967009813763	1.3682636090062117	3612.283553875237	3610.0	3455.0	3542.0	3682.0	3776.0	6211.0	3657.261216730038	3628.0	2153.0	2749.45	3380.0	3918.0	4604.549999999999	9618597.0	0.0	0.0	0.0	0.0	0.0	0.0	0.0	0.0	0.0	0.0	0.0	0.0	0.0	0.0	0.0
exp1	Position_2	26	29	29.0	0.4833333333333333	0.0080555555555555	0.1431818974382198	137558.9999999999	-71241.00000000007	3504.23572220589	3514.0	3224.0	3427.0	3595.0	3728.0	1583.216641953169	2.107261350439668	-819.9386211689958	-1.0913383047759335	3612.283553875237	3610.0	3455.0	3542.0	3682.0	3776.0	5395.0	3577.24551724138	3579.0	2288.0	2631.7	3299.0	3886.0	4397.199999999999	7780509.0	0.0	0.0	0.0	0.0	0.0	0.0	0.0	0.0	0.0	0.0	0.0	0.0	0.0	0.0	0.0
exp1	Position_2	27	29	29.0	0.4833333333333333	0.0080555555555555	0.1205768017018357	250089.9999999996	30729.99999999957	3504.23572220589	3514.0	3224.0	3427.0	3595.0	3728.0	2728.3148957800354	3.631387126283227	335.2437792287555	0.4462094701534735	3612.283553875237	3610.0	3455.0	3542.0	3682.0	3776.0	5383.0	3623.448577680525	3576.0	2520.0	2983.2	3350.0	3868.0	4404.999999999997	8279580.0	0.0	0.0	0.0	0.0	0.0	0.0	0.0	0.0	0.0	0.0	0.0	0.0	0.0	0.0	0.0
exp1	Position_2	28	29	29.0	0.4833333333333333	0.0080555555555555	0.2430575353326539	167603.00000000026	18323.000000000266	3504.23572220589	3514.0	3224.0	3427.0	3595.0	3728.0	2760.5061992704414	3.674233751228957	301.78907948684065	0.4016812647969848	3612.283553875237	3610.0	3455.0	3542.0	3682.0	3776.0	7315.0	3621.783279742765	3608.0	1911.0	2179.7	3239.5	3936.5	5164.299999999999	5631873.0	0.0	0.0	0.0	0.0	0.0	0.0	0.0	0.0	0.0	0.0	0.0	0.0	0.0	0.0	0.0
exp1	Position_2	29	29	29.0	0.4833333333333333	0.0080555555555555	0.1346326507299409	231007.00000000035	22783.000000000346	3504.23572220589	3514.0	3224.0	3427.0	3595.0	3728.0	2698.1276332958687	3.591207879916801	266.1020742634665	0.3541818608446739	3612.283553875237	3610.0	3455.0	3542.0	3682.0	3776.0	5507.0	3620.503918856616	3621.0	1753.0	2757.0	3369.0	3962.0	4344.0	7852873.0	0.0	0.0	0.0	0.0	0.0	0.0	0.0	0.0	0.0	0.0	0.0	0.0	0.0	0.0	0.0
exp1	Position_2	30	29	29.0	0.4833333333333333	0.0080555555555555	0.1477857258618941	319461.99999999977	123045.99999999974	3504.23572220589	3514.0	3224.0	3427.0	3595.0	3728.0	3933.373812688702	5.235320544688662	1515.0030806671634	2.016469100367994	3612.283553875237	3610.0	3455.0	3542.0	3682.0	3776.0	6450.0	3670.139784946237	3555.0	1991.0	2914.5	3363.25	3986.0	4586.0	7509106.0	0.0	0.0	0.0	0.0	0.0	0.0	0.0	0.0	0.0	0.0	0.0	0.0	0.0	0.0	0.0
exp1	Position_2	32	29	29.0	0.4833333333333333	0.0080555555555555	0.1389011787031883	351024.9999999996	150864.99999999962	3504.23572220589	3514.0	3224.0	3427.0	3595.0	3728.0	4724.868577283963	6.288800076364954	2030.6738776780685	2.702826931189509	3612.283553875237	3610.0	3455.0	3542.0	3682.0	3776.0	5885.0	3682.357314148681	3653.0	2233.0	2940.6	3389.0	3934.0	4537.8	7677715.0	0.0	0.0	0.0	0.0	0.0	0.0	0.0	0.0	0.0	0.0	0.0	0.0	0.0	0.0	0.0
exp1	Position_2	35	29	29.0	0.4833333333333333	0.0080555555555555	0.2180990312508632	295040.0000000001	124640.00000000012	3504.23572220589	3514.0	3224.0	3427.0	3595.0	3728.0	4468.111558303244	5.947056484101617	1887.5590585239847	2.512341106895424	3612.283553875237	3610.0	3455.0	3542.0	3682.0	3776.0	7078.0	3680.219718309859	3624.0	1927.0	2326.0	3307.5	4070.0	5172.6	6532390.0	0.0	0.0	0.0	0.0	0.0	0.0	0.0	0.0	0.0	0.0	0.0	0.0	0.0	0.0	0.0
exp1	Position_2	39	29	29.0	0.4833333333333333	0.0080555555555555	0.1152904335638126	201916.0000000001	5788.000000000153	3504.23572220589	3514.0	3224.0	3427.0	3595.0	3728.0	2560.414002875424	3.4079110378271884	73.39525470316039	0.0976890840099064	3612.283553875237	3610.0	3455.0	3542.0	3682.0	3776.0	4944.0	3612.833088595203	3586.0	2335.0	2893.3	3363.0	3874.0	4344.0	7381018.0	0.0	0.0	0.0	0.0	0.0	0.0	0.0	0.0	0.0	0.0	0.0	0.0	0.0	0.0	0.0
exp1	Position_2	40	29	29.0	0.4833333333333333	0.0080555555555555	0.1505126111602533	277016.9999999996	61592.99999999959	3504.23572220589	3514.0	3224.0	3427.0	3595.0	3728.0	2857.8230869553163	3.8037625287375256	635.4191164976802	0.8457428440584123	3612.283553875237	3610.0	3455.0	3542.0	3682.0	3776.0	6107.0	3637.447860962567	3637.0	2044.0	2710.15	3362.5	3902.25	4581.7	8162433.0	0.0	0.0	0.0	0.0	0.0	0.0	0.0	0.0	0.0	0.0	0.0	0.0	0.0	0.0	0.0
exp1	Position_2	41	29	29.0	0.4833333333333333	0.0080555555555555	0.1512541573613409	245192.0000000001	53960.00000000008	3504.23572220589	3514.0	3224.0	3427.0	3595.0	3728.0	3182.028469241135	4.235279892559951	700.2767472032197	0.9320683505274854	3612.283553875237	3610.0	3455.0	3542.0	3682.0	3776.0	5884.0	3637.088353413655	3639.0	2147.0	2657.7000000000003	3366.5	3894.0	4546.149999999999	7245080.0	0.0	0.0	0.0	0.0	0.0	0.0	0.0	0.0	0.0	0.0	0.0	0.0	0.0	0.0	0.0
exp1	Position_2	42	29	29.0	0.4833333333333333	0.0080555555555555	0.1504979082849811	287723.0000000001	77099.0000000001	3504.23572220589	3514.0	3224.0	3427.0	3595.0	3728.0	3197.182464548842	4.255449860314508	856.7252907631694	1.1403013620057785	3612.283553875237	3610.0	3455.0	3542.0	3682.0	3776.0	6053.0	3645.140838650866	3628.0	2300.0	2709.95	3313.25	3976.75	4556.4	7997439.0	0.0	0.0	0.0	0.0	0.0	0.0	0.0	0.0	0.0	0.0	0.0	0.0	0.0	0.0	0.0
exp1	Position_2	48	29	29.0	0.4833333333333333	0.0080555555555555	0.197475673407902	551503.9999999998	331183.9999999998	3504.23572220589	3514.0	3224.0	3427.0	3595.0	3728.0	5835.432241257939	7.766960313114316	3504.238938228497	4.664142026782129	3612.283553875237	3610.0	3455.0	3542.0	3682.0	3776.0	6446.0	3754.306753812636	3669.0	2015.0	2588.7	3349.0	4009.5	5352.9	8616134.0	0.0	0.0	0.0	0.0	0.0	0.0	0.0	0.0	0.0	0.0	0.0	0.0	0.0	0.0	0.0
exp1	Position_2	49	29	29.0	0.4833333333333333	0.0080555555555555	0.1636692080735573	23485.99999999962	-200578.0000000004	3504.23572220589	3514.0	3224.0	3427.0	3595.0	3728.0	227.73300397797152	0.30311262829468	-1944.913159835408	-2.588679415740928	3612.283553875237	3610.0	3455.0	3542.0	3682.0	3776.0	5316.0	3524.0625535561267	3522.0	2057.0	2500.65	3200.0	3851.0	4498.35	8225162.0	0.0	0.0	0.0	0.0	0.0	0.0	0.0	0.0	0.0	0.0	0.0	0.0	0.0	0.0	0.0
exp1	Position_2	52	29	29.0	0.4833333333333333	0.0080555555555555	0.1613978483847965	129337.99999999972	-50182.00000000028	3504.23572220589	3514.0	3224.0	3427.0	3595.0	3728.0	1818.1816007283464	2.419999710569429	-705.4383791905749	-0.9389384827026552	3612.283553875237	3610.0	3455.0	3542.0	3682.0	3776.0	5495.0	3583.164705882353	3560.5	1941.0	2632.7	3216.0	3950.75	4596.1	6700518.0	0.0	0.0	0.0	0.0	0.0	0.0	0.0	0.0	0.0	0.0	0.0	0.0	0.0	0.0	0.0
exp1	Position_2	53	29	29.0	0.4833333333333333	0.0080555555555555	0.1536300135626833	156135.00000000023	-82136.99999999975	3504.23572220589	3514.0	3224.0	3427.0	3595.0	3728.0	1476.015172210096	1.964576194211637	-776.4784205964075	-1.0334927778138183	3612.283553875237	3610.0	3455.0	3542.0	3682.0	3776.0	6290.0	3576.906929895246	3661.5	2060.0	2595.05	3236.0	3903.75	4388.95	8877883.0	0.0	0.0	0.0	0.0	0.0	0.0	0.0	0.0	0.0	0.0	0.0	0.0	0.0	0.0	0.0
exp1	Position_2	55	29	29.0	0.4833333333333333	0.0080555555555555	0.1502327754215835	310146.0000000001	136098.0000000001	3504.23572220589	3514.0	3224.0	3427.0	3595.0	3728.0	4867.60598600208	6.478783567368767	2135.998657028984	2.8430142125055773	3612.283553875237	3610.0	3455.0	3542.0	3682.0	3776.0	5965.0	3685.0678433535577	3681.0	2239.0	2728.0	3361.0	4001.0	4673.799999999999	6681028.0	0.0	0.0	0.0	0.0	0.0	0.0	0.0	0.0	0.0	0.0	0.0	0.0	0.0	0.0	0.0
exp1	Position_2	56	29	29.0	0.4833333333333333	0.0080555555555555	0.2061701432223478	509696.00000000006	354656.00000000006	3504.23572220589	3514.0	3224.0	3427.0	3595.0	3728.0	8598.465858600724	11.444558057797565	5982.973198824198	7.963337327635008	3612.283553875237	3610.0	3455.0	3542.0	3682.0	3776.0	6813.0	3829.601238390093	3760.0	1848.0	2594.2	3421.5	4054.0	5563.499999999999	6184806.0	0.0	0.0	0.0	0.0	0.0	0.0	0.0	0.0	0.0	0.0	0.0	0.0	0.0	0.0	0.0
exp1	Position_2	57	29	29.0	0.4833333333333333	0.0080555555555555	0.1333929824066	241915.99999999977	55291.99999999977	3504.23572220589	3514.0	3224.0	3427.0	3595.0	3728.0	3286.277221191116	4.374034981405376	751.1071616350246	0.9997236321362176	3612.283553875237	3610.0	3455.0	3542.0	3682.0	3776.0	5375.0	3638.442386831276	3653.0	2308.0	2736.2	3351.75	3976.0	4363.85	7073132.0	0.0	0.0	0.0	0.0	0.0	0.0	0.0	0.0	0.0	0.0	0.0	0.0	0.0	0.0	0.0
exp1	Position_2	59	29	29.0	0.4833333333333333	0.0080555555555555	0.1757725800507675	320223.9999999996	140703.9999999996	3504.23572220589	3514.0	3224.0	3427.0	3595.0	3728.0	4364.108646400435	5.808628608358978	1917.5562824245708	2.552267411907104	3612.283553875237	3610.0	3455.0	3542.0	3682.0	3776.0	6065.0	3685.242780748663	3595.0	1850.0	2664.0	3402.0	3886.75	5002.649999999998	6891404.0	0.0	0.0	0.0	0.0	0.0	0.0	0.0	0.0	0.0	0.0	0.0	0.0	0.0	0.0	0.0
exp1	Position_2	60	29	29.0	0.4833333333333333	0.0080555555555555	0.2003082363502454	518342.0000000004	337670.00000000035	3504.23572220589	3514.0	3224.0	3427.0	3595.0	3728.0	7211.965370184581	9.599125907715676	4698.180634697224	6.253278424782004	3612.283553875237	3610.0	3455.0	3542.0	3682.0	3776.0	6793.0	3789.42082890542	3709.0	2027.0	2548.05	3449.0	4027.5	5316.95	7131690.0	0.0	0.0	0.0	0.0	0.0	0.0	0.0	0.0	0.0	0.0	0.0	0.0	0.0	0.0	0.0
exp1	Position_2	69	29	29.0	0.4833333333333333	0.0080555555555555	0.1535770878246483	220561.0000000001	-7822.999999999878	3504.23572220589	3514.0	3224.0	3427.0	3595.0	3728.0	2204.656195112102	2.934397395694208	-78.19616983220831	-0.1040791020466692	3612.283553875237	3610.0	3455.0	3542.0	3682.0	3776.0	5395.0	3606.711643547709	3570.0	2234.0	2621.8	3358.0	3839.0	4663.799999999999	8580367.0	0.0	0.0	0.0	0.0	0.0	0.0	0.0	0.0	0.0	0.0	0.0	0.0	0.0	0.0	0.0
exp1	Position_2	70	29	29.0	0.4833333333333333	0.0080555555555555	0.1851558074119546	320212.0000000003	149908.00000000026	3504.23572220589	3514.0	3224.0	3427.0	3595.0	3728.0	4848.572560271652	6.45345007772157	2269.8706337214203	3.0211978134832105	3612.283553875237	3610.0	3455.0	3542.0	3682.0	3776.0	6022.0	3694.50281848929	3656.0	1944.0	2429.5	3341.0	4013.0	4998.4	6554048.0	0.0	0.0	0.0	0.0	0.0	0.0	0.0	0.0	0.0	0.0	0.0	0.0	0.0	0.0	0.0
exp1	Position_2	73	29	29.0	0.4833333333333333	0.0080555555555555	0.1352751708716373	248192.0	89599.99999999994	3504.23572220589	3514.0	3224.0	3427.0	3595.0	3728.0	4114.444538704746	5.476325681016017	1485.35903924359	1.9770128812332184	3612.283553875237	3610.0	3455.0	3542.0	3682.0	3776.0	5069.0	3664.237288135593	3700.5	2268.0	2617.9500000000003	3449.0	3953.5	4428.349999999999	6053320.0	0.0	0.0	0.0	0.0	0.0	0.0	0.0	0.0	0.0	0.0	0.0	0.0	0.0	0.0	0.0
exp1	Position_2	76	29	29.0	0.4833333333333333	0.0080555555555555	0.1779392827728731	355817.9999999997	132137.9999999997	3504.23572220589	3514.0	3224.0	3427.0	3595.0	3728.0	3585.4779320325747	4.772271127535357	1331.5174695572448	1.7722497519806928	3612.283553875237	3610.0	3455.0	3542.0	3682.0	3776.0	6388.0	3666.711587982833	3601.5	2309.0	2673.0	3321.25	3861.5	5024.099999999999	8543438.0	0.0	0.0	0.0	0.0	0.0	0.0	0.0	0.0	0.0	0.0	0.0	0.0	0.0	0.0	0.0
exp1	Position_2	78	29	29.0	0.4833333333333333	0.0080555555555555	0.1717821180507081	348078.0	166254.0	3504.23572220589	3514.0	3224.0	3427.0	3595.0	3728.0	4724.032953052612	6.287687860513026	2256.3602829733823	3.003215536637572	3612.283553875237	3610.0	3455.0	3542.0	3682.0	3776.0	6400.0	3697.779303062302	3666.0	2139.0	2740.3	3348.75	3886.0	4855.449999999999	7003594.0	0.0	0.0	0.0	0.0	0.0	0.0	0.0	0.0	0.0	0.0	0.0	0.0	0.0	0.0	0.0
exp1	Position_2	79	29	29.0	0.4833333333333333	0.0080555555555555	0.165251135296973	105993.99999999977	-79286.00000000025	3504.23572220589	3514.0	3224.0	3427.0	3595.0	3728.0	1420.5477028448256	1.8907489924864629	-1062.6030262821996	-1.4143246279816075	3612.283553875237	3610.0	3455.0	3542.0	3682.0	3776.0	6438.0	3568.919170984456	3654.5	1828.0	2414.8	3250.25	3909.75	4456.299999999999	6888014.0	0.0	0.0	0.0	0.0	0.0	0.0	0.0	0.0	0.0	0.0	0.0	0.0	0.0	0.0	0.0
exp1	Position_2	81	29	29.0	0.4833333333333333	0.0080555555555555	0.2709939204248216	718439.9999999995	510407.99999999953	3504.23572220589	3514.0	3224.0	3427.0	3595.0	3728.0	7823.5175067847795	10.413101801530544	5558.13418462642	7.397876599737764	3612.283553875237	3610.0	3455.0	3542.0	3682.0	3776.0	9832.0	3845.53668666359	3649.0	1973.0	2587.3	3305.0	4166.0	5591.799999999999	8333278.0	0.0	0.0	0.0	0.0	0.0	0.0	0.0	0.0	0.0	0.0	0.0	0.0	0.0	0.0	0.0
exp1	Position_2	82	29	29.0	0.4833333333333333	0.0080555555555555	0.1744652009736808	221175.0	58838.99999999993	3504.23572220589	3514.0	3224.0	3427.0	3595.0	3728.0	3560.593518578976	4.739149973228616	947.2217114939216	1.2607520979984097	3612.283553875237	3610.0	3455.0	3542.0	3682.0	3776.0	6305.0	3644.7953873447664	3597.0	2080.0	2627.5	3295.0	3893.0	4813.0	6163349.0	0.0	0.0	0.0	0.0	0.0	0.0	0.0	0.0	0.0	0.0	0.0	0.0	0.0	0.0	0.0
exp1	Position_2	84	29	29.0	0.4833333333333333	0.0080555555555555	0.2073326989715887	-104101.99999999964	-275653.99999999965	3504.23572220589	3514.0	3224.0	3427.0	3595.0	3728.0	-1555.1964204476935	-2.06996643561588	-4118.03917390722	-5.481110140470509	3612.283553875237	3610.0	3455.0	3542.0	3682.0	3776.0	5929.0	3455.744823726917	3464.0	1949.0	2277.6	3034.5	3866.5	4719.4	6175416.0	0.0	0.0	0.0	0.0	0.0	0.0	0.0	0.0	0.0	0.0	0.0	0.0	0.0	0.0	0.0
exp1	Position_2	87	29	29.0	0.4833333333333333	0.0080555555555555	0.1733550174768114	254276.0000000002	78020.00000000019	3504.23572220589	3514.0	3224.0	3427.0	3595.0	3728.0	3669.30810152253	4.8838490831264885	1125.860946690951	1.498520920045656	3612.283553875237	3610.0	3455.0	3542.0	3682.0	3776.0	5946.0	3652.4945533769055	3604.0	1997.0	2496.0	3342.0	3979.0	4757.5	6705980.0	0.0	0.0	0.0	0.0	0.0	0.0	0.0	0.0	0.0	0.0	0.0	0.0	0.0	0.0	0.0
exp1	Position_2	88	29	29.0	0.4833333333333333	0.0080555555555555	0.1849853621392472	365719.0000000002	213943.00000000023	3504.23572220589	3514.0	3224.0	3427.0	3595.0	3728.0	6608.863230491734	8.796396959784497	3866.137734493132	5.145829324610358	3612.283553875237	3610.0	3455.0	3542.0	3682.0	3776.0	6511.0	3745.321315623024	3693.0	1954.0	2595.0	3389.0	4069.0	5035.0	5921353.0	0.0	0.0	0.0	0.0	0.0	0.0	0.0	0.0	0.0	0.0	0.0	0.0	0.0	0.0	0.0
exp1	Position_2	90	29	29.0	0.4833333333333333	0.0080555555555555	0.1668675647596424	174465.00000000035	27393.000000000346	3504.23572220589	3514.0	3224.0	3427.0	3595.0	3728.0	3432.0944790659	4.568117751636713	538.8780790706055	0.7172467232429759	3612.283553875237	3610.0	3455.0	3542.0	3682.0	3776.0	6145.0	3627.880548302872	3623.0	2127.0	2628.1	3346.0	3854.0	4689.950000000001	5557913.0	0.0	0.0	0.0	0.0	0.0	0.0	0.0	0.0	0.0	0.0	0.0	0.0	0.0	0.0	0.0
exp1	Position_2	91	29	29.0	0.4833333333333333	0.0080555555555555	0.1121210961669357	370982.9999999997	219974.9999999997	3504.23572220589	3514.0	3224.0	3427.0	3595.0	3728.0	6115.841716162884	8.140185324212798	3626.3987339391015	4.826736714872943	3612.283553875237	3610.0	3455.0	3542.0	3682.0	3776.0	5127.0	3749.844246662428	3730.0	2265.0	3037.6	3533.0	3963.0	4466.0	5898505.0	0.0	0.0	0.0	0.0	0.0	0.0	0.0	0.0	0.0	0.0	0.0	0.0	0.0	0.0	0.0
exp1	Position_2	92	29	29.0	0.4833333333333333	0.0080555555555555	0.1705120675238736	204752.0000000001	64592.00000000019	3504.23572220589	3514.0	3224.0	3427.0	3595.0	3728.0	3861.8088139524953	5.140067531370771	1218.2638260472186	1.621509152468848	3612.283553875237	3610.0	3455.0	3542.0	3682.0	3776.0	5386.0	3654.241095890411	3637.5	2162.0	2580.0	3251.5	4006.0	4838.0	5335192.0	0.0	0.0	0.0	0.0	0.0	0.0	0.0	0.0	0.0	0.0	0.0	0.0	0.0	0.0	0.0
exp1	Position_2	93	29	29.0	0.4833333333333333	0.0080555555555555	0.2317527188905629	727544.0	568472.0	3504.23572220589	3514.0	3224.0	3427.0	3595.0	3728.0	11283.45556690392	15.018279359549116	8816.413238277004	11.734646020146691	3612.283553875237	3610.0	3455.0	3542.0	3682.0	3776.0	7266.0	3953.073023536512	3777.0	2094.0	2723.8	3433.0	4185.0	6129.399999999997	6550242.0	0.0	0.0	0.0	0.0	0.0	0.0	0.0	0.0	0.0	0.0	0.0	0.0	0.0	0.0	0.0
exp1	Position_2	98	29	29.0	0.4833333333333333	0.0080555555555555	0.1337140178075973	144463.0000000001	-2608.9999999999054	3504.23572220589	3514.0	3224.0	3427.0	3595.0	3728.0	2821.878052990093	3.7559196885298136	-50.96308286724546	-0.0678318632963037	3612.283553875237	3610.0	3455.0	3542.0	3682.0	3776.0	5100.0	3608.296997389034	3610.5	2177.0	2752.2	3369.25	3882.0	4427.45	5527911.0	0.0	0.0	0.0	0.0	0.0	0.0	0.0	0.0	0.0	0.0	0.0	0.0	0.0	0.0	0.0
exp1	Position_2	103	29	29.0	0.4833333333333333	0.0080555555555555	0.2049479492903736	535673.0	363737.0	3504.23572220589	3514.0	3224.0	3427.0	3595.0	3728.0	8039.039943588181	10.699962164915869	5458.733727406336	7.265574591177832	3612.283553875237	3610.0	3455.0	3542.0	3682.0	3776.0	6348.0	3813.0915689558906	3746.0	1864.0	2561.0	3349.5	4173.0	5414.0	6829247.0	0.0	0.0	0.0	0.0	0.0	0.0	0.0	0.0	0.0	0.0	0.0	0.0	0.0	0.0	0.0
exp1	Position_2	108	29	29.0	0.4833333333333333	0.0080555555555555	0.1551451717138331	300364.99999999994	151660.99999999994	3504.23572220589	3514.0	3224.0	3427.0	3595.0	3728.0	5353.158508840584	7.125053975266817	2702.9293446615675	3.597598957744546	3612.283553875237	3610.0	3455.0	3542.0	3682.0	3776.0	6110.0	3707.908973531312	3654.0	2217.0	2666.4	3448.0	4007.0	4660.0	5743551.0	0.0	0.0	0.0	0.0	0.0	0.0	0.0	0.0	0.0	0.0	0.0	0.0	0.0	0.0	0.0
exp1	Position_2	109	29	29.0	0.4833333333333333	0.0080555555555555	0.1743221681179538	311250.99999999977	143538.9999999998	3504.23572220589	3514.0	3224.0	3427.0	3595.0	3728.0	4363.7675215930085	5.8081745712402935	2012.429924022536	2.678544228873996	3612.283553875237	3610.0	3455.0	3542.0	3682.0	3776.0	5853.0	3692.163136805953	3604.0	2415.0	2760.3	3316.5	3950.0	5069.499999999999	6450209.0	0.0	0.0	0.0	0.0	0.0	0.0	0.0	0.0	0.0	0.0	0.0	0.0	0.0	0.0	0.0
exp1	Position_2	112	29	29.0	0.4833333333333333	0.0080555555555555	0.259418370855497	443060.99999999977	300212.99999999977	3504.23572220589	3514.0	3224.0	3427.0	3595.0	3728.0	9023.579233665889	12.010383960009294	6114.272735529727	8.138097010990066	3612.283553875237	3610.0	3455.0	3542.0	3682.0	3776.0	7837.0	3811.7560483870966	3733.5	1866.0	2260.0	3365.25	4178.75	5494.249999999996	5671893.0	0.0	0.0	0.0	0.0	0.0	0.0	0.0	0.0	0.0	0.0	0.0	0.0	0.0	0.0	0.0
exp1	Position_2	113	29	29.0	0.4833333333333333	0.0080555555555555	0.1536461762788893	121773.0000000003	-13682.999999999693	3504.23572220589	3514.0	3224.0	3427.0	3595.0	3728.0	2643.106077002106	3.517974188489802	-296.99211197571634	-0.3952965010396784	3612.283553875237	3610.0	3455.0	3542.0	3682.0	3776.0	5378.0	3600.302622253721	3613.0	1891.0	2609.0	3278.5	3927.0	4563.0	5080027.0	0.0	0.0	0.0	0.0	0.0	0.0	0.0	0.0	0.0	0.0	0.0	0.0	0.0	0.0	0.0
exp1	Position_2	114	29	29.0	0.4833333333333333	0.0080555555555555	0.1640070903398287	330187.9999999999	196171.99999999985	3504.23572220589	3514.0	3224.0	3427.0	3595.0	3728.0	7373.718400266847	9.814419190755173	4380.889329767125	5.830963697920043	3612.283553875237	3610.0	3455.0	3542.0	3682.0	3776.0	5846.0	3750.52435530086	3678.0	2062.0	2853.25	3366.75	4064.25	4956.75	5235732.0	0.0	0.0	0.0	0.0	0.0	0.0	0.0	0.0	0.0	0.0	0.0	0.0	0.0	0.0	0.0
exp1	Position_2	120	29	29.0	0.4833333333333333	0.0080555555555555	0.1928566036916582	134863.0000000002	-21328.9999999998	3504.23572220589	3514.0	3224.0	3427.0	3595.0	3728.0	2242.448816423648	2.984699374659876	-354.6502065466396	-0.4720394249135772	3612.283553875237	3610.0	3455.0	3542.0	3682.0	3776.0	6102.0	3596.8905961893056	3557.0	1788.0	2329.6	3251.5	3956.0	4812.4	5852141.0	0.0	0.0	0.0	0.0	0.0	0.0	0.0	0.0	0.0	0.0	0.0	0.0	0.0	0.0	0.0
exp1	Position_2	121	29	29.0	0.4833333333333333	0.0080555555555555	0.1205805797497854	148772.0000000002	8132.000000000198	3504.23572220589	3514.0	3224.0	3427.0	3595.0	3728.0	2852.13451074511	3.796191033801742	155.90002044322702	0.2075029272099351	3612.283553875237	3610.0	3455.0	3542.0	3682.0	3776.0	4991.0	3615.550853242321	3646.0	2265.0	2778.2	3373.0	3921.0	4245.599999999999	5296782.0	0.0	0.0	0.0	0.0	0.0	0.0	0.0	0.0	0.0	0.0	0.0	0.0	0.0	0.0	0.0
exp1	Position_2	122	29	29.0	0.4833333333333333	0.0080555555555555	0.1905280897312905	26470.99999999976	-113977.00000000023	3504.23572220589	3514.0	3224.0	3427.0	3595.0	3728.0	507.0500064768141	0.6748835586206395	-2183.220829897189	-2.905866924593158	3612.283553875237	3610.0	3455.0	3542.0	3682.0	3776.0	6061.0	3532.093643198906	3569.0	2015.0	2348.2	3136.5	3897.5	4639.599999999999	5167453.0	0.0	0.0	0.0	0.0	0.0	0.0	0.0	0.0	0.0	0.0	0.0	0.0	0.0	0.0	0.0
exp1	Position_2	129	29	29.0	0.4833333333333333	0.0080555555555555	0.1944895457002583	272133.99999999977	114405.99999999977	3504.23572220589	3514.0	3224.0	3427.0	3595.0	3728.0	4694.077085601579	6.2478166009357015	1973.40495144059	2.6266019903674254	3612.283553875237	3610.0	3455.0	3542.0	3682.0	3776.0	5878.0	3679.632379793061	3661.0	1891.0	2406.4	3258.0	4040.0	4990.0	6045636.0	0.0	0.0	0.0	0.0	0.0	0.0	0.0	0.0	0.0	0.0	0.0	0.0	0.0	0.0	0.0
exp1	Position_2	132	29	29.0	0.4833333333333333	0.0080555555555555	0.1925408065853454	476409.9999999998	354297.9999999998	3504.23572220589	3514.0	3224.0	3427.0	3595.0	3728.0	11850.514346793516	15.77303459558217	8813.02561247717	11.730137090207114	3612.283553875237	3610.0	3455.0	3542.0	3682.0	3776.0	6689.0	3888.536163522013	3731.5	2327.0	2808.4	3427.0	4191.0	5523.0	4946218.0	0.0	0.0	0.0	0.0	0.0	0.0	0.0	0.0	0.0	0.0	0.0	0.0	0.0	0.0	0.0
exp1	Position_2	133	29	29.0	0.4833333333333333	0.0080555555555555	0.1488652385448459	313092.99999999994	197029.0	3504.23572220589	3514.0	3224.0	3427.0	3595.0	3728.0	7906.549713737991	10.523617668985263	4975.581004839081	6.622498317440817	3612.283553875237	3610.0	3455.0	3542.0	3682.0	3776.0	5731.0	3772.968569065343	3653.0	2460.0	2959.4	3412.0	4115.0	4810.2	4561519.0	0.0	0.0	0.0	0.0	0.0	0.0	0.0	0.0	0.0	0.0	0.0	0.0	0.0	0.0	0.0
exp1	Position_2	135	29	29.0	0.4833333333333333	0.0080555555555555	0.2124171673052743	418510.0000000002	313966.0000000002	3504.23572220589	3514.0	3224.0	3427.0	3595.0	3728.0	13374.702757100542	17.80172936970082	10033.69555288005	13.354848780883344	3612.283553875237	3610.0	3455.0	3542.0	3682.0	3776.0	7146.0	3898.3067033976126	3805.0	2359.0	2653.4	3514.0	4097.0	5860.599999999999	4245256.0	0.0	0.0	0.0	0.0	0.0	0.0	0.0	0.0	0.0	0.0	0.0	0.0	0.0	0.0	0.0
exp1	Position_2	136	29	29.0	0.4833333333333333	0.0080555555555555	0.1590248733831827	127310.99999999996	3662.999999999971	3504.23572220589	3514.0	3224.0	3427.0	3595.0	3728.0	3077.083785155816	4.09559851804239	88.5340458014285	0.1178388149617013	3612.283553875237	3610.0	3455.0	3542.0	3682.0	3776.0	5681.0	3612.843944099379	3675.5	2302.0	2579.75	3326.0	3941.75	4470.749999999998	4653343.0	0.0	0.0	0.0	0.0	0.0	0.0	0.0	0.0	0.0	0.0	0.0	0.0	0.0	0.0	0.0
exp1	Position_2	137	29	29.0	0.4833333333333333	0.0080555555555555	0.1516011740356372	-38118.99999999986	-214470.99999999985	3504.23572220589	3514.0	3224.0	3427.0	3595.0	3728.0	-540.2450822804727	-0.7190662045153092	-3039.610247954448	-4.04572124002737	3612.283553875237	3610.0	3455.0	3542.0	3682.0	3776.0	4757.0	3493.249319542733	3579.0	2190.0	2476.6	3224.0	3829.0	4298.4	6417099.0	0.0	0.0	0.0	0.0	0.0	0.0	0.0	0.0	0.0	0.0	0.0	0.0	0.0	0.0	0.0
exp1	Position_2	144	29	29.0	0.4833333333333333	0.0080555555555555	0.1020774760354434	318698.00000000006	229706.0000000001	3504.23572220589	3514.0	3224.0	3427.0	3595.0	3728.0	11770.416456143064	15.666424303126416	8483.69077457279	11.291792420956382	3612.283553875237	3610.0	3455.0	3542.0	3682.0	3776.0	5456.0	3857.795037756203	3825.0	2837.0	3327.3	3556.5	4106.0	4568.2	3576176.0	0.0	0.0	0.0	0.0	0.0	0.0	0.0	0.0	0.0	0.0	0.0	0.0	0.0	0.0	0.0
exp1	Position_2	156	29	29.0	0.4833333333333333	0.0080555555555555	0.1136755999112918	204448.0000000001	86272.00000000007	3504.23572220589	3514.0	3224.0	3427.0	3595.0	3728.0	5147.231501167313	6.8509651280536925	2172.004402433414	2.890937859638874	3612.283553875237	3610.0	3455.0	3542.0	3682.0	3776.0	5174.0	3680.0828594638506	3626.0	2534.0	3083.5	3410.5	3894.0	4452.0	4530182.0	0.0	0.0	0.0	0.0	0.0	0.0	0.0	0.0	0.0	0.0	0.0	0.0	0.0	0.0	0.0
exp1	Position_2	157	29	29.0	0.4833333333333333	0.0080555555555555	0.0938997912356497	215224.99999999977	108184.99999999978	3504.23572220589	3514.0	3224.0	3427.0	3595.0	3728.0	6933.8789855730365	9.22899292979771	3485.383659213466	4.639045650413124	3612.283553875237	3610.0	3455.0	3542.0	3682.0	3776.0	4870.0	3707.026905829596	3723.0	2489.0	3140.0	3474.5	3956.5	4203.3	4133335.0	0.0	0.0	0.0	0.0	0.0	0.0	0.0	0.0	0.0	0.0	0.0	0.0	0.0	0.0	0.0
exp1	Position_2	158	29	29.0	0.4833333333333333	0.0080555555555555	0.2171687584342997	-38703.00000000013	-128367.00000000012	3504.23572220589	3514.0	3224.0	3427.0	3595.0	3728.0	-1408.049657234288	-1.8741140937788368	-4670.1059439886685	-6.215911011448917	3612.283553875237	3610.0	3455.0	3542.0	3682.0	3776.0	5130.0	3472.5620985010705	3394.0	1668.0	2173.25	3046.0	3979.0	4782.7	3243373.0	0.0	0.0	0.0	0.0	0.0	0.0	0.0	0.0	0.0	0.0	0.0	0.0	0.0	0.0	0.0
exp1	Position_2	159	29	29.0	0.4833333333333333	0.0080555555555555	0.2682801959895635	367770.0000000004	198810.00000000035	3504.23572220589	3514.0	3224.0	3427.0	3595.0	3728.0	5451.111385547853	7.255429254164192	2946.775034833645	3.922157571363581	3612.283553875237	3610.0	3455.0	3542.0	3682.0	3776.0	7184.0	3722.960227272728	3616.5	1977.0	2276.95	3177.75	4159.75	5813.949999999998	6552410.0	0.0	0.0	0.0	0.0	0.0	0.0	0.0	0.0	0.0	0.0	0.0	0.0	0.0	0.0	0.0
exp1	Position_2	160	29	29.0	0.4833333333333333	0.0080555555555555	0.1272123387750897	19681.0000000002	-105214.9999999998	3504.23572220589	3514.0	3224.0	3427.0	3595.0	3728.0	443.1969256215397	0.5898951080022693	-2369.3391864879704	-3.153590457215489	3612.283553875237	3610.0	3455.0	3542.0	3682.0	3776.0	4849.0	3529.12759415834	3537.0	2271.0	2768.0	3237.0	3845.0	4224.0	4591395.0	0.0	0.0	0.0	0.0	0.0	0.0	0.0	0.0	0.0	0.0	0.0	0.0	0.0	0.0	0.0
exp1	Position_2	161	29	29.0	0.4833333333333333	0.0080555555555555	0.177486895893676	306289.0000000001	251377.0000000001	3504.23572220589	3514.0	3224.0	3427.0	3595.0	3728.0	24703.011807787192	32.87970871616475	20274.21487290148	26.984979995831868	3612.283553875237	3610.0	3455.0	3542.0	3682.0	3776.0	5730.0	4049.47027972028	4064.0	2688.0	2904.2	3510.0	4553.0	5316.899999999999	2316297.0	0.0	0.0	0.0	0.0	0.0	0.0	0.0	0.0	0.0	0.0	0.0	0.0	0.0	0.0	0.0
exp1	Position_2	168	29	29.0	0.4833333333333333	0.0080555555555555	0.0794342581586341	315372.99999999994	228397.0	3504.23572220589	3514.0	3224.0	3427.0	3595.0	3728.0	12718.519450376964	16.92834938845174	9210.907994367772	12.259718540503505	3612.283553875237	3610.0	3455.0	3542.0	3682.0	3776.0	5202.0	3862.0938189845474	3822.0	2967.0	3412.0	3680.5	4017.5	4469.5	3499057.0	0.0	0.0	0.0	0.0	0.0	0.0	0.0	0.0	0.0	0.0	0.0	0.0	0.0	0.0	0.0
exp1	Position_2	173	29	29.0	0.4833333333333333	0.0080555555555555	0.2035752944347035	108581.9999999998	20549.99999999981	3504.23572220589	3514.0	3224.0	3427.0	3595.0	3728.0	4052.1521053410406	5.393414452208925	766.9017495050539	1.0207462285912268	3612.283553875237	3610.0	3455.0	3542.0	3682.0	3776.0	5874.0	3632.410032715376	3569.0	2054.0	2484.2	3153.0	3945.0	5145.599999999999	3330920.0	0.0	0.0	0.0	0.0	0.0	0.0	0.0	0.0	0.0	0.0	0.0	0.0	0.0	0.0	0.0
exp1	Position_2	174	29	29.0	0.4833333333333333	0.0080555555555555	0.1746917845547951	246022.0	204838.0	3504.23572220589	3514.0	3224.0	3427.0	3595.0	3728.0	28592.666004326715	38.05683845175886	23806.263338214776	31.686136503163866	3612.283553875237	3610.0	3455.0	3542.0	3682.0	3776.0	6046.0	4087.477855477856	3904.0	2925.0	3200.2	3629.0	4395.0	5669.6	1753528.0	0.0	0.0	0.0	0.0	0.0	0.0	0.0	0.0	0.0	0.0	0.0	0.0	0.0	0.0	0.0
exp1	Position_2	180	29	29.0	0.4833333333333333	0.0080555555555555	0.1329171758417678	87185.00000000003	41393.00000000002	3504.23572220589	3514.0	3224.0	3427.0	3595.0	3728.0	9266.079359724554	12.33315162779338	4399.275367747646	5.855435514472117	3612.283553875237	3610.0	3455.0	3542.0	3682.0	3776.0	4896.0	3696.777777777778	3658.0	2256.0	2817.6	3466.0	3964.0	4573.6	1763363.0	0.0	0.0	0.0	0.0	0.0	0.0	0.0	0.0	0.0	0.0	0.0	0.0	0.0	0.0	0.0
exp1	Position_2	181	29	29.0	0.4833333333333333	0.0080555555555555	0.197220179968999	369029.9999999999	304901.9999999999	3504.23572220589	3514.0	3224.0	3427.0	3595.0	3728.0	22623.99873076236	30.11254231064469	18692.524892303885	24.879750631656467	3612.283553875237	3610.0	3455.0	3542.0	3682.0	3776.0	7362.0	4066.440119760479	3850.0	2650.0	3156.8	3646.75	4195.0	5998.9	2716382.0	0.0	0.0	0.0	0.0	0.0	0.0	0.0	0.0	0.0	0.0	0.0	0.0	0.0	0.0	0.0
exp1	Position_2	182	29	29.0	0.4833333333333333	0.0080555555555555	0.1252214838397844	-59778.00000000002	-127170.00000000004	3504.23572220589	3514.0	3224.0	3427.0	3595.0	3728.0	-3479.980080822248	-4.631853487574411	-7403.209657033778	-9.853672053511955	3612.283553875237	3610.0	3455.0	3542.0	3682.0	3776.0	4430.0	3428.846153846154	3496.5	2123.0	2479.25	3293.5	3667.0	4046.9	2407050.0	0.0	0.0	0.0	0.0	0.0	0.0	0.0	0.0	0.0	0.0	0.0	0.0	0.0	0.0	0.0
exp1	Position_2	183	29	29.0	0.4833333333333333	0.0080555555555555	0.1318351019827803	-10007.00000000013	-68759.00000000013	3504.23572220589	3514.0	3224.0	3427.0	3595.0	3728.0	-691.8859646148179	-0.9209002189023224	-4754.010896467446	-6.327588503198172	3612.283553875237	3610.0	3455.0	3542.0	3682.0	3776.0	4692.0	3497.6486928104573	3507.5	2072.0	2717.45	3225.5	3777.25	4267.45	2140561.0	0.0	0.0	0.0	0.0	0.0	0.0	0.0	0.0	0.0	0.0	0.0	0.0	0.0	0.0	0.0
exp1	Position_2	184	29	29.0	0.4833333333333333	0.0080555555555555	0.2203835978856123	246198.0	171701.99999999997	3504.23572220589	3514.0	3224.0	3427.0	3595.0	3728.0	12386.668504596615	16.486655779618093	8638.63945107697	11.498029109383449	3612.283553875237	3610.0	3455.0	3542.0	3682.0	3776.0	7112.0	3831.2654639175257	3708.0	2254.0	2578.0	3507.25	4017.5	5600.0	2973062.0	0.0	0.0	0.0	0.0	0.0	0.0	0.0	0.0	0.0	0.0	0.0	0.0	0.0	0.0	0.0
exp1	Position_2	185	29	29.0	0.4833333333333333	0.0080555555555555	0.1504831807896289	55929.99999999996	34809.99999999996	3504.23572220589	3514.0	3224.0	3427.0	3595.0	3728.0	19107.18865029405	25.43166809354139	11892.029982419735	15.828291906600668	3612.283553875237	3610.0	3455.0	3542.0	3682.0	3776.0	5068.0	3768.227272727273	3827.5	2634.0	2815.65	3354.0	4199.5	4635.25	829010.0	0.0	0.0	0.0	0.0	0.0	0.0	0.0	0.0	0.0	0.0	0.0	0.0	0.0	0.0	0.0
exp1	Position_2	186	29	29.0	0.4833333333333333	0.0080555555555555	0.1506790738439571	210568.0000000001	145096.00000000015	3504.23572220589	3514.0	3224.0	3427.0	3595.0	3728.0	12502.374954902883	16.64066106497574	8615.00606196853	11.466573068480113	3612.283553875237	3610.0	3455.0	3542.0	3682.0	3776.0	5712.0	3822.75073313783	3861.5	2383.0	2832.2	3497.75	4173.75	4735.649999999998	2607116.0	0.0	0.0	0.0	0.0	0.0	0.0	0.0	0.0	0.0	0.0	0.0	0.0	0.0	0.0	0.0
exp1	Position_2	1	30	30.0	0.5	0.0083333333333333	0.194585705058799	697444.0000000001	376981.0000000001	3497.484650245703	3514.0	3225.0	3426.0	3596.0	3723.0	4386.560403496587	5.838511897053958	2371.0146298061886	3.155820472272037	3615.431080655325	3613.0	3459.0	3545.0	3686.0	3780.0	6656.0	3729.45999382144	3618.0	1971.0	2674.4	3363.0	3956.0	5307.999999999998	12072262.0	0.0	0.0	0.0	0.0	0.0	0.0	0.0	0.0	0.0	0.0	0.0	0.0	0.0	0.0	0.0
exp1	Position_2	2	30	30.0	0.5	0.0083333333333333	0.1921464552326853	353904.99999999953	67596.9999999995	3497.484650245703	3514.0	3225.0	3426.0	3596.0	3723.0	2828.597492930741	3.764863263090816	540.2712726003818	0.7191010638311082	3615.431080655325	3613.0	3459.0	3545.0	3686.0	3780.0	6629.0	3636.373789764869	3528.5	1631.0	2634.85	3260.75	3929.5	5026.949999999998	10516393.0	0.0	0.0	0.0	0.0	0.0	0.0	0.0	0.0	0.0	0.0	0.0	0.0	0.0	0.0	0.0
exp1	Position_2	4	30	30.0	0.5	0.0083333333333333	0.1289618316592229	665755.9999999994	390040.9999999995	3497.484650245703	3514.0	3225.0	3426.0	3596.0	3723.0	5813.372523708385	7.737598829055861	3405.8328164068234	4.533163478637482	3615.431080655325	3613.0	3459.0	3545.0	3686.0	3780.0	6530.0	3753.050628366248	3709.0	2034.0	3083.6	3456.0	4012.0	4546.599999999999	10452246.0	0.0	0.0	0.0	0.0	0.0	0.0	0.0	0.0	0.0	0.0	0.0	0.0	0.0	0.0	0.0
exp1	Position_2	6	30	30.0	0.5	0.0083333333333333	0.1709092613031004	605666.9999999997	323021.9999999996	3497.484650245703	3514.0	3225.0	3426.0	3596.0	3723.0	5008.992942399547	6.666969606333797	2671.459594529313	3.555712720318516	3615.431080655325	3613.0	3459.0	3545.0	3686.0	3780.0	7485.0	3726.142556917688	3619.0	2083.0	2860.7	3364.5	4011.0	4863.599999999999	10638137.0	0.0	0.0	0.0	0.0	0.0	0.0	0.0	0.0	0.0	0.0	0.0	0.0	0.0	0.0	0.0
exp1	Position_2	8	30	30.0	0.5	0.0083333333333333	0.1742773479118379	608813.0000000007	309833.00000000064	3497.484650245703	3514.0	3225.0	3426.0	3596.0	3723.0	4147.4871175841845	5.520305353504549	2110.711131500907	2.809356516027707	3615.431080655325	3613.0	3459.0	3545.0	3686.0	3780.0	6541.0	3715.593708609272	3604.0	2020.0	2877.9	3332.0	3942.25	5156.349999999999	11221093.0	0.0	0.0	0.0	0.0	0.0	0.0	0.0	0.0	0.0	0.0	0.0	0.0	0.0	0.0	0.0
exp1	Position_2	11	30	30.0	0.5	0.0083333333333333	0.1275380786208185	725696.0000000006	460673.0000000005	3497.484650245703	3514.0	3225.0	3426.0	3596.0	3723.0	6444.697552367693	8.5778924422014	4091.104478379216	5.445260060722736	3615.431080655325	3613.0	3459.0	3545.0	3686.0	3780.0	6567.0	3785.0855435188646	3795.0	1889.0	3065.0	3491.0	4048.0	4526.4	10132674.0	0.0	0.0	0.0	0.0	0.0	0.0	0.0	0.0	0.0	0.0	0.0	0.0	0.0	0.0	0.0
exp1	Position_2	12	30	30.0	0.5	0.0083333333333333	0.1899496895276405	577172.0000000003	302051.0000000003	3497.484650245703	3514.0	3225.0	3426.0	3596.0	3723.0	4731.022040743645	6.296990336229792	2475.8822992602886	3.295399340315444	3615.431080655325	3613.0	3459.0	3545.0	3686.0	3780.0	6949.0	3721.690536164088	3648.0	1859.0	2694.9	3338.0	4014.0	5050.1	10342578.0	0.0	0.0	0.0	0.0	0.0	0.0	0.0	0.0	0.0	0.0	0.0	0.0	0.0	0.0	0.0
exp1	Position_2	14	30	30.0	0.5	0.0083333333333333	0.1977511466816124	749356.9999999993	451069.9999999993	3497.484650245703	3514.0	3225.0	3426.0	3596.0	3723.0	5179.072435634967	6.893345411830141	3117.505012353075	4.149399171441942	3615.431080655325	3613.0	3459.0	3545.0	3686.0	3780.0	7588.0	3762.707932293395	3639.0	1940.0	2860.0	3281.0	4042.0	5239.200000000001	11337039.0	0.0	0.0	0.0	0.0	0.0	0.0	0.0	0.0	0.0	0.0	0.0	0.0	0.0	0.0	0.0
exp1	Position_2	15	30	30.0	0.5	0.0083333333333333	0.1872770391084897	798012.9999999995	531702.9999999995	3497.484650245703	3514.0	3225.0	3426.0	3596.0	3723.0	6501.072001347205	8.65292683379313	4331.557864761992	5.765303517998212	3615.431080655325	3613.0	3459.0	3545.0	3686.0	3780.0	6557.0	3810.6591078066913	3758.0	2171.0	2620.5	3423.0	4117.5	5181.65	10250673.0	0.0	0.0	0.0	0.0	0.0	0.0	0.0	0.0	0.0	0.0	0.0	0.0	0.0	0.0	0.0
exp1	Position_2	17	30	30.0	0.5	0.0083333333333333	0.1779211540440093	294763.99999999994	64786.99999999996	3497.484650245703	3514.0	3225.0	3426.0	3596.0	3723.0	3086.706153663496	4.108405890526114	678.4357369875455	0.902997965930423	3615.431080655325	3613.0	3459.0	3545.0	3686.0	3780.0	6873.0	3640.889367197589	3649.0	2191.0	2478.1	3370.0	3898.0	4787.5	8457786.0	0.0	0.0	0.0	0.0	0.0	0.0	0.0	0.0	0.0	0.0	0.0	0.0	0.0	0.0	0.0
exp1	Position_2	18	30	30.0	0.5	0.0083333333333333	0.1891741981422658	772901.9999999998	535895.9999999998	3497.484650245703	3514.0	3225.0	3426.0	3596.0	3723.0	7641.740708049652	10.171156882414088	5298.444406251991	7.052229504721399	3615.431080655325	3613.0	3459.0	3545.0	3686.0	3780.0	6098.0	3836.8496240601503	3695.0	2203.0	2912.6	3376.0	4077.75	5514.75	9185418.0	0.0	0.0	0.0	0.0	0.0	0.0	0.0	0.0	0.0	0.0	0.0	0.0	0.0	0.0	0.0
exp1	Position_2	19	30	30.0	0.5	0.0083333333333333	0.198399931383004	507449.0000000005	253613.00000000047	3497.484650245703	3514.0	3225.0	3426.0	3596.0	3723.0	4580.004328767541	6.0959857615895965	2288.995815996728	3.046653431091645	3615.431080655325	3613.0	3459.0	3545.0	3686.0	3780.0	6358.0	3711.913026521061	3671.0	1879.0	2592.3	3277.0	4006.0	5331.949999999999	9517345.0	0.0	0.0	0.0	0.0	0.0	0.0	0.0	0.0	0.0	0.0	0.0	0.0	0.0	0.0	0.0
exp1	Position_2	21	30	30.0	0.5	0.0083333333333333	0.1449214885666743	395853.9999999997	139740.9999999997	3497.484650245703	3514.0	3225.0	3426.0	3596.0	3723.0	3522.8144661764004	4.688866054480789	1243.5938914800802	1.6552234695599868	3615.431080655325	3613.0	3459.0	3545.0	3686.0	3780.0	6539.0	3667.016621569385	3639.0	2164.0	2724.9	3426.0	3917.5	4481.799999999999	9486572.0	0.0	0.0	0.0	0.0	0.0	0.0	0.0	0.0	0.0	0.0	0.0	0.0	0.0	0.0	0.0
exp1	Position_2	26	30	30.0	0.5	0.0083333333333333	0.1862390538702853	463297.99999999977	179761.9999999998	3497.484650245703	3514.0	3225.0	3426.0	3596.0	3723.0	3855.04266608263	5.13106178855598	1495.776324828394	1.9908782883465923	3615.431080655325	3613.0	3459.0	3545.0	3686.0	3780.0	6730.0	3675.766061452514	3636.5	1705.0	2512.15	3360.0	4007.25	4851.7	10527394.0	0.0	0.0	0.0	0.0	0.0	0.0	0.0	0.0	0.0	0.0	0.0	0.0	0.0	0.0	0.0
exp1	Position_2	27	30	30.0	0.5	0.0083333333333333	0.1175946311154531	246185.0000000005	24722.00000000049	3497.484650245703	3514.0	3225.0	3426.0	3596.0	3723.0	2710.8685524244274	3.608166043276913	272.2265465119235	0.3623335334073702	3615.431080655325	3613.0	3459.0	3545.0	3686.0	3780.0	5601.0	3624.051408135897	3568.0	2450.0	2999.0	3380.0	3803.0	4408.2	8107003.0	0.0	0.0	0.0	0.0	0.0	0.0	0.0	0.0	0.0	0.0	0.0	0.0	0.0	0.0	0.0
exp1	Position_2	28	30	30.0	0.5	0.0083333333333333	0.2448729992652202	329827.99999999953	116680.99999999952	3497.484650245703	3514.0	3225.0	3426.0	3596.0	3723.0	3826.621101663336	5.0932326863139	1353.717624832272	1.8017981586517533	3615.431080655325	3613.0	3459.0	3545.0	3686.0	3780.0	7645.0	3667.194612169066	3556.0	1829.0	2291.2	3198.0	4005.0	5337.999999999999	7895470.0	0.0	0.0	0.0	0.0	0.0	0.0	0.0	0.0	0.0	0.0	0.0	0.0	0.0	0.0	0.0
exp1	Position_2	29	30	30.0	0.5	0.0083333333333333	0.1693317945912552	439034.0000000001	208067.0000000001	3497.484650245703	3514.0	3225.0	3426.0	3596.0	3723.0	4682.932519947395	6.232983184049982	2219.335451531988	2.953935485989076	3615.431080655325	3613.0	3459.0	3545.0	3686.0	3780.0	6283.0	3702.184312044578	3678.0	1726.0	2633.2	3384.0	4041.0	4764.400000000001	8637196.0	0.0	0.0	0.0	0.0	0.0	0.0	0.0	0.0	0.0	0.0	0.0	0.0	0.0	0.0	0.0
exp1	Position_2	30	30	30.0	0.5	0.0083333333333333	0.1987313622194344	432776.9999999999	171218.99999999985	3497.484650245703	3514.0	3225.0	3426.0	3596.0	3723.0	3244.992685449531	4.319085264333326	1283.812223408321	1.7087540693564751	3615.431080655325	3613.0	3459.0	3545.0	3686.0	3780.0	6304.0	3677.8065859197577	3568.0	1917.0	2474.15	3331.0	3952.0	5185.9	9716765.0	0.0	0.0	0.0	0.0	0.0	0.0	0.0	0.0	0.0	0.0	0.0	0.0	0.0	0.0	0.0
exp1	Position_2	32	30	30.0	0.5	0.0083333333333333	0.1785858991373992	589547.9999999999	338384.9999999999	3497.484650245703	3514.0	3225.0	3426.0	3596.0	3723.0	5992.765205723013	7.976370488817331	3439.689141746867	4.57822624766508	3615.431080655325	3613.0	3459.0	3545.0	3686.0	3780.0	6687.0	3746.37997635002	3675.0	1926.0	2830.8	3331.0	4047.0	5055.999999999997	9504566.0	0.0	0.0	0.0	0.0	0.0	0.0	0.0	0.0	0.0	0.0	0.0	0.0	0.0	0.0	0.0
exp1	Position_2	35	30	30.0	0.5	0.0083333333333333	0.1479210202600881	331944.0000000003	125232.0000000003	3497.484650245703	3514.0	3225.0	3426.0	3596.0	3723.0	4107.050092857592	5.466483673593455	1549.4604428118682	2.0623318493825966	3615.431080655325	3613.0	3459.0	3545.0	3686.0	3780.0	5677.0	3672.977011494253	3696.5	1862.0	2731.05	3377.0	3962.75	4586.799999999998	7669176.0	0.0	0.0	0.0	0.0	0.0	0.0	0.0	0.0	0.0	0.0	0.0	0.0	0.0	0.0	0.0
exp1	Position_2	39	30	30.0	0.5	0.0083333333333333	0.1049663119775502	221939.0000000003	27404.00000000029	3497.484650245703	3514.0	3225.0	3426.0	3596.0	3723.0	2919.055578449877	3.885262974916787	360.4314657263536	0.4797342808817766	3615.431080655325	3613.0	3459.0	3545.0	3686.0	3780.0	4706.0	3626.946055979644	3573.0	2476.0	3018.4	3372.0	3921.0	4265.0	7126949.0	0.0	0.0	0.0	0.0	0.0	0.0	0.0	0.0	0.0	0.0	0.0	0.0	0.0	0.0	0.0
exp1	Position_2	40	30	30.0	0.5	0.0083333333333333	0.1992890985337217	450134.9999999995	191447.99999999948	3497.484650245703	3514.0	3225.0	3426.0	3596.0	3723.0	3937.693923008332	5.24107061152409	1674.7500775813878	2.229092353260827	3615.431080655325	3613.0	3459.0	3545.0	3686.0	3780.0	7093.0	3686.267508610792	3610.0	1929.0	2589.0	3253.0	4027.0	5066.200000000001	9632217.0	0.0	0.0	0.0	0.0	0.0	0.0	0.0	0.0	0.0	0.0	0.0	0.0	0.0	0.0	0.0
exp1	Position_2	41	30	30.0	0.5	0.0083333333333333	0.1521352674353747	240732.99999999965	34020.99999999966	3497.484650245703	3514.0	3225.0	3426.0	3596.0	3723.0	3129.8167489210964	4.1657860928139785	442.31366540957697	0.5887194886601469	3615.431080655325	3613.0	3459.0	3545.0	3686.0	3780.0	6281.0	3629.293582375479	3628.5	2110.0	2647.8	3353.75	3889.0	4511.65	7577965.0	0.0	0.0	0.0	0.0	0.0	0.0	0.0	0.0	0.0	0.0	0.0	0.0	0.0	0.0	0.0
exp1	Position_2	42	30	30.0	0.5	0.0083333333333333	0.1948675501155632	399554.0000000002	147599.00000000023	3497.484650245703	3514.0	3225.0	3426.0	3596.0	3723.0	3994.843559572239	5.317136777790649	1475.732728365386	1.9642002614543288	3615.431080655325	3613.0	3459.0	3545.0	3686.0	3780.0	6595.0	3670.995677799607	3597.0	2217.0	2591.8	3271.0	3894.0	5191.199999999997	9342684.0	0.0	0.0	0.0	0.0	0.0	0.0	0.0	0.0	0.0	0.0	0.0	0.0	0.0	0.0	0.0
exp1	Position_2	48	30	30.0	0.5	0.0083333333333333	0.189600549250839	649987.9999999999	437929.9999999999	3497.484650245703	3514.0	3225.0	3426.0	3596.0	3723.0	7819.138931725781	10.407273918127014	5268.151892605203	7.011910169057526	3615.431080655325	3613.0	3459.0	3545.0	3686.0	3780.0	6118.0	3817.4491129785247	3635.5	2217.0	2879.05	3379.0	4030.0	5491.549999999998	8176976.0	0.0	0.0	0.0	0.0	0.0	0.0	0.0	0.0	0.0	0.0	0.0	0.0	0.0	0.0	0.0
exp1	Position_2	49	30	30.0	0.5	0.0083333333333333	0.1672509598423935	36047.99999999996	-201552.0000000001	3497.484650245703	3514.0	3225.0	3426.0	3596.0	3723.0	335.013002245697	0.4459023059890227	-1873.128623741257	-2.4931341981996127	3615.431080655325	3613.0	3459.0	3545.0	3686.0	3780.0	5323.0	3529.02	3545.0	1987.0	2456.95	3204.0	3855.0	4547.0	8469648.0	0.0	0.0	0.0	0.0	0.0	0.0	0.0	0.0	0.0	0.0	0.0	0.0	0.0	0.0	0.0
exp1	Position_2	52	30	30.0	0.5	0.0083333333333333	0.2225169376226311	468560.9999999998	238187.9999999998	3497.484650245703	3514.0	3225.0	3426.0	3596.0	3723.0	4484.650292520898	5.969069539345315	2279.7242704257656	3.0343130039366937	3615.431080655325	3613.0	3459.0	3545.0	3686.0	3780.0	6685.0	3715.358401375161	3589.0	1936.0	2486.8	3258.5	4018.0	5418.499999999999	8645639.0	0.0	0.0	0.0	0.0	0.0	0.0	0.0	0.0	0.0	0.0	0.0	0.0	0.0	0.0	0.0
exp1	Position_2	53	30	30.0	0.5	0.0083333333333333	0.1350269105958319	150479.99999999994	-84942.00000000004	3497.484650245703	3514.0	3225.0	3426.0	3596.0	3723.0	1512.4339324071086	2.013049564033861	-853.7291539508556	-1.1363135039085883	3615.431080655325	3613.0	3459.0	3545.0	3686.0	3780.0	5754.0	3577.2800672834314	3642.5	2128.0	2657.0	3316.25	3865.0	4272.0	8506772.0	0.0	0.0	0.0	0.0	0.0	0.0	0.0	0.0	0.0	0.0	0.0	0.0	0.0	0.0	0.0
exp1	Position_2	55	30	30.0	0.5	0.0083333333333333	0.1814461599611124	329884.99999999994	103966.99999999993	3497.484650245703	3514.0	3225.0	3426.0	3596.0	3723.0	3714.8318006795553	4.944441126704488	1170.771383425288	1.5582967113390582	3615.431080655325	3613.0	3459.0	3545.0	3686.0	3780.0	6073.0	3658.559596844873	3628.0	1910.0	2488.1	3296.0	3976.75	4852.9	8348833.0	0.0	0.0	0.0	0.0	0.0	0.0	0.0	0.0	0.0	0.0	0.0	0.0	0.0	0.0	0.0
exp1	Position_2	56	30	30.0	0.5	0.0083333333333333	0.1930338188848485	471644.99999999977	302651.99999999977	3497.484650245703	3514.0	3225.0	3426.0	3596.0	3723.0	7298.117857748649	9.71379486866345	4683.162051719712	6.233288690838935	3615.431080655325	3613.0	3459.0	3545.0	3686.0	3780.0	6402.0	3790.300527240773	3748.0	2178.0	2585.4	3358.0	4057.5	5327.799999999999	6470043.0	0.0	0.0	0.0	0.0	0.0	0.0	0.0	0.0	0.0	0.0	0.0	0.0	0.0	0.0	0.0
exp1	Position_2	57	30	30.0	0.5	0.0083333333333333	0.1720897733101952	213946.99999999965	-15634.000000000347	3497.484650245703	3514.0	3225.0	3426.0	3596.0	3723.0	2067.994534511088	2.7525007254342584	-151.1169894999562	-0.2011367130244416	3615.431080655325	3613.0	3459.0	3545.0	3686.0	3780.0	6023.0	3606.258300991807	3669.0	1791.0	2466.5	3251.0	3965.5	4544.2	8362913.0	0.0	0.0	0.0	0.0	0.0	0.0	0.0	0.0	0.0	0.0	0.0	0.0	0.0	0.0	0.0
exp1	Position_2	59	30	30.0	0.5	0.0083333333333333	0.1944734863489566	455694.00000000047	229479.00000000044	3497.484650245703	3514.0	3225.0	3426.0	3596.0	3723.0	4801.563162119564	6.3908805687811405	2417.9776623787816	3.2183282686261583	3615.431080655325	3613.0	3459.0	3545.0	3686.0	3780.0	6037.0	3713.428446389497	3610.0	1800.0	2602.4	3304.0	3994.0	5305.399999999998	8485184.0	0.0	0.0	0.0	0.0	0.0	0.0	0.0	0.0	0.0	0.0	0.0	0.0	0.0	0.0	0.0
exp1	Position_2	60	30	30.0	0.5	0.0083333333333333	0.2121053329661903	547799.0000000001	312773.0000000001	3497.484650245703	3514.0	3225.0	3426.0	3596.0	3723.0	5396.326234462157	7.1825102180691305	3081.1030055393176	4.100948100372832	3615.431080655325	3613.0	3459.0	3545.0	3686.0	3780.0	6600.0	3744.7493681550127	3663.0	1951.0	2404.0	3339.75	4202.75	5131.799999999999	8890035.0	0.0	0.0	0.0	0.0	0.0	0.0	0.0	0.0	0.0	0.0	0.0	0.0	0.0	0.0	0.0
exp1	Position_2	69	30	30.0	0.5	0.0083333333333333	0.1544892401083081	270246.99999999965	40170.99999999966	3497.484650245703	3514.0	3225.0	3426.0	3596.0	3723.0	2763.662913246768	3.678435337531448	410.8060510867285	0.5467828539964356	3615.431080655325	3613.0	3459.0	3545.0	3686.0	3780.0	5774.0	3630.285283993115	3591.5	2198.0	2609.6	3368.0	3866.25	4656.7	8436783.0	0.0	0.0	0.0	0.0	0.0	0.0	0.0	0.0	0.0	0.0	0.0	0.0	0.0	0.0	0.0
exp1	Position_2	70	30	30.0	0.5	0.0083333333333333	0.2065864888539608	393531.0000000004	174741.0000000004	3497.484650245703	3514.0	3225.0	3426.0	3596.0	3723.0	4527.5205973185175	6.026129915030946	2010.3714235880684	2.675804364795719	3615.431080655325	3613.0	3459.0	3545.0	3686.0	3780.0	6746.0	3692.068325791856	3665.0	1738.0	2431.45	3244.0	4069.5	5007.65	8159471.0	0.0	0.0	0.0	0.0	0.0	0.0	0.0	0.0	0.0	0.0	0.0	0.0	0.0	0.0	0.0
exp1	Position_2	73	30	30.0	0.5	0.0083333333333333	0.1827498750617617	718503.0000000003	528918.0000000003	3497.484650245703	3514.0	3225.0	3426.0	3596.0	3723.0	9848.27248323533	13.108050675186224	7249.696362141654	9.649345858010545	3615.431080655325	3613.0	3459.0	3545.0	3686.0	3780.0	6478.0	3889.197389033943	3779.0	2271.0	2944.8	3487.5	4131.5	5563.0	7447813.0	0.0	0.0	0.0	0.0	0.0	0.0	0.0	0.0	0.0	0.0	0.0	0.0	0.0	0.0	0.0
exp1	Position_2	76	30	30.0	0.5	0.0083333333333333	0.1924301835906999	414640.0000000006	158824.00000000058	3497.484650245703	3514.0	3225.0	3426.0	3596.0	3723.0	3637.065448377338	4.840934111790236	1393.1441317120475	1.854274839308736	3615.431080655325	3613.0	3459.0	3545.0	3686.0	3780.0	5988.0	3674.46439628483	3569.5	1986.0	2614.15	3262.5	3993.5	5086.349999999999	9494816.0	0.0	0.0	0.0	0.0	0.0	0.0	0.0	0.0	0.0	0.0	0.0	0.0	0.0	0.0	0.0
exp1	Position_2	78	30	30.0	0.5	0.0083333333333333	0.2339184092280189	71380.99999999955	-171466.00000000047	3497.484650245703	3514.0	3225.0	3426.0	3596.0	3723.0	648.3523196680562	0.8629569374781828	-1557.4225472353137	-2.0729294103702025	3615.431080655325	3613.0	3459.0	3545.0	3686.0	3780.0	6870.0	3543.0994700366896	3469.0	1895.0	2227.0	3088.0	3961.0	5194.4	8691223.0	0.0	0.0	0.0	0.0	0.0	0.0	0.0	0.0	0.0	0.0	0.0	0.0	0.0	0.0	0.0
exp1	Position_2	79	30	30.0	0.5	0.0083333333333333	0.1571566618226173	245803.00000000035	62059.00000000035	3497.484650245703	3514.0	3225.0	3426.0	3596.0	3723.0	3695.613985212417	4.918862214317726	933.0484506222394	1.241887487778201	3615.431080655325	3613.0	3459.0	3545.0	3686.0	3780.0	5631.0	3646.4369612068967	3646.0	1853.0	2644.5	3336.75	3934.5	4678.5	6767787.0	0.0	0.0	0.0	0.0	0.0	0.0	0.0	0.0	0.0	0.0	0.0	0.0	0.0	0.0	0.0
exp1	Position_2	81	30	30.0	0.5	0.0083333333333333	0.2673055001053011	475124.99999999977	226634.9999999998	3497.484650245703	3514.0	3225.0	3426.0	3596.0	3723.0	4232.453618377669	5.633395766060677	2018.8837164978115	2.687134226658587	3615.431080655325	3613.0	3459.0	3545.0	3686.0	3780.0	7570.0	3703.292828685259	3569.0	1983.0	2302.8	3159.25	4041.75	5931.749999999998	9295265.0	0.0	0.0	0.0	0.0	0.0	0.0	0.0	0.0	0.0	0.0	0.0	0.0	0.0	0.0	0.0
exp1	Position_2	82	30	30.0	0.5	0.0083333333333333	0.1322512515309965	259447.00000000032	103126.00000000032	3497.484650245703	3514.0	3225.0	3426.0	3596.0	3723.0	4801.250703143308	6.390464685883742	1908.4197543712503	2.5401066930681337	3615.431080655325	3613.0	3459.0	3545.0	3686.0	3780.0	5775.0	3678.310956301457	3636.0	2277.0	2893.0	3420.5	3868.0	4557.9	5808053.0	0.0	0.0	0.0	0.0	0.0	0.0	0.0	0.0	0.0	0.0	0.0	0.0	0.0	0.0	0.0
exp1	Position_2	84	30	30.0	0.5	0.0083333333333333	0.217813032885948	8854.999999999662	-167761.00000000035	3497.484650245703	3514.0	3225.0	3426.0	3596.0	3723.0	131.43649986600477	0.1749419813216523	-2490.1093906292167	-3.314335598927487	3615.431080655325	3613.0	3459.0	3545.0	3686.0	3780.0	6887.0	3518.9635650224213	3502.0	1981.0	2263.0	3120.75	3877.25	4843.85	6277831.0	0.0	0.0	0.0	0.0	0.0	0.0	0.0	0.0	0.0	0.0	0.0	0.0	0.0	0.0	0.0
exp1	Position_2	87	30	30.0	0.5	0.0083333333333333	0.182990520862376	240012.9999999997	12114.99999999972	3497.484650245703	3514.0	3225.0	3426.0	3596.0	3723.0	2529.191387063705	3.3663537361817912	127.66455839590402	0.1699215272249482	3615.431080655325	3613.0	3459.0	3545.0	3686.0	3780.0	5991.0	3618.2628149435272	3616.0	1562.0	2406.15	3314.25	3979.75	4757.9	8329241.0	0.0	0.0	0.0	0.0	0.0	0.0	0.0	0.0	0.0	0.0	0.0	0.0	0.0	0.0	0.0
exp1	Position_2	88	30	30.0	0.5	0.0083333333333333	0.1891083190934288	471230.99999999953	252638.9999999996	3497.484650245703	3514.0	3225.0	3426.0	3596.0	3723.0	4871.316946738598	6.4837228561090745	2611.637693842493	3.4760897705043576	3615.431080655325	3613.0	3459.0	3545.0	3686.0	3780.0	6104.0	3727.4198369565215	3698.5	1868.0	2542.0	3363.0	4067.0	5031.0	8230143.0	0.0	0.0	0.0	0.0	0.0	0.0	0.0	0.0	0.0	0.0	0.0	0.0	0.0	0.0	0.0
exp1	Position_2	90	30	30.0	0.5	0.0083333333333333	0.1884424910891336	312050.9999999998	120386.99999999984	3497.484650245703	3514.0	3225.0	3426.0	3596.0	3723.0	4147.630976599728	5.5204968298542365	1600.1257819392058	2.129767415761082	3615.431080655325	3613.0	3459.0	3545.0	3686.0	3780.0	6223.0	3675.183367768595	3622.0	1994.0	2534.75	3307.0	3941.0	4934.0	7115155.0	0.0	0.0	0.0	0.0	0.0	0.0	0.0	0.0	0.0	0.0	0.0	0.0	0.0	0.0	0.0
exp1	Position_2	91	30	30.0	0.5	0.0083333333333333	0.1323755448348787	322073.99999999994	147437.99999999997	3497.484650245703	3514.0	3225.0	3426.0	3596.0	3723.0	4834.177070834837	6.434289681281167	2212.974033823738	2.945468439019395	3615.431080655325	3613.0	3459.0	3545.0	3686.0	3780.0	5653.0	3696.581632653061	3676.5	2047.0	2868.15	3425.75	3991.0	4505.099999999999	6520770.0	0.0	0.0	0.0	0.0	0.0	0.0	0.0	0.0	0.0	0.0	0.0	0.0	0.0	0.0	0.0
exp1	Position_2	92	30	30.0	0.5	0.0083333333333333	0.1813640320769347	301817.9999999999	150050.99999999988	3497.484650245703	3514.0	3225.0	3426.0	3596.0	3723.0	5464.134181841275	7.272762596030736	2716.5337989101536	3.6157064863494144	3615.431080655325	3613.0	3459.0	3545.0	3686.0	3780.0	6152.0	3710.880626223092	3654.0	2245.0	2542.4	3350.0	3982.0	4999.9999999999945	5688780.0	0.0	0.0	0.0	0.0	0.0	0.0	0.0	0.0	0.0	0.0	0.0	0.0	0.0	0.0	0.0
exp1	Position_2	93	30	30.0	0.5	0.0083333333333333	0.1932323232146082	675841.0	514372.00000000006	3497.484650245703	3514.0	3225.0	3426.0	3596.0	3723.0	11186.634713818345	14.889410804092211	8513.972474318914	11.332097363318471	3615.431080655325	3613.0	3459.0	3545.0	3686.0	3780.0	7782.0	3928.3721643163694	3764.0	2463.0	3063.5	3453.5	4196.5	5338.0	6407175.0	0.0	0.0	0.0	0.0	0.0	0.0	0.0	0.0	0.0	0.0	0.0	0.0	0.0	0.0	0.0
exp1	Position_2	98	30	30.0	0.5	0.0083333333333333	0.1929228552332154	105857.9999999995	-123624.0000000005	3497.484650245703	3514.0	3225.0	3426.0	3596.0	3723.0	1115.735813511446	1.4850443677837344	-1302.988193707988	-1.734277285825332	3615.431080655325	3613.0	3459.0	3545.0	3686.0	3780.0	6523.0	3559.6678170836926	3541.0	1581.0	2455.85	3188.75	3903.0	4594.900000000001	8251310.0	0.0	0.0	0.0	0.0	0.0	0.0	0.0	0.0	0.0	0.0	0.0	0.0	0.0	0.0	0.0
exp1	Position_2	103	30	30.0	0.5	0.0083333333333333	0.2393889927691707	348102.99999999977	95454.9999999998	3497.484650245703	3514.0	3225.0	3426.0	3596.0	3723.0	3085.681750434668	4.107042409828543	846.1396525963314	1.126211877605717	3615.431080655325	3613.0	3459.0	3545.0	3686.0	3780.0	6251.0	3650.403996865204	3577.0	2052.0	2283.0	3165.25	4050.5	5452.399999999998	9315831.0	0.0	0.0	0.0	0.0	0.0	0.0	0.0	0.0	0.0	0.0	0.0	0.0	0.0	0.0	0.0
exp1	Position_2	108	30	30.0	0.5	0.0083333333333333	0.1577491000737782	473186.9999999999	301916.9999999999	3497.484650245703	3514.0	3225.0	3426.0	3596.0	3723.0	7342.318546486457	9.772625985373477	4684.766886240644	6.235424725586297	3615.431080655325	3613.0	3459.0	3545.0	3686.0	3780.0	6345.0	3787.5184971098265	3696.0	2335.0	2973.9	3449.25	4028.0	4961.1	6552407.0	0.0	0.0	0.0	0.0	0.0	0.0	0.0	0.0	0.0	0.0	0.0	0.0	0.0	0.0	0.0
exp1	Position_2	109	30	30.0	0.5	0.0083333333333333	0.1806344310579955	314974.9999999996	124795.9999999996	3497.484650245703	3514.0	3225.0	3426.0	3596.0	3723.0	3897.453680226165	5.1875108483810255	1544.2070941424035	2.055339642303539	3615.431080655325	3613.0	3459.0	3545.0	3686.0	3780.0	5932.0	3677.964081207704	3592.0	2356.0	2717.0	3286.0	3960.0	5041.0	7065369.0	0.0	0.0	0.0	0.0	0.0	0.0	0.0	0.0	0.0	0.0	0.0	0.0	0.0	0.0	0.0
exp1	Position_2	112	30	30.0	0.5	0.0083333333333333	0.1376174919400574	460690.9999999999	322288.9999999999	3497.484650245703	3514.0	3225.0	3426.0	3596.0	3723.0	10041.87248674102	13.365732279852296	7025.066784198684	9.350363889768447	3615.431080655325	3613.0	3459.0	3545.0	3686.0	3780.0	5623.0	3843.535765379113	3787.5	2299.0	3015.55	3552.75	4103.0	4800.299999999999	5373263.0	0.0	0.0	0.0	0.0	0.0	0.0	0.0	0.0	0.0	0.0	0.0	0.0	0.0	0.0	0.0
exp1	Position_2	113	30	30.0	0.5	0.0083333333333333	0.1705619328126855	162302.00000000006	1823.00000000006	3497.484650245703	3514.0	3225.0	3426.0	3596.0	3723.0	2831.82359588428	3.769157206121976	31.80746026110097	0.0423357296075253	3615.431080655325	3613.0	3459.0	3545.0	3686.0	3780.0	5550.0	3614.1246144355337	3603.0	1893.0	2525.0	3284.0	3947.0	4683.0	5858496.0	0.0	0.0	0.0	0.0	0.0	0.0	0.0	0.0	0.0	0.0	0.0	0.0	0.0	0.0	0.0
exp1	Position_2	114	30	30.0	0.5	0.0083333333333333	0.1856467848630182	290473.0000000003	155833.0000000003	3497.484650245703	3514.0	3225.0	3426.0	3596.0	3723.0	6431.645605348608	8.560520300718997	3450.450229860574	4.592549255944424	3615.431080655325	3613.0	3459.0	3545.0	3686.0	3780.0	5960.0	3727.5830882352943	3726.5	1615.0	2580.0	3361.5	4026.25	4950.05	5069513.0	0.0	0.0	0.0	0.0	0.0	0.0	0.0	0.0	0.0	0.0	0.0	0.0	0.0	0.0	0.0
exp1	Position_2	120	30	30.0	0.5	0.0083333333333333	0.2116632407487799	490191.0	278430.0	3497.484650245703	3514.0	3225.0	3426.0	3596.0	3723.0	5873.411949378836	7.81751130462323	3336.1161038565565	4.440370534233077	3615.431080655325	3613.0	3459.0	3545.0	3686.0	3780.0	6150.0	3743.1683029453015	3723.0	1773.0	2349.0	3368.5	4085.5	5278.2	8006637.0	0.0	0.0	0.0	0.0	0.0	0.0	0.0	0.0	0.0	0.0	0.0	0.0	0.0	0.0	0.0
exp1	Position_2	121	30	30.0	0.5	0.0083333333333333	0.1450507449911606	206395.0000000001	116602.00000000006	3497.484650245703	3514.0	3225.0	3426.0	3596.0	3723.0	8975.737929813291	11.94670718458149	5070.805950202716	6.749242719719815	3615.431080655325	3613.0	3459.0	3545.0	3686.0	3780.0	5293.0	3741.557883131202	3615.0	2449.0	3023.7	3395.5	3968.5	4916.4	3393593.0	0.0	0.0	0.0	0.0	0.0	0.0	0.0	0.0	0.0	0.0	0.0	0.0	0.0	0.0	0.0
exp1	Position_2	122	30	30.0	0.5	0.0083333333333333	0.1879665452443512	-114422.9999999999	-292721.9999999999	3497.484650245703	3514.0	3225.0	3426.0	3596.0	3723.0	-1746.48718502228	-2.324574443264655	-4467.941076305395	-5.94682957256248	3615.431080655325	3613.0	3459.0	3545.0	3686.0	3780.0	5556.0	3450.4669627984454	3489.0	2006.0	2257.0	3088.0	3886.0	4451.0	6214291.0	0.0	0.0	0.0	0.0	0.0	0.0	0.0	0.0	0.0	0.0	0.0	0.0	0.0	0.0	0.0
exp1	Position_2	129	30	30.0	0.5	0.0083333333333333	0.1673515822339208	321323.00000000023	181733.00000000023	3497.484650245703	3514.0	3225.0	3426.0	3596.0	3723.0	7142.090931705639	9.506123030100206	4039.404621803175	5.376447551620026	3615.431080655325	3613.0	3459.0	3545.0	3686.0	3780.0	6139.0	3741.8886524822697	3707.5	2070.0	2838.8	3312.25	4077.75	4846.0	5276063.0	0.0	0.0	0.0	0.0	0.0	0.0	0.0	0.0	0.0	0.0	0.0	0.0	0.0	0.0	0.0
exp1	Position_2	132	30	30.0	0.5	0.0083333333333333	0.2219590764417897	363613.0000000003	193927.0000000003	3497.484650245703	3514.0	3225.0	3426.0	3596.0	3723.0	5604.950532560845	7.460189158838483	2989.3079783394096	3.9787689191697537	3615.431080655325	3613.0	3459.0	3545.0	3686.0	3780.0	6153.0	3726.142940490082	3629.0	2049.0	2383.3	3256.0	4152.25	5405.15	6386609.0	0.0	0.0	0.0	0.0	0.0	0.0	0.0	0.0	0.0	0.0	0.0	0.0	0.0	0.0	0.0
exp1	Position_2	133	30	30.0	0.5	0.0083333333333333	0.202806176792483	264279.0	75585.00000000001	3497.484650245703	3514.0	3225.0	3426.0	3596.0	3723.0	3693.755387426262	4.916388420664354	1056.4308967364568	1.406109523556224	3615.431080655325	3613.0	3459.0	3545.0	3686.0	3780.0	6025.0	3652.656348373557	3642.0	1478.0	2388.75	3246.0	4072.0	4939.5	6961963.0	0.0	0.0	0.0	0.0	0.0	0.0	0.0	0.0	0.0	0.0	0.0	0.0	0.0	0.0	0.0
exp1	Position_2	135	30	30.0	0.5	0.0083333333333333	0.1587382099355467	184918.9999999998	40873.9999999998	3497.484650245703	3514.0	3225.0	3426.0	3596.0	3723.0	3802.983252056169	5.061770708486761	840.601222397608	1.1188402270112163	3615.431080655325	3613.0	3459.0	3545.0	3686.0	3780.0	5714.0	3641.092096219931	3665.0	2120.0	2469.7	3344.5	3913.5	4626.0	5297789.0	0.0	0.0	0.0	0.0	0.0	0.0	0.0	0.0	0.0	0.0	0.0	0.0	0.0	0.0	0.0
exp1	Position_2	136	30	30.0	0.5	0.0083333333333333	0.1749035951118248	139517.9999999998	-23238.00000000021	3497.484650245703	3514.0	3225.0	3426.0	3596.0	3723.0	2336.091454933884	3.1093377265169995	-389.0974156005258	-0.5178886601642999	3615.431080655325	3613.0	3459.0	3545.0	3686.0	3780.0	5929.0	3598.864963503649	3638.5	2289.0	2497.45	3248.0	3954.0	4664.349999999999	5916534.0	0.0	0.0	0.0	0.0	0.0	0.0	0.0	0.0	0.0	0.0	0.0	0.0	0.0	0.0	0.0
exp1	Position_2	137	30	30.0	0.5	0.0083333333333333	0.1716699850125453	-24780.999999999625	-266439.99999999965	3497.484650245703	3514.0	3225.0	3426.0	3596.0	3723.0	-248.3079531999165	-0.3304978857090889	-2669.7538860654	-3.553442422353047	3615.431080655325	3613.0	3459.0	3545.0	3686.0	3780.0	5709.0	3503.8480131093816	3615.0	1708.0	2395.0	3159.0	3870.0	4376.0	8552893.0	0.0	0.0	0.0	0.0	0.0	0.0	0.0	0.0	0.0	0.0	0.0	0.0	0.0	0.0	0.0
exp1	Position_2	144	30	30.0	0.5	0.0083333333333333	0.159109902688748	169932.0	641.9999999999891	3497.484650245703	3514.0	3225.0	3426.0	3596.0	3723.0	2800.867785984819	3.7279550231457934	10.581627466293712	0.0140841461576369	3615.431080655325	3613.0	3459.0	3545.0	3686.0	3780.0	5925.0	3613.375438596491	3669.0	1663.0	2515.7	3427.0	3899.75	4406.249999999999	6178872.0	0.0	0.0	0.0	0.0	0.0	0.0	0.0	0.0	0.0	0.0	0.0	0.0	0.0	0.0	0.0
exp1	Position_2	156	30	30.0	0.5	0.0083333333333333	0.1371645596455266	179099.00000000003	29114.000000000025	3497.484650245703	3514.0	3225.0	3426.0	3596.0	3723.0	3289.394964302049	4.378184697486027	534.7179213211125	0.7117095532784006	3615.431080655325	3613.0	3459.0	3545.0	3686.0	3780.0	5153.0	3632.217161716172	3669.0	2219.0	2729.8	3311.5	3925.5	4428.7	5502809.0	0.0	0.0	0.0	0.0	0.0	0.0	0.0	0.0	0.0	0.0	0.0	0.0	0.0	0.0	0.0
exp1	Position_2	157	30	30.0	0.5	0.0083333333333333	0.1552457057027691	82378.9999999997	-104632.0000000003	3497.484650245703	3514.0	3225.0	3426.0	3596.0	3723.0	1264.6196815857325	1.6832087961906097	-1606.2307933293584	-2.137893185921376	3615.431080655325	3613.0	3459.0	3545.0	3686.0	3780.0	5499.0	3557.6098464796187	3617.0	1678.0	2458.4	3343.0	3868.0	4341.6	6720325.0	0.0	0.0	0.0	0.0	0.0	0.0	0.0	0.0	0.0	0.0	0.0	0.0	0.0	0.0	0.0
exp1	Position_2	158	30	30.0	0.5	0.0083333333333333	0.1897597927708006	71270.99999999977	-34065.00000000023	3497.484650245703	3514.0	3225.0	3426.0	3596.0	3723.0	2284.6162939347983	3.0408242872272164	-1091.965232042341	-1.4534057238483558	3615.431080655325	3613.0	3459.0	3545.0	3686.0	3780.0	5600.0	3580.9840225563908	3545.0	1724.0	2473.2	3179.25	3901.5	4938.499999999999	3810167.0	0.0	0.0	0.0	0.0	0.0	0.0	0.0	0.0	0.0	0.0	0.0	0.0	0.0	0.0	0.0
exp1	Position_2	159	30	30.0	0.5	0.0083333333333333	0.1751310330185918	498180.9999999996	282954.9999999996	3497.484650245703	3514.0	3225.0	3426.0	3596.0	3723.0	5550.798880875016	7.388113310444646	3152.72219803242	4.196273245581151	3615.431080655325	3613.0	3459.0	3545.0	3686.0	3780.0	7129.0	3743.1540938362464	3669.0	1982.0	2697.0	3387.0	4053.0	4938.049999999999	8137617.0	0.0	0.0	0.0	0.0	0.0	0.0	0.0	0.0	0.0	0.0	0.0	0.0	0.0	0.0	0.0
exp1	Position_2	160	30	30.0	0.5	0.0083333333333333	0.139864735167344	159012.99999999985	-27800.000000000186	3497.484650245703	3514.0	3225.0	3426.0	3596.0	3723.0	2259.411861163212	3.0072771872082344	-395.0095258899447	-0.5257576789595162	3615.431080655325	3613.0	3459.0	3545.0	3686.0	3780.0	5528.0	3598.267620561738	3555.0	1841.0	2754.3	3341.5	3862.5	4463.699999999998	6789931.0	0.0	0.0	0.0	0.0	0.0	0.0	0.0	0.0	0.0	0.0	0.0	0.0	0.0	0.0	0.0
exp1	Position_2	161	30	30.0	0.5	0.0083333333333333	0.2049530978330326	372797.0000000002	240236.0000000002	3497.484650245703	3514.0	3225.0	3426.0	3596.0	3723.0	8578.661531563845	11.418198498511476	5528.218659744504	7.358059036119935	3615.431080655325	3613.0	3459.0	3545.0	3686.0	3780.0	6402.0	3792.414488424197	3838.0	1975.0	2624.8	3248.0	4115.0	5315.199999999998	5078043.0	0.0	0.0	0.0	0.0	0.0	0.0	0.0	0.0	0.0	0.0	0.0	0.0	0.0	0.0	0.0
exp1	Position_2	168	30	30.0	0.5	0.0083333333333333	0.1800780999972736	528598.0	353466.99999999994	3497.484650245703	3514.0	3225.0	3426.0	3596.0	3723.0	8186.658478712402	10.896442435166206	5474.318125484841	7.286317425020322	3615.431080655325	3613.0	3459.0	3545.0	3686.0	3780.0	6292.0	3812.8117580554	3761.0	1779.0	2654.2000000000003	3505.0	4066.0	5151.199999999999	6744864.0	0.0	0.0	0.0	0.0	0.0	0.0	0.0	0.0	0.0	0.0	0.0	0.0	0.0	0.0	0.0
exp1	Position_2	173	30	30.0	0.5	0.0083333333333333	0.1936604429684211	130628.99999999978	-14208.000000000216	3497.484650245703	3514.0	3225.0	3426.0	3596.0	3723.0	2408.604718125566	3.205852879825128	-261.97441483230074	-0.3486879461417922	3615.431080655325	3613.0	3459.0	3545.0	3686.0	3780.0	6019.0	3603.288448393712	3617.0	2041.0	2384.3	3219.0	3942.5	4863.799999999999	5271611.0	0.0	0.0	0.0	0.0	0.0	0.0	0.0	0.0	0.0	0.0	0.0	0.0	0.0	0.0	0.0
exp1	Position_2	174	30	30.0	0.5	0.0083333333333333	0.1885086597555142	313260.0000000001	212379.0000000001	3497.484650245703	3514.0	3225.0	3426.0	3596.0	3723.0	10757.749847304043	14.318565046761684	7293.367026816657	9.707471512692967	3615.431080655325	3613.0	3459.0	3545.0	3686.0	3780.0	6013.0	3821.4190382728166	3681.0	2345.0	2677.8	3442.5	4113.5	5289.699999999999	3894026.0	0.0	0.0	0.0	0.0	0.0	0.0	0.0	0.0	0.0	0.0	0.0	0.0	0.0	0.0	0.0
exp1	Position_2	180	30	30.0	0.5	0.0083333333333333	0.1337273151822566	155217.00000000003	66315.00000000003	3497.484650245703	3514.0	3225.0	3426.0	3596.0	3723.0	6486.0405092199	8.632919917771686	2771.0996628521216	3.6883336512561735	3615.431080655325	3613.0	3459.0	3545.0	3686.0	3780.0	5583.0	3686.847438752784	3645.0	2344.0	2920.2	3430.25	3861.5	4722.9	3310789.0	0.0	0.0	0.0	0.0	0.0	0.0	0.0	0.0	0.0	0.0	0.0	0.0	0.0	0.0	0.0
exp1	Position_2	181	30	30.0	0.5	0.0083333333333333	0.1673490248126195	430753.0000000002	314032.0000000002	3497.484650245703	3514.0	3225.0	3426.0	3596.0	3723.0	11684.401415926468	15.551938284598128	8518.282972947887	11.337834636993636	3615.431080655325	3613.0	3459.0	3545.0	3686.0	3780.0	6608.0	3879.354537743851	3760.0	2429.0	3123.6	3494.5	4114.5	5279.299999999999	4573759.0	0.0	0.0	0.0	0.0	0.0	0.0	0.0	0.0	0.0	0.0	0.0	0.0	0.0	0.0	0.0
exp1	Position_2	182	30	30.0	0.5	0.0083333333333333	0.1065939115809528	132587.00000000012	16163.000000000102	3497.484650245703	3514.0	3225.0	3426.0	3596.0	3723.0	3695.0324808749992	4.918088232044624	450.4424263946159	0.5995388695312337	3615.431080655325	3613.0	3459.0	3545.0	3686.0	3780.0	4819.0	3626.744047619048	3617.0	2369.0	2872.0	3433.75	3845.25	4271.0	4265051.0	0.0	0.0	0.0	0.0	0.0	0.0	0.0	0.0	0.0	0.0	0.0	0.0	0.0	0.0	0.0
exp1	Position_2	183	30	30.0	0.5	0.0083333333333333	0.1715599783813694	-99748.00000000032	-248347.00000000035	3497.484650245703	3514.0	3225.0	3426.0	3596.0	3723.0	-1894.87681967309	-2.5220810469848827	-4717.758486740105	-6.27933654585108	3615.431080655325	3613.0	3459.0	3545.0	3686.0	3780.0	5542.0	3447.5456362425048	3476.0	1889.0	2427.0	3120.0	3768.0	4402.0	5174766.0	0.0	0.0	0.0	0.0	0.0	0.0	0.0	0.0	0.0	0.0	0.0	0.0	0.0	0.0	0.0
exp1	Position_2	184	30	30.0	0.5	0.0083333333333333	0.184247443517347	110732.99999999984	-17076.000000000175	3497.484650245703	3514.0	3225.0	3426.0	3596.0	3723.0	2523.0612207768977	3.358194484854051	-389.0781736789107	-0.5178630491666301	3615.431080655325	3613.0	3459.0	3545.0	3686.0	3780.0	6530.0	3599.77304415182	3563.0	2273.0	2502.0	3313.0	3862.5	4643.0	4647307.0	0.0	0.0	0.0	0.0	0.0	0.0	0.0	0.0	0.0	0.0	0.0	0.0	0.0	0.0	0.0
exp1	Position_2	185	30	30.0	0.5	0.0083333333333333	0.1521981837469113	345136.00000000006	291082.00000000006	3497.484650245703	3514.0	3225.0	3426.0	3596.0	3723.0	30175.93469700061	40.16416908170782	25449.884751148336	33.87379660377844	3615.431080655325	3613.0	3459.0	3545.0	3686.0	3780.0	5459.0	4146.117216117216	4214.5	2780.0	3051.25	3651.25	4570.0	5176.75	2263780.0	0.0	0.0	0.0	0.0	0.0	0.0	0.0	0.0	0.0	0.0	0.0	0.0	0.0	0.0	0.0
exp1	Position_2	186	30	30.0	0.5	0.0083333333333333	0.1138046950591369	349264.9999999999	253927.9999999999	3497.484650245703	3514.0	3225.0	3426.0	3596.0	3723.0	12693.669026276835	16.895273473974466	9228.746048142311	12.283460990077415	3615.431080655325	3613.0	3459.0	3545.0	3686.0	3780.0	5988.0	3876.684319833853	3833.0	2700.0	3149.1	3649.5	4092.5	4614.7	3733247.0	0.0	0.0	0.0	0.0	0.0	0.0	0.0	0.0	0.0	0.0	0.0	0.0	0.0	0.0	0.0
exp1	Position_2	191	30	30.0	0.5	0.0083333333333333	0.1272629007322511	39910.99999999988	-31864.000000000124	3497.484650245703	3514.0	3225.0	3426.0	3596.0	3723.0	2226.754252879665	2.963809910582834	-1777.7880161799535	-2.3662358495355185	3615.431080655325	3613.0	3459.0	3545.0	3686.0	3780.0	5273.0	3569.0496551724136	3580.0	2483.0	2770.2	3261.0	3907.0	4215.2	2587561.0	0.0	0.0	0.0	0.0	0.0	0.0	0.0	0.0	0.0	0.0	0.0	0.0	0.0	0.0	0.0
exp1	Position_2	197	30	30.0	0.5	0.0083333333333333	0.1949065308295606	587047.9999999999	450625.9999999999	3497.484650245703	3514.0	3225.0	3426.0	3596.0	3723.0	13010.469131423504	17.31693441392468	9987.012412642318	13.292713521226924	3615.431080655325	3613.0	3459.0	3545.0	3686.0	3780.0	6828.0	3940.0145137880986	3878.5	2228.0	2838.85	3525.5	4229.75	5517.45	5429340.0	0.0	0.0	0.0	0.0	0.0	0.0	0.0	0.0	0.0	0.0	0.0	0.0	0.0	0.0	0.0
exp1	Position_2	199	30	30.0	0.5	0.0083333333333333	0.2014363159664569	197839.00000000003	92899.00000000004	3497.484650245703	3514.0	3225.0	3426.0	3596.0	3723.0	6020.345090144991	8.013079314982983	2826.9655554737924	3.7626911543356174	3615.431080655325	3613.0	3459.0	3545.0	3686.0	3780.0	5759.0	3700.640566037736	3583.5	1892.0	2471.85	3267.0	4182.25	5118.1	3922679.0	0.0	0.0	0.0	0.0	0.0	0.0	0.0	0.0	0.0	0.0	0.0	0.0	0.0	0.0	0.0
exp1	Position_2	205	30	30.0	0.5	0.0083333333333333	0.1545811223173478	-116584.99999999994	-166480.99999999994	3497.484650245703	3514.0	3225.0	3426.0	3596.0	3723.0	-11111.84829193616	-14.789870076567029	-15867.492520391335	-21.11963254464087	3615.431080655325	3613.0	3459.0	3545.0	3686.0	3780.0	4313.0	3282.680555555556	3368.5	1969.0	2256.8	3016.75	3655.5	3958.85	1654471.0	0.0	0.0	0.0	0.0	0.0	0.0	0.0	0.0	0.0	0.0	0.0	0.0	0.0	0.0	0.0
exp1	Position_2	209	30	30.0	0.5	0.0083333333333333	0.1154571385252533	77851.00000000022	-31642.99999999977	3497.484650245703	3514.0	3225.0	3426.0	3596.0	3723.0	2207.933201749873	2.938759091529081	-897.4275256961446	-1.1944760367015683	3615.431080655325	3613.0	3459.0	3545.0	3686.0	3780.0	4898.0	3584.389692585896	3585.0	2438.0	2896.25	3327.25	3815.0	4373.25	3964335.0	0.0	0.0	0.0	0.0	0.0	0.0	0.0	0.0	0.0	0.0	0.0	0.0	0.0	0.0	0.0
exp1	Position_2	210	30	30.0	0.5	0.0083333333333333	0.1100913829935263	31867.0	-16841.000000000007	3497.484650245703	3514.0	3225.0	3426.0	3596.0	3723.0	3247.151953625087	4.321959250274991	-1716.0475115636905	-2.284059237891272	3615.431080655325	3613.0	3459.0	3545.0	3686.0	3780.0	4625.0	3578.770325203252	3632.5	2218.0	2995.55	3266.75	3851.5	4203.45	1760755.0	0.0	0.0	0.0	0.0	0.0	0.0	0.0	0.0	0.0	0.0	0.0	0.0	0.0	0.0	0.0
exp1	Position_2	213	30	30.0	0.5	0.0083333333333333	0.1230768549405082	110524.00000000006	22612.000000000065	3497.484650245703	3514.0	3225.0	3426.0	3596.0	3723.0	4398.027586717536	5.85377471792104	899.7882793859899	1.1976181998627524	3615.431080655325	3613.0	3459.0	3545.0	3686.0	3780.0	5017.0	3638.463963963964	3657.5	2375.0	2887.75	3324.0	3971.0	4349.9	3230956.0	0.0	0.0	0.0	0.0	0.0	0.0	0.0	0.0	0.0	0.0	0.0	0.0	0.0	0.0	0.0
exp1	Position_2	216	30	30.0	0.5	0.0083333333333333	0.2054555720037921	282743.0000000001	239282.0000000001	3497.484650245703	3514.0	3225.0	3426.0	3596.0	3723.0	32765.04487786144	43.61027473243357	27728.663374387488	36.90685095130974	3615.431080655325	3613.0	3459.0	3545.0	3686.0	3780.0	6338.0	4158.061503416857	4020.0	2722.0	2960.0	3528.5	4719.5	5901.799999999997	1825389.0	0.0	0.0	0.0	0.0	0.0	0.0	0.0	0.0	0.0	0.0	0.0	0.0	0.0	0.0	0.0
exp1	Position_2	217	30	30.0	0.5	0.0083333333333333	0.1769047446375998	-6371.999999999921	-108341.99999999993	3497.484650245703	3514.0	3225.0	3426.0	3596.0	3723.0	-205.95429891060687	-0.2741251718500178	-3501.804873285192	-4.66090228634259	3615.431080655325	3613.0	3459.0	3545.0	3686.0	3780.0	5516.0	3507.81359223301	3507.5	1691.0	2408.0	3124.25	3848.75	4516.55	3613048.0	0.0	0.0	0.0	0.0	0.0	0.0	0.0	0.0	0.0	0.0	0.0	0.0	0.0	0.0	0.0
exp1	Position_2	1	31	31.0	0.5166666666666667	0.0086111111111111	0.1632972580249206	558786.9999999998	295248.9999999997	3499.803574486794	3511.0	3133.0	3417.0	3597.0	3742.0	4634.468413904847	6.168477458907351	2448.736575362332	3.259268381807264	3612.074157214871	3610.0	3455.0	3542.0	3682.0	3776.0	6701.0	3720.912471825695	3625.0	2086.0	2920.1	3394.0	3950.75	4836.149999999997	9905069.0	0.0	0.0	0.0	0.0	0.0	0.0	0.0	0.0	0.0	0.0	0.0	0.0	0.0	0.0	0.0
exp1	Position_2	2	31	31.0	0.5166666666666667	0.0086111111111111	0.1213845076758659	88075.0000000004	-151009.99999999962	3499.803574486794	3511.0	3133.0	3417.0	3597.0	3742.0	863.1176970903193	1.1488096548272149	-1479.8683330980211	-1.969704751353466	3612.074157214871	3610.0	3455.0	3542.0	3682.0	3776.0	5648.0	3547.4699792960664	3493.0	2010.0	2865.1	3313.0	3788.5	4259.399999999998	8567140.0	0.0	0.0	0.0	0.0	0.0	0.0	0.0	0.0	0.0	0.0	0.0	0.0	0.0	0.0	0.0
exp1	Position_2	4	31	31.0	0.5166666666666667	0.0086111111111111	0.1173693245529584	429551.9999999997	178487.9999999997	3499.803574486794	3511.0	3133.0	3417.0	3597.0	3742.0	4050.14812030844	5.390747148130533	1682.9227606846482	2.2399701944712667	3612.074157214871	3610.0	3455.0	3542.0	3682.0	3776.0	5828.0	3680.381703470032	3675.0	2171.0	2958.0	3418.0	3953.0	4324.25	9333448.0	0.0	0.0	0.0	0.0	0.0	0.0	0.0	0.0	0.0	0.0	0.0	0.0	0.0	0.0	0.0
exp1	Position_2	6	31	31.0	0.5166666666666667	0.0086111111111111	0.1355012745262714	406139.00000000006	166064.00000000006	3499.803574486794	3511.0	3133.0	3417.0	3597.0	3742.0	3945.719512107218	5.251752670614708	1613.3441138589824	2.1473610155463057	3612.074157214871	3610.0	3455.0	3542.0	3682.0	3776.0	5907.0	3678.48	3641.0	2097.0	2946.0	3395.0	3912.0	4556.599999999999	8920314.0	0.0	0.0	0.0	0.0	0.0	0.0	0.0	0.0	0.0	0.0	0.0	0.0	0.0	0.0	0.0
exp1	Position_2	8	31	31.0	0.5166666666666667	0.0086111111111111	0.1710296046505803	440094.00000000047	200811.0000000005	3499.803574486794	3511.0	3133.0	3417.0	3597.0	3742.0	4392.536368258369	5.84646590615189	2004.2754971581808	2.667690686717539	3612.074157214871	3610.0	3455.0	3542.0	3682.0	3776.0	6419.0	3693.082747207282	3602.0	2078.0	2871.2	3303.0	4021.0	4832.199999999997	8926181.0	0.0	0.0	0.0	0.0	0.0	0.0	0.0	0.0	0.0	0.0	0.0	0.0	0.0	0.0	0.0
exp1	Position_2	11	31	31.0	0.5166666666666667	0.0086111111111111	0.1272033070909129	264241.9999999997	26542.99999999968	3499.803574486794	3511.0	3133.0	3417.0	3597.0	3742.0	2595.9794210484188	3.4552486094154453	260.76506298350535	0.3470782988310456	3612.074157214871	3610.0	3455.0	3542.0	3682.0	3776.0	5277.0	3621.054977092878	3642.0	2065.0	2696.0	3390.0	3881.0	4337.0	8694153.0	0.0	0.0	0.0	0.0	0.0	0.0	0.0	0.0	0.0	0.0	0.0	0.0	0.0	0.0	0.0
exp1	Position_2	12	31	31.0	0.5166666666666667	0.0086111111111111	0.1484024851168033	183196.00000000044	-50542.99999999958	3499.803574486794	3511.0	3133.0	3417.0	3597.0	3742.0	1888.7683019820904	2.5139506099381626	-521.1031697585088	-0.6935883189485752	3612.074157214871	3610.0	3455.0	3542.0	3682.0	3776.0	5818.0	3588.5925455315546	3543.0	2004.0	2662.0	3288.0	3895.0	4470.0	8472667.0	0.0	0.0	0.0	0.0	0.0	0.0	0.0	0.0	0.0	0.0	0.0	0.0	0.0	0.0	0.0
exp1	Position_2	14	31	31.0	0.5166666666666667	0.0086111111111111	0.1849125913816576	501130.99999999953	232345.9999999995	3499.803574486794	3511.0	3133.0	3417.0	3597.0	3742.0	4253.658560590171	5.661619544145517	1972.1800326040152	2.624971623395944	3612.074157214871	3610.0	3455.0	3542.0	3682.0	3776.0	6225.0	3695.578637200737	3575.0	1862.0	2742.1	3284.0	3986.5	5135.499999999996	10033496.0	0.0	0.0	0.0	0.0	0.0	0.0	0.0	0.0	0.0	0.0	0.0	0.0	0.0	0.0	0.0
exp1	Position_2	15	31	31.0	0.5166666666666667	0.0086111111111111	0.1395979782428834	477170.0	251054.0	3499.803574486794	3511.0	3133.0	3417.0	3597.0	3742.0	4979.991543192965	6.628368743989836	2620.1286687863167	3.487391258154587	3612.074157214871	3610.0	3455.0	3542.0	3682.0	3776.0	5913.0	3719.918563922942	3705.0	2200.0	2868.6	3429.75	4041.0	4596.549999999999	8496294.0	0.0	0.0	0.0	0.0	0.0	0.0	0.0	0.0	0.0	0.0	0.0	0.0	0.0	0.0	0.0
exp1	Position_2	17	31	31.0	0.5166666666666667	0.0086111111111111	0.136024423977034	250553.0000000004	36119.00000000038	3499.803574486794	3511.0	3133.0	3417.0	3597.0	3742.0	2815.910984696839	3.747977520631492	405.9336302349844	0.5402976618427642	3612.074157214871	3610.0	3455.0	3542.0	3682.0	3776.0	5905.0	3626.6754385964914	3651.5	2240.0	2589.5	3434.0	3915.0	4239.75	7855379.0	0.0	0.0	0.0	0.0	0.0	0.0	0.0	0.0	0.0	0.0	0.0	0.0	0.0	0.0	0.0
exp1	Position_2	18	31	31.0	0.5166666666666667	0.0086111111111111	0.1839268538398242	698788.0000000001	471088.0000000001	3499.803574486794	3511.0	3133.0	3417.0	3597.0	3742.0	7185.050218806233	9.563301841231096	4843.80232270301	6.447100891517705	3612.074157214871	3610.0	3455.0	3542.0	3682.0	3776.0	6384.0	3814.8208695652174	3658.0	2218.0	2995.95	3380.0	4006.0	5476.499999999997	8774088.0	0.0	0.0	0.0	0.0	0.0	0.0	0.0	0.0	0.0	0.0	0.0	0.0	0.0	0.0	0.0
exp1	Position_2	19	31	31.0	0.5166666666666667	0.0086111111111111	0.1989614719105097	509512.0	286366.0	3499.803574486794	3511.0	3133.0	3417.0	3597.0	3742.0	5527.531229011152	7.357144065813843	3106.6923015100874	4.135007453309926	3612.074157214871	3610.0	3455.0	3542.0	3682.0	3776.0	6418.0	3737.047914818101	3600.0	1964.0	2675.3	3342.25	3942.0	5523.7	8423306.0	0.0	0.0	0.0	0.0	0.0	0.0	0.0	0.0	0.0	0.0	0.0	0.0	0.0	0.0	0.0
exp1	Position_2	21	31	31.0	0.5166666666666667	0.0086111111111111	0.1587803732559561	460530.9999999995	221940.99999999948	3499.803574486794	3511.0	3133.0	3417.0	3597.0	3742.0	4629.574392931334	6.161963516991605	2231.1035963736904	2.9695988867733814	3612.074157214871	3610.0	3455.0	3542.0	3682.0	3776.0	6119.0	3702.091701244813	3656.0	2155.0	2760.45	3417.0	3902.0	4885.299999999998	8922041.0	0.0	0.0	0.0	0.0	0.0	0.0	0.0	0.0	0.0	0.0	0.0	0.0	0.0	0.0	0.0
exp1	Position_2	26	31	31.0	0.5166666666666667	0.0086111111111111	0.0968740425144256	349602.9999999997	139623.99999999968	3499.803574486794	3511.0	3133.0	3417.0	3597.0	3742.0	4124.097867501925	5.489174261645061	1647.0769434246502	2.192259411698209	3612.074157214871	3610.0	3455.0	3542.0	3682.0	3776.0	4928.0	3675.8293257897217	3687.0	2336.0	3068.0	3467.0	3903.0	4229.0	7796434.0	0.0	0.0	0.0	0.0	0.0	0.0	0.0	0.0	0.0	0.0	0.0	0.0	0.0	0.0	0.0
exp1	Position_2	27	31	31.0	0.5166666666666667	0.0086111111111111	0.1100194037389354	155543.99999999968	-60969.00000000031	3499.803574486794	3511.0	3133.0	3417.0	3597.0	3742.0	1756.7312195934578	2.338209253278892	-688.590660696615	-0.9165141693871948	3612.074157214871	3610.0	3455.0	3542.0	3682.0	3776.0	5223.0	3582.122085048011	3578.0	2363.0	2905.3	3372.0	3786.5	4192.799999999999	7834101.0	0.0	0.0	0.0	0.0	0.0	0.0	0.0	0.0	0.0	0.0	0.0	0.0	0.0	0.0	0.0
exp1	Position_2	28	31	31.0	0.5166666666666667	0.0086111111111111	0.1708884407369969	271111.00000000006	59350.00000000007	3499.803574486794	3511.0	3133.0	3417.0	3597.0	3742.0	2907.2442244197337	3.869542062702665	636.436532340301	0.8470970245449406	3612.074157214871	3610.0	3455.0	3542.0	3682.0	3776.0	6434.0	3637.746610565685	3623.0	2007.0	2535.8	3347.5	3918.0	4764.299999999999	7781140.0	0.0	0.0	0.0	0.0	0.0	0.0	0.0	0.0	0.0	0.0	0.0	0.0	0.0	0.0	0.0
exp1	Position_2	29	31	31.0	0.5166666666666667	0.0086111111111111	0.1809509359252308	27374.0	-175378.0	3499.803574486794	3511.0	3133.0	3417.0	3597.0	3742.0	329.16199317729263	0.4381146129189764	-2108.85409656781	-2.806884802531755	3612.074157214871	3610.0	3455.0	3542.0	3682.0	3776.0	6188.0	3524.3662109375	3613.0	1885.0	2330.0	3171.25	3894.0	4529.199999999999	7217902.0	0.0	0.0	0.0	0.0	0.0	0.0	0.0	0.0	0.0	0.0	0.0	0.0	0.0	0.0	0.0
exp1	Position_2	30	31	31.0	0.5166666666666667	0.0086111111111111	0.1653423109306532	284956.00000000006	75175.00000000003	3499.803574486794	3511.0	3133.0	3417.0	3597.0	3742.0	3248.934877678955	4.324332322190689	857.1101483369906	1.1408136074365345	3612.074157214871	3610.0	3455.0	3542.0	3682.0	3776.0	6034.0	3645.4766399244927	3636.0	2075.0	2536.9	3356.0	3942.5	4695.2	7724765.0	0.0	0.0	0.0	0.0	0.0	0.0	0.0	0.0	0.0	0.0	0.0	0.0	0.0	0.0	0.0
exp1	Position_2	32	31	31.0	0.5166666666666667	0.0086111111111111	0.1733312379574897	636196.0000000005	391468.0000000004	3499.803574486794	3511.0	3133.0	3417.0	3597.0	3742.0	6327.0107881126505	8.421251358977937	3893.174837944413	5.181815709304013	3612.074157214871	3610.0	3455.0	3542.0	3682.0	3776.0	6557.0	3768.360841423949	3694.0	2064.0	2735.0	3403.0	4021.0	5071.9	9315388.0	0.0	0.0	0.0	0.0	0.0	0.0	0.0	0.0	0.0	0.0	0.0	0.0	0.0	0.0	0.0
exp1	Position_2	35	31	31.0	0.5166666666666667	0.0086111111111111	0.1740631306101078	-99467.99999999972	-256877.9999999997	3499.803574486794	3511.0	3133.0	3417.0	3597.0	3742.0	-1634.6645538314742	-2.175738521149692	-4221.552270671193	-5.618886072263357	3612.074157214871	3610.0	3455.0	3542.0	3682.0	3776.0	5197.0	3448.4415094339624	3494.0	1772.0	2333.15	3077.0	3849.0	4378.55	5483022.0	0.0	0.0	0.0	0.0	0.0	0.0	0.0	0.0	0.0	0.0	0.0	0.0	0.0	0.0	0.0
exp1	Position_2	39	31	31.0	0.5166666666666667	0.0086111111111111	0.1062225136835231	330149.00000000006	139772.00000000006	3499.803574486794	3511.0	3133.0	3417.0	3597.0	3742.0	4638.111304324995	6.173326146056567	1963.5924786327184	2.613541589060148	3612.074157214871	3610.0	3455.0	3542.0	3682.0	3776.0	5289.0	3682.684347373895	3590.0	2561.0	3156.4	3410.0	3952.0	4368.7	7081802.0	0.0	0.0	0.0	0.0	0.0	0.0	0.0	0.0	0.0	0.0	0.0	0.0	0.0	0.0	0.0
exp1	Position_2	40	31	31.0	0.5166666666666667	0.0086111111111111	0.1632291354141353	390746.9999999997	147899.99999999974	3499.803574486794	3511.0	3133.0	3417.0	3597.0	3742.0	3585.098247363396	4.77176576724068	1356.9804266828555	1.806140947914881	3612.074157214871	3610.0	3455.0	3542.0	3682.0	3776.0	6157.0	3670.293518141052	3652.0	2158.0	2675.4	3336.0	3948.0	4727.0	9003230.0	0.0	0.0	0.0	0.0	0.0	0.0	0.0	0.0	0.0	0.0	0.0	0.0	0.0	0.0	0.0
exp1	Position_2	41	31	31.0	0.5166666666666667	0.0086111111111111	0.1531206252771461	315285.9999999996	109464.9999999996	3499.803574486794	3511.0	3133.0	3417.0	3597.0	3742.0	3918.531462910444	5.2155653771338	1360.485548319591	1.810806264813376	3612.074157214871	3610.0	3455.0	3542.0	3682.0	3776.0	6273.0	3662.6527176527175	3668.0	2042.0	2655.9	3341.0	3937.0	4605.9	7614655.0	0.0	0.0	0.0	0.0	0.0	0.0	0.0	0.0	0.0	0.0	0.0	0.0	0.0	0.0	0.0
exp1	Position_2	42	31	31.0	0.5166666666666667	0.0086111111111111	0.1780761211212403	257182.00000000032	47896.00000000032	3499.803574486794	3511.0	3133.0	3417.0	3597.0	3742.0	3080.06407016087	4.099565277384118	573.61226176181	0.7634779204049691	3612.074157214871	3610.0	3455.0	3542.0	3682.0	3776.0	6934.0	3632.6565752128654	3609.0	2071.0	2463.0	3304.0	3940.0	4666.7	7679436.0	0.0	0.0	0.0	0.0	0.0	0.0	0.0	0.0	0.0	0.0	0.0	0.0	0.0	0.0	0.0
exp1	Position_2	48	31	31.0	0.5166666666666667	0.0086111111111111	0.2215352321102571	511195.0000000003	271120.0000000003	3499.803574486794	3511.0	3133.0	3417.0	3597.0	3742.0	5049.657249460137	6.721093799031442	2678.162097582396	3.564633751882169	3612.074157214871	3610.0	3455.0	3542.0	3682.0	3776.0	6413.0	3721.80206185567	3595.0	2056.0	2348.6	3288.0	3982.0	5561.799999999999	9025370.0	0.0	0.0	0.0	0.0	0.0	0.0	0.0	0.0	0.0	0.0	0.0	0.0	0.0	0.0	0.0
exp1	Position_2	49	31	31.0	0.5166666666666667	0.0086111111111111	0.1461847279413211	98651.00000000022	-134988.99999999977	3499.803574486794	3511.0	3133.0	3417.0	3597.0	3742.0	935.5755773659268	1.2452510934740486	-1280.1939322769017	-1.7039381238605558	3612.074157214871	3610.0	3455.0	3542.0	3682.0	3776.0	5514.0	3552.8012711864408	3587.0	2169.0	2520.9	3314.75	3841.25	4345.099999999999	8384611.0	0.0	0.0	0.0	0.0	0.0	0.0	0.0	0.0	0.0	0.0	0.0	0.0	0.0	0.0	0.0
exp1	Position_2	52	31	31.0	0.5166666666666667	0.0086111111111111	0.1745307689692919	68307.99999999991	-125930.00000000007	3499.803574486794	3511.0	3133.0	3417.0	3597.0	3742.0	862.3874419752495	1.147837685269057	-1589.8642994662907	-2.116109382589633	3612.074157214871	3610.0	3455.0	3542.0	3682.0	3776.0	5583.0	3545.815494393476	3519.5	1915.0	2356.0	3225.25	3907.75	4661.95	6956890.0	0.0	0.0	0.0	0.0	0.0	0.0	0.0	0.0	0.0	0.0	0.0	0.0	0.0	0.0	0.0
exp1	Position_2	53	31	31.0	0.5166666666666667	0.0086111111111111	0.1183140425670441	217230.0	10418.99999999998	3499.803574486794	3511.0	3133.0	3417.0	3597.0	3742.0	2812.747701562019	3.743767190779047	134.90778576888377	0.1795622628583842	3612.074157214871	3610.0	3455.0	3542.0	3682.0	3776.0	5432.0	3614.9875538535184	3559.0	2277.0	2892.4	3361.0	3882.0	4351.6	7551709.0	0.0	0.0	0.0	0.0	0.0	0.0	0.0	0.0	0.0	0.0	0.0	0.0	0.0	0.0	0.0
exp1	Position_2	55	31	31.0	0.5166666666666667	0.0086111111111111	0.1220025175265601	374856.9999999998	190518.9999999998	3499.803574486794	3511.0	3133.0	3417.0	3597.0	3742.0	5330.828668355262	7.095332957580855	2709.364229736608	3.6061637897794254	3612.074157214871	3610.0	3455.0	3542.0	3682.0	3776.0	5616.0	3712.31954887218	3674.5	2361.0	3106.05	3415.0	3950.75	4499.95	6912339.0	0.0	0.0	0.0	0.0	0.0	0.0	0.0	0.0	0.0	0.0	0.0	0.0	0.0	0.0	0.0
exp1	Position_2	56	31	31.0	0.5166666666666667	0.0086111111111111	0.1162575356885883	450804.9999999998	289434.9999999998	3499.803574486794	3511.0	3133.0	3417.0	3597.0	3742.0	7822.75201917739	10.412082937525106	5022.522444672547	6.68497737385916	3612.074157214871	3610.0	3455.0	3542.0	3682.0	3776.0	5272.0	3787.5674846625766	3759.5	2378.0	3085.0	3500.0	4128.0	4437.299999999999	6173735.0	0.0	0.0	0.0	0.0	0.0	0.0	0.0	0.0	0.0	0.0	0.0	0.0	0.0	0.0	0.0
exp1	Position_2	57	31	31.0	0.5166666666666667	0.0086111111111111	0.2513642794652193	438715.99999999977	326548.99999999977	3499.803574486794	3511.0	3133.0	3417.0	3597.0	3742.0	11903.255822841393	15.843233500201892	8859.937375644	11.792576646982162	3612.074157214871	3610.0	3455.0	3542.0	3682.0	3776.0	7531.0	3898.216240070609	3819.0	2170.0	2504.4	3481.0	4090.0	6207.799999999998	4416679.0	0.0	0.0	0.0	0.0	0.0	0.0	0.0	0.0	0.0	0.0	0.0	0.0	0.0	0.0	0.0
exp1	Position_2	59	31	31.0	0.5166666666666667	0.0086111111111111	0.1564141423975018	13306.999999999824	-162913.00000000015	3499.803574486794	3511.0	3133.0	3417.0	3597.0	3742.0	187.55564661949805	0.2496365656505519	-2296.1789327213287	-3.056214159452088	3612.074157214871	3610.0	3455.0	3542.0	3682.0	3776.0	5202.0	3518.475842696629	3532.0	2087.0	2402.95	3252.5	3853.0	4408.15	6262887.0	0.0	0.0	0.0	0.0	0.0	0.0	0.0	0.0	0.0	0.0	0.0	0.0	0.0	0.0	0.0
exp1	Position_2	60	31	31.0	0.5166666666666667	0.0086111111111111	0.1510489300583764	343137.00000000006	162561.00000000006	3499.803574486794	3511.0	3133.0	3417.0	3597.0	3742.0	5110.700308554334	6.802342110685817	2421.1919812171263	3.222606526999995	3612.074157214871	3610.0	3455.0	3542.0	3682.0	3776.0	5502.0	3699.123355263158	3674.5	1957.0	2628.4500000000003	3443.0	4083.25	4559.85	6747201.0	0.0	0.0	0.0	0.0	0.0	0.0	0.0	0.0	0.0	0.0	0.0	0.0	0.0	0.0	0.0
exp1	Position_2	69	31	31.0	0.5166666666666667	0.0086111111111111	0.1511114500701221	299458.9999999997	81460.9999999997	3499.803574486794	3511.0	3133.0	3417.0	3597.0	3742.0	3283.8278921450888	4.370774924445113	893.2905804201254	1.1889697625391868	3612.074157214871	3610.0	3455.0	3542.0	3682.0	3776.0	6011.0	3646.994096276113	3618.0	2201.0	2633.2	3410.0	3831.0	4683.599999999999	8030681.0	0.0	0.0	0.0	0.0	0.0	0.0	0.0	0.0	0.0	0.0	0.0	0.0	0.0	0.0	0.0
exp1	Position_2	70	31	31.0	0.5166666666666667	0.0086111111111111	0.2038168137339267	588160.9999999999	412138.9999999999	3499.803574486794	3511.0	3133.0	3417.0	3597.0	3742.0	8816.23880353609	11.734413847506532	6177.757185958539	8.222594814510813	3612.074157214871	3610.0	3455.0	3542.0	3682.0	3776.0	7009.0	3841.799212598425	3659.0	2168.0	2863.4	3338.0	4209.75	5633.599999999999	6830719.0	0.0	0.0	0.0	0.0	0.0	0.0	0.0	0.0	0.0	0.0	0.0	0.0	0.0	0.0	0.0
exp1	Position_2	73	31	31.0	0.5166666666666667	0.0086111111111111	0.1002120371445507	382767.0	209121.0	3499.803574486794	3511.0	3133.0	3417.0	3597.0	3742.0	5717.569914404608	7.610085556072532	3123.7383005071124	4.157695677974966	3612.074157214871	3610.0	3455.0	3542.0	3682.0	3776.0	5157.0	3729.2251995439	3700.5	2451.0	3175.65	3492.25	3967.0	4382.7	6541061.0	0.0	0.0	0.0	0.0	0.0	0.0	0.0	0.0	0.0	0.0	0.0	0.0	0.0	0.0	0.0
exp1	Position_2	76	31	31.0	0.5166666666666667	0.0086111111111111	0.2062252808300884	481319.99999999977	240056.9999999997	3499.803574486794	3511.0	3133.0	3417.0	3597.0	3742.0	4656.506972795995	6.197810780791469	2322.4197921725413	3.091140743381652	3612.074157214871	3610.0	3455.0	3542.0	3682.0	3776.0	6298.0	3708.505129257283	3593.0	1838.0	2430.0	3289.0	4080.0	5254.999999999999	9037627.0	0.0	0.0	0.0	0.0	0.0	0.0	0.0	0.0	0.0	0.0	0.0	0.0	0.0	0.0	0.0
exp1	Position_2	78	31	31.0	0.5166666666666667	0.0086111111111111	0.1919336598578136	-20744.99999999988	-254384.99999999988	3499.803574486794	3511.0	3133.0	3417.0	3597.0	3742.0	-210.4329947918393	-0.2800863160679381	-2580.428892751137	-3.434550856251764	3612.074157214871	3610.0	3455.0	3542.0	3682.0	3776.0	5868.0	3502.209745762712	3424.0	2028.0	2353.9	3138.0	3895.0	4709.199999999999	8265215.0	0.0	0.0	0.0	0.0	0.0	0.0	0.0	0.0	0.0	0.0	0.0	0.0	0.0	0.0	0.0
exp1	Position_2	79	31	31.0	0.5166666666666667	0.0086111111111111	0.1715522379795827	81757.99999999974	-88819.00000000026	3499.803574486794	3511.0	3133.0	3417.0	3597.0	3742.0	1258.9609966020914	1.6756770864773836	-1367.690706196358	-1.8203963299473525	3612.074157214871	3610.0	3455.0	3542.0	3682.0	3776.0	5428.0	3558.450957632037	3583.0	2004.0	2288.2	3285.0	3863.5	4632.9	6131211.0	0.0	0.0	0.0	0.0	0.0	0.0	0.0	0.0	0.0	0.0	0.0	0.0	0.0	0.0	0.0
exp1	Position_2	81	31	31.0	0.5166666666666667	0.0086111111111111	0.2167582248747797	430825.0000000003	221737.0000000003	3499.803574486794	3511.0	3133.0	3417.0	3597.0	3742.0	4724.14710415866	6.287839795635177	2431.423910949526	3.23622522547382	3612.074157214871	3610.0	3455.0	3542.0	3682.0	3776.0	6622.0	3714.989109848485	3605.5	2126.0	2395.0	3318.75	4003.0	5432.45	7846057.0	0.0	0.0	0.0	0.0	0.0	0.0	0.0	0.0	0.0	0.0	0.0	0.0	0.0	0.0	0.0
exp1	Position_2	82	31	31.0	0.5166666666666667	0.0086111111111111	0.1228811160643539	394888.9999999999	241636.99999999988	3499.803574486794	3511.0	3133.0	3417.0	3597.0	3742.0	7456.329441442406	9.924374486559842	4562.611461048088	6.072835854655005	3612.074157214871	3610.0	3455.0	3542.0	3682.0	3776.0	6936.0	3766.096253229974	3715.5	2578.0	3084.1	3526.0	3941.0	4574.499999999998	5829917.0	0.0	0.0	0.0	0.0	0.0	0.0	0.0	0.0	0.0	0.0	0.0	0.0	0.0	0.0	0.0
exp1	Position_2	84	31	31.0	0.5166666666666667	0.0086111111111111	0.1811127280060247	34897.00000000009	-135085.9999999999	3499.803574486794	3511.0	3133.0	3417.0	3597.0	3742.0	553.867845765267	0.7371981027135703	-2144.017875835935	-2.853687792737629	3612.074157214871	3610.0	3455.0	3542.0	3682.0	3776.0	6293.0	3531.324403028538	3577.0	2095.0	2327.6	3230.0	3824.0	4537.999999999999	6063284.0	0.0	0.0	0.0	0.0	0.0	0.0	0.0	0.0	0.0	0.0	0.0	0.0	0.0	0.0	0.0
exp1	Position_2	87	31	31.0	0.5166666666666667	0.0086111111111111	0.128315999062174	234067.00000000003	59431.00000000002	3499.803574486794	3511.0	3133.0	3417.0	3597.0	3742.0	3561.542413434001	4.740412952280655	904.2967491051544	1.2036189730589606	3612.074157214871	3610.0	3455.0	3542.0	3682.0	3776.0	5432.0	3643.6910430839	3646.0	1965.0	2797.15	3400.75	3922.0	4377.099999999999	6427471.0	0.0	0.0	0.0	0.0	0.0	0.0	0.0	0.0	0.0	0.0	0.0	0.0	0.0	0.0	0.0
exp1	Position_2	88	31	31.0	0.5166666666666667	0.0086111111111111	0.2153246047538278	736288.0000000002	556207.0000000002	3499.803574486794	3511.0	3133.0	3417.0	3597.0	3742.0	10719.282616278748	14.267365162267012	8097.565118747764	10.777859173053274	3612.074157214871	3610.0	3455.0	3542.0	3682.0	3776.0	7288.0	3915.776250687191	3765.0	2296.0	2813.5	3480.5	4147.0	5907.2	7122797.0	0.0	0.0	0.0	0.0	0.0	0.0	0.0	0.0	0.0	0.0	0.0	0.0	0.0	0.0	0.0
exp1	Position_2	90	31	31.0	0.5166666666666667	0.0086111111111111	0.1268355844151556	241246.99999999985	82153.99999999984	3499.803574486794	3511.0	3133.0	3417.0	3597.0	3742.0	4512.12087088539	6.005632879148454	1536.5529023230044	2.0451519129919187	3612.074157214871	3610.0	3455.0	3542.0	3682.0	3776.0	5646.0	3661.1225886745488	3639.0	2333.0	2763.8	3427.5	3927.0	4401.0	5883424.0	0.0	0.0	0.0	0.0	0.0	0.0	0.0	0.0	0.0	0.0	0.0	0.0	0.0	0.0	0.0
exp1	Position_2	91	31	31.0	0.5166666666666667	0.0086111111111111	0.1382507357458226	344622.0000000003	163452.00000000026	3499.803574486794	3511.0	3133.0	3417.0	3597.0	3742.0	4972.702560777707	6.618667108395127	2358.5208691384714	3.139191276823305	3612.074157214871	3610.0	3455.0	3542.0	3682.0	3776.0	5639.0	3699.318032786885	3676.0	2030.0	2806.35	3449.25	3994.75	4569.55	6769752.0	0.0	0.0	0.0	0.0	0.0	0.0	0.0	0.0	0.0	0.0	0.0	0.0	0.0	0.0	0.0
exp1	Position_2	92	31	31.0	0.5166666666666667	0.0086111111111111	0.1674272947247174	417097.0000000002	243550.00000000023	3499.803574486794	3511.0	3133.0	3417.0	3597.0	3742.0	6224.254865123809	8.284483225479791	3634.447796078381	4.837450016580325	3612.074157214871	3610.0	3455.0	3542.0	3682.0	3776.0	6418.0	3748.933257273246	3629.0	2382.0	2973.6	3399.0	3925.0	5134.199999999999	6571880.0	0.0	0.0	0.0	0.0	0.0	0.0	0.0	0.0	0.0	0.0	0.0	0.0	0.0	0.0	0.0
exp1	Position_2	93	31	31.0	0.5166666666666667	0.0086111111111111	0.1821208475012257	228712.0000000001	54373.00000000014	3499.803574486794	3511.0	3133.0	3417.0	3597.0	3742.0	3487.8025109830687	4.642265142118465	829.1750582815189	1.1036320025727018	3612.074157214871	3610.0	3455.0	3542.0	3682.0	3776.0	7072.0	3640.8762067007374	3672.0	1911.0	2339.0	3355.0	3962.0	4648.0	6411583.0	0.0	0.0	0.0	0.0	0.0	0.0	0.0	0.0	0.0	0.0	0.0	0.0	0.0	0.0	0.0
exp1	Position_2	98	31	31.0	0.5166666666666667	0.0086111111111111	0.1513899522543486	236028.0000000001	67233.0000000001	3499.803574486794	3511.0	3133.0	3417.0	3597.0	3742.0	3915.79151243313	5.211918503048496	1115.420249950925	1.484624352684681	3612.074157214871	3610.0	3455.0	3542.0	3682.0	3776.0	5748.0	3649.43284457478	3627.0	2035.0	2704.6	3365.0	3945.0	4585.4	6222283.0	0.0	0.0	0.0	0.0	0.0	0.0	0.0	0.0	0.0	0.0	0.0	0.0	0.0	0.0	0.0
exp1	Position_2	103	31	31.0	0.5166666666666667	0.0086111111111111	0.2446670463118645	450439.0	210463.0	3499.803574486794	3511.0	3133.0	3417.0	3597.0	3742.0	4202.674588858964	5.593759877771281	1963.6565705789776	2.613626895440619	3612.074157214871	3610.0	3455.0	3542.0	3682.0	3776.0	6559.0	3696.8246699669967	3652.0	1972.0	2264.45	3235.0	4041.25	5557.899999999999	8961103.0	0.0	0.0	0.0	0.0	0.0	0.0	0.0	0.0	0.0	0.0	0.0	0.0	0.0	0.0	0.0
exp1	Position_2	108	31	31.0	0.5166666666666667	0.0086111111111111	0.1229880251708654	398144.0000000002	231329.0000000002	3499.803574486794	3511.0	3133.0	3417.0	3597.0	3742.0	6545.075556402313	8.711495565571477	3802.809494522061	5.061539437208863	3612.074157214871	3610.0	3455.0	3542.0	3682.0	3776.0	5556.0	3747.287240356083	3761.0	2357.0	3006.4	3432.0	4014.0	4565.599999999999	6314179.0	0.0	0.0	0.0	0.0	0.0	0.0	0.0	0.0	0.0	0.0	0.0	0.0	0.0	0.0	0.0
exp1	Position_2	109	31	31.0	0.5166666666666667	0.0086111111111111	0.201538933751431	303040.99999999953	93358.99999999956	3499.803574486794	3511.0	3133.0	3417.0	3597.0	3742.0	3410.756509890886	4.539716914664768	1050.7648041251914	1.3985679542906295	3612.074157214871	3610.0	3455.0	3542.0	3682.0	3776.0	6073.0	3654.078847969783	3572.0	1893.0	2526.25	3281.5	3906.5	5221.649999999999	7739339.0	0.0	0.0	0.0	0.0	0.0	0.0	0.0	0.0	0.0	0.0	0.0	0.0	0.0	0.0	0.0
exp1	Position_2	112	31	31.0	0.5166666666666667	0.0086111111111111	0.1898749229389059	332220.9999999999	93927.99999999988	3499.803574486794	3511.0	3133.0	3417.0	3597.0	3742.0	3187.0620073773616	4.241979531819268	901.069951113688	1.1993241049323184	3612.074157214871	3610.0	3455.0	3542.0	3682.0	3776.0	6494.0	3649.0228500207727	3655.0	2167.0	2523.0	3280.5	3952.0	4959.899999999999	8783198.0	0.0	0.0	0.0	0.0	0.0	0.0	0.0	0.0	0.0	0.0	0.0	0.0	0.0	0.0	0.0
exp1	Position_2	113	31	31.0	0.5166666666666667	0.0086111111111111	0.1512549960489019	311642.9999999997	137897.9999999997	3499.803574486794	3511.0	3133.0	3417.0	3597.0	3742.0	4996.22006705988	6.6499689092567	2210.762811317509	2.9425253018636046	3612.074157214871	3610.0	3455.0	3542.0	3682.0	3776.0	6048.0	3688.574358974359	3646.0	2148.0	2787.7	3382.0	3949.0	4670.3	6473448.0	0.0	0.0	0.0	0.0	0.0	0.0	0.0	0.0	0.0	0.0	0.0	0.0	0.0	0.0	0.0
exp1	Position_2	114	31	31.0	0.5166666666666667	0.0086111111111111	0.1938288272764171	300048.00000000023	143133.00000000023	3499.803574486794	3511.0	3133.0	3417.0	3597.0	3742.0	5392.171752196707	7.176980602173816	2572.2475050897583	3.423661429274468	3612.074157214871	3610.0	3455.0	3542.0	3682.0	3776.0	6734.0	3700.304731861199	3717.0	1901.0	2406.4	3333.0	4031.0	4955.2	5864983.0	0.0	0.0	0.0	0.0	0.0	0.0	0.0	0.0	0.0	0.0	0.0	0.0	0.0	0.0	0.0
exp1	Position_2	120	31	31.0	0.5166666666666667	0.0086111111111111	0.133566058224974	409751.0000000002	246599.0000000002	3499.803574486794	3511.0	3133.0	3417.0	3597.0	3742.0	7548.834328073834	10.047498490666271	4543.088354802503	6.046850600242131	3612.074157214871	3610.0	3455.0	3542.0	3682.0	3776.0	5448.0	3759.6353155339807	3777.0	2393.0	2871.7	3461.75	4023.25	4622.0	6195879.0	0.0	0.0	0.0	0.0	0.0	0.0	0.0	0.0	0.0	0.0	0.0	0.0	0.0	0.0	0.0
exp1	Position_2	121	31	31.0	0.5166666666666667	0.0086111111111111	0.1309508296984806	112241.9999999999	-12399.000000000098	3499.803574486794	3511.0	3133.0	3417.0	3597.0	3742.0	2675.372073162629	3.56092022937946	-295.53944454966705	-0.3933630006956068	3612.074157214871	3610.0	3455.0	3542.0	3682.0	3776.0	5457.0	3600.151707704528	3534.0	2191.0	2883.2000000000003	3359.0	3765.0	4499.1	4532591.0	0.0	0.0	0.0	0.0	0.0	0.0	0.0	0.0	0.0	0.0	0.0	0.0	0.0	0.0	0.0
exp1	Position_2	122	31	31.0	0.5166666666666667	0.0086111111111111	0.1728113867042894	152173.9999999997	3277.999999999709	3499.803574486794	3511.0	3133.0	3417.0	3597.0	3742.0	2804.2406570119265	3.732444314482874	60.40651408048876	0.0804010702411305	3612.074157214871	3610.0	3455.0	3542.0	3682.0	3776.0	5733.0	3612.179521276596	3657.0	2080.0	2328.15	3304.0	3944.0	4639.85	5432718.0	0.0	0.0	0.0	0.0	0.0	0.0	0.0	0.0	0.0	0.0	0.0	0.0	0.0	0.0	0.0
exp1	Position_2	129	31	31.0	0.5166666666666667	0.0086111111111111	0.1527921306236337	300042.0000000001	127188.0000000001	3499.803574486794	3511.0	3133.0	3417.0	3597.0	3742.0	5245.156203508167	6.98130290686937	2223.4251445190907	2.9593788673549097	3612.074157214871	3610.0	3455.0	3542.0	3682.0	3776.0	5926.0	3682.8453608247423	3676.5	1930.0	2762.5	3343.25	3971.0	4675.5	6430248.0	0.0	0.0	0.0	0.0	0.0	0.0	0.0	0.0	0.0	0.0	0.0	0.0	0.0	0.0	0.0
exp1	Position_2	132	31	31.0	0.5166666666666667	0.0086111111111111	0.1863632971696389	140972.9999999996	-40197.000000000415	3499.803574486794	3511.0	3133.0	3417.0	3597.0	3742.0	2160.0562534376963	2.875034873325574	-615.9178085125253	-0.8197866031301713	3612.074157214871	3610.0	3455.0	3542.0	3682.0	3776.0	6190.0	3588.034426229508	3601.5	2173.0	2439.0	3232.25	3903.0	4795.9	6566103.0	0.0	0.0	0.0	0.0	0.0	0.0	0.0	0.0	0.0	0.0	0.0	0.0	0.0	0.0	0.0
exp1	Position_2	133	31	31.0	0.5166666666666667	0.0086111111111111	0.1778769064366049	546331.9999999998	390406.9999999998	3499.803574486794	3511.0	3133.0	3417.0	3597.0	3742.0	10031.391966302608	13.35178270714877	7168.398782037849	9.541138778892376	3612.074157214871	3610.0	3455.0	3542.0	3682.0	3776.0	6532.0	3857.87746031746	3720.0	2321.0	2952.7	3472.5	4118.5	5330.6	6076157.0	0.0	0.0	0.0	0.0	0.0	0.0	0.0	0.0	0.0	0.0	0.0	0.0	0.0	0.0	0.0
exp1	Position_2	135	31	31.0	0.5166666666666667	0.0086111111111111	0.1578803457708854	343514.99999999977	186104.99999999977	3499.803574486794	3511.0	3133.0	3417.0	3597.0	3742.0	6682.093590155902	8.893866568497506	3620.136027818184	4.818401053026003	3612.074157214871	3610.0	3455.0	3542.0	3682.0	3776.0	5573.0	3727.0471698113206	3726.0	1967.0	2719.45	3410.5	4045.75	4729.1	5926005.0	0.0	0.0	0.0	0.0	0.0	0.0	0.0	0.0	0.0	0.0	0.0	0.0	0.0	0.0	0.0
exp1	Position_2	136	31	31.0	0.5166666666666667	0.0086111111111111	0.2372307018447552	311643.99999999965	124038.99999999962	3499.803574486794	3511.0	3133.0	3417.0	3597.0	3742.0	4201.732056276046	5.592505366903418	1672.3525642349075	2.2259012629966617	3612.074157214871	3610.0	3455.0	3542.0	3682.0	3776.0	7026.0	3675.4559366754615	3653.0	2224.0	2457.4	3093.5	4059.0	5515.099999999999	6964989.0	0.0	0.0	0.0	0.0	0.0	0.0	0.0	0.0	0.0	0.0	0.0	0.0	0.0	0.0	0.0
exp1	Position_2	137	31	31.0	0.5166666666666667	0.0086111111111111	0.1602324490227767	126673.0000000002	-73405.99999999981	3499.803574486794	3511.0	3133.0	3417.0	3597.0	3742.0	1571.5929783285449	2.0917902541552933	-910.7256808253117	-1.2121758811784895	3612.074157214871	3610.0	3455.0	3542.0	3682.0	3776.0	5579.0	3573.678377041069	3656.0	1934.0	2380.0	3286.0	3923.0	4381.0	7222404.0	0.0	0.0	0.0	0.0	0.0	0.0	0.0	0.0	0.0	0.0	0.0	0.0	0.0	0.0	0.0
exp1	Position_2	144	31	31.0	0.5166666666666667	0.0086111111111111	0.1441564424081369	258329.0000000002	115571.0000000002	3499.803574486794	3511.0	3133.0	3417.0	3597.0	3742.0	5392.560995588432	7.177498685128203	2412.5191783390605	3.2110630263692896	3612.074157214871	3610.0	3455.0	3542.0	3682.0	3776.0	5579.0	3690.146324549237	3677.5	2231.0	2729.35	3388.25	3966.75	4626.75	5321191.0	0.0	0.0	0.0	0.0	0.0	0.0	0.0	0.0	0.0	0.0	0.0	0.0	0.0	0.0	0.0
exp1	Position_2	156	31	31.0	0.5166666666666667	0.0086111111111111	0.1919411489501669	94237.0000000004	-85843.9999999996	3499.803574486794	3511.0	3133.0	3417.0	3597.0	3742.0	1331.6753761814252	1.7724599256974771	-1213.0727951114454	-1.6145998902933338	3612.074157214871	3610.0	3455.0	3542.0	3682.0	3776.0	5843.0	3562.807036833425	3538.0	1839.0	2303.7	3201.5	3972.5	4700.4	6480746.0	0.0	0.0	0.0	0.0	0.0	0.0	0.0	0.0	0.0	0.0	0.0	0.0	0.0	0.0	0.0
exp1	Position_2	157	31	31.0	0.5166666666666667	0.0086111111111111	0.1656155787913564	58824.0000000002	-123830.9999999998	3499.803574486794	3511.0	3133.0	3417.0	3597.0	3742.0	922.2181567914954	1.2274723666894802	-1941.3708107855143	-2.58396454915552	3612.074157214871	3610.0	3455.0	3542.0	3682.0	3776.0	5893.0	3542.8829268292684	3619.0	2174.0	2468.4	3232.0	3911.0	4413.799999999999	6536619.0	0.0	0.0	0.0	0.0	0.0	0.0	0.0	0.0	0.0	0.0	0.0	0.0	0.0	0.0	0.0
exp1	Position_2	158	31	31.0	0.5166666666666667	0.0086111111111111	0.1736494288316122	81116.00000000028	-79560.99999999972	3499.803574486794	3511.0	3133.0	3417.0	3597.0	3742.0	1390.682260092548	1.850998088183181	-1364.0227734999562	-1.8155143115284416	3612.074157214871	3610.0	3455.0	3542.0	3682.0	3776.0	5858.0	3560.9790511398646	3575.0	2033.0	2544.2	3244.5	3786.0	4876.7	5779469.0	0.0	0.0	0.0	0.0	0.0	0.0	0.0	0.0	0.0	0.0	0.0	0.0	0.0	0.0	0.0
exp1	Position_2	159	31	31.0	0.5166666666666667	0.0086111111111111	0.1775521807830381	13844.000000000386	-180987.9999999996	3499.803574486794	3511.0	3133.0	3417.0	3597.0	3742.0	176.20172199956335	0.2345244919814188	-2303.55368833112	-3.06602995916872	3612.074157214871	3610.0	3455.0	3542.0	3682.0	3776.0	5784.0	3518.0345528455287	3552.0	2109.0	2340.0	3230.75	3889.25	4488.549999999999	6923492.0	0.0	0.0	0.0	0.0	0.0	0.0	0.0	0.0	0.0	0.0	0.0	0.0	0.0	0.0	0.0
exp1	Position_2	160	31	31.0	0.5166666666666667	0.0086111111111111	0.1050270395984953	241145.00000000003	79775.00000000003	3499.803574486794	3511.0	3133.0	3417.0	3597.0	3742.0	4171.536435064467	5.552314995070805	1380.0174961424368	1.8368032873655835	3612.074157214871	3610.0	3455.0	3542.0	3682.0	3776.0	5080.0	3658.941717791411	3655.0	2355.0	3070.45	3394.0	3900.75	4338.65	5964075.0	0.0	0.0	0.0	0.0	0.0	0.0	0.0	0.0	0.0	0.0	0.0	0.0	0.0	0.0	0.0
exp1	Position_2	161	31	31.0	0.5166666666666667	0.0086111111111111	0.1856978344335701	305008.00000000035	138292.00000000035	3499.803574486794	3511.0	3133.0	3417.0	3597.0	3742.0	5300.654478904842	7.055171111422345	2403.340598268601	3.198846336295508	3612.074157214871	3610.0	3455.0	3542.0	3682.0	3776.0	5877.0	3692.121140142518	3810.0	1731.0	2546.15	3181.75	4126.75	4751.349999999999	6217532.0	0.0	0.0	0.0	0.0	0.0	0.0	0.0	0.0	0.0	0.0	0.0	0.0	0.0	0.0	0.0
exp1	Position_2	168	31	31.0	0.5166666666666667	0.0086111111111111	0.2296286638516579	873725.9999999997	707405.9999999997	3499.803574486794	3511.0	3133.0	3417.0	3597.0	3742.0	14438.995684400476	19.21830325593704	11690.429472304822	15.559961627637716	3612.074157214871	3610.0	3455.0	3542.0	3682.0	3776.0	7404.0	4031.075	3789.5	2155.0	2909.75	3514.75	4223.25	6295.849999999999	6772206.0	0.0	0.0	0.0	0.0	0.0	0.0	0.0	0.0	0.0	0.0	0.0	0.0	0.0	0.0	0.0
exp1	Position_2	173	31	31.0	0.5166666666666667	0.0086111111111111	0.1717631141941471	693644.0000000002	533363.0000000002	3499.803574486794	3511.0	3133.0	3417.0	3597.0	3742.0	12207.684536295714	16.248428117809596	9386.842886743476	12.493887882255564	3612.074157214871	3610.0	3455.0	3542.0	3682.0	3776.0	6244.0	3939.439777640519	3785.0	2353.0	2985.9	3606.0	4134.5	5527.0	6377953.0	0.0	0.0	0.0	0.0	0.0	0.0	0.0	0.0	0.0	0.0	0.0	0.0	0.0	0.0	0.0
exp1	Position_2	174	31	31.0	0.5166666666666667	0.0086111111111111	0.1814282538173215	275174.99999999977	116972.99999999977	3499.803574486794	3511.0	3133.0	3417.0	3597.0	3742.0	4832.830023226399	6.432496760914336	2054.367679865035	2.734363381900361	3612.074157214871	3610.0	3455.0	3542.0	3682.0	3776.0	5889.0	3683.199624530663	3604.5	2308.0	2614.0	3331.25	3972.25	5021.15	5885753.0	0.0	0.0	0.0	0.0	0.0	0.0	0.0	0.0	0.0	0.0	0.0	0.0	0.0	0.0	0.0
exp1	Position_2	180	31	31.0	0.5166666666666667	0.0086111111111111	0.132197909477983	113553.99999999977	-2573.000000000234	3499.803574486794	3511.0	3133.0	3417.0	3597.0	3742.0	3125.988469622139	4.160690653067067	-70.83121979268464	-0.0942763535440632	3612.074157214871	3610.0	3455.0	3542.0	3682.0	3776.0	5373.0	3607.806479113384	3616.0	2271.0	2803.4	3336.0	3903.0	4357.2	4231957.0	0.0	0.0	0.0	0.0	0.0	0.0	0.0	0.0	0.0	0.0	0.0	0.0	0.0	0.0	0.0
exp1	Position_2	181	31	31.0	0.5166666666666667	0.0086111111111111	0.1376561557197177	268929.00000000023	129042.00000000023	3499.803574486794	3511.0	3133.0	3417.0	3597.0	3742.0	5601.829687917579	7.456035314618296	2687.9633902935752	3.5776792724807485	3612.074157214871	3610.0	3455.0	3542.0	3682.0	3776.0	5999.0	3701.3248407643314	3694.0	2141.0	2915.6	3343.0	4032.0	4465.599999999999	5229972.0	0.0	0.0	0.0	0.0	0.0	0.0	0.0	0.0	0.0	0.0	0.0	0.0	0.0	0.0	0.0
exp1	Position_2	182	31	31.0	0.5166666666666667	0.0086111111111111	0.138338876549554	123375.00000000026	-9581.999999999742	3499.803574486794	3511.0	3133.0	3417.0	3597.0	3742.0	2853.3049935066456	3.797748946357345	-221.60379694249147	-0.2949546537304561	3612.074157214871	3610.0	3455.0	3542.0	3682.0	3776.0	5043.0	3602.8652271035	3639.0	2226.0	2557.4	3382.5	3944.5	4293.9	4838648.0	0.0	0.0	0.0	0.0	0.0	0.0	0.0	0.0	0.0	0.0	0.0	0.0	0.0	0.0	0.0
exp1	Position_2	183	31	31.0	0.5166666666666667	0.0086111111111111	0.1553739347433335	70005.99999999967	-82751.00000000033	3499.803574486794	3511.0	3133.0	3417.0	3597.0	3742.0	1233.9365150009526	1.6423695014662678	-1458.581843739747	-1.941372434017603	3612.074157214871	3610.0	3455.0	3542.0	3682.0	3776.0	5553.0	3556.3700583279324	3577.0	2140.0	2495.0	3288.0	3905.0	4389.699999999998	5487479.0	0.0	0.0	0.0	0.0	0.0	0.0	0.0	0.0	0.0	0.0	0.0	0.0	0.0	0.0	0.0
exp1	Position_2	184	31	31.0	0.5166666666666667	0.0086111111111111	0.178221808553678	233206.9999999997	90052.9999999997	3499.803574486794	3511.0	3133.0	3417.0	3597.0	3742.0	4818.495140666526	6.413417032227145	1860.664314975287	2.4765442032321068	3612.074157214871	3610.0	3455.0	3542.0	3682.0	3776.0	6325.0	3672.277316735823	3611.0	1950.0	2580.5	3344.0	3937.75	4962.5	5310113.0	0.0	0.0	0.0	0.0	0.0	0.0	0.0	0.0	0.0	0.0	0.0	0.0	0.0	0.0	0.0
exp1	Position_2	185	31	31.0	0.5166666666666667	0.0086111111111111	0.2518448673717922	447458.9999999999	308165.9999999999	3499.803574486794	3511.0	3133.0	3417.0	3597.0	3742.0	8682.443116082213	11.556331787505425	5979.617719859453	7.9588711851329315	3612.074157214871	3610.0	3455.0	3542.0	3682.0	3776.0	7688.0	3829.023454157784	3751.0	2295.0	2478.0	3307.5	4068.0	5955.700000000002	5387436.0	0.0	0.0	0.0	0.0	0.0	0.0	0.0	0.0	0.0	0.0	0.0	0.0	0.0	0.0	0.0
exp1	Position_2	186	31	31.0	0.5166666666666667	0.0086111111111111	0.1460485762545803	416108.99999999977	303050.99999999977	3499.803574486794	3511.0	3133.0	3417.0	3597.0	3742.0	11718.036996021863	15.5967072417051	8534.212981890372	11.359037478896086	3612.074157214871	3610.0	3455.0	3542.0	3682.0	3776.0	6138.0	3875.368651488616	3835.5	2519.0	3039.2	3530.25	4169.5	4958.95	4425671.0	0.0	0.0	0.0	0.0	0.0	0.0	0.0	0.0	0.0	0.0	0.0	0.0	0.0	0.0	0.0
exp1	Position_2	191	31	31.0	0.5166666666666667	0.0086111111111111	0.1438332913352729	-42973.99999999987	-159199.99999999985	3499.803574486794	3511.0	3133.0	3417.0	3597.0	3742.0	-1129.0039035498885	-1.5027041956249012	-4182.468968333006	-5.566866196851231	3612.074157214871	3610.0	3455.0	3542.0	3682.0	3776.0	4643.0	3474.3952299829643	3555.0	2093.0	2413.0	3294.0	3782.75	4179.7	4078940.0	0.0	0.0	0.0	0.0	0.0	0.0	0.0	0.0	0.0	0.0	0.0	0.0	0.0	0.0	0.0
exp1	Position_2	197	31	31.0	0.5166666666666667	0.0086111111111111	0.1472112735221647	322869.9999999998	199416.9999999998	3499.803574486794	3511.0	3133.0	3417.0	3597.0	3742.0	8742.605460503813	11.636407867930576	5399.77127982559	7.18709557344786	3612.074157214871	3610.0	3455.0	3542.0	3682.0	3776.0	5485.0	3769.917401764234	3869.0	2110.0	2624.6	3514.0	4096.0	4546.7	4701087.0	0.0	0.0	0.0	0.0	0.0	0.0	0.0	0.0	0.0	0.0	0.0	0.0	0.0	0.0	0.0
exp1	Position_2	199	31	31.0	0.5166666666666667	0.0086111111111111	0.2153376830811126	359213.9999999998	199130.99999999985	3499.803574486794	3511.0	3133.0	3417.0	3597.0	3742.0	5661.943476124664	7.536046766721927	3138.7097004687457	4.1776226113239	3612.074157214871	3610.0	3455.0	3542.0	3682.0	3776.0	6472.0	3733.1484230055657	3667.0	1930.0	2493.6	3240.0	4083.0	5341.599999999999	6036501.0	0.0	0.0	0.0	0.0	0.0	0.0	0.0	0.0	0.0	0.0	0.0	0.0	0.0	0.0	0.0
exp1	Position_2	205	31	31.0	0.5166666666666667	0.0086111111111111	0.1723314441498073	-5509.000000000149	-115993.00000000016	3499.803574486794	3511.0	3133.0	3417.0	3597.0	3742.0	-169.193409134302	-0.2251964275577559	-3562.398095065272	-4.741551864531877	3612.074157214871	3610.0	3455.0	3542.0	3682.0	3776.0	5300.0	3506.0636200716845	3430.0	2106.0	2453.5	3233.75	3815.25	4719.25	3912767.0	0.0	0.0	0.0	0.0	0.0	0.0	0.0	0.0	0.0	0.0	0.0	0.0	0.0	0.0	0.0
exp1	Position_2	209	31	31.0	0.5166666666666667	0.0086111111111111	0.1221083585677526	335633.9999999998	154562.99999999985	3499.803574486794	3511.0	3133.0	3417.0	3597.0	3742.0	4839.842395520229	6.441830228437426	2228.798513198284	2.9665308210669155	3612.074157214871	3610.0	3455.0	3542.0	3682.0	3776.0	5379.0	3694.506834335704	3701.0	2363.0	2876.0	3435.0	3984.0	4412.0	6757253.0	0.0	0.0	0.0	0.0	0.0	0.0	0.0	0.0	0.0	0.0	0.0	0.0	0.0	0.0	0.0
exp1	Position_2	210	31	31.0	0.5166666666666667	0.0086111111111111	0.1515273936441528	165293.99999999988	53720.99999999988	3499.803574486794	3511.0	3133.0	3417.0	3597.0	3742.0	4695.412871611722	6.249594532115201	1526.0219661684812	2.031135236970248	3612.074157214871	3610.0	3455.0	3542.0	3682.0	3776.0	5674.0	3657.667258207631	3585.0	2412.0	2797.6	3367.0	3896.0	4785.8	4122191.0	0.0	0.0	0.0	0.0	0.0	0.0	0.0	0.0	0.0	0.0	0.0	0.0	0.0	0.0	0.0
exp1	Position_2	213	31	31.0	0.5166666666666667	0.0086111111111111	0.1188506603985049	202916.9999999999	79463.99999999993	3499.803574486794	3511.0	3133.0	3417.0	3597.0	3742.0	4986.069099794567	6.636457971826568	1952.5865006188503	2.5988926323236896	3612.074157214871	3610.0	3455.0	3542.0	3682.0	3776.0	4983.0	3673.7241379310335	3675.0	2356.0	2913.0	3404.0	3969.0	4387.7	4581134.0	0.0	0.0	0.0	0.0	0.0	0.0	0.0	0.0	0.0	0.0	0.0	0.0	0.0	0.0	0.0
exp1	Position_2	216	31	31.0	0.5166666666666667	0.0086111111111111	0.2490705031444543	396743.0	308533.99999999994	3499.803574486794	3511.0	3133.0	3417.0	3597.0	3742.0	15795.966052846055	21.024430816338104	12284.00397776093	16.3500092943998	3612.074157214871	3610.0	3455.0	3542.0	3682.0	3776.0	7186.0	3956.2783389450055	3774.0	2318.0	2540.5	3448.0	4282.0	6156.5	3525044.0	0.0	0.0	0.0	0.0	0.0	0.0	0.0	0.0	0.0	0.0	0.0	0.0	0.0	0.0	0.0
exp1	Position_2	217	31	31.0	0.5166666666666667	0.0086111111111111	0.1784908106177475	65920.99999999994	-53671.00000000006	3499.803574486794	3511.0	3133.0	3417.0	3597.0	3742.0	1862.7283888812988	2.4792914856010086	-1516.580381967027	-2.0185684883981128	3612.074157214871	3610.0	3455.0	3542.0	3682.0	3776.0	5578.0	3565.5703642384105	3541.5	2022.0	2404.7	3271.0	3823.5	4730.0	4307209.0	0.0	0.0	0.0	0.0	0.0	0.0	0.0	0.0	0.0	0.0	0.0	0.0	0.0	0.0	0.0
exp1	Position_2	223	31	31.0	0.5166666666666667	0.0086111111111111	0.1606782415225142	105676.0000000001	45781.00000000011	3499.803574486794	3511.0	3133.0	3417.0	3597.0	3742.0	7535.759977583785	10.030096530164018	3264.645023787461	4.345242526661111	3612.074157214871	3610.0	3455.0	3542.0	3682.0	3776.0	5267.0	3685.6710743801655	3531.0	2402.0	2941.2	3230.0	4022.0	4888.0	2229831.0	0.0	0.0	0.0	0.0	0.0	0.0	0.0	0.0	0.0	0.0	0.0	0.0	0.0	0.0	0.0
exp1	Position_2	229	31	31.0	0.5166666666666667	0.0086111111111111	0.1739653603035094	-145948.0000000002	-261382.0000000002	3499.803574486794	3511.0	3133.0	3417.0	3597.0	3742.0	-3890.8578321910577	-5.178731774646297	-6968.236645200773	-9.274722974762229	3612.074157214871	3610.0	3455.0	3542.0	3682.0	3776.0	5755.0	3385.830188679245	3364.0	1817.0	2340.0	3058.5	3712.75	4256.75	3947878.0	0.0	0.0	0.0	0.0	0.0	0.0	0.0	0.0	0.0	0.0	0.0	0.0	0.0	0.0	0.0
exp1	Position_2	235	31	31.0	0.5166666666666667	0.0086111111111111	0.2081678868820873	-22094.99999999976	-148517.99999999977	3499.803574486794	3511.0	3133.0	3417.0	3597.0	3742.0	-496.5553306504335	-0.660915145095727	-3337.741778571704	-4.442534307278938	3612.074157214871	3610.0	3455.0	3542.0	3682.0	3776.0	5911.0	3493.697729052467	3500.0	2079.0	2352.6	3025.0	3789.0	4943.200000000001	4461452.0	0.0	0.0	0.0	0.0	0.0	0.0	0.0	0.0	0.0	0.0	0.0	0.0	0.0	0.0	0.0
exp1	Position_2	236	31	31.0	0.5166666666666667	0.0086111111111111	0.1609013633785318	82695.00000000004	525.00000000005	3499.803574486794	3511.0	3133.0	3417.0	3597.0	3742.0	3835.262169263885	5.104733947290231	24.34866242050584	0.0324080696816932	3612.074157214871	3610.0	3455.0	3542.0	3682.0	3776.0	5327.0	3610.632530120482	3570.0	2198.0	2629.5	3328.25	3844.75	4819.15	2996825.0	0.0	0.0	0.0	0.0	0.0	0.0	0.0	0.0	0.0	0.0	0.0	0.0	0.0	0.0	0.0
exp1	Position_2	239	31	31.0	0.5166666666666667	0.0086111111111111	0.1893548671268449	127178.00000000006	102725.00000000006	3499.803574486794	3511.0	3133.0	3417.0	3597.0	3742.0	35797.09157719691	47.64592888924908	28914.248000971493	38.484864089293055	3612.074157214871	3610.0	3455.0	3542.0	3682.0	3776.0	5753.0	4025.8906882591095	3926.0	2680.0	2872.0	3424.0	4652.5	5323.799999999999	994395.0	0.0	0.0	0.0	0.0	0.0	0.0	0.0	0.0	0.0	0.0	0.0	0.0	0.0	0.0	0.0
exp1	Position_2	247	31	31.0	0.5166666666666667	0.0086111111111111	0.2261241810877683	89176.00000000006	39775.00000000005	3499.803574486794	3511.0	3133.0	3417.0	3597.0	3742.0	8725.303939065125	11.613379542895682	3891.730557283525	5.179893371744371	3612.074157214871	3610.0	3455.0	3542.0	3682.0	3776.0	6019.0	3689.709418837676	3657.0	2325.0	2464.8	3044.0	4090.0	5346.799999999999	1841165.0	0.0	0.0	0.0	0.0	0.0	0.0	0.0	0.0	0.0	0.0	0.0	0.0	0.0	0.0	0.0
exp1	Position_2	249	31	31.0	0.5166666666666667	0.0086111111111111	0.2140253134044362	371054.00000000006	284627.00000000006	3499.803574486794	3511.0	3133.0	3417.0	3597.0	3742.0	16487.918031371897	21.94541889975599	12647.503181518832	16.833826734601562	3612.074157214871	3610.0	3455.0	3542.0	3682.0	3776.0	6958.0	3936.033218785796	3696.0	2268.0	3053.0	3390.0	4206.0	5936.8	3436157.0	0.0	0.0	0.0	0.0	0.0	0.0	0.0	0.0	0.0	0.0	0.0	0.0	0.0	0.0	0.0
exp1	Position_2	250	31	31.0	0.5166666666666667	0.0086111111111111	0.134471770091337	31465.99999999995	7705.999999999949	3499.803574486794	3511.0	3133.0	3417.0	3597.0	3742.0	9409.612059388644	12.524193651046282	2304.406995793825	3.067165711401582	3612.074157214871	3610.0	3455.0	3542.0	3682.0	3776.0	4683.0	3642.108333333333	3596.5	2900.0	2961.0	3218.5	4029.5	4501.3	874106.0	0.0	0.0	0.0	0.0	0.0	0.0	0.0	0.0	0.0	0.0	0.0	0.0	0.0	0.0	0.0
exp1	Position_2	251	31	31.0	0.5166666666666667	0.0086111111111111	0.0970589294571461	71841.0	4125.0000000000055	3499.803574486794	3511.0	3133.0	3417.0	3597.0	3742.0	4086.042329233334	5.438522340209568	234.61428165097263	0.3122716088774446	3612.074157214871	3610.0	3455.0	3542.0	3682.0	3776.0	4550.0	3616.030701754386	3610.0	2656.0	3020.75	3402.0	3818.5	4239.1	2473365.0	0.0	0.0	0.0	0.0	0.0	0.0	0.0	0.0	0.0	0.0	0.0	0.0	0.0	0.0	0.0
exp1	Position_2	252	31	31.0	0.5166666666666667	0.0086111111111111	0.1552492576632864	4620.000000000087	-49136.99999999991	3499.803574486794	3511.0	3133.0	3417.0	3597.0	3742.0	401.677163545958	0.53463230467967	-4272.123546570851	-5.686196440485802	3612.074157214871	3610.0	3455.0	3542.0	3682.0	3776.0	5107.0	3519.508287292818	3574.0	2019.0	2702.2	3102.0	3838.0	4449.9	1911093.0	0.0	0.0	0.0	0.0	0.0	0.0	0.0	0.0	0.0	0.0	0.0	0.0	0.0	0.0	0.0
exp1	Position_2	253	31	31.0	0.5166666666666667	0.0086111111111111	0.2118056974721267	784877.9999999999	655880.9999999999	3499.803574486794	3511.0	3133.0	3417.0	3597.0	3742.0	17866.252471192267	23.779982039156906	14929.881506499169	19.871672285150392	3612.074157214871	3610.0	3455.0	3542.0	3682.0	3776.0	7332.0	4113.362240982348	3965.0	2227.0	2900.0	3624.0	4408.5	5978.999999999997	5359711.0	0.0	0.0	0.0	0.0	0.0	0.0	0.0	0.0	0.0	0.0	0.0	0.0	0.0	0.0	0.0
exp1	Position_2	1	32	32.0	0.5333333333333333	0.0088888888888888	0.1701423485646723	526017.9999999998	270041.9999999998	3504.200528144508	3514.0	3083.0	3415.0	3604.0	3762.0	4520.164423609344	6.016338847824037	2320.5180075212525	3.088609468010787	3614.137996219282	3612.0	3456.0	3544.0	3684.0	3778.0	7887.0	3715.385145482389	3650.0	1906.0	2912.55	3371.75	3966.5	4676.299999999997	9704586.0	0.0	0.0	0.0	0.0	0.0	0.0	0.0	0.0	0.0	0.0	0.0	0.0	0.0	0.0	0.0
exp1	Position_2	2	32	32.0	0.5333333333333333	0.0088888888888888	0.1386083508303396	152675.99999999977	-87718.00000000023	3504.200528144508	3514.0	3083.0	3415.0	3604.0	3762.0	1479.021448719244	1.9685775482453136	-849.752439406031	-1.1310204968494273	3614.137996219282	3612.0	3456.0	3544.0	3684.0	3778.0	6004.0	3576.2405218100284	3489.0	2136.0	2890.0	3281.0	3846.0	4519.6	8772518.0	0.0	0.0	0.0	0.0	0.0	0.0	0.0	0.0	0.0	0.0	0.0	0.0	0.0	0.0	0.0
exp1	Position_2	4	32	32.0	0.5333333333333333	0.0088888888888888	0.1569038285692165	400247.9999999997	142997.99999999965	3504.200528144508	3514.0	3083.0	3415.0	3604.0	3762.0	3515.1115571792006	4.678613482605516	1255.8561753050872	1.671544569331071	3614.137996219282	3612.0	3456.0	3544.0	3684.0	3778.0	6310.0	3666.475428571429	3648.0	2250.0	2740.4	3356.0	3930.0	4642.799999999999	9624498.0	0.0	0.0	0.0	0.0	0.0	0.0	0.0	0.0	0.0	0.0	0.0	0.0	0.0	0.0	0.0
exp1	Position_2	6	32	32.0	0.5333333333333333	0.0088888888888888	0.1135112564082019	313726.9999999998	71470.99999999985	3504.200528144508	3514.0	3083.0	3415.0	3604.0	3762.0	3043.3735830290098	4.050730239011612	693.3192022129623	0.9228078581454529	3614.137996219282	3612.0	3456.0	3544.0	3684.0	3778.0	5233.0	3640.912216828479	3599.0	2481.0	3017.1	3391.0	3845.0	4401.9	9000335.0	0.0	0.0	0.0	0.0	0.0	0.0	0.0	0.0	0.0	0.0	0.0	0.0	0.0	0.0	0.0
exp1	Position_2	8	32	32.0	0.5333333333333333	0.0088888888888888	0.1741024370929857	543745.0000000003	282183.0000000004	3504.200528144508	3514.0	3083.0	3415.0	3604.0	3762.0	4751.235106118576	6.323893926243824	2465.710537016173	3.281860724768526	3614.137996219282	3612.0	3456.0	3544.0	3684.0	3778.0	6237.0	3717.7261146496817	3684.0	2100.0	2831.0	3292.0	3998.0	4952.2	9922611.0	0.0	0.0	0.0	0.0	0.0	0.0	0.0	0.0	0.0	0.0	0.0	0.0	0.0	0.0	0.0
exp1	Position_2	11	32	32.0	0.5333333333333333	0.0088888888888888	0.1266191840007103	240824.0000000001	4448.000000000102	3504.200528144508	3514.0	3083.0	3415.0	3604.0	3762.0	2475.0945924714865	3.2943509025795485	45.714798970673264	0.0608463974299661	3614.137996219282	3612.0	3456.0	3544.0	3684.0	3778.0	5125.0	3613.844112769486	3653.0	2065.0	2744.55	3365.75	3913.25	4253.799999999999	8716592.0	0.0	0.0	0.0	0.0	0.0	0.0	0.0	0.0	0.0	0.0	0.0	0.0	0.0	0.0	0.0
exp1	Position_2	12	32	32.0	0.5333333333333333	0.0088888888888888	0.1603252880421012	349686.9999999996	114290.9999999996	3504.200528144508	3514.0	3083.0	3415.0	3604.0	3762.0	3300.6326196568384	4.393142016763251	1078.7721669184125	1.4358457541684069	3614.137996219282	3612.0	3456.0	3544.0	3684.0	3778.0	6036.0	3659.5815986677767	3591.0	2045.0	2753.0	3339.0	3906.75	4764.95	8790315.0	0.0	0.0	0.0	0.0	0.0	0.0	0.0	0.0	0.0	0.0	0.0	0.0	0.0	0.0	0.0
exp1	Position_2	14	32	32.0	0.5333333333333333	0.0088888888888888	0.1656621726781626	509274.99999999977	256924.99999999977	3504.200528144508	3514.0	3083.0	3415.0	3604.0	3762.0	4658.522405233798	6.200493321366185	2350.185791497114	3.128097288482659	3614.137996219282	3612.0	3456.0	3544.0	3684.0	3778.0	6126.0	3711.776699029126	3623.0	2103.0	2866.7	3386.5	3934.5	4851.299999999997	9557825.0	0.0	0.0	0.0	0.0	0.0	0.0	0.0	0.0	0.0	0.0	0.0	0.0	0.0	0.0	0.0
exp1	Position_2	15	32	32.0	0.5333333333333333	0.0088888888888888	0.209498999437215	514224.9999999998	249918.99999999985	3504.200528144508	3514.0	3083.0	3415.0	3604.0	3762.0	4189.695544507429	5.576484769739388	2036.238068525941	2.710232869208027	3614.137996219282	3612.0	3456.0	3544.0	3684.0	3778.0	6555.0	3704.6655543196143	3618.0	1933.0	2342.8	3328.0	4035.0	5283.2	9991483.0	0.0	0.0	0.0	0.0	0.0	0.0	0.0	0.0	0.0	0.0	0.0	0.0	0.0	0.0	0.0
exp1	Position_2	17	32	32.0	0.5333333333333333	0.0088888888888888	0.1337923112926889	75246.99999999959	-128691.0000000004	3504.200528144508	3514.0	3083.0	3415.0	3604.0	3762.0	853.0594855974598	1.135422175330219	-1458.942924781369	-1.9418530328840016	3614.137996219282	3612.0	3456.0	3544.0	3684.0	3778.0	5228.0	3550.1590581451223	3557.0	2047.0	2602.0	3304.0	3862.0	4267.0	7387881.0	0.0	0.0	0.0	0.0	0.0	0.0	0.0	0.0	0.0	0.0	0.0	0.0	0.0	0.0	0.0
exp1	Position_2	18	32	32.0	0.5333333333333333	0.0088888888888888	0.1746119654090371	714613.0000000005	491271.00000000047	3504.200528144508	3514.0	3083.0	3415.0	3604.0	3762.0	7465.948306140311	9.937177195472753	5132.57370115833	6.831455596241737	3614.137996219282	3612.0	3456.0	3544.0	3684.0	3778.0	6024.0	3827.564282580079	3695.0	2509.0	2995.8	3395.0	4046.5	5357.699999999999	8723019.0	0.0	0.0	0.0	0.0	0.0	0.0	0.0	0.0	0.0	0.0	0.0	0.0	0.0	0.0	0.0
exp1	Position_2	19	32	32.0	0.5333333333333333	0.0088888888888888	0.1565107103325218	72337.99999999968	-155904.00000000032	3504.200528144508	3514.0	3083.0	3415.0	3604.0	3762.0	793.4479207963328	1.056079182579919	-1710.051489449975	-2.2760785324579165	3614.137996219282	3612.0	3456.0	3544.0	3684.0	3778.0	5443.0	3545.059682267068	3543.0	2073.0	2468.8	3237.0	3897.0	4449.0	8256444.0	0.0	0.0	0.0	0.0	0.0	0.0	0.0	0.0	0.0	0.0	0.0	0.0	0.0	0.0	0.0
exp1	Position_2	21	32	32.0	0.5333333333333333	0.0088888888888888	0.1560636811075304	407664.0000000004	180304.0000000004	3504.200528144508	3514.0	3083.0	3415.0	3604.0	3762.0	4234.588711572468	5.636237575102955	1872.8984728878763	2.492827867413764	3614.137996219282	3612.0	3456.0	3544.0	3684.0	3778.0	6002.0	3689.717241379312	3591.5	2301.0	2829.95	3361.0	3959.0	4899.349999999999	8560144.0	0.0	0.0	0.0	0.0	0.0	0.0	0.0	0.0	0.0	0.0	0.0	0.0	0.0	0.0	0.0
exp1	Position_2	26	32	32.0	0.5333333333333333	0.0088888888888888	0.1069212689001751	194378.0	-19654.00000000003	3504.200528144508	3514.0	3083.0	3415.0	3604.0	3762.0	2251.3820021466954	2.996589444857252	-227.64233539902264	-0.3029919484160991	3614.137996219282	3612.0	3456.0	3544.0	3684.0	3778.0	4804.0	3603.000915750916	3621.5	2193.0	2835.3	3432.0	3802.5	4277.0	7868954.0	0.0	0.0	0.0	0.0	0.0	0.0	0.0	0.0	0.0	0.0	0.0	0.0	0.0	0.0	0.0
exp1	Position_2	27	32	32.0	0.5333333333333333	0.0088888888888888	0.1123352728978192	166202.0000000001	-46653.99999999991	3504.200528144508	3514.0	3083.0	3415.0	3604.0	3762.0	1916.94638861147	2.5514556432418662	-538.0995223539987	-0.7162104642531724	3614.137996219282	3612.0	3456.0	3544.0	3684.0	3778.0	5355.0	3590.520257826888	3583.0	2316.0	2891.2	3366.75	3825.25	4246.45	7798610.0	0.0	0.0	0.0	0.0	0.0	0.0	0.0	0.0	0.0	0.0	0.0	0.0	0.0	0.0	0.0
exp1	Position_2	28	32	32.0	0.5333333333333333	0.0088888888888888	0.1603160500024786	190925.0000000001	-18108.99999999989	3504.200528144508	3514.0	3083.0	3415.0	3604.0	3762.0	2068.474946682934	2.753140154034985	-196.1922891684221	-0.2611319368831699	3614.137996219282	3612.0	3456.0	3544.0	3684.0	3778.0	5523.0	3603.510079699953	3644.0	2120.0	2451.6	3331.0	3915.0	4531.0	7686287.0	0.0	0.0	0.0	0.0	0.0	0.0	0.0	0.0	0.0	0.0	0.0	0.0	0.0	0.0	0.0
exp1	Position_2	29	32	32.0	0.5333333333333333	0.0088888888888888	0.2217595624755787	350014.0000000003	171360.00000000026	3504.200528144508	3514.0	3083.0	3415.0	3604.0	3762.0	4826.036638395602	6.423454765704545	2362.7330288373346	3.144797661382492	3614.137996219282	3612.0	3456.0	3544.0	3684.0	3778.0	8368.0	3705.998902907296	3632.0	1719.0	2271.1	3329.0	4092.0	5091.699999999997	6756036.0	0.0	0.0	0.0	0.0	0.0	0.0	0.0	0.0	0.0	0.0	0.0	0.0	0.0	0.0	0.0
exp1	Position_2	30	32	32.0	0.5333333333333333	0.0088888888888888	0.1338941884894478	339223.99999999953	132737.99999999953	3504.200528144508	3514.0	3083.0	3415.0	3604.0	3762.0	4209.687930872235	5.603094635990943	1647.2465290431026	2.1924851301563693	3614.137996219282	3612.0	3456.0	3544.0	3684.0	3778.0	5275.0	3674.998576174656	3622.0	2259.0	2841.3	3428.0	3871.0	4599.099999999999	7743222.0	0.0	0.0	0.0	0.0	0.0	0.0	0.0	0.0	0.0	0.0	0.0	0.0	0.0	0.0	0.0
exp1	Position_2	32	32	32.0	0.5333333333333333	0.0088888888888888	0.1561970000696266	620017.0000000001	373547.0000000002	3504.200528144508	3514.0	3083.0	3415.0	3604.0	3762.0	5928.7192655564295	7.891125342455608	3571.9267302199914	4.754234477922808	3614.137996219282	3612.0	3456.0	3544.0	3684.0	3778.0	6586.0	3760.527634194831	3674.0	2371.0	2973.0	3419.5	3997.0	4888.299999999999	9457727.0	0.0	0.0	0.0	0.0	0.0	0.0	0.0	0.0	0.0	0.0	0.0	0.0	0.0	0.0	0.0
exp1	Position_2	35	32	32.0	0.5333333333333333	0.0088888888888888	0.1845895593350605	343923.0000000002	206331.0000000002	3504.200528144508	3514.0	3083.0	3415.0	3604.0	3762.0	7524.22253721405	10.014740197031902	4514.034712205676	6.008180201945756	3614.137996219282	3612.0	3456.0	3544.0	3684.0	3778.0	6716.0	3758.959401709402	3805.0	2144.0	2514.0	3428.75	4051.0	4881.049999999999	5277579.0	0.0	0.0	0.0	0.0	0.0	0.0	0.0	0.0	0.0	0.0	0.0	0.0	0.0	0.0	0.0
exp1	Position_2	39	32	32.0	0.5333333333333333	0.0088888888888888	0.1090557673499901	422771.0000000004	224517.0000000004	3504.200528144508	3514.0	3083.0	3415.0	3604.0	3762.0	5354.697163336633	7.1271019244010585	2843.668423380156	3.7849226715189865	3614.137996219282	3612.0	3456.0	3544.0	3684.0	3778.0	4775.0	3722.9822046465647	3747.0	2623.0	3030.6	3406.0	4035.5	4359.0	7531593.0	0.0	0.0	0.0	0.0	0.0	0.0	0.0	0.0	0.0	0.0	0.0	0.0	0.0	0.0	0.0
exp1	Position_2	40	32	32.0	0.5333333333333333	0.0088888888888888	0.1604831140745944	526535.9999999999	283789.99999999994	3504.200528144508	3514.0	3083.0	3415.0	3604.0	3762.0	4778.676419134694	6.360418313868277	2575.58947723657	3.428109594201875	3614.137996219282	3612.0	3456.0	3544.0	3684.0	3778.0	6460.0	3726.570044408559	3651.0	2327.0	2836.8	3408.0	3986.0	4891.999999999999	9230714.0	0.0	0.0	0.0	0.0	0.0	0.0	0.0	0.0	0.0	0.0	0.0	0.0	0.0	0.0	0.0
exp1	Position_2	41	32	32.0	0.5333333333333333	0.0088888888888888	0.1301842393785735	336630.0000000002	140336.00000000015	3504.200528144508	3514.0	3083.0	3415.0	3604.0	3762.0	4453.645841990497	5.927802615689352	1856.6581792519348	2.4712120365843253	3614.137996219282	3612.0	3456.0	3544.0	3684.0	3778.0	5771.0	3682.062905641538	3641.0	2401.0	2973.0	3413.5	3904.0	4520.799999999999	7375172.0	0.0	0.0	0.0	0.0	0.0	0.0	0.0	0.0	0.0	0.0	0.0	0.0	0.0	0.0	0.0
exp1	Position_2	42	32	32.0	0.5333333333333333	0.0088888888888888	0.1228497833763482	114573.99999999993	-89854.00000000007	3504.200528144508	3514.0	3083.0	3415.0	3604.0	3762.0	1365.2004627502668	1.8170818159206048	-1070.650604674382	-1.4250359548216025	3614.137996219282	3612.0	3456.0	3544.0	3684.0	3778.0	5292.0	3568.9252157238734	3593.0	2209.0	2760.0	3302.0	3837.75	4237.75	7444778.0	0.0	0.0	0.0	0.0	0.0	0.0	0.0	0.0	0.0	0.0	0.0	0.0	0.0	0.0	0.0
exp1	Position_2	48	32	32.0	0.5333333333333333	0.0088888888888888	0.1940441971074215	236243.0000000001	9569.000000000173	3504.200528144508	3514.0	3083.0	3415.0	3604.0	3762.0	2444.8568346614275	3.25410444693436	99.02869101254048	0.1318071877376913	3614.137996219282	3612.0	3456.0	3544.0	3684.0	3778.0	5849.0	3616.137051448336	3562.0	2027.0	2346.6	3208.0	3973.0	4927.000000000001	8364125.0	0.0	0.0	0.0	0.0	0.0	0.0	0.0	0.0	0.0	0.0	0.0	0.0	0.0	0.0	0.0
exp1	Position_2	49	32	32.0	0.5333333333333333	0.0088888888888888	0.1251323044188815	247727.0000000003	11449.000000000287	3504.200528144508	3514.0	3083.0	3415.0	3604.0	3762.0	2291.87846964316	3.050490243095046	105.92190838683376	0.1409820600628757	3614.137996219282	3612.0	3456.0	3544.0	3684.0	3778.0	5304.0	3616.7486520116136	3587.0	2312.0	2801.0	3405.0	3844.5	4406.0	8719981.0	0.0	0.0	0.0	0.0	0.0	0.0	0.0	0.0	0.0	0.0	0.0	0.0	0.0	0.0	0.0
exp1	Position_2	52	32	32.0	0.5333333333333333	0.0088888888888888	0.1349390149055273	169421.0000000002	-25892.999999999785	3504.200528144508	3514.0	3083.0	3415.0	3604.0	3762.0	2141.89377144921	2.850860609798898	-327.35053756106896	-0.4357035654937827	3614.137996219282	3612.0	3456.0	3544.0	3684.0	3778.0	5508.0	3599.0080280983443	3581.0	1911.0	2816.4	3317.0	3885.0	4413.4	7172823.0	0.0	0.0	0.0	0.0	0.0	0.0	0.0	0.0	0.0	0.0	0.0	0.0	0.0	0.0	0.0
exp1	Position_2	53	32	32.0	0.5333333333333333	0.0088888888888888	0.1621638322420468	244383.0000000004	19081.0000000004	3504.200528144508	3514.0	3083.0	3415.0	3604.0	3762.0	2649.204853871226	3.5260916605026016	206.8453117308398	0.2753111099137477	3614.137996219282	3612.0	3456.0	3544.0	3684.0	3778.0	6147.0	3620.299695519792	3597.0	1998.0	2751.0	3251.5	3892.0	4612.299999999999	8323069.0	0.0	0.0	0.0	0.0	0.0	0.0	0.0	0.0	0.0	0.0	0.0	0.0	0.0	0.0	0.0
exp1	Position_2	55	32	32.0	0.5333333333333333	0.0088888888888888	0.1254401242418129	368708.9999999997	179078.99999999968	3504.200528144508	3514.0	3083.0	3415.0	3604.0	3762.0	4838.523861014178	6.44007525900987	2350.0321785108504	3.1278928295979416	3614.137996219282	3612.0	3456.0	3544.0	3684.0	3778.0	5337.0	3704.547286821705	3669.0	2471.0	3068.1	3368.0	3946.0	4619.099999999999	7168299.0	0.0	0.0	0.0	0.0	0.0	0.0	0.0	0.0	0.0	0.0	0.0	0.0	0.0	0.0	0.0
exp1	Position_2	56	32	32.0	0.5333333333333333	0.0088888888888888	0.1643002117581525	435806.0000000004	252252.0000000004	3504.200528144508	3514.0	3083.0	3415.0	3604.0	3762.0	6343.729761386814	8.44350431240585	3671.859771938312	4.887245356449893	3614.137996219282	3612.0	3456.0	3544.0	3684.0	3778.0	6015.0	3746.6780565937	3745.0	2042.0	2538.8	3455.0	4061.0	4771.4	7017528.0	0.0	0.0	0.0	0.0	0.0	0.0	0.0	0.0	0.0	0.0	0.0	0.0	0.0	0.0	0.0
exp1	Position_2	57	32	32.0	0.5333333333333333	0.0088888888888888	0.1323019705065462	44614.00000000016	-77787.99999999984	3504.200528144508	3514.0	3083.0	3415.0	3604.0	3762.0	1123.9546173253243	1.495983595660007	-1959.7028236092224	-2.608364458223875	3614.137996219282	3612.0	3456.0	3544.0	3684.0	3778.0	4976.0	3549.7197758206567	3577.0	2146.0	2711.8	3273.0	3828.0	4366.0	4433600.0	0.0	0.0	0.0	0.0	0.0	0.0	0.0	0.0	0.0	0.0	0.0	0.0	0.0	0.0	0.0
exp1	Position_2	59	32	32.0	0.5333333333333333	0.0088888888888888	0.1402125961382908	163922.00000000026	-20415.999999999724	3504.200528144508	3514.0	3083.0	3415.0	3604.0	3762.0	2300.473812837515	3.0619306448867327	-286.5172055178072	-0.3813544005442014	3614.137996219282	3612.0	3456.0	3544.0	3684.0	3778.0	5509.0	3601.146198830409	3570.0	2143.0	2733.0	3303.0	3881.0	4470.0	6773756.0	0.0	0.0	0.0	0.0	0.0	0.0	0.0	0.0	0.0	0.0	0.0	0.0	0.0	0.0	0.0
exp1	Position_2	60	32	32.0	0.5333333333333333	0.0088888888888888	0.2287270280906831	506099.0000000004	312549.0000000004	3504.200528144508	3514.0	3083.0	3415.0	3604.0	3762.0	6411.701895970689	8.533975223536988	3959.6423148114186	5.270283921013999	3614.137996219282	3612.0	3456.0	3544.0	3684.0	3778.0	6908.0	3770.252658227848	3689.0	1811.0	2267.7	3367.5	4120.0	5458.299999999999	7446249.0	0.0	0.0	0.0	0.0	0.0	0.0	0.0	0.0	0.0	0.0	0.0	0.0	0.0	0.0	0.0
exp1	Position_2	69	32	32.0	0.5333333333333333	0.0088888888888888	0.1307717619865102	320088.0000000003	108212.00000000026	3504.200528144508	3514.0	3083.0	3415.0	3604.0	3762.0	3572.6583213630056	4.755208225734161	1207.8069226941784	1.6075910141059513	3614.137996219282	3612.0	3456.0	3544.0	3684.0	3778.0	5694.0	3662.051803885292	3601.5	2066.0	2949.15	3399.0	3901.0	4539.699999999999	7917356.0	0.0	0.0	0.0	0.0	0.0	0.0	0.0	0.0	0.0	0.0	0.0	0.0	0.0	0.0	0.0
exp1	Position_2	70	32	32.0	0.5333333333333333	0.0088888888888888	0.1149597103645739	428273.0000000003	236291.0000000003	3504.200528144508	3514.0	3083.0	3415.0	3604.0	3762.0	5554.689496265287	7.393291719529096	3064.688027874793	4.079099765101351	3614.137996219282	3612.0	3456.0	3544.0	3684.0	3778.0	5295.0	3732.618172537009	3695.0	2310.0	3073.9	3455.5	4000.5	4482.1	7312199.0	0.0	0.0	0.0	0.0	0.0	0.0	0.0	0.0	0.0	0.0	0.0	0.0	0.0	0.0	0.0
exp1	Position_2	73	32	32.0	0.5333333333333333	0.0088888888888888	0.1349522286543422	269228.00000000023	87830.00000000022	3504.200528144508	3514.0	3083.0	3415.0	3604.0	3762.0	3700.415630180312	4.925253203769994	1207.1831488505552	1.606760771120089	3614.137996219282	3612.0	3456.0	3544.0	3684.0	3778.0	5763.0	3659.450027012426	3669.0	2030.0	2776.5	3400.0	3934.0	4430.5	6773642.0	0.0	0.0	0.0	0.0	0.0	0.0	0.0	0.0	0.0	0.0	0.0	0.0	0.0	0.0	0.0
exp1	Position_2	76	32	32.0	0.5333333333333333	0.0088888888888888	0.1898844748052691	456231.0000000005	225637.0000000005	3504.200528144508	3514.0	3083.0	3415.0	3604.0	3762.0	4634.46643376075	6.168474823335559	2292.0562230854007	3.050726832926669	3614.137996219282	3612.0	3456.0	3544.0	3684.0	3778.0	6327.0	3707.893327666809	3602.0	1937.0	2583.0	3349.0	4029.0	5113.4	8724673.0	0.0	0.0	0.0	0.0	0.0	0.0	0.0	0.0	0.0	0.0	0.0	0.0	0.0	0.0	0.0
exp1	Position_2	78	32	32.0	0.5333333333333333	0.0088888888888888	0.1827506532103183	4560.999999999947	-227895.0000000001	3504.200528144508	3514.0	3083.0	3415.0	3604.0	3762.0	46.59647733056099	0.0620199113269766	-2328.240342303952	-3.098887895606559	3614.137996219282	3612.0	3456.0	3544.0	3684.0	3778.0	6349.0	3515.922849915683	3483.0	2077.0	2467.0	3121.0	3900.5	4572.45	8339769.0	0.0	0.0	0.0	0.0	0.0	0.0	0.0	0.0	0.0	0.0	0.0	0.0	0.0	0.0	0.0
exp1	Position_2	79	32	32.0	0.5333333333333333	0.0088888888888888	0.145160954213444	80830.9999999999	-96255.0000000001	3504.200528144508	3514.0	3083.0	3415.0	3604.0	3762.0	1260.1362890877808	1.6772414007758365	-1500.5928233740103	-1.997289047910808	3614.137996219282	3612.0	3456.0	3544.0	3684.0	3778.0	5042.0	3558.732152739347	3585.0	2011.0	2573.9	3317.5	3818.0	4407.0	6430629.0	0.0	0.0	0.0	0.0	0.0	0.0	0.0	0.0	0.0	0.0	0.0	0.0	0.0	0.0	0.0
exp1	Position_2	81	32	32.0	0.5333333333333333	0.0088888888888888	0.224513000625636	530516.9999999995	307958.9999999995	3504.200528144508	3514.0	3083.0	3415.0	3604.0	3762.0	5380.693204681983	7.16170265543172	3123.430349302016	4.157285794920983	3614.137996219282	3612.0	3456.0	3544.0	3684.0	3778.0	7228.0	3747.605019815059	3657.0	2086.0	2441.0	3330.5	4033.5	5611.5	8510811.0	0.0	0.0	0.0	0.0	0.0	0.0	0.0	0.0	0.0	0.0	0.0	0.0	0.0	0.0	0.0
exp1	Position_2	82	32	32.0	0.5333333333333333	0.0088888888888888	0.1927305375717082	289145.99999999977	105297.99999999978	3504.200528144508	3514.0	3083.0	3415.0	3604.0	3762.0	3960.8744886571535	5.271923944402673	1442.4275691402286	1.9198710945256443	3614.137996219282	3612.0	3456.0	3544.0	3684.0	3778.0	7902.0	3668.128997867804	3592.0	1886.0	2568.75	3347.0	3898.0	4758.75	6881410.0	0.0	0.0	0.0	0.0	0.0	0.0	0.0	0.0	0.0	0.0	0.0	0.0	0.0	0.0	0.0
exp1	Position_2	84	32	32.0	0.5333333333333333	0.0088888888888888	0.1402330309733989	208057.99999999977	50473.99999999975	3504.200528144508	3514.0	3083.0	3415.0	3604.0	3762.0	3613.319124685129	4.809327754955906	876.5760965661331	1.166722784529523	3614.137996219282	3612.0	3456.0	3544.0	3684.0	3778.0	5858.0	3643.389303482587	3594.0	2172.0	2843.35	3356.0	3973.25	4457.65	5858570.0	0.0	0.0	0.0	0.0	0.0	0.0	0.0	0.0	0.0	0.0	0.0	0.0	0.0	0.0	0.0
exp1	Position_2	87	32	32.0	0.5333333333333333	0.0088888888888888	0.1338256371063382	214923.0000000001	36857.000000000175	3504.200528144508	3514.0	3083.0	3415.0	3604.0	3762.0	3150.670294364045	4.193542161798543	540.3063191904824	0.719147710842532	3614.137996219282	3612.0	3456.0	3544.0	3684.0	3778.0	5303.0	3632.284534947716	3601.0	1992.0	2815.8	3364.0	3933.0	4423.2	6599861.0	0.0	0.0	0.0	0.0	0.0	0.0	0.0	0.0	0.0	0.0	0.0	0.0	0.0	0.0	0.0
exp1	Position_2	88	32	32.0	0.5333333333333333	0.0088888888888888	0.1479978980953291	473484.99999999977	302768.99999999977	3504.200528144508	3514.0	3083.0	3415.0	3604.0	3762.0	7144.911345945691	9.509877001453717	4568.79872287534	6.081071100147078	3614.137996219282	3612.0	3456.0	3544.0	3684.0	3778.0	6031.0	3785.8053960964407	3721.5	2295.0	2985.05	3453.0	4027.75	4889.599999999999	6594873.0	0.0	0.0	0.0	0.0	0.0	0.0	0.0	0.0	0.0	0.0	0.0	0.0	0.0	0.0	0.0
exp1	Position_2	90	32	32.0	0.5333333333333333	0.0088888888888888	0.1661542862206227	52282.00000000031	-135583.99999999968	3504.200528144508	3514.0	3083.0	3415.0	3604.0	3762.0	712.8887622993343	0.948854942620414	-1848.749281733525	-2.460685293987322	3614.137996219282	3612.0	3456.0	3544.0	3684.0	3778.0	5237.0	3541.2728221178927	3559.0	2055.0	2370.2	3245.0	3918.0	4499.4	6788620.0	0.0	0.0	0.0	0.0	0.0	0.0	0.0	0.0	0.0	0.0	0.0	0.0	0.0	0.0	0.0
exp1	Position_2	91	32	32.0	0.5333333333333333	0.0088888888888888	0.1621705301790627	524752.0000000002	351194.0000000003	3504.200528144508	3514.0	3083.0	3415.0	3604.0	3762.0	7604.390153803556	10.121443294712533	5089.292076399684	6.773847753687979	3614.137996219282	3612.0	3456.0	3544.0	3684.0	3778.0	6752.0	3810.302653867872	3751.0	1890.0	2844.0	3501.0	4077.5	4885.5	6748046.0	0.0	0.0	0.0	0.0	0.0	0.0	0.0	0.0	0.0	0.0	0.0	0.0	0.0	0.0	0.0
exp1	Position_2	92	32	32.0	0.5333333333333333	0.0088888888888888	0.149532682340529	272858.9999999999	90186.99999999988	3504.200528144508	3514.0	3083.0	3415.0	3604.0	3762.0	3678.69233841932	4.896339502436114	1215.90354697856	1.618367621028463	3614.137996219282	3612.0	3456.0	3544.0	3684.0	3778.0	6298.0	3660.383583690987	3606.5	2296.0	2863.45	3366.0	3846.0	4630.599999999999	6822955.0	0.0	0.0	0.0	0.0	0.0	0.0	0.0	0.0	0.0	0.0	0.0	0.0	0.0	0.0	0.0
exp1	Position_2	93	32	32.0	0.5333333333333333	0.0088888888888888	0.2190036381969458	312283.9999999997	127945.99999999968	3504.200528144508	3514.0	3083.0	3415.0	3604.0	3762.0	4213.35213365685	5.607971689897267	1726.2541535680937	2.2976442783991327	3614.137996219282	3612.0	3456.0	3544.0	3684.0	3778.0	7083.0	3680.020202020202	3592.0	2090.0	2380.0	3288.0	3937.0	5281.0	6922118.0	0.0	0.0	0.0	0.0	0.0	0.0	0.0	0.0	0.0	0.0	0.0	0.0	0.0	0.0	0.0
exp1	Position_2	98	32	32.0	0.5333333333333333	0.0088888888888888	0.1400022536507733	184945.99999999968	20991.99999999967	3504.200528144508	3514.0	3083.0	3415.0	3604.0	3762.0	3085.532005768174	4.106843099677438	350.21837652657854	0.4661406591568759	3614.137996219282	3612.0	3456.0	3544.0	3684.0	3778.0	5738.0	3624.54751942618	3614.0	2049.0	2744.0	3359.0	3876.0	4522.2	6063868.0	0.0	0.0	0.0	0.0	0.0	0.0	0.0	0.0	0.0	0.0	0.0	0.0	0.0	0.0	0.0
exp1	Position_2	103	32	32.0	0.5333333333333333	0.0088888888888888	0.223123169524631	390273.0	149780.99999999994	3504.200528144508	3514.0	3083.0	3415.0	3604.0	3762.0	3524.193153006274	4.690701086651351	1352.5331617878576	1.8002216383396386	3614.137996219282	3612.0	3456.0	3544.0	3684.0	3778.0	6234.0	3673.0354523227375	3601.5	2042.0	2330.6	3223.25	4027.5	5344.75	9013629.0	0.0	0.0	0.0	0.0	0.0	0.0	0.0	0.0	0.0	0.0	0.0	0.0	0.0	0.0	0.0
exp1	Position_2	108	32	32.0	0.5333333333333333	0.0088888888888888	0.1356606480621672	285558.0000000001	111412.00000000012	3504.200528144508	3514.0	3083.0	3415.0	3604.0	3762.0	4306.315159578917	5.7317054773995375	1680.13217825803	2.236255929261438	3614.137996219282	3612.0	3456.0	3544.0	3684.0	3778.0	5180.0	3674.696679797411	3719.0	2142.0	2688.6	3413.0	3920.0	4515.0	6529936.0	0.0	0.0	0.0	0.0	0.0	0.0	0.0	0.0	0.0	0.0	0.0	0.0	0.0	0.0	0.0
exp1	Position_2	109	32	32.0	0.5333333333333333	0.0088888888888888	0.1891749352850266	255260.99999999988	24568.99999999988	3504.200528144508	3514.0	3083.0	3415.0	3604.0	3762.0	2549.5909602261777	3.3935055680610424	245.399415899008	0.3266266225615796	3614.137996219282	3612.0	3456.0	3544.0	3684.0	3778.0	5891.0	3622.437128292269	3560.0	2057.0	2540.95	3243.25	3873.0	5080.849999999999	8527217.0	0.0	0.0	0.0	0.0	0.0	0.0	0.0	0.0	0.0	0.0	0.0	0.0	0.0	0.0	0.0
exp1	Position_2	112	32	32.0	0.5333333333333333	0.0088888888888888	0.1593840328271325	550034.0000000001	332768.0000000001	3504.200528144508	3514.0	3083.0	3415.0	3604.0	3762.0	6092.475131814534	8.109084400445145	3685.918988032847	4.90595817307172	3614.137996219282	3612.0	3456.0	3544.0	3684.0	3778.0	6369.0	3762.0983310780334	3703.0	2273.0	2842.0	3449.0	4024.0	4898.599999999999	8340572.0	0.0	0.0	0.0	0.0	0.0	0.0	0.0	0.0	0.0	0.0	0.0	0.0	0.0	0.0	0.0
exp1	Position_2	113	32	32.0	0.5333333333333333	0.0088888888888888	0.1474146891151307	420956.00000000006	244850.00000000003	3504.200528144508	3514.0	3083.0	3415.0	3604.0	3762.0	6303.782076730585	8.390333944128407	3666.60896028916	4.880256526144872	3614.137996219282	3612.0	3456.0	3544.0	3684.0	3778.0	5975.0	3748.2548692264886	3696.0	2188.0	2918.0	3405.0	4040.0	4782.799999999999	6735614.0	0.0	0.0	0.0	0.0	0.0	0.0	0.0	0.0	0.0	0.0	0.0	0.0	0.0	0.0	0.0
exp1	Position_2	114	32	32.0	0.5333333333333333	0.0088888888888888	0.1410012689239413	399480.9999999997	243268.99999999968	3504.200528144508	3514.0	3083.0	3415.0	3604.0	3762.0	7427.107924653507	9.885480647713818	4522.831167746484	6.01988828427057	3614.137996219282	3612.0	3456.0	3544.0	3684.0	3778.0	5846.0	3764.6154328732746	3732.0	2277.0	2886.3	3434.25	4048.0	4714.75	6000797.0	0.0	0.0	0.0	0.0	0.0	0.0	0.0	0.0	0.0	0.0	0.0	0.0	0.0	0.0	0.0
exp1	Position_2	120	32	32.0	0.5333333333333333	0.0088888888888888	0.1816942270294699	81317.99999999978	-115172.00000000022	3504.200528144508	3514.0	3083.0	3415.0	3604.0	3762.0	1058.8983794562307	1.4093937430562429	-1499.734919190506	-1.9961471774425632	3614.137996219282	3612.0	3456.0	3544.0	3684.0	3778.0	5526.0	3554.5576059850373	3556.0	2058.0	2315.0	3217.0	4003.0	4585.6	7126888.0	0.0	0.0	0.0	0.0	0.0	0.0	0.0	0.0	0.0	0.0	0.0	0.0	0.0	0.0	0.0
exp1	Position_2	121	32	32.0	0.5333333333333333	0.0088888888888888	0.1468020295836613	210650.0	57574.00000000001	3504.200528144508	3514.0	3083.0	3415.0	3604.0	3762.0	3844.455220709924	5.116969898764909	1050.7508420467752	1.3985493707642578	3614.137996219282	3612.0	3456.0	3544.0	3684.0	3778.0	5481.0	3648.8591549295775	3573.0	2148.0	2768.1	3316.25	3949.75	4599.95	5699518.0	0.0	0.0	0.0	0.0	0.0	0.0	0.0	0.0	0.0	0.0	0.0	0.0	0.0	0.0	0.0
exp1	Position_2	122	32	32.0	0.5333333333333333	0.0088888888888888	0.1527761048087833	214774.0000000002	65422.0000000002	3504.200528144508	3514.0	3083.0	3415.0	3604.0	3762.0	3987.041390907635	5.306752091298063	1214.486957806624	1.6164821408406165	3614.137996219282	3612.0	3456.0	3544.0	3684.0	3778.0	5845.0	3654.92782152231	3635.5	2038.0	2671.75	3351.75	3982.0	4536.099999999999	5570110.0	0.0	0.0	0.0	0.0	0.0	0.0	0.0	0.0	0.0	0.0	0.0	0.0	0.0	0.0	0.0
exp1	Position_2	129	32	32.0	0.5333333333333333	0.0088888888888888	0.1801615185129131	307759.9999999999	154389.99999999988	3504.200528144508	3514.0	3083.0	3415.0	3604.0	3762.0	5905.9791366487325	7.860858230879463	2962.77657560176	3.9434556221259416	3614.137996219282	3612.0	3456.0	3544.0	3684.0	3778.0	6354.0	3710.6517571884974	3604.0	2231.0	2726.2	3322.0	4002.0	4974.2	5807170.0	0.0	0.0	0.0	0.0	0.0	0.0	0.0	0.0	0.0	0.0	0.0	0.0	0.0	0.0	0.0
exp1	Position_2	132	32	32.0	0.5333333333333333	0.0088888888888888	0.2179375779074607	269077.99999999977	65825.99999999975	3504.200528144508	3514.0	3083.0	3415.0	3604.0	3762.0	3301.1179915594507	4.393788046765629	807.5702692616705	1.0748760283872836	3614.137996219282	3612.0	3456.0	3544.0	3684.0	3778.0	6007.0	3643.738669238187	3599.5	1844.0	2325.65	3157.25	4041.75	5270.15	7557114.0	0.0	0.0	0.0	0.0	0.0	0.0	0.0	0.0	0.0	0.0	0.0	0.0	0.0	0.0	0.0
exp1	Position_2	133	32	32.0	0.5333333333333333	0.0088888888888888	0.1753257167566074	490842.00000000006	316304.00000000006	3504.200528144508	3514.0	3083.0	3415.0	3604.0	3762.0	7738.2964359099215	10.299672556196104	4986.643595829314	6.637222626048817	3614.137996219282	3612.0	3456.0	3544.0	3684.0	3778.0	6182.0	3789.5991016282974	3721.0	2176.0	2799.0	3405.0	4005.0	5165.0	6749276.0	0.0	0.0	0.0	0.0	0.0	0.0	0.0	0.0	0.0	0.0	0.0	0.0	0.0	0.0	0.0
exp1	Position_2	135	32	32.0	0.5333333333333333	0.0088888888888888	0.1678147133924363	211994.9999999998	47942.99999999979	3504.200528144508	3514.0	3083.0	3415.0	3604.0	3762.0	3820.872514834411	5.085581317244601	864.096280472207	1.1501121493085076	3614.137996219282	3612.0	3456.0	3544.0	3684.0	3778.0	5483.0	3640.639784946237	3666.0	2005.0	2415.3	3341.0	3971.75	4727.4	6094431.0	0.0	0.0	0.0	0.0	0.0	0.0	0.0	0.0	0.0	0.0	0.0	0.0	0.0	0.0	0.0
exp1	Position_2	136	32	32.0	0.5333333333333333	0.0088888888888888	0.2174483922928442	242470.0	46273.99999999999	3504.200528144508	3514.0	3083.0	3415.0	3604.0	3762.0	2999.138233293834	3.991852988514093	572.3682212539236	0.7618221024889722	3614.137996219282	3612.0	3456.0	3544.0	3684.0	3778.0	7014.0	3635.113886113886	3631.0	2100.0	2405.05	3124.25	3981.0	5146.9	7277498.0	0.0	0.0	0.0	0.0	0.0	0.0	0.0	0.0	0.0	0.0	0.0	0.0	0.0	0.0	0.0
exp1	Position_2	137	32	32.0	0.5333333333333333	0.0088888888888888	0.1491905563348722	-121682.0000000004	-365408.0000000004	3504.200528144508	3514.0	3083.0	3415.0	3604.0	3762.0	-1160.6125597837197	-1.5447753170721308	-3485.290464041095	-4.638921607638697	3614.137996219282	3612.0	3456.0	3544.0	3684.0	3778.0	5421.0	3465.072778447929	3513.0	2188.0	2522.0	3198.0	3766.5	4287.0	8617636.0	0.0	0.0	0.0	0.0	0.0	0.0	0.0	0.0	0.0	0.0	0.0	0.0	0.0	0.0	0.0
exp1	Position_2	144	32	32.0	0.5333333333333333	0.0088888888888888	0.1345747093346952	136856.00000000015	-7889.999999999852	3504.200528144508	3514.0	3083.0	3415.0	3604.0	3762.0	2668.357305295689	3.551583573348562	-153.83570423498105	-0.2047553223367597	3614.137996219282	3612.0	3456.0	3544.0	3684.0	3778.0	5482.0	3606.6580907244415	3599.0	1957.0	2826.2	3290.0	3898.0	4402.200000000001	5327034.0	0.0	0.0	0.0	0.0	0.0	0.0	0.0	0.0	0.0	0.0	0.0	0.0	0.0	0.0	0.0
exp1	Position_2	156	32	32.0	0.5333333333333333	0.0088888888888888	0.162850186700311	288500.0000000002	114942.00000000016	3504.200528144508	3514.0	3083.0	3415.0	3604.0	3762.0	4843.4288550798965	6.446603806111342	1929.682493797552	2.568407399244542	3614.137996219282	3612.0	3456.0	3544.0	3684.0	3778.0	5911.0	3676.902315076228	3675.0	2175.0	2661.5	3285.0	3986.5	4759.0	6511794.0	0.0	0.0	0.0	0.0	0.0	0.0	0.0	0.0	0.0	0.0	0.0	0.0	0.0	0.0	0.0
exp1	Position_2	157	32	32.0	0.5333333333333333	0.0088888888888888	0.1919861735879128	51190.99999999961	-156667.0000000004	3504.200528144508	3514.0	3083.0	3415.0	3604.0	3762.0	657.4474206501841	0.875062516885395	-2012.0785890293887	-2.6780766019981166	3614.137996219282	3612.0	3456.0	3544.0	3684.0	3778.0	5542.0	3538.135313531353	3590.0	2004.0	2303.0	3138.0	3919.0	4717.0	7504385.0	0.0	0.0	0.0	0.0	0.0	0.0	0.0	0.0	0.0	0.0	0.0	0.0	0.0	0.0	0.0
exp1	Position_2	158	32	32.0	0.5333333333333333	0.0088888888888888	0.1301716143742847	142670.99999999965	-28535.000000000346	3504.200528144508	3514.0	3083.0	3415.0	3604.0	3762.0	2114.586648820677	2.8145148295803217	-422.929186899222	-0.5629187477628645	3614.137996219282	3612.0	3456.0	3544.0	3684.0	3778.0	5194.0	3595.666285060103	3583.0	2037.0	2771.6	3371.5	3855.0	4415.899999999999	6281629.0	0.0	0.0	0.0	0.0	0.0	0.0	0.0	0.0	0.0	0.0	0.0	0.0	0.0	0.0	0.0
[truncated: 6,865 more rows]
[truncated: 169 more columns]
