# Supplementary material for: Real-time assessment of mitochondrial DNA heteroplasmy dynamics at the single-cell level
Source: EMBO J. 2024 Aug 5;43(22):4. doi: 10.1038/s44318-024-00183-5 (PMC11574196; doi:10.1038/s44318-024-00183-5)
Supplement: Supplementary file 15 — Source data Fig. 2 [file 44318_2024_183_MOESM15_ESM.zip › Figure 2/2E/raw/mk_cap_AllPos_acdc_output_146.csv]

Position_n	Cell_ID	frame_i	time_seconds	time_minutes	time_hours	BF_CV	BF_amount_autoBkgr	BF_amount_dataPrepBkgr	BF_autoBkgr_bkgrVal_mean	BF_autoBkgr_bkgrVal_median	BF_autoBkgr_bkgrVal_q05	BF_autoBkgr_bkgrVal_q25	BF_autoBkgr_bkgrVal_q75	BF_autoBkgr_bkgrVal_q95	BF_concentration_autoBkgr_from_vol_fl	BF_concentration_autoBkgr_from_vol_vox	BF_concentration_dataPrepBkgr_from_vol_fl	BF_concentration_dataPrepBkgr_from_vol_vox	BF_dataPrepBkgr_bkgrVal_mean	BF_dataPrepBkgr_bkgrVal_median	BF_dataPrepBkgr_bkgrVal_q05	BF_dataPrepBkgr_bkgrVal_q25	BF_dataPrepBkgr_bkgrVal_q75	BF_dataPrepBkgr_bkgrVal_q95	BF_max	BF_mean	BF_median	BF_min	BF_q05	BF_q25	BF_q75	BF_q95	BF_sum	_mKate_3D_manualBkgr_bkgrVal_mean_maxProj	_mKate_3D_manualBkgr_bkgrVal_mean_meanProj	_mKate_3D_manualBkgr_bkgrVal_mean_zSlice	_mKate_3D_manualBkgr_bkgrVal_median_maxProj	_mKate_3D_manualBkgr_bkgrVal_median_meanProj	_mKate_3D_manualBkgr_bkgrVal_median_zSlice	_mKate_3D_manualBkgr_bkgrVal_q05_maxProj	_mKate_3D_manualBkgr_bkgrVal_q05_meanProj	_mKate_3D_manualBkgr_bkgrVal_q05_zSlice	_mKate_3D_manualBkgr_bkgrVal_q25_maxProj	_mKate_3D_manualBkgr_bkgrVal_q25_meanProj	_mKate_3D_manualBkgr_bkgrVal_q25_zSlice	_mKate_3D_manualBkgr_bkgrVal_q75_maxProj	_mKate_3D_manualBkgr_bkgrVal_q75_meanProj	_mKate_3D_manualBkgr_bkgrVal_q75_zSlice	_mKate_3D_manualBkgr_bkgrVal_q95_maxProj
Position_1	1	0	0.0	0.0	0.0	0.1774882037206862	91429.00000000007	42397.000000000095	1269.782307962735	1272.0	1184.0	1240.0	1303.0	1347.0	1047.3833970313628	1.394067301448744	485.6874064458624	0.6464499379794427	1296.290722474007	1296.0	1229.0	1268.0	1324.0	1365.0	2063.0	1316.752325012237	1282.0	669.0	944.2	1187.0	1413.0	1801.0	2690125.0	0.0	0.0	0.0	0.0	0.0	0.0	0.0	0.0	0.0	0.0	0.0	0.0	0.0	0.0	0.0	0.0
Position_1	2	0	0.0	0.0	0.0	0.1373661395768874	150679.99999999997	106928.0	1269.782307962735	1272.0	1184.0	1240.0	1303.0	1347.0	2122.5382413679213	2.825098399260704	1506.230216836933	2.004792418609958	1296.290722474007	1296.0	1229.0	1268.0	1324.0	1365.0	1975.0	1354.654964344487	1314.0	842.0	1107.1	1243.0	1446.0	1744.9	2469536.0	0.0	0.0	0.0	0.0	0.0	0.0	0.0	0.0	0.0	0.0	0.0	0.0	0.0	0.0	0.0	0.0
Position_1	3	0	0.0	0.0	0.0	0.1579696449699619	-22883.99999999995	-46307.99999999995	1269.782307962735	1272.0	1184.0	1240.0	1303.0	1347.0	-802.200761019391	-1.0677292129168094	-1623.3312725610035	-2.160653923778696	1296.290722474007	1296.0	1229.0	1268.0	1324.0	1365.0	1873.0	1248.5532786885246	1269.5	718.0	866.75	1122.5	1377.0	1551.25	1218588.0	0.0	0.0	0.0	0.0	0.0	0.0	0.0	0.0	0.0	0.0	0.0	0.0	0.0	0.0	0.0	0.0
Position_1	4	0	0.0	0.0	0.0	0.1536589942437663	122519.0	82534.99999999999	1269.782307962735	1272.0	1184.0	1240.0	1303.0	1347.0	1884.9719657736605	2.508897686444742	1269.812528629266	1.6901204756055537	1296.290722474007	1296.0	1229.0	1268.0	1324.0	1365.0	2154.0	1345.5408163265306	1291.0	965.0	1085.25	1205.0	1444.0	1794.5	2241671.0	0.0	0.0	0.0	0.0	0.0	0.0	0.0	0.0	0.0	0.0	0.0	0.0	0.0	0.0	0.0	0.0
Position_1	5	0	0.0	0.0	0.0	0.143375448107512	-22060.00000000006	-48868.00000000006	1269.782307962735	1272.0	1184.0	1240.0	1303.0	1347.0	-632.2981651521485	-0.8415888578175097	-1400.686615351548	-1.8643138850329104	1296.290722474007	1296.0	1229.0	1268.0	1324.0	1365.0	1677.0	1252.2506714413607	1244.0	707.0	937.4	1151.0	1356.0	1566.0	1398764.0	0.0	0.0	0.0	0.0	0.0	0.0	0.0	0.0	0.0	0.0	0.0	0.0	0.0	0.0	0.0	0.0
Position_1	1	1	1.0	0.0166666666666666	0.0002777777777777	0.1821920625904852	134734.99999999994	86659.99999999996	1258.9352241378806	1261.0	1173.0	1229.0	1292.0	1336.0	1685.6138340803905	2.243552013161	1084.1674016506968	1.4430268115970777	1286.0594508131164	1286.0	1217.0	1258.0	1314.0	1354.0	2129.0	1331.065002600104	1283.0	693.0	979.2	1195.0	1442.0	1819.9999999999984	2559638.0	0.0	0.0	0.0	0.0	0.0	0.0	0.0	0.0	0.0	0.0	0.0	0.0	0.0	0.0	0.0	0.0
Position_1	2	1	1.0	0.0166666666666666	0.0002777777777777	0.1525563108572022	175692.00000000015	125842.00000000016	1258.9352241378806	1261.0	1173.0	1229.0	1292.0	1336.0	2132.94821768292	2.8389540777359668	1527.7557863172722	2.033442951588289	1286.0594508131164	1286.0	1217.0	1258.0	1314.0	1354.0	2034.0	1349.110330992979	1305.0	746.0	1075.0	1231.0	1430.75	1798.0	2690126.0	0.0	0.0	0.0	0.0	0.0	0.0	0.0	0.0	0.0	0.0	0.0	0.0	0.0	0.0	0.0	0.0
Position_1	3	1	1.0	0.0166666666666666	0.0002777777777777	0.1654013470900022	-9765.999999999998	-40441.0	1258.9352241378806	1261.0	1173.0	1229.0	1292.0	1336.0	-256.2706257694604	-0.3410962028991517	-1061.216503864709	-1.4124791666439278	1286.0594508131164	1286.0	1217.0	1258.0	1314.0	1354.0	1929.0	1253.040749796251	1268.0	692.0	854.6	1135.5	1369.0	1574.7	1537481.0	0.0	0.0	0.0	0.0	0.0	0.0	0.0	0.0	0.0	0.0	0.0	0.0	0.0	0.0	0.0	0.0
Position_1	4	1	1.0	0.0166666666666666	0.0002777777777777	0.1777130645434357	153018.99999999994	110443.99999999993	1258.9352241378806	1261.0	1173.0	1229.0	1292.0	1336.0	2392.117336514942	3.183908174901388	1726.550344166778	2.2980385080859813	1286.0594508131164	1286.0	1217.0	1258.0	1314.0	1354.0	2061.0	1350.852613035819	1305.0	886.0	1019.4	1175.0	1486.5	1833.9	2300502.0	0.0	0.0	0.0	0.0	0.0	0.0	0.0	0.0	0.0	0.0	0.0	0.0	0.0	0.0	0.0	0.0
Position_1	5	1	1.0	0.0166666666666666	0.0002777777777777	0.1426492892347726	25614.99999999989	-2510.0000000001046	1258.9352241378806	1261.0	1173.0	1229.0	1292.0	1336.0	714.8760133801815	0.9514999738090214	-70.05031401851797	-0.0932369679586473	1286.0594508131164	1286.0	1217.0	1258.0	1314.0	1354.0	1770.0	1283.7688888888888	1269.0	795.0	988.0	1165.0	1403.0	1613.8	1444240.0	0.0	0.0	0.0	0.0	0.0	0.0	0.0	0.0	0.0	0.0	0.0	0.0	0.0	0.0	0.0	0.0
Position_1	7	1	1.0	0.0166666666666666	0.0002777777777777	0.1331409796708156	407.9999999999884	-2567.000000000012	1258.9352241378806	1261.0	1173.0	1229.0	1292.0	1336.0	362.6764984227677	0.4827224194007037	-2281.839635909989	-3.037128555396195	1286.0594508131164	1286.0	1217.0	1258.0	1314.0	1354.0	1766.0	1264.428571428571	1218.0	1019.0	1061.8	1146.0	1339.0	1591.4999999999995	150467.0	0.0	0.0	0.0	0.0	0.0	0.0	0.0	0.0	0.0	0.0	0.0	0.0	0.0	0.0	0.0	0.0
Position_1	1	2	2.0	0.0333333333333333	0.0005555555555555	0.1946468803316552	151753.00000000006	105049.00000000004	1255.3143953855822	1258.0	1170.0	1226.0	1288.0	1332.0	1832.3723787367703	2.4388876360986416	1268.4354577103518	1.688287594212478	1282.3105838443082	1282.0	1216.0	1254.0	1310.0	1351.0	2204.0	1335.9820143884892	1274.5	696.0	978.0	1187.0	1452.0	1894.5	2599821.0	0.0	0.0	0.0	0.0	0.0	0.0	0.0	0.0	0.0	0.0	0.0	0.0	0.0	0.0	0.0	0.0
Position_1	2	2	2.0	0.0333333333333333	0.0005555555555555	0.1753461976017848	151099.00000000003	98371.00000000004	1255.3143953855822	1258.0	1170.0	1226.0	1288.0	1332.0	1565.4852949158742	2.083660927533028	1019.1884390113072	1.3565398123240495	1282.3105838443082	1282.0	1216.0	1254.0	1310.0	1351.0	2107.0	1326.775147928994	1292.0	644.0	988.0	1204.0	1418.0	1815.4	2914925.0	0.0	0.0	0.0	0.0	0.0	0.0	0.0	0.0	0.0	0.0	0.0	0.0	0.0	0.0	0.0	0.0
Position_1	3	2	2.0	0.0333333333333333	0.0005555555555555	0.16699566299519	17423.00000000004	-10704.99999999996	1255.3143953855822	1258.0	1170.0	1226.0	1288.0	1332.0	471.3890042935608	0.6274187647147293	-289.6297589945783	-0.3854972092217836	1282.3105838443082	1282.0	1216.0	1254.0	1310.0	1351.0	1982.0	1272.8660409556314	1281.5	675.0	868.0	1170.0	1390.25	1619.0	1491799.0	0.0	0.0	0.0	0.0	0.0	0.0	0.0	0.0	0.0	0.0	0.0	0.0	0.0	0.0	0.0	0.0
Position_1	4	2	2.0	0.0333333333333333	0.0005555555555555	0.1635443017421336	177026.99999999994	134258.99999999994	1255.3143953855822	1258.0	1170.0	1226.0	1288.0	1332.0	2502.826851881772	3.3312625398546385	1898.1682472549087	2.526461937096284	1282.3105838443082	1282.0	1216.0	1254.0	1310.0	1351.0	2130.0	1357.3417508417508	1290.0	948.0	1109.05	1203.0	1457.75	1858.85	2418783.0	0.0	0.0	0.0	0.0	0.0	0.0	0.0	0.0	0.0	0.0	0.0	0.0	0.0	0.0	0.0	0.0
Position_1	5	2	2.0	0.0333333333333333	0.0005555555555555	0.1645629216378736	-5561.999999999932	-39569.999999999935	1255.3143953855822	1258.0	1170.0	1226.0	1288.0	1332.0	-119.2318821213404	-0.158697635103504	-848.2570254479485	-1.1290301008712196	1282.3105838443082	1282.0	1216.0	1254.0	1310.0	1351.0	1901.0	1254.074805928017	1259.0	648.0	891.8	1133.0	1385.0	1595.0	1777024.0	0.0	0.0	0.0	0.0	0.0	0.0	0.0	0.0	0.0	0.0	0.0	0.0	0.0	0.0	0.0	0.0
Position_1	7	2	2.0	0.0333333333333333	0.0005555555555555	0.1856256708463304	15912.999999999998	-3167.000000000002	1255.3143953855822	1258.0	1170.0	1226.0	1288.0	1332.0	710.5052847653656	0.9456825340227016	-141.40452691836325	-0.1882094253283414	1282.3105838443082	1282.0	1216.0	1254.0	1310.0	1351.0	2158.0	1278.016352201258	1236.0	808.0	966.0	1125.0	1368.0	1782.0	1016023.0	0.0	0.0	0.0	0.0	0.0	0.0	0.0	0.0	0.0	0.0	0.0	0.0	0.0	0.0	0.0	0.0
Position_1	1	3	3.0	0.05	0.0008333333333333	0.1937155966914955	148183.0000000002	95119.0000000002	1252.852087321287	1255.0	1167.0	1223.0	1286.0	1330.0	1509.4052610358312	2.0090184024386915	968.8906218963532	1.2895934177440462	1278.975073313783	1279.0	1213.0	1251.0	1307.0	1347.0	2129.0	1322.0208050655813	1279.0	670.0	914.5	1179.0	1436.0	1847.0	2922988.0	0.0	0.0	0.0	0.0	0.0	0.0	0.0	0.0	0.0	0.0	0.0	0.0	0.0	0.0	0.0	0.0
Position_1	2	3	3.0	0.05	0.0008333333333333	0.1755218768375121	171309.99999999994	120549.99999999996	1252.852087321287	1255.0	1167.0	1223.0	1286.0	1330.0	2009.2346026523653	2.674291256130299	1413.88845572204	1.8818855345660352	1278.975073313783	1279.0	1213.0	1251.0	1307.0	1347.0	2214.0	1335.997635933806	1287.0	703.0	1019.7	1212.0	1430.0	1845.9	2825635.0	0.0	0.0	0.0	0.0	0.0	0.0	0.0	0.0	0.0	0.0	0.0	0.0	0.0	0.0	0.0	0.0
Position_1	3	3	3.0	0.05	0.0008333333333333	0.1769156474628084	18587.0	-18445.000000000004	1252.852087321287	1255.0	1167.0	1223.0	1286.0	1330.0	359.0240242788861	0.4778609763151973	-356.2811711316542	-0.4742102387762317	1278.975073313783	1279.0	1213.0	1251.0	1307.0	1347.0	2164.0	1267.046014257939	1280.0	592.0	869.3000000000001	1144.5	1384.0	1622.9	1955052.0	0.0	0.0	0.0	0.0	0.0	0.0	0.0	0.0	0.0	0.0	0.0	0.0	0.0	0.0	0.0	0.0
Position_1	4	3	3.0	0.05	0.0008333333333333	0.1736660345322506	170381.0	121901.0	1252.852087321287	1255.0	1167.0	1223.0	1286.0	1330.0	1993.693186051163	2.653605630634097	1426.4101811400496	1.898551951097406	1278.975073313783	1279.0	1213.0	1251.0	1307.0	1347.0	2199.0	1339.3470297029703	1278.0	811.0	1049.0	1202.0	1417.25	1866.05	2705481.0	0.0	0.0	0.0	0.0	0.0	0.0	0.0	0.0	0.0	0.0	0.0	0.0	0.0	0.0	0.0	0.0
Position_1	5	3	3.0	0.05	0.0008333333333333	0.1721151444087905	-22124.99999999995	-60956.99999999995	1252.852087321287	1255.0	1167.0	1223.0	1286.0	1330.0	-382.522579927497	-0.5091375538834986	-1053.8950917351626	-1.4027343670995014	1278.975073313783	1279.0	1213.0	1251.0	1307.0	1347.0	1987.0	1241.325710754017	1243.0	678.0	857.0	1122.25	1361.0	1600.0	2008465.0	0.0	0.0	0.0	0.0	0.0	0.0	0.0	0.0	0.0	0.0	0.0	0.0	0.0	0.0	0.0	0.0
Position_1	7	3	3.0	0.05	0.0008333333333333	0.1877201544110168	50379.99999999988	22851.99999999988	1252.852087321287	1255.0	1167.0	1223.0	1286.0	1330.0	1385.0896267654598	1.8435542932248268	628.2665373331519	0.8362227611904252	1278.975073313783	1279.0	1213.0	1251.0	1307.0	1347.0	2010.0	1298.9232781168264	1267.0	797.0	923.2	1142.0	1413.5	1807.4	1489865.0	0.0	0.0	0.0	0.0	0.0	0.0	0.0	0.0	0.0	0.0	0.0	0.0	0.0	0.0	0.0	0.0
Position_1	1	4	4.0	0.0666666666666666	0.0011111111111111	0.1811746306134983	160900.9999999999	115521.99999999993	1251.341591075396	1254.0	1165.0	1222.0	1285.0	1328.0	1863.5803121820888	2.4804253955143603	1337.9937031087393	1.7808696188377318	1277.537856571581	1277.0	1211.0	1250.0	1305.0	1346.0	2260.0	1335.5514445007602	1292.0	736.0	951.2	1204.0	1451.0	1816.4	2635043.0	0.0	0.0	0.0	0.0	0.0	0.0	0.0	0.0	0.0	0.0	0.0	0.0	0.0	0.0	0.0	0.0
Position_1	2	4	4.0	0.0666666666666666	0.0011111111111111	0.1691798177754624	216310.9999999998	173024.9999999998	1251.341591075396	1254.0	1165.0	1222.0	1285.0	1328.0	3062.954389601265	4.076792292559284	2450.026504712006	3.26098527777168	1277.537856571581	1277.0	1211.0	1250.0	1305.0	1346.0	2211.0	1368.936769394261	1321.0	903.0	1087.1	1222.0	1443.75	1897.95	2576339.0	0.0	0.0	0.0	0.0	0.0	0.0	0.0	0.0	0.0	0.0	0.0	0.0	0.0	0.0	0.0	0.0
Position_1	3	4	4.0	0.0666666666666666	0.0011111111111111	0.1721649237931321	24101.99999999981	-17390.000000000182	1251.341591075396	1254.0	1165.0	1222.0	1285.0	1328.0	368.3948399746017	0.4903335320061949	-265.8030979652493	-0.3537839233917468	1277.537856571581	1277.0	1211.0	1250.0	1305.0	1346.0	2123.0	1267.360310421286	1275.5	720.0	876.3	1148.75	1379.0	1626.85	2286318.0	0.0	0.0	0.0	0.0	0.0	0.0	0.0	0.0	0.0	0.0	0.0	0.0	0.0	0.0	0.0	0.0
Position_1	4	4	4.0	0.0666666666666666	0.0011111111111111	0.1826171495698729	190757.0000000001	143400.0000000001	1251.341591075396	1254.0	1165.0	1222.0	1285.0	1328.0	2164.4046648446515	2.880822608908231	1627.0733390581895	2.1656346142864504	1277.537856571581	1277.0	1211.0	1250.0	1305.0	1346.0	2216.0	1346.6454589606606	1276.0	632.0	1048.0	1211.0	1420.0	1903.3	2772743.0	0.0	0.0	0.0	0.0	0.0	0.0	0.0	0.0	0.0	0.0	0.0	0.0	0.0	0.0	0.0	0.0
Position_1	5	4	4.0	0.0666666666666666	0.0011111111111111	0.1851795417109405	-12035.999999999918	-54148.99999999992	1251.341591075396	1254.0	1165.0	1222.0	1285.0	1328.0	-181.7685509788993	-0.2419339413529149	-817.7621524556722	-1.0884414249184995	1277.537856571581	1277.0	1211.0	1250.0	1305.0	1346.0	2116.0	1247.4265428727472	1247.0	652.0	843.0	1132.0	1356.0	1662.0	2284038.0	0.0	0.0	0.0	0.0	0.0	0.0	0.0	0.0	0.0	0.0	0.0	0.0	0.0	0.0	0.0	0.0
Position_1	7	4	4.0	0.0666666666666666	0.0011111111111111	0.1905073738735524	62196.00000000001	30686.000000000007	1251.341591075396	1254.0	1165.0	1222.0	1285.0	1328.0	1270.360998361722	1.690850488819452	626.7653481852178	0.8342246784345249	1277.537856571581	1277.0	1211.0	1250.0	1305.0	1346.0	2009.0	1299.3985401459854	1270.0	756.0	892.45	1167.0	1425.75	1808.55	1780176.0	0.0	0.0	0.0	0.0	0.0	0.0	0.0	0.0	0.0	0.0	0.0	0.0	0.0	0.0	0.0	0.0
Position_1	9	4	4.0	0.0666666666666666	0.0011111111111111	0.1158965139237933	39503.99999999999	35248.99999999999	1251.341591075396	1254.0	1165.0	1222.0	1285.0	1328.0	17374.709272392505	23.12573804155442	15503.268710575216	20.63485065377561	1277.537856571581	1277.0	1211.0	1250.0	1305.0	1346.0	1811.0	1467.535135135135	1449.0	1075.0	1204.2	1346.0	1624.0	1729.1999999999998	271494.0	0.0	0.0	0.0	0.0	0.0	0.0	0.0	0.0	0.0	0.0	0.0	0.0	0.0	0.0	0.0	0.0
Position_1	1	5	5.0	0.0833333333333333	0.0013888888888888	0.1800951119868239	142605.9999999999	95105.99999999993	1248.3284484705528	1251.0	1162.0	1219.0	1282.0	1325.0	1801.3255357887565	2.3975642881348347	1201.330002992339	1.5989702339828027	1275.4132231404958	1276.0	1209.0	1247.0	1303.0	1343.0	2240.0	1326.0557894736842	1279.0	690.0	985.8	1195.0	1424.0	1830.0	2519506.0	0.0	0.0	0.0	0.0	0.0	0.0	0.0	0.0	0.0	0.0	0.0	0.0	0.0	0.0	0.0	0.0
Position_1	2	5	5.0	0.0833333333333333	0.0013888888888888	0.1952738178378908	185300.0000000002	131575.0000000002	1248.3284484705528	1251.0	1162.0	1219.0	1282.0	1325.0	2185.6785772599087	2.9091381863329384	1551.9733340689295	2.0656765076457453	1275.4132231404958	1276.0	1209.0	1247.0	1303.0	1343.0	2294.0	1337.2261516984645	1288.0	617.0	993.0	1191.0	1427.0	1921.6	2873699.0	0.0	0.0	0.0	0.0	0.0	0.0	0.0	0.0	0.0	0.0	0.0	0.0	0.0	0.0	0.0	0.0
Position_1	3	5	5.0	0.0833333333333333	0.0013888888888888	0.1897596564886647	83730.99999999983	40730.99999999983	1248.3284484705528	1251.0	1162.0	1219.0	1282.0	1325.0	1266.5539517339912	1.685783309757942	616.1160025328383	0.8200503993712076	1275.4132231404958	1276.0	1209.0	1247.0	1303.0	1343.0	2097.0	1299.6808139534885	1282.5	756.0	882.0	1191.75	1400.25	1801.05	2235451.0	0.0	0.0	0.0	0.0	0.0	0.0	0.0	0.0	0.0	0.0	0.0	0.0	0.0	0.0	0.0	0.0
Position_1	4	5	5.0	0.0833333333333333	0.0013888888888888	0.1769995672313968	206354.0000000001	157729.00000000012	1248.3284484705528	1251.0	1162.0	1219.0	1282.0	1325.0	2524.935418408193	3.3606890419013054	1929.962775667572	2.5687804544135373	1275.4132231404958	1276.0	1209.0	1247.0	1303.0	1343.0	2217.0	1357.0946015424165	1280.0	700.0	1104.0	1211.0	1432.0	1904.6	2639549.0	0.0	0.0	0.0	0.0	0.0	0.0	0.0	0.0	0.0	0.0	0.0	0.0	0.0	0.0	0.0	0.0
Position_1	5	5	5.0	0.0833333333333333	0.0013888888888888	0.2029737948633106	39698.999999999854	-9376.000000000146	1248.3284484705528	1251.0	1162.0	1219.0	1282.0	1325.0	534.2807143988399	0.711127630864856	-126.18494113714752	-0.1679521566535433	1275.4132231404958	1276.0	1209.0	1247.0	1303.0	1343.0	2215.0	1271.2236372898624	1262.0	574.0	840.1	1132.0	1383.5	1768.9	2495412.0	0.0	0.0	0.0	0.0	0.0	0.0	0.0	0.0	0.0	0.0	0.0	0.0	0.0	0.0	0.0	0.0
Position_1	7	5	5.0	0.0833333333333333	0.0013888888888888	0.2131699920727472	73766.0000000001	32266.000000000106	1248.3284484705528	1251.0	1162.0	1219.0	1282.0	1325.0	1218.0038527278396	1.6211631279807543	532.7672953951217	0.7091132701709069	1275.4132231404958	1276.0	1209.0	1247.0	1303.0	1343.0	2102.0	1295.4373493975904	1270.0	733.0	867.0	1135.75	1445.25	1853.2	2150426.0	0.0	0.0	0.0	0.0	0.0	0.0	0.0	0.0	0.0	0.0	0.0	0.0	0.0	0.0	0.0	0.0
Position_1	9	5	5.0	0.0833333333333333	0.0013888888888888	0.1514002810453362	66772.99999999999	40972.99999999999	1248.3284484705528	1251.0	1162.0	1219.0	1282.0	1325.0	2119.577859845891	2.821158131454881	1300.607485832083	1.7311085636425023	1275.4132231404958	1276.0	1209.0	1247.0	1303.0	1343.0	1976.0	1315.702519379845	1289.5	750.0	1027.0	1191.0	1408.0	1707.7999999999995	1357805.0	0.0	0.0	0.0	0.0	0.0	0.0	0.0	0.0	0.0	0.0	0.0	0.0	0.0	0.0	0.0	0.0
Position_1	11	5	5.0	0.0833333333333333	0.0013888888888888	0.135033236372932	-8635.999999999993	-20361.0	1248.3284484705528	1251.0	1162.0	1219.0	1282.0	1325.0	-872.110821859345	-1.1607795038947883	-2056.1658689066853	-2.736756771514798	1275.4132231404958	1276.0	1209.0	1247.0	1303.0	1343.0	1547.0	1232.586353944563	1252.0	779.0	888.8000000000001	1149.0	1356.0	1466.4	578083.0	0.0	0.0	0.0	0.0	0.0	0.0	0.0	0.0	0.0	0.0	0.0	0.0	0.0	0.0	0.0	0.0
Position_1	1	6	6.0	0.1	0.0016666666666666	0.1826297556286443	112557.99999999996	63285.99999999996	1250.1858420429153	1253.0	1164.0	1221.0	1284.0	1327.0	1247.4819771407883	1.6603985115743891	701.3996731048163	0.9335629649025106	1277.103172487337	1277.0	1211.0	1249.0	1305.0	1344.0	2202.0	1307.8261081344374	1269.0	665.0	923.8	1188.0	1405.0	1770.0	2684967.0	0.0	0.0	0.0	0.0	0.0	0.0	0.0	0.0	0.0	0.0	0.0	0.0	0.0	0.0	0.0	0.0
Position_1	2	6	6.0	0.1	0.0016666666666666	0.1888633796282395	223631.99999999988	174311.99999999988	1250.1858420429153	1253.0	1164.0	1221.0	1284.0	1327.0	2776.6145217426624	3.695673928439484	2164.2574878103624	2.880626716275592	1277.103172487337	1277.0	1211.0	1249.0	1305.0	1344.0	2364.0	1361.8233576642335	1293.0	720.0	1057.4	1219.0	1447.0	1943.6	2798547.0	0.0	0.0	0.0	0.0	0.0	0.0	0.0	0.0	0.0	0.0	0.0	0.0	0.0	0.0	0.0	0.0
Position_1	3	6	6.0	0.1	0.0016666666666666	0.1825494123980161	118804.00000000007	77716.00000000009	1250.1858420429153	1253.0	1164.0	1221.0	1284.0	1327.0	1750.1815352840017	2.329491623463006	1144.8866047955585	1.5238440709828884	1277.103172487337	1277.0	1211.0	1249.0	1305.0	1344.0	2165.0	1322.3948598130842	1312.0	791.0	906.1	1218.0	1433.0	1788.8999999999996	2263940.0	0.0	0.0	0.0	0.0	0.0	0.0	0.0	0.0	0.0	0.0	0.0	0.0	0.0	0.0	0.0	0.0
Position_1	4	6	6.0	0.1	0.0016666666666666	0.1740166289235869	210349.99999999985	162325.99999999985	1250.1858420429153	1253.0	1164.0	1221.0	1284.0	1327.0	2479.9892497410365	3.30086569140532	1913.794794169068	2.547260871039029	1277.103172487337	1277.0	1211.0	1249.0	1305.0	1344.0	2249.0	1358.1224387806096	1291.0	800.0	1104.0	1224.0	1416.0	1916.0	2717603.0	0.0	0.0	0.0	0.0	0.0	0.0	0.0	0.0	0.0	0.0	0.0	0.0	0.0	0.0	0.0	0.0
Position_1	5	6	6.0	0.1	0.0016666666666666	0.2068155155210758	34824.00000000014	-10799.999999999858	1250.1858420429153	1253.0	1164.0	1221.0	1284.0	1327.0	485.7288893826538	0.6465051517683122	-150.6395590780086	-0.2005012531328294	1277.103172487337	1277.0	1211.0	1249.0	1305.0	1344.0	2250.0	1271.3187795896897	1264.0	574.0	830.0	1152.0	1378.0	1787.0	2416777.0	0.0	0.0	0.0	0.0	0.0	0.0	0.0	0.0	0.0	0.0	0.0	0.0	0.0	0.0	0.0	0.0
Position_1	7	6	6.0	0.1	0.0016666666666666	0.2199148698796146	92821.0	47605.000000000015	1250.1858420429153	1253.0	1164.0	1221.0	1284.0	1327.0	1313.0043749048596	1.747608822998368	673.3990505095381	0.8962941362281953	1277.103172487337	1277.0	1211.0	1249.0	1305.0	1344.0	2290.0	1302.2680467091295	1271.5	704.0	864.15	1147.5	1421.0	1905.85	2453473.0	0.0	0.0	0.0	0.0	0.0	0.0	0.0	0.0	0.0	0.0	0.0	0.0	0.0	0.0	0.0	0.0
Position_1	9	6	6.0	0.1	0.0016666666666666	0.1646090675310872	152642.99999999994	125882.99999999996	1250.1858420429153	1253.0	1164.0	1221.0	1284.0	1327.0	4182.174845701959	5.566474719629308	3448.9935083921296	4.590610359669924	1277.103172487337	1277.0	1211.0	1249.0	1305.0	1344.0	2102.0	1389.899551569507	1339.0	905.0	1065.0	1251.0	1490.0	1884.2	1549738.0	0.0	0.0	0.0	0.0	0.0	0.0	0.0	0.0	0.0	0.0	0.0	0.0	0.0	0.0	0.0	0.0
Position_1	11	6	6.0	0.1	0.0016666666666666	0.160311662819292	-6435.0	-36387.0	1250.1858420429153	1253.0	1164.0	1221.0	1284.0	1327.0	-166.8537327712463	-0.2220823183185288	-943.4820162155928	-1.255774563582954	1277.103172487337	1277.0	1211.0	1249.0	1305.0	1344.0	1960.0	1247.84375	1272.0	660.0	872.35	1141.5	1382.0	1527.65	1557309.0	0.0	0.0	0.0	0.0	0.0	0.0	0.0	0.0	0.0	0.0	0.0	0.0	0.0	0.0	0.0	0.0
Position_1	13	6	6.0	0.1	0.0016666666666666	0.1285606924513456	10660.999999999984	6700.999999999984	1250.1858420429153	1253.0	1164.0	1221.0	1284.0	1327.0	5660.109358461254	7.533605556111928	3557.676841858064	4.735267876513084	1277.103172487337	1277.0	1211.0	1249.0	1305.0	1344.0	1725.0	1317.612121212121	1307.0	968.0	1055.2	1198.0	1433.0	1611.1999999999998	217406.0	0.0	0.0	0.0	0.0	0.0	0.0	0.0	0.0	0.0	0.0	0.0	0.0	0.0	0.0	0.0	0.0
Position_1	1	7	7.0	0.1166666666666666	0.0019444444444444	0.1849199695431845	114548.00000000012	72524.00000000012	1240.942669776611	1244.0	1154.050000000003	1211.0	1274.0	1318.0	1599.480221639826	2.1289081750026084	1012.6820511419388	1.3478798100699203	1267.8041855505198	1268.0	1200.05	1240.0	1295.0	1336.0	2245.0	1309.41861793261	1289.0	700.0	949.0	1153.0	1447.5	1717.5	2292792.0	0.0	0.0	0.0	0.0	0.0	0.0	0.0	0.0	0.0	0.0	0.0	0.0	0.0	0.0	0.0	0.0
Position_1	2	7	7.0	0.1166666666666666	0.0019444444444444	0.193462953239477	237346.0000000001	188266.0000000001	1240.942669776611	1244.0	1154.050000000003	1211.0	1274.0	1318.0	2949.841547131947	3.926239099232622	2339.853499584334	3.1143450079467483	1267.8041855505198	1268.0	1200.05	1240.0	1295.0	1336.0	2368.0	1360.0616136919316	1297.0	757.0	1064.8	1212.0	1425.0	1963.6	2781326.0	0.0	0.0	0.0	0.0	0.0	0.0	0.0	0.0	0.0	0.0	0.0	0.0	0.0	0.0	0.0	0.0
Position_1	3	7	7.0	0.1166666666666666	0.0019444444444444	0.1937995021130646	99522.00000000016	54066.00000000014	1240.942669776611	1244.0	1154.050000000003	1211.0	1274.0	1318.0	1349.1871359688912	1.795768077974594	732.9550420338634	0.975563160947072	1267.8041855505198	1268.0	1200.05	1240.0	1295.0	1336.0	2204.0	1296.545934530095	1289.0	738.0	881.65	1155.0	1417.75	1763.35	2455658.0	0.0	0.0	0.0	0.0	0.0	0.0	0.0	0.0	0.0	0.0	0.0	0.0	0.0	0.0	0.0	0.0
Position_1	4	7	7.0	0.1166666666666666	0.0019444444444444	0.2070386387804624	213407.00000000012	167303.00000000015	1240.942669776611	1244.0	1154.050000000003	1211.0	1274.0	1318.0	2697.4269513967865	3.590275272309123	2114.680498997393	2.81463974416553	1267.8041855505198	1268.0	1200.05	1240.0	1295.0	1336.0	2301.0	1355.0916189484644	1295.0	734.0	998.0	1166.0	1479.0	1984.0	2603131.0	0.0	0.0	0.0	0.0	0.0	0.0	0.0	0.0	0.0	0.0	0.0	0.0	0.0	0.0	0.0	0.0
Position_1	5	7	7.0	0.1166666666666666	0.0019444444444444	0.2100514681969342	56366.00000000012	12398.000000000116	1240.942669776611	1244.0	1154.050000000003	1211.0	1274.0	1318.0	842.404787893011	1.1212407726855975	185.2913912695176	0.2466228417797278	1267.8041855505198	1268.0	1200.05	1240.0	1295.0	1336.0	2306.0	1274.7674672489084	1266.0	579.0	832.55	1146.75	1376.0	1803.45	2335374.0	0.0	0.0	0.0	0.0	0.0	0.0	0.0	0.0	0.0	0.0	0.0	0.0	0.0	0.0	0.0	0.0
Position_1	7	7	7.0	0.1166666666666666	0.0019444444444444	0.2300218015528808	93597.99999999996	46341.99999999997	1240.942669776611	1244.0	1154.050000000003	1211.0	1274.0	1318.0	1249.28201981933	1.662794368379528	618.5412868059933	0.8232784527387771	1267.8041855505198	1268.0	1200.05	1240.0	1295.0	1336.0	2217.0	1291.5358049771455	1258.0	605.0	843.0	1134.0	1431.0	1915.9999999999995	2543034.0	0.0	0.0	0.0	0.0	0.0	0.0	0.0	0.0	0.0	0.0	0.0	0.0	0.0	0.0	0.0	0.0
Position_1	9	7	7.0	0.1166666666666666	0.0019444444444444	0.1776776180414648	186449.0000000001	157649.00000000006	1240.942669776611	1244.0	1154.050000000003	1211.0	1274.0	1318.0	4558.495316031098	6.067357265637391	3854.363542185727	5.130157874649202	1267.8041855505198	1268.0	1200.05	1240.0	1295.0	1336.0	2203.0	1399.3741666666667	1343.0	816.0	1047.9	1245.0	1505.25	1934.1	1679249.0	0.0	0.0	0.0	0.0	0.0	0.0	0.0	0.0	0.0	0.0	0.0	0.0	0.0	0.0	0.0	0.0
Position_1	11	7	7.0	0.1166666666666666	0.0019444444444444	0.17368640520523	-18781.00000000012	-52309.00000000012	1240.942669776611	1244.0	1154.050000000003	1211.0	1274.0	1318.0	-421.9487226957295	-0.5616137499080159	-1175.215150177883	-1.5642113648867624	1267.8041855505198	1268.0	1200.05	1240.0	1295.0	1336.0	2005.0	1230.5561918396563	1244.0	669.0	847.0	1114.0	1367.0	1559.2000000000005	1719087.0	0.0	0.0	0.0	0.0	0.0	0.0	0.0	0.0	0.0	0.0	0.0	0.0	0.0	0.0	0.0	0.0
Position_1	13	7	7.0	0.1166666666666666	0.0019444444444444	0.1453865606787737	26046.000000000025	19878.000000000025	1240.942669776611	1244.0	1154.050000000003	1211.0	1274.0	1318.0	6604.885993664303	8.791103257567187	5040.771088921872	6.70926631935501	1267.8041855505198	1268.0	1200.05	1240.0	1295.0	1336.0	1931.0	1345.3463035019456	1354.0	873.0	1020.2	1219.0	1458.0	1674.3999999999996	345754.0	0.0	0.0	0.0	0.0	0.0	0.0	0.0	0.0	0.0	0.0	0.0	0.0	0.0	0.0	0.0	0.0
Position_1	15	7	7.0	0.1166666666666666	0.0019444444444444	0.1024169256759908	67322.99999999996	58754.99999999996	1240.942669776611	1244.0	1154.050000000003	1211.0	1274.0	1318.0	10513.681308149997	13.99370982114764	9175.636042071104	12.21277157199664	1267.8041855505198	1268.0	1200.05	1240.0	1295.0	1336.0	1936.0	1432.579831932773	1399.0	1192.0	1252.8	1325.0	1512.0	1749.2	511431.0	0.0	0.0	0.0	0.0	0.0	0.0	0.0	0.0	0.0	0.0	0.0	0.0	0.0	0.0	0.0	0.0
Position_1	1	8	8.0	0.1333333333333333	0.0022222222222222	0.1976599744623507	174709.00000000015	129261.0000000002	1239.8091097253234	1243.0	1153.0	1210.0	1273.0	1317.0	2259.445414612572	3.007321846849333	1671.6836209825244	2.22501089952774	1266.6684884030924	1266.0	1199.0	1239.0	1294.0	1335.0	2269.0	1331.4154858299596	1295.0	744.0	981.75	1156.0	1462.25	1853.5	2630877.0	0.0	0.0	0.0	0.0	0.0	0.0	0.0	0.0	0.0	0.0	0.0	0.0	0.0	0.0	0.0	0.0
Position_1	2	8	8.0	0.1333333333333333	0.0022222222222222	0.1902857620308219	245997.0000000001	202251.0000000001	1239.8091097253234	1243.0	1153.0	1210.0	1273.0	1317.0	3469.4417492557923	4.617826968259459	2852.465937506284	3.796632162820864	1266.6684884030924	1266.0	1199.0	1239.0	1294.0	1335.0	2300.0	1372.3359621451104	1300.0	750.0	1076.0	1219.0	1450.0	1980.4999999999984	2610183.0	0.0	0.0	0.0	0.0	0.0	0.0	0.0	0.0	0.0	0.0	0.0	0.0	0.0	0.0	0.0	0.0
Position_1	3	8	8.0	0.1333333333333333	0.0022222222222222	0.1898542942522806	90333.9999999998	46656.9999999998	1239.8091097253234	1243.0	1153.0	1210.0	1273.0	1317.0	1202.6550236964774	1.6007338365400114	621.1645165785466	0.8267699715660455	1266.6684884030924	1266.0	1199.0	1239.0	1294.0	1335.0	2204.0	1290.5692469720905	1286.0	696.0	883.6	1157.5	1404.0	1748.1999999999998	2450791.0	0.0	0.0	0.0	0.0	0.0	0.0	0.0	0.0	0.0	0.0	0.0	0.0	0.0	0.0	0.0	0.0
Position_1	4	8	8.0	0.1333333333333333	0.0022222222222222	0.206916747841443	209119.0000000001	163855.0000000001	1239.8091097253234	1243.0	1153.0	1210.0	1273.0	1317.0	2541.6302497496963	3.3829098624168457	1991.4920431559856	2.6506759094406167	1266.6684884030924	1266.0	1199.0	1239.0	1294.0	1335.0	2330.0	1349.2596544715448	1296.0	735.0	997.0	1167.0	1456.5	1971.8999999999992	2655343.0	0.0	0.0	0.0	0.0	0.0	0.0	0.0	0.0	0.0	0.0	0.0	0.0	0.0	0.0	0.0	0.0
Position_1	5	8	8.0	0.1333333333333333	0.0022222222222222	0.2071610149553782	49613.00000000005	7776.00000000004	1239.8091097253234	1243.0	1153.0	1210.0	1273.0	1317.0	769.2694493353039	1.0238976370652897	120.56999653379856	0.1604786653864859	1266.6684884030924	1266.0	1199.0	1239.0	1294.0	1335.0	2260.0	1270.2748763056625	1258.0	535.0	816.9	1146.0	1376.0	1793.1999999999998	2310630.0	0.0	0.0	0.0	0.0	0.0	0.0	0.0	0.0	0.0	0.0	0.0	0.0	0.0	0.0	0.0	0.0
Position_1	7	8	8.0	0.1333333333333333	0.0022222222222222	0.2282061416222419	142961.00000000003	97858.00000000004	1239.8091097253234	1243.0	1153.0	1210.0	1273.0	1317.0	1899.6932417098808	2.528491704715852	1300.3559099841607	1.7307737161889178	1266.6684884030924	1266.0	1199.0	1239.0	1294.0	1335.0	2371.0	1315.902090770015	1272.0	671.0	855.0	1164.0	1445.0	1954.0	2580484.0	0.0	0.0	0.0	0.0	0.0	0.0	0.0	0.0	0.0	0.0	0.0	0.0	0.0	0.0	0.0	0.0
Position_1	9	8	8.0	0.1333333333333333	0.0022222222222222	0.1921009623885044	181398.99999999988	150854.99999999988	1239.8091097253234	1243.0	1153.0	1210.0	1273.0	1317.0	3898.500455566756	5.188904106359352	3242.070167004905	4.315195392283528	1266.6684884030924	1266.0	1199.0	1239.0	1294.0	1335.0	2196.0	1379.5956325301204	1331.0	753.0	953.05	1232.0	1500.25	1924.549999999999	1832103.0	0.0	0.0	0.0	0.0	0.0	0.0	0.0	0.0	0.0	0.0	0.0	0.0	0.0	0.0	0.0	0.0
Position_1	11	8	8.0	0.1333333333333333	0.0022222222222222	0.1895476366302256	7084.000000000129	-27024.99999999987	1239.8091097253234	1243.0	1153.0	1210.0	1273.0	1317.0	149.28796007054433	0.1987022748538945	-569.5238736457324	-0.7580362758224697	1266.6684884030924	1266.0	1199.0	1239.0	1294.0	1335.0	2144.0	1247.7768037761296	1249.0	604.0	836.1	1132.5	1381.0	1632.9	1850453.0	0.0	0.0	0.0	0.0	0.0	0.0	0.0	0.0	0.0	0.0	0.0	0.0	0.0	0.0	0.0	0.0
Position_1	13	8	8.0	0.1333333333333333	0.0022222222222222	0.1840861045138513	24060.00000000005	12054.000000000053	1239.8091097253234	1243.0	1153.0	1210.0	1273.0	1317.0	2093.8269912311057	2.7868837253286016	1049.0021010930925	1.396221796554906	1266.6684884030924	1266.0	1199.0	1239.0	1294.0	1335.0	1990.0	1289.0919540229886	1289.0	810.0	883.0	1163.25	1417.75	1740.35	672906.0	0.0	0.0	0.0	0.0	0.0	0.0	0.0	0.0	0.0	0.0	0.0	0.0	0.0	0.0	0.0	0.0
Position_1	15	8	8.0	0.1333333333333333	0.0022222222222222	0.1144699104014375	72997.00000000006	61267.00000000006	1239.8091097253234	1243.0	1153.0	1210.0	1273.0	1317.0	6912.163358260056	9.200089429844134	5801.437216194076	7.721712934754314	1266.6684884030924	1266.0	1199.0	1239.0	1294.0	1335.0	2009.0	1386.1313725490195	1363.0	1057.0	1174.45	1276.0	1470.75	1711.1	706927.0	0.0	0.0	0.0	0.0	0.0	0.0	0.0	0.0	0.0	0.0	0.0	0.0	0.0	0.0	0.0	0.0
Position_1	17	8	8.0	0.1333333333333333	0.0022222222222222	0.1157703910103576	70924.99999999997	60091.99999999998	1239.8091097253234	1243.0	1153.0	1210.0	1273.0	1317.0	7797.176173372852	10.378041486759264	6606.244774202629	8.792911794463699	1266.6684884030924	1266.0	1199.0	1239.0	1294.0	1335.0	1955.0	1393.583864118896	1366.0	1082.0	1182.5	1272.0	1488.5	1711.5	656378.0	0.0	0.0	0.0	0.0	0.0	0.0	0.0	0.0	0.0	0.0	0.0	0.0	0.0	0.0	0.0	0.0
Position_1	1	9	9.0	0.15	0.0025	0.1835186685858461	207847.0000000001	166102.00000000012	1240.9290517406564	1244.0	1154.0	1211.0	1274.0	1318.0	2712.197970486859	3.609935498718009	2167.466969904826	2.884898536943323	1267.1398293788322	1267.0	1201.0	1239.0	1295.0	1334.0	2353.0	1358.5162534435262	1295.0	903.0	1079.0	1200.0	1444.5	1935.9	2465707.0	0.0	0.0	0.0	0.0	0.0	0.0	0.0	0.0	0.0	0.0	0.0	0.0	0.0	0.0	0.0	0.0
Position_1	2	9	9.0	0.15	0.0025	0.1720901349379742	180427.0000000002	138360.0000000002	1240.9290517406564	1244.0	1154.0	1211.0	1274.0	1318.0	2486.850017195968	3.3099973728878336	1907.034802880025	2.538263322633313	1267.1398293788322	1267.0	1201.0	1239.0	1295.0	1334.0	2206.0	1342.6478950246037	1299.0	542.0	1055.4	1203.0	1434.0	1846.9999999999995	2455703.0	0.0	0.0	0.0	0.0	0.0	0.0	0.0	0.0	0.0	0.0	0.0	0.0	0.0	0.0	0.0	0.0
Position_1	3	9	9.0	0.15	0.0025	0.1845218241273429	100057.00000000004	59094.00000000003	1240.9290517406564	1244.0	1154.0	1211.0	1274.0	1318.0	1346.2805053534084	1.7918993526253866	795.1177846962664	1.0583017714307306	1267.1398293788322	1267.0	1201.0	1239.0	1295.0	1334.0	2176.0	1300.1802358225716	1295.0	761.0	877.0	1177.0	1419.0	1733.0	2315621.0	0.0	0.0	0.0	0.0	0.0	0.0	0.0	0.0	0.0	0.0	0.0	0.0	0.0	0.0	0.0	0.0
Position_1	4	9	9.0	0.15	0.0025	0.1824369930138625	215226.99999999988	169502.99999999988	1240.9290517406564	1244.0	1154.0	1211.0	1274.0	1318.0	2558.0268729416603	3.40473376788535	2014.585665572768	2.681413520877354	1267.1398293788322	1267.0	1201.0	1239.0	1295.0	1334.0	2242.0	1352.263078470825	1292.0	738.0	1056.35	1182.75	1470.25	1884.0	2688299.0	0.0	0.0	0.0	0.0	0.0	0.0	0.0	0.0	0.0	0.0	0.0	0.0	0.0	0.0	0.0	0.0
Position_1	5	9	9.0	0.15	0.0025	0.1742592922383855	55752.00000000005	17158.000000000047	1240.9290517406564	1244.0	1154.0	1211.0	1274.0	1318.0	934.6974785351096	1.2440823439302309	287.6585474369609	0.3828735266385949	1267.1398293788322	1267.0	1201.0	1239.0	1295.0	1334.0	2190.0	1277.2252681764005	1253.5	659.0	895.85	1166.0	1382.0	1698.749999999999	2143184.0	0.0	0.0	0.0	0.0	0.0	0.0	0.0	0.0	0.0	0.0	0.0	0.0	0.0	0.0	0.0	0.0
Position_1	7	9	9.0	0.15	0.0025	0.2191379655685402	151513.99999999994	107445.99999999994	1240.9290517406564	1244.0	1154.0	1211.0	1274.0	1318.0	2059.5714565574094	2.741289608677912	1460.5430172872962	1.943982756009391	1267.1398293788322	1267.0	1201.0	1239.0	1295.0	1334.0	2254.0	1323.0782881002087	1283.0	717.0	861.0	1172.75	1430.25	1951.25	2535018.0	0.0	0.0	0.0	0.0	0.0	0.0	0.0	0.0	0.0	0.0	0.0	0.0	0.0	0.0	0.0	0.0
Position_1	9	9	9.0	0.15	0.0025	0.2096506374808709	171315.9999999999	135389.9999999999	1240.9290517406564	1244.0	1154.0	1211.0	1274.0	1318.0	2941.7998352252785	3.9155355806848458	2324.88664042559	3.0944241184064603	1267.1398293788322	1267.0	1201.0	1239.0	1295.0	1334.0	2186.0	1353.6773367477592	1316.5	732.0	877.05	1196.0	1501.0	1915.9	2114444.0	0.0	0.0	0.0	0.0	0.0	0.0	0.0	0.0	0.0	0.0	0.0	0.0	0.0	0.0	0.0	0.0
Position_1	11	9	9.0	0.15	0.0025	0.1931983722893253	-16346.999999999854	-52893.999999999854	1240.9290517406564	1244.0	1154.0	1211.0	1274.0	1318.0	-297.4018320964024	-0.3958418385203115	-962.3033282502724	-1.2808257299011123	1267.1398293788322	1267.0	1201.0	1239.0	1295.0	1334.0	2160.0	1233.7123977344245	1244.0	579.0	828.0	1107.0	1374.0	1595.0	1960369.0	0.0	0.0	0.0	0.0	0.0	0.0	0.0	0.0	0.0	0.0	0.0	0.0	0.0	0.0	0.0	0.0
Position_1	13	9	9.0	0.15	0.0025	0.1910875771672771	-21545.0	-48063.99999999999	1240.9290517406564	1244.0	1154.0	1211.0	1274.0	1318.0	-624.9491383339572	-0.831807303122497	-1394.1775532552017	-1.855650323382673	1267.1398293788322	1267.0	1201.0	1239.0	1295.0	1334.0	1985.0	1225.313963573287	1232.0	683.0	865.0	1060.0	1353.0	1666.7999999999995	1412787.0	0.0	0.0	0.0	0.0	0.0	0.0	0.0	0.0	0.0	0.0	0.0	0.0	0.0	0.0	0.0	0.0
Position_1	15	9	9.0	0.15	0.0025	0.1243972438667093	76516.99999999996	60439.99999999996	1240.9290517406564	1244.0	1154.0	1211.0	1274.0	1318.0	4463.096643605194	5.9403816326385135	3525.354641968424	4.692247028459972	1267.1398293788322	1267.0	1201.0	1239.0	1295.0	1334.0	1991.0	1353.4663805436337	1328.0	947.0	1103.8	1250.0	1443.0	1648.4	946073.0	0.0	0.0	0.0	0.0	0.0	0.0	0.0	0.0	0.0	0.0	0.0	0.0	0.0	0.0	0.0	0.0
Position_1	17	9	9.0	0.15	0.0025	0.1459777389961845	54095.0000000001	29439.000000000106	1240.9290517406564	1244.0	1154.0	1211.0	1274.0	1318.0	1761.9319493439875	2.345131424576848	958.8596849383072	1.2762422406528868	1267.1398293788322	1267.0	1201.0	1239.0	1295.0	1334.0	1824.0	1294.4617537313434	1309.0	753.0	932.05	1191.5	1423.0	1576.0	1387663.0	0.0	0.0	0.0	0.0	0.0	0.0	0.0	0.0	0.0	0.0	0.0	0.0	0.0	0.0	0.0	0.0
Position_1	1	10	10.0	0.1666666666666666	0.0027777777777777	0.1892405225074143	131720.9999999998	80432.99999999981	1240.6243977105555	1243.0	1154.0	1211.0	1274.0	1318.0	1528.74909426603	2.034765044468086	933.5024475907372	1.2424917577432713	1267.4382831245002	1267.0	1200.0	1241.0	1294.0	1335.0	2308.0	1304.6382779597566	1254.0	615.0	988.6	1174.0	1394.0	1824.2	2788012.0	0.0	0.0	0.0	0.0	0.0	0.0	0.0	0.0	0.0	0.0	0.0	0.0	0.0	0.0	0.0	0.0
Position_1	2	10	10.0	0.1666666666666666	0.0027777777777777	0.1941261454263211	253624.0	206104.0	1240.6243977105555	1243.0	1154.0	1211.0	1274.0	1318.0	3230.902142871622	4.300330752162128	2625.5474846797333	3.494603702108725	1267.4382831245002	1267.0	1200.0	1241.0	1294.0	1335.0	2331.0	1371.0929292929293	1325.0	837.0	1022.95	1210.75	1451.0	1974.0	2714764.0	0.0	0.0	0.0	0.0	0.0	0.0	0.0	0.0	0.0	0.0	0.0	0.0	0.0	0.0	0.0	0.0
Position_1	3	10	10.0	0.1666666666666666	0.0027777777777777	0.2041889765227827	89045.99999999981	41861.99999999981	1240.6243977105555	1243.0	1154.0	1211.0	1274.0	1318.0	1127.564282291352	1.5007880597297891	530.0866516775651	0.705545333382839	1267.4382831245002	1267.0	1200.0	1241.0	1294.0	1335.0	2190.0	1288.292980671414	1279.5	637.0	855.25	1114.5	1469.0	1720.5	2532784.0	0.0	0.0	0.0	0.0	0.0	0.0	0.0	0.0	0.0	0.0	0.0	0.0	0.0	0.0	0.0	0.0
Position_1	4	10	10.0	0.1666666666666666	0.0027777777777777	0.1715741250609079	179639.0000000001	132551.0000000001	1240.6243977105555	1243.0	1154.0	1211.0	1274.0	1318.0	2269.104037668931	3.020177474137347	1674.3135360197648	2.2285113164423067	1267.4382831245002	1267.0	1200.0	1241.0	1294.0	1335.0	2241.0	1334.559123343527	1290.0	845.0	1052.0	1188.0	1429.75	1812.95	2618405.0	0.0	0.0	0.0	0.0	0.0	0.0	0.0	0.0	0.0	0.0	0.0	0.0	0.0	0.0	0.0	0.0
Position_1	5	10	10.0	0.1666666666666666	0.0027777777777777	0.1551201503522879	38504.00000000001	-2895.9999999999923	1240.6243977105555	1243.0	1154.0	1211.0	1274.0	1318.0	617.6870003507313	0.8221413974668232	-46.45807066839063	-0.0618356920596279	1267.4382831245002	1267.0	1200.0	1241.0	1294.0	1335.0	1998.0	1265.32115942029	1252.0	704.0	934.2	1154.0	1364.0	1624.0	2182679.0	0.0	0.0	0.0	0.0	0.0	0.0	0.0	0.0	0.0	0.0	0.0	0.0	0.0	0.0	0.0	0.0
Position_1	7	10	10.0	0.1666666666666666	0.0027777777777777	0.197149471564281	151738.0000000002	106690.0000000002	1240.6243977105555	1243.0	1154.0	1211.0	1274.0	1318.0	2097.219887705413	2.7913996705359048	1474.5969356343871	1.9626885213293688	1267.4382831245002	1267.0	1200.0	1241.0	1294.0	1335.0	2117.0	1323.840703249867	1296.0	716.0	898.8	1179.0	1424.0	1871.4	2484849.0	0.0	0.0	0.0	0.0	0.0	0.0	0.0	0.0	0.0	0.0	0.0	0.0	0.0	0.0	0.0	0.0
Position_1	9	10	10.0	0.1666666666666666	0.0027777777777777	0.1889278151082947	198242.0000000001	158450.00000000015	1240.6243977105555	1243.0	1154.0	1211.0	1274.0	1318.0	3149.015788412421	4.191340014376932	2516.931587019644	3.350035942323146	1267.4382831245002	1267.0	1200.0	1241.0	1294.0	1335.0	2198.0	1362.5669481302775	1309.5	636.0	970.85	1221.0	1479.0	1911.15	2259136.0	0.0	0.0	0.0	0.0	0.0	0.0	0.0	0.0	0.0	0.0	0.0	0.0	0.0	0.0	0.0	0.0
Position_1	11	10	10.0	0.1666666666666666	0.0027777777777777	0.1835545431093468	-21610.00000000013	-60394.00000000013	1240.6243977105555	1243.0	1154.0	1211.0	1274.0	1318.0	-402.33121780548703	-0.5355028508991032	-1124.4049777021976	-1.4965830253216248	1267.4382831245002	1267.0	1200.0	1241.0	1294.0	1335.0	2280.0	1229.627475247525	1230.0	604.0	837.75	1110.0	1340.0	1596.5	1987078.0	0.0	0.0	0.0	0.0	0.0	0.0	0.0	0.0	0.0	0.0	0.0	0.0	0.0	0.0	0.0	0.0
Position_1	13	10	10.0	0.1666666666666666	0.0027777777777777	0.1780538843593365	1535.0000000000969	-23472.9999999999	1240.6243977105555	1243.0	1154.0	1211.0	1274.0	1318.0	47.29697992335583	0.0629522802779866	-723.2586382676591	-0.9626572475342542	1267.4382831245002	1267.0	1200.0	1241.0	1294.0	1335.0	1896.0	1244.4731285988485	1242.0	711.0	873.2	1109.0	1363.0	1644.9499999999998	1296741.0	0.0	0.0	0.0	0.0	0.0	0.0	0.0	0.0	0.0	0.0	0.0	0.0	0.0	0.0	0.0	0.0
Position_1	15	10	10.0	0.1666666666666666	0.0027777777777777	0.150901456727605	67313.00000000006	44897.00000000007	1240.6243977105555	1243.0	1154.0	1211.0	1274.0	1318.0	2439.879173532961	3.2474791799723715	1627.37146248287	2.1660314165647	1267.4382831245002	1267.0	1200.0	1241.0	1294.0	1335.0	2032.0	1315.0695931477517	1298.0	694.0	1005.65	1206.25	1423.75	1629.35	1228275.0	0.0	0.0	0.0	0.0	0.0	0.0	0.0	0.0	0.0	0.0	0.0	0.0	0.0	0.0	0.0	0.0
Position_1	17	10	10.0	0.1666666666666666	0.0027777777777777	0.1607510619094882	56108.99999999991	23684.999999999905	1240.6243977105555	1243.0	1154.0	1211.0	1274.0	1318.0	1378.2439785463475	1.8344427354451884	581.7909538910008	0.774363759628922	1267.4382831245002	1267.0	1200.0	1241.0	1294.0	1335.0	2013.0	1284.5314581791265	1300.0	682.0	904.5	1171.0	1413.0	1602.5	1735402.0	0.0	0.0	0.0	0.0	0.0	0.0	0.0	0.0	0.0	0.0	0.0	0.0	0.0	0.0	0.0	0.0
Position_1	19	10	10.0	0.1666666666666666	0.0027777777777777	0.1361563887461496	59441.99999999999	48569.99999999999	1240.6243977105555	1243.0	1154.0	1211.0	1274.0	1318.0	6487.1736163571	8.6344280833713	5300.663210296832	7.0551827329050845	1267.4382831245002	1267.0	1200.0	1241.0	1294.0	1335.0	1799.0	1374.2185430463576	1369.0	881.0	1093.8	1238.0	1507.0	1680.4	622521.0	0.0	0.0	0.0	0.0	0.0	0.0	0.0	0.0	0.0	0.0	0.0	0.0	0.0	0.0	0.0	0.0
Position_1	1	11	11.0	0.1833333333333333	0.0030555555555555	0.1886285635566504	154028.99999999985	104803.99999999984	1240.8346464682638	1244.0	1154.0	1211.0	1274.0	1318.0	1880.247362332152	2.502609239264093	1279.3528787556804	1.702818681623811	1268.7769928019195	1269.0	1201.05	1241.0	1296.0	1335.0	2607.0	1322.2270187912643	1274.0	607.0	1047.0	1183.0	1379.0	1908.6	2603465.0	0.0	0.0	0.0	0.0	0.0	0.0	0.0	0.0	0.0	0.0	0.0	0.0	0.0	0.0	0.0	0.0
Position_1	2	11	11.0	0.1833333333333333	0.0030555555555555	0.1639696141567813	208952.00000000023	158952.00000000023	1240.8346464682638	1244.0	1154.0	1211.0	1274.0	1318.0	2570.2161191442974	3.420957654581059	1955.1906302415125	2.6023587288514527	1268.7769928019195	1269.0	1201.05	1241.0	1296.0	1335.0	2270.0	1348.476	1307.0	721.0	1062.0	1210.75	1429.0	1817.05	2696952.0	0.0	0.0	0.0	0.0	0.0	0.0	0.0	0.0	0.0	0.0	0.0	0.0	0.0	0.0	0.0	0.0
Position_1	3	11	11.0	0.1833333333333333	0.0030555555555555	0.1849087669798449	82774.00000000015	30549.00000000014	1240.8346464682638	1244.0	1154.0	1211.0	1274.0	1318.0	980.8387107178296	1.3054963239654311	361.9934009920876	0.4818132167204686	1268.7769928019195	1269.0	1201.05	1241.0	1296.0	1335.0	2233.0	1283.6237434179034	1274.0	697.0	896.4	1134.0	1435.0	1690.6	2681490.0	0.0	0.0	0.0	0.0	0.0	0.0	0.0	0.0	0.0	0.0	0.0	0.0	0.0	0.0	0.0	0.0
Position_1	4	11	11.0	0.1833333333333333	0.0030555555555555	0.1585217632590111	167178.00000000015	119178.00000000016	1240.8346464682638	1244.0	1154.0	1211.0	1274.0	1318.0	2151.1688819410274	2.8632057818635075	1533.5271687181798	2.0411246615638974	1268.7769928019195	1269.0	1201.05	1241.0	1296.0	1335.0	2183.0	1331.071875	1285.0	836.0	1072.95	1200.0	1409.0	1772.0	2555658.0	0.0	0.0	0.0	0.0	0.0	0.0	0.0	0.0	0.0	0.0	0.0	0.0	0.0	0.0	0.0	0.0
Position_1	5	11	11.0	0.1833333333333333	0.0030555555555555	0.1657408503878132	44465.99999999983	-2134.000000000165	1240.8346464682638	1244.0	1154.0	1211.0	1274.0	1318.0	627.9686936251301	0.835826331215048	-30.13730023379968	-0.0401127466111873	1268.7769928019195	1269.0	1201.05	1241.0	1296.0	1335.0	1988.0	1267.8551502145922	1252.5	605.0	942.0	1133.0	1387.25	1656.3999999999996	2363282.0	0.0	0.0	0.0	0.0	0.0	0.0	0.0	0.0	0.0	0.0	0.0	0.0	0.0	0.0	0.0	0.0
Position_1	7	11	11.0	0.1833333333333333	0.0030555555555555	0.192955544402773	157657.9999999999	112482.99999999993	1240.8346464682638	1244.0	1154.0	1211.0	1274.0	1318.0	2295.05650590044	3.054720209353484	1637.4357213284393	2.1794269450881525	1268.7769928019195	1269.0	1201.05	1241.0	1296.0	1335.0	2138.0	1331.2484781405644	1285.0	684.0	938.3	1176.0	1443.0	1877.4	2405566.0	0.0	0.0	0.0	0.0	0.0	0.0	0.0	0.0	0.0	0.0	0.0	0.0	0.0	0.0	0.0	0.0
Position_1	9	11	11.0	0.1833333333333333	0.0030555555555555	0.1810346978014664	226636.0000000001	187011.0000000001	1240.8346464682638	1244.0	1154.0	1211.0	1274.0	1318.0	3890.282636117408	5.177966188672269	3210.1062764210124	4.272651453916367	1268.7769928019195	1269.0	1201.05	1241.0	1296.0	1335.0	2197.0	1386.9880126182966	1316.0	762.0	1072.0	1223.0	1511.0	1929.0	2198376.0	0.0	0.0	0.0	0.0	0.0	0.0	0.0	0.0	0.0	0.0	0.0	0.0	0.0	0.0	0.0	0.0
Position_1	11	11	11.0	0.1833333333333333	0.0030555555555555	0.1657500277839613	21409.999999999884	-16990.000000000116	1240.8346464682638	1244.0	1154.0	1211.0	1274.0	1318.0	432.1813543417832	0.5752333826289134	-342.95942131092886	-0.4564789897648463	1268.7769928019195	1269.0	1201.05	1241.0	1296.0	1335.0	2192.0	1257.9388020833333	1256.0	552.0	893.5	1150.75	1365.0	1585.25	1932194.0	0.0	0.0	0.0	0.0	0.0	0.0	0.0	0.0	0.0	0.0	0.0	0.0	0.0	0.0	0.0	0.0
Position_1	13	11	11.0	0.1833333333333333	0.0030555555555555	0.1880792347254196	-22285.999999999985	-58085.99999999999	1240.8346464682638	1244.0	1154.0	1211.0	1274.0	1318.0	-478.1026689678477	-0.6363546523962053	-1246.1218536151132	-1.6585881871617154	1268.7769928019195	1269.0	1201.05	1241.0	1296.0	1335.0	1934.0	1228.4371508379888	1228.0	646.0	847.65	1077.75	1351.25	1660.0	1759122.0	0.0	0.0	0.0	0.0	0.0	0.0	0.0	0.0	0.0	0.0	0.0	0.0	0.0	0.0	0.0	0.0
Position_1	15	11	11.0	0.1833333333333333	0.0030555555555555	0.1464983053066986	57297.99999999997	37172.99999999997	1240.8346464682638	1244.0	1154.0	1211.0	1274.0	1318.0	2530.4479454162224	3.368026215348992	1641.6688448978534	2.185061232559043	1268.7769928019195	1269.0	1201.05	1241.0	1296.0	1335.0	1987.0	1315.1776397515528	1307.0	685.0	975.2	1229.0	1421.0	1624.8	1058718.0	0.0	0.0	0.0	0.0	0.0	0.0	0.0	0.0	0.0	0.0	0.0	0.0	0.0	0.0	0.0	0.0
Position_1	17	11	11.0	0.1833333333333333	0.0030555555555555	0.1654066710038975	57891.99999999984	22166.99999999984	1240.8346464682638	1244.0	1154.0	1211.0	1274.0	1318.0	1308.9626648858343	1.7422293069630457	501.205268301737	0.6671042121096119	1268.7769928019195	1269.0	1201.05	1241.0	1296.0	1335.0	2048.0	1284.512246326102	1297.0	551.0	914.4	1176.0	1396.0	1629.599999999999	1835568.0	0.0	0.0	0.0	0.0	0.0	0.0	0.0	0.0	0.0	0.0	0.0	0.0	0.0	0.0	0.0	0.0
Position_1	19	11	11.0	0.1833333333333333	0.0030555555555555	0.1632553192506532	124147.99999999993	103472.99999999993	1240.8346464682638	1244.0	1154.0	1211.0	1274.0	1318.0	5310.536972836434	7.068324710845293	4426.146149678644	5.891200525222275	1268.7769928019195	1269.0	1201.05	1241.0	1296.0	1335.0	2069.0	1394.1185006045948	1347.0	874.0	1055.0	1250.5	1513.0	1851.4	1152936.0	0.0	0.0	0.0	0.0	0.0	0.0	0.0	0.0	0.0	0.0	0.0	0.0	0.0	0.0	0.0	0.0
Position_1	22	11	11.0	0.1833333333333333	0.0030555555555555	0.1570835298103695	24584.99999999994	2334.999999999943	1240.8346464682638	1244.0	1154.0	1211.0	1274.0	1318.0	1018.0576000659464	1.3550346656877748	96.691661425826	0.1286966013577744	1268.7769928019195	1269.0	1201.05	1241.0	1296.0	1335.0	1805.0	1271.623595505618	1278.5	622.0	935.35	1136.25	1415.0	1595.1999999999998	1131745.0	0.0	0.0	0.0	0.0	0.0	0.0	0.0	0.0	0.0	0.0	0.0	0.0	0.0	0.0	0.0	0.0
Position_1	1	12	12.0	0.2	0.0033333333333333	0.2079847775401335	229255.0000000001	181159.0000000001	1240.6022566298798	1244.0	1153.0	1211.0	1274.0	1318.0	2671.5070839363634	3.5557759287193	2111.044696162909	2.809800490592832	1267.74393495068	1268.0	1202.0	1240.0	1296.0	1335.0	2780.0	1358.3987025948104	1288.5	737.0	1071.15	1181.0	1440.0	2017.85	2722231.0	0.0	0.0	0.0	0.0	0.0	0.0	0.0	0.0	0.0	0.0	0.0	0.0	0.0	0.0	0.0	0.0
Position_1	2	12	12.0	0.2	0.0033333333333333	0.1665899804175993	210630.0	160589.99999999994	1240.6022566298798	1244.0	1153.0	1211.0	1274.0	1318.0	2567.287822212544	3.4170600913648963	1957.369564492772	2.605258890339879	1267.74393495068	1268.0	1202.0	1240.0	1296.0	1335.0	2434.0	1345.021582733813	1305.0	609.0	1088.2	1220.0	1409.0	1779.0	2804370.0	0.0	0.0	0.0	0.0	0.0	0.0	0.0	0.0	0.0	0.0	0.0	0.0	0.0	0.0	0.0	0.0
Position_1	3	12	12.0	0.2	0.0033333333333333	0.1639605153370917	65090.99999999989	14114.99999999989	1240.6022566298798	1244.0	1153.0	1211.0	1274.0	1318.0	733.6151904648301	0.9764418185086888	159.0846417079322	0.2117416581132577	1267.74393495068	1268.0	1202.0	1240.0	1296.0	1335.0	2172.0	1274.6454802259886	1282.0	548.0	877.15	1187.0	1387.0	1587.85	2707347.0	0.0	0.0	0.0	0.0	0.0	0.0	0.0	0.0	0.0	0.0	0.0	0.0	0.0	0.0	0.0	0.0
Position_1	4	12	12.0	0.2	0.0033333333333333	0.1737840846896211	175031.0000000002	129383.00000000022	1240.6022566298798	1244.0	1153.0	1211.0	1274.0	1318.0	2267.477733949924	3.018012863887348	1676.120639496107	2.230916571169318	1267.74393495068	1268.0	1202.0	1240.0	1296.0	1335.0	2162.0	1336.0247108307046	1291.0	819.0	1029.05	1189.25	1444.0	1821.95	2541119.0	0.0	0.0	0.0	0.0	0.0	0.0	0.0	0.0	0.0	0.0	0.0	0.0	0.0	0.0	0.0	0.0
Position_1	5	12	12.0	0.2	0.0033333333333333	0.1528159097096904	49548.99999999991	3492.9999999999054	1240.6022566298798	1244.0	1153.0	1211.0	1274.0	1318.0	679.9414820284651	0.9050021125798872	47.933068209759405	0.0637989137871897	1267.74393495068	1268.0	1202.0	1240.0	1296.0	1335.0	2020.0	1269.8202188639916	1254.0	640.0	956.9	1165.0	1364.0	1623.1999999999998	2436785.0	0.0	0.0	0.0	0.0	0.0	0.0	0.0	0.0	0.0	0.0	0.0	0.0	0.0	0.0	0.0	0.0
Position_1	7	12	12.0	0.2	0.0033333333333333	0.1910744406366919	159108.0	117396.0	1240.6022566298798	1244.0	1153.0	1211.0	1274.0	1318.0	2551.773358737406	3.396410340479487	1882.7964981166035	2.506002138993199	1267.74393495068	1268.0	1202.0	1240.0	1296.0	1335.0	2129.0	1335.5466052934407	1282.5	679.0	963.0	1185.0	1454.75	1875.3	2321180.0	0.0	0.0	0.0	0.0	0.0	0.0	0.0	0.0	0.0	0.0	0.0	0.0	0.0	0.0	0.0	0.0
Position_1	9	12	12.0	0.2	0.0033333333333333	0.210626463967166	185298.9999999998	143010.9999999998	1240.6022566298798	1244.0	1153.0	1211.0	1274.0	1318.0	2742.505070150847	3.650274248370777	2116.624442589235	2.817227133086272	1267.74393495068	1268.0	1202.0	1240.0	1296.0	1335.0	2255.0	1349.1640181611804	1297.5	602.0	914.1	1191.25	1475.75	1937.9	2377227.0	0.0	0.0	0.0	0.0	0.0	0.0	0.0	0.0	0.0	0.0	0.0	0.0	0.0	0.0	0.0	0.0
Position_1	11	12	12.0	0.2	0.0033333333333333	0.1699518781208605	27241.000000000025	-9022.999999999976	1240.6022566298798	1244.0	1153.0	1211.0	1274.0	1318.0	574.4457538489652	0.7645872983729727	-190.27289882820727	-0.2532532283403438	1267.74393495068	1268.0	1202.0	1240.0	1296.0	1335.0	2172.0	1262.028457974851	1261.0	596.0	869.0	1163.0	1368.0	1607.0	1906925.0	0.0	0.0	0.0	0.0	0.0	0.0	0.0	0.0	0.0	0.0	0.0	0.0	0.0	0.0	0.0	0.0
Position_1	13	12	12.0	0.2	0.0033333333333333	0.2044413423452772	28838.00000000006	-1593.99999999994	1240.6022566298798	1244.0	1153.0	1211.0	1274.0	1318.0	711.3772278425237	0.946843090258399	-39.32087180737006	-0.0523360803756095	1267.74393495068	1268.0	1202.0	1240.0	1296.0	1335.0	2020.0	1266.742902208202	1258.5	727.0	850.4	1114.75	1406.25	1773.5999999999997	1606230.0	0.0	0.0	0.0	0.0	0.0	0.0	0.0	0.0	0.0	0.0	0.0	0.0	0.0	0.0	0.0	0.0
Position_1	15	12	12.0	0.2	0.0033333333333333	0.1289971268080783	90257.00000000006	69881.00000000006	1240.6022566298798	1244.0	1153.0	1211.0	1274.0	1318.0	3792.140950215841	5.047339604737284	2936.044869007758	3.907875720649326	1267.74393495068	1268.0	1202.0	1240.0	1296.0	1335.0	2022.0	1350.3097762073028	1323.0	819.0	1078.4	1247.0	1456.0	1653.6	1146413.0	0.0	0.0	0.0	0.0	0.0	0.0	0.0	0.0	0.0	0.0	0.0	0.0	0.0	0.0	0.0	0.0
Position_1	17	12	12.0	0.2	0.0033333333333333	0.1798657553971125	66485.00000000016	27917.000000000167	1240.6022566298798	1244.0	1153.0	1211.0	1274.0	1318.0	1340.6967033495698	1.7844673121582773	562.957507218321	0.7492964421075853	1267.74393495068	1268.0	1202.0	1240.0	1296.0	1335.0	2173.0	1285.3721219663971	1288.0	587.0	889.0	1170.5	1392.5	1690.0	2065593.0	0.0	0.0	0.0	0.0	0.0	0.0	0.0	0.0	0.0	0.0	0.0	0.0	0.0	0.0	0.0	0.0
Position_1	19	12	12.0	0.2	0.0033333333333333	0.1770695830587925	167624.0	140000.0	1240.6022566298798	1244.0	1153.0	1211.0	1274.0	1318.0	4327.5009663922365	5.759903786268067	3614.3400425649857	4.810686596653996	1267.74393495068	1268.0	1202.0	1240.0	1296.0	1335.0	2404.0	1389.6333622936577	1329.0	861.0	1057.5	1240.5	1504.5	1923.5	1599468.0	0.0	0.0	0.0	0.0	0.0	0.0	0.0	0.0	0.0	0.0	0.0	0.0	0.0	0.0	0.0	0.0
Position_1	22	12	12.0	0.2	0.0033333333333333	0.1536897062884142	30800.000000000047	1784.000000000048	1240.6022566298798	1244.0	1153.0	1211.0	1274.0	1318.0	837.3907727826648	1.1145671185737267	48.50341359234779	0.0645580434914149	1267.74393495068	1268.0	1202.0	1240.0	1296.0	1335.0	1864.0	1269.475599669148	1271.0	701.0	935.0	1155.0	1388.0	1601.3999999999996	1534796.0	0.0	0.0	0.0	0.0	0.0	0.0	0.0	0.0	0.0	0.0	0.0	0.0	0.0	0.0	0.0	0.0
Position_1	24	12	12.0	0.2	0.0033333333333333	0.1303197933609821	-11670.000000000013	-17718.00000000001	1240.6022566298798	1244.0	1153.0	1211.0	1274.0	1318.0	-3124.4310021506994	-4.1586176638625805	-4743.673392982525	-6.3138292860597405	1267.74393495068	1268.0	1202.0	1240.0	1296.0	1335.0	1518.0	1197.690476190476	1230.0	795.0	874.85	1123.5	1304.0	1406.6999999999998	301818.0	0.0	0.0	0.0	0.0	0.0	0.0	0.0	0.0	0.0	0.0	0.0	0.0	0.0	0.0	0.0	0.0
Position_1	25	12	12.0	0.2	0.0033333333333333	0.085579566499718	-2974.9999999999945	-5734.9999999999945	1240.6022566298798	1244.0	1153.0	1211.0	1274.0	1318.0	-2748.353883307884	-3.6580590186827937	-5298.087233872515	-7.051754108284316	1267.74393495068	1268.0	1202.0	1240.0	1296.0	1335.0	1458.0	1218.1304347826087	1210.0	1008.0	1058.5	1137.5	1304.0	1385.6	140085.0	0.0	0.0	0.0	0.0	0.0	0.0	0.0	0.0	0.0	0.0	0.0	0.0	0.0	0.0	0.0	0.0
Position_1	26	12	12.0	0.2	0.0033333333333333	0.1619946895476575	10206.000000000036	-13769.999999999964	1240.6022566298798	1244.0	1153.0	1211.0	1274.0	1318.0	392.9669916886624	0.5230390659376096	-530.1935602148586	-0.7056876286459768	1267.74393495068	1268.0	1202.0	1240.0	1296.0	1335.0	1829.0	1254.2162162162165	1278.0	522.0	867.6	1174.0	1376.0	1547.0	1252962.0	0.0	0.0	0.0	0.0	0.0	0.0	0.0	0.0	0.0	0.0	0.0	0.0	0.0	0.0	0.0	0.0
Position_1	1	13	13.0	0.2166666666666666	0.0036111111111111	0.1966937463447572	162261.00000000023	112893.00000000022	1241.1318037119347	1244.0	1154.0	1212.0	1275.0	1319.0	1857.2541839452488	2.472005318831127	1292.183559747143	1.7198963180234472	1268.1511596907492	1268.0	1201.0	1240.0	1295.0	1336.0	2471.0	1322.8823529411766	1268.0	692.0	1030.0	1176.0	1390.0	1934.199999999999	2721169.0	0.0	0.0	0.0	0.0	0.0	0.0	0.0	0.0	0.0	0.0	0.0	0.0	0.0	0.0	0.0	0.0
Position_1	2	13	13.0	0.2166666666666666	0.0036111111111111	0.1523965156015758	193760.0	145159.99999999994	1241.1318037119347	1244.0	1154.0	1212.0	1275.0	1319.0	2334.530495344898	3.107260089304059	1748.9701006619805	2.327879203981096	1268.1511596907492	1268.0	1201.0	1240.0	1295.0	1336.0	2393.0	1339.683950617284	1294.0	843.0	1115.2	1220.0	1393.0	1744.6	2712860.0	0.0	0.0	0.0	0.0	0.0	0.0	0.0	0.0	0.0	0.0	0.0	0.0	0.0	0.0	0.0	0.0
Position_1	3	13	13.0	0.2166666666666666	0.0036111111111111	0.1786646178631363	62423.0000000001	12143.000000000098	1241.1318037119347	1244.0	1154.0	1212.0	1275.0	1319.0	721.884098549681	0.9608277351696252	140.426423092271	0.1869075691358126	1268.1511596907492	1268.0	1201.0	1240.0	1295.0	1336.0	2288.0	1273.7961813842485	1289.0	590.0	860.4	1168.5	1396.0	1601.3	2668603.0	0.0	0.0	0.0	0.0	0.0	0.0	0.0	0.0	0.0	0.0	0.0	0.0	0.0	0.0	0.0	0.0
Position_1	4	13	13.0	0.2166666666666666	0.0036111111111111	0.1962789757510609	184839.9999999999	139791.9999999999	1241.1318037119347	1244.0	1154.0	1212.0	1275.0	1319.0	2407.5107870538777	3.204396857568711	1820.767950356176	2.423442141924071	1268.1511596907492	1268.0	1201.0	1240.0	1295.0	1336.0	2466.0	1342.4762919552477	1318.0	705.0	958.8	1171.0	1471.0	1879.0	2519828.0	0.0	0.0	0.0	0.0	0.0	0.0	0.0	0.0	0.0	0.0	0.0	0.0	0.0	0.0	0.0	0.0
Position_1	5	13	13.0	0.2166666666666666	0.0036111111111111	0.1377414967244434	39411.00000000021	-6500.999999999786	1241.1318037119347	1244.0	1154.0	1212.0	1275.0	1319.0	533.2303273418115	0.709729565691951	-87.95844708454452	-0.1170726930695287	1268.1511596907492	1268.0	1201.0	1240.0	1295.0	1336.0	1970.0	1264.6016727652902	1247.0	634.0	984.6	1172.0	1352.0	1572.4	2419183.0	0.0	0.0	0.0	0.0	0.0	0.0	0.0	0.0	0.0	0.0	0.0	0.0	0.0	0.0	0.0	0.0
Position_1	7	13	13.0	0.2166666666666666	0.0036111111111111	0.18811007795402	185990.00000000003	144278.00000000003	1241.1318037119347	1244.0	1154.0	1212.0	1275.0	1319.0	2923.904028419101	3.891716261825824	2268.1597151043125	3.01892058080384	1268.1511596907492	1268.0	1201.0	1240.0	1295.0	1336.0	2107.0	1351.0138089758343	1310.5	735.0	1005.4	1175.25	1491.0	1862.7499999999995	2348062.0	0.0	0.0	0.0	0.0	0.0	0.0	0.0	0.0	0.0	0.0	0.0	0.0	0.0	0.0	0.0	0.0
Position_1	9	13	13.0	0.2166666666666666	0.0036111111111111	0.2073700070174719	182877.0000000002	139509.0000000002	1241.1318037119347	1244.0	1154.0	1212.0	1275.0	1319.0	2535.651097156277	3.374951610315005	1934.339194722	2.574605468174982	1268.1511596907492	1268.0	1201.0	1240.0	1295.0	1336.0	2181.0	1345.2047592695076	1291.0	650.0	925.0	1188.0	1466.5	1946.7	2430785.0	0.0	0.0	0.0	0.0	0.0	0.0	0.0	0.0	0.0	0.0	0.0	0.0	0.0	0.0	0.0	0.0
Position_1	11	13	13.0	0.2166666666666666	0.0036111111111111	0.1475104905648855	58681.99999999991	24889.99999999992	1241.1318037119347	1244.0	1154.0	1212.0	1275.0	1319.0	1349.739649704671	1.7965034737569163	572.492755549388	0.7619878576362353	1268.1511596907492	1268.0	1201.0	1240.0	1295.0	1336.0	2165.0	1285.6775568181818	1278.0	717.0	978.0	1179.0	1380.25	1590.0	1810234.0	0.0	0.0	0.0	0.0	0.0	0.0	0.0	0.0	0.0	0.0	0.0	0.0	0.0	0.0	0.0	0.0
Position_1	13	13	13.0	0.2166666666666666	0.0036111111111111	0.2196929280087846	33175.00000000018	-5344.999999999822	1241.1318037119347	1244.0	1154.0	1212.0	1275.0	1319.0	601.4267693534792	0.8004990300094809	-96.89905296742192	-0.1289726394996385	1268.1511596907492	1268.0	1201.0	1240.0	1295.0	1336.0	2039.0	1264.6697819314645	1251.0	609.0	823.0	1088.0	1425.0	1793.8	2029795.0	0.0	0.0	0.0	0.0	0.0	0.0	0.0	0.0	0.0	0.0	0.0	0.0	0.0	0.0	0.0	0.0
Position_1	15	13	13.0	0.2166666666666666	0.0036111111111111	0.1472835001135211	108263.99999999993	82223.99999999993	1241.1318037119347	1244.0	1154.0	1212.0	1275.0	1319.0	3281.8792657655576	4.368181302733958	2492.511275662336	3.3175325079065696	1268.1511596907492	1268.0	1201.0	1240.0	1295.0	1336.0	2195.0	1343.7824884792626	1312.0	740.0	1066.2	1220.0	1457.0	1696.5999999999997	1458004.0	0.0	0.0	0.0	0.0	0.0	0.0	0.0	0.0	0.0	0.0	0.0	0.0	0.0	0.0	0.0	0.0
Position_1	17	13	13.0	0.2166666666666666	0.0036111111111111	0.1735585709812759	133553.9999999999	97193.99999999993	1241.1318037119347	1244.0	1154.0	1212.0	1275.0	1319.0	2875.627695711405	3.82746046299188	2092.7397027193065	2.785436544319397	1268.1511596907492	1268.0	1201.0	1240.0	1295.0	1336.0	2471.0	1332.1544554455445	1296.0	724.0	1008.7	1208.0	1413.5	1793.3999999999996	2018214.0	0.0	0.0	0.0	0.0	0.0	0.0	0.0	0.0	0.0	0.0	0.0	0.0	0.0	0.0	0.0	0.0
Position_1	19	13	13.0	0.2166666666666666	0.0036111111111111	0.1865247516691177	174407.00000000003	142271.00000000003	1241.1318037119347	1244.0	1154.0	1212.0	1275.0	1319.0	3606.067065637644	4.799675264363705	2941.617982623022	3.9152935348712417	1268.1511596907492	1268.0	1201.0	1240.0	1295.0	1336.0	2184.0	1374.2516803584765	1332.0	765.0	991.8	1216.5	1509.0	1891.1	1840123.0	0.0	0.0	0.0	0.0	0.0	0.0	0.0	0.0	0.0	0.0	0.0	0.0	0.0	0.0	0.0	0.0
Position_1	22	13	13.0	0.2166666666666666	0.0036111111111111	0.1598636281247023	24940.000000000106	-4243.999999999898	1241.1318037119347	1244.0	1154.0	1212.0	1275.0	1319.0	650.8708906666742	0.8663091554773434	-110.7576607854566	-0.1474184465054427	1268.1511596907492	1268.0	1201.0	1240.0	1295.0	1336.0	1984.0	1264.5098684210527	1264.0	725.0	923.5	1145.75	1366.0	1627.25	1537644.0	0.0	0.0	0.0	0.0	0.0	0.0	0.0	0.0	0.0	0.0	0.0	0.0	0.0	0.0	0.0	0.0
Position_1	24	13	13.0	0.2166666666666666	0.0036111111111111	0.1332366138551881	-14280.999999999947	-26376.99999999995	1241.1318037119347	1244.0	1154.0	1212.0	1275.0	1319.0	-1444.075103466275	-1.9220639627136125	-2667.206008271831	-3.5500511970098065	1268.1511596907492	1268.0	1201.0	1240.0	1295.0	1336.0	1630.0	1215.6646825396826	1233.5	775.0	890.15	1135.0	1327.0	1453.85	612695.0	0.0	0.0	0.0	0.0	0.0	0.0	0.0	0.0	0.0	0.0	0.0	0.0	0.0	0.0	0.0	0.0
Position_1	25	13	13.0	0.2166666666666666	0.0036111111111111	0.150947513499808	22407.0	14966.99999999999	1241.1318037119347	1244.0	1154.0	1212.0	1275.0	1319.0	4788.90343597688	6.374030473285227	3198.800273408575	4.257603163906813	1268.1511596907492	1268.0	1201.0	1240.0	1295.0	1336.0	1813.0	1316.2806451612903	1317.5	803.0	939.9	1217.25	1433.75	1671.4	408047.0	0.0	0.0	0.0	0.0	0.0	0.0	0.0	0.0	0.0	0.0	0.0	0.0	0.0	0.0	0.0	0.0
Position_1	26	13	13.0	0.2166666666666666	0.0036111111111111	0.1544571912288264	7378.999999999884	-23149.00000000012	1241.1318037119347	1244.0	1154.0	1212.0	1275.0	1319.0	204.1611408063985	0.2717384784133163	-640.4832969951777	-0.8524832683005815	1268.1511596907492	1268.0	1201.0	1240.0	1295.0	1336.0	1873.0	1249.8011006289307	1270.0	596.0	881.55	1152.25	1369.0	1546.6000000000004	1589747.0	0.0	0.0	0.0	0.0	0.0	0.0	0.0	0.0	0.0	0.0	0.0	0.0	0.0	0.0	0.0	0.0
Position_1	28	13	13.0	0.2166666666666666	0.0036111111111111	0.1439087836536444	71858.0	63938.0	1241.1318037119347	1244.0	1154.0	1212.0	1275.0	1319.0	12073.066979603936	16.069252149852836	10742.405251216516	14.298141389369182	1268.1511596907492	1268.0	1201.0	1240.0	1295.0	1336.0	2099.0	1461.7515151515152	1436.0	1007.0	1194.25	1304.5	1566.75	1894.1000000000004	482378.0	0.0	0.0	0.0	0.0	0.0	0.0	0.0	0.0	0.0	0.0	0.0	0.0	0.0	0.0	0.0	0.0
Position_1	29	13	13.0	0.2166666666666666	0.0036111111111111	0.1032691683734372	34053.99999999997	28077.99999999997	1241.1318037119347	1244.0	1154.0	1212.0	1275.0	1319.0	10537.077422145756	14.024850048876	8687.967929142202	11.56368531368827	1268.1511596907492	1268.0	1201.0	1240.0	1295.0	1336.0	1788.0	1380.7630522088352	1367.0	1062.0	1157.4	1290.0	1477.0	1639.4	343810.0	0.0	0.0	0.0	0.0	0.0	0.0	0.0	0.0	0.0	0.0	0.0	0.0	0.0	0.0	0.0	0.0
Position_1	1	14	14.0	0.2333333333333333	0.0038888888888888	0.214728078683646	216856.99999999985	166156.99999999985	1239.756801861411	1243.0	1153.0	1211.0	1274.0	1317.0	2555.594491290908	3.4014962679081986	1958.110247257056	2.606244739099141	1267.4957344708075	1268.0	1201.05	1241.0	1295.0	1333.0	2601.0	1349.9314595660749	1295.0	573.0	966.7	1170.0	1495.0	1958.0	2737661.0	0.0	0.0	0.0	0.0	0.0	0.0	0.0	0.0	0.0	0.0	0.0	0.0	0.0	0.0	0.0	0.0
Position_1	2	14	14.0	0.2333333333333333	0.0038888888888888	0.1652836607884647	216291.00000000003	166791.00000000003	1239.756801861411	1243.0	1153.0	1211.0	1274.0	1317.0	2764.796835452896	3.679944587987804	2132.050011244222	2.837758564966059	1267.4957344708075	1268.0	1201.05	1241.0	1295.0	1333.0	2343.0	1352.2378787878788	1298.0	879.0	1119.95	1225.0	1393.0	1836.15	2677431.0	0.0	0.0	0.0	0.0	0.0	0.0	0.0	0.0	0.0	0.0	0.0	0.0	0.0	0.0	0.0	0.0
Position_1	3	14	14.0	0.2333333333333333	0.0038888888888888	0.1638190919914026	97381.00000000022	47456.00000000022	1239.756801861411	1243.0	1153.0	1211.0	1274.0	1317.0	1229.4079545691525	1.6363419875315417	599.118759224426	0.7974270685277108	1267.4957344708075	1268.0	1201.05	1241.0	1295.0	1333.0	2248.0	1291.7636454682024	1290.0	650.0	892.0	1197.0	1399.0	1582.1999999999998	2579652.0	0.0	0.0	0.0	0.0	0.0	0.0	0.0	0.0	0.0	0.0	0.0	0.0	0.0	0.0	0.0	0.0
Position_1	4	14	14.0	0.2333333333333333	0.0038888888888888	0.1787483505569692	224461.00000000003	172361.00000000003	1239.756801861411	1243.0	1153.0	1211.0	1274.0	1317.0	2443.988139351915	3.252948213477399	1876.710162063056	2.4979012257059265	1267.4957344708075	1268.0	1201.05	1241.0	1295.0	1333.0	2319.0	1350.7068138195775	1309.0	819.0	1026.3	1197.0	1455.0	1850.7	2814873.0	0.0	0.0	0.0	0.0	0.0	0.0	0.0	0.0	0.0	0.0	0.0	0.0	0.0	0.0	0.0	0.0
Position_1	5	14	14.0	0.2333333333333333	0.0038888888888888	0.141925872350306	66896.99999999997	20646.999999999967	1239.756801861411	1243.0	1153.0	1211.0	1274.0	1317.0	977.2978409458208	1.300783426298887	301.63188965137954	0.4014720451259861	1267.4957344708075	1268.0	1201.05	1241.0	1295.0	1333.0	2035.0	1279.1605405405403	1254.5	565.0	1000.0	1179.0	1371.0	1595.65	2366447.0	0.0	0.0	0.0	0.0	0.0	0.0	0.0	0.0	0.0	0.0	0.0	0.0	0.0	0.0	0.0	0.0
Position_1	7	14	14.0	0.2333333333333333	0.0038888888888888	0.1849545830449329	173824.0000000001	126549.0000000001	1239.756801861411	1243.0	1153.0	1211.0	1274.0	1317.0	2352.586685334574	3.1312928781803184	1712.7525108293742	2.279673591913897	1267.4957344708075	1268.0	1201.05	1241.0	1295.0	1333.0	2111.0	1334.9217345319937	1279.0	696.0	985.5	1185.5	1451.0	1859.0	2524337.0	0.0	0.0	0.0	0.0	0.0	0.0	0.0	0.0	0.0	0.0	0.0	0.0	0.0	0.0	0.0	0.0
Position_1	9	14	14.0	0.2333333333333333	0.0038888888888888	0.2058227038007568	179534.99999999985	135284.99999999985	1239.756801861411	1243.0	1153.0	1211.0	1274.0	1317.0	2497.013121547584	3.323524464779834	1881.5741785644293	2.504375231669256	1267.4957344708075	1268.0	1201.05	1241.0	1295.0	1333.0	2189.0	1344.4322033898304	1293.0	642.0	897.45	1198.0	1449.75	1922.1	2379645.0	0.0	0.0	0.0	0.0	0.0	0.0	0.0	0.0	0.0	0.0	0.0	0.0	0.0	0.0	0.0	0.0
Position_1	11	14	14.0	0.2333333333333333	0.0038888888888888	0.1432483127404718	40811.0000000001	5661.000000000101	1239.756801861411	1243.0	1153.0	1211.0	1274.0	1317.0	944.4212408565068	1.2570246715800106	131.0031276981394	0.1743651629662235	1267.4957344708075	1268.0	1201.05	1241.0	1295.0	1333.0	1963.0	1272.0263157894738	1253.0	670.0	968.75	1179.0	1363.0	1597.0	1788469.0	0.0	0.0	0.0	0.0	0.0	0.0	0.0	0.0	0.0	0.0	0.0	0.0	0.0	0.0	0.0	0.0
Position_1	13	14	14.0	0.2333333333333333	0.0038888888888888	0.2256968892519012	4192.999999999815	-41307.00000000018	1239.756801861411	1243.0	1153.0	1211.0	1274.0	1317.0	66.33982534160022	0.0882983075296698	-653.5414179312218	-0.8698636272664562	1267.4957344708075	1268.0	1201.05	1241.0	1295.0	1333.0	2008.0	1245.303846153846	1225.0	604.0	808.0	1067.0	1403.5	1778.05	2266453.0	0.0	0.0	0.0	0.0	0.0	0.0	0.0	0.0	0.0	0.0	0.0	0.0	0.0	0.0	0.0	0.0
Position_1	15	14	14.0	0.2333333333333333	0.0038888888888888	0.1585811644898684	102381.0	72256.00000000001	1239.756801861411	1243.0	1153.0	1211.0	1274.0	1317.0	2814.7379161913923	3.746416166450743	1986.518034325952	2.644055503687841	1267.4957344708075	1268.0	1201.05	1241.0	1295.0	1333.0	2173.0	1327.9634854771784	1308.0	740.0	1009.2	1192.0	1452.0	1682.0	1600196.0	0.0	0.0	0.0	0.0	0.0	0.0	0.0	0.0	0.0	0.0	0.0	0.0	0.0	0.0	0.0	0.0
Position_1	17	14	14.0	0.2333333333333333	0.0038888888888888	0.2034997328682611	144248.99999999994	103548.99999999994	1239.756801861411	1243.0	1153.0	1211.0	1274.0	1317.0	2837.147230637562	3.776242963978596	2036.6432944789144	2.710772224951435	1267.4957344708075	1268.0	1201.05	1241.0	1295.0	1333.0	2531.0	1331.6050368550368	1303.0	649.0	940.35	1202.0	1421.0	1865.3	2167853.0	0.0	0.0	0.0	0.0	0.0	0.0	0.0	0.0	0.0	0.0	0.0	0.0	0.0	0.0	0.0	0.0
Position_1	19	14	14.0	0.2333333333333333	0.0038888888888888	0.2153629173363313	150684.99999999985	111009.99999999984	1239.756801861411	1243.0	1153.0	1211.0	1274.0	1317.0	2697.710866467639	3.590653163268427	1987.4100493517765	2.6452427756872146	1267.4957344708075	1268.0	1201.05	1241.0	1295.0	1333.0	2250.0	1337.94959042218	1300.0	540.0	885.9000000000001	1189.0	1467.5	1918.7999999999995	2123326.0	0.0	0.0	0.0	0.0	0.0	0.0	0.0	0.0	0.0	0.0	0.0	0.0	0.0	0.0	0.0	0.0
Position_1	22	14	14.0	0.2333333333333333	0.0038888888888888	0.1863041193463128	38846.000000000175	-1553.9999999998254	1239.756801861411	1243.0	1153.0	1211.0	1274.0	1317.0	747.9055748457561	0.9954623201197011	-29.919303488394405	-0.0398225929430529	1267.4957344708075	1268.0	1201.05	1241.0	1295.0	1333.0	2067.0	1267.0383663366338	1268.0	669.0	886.75	1112.0	1389.25	1700.0	2047534.0	0.0	0.0	0.0	0.0	0.0	0.0	0.0	0.0	0.0	0.0	0.0	0.0	0.0	0.0	0.0	0.0
Position_1	24	14	14.0	0.2333333333333333	0.0038888888888888	0.1336818815710771	-11255.999999999984	-28880.999999999985	1239.756801861411	1243.0	1153.0	1211.0	1274.0	1317.0	-699.9603036070446	-0.9316471641009764	-1795.9802352945162	-2.3904496931770014	1267.4957344708075	1268.0	1201.05	1241.0	1295.0	1333.0	1608.0	1227.0340425531915	1255.0	774.0	915.8	1115.0	1344.0	1473.0	865059.0	0.0	0.0	0.0	0.0	0.0	0.0	0.0	0.0	0.0	0.0	0.0	0.0	0.0	0.0	0.0	0.0
Position_1	25	14	14.0	0.2333333333333333	0.0038888888888888	0.1540024450349347	3923.0000000000073	-15776.999999999993	1239.756801861411	1243.0	1153.0	1211.0	1274.0	1317.0	179.59213935387683	0.23903713748001	-722.2597967336498	-0.9613277894524878	1267.4957344708075	1268.0	1201.05	1241.0	1295.0	1333.0	1779.0	1247.978426395939	1274.0	684.0	884.0	1135.0	1380.25	1528.3	983407.0	0.0	0.0	0.0	0.0	0.0	0.0	0.0	0.0	0.0	0.0	0.0	0.0	0.0	0.0	0.0	0.0
Position_1	26	14	14.0	0.2333333333333333	0.0038888888888888	0.1418162311774108	29565.00000000012	-3134.9999999998827	1239.756801861411	1243.0	1153.0	1211.0	1274.0	1317.0	766.9759296528617	1.020844962367959	-81.32824418946802	-0.1082478930161819	1267.4957344708075	1268.0	1201.05	1241.0	1295.0	1333.0	1885.0	1265.6032110091744	1280.5	768.0	887.35	1184.0	1372.0	1545.0	1655409.0	0.0	0.0	0.0	0.0	0.0	0.0	0.0	0.0	0.0	0.0	0.0	0.0	0.0	0.0	0.0	0.0
Position_1	28	14	14.0	0.2333333333333333	0.0038888888888888	0.1861279215188334	73332.99999999997	57657.99999999996	1239.756801861411	1243.0	1153.0	1211.0	1274.0	1317.0	5155.617717489535	6.862127181978571	4053.599421202072	5.395340829619958	1267.4957344708075	1268.0	1201.05	1241.0	1295.0	1333.0	2184.0	1359.9585326953747	1342.0	759.0	946.1	1227.5	1463.0	1889.2	852694.0	0.0	0.0	0.0	0.0	0.0	0.0	0.0	0.0	0.0	0.0	0.0	0.0	0.0	0.0	0.0	0.0
Position_1	29	14	14.0	0.2333333333333333	0.0038888888888888	0.1734487476157708	58931.99999999998	35706.99999999998	1239.756801861411	1243.0	1153.0	1211.0	1274.0	1317.0	2244.237111822268	2.987079595835437	1359.787119932086	1.809876656629606	1267.4957344708075	1268.0	1201.05	1241.0	1295.0	1333.0	2036.0	1306.4359526372443	1289.0	741.0	966.4	1160.0	1411.0	1758.6	1213679.0	0.0	0.0	0.0	0.0	0.0	0.0	0.0	0.0	0.0	0.0	0.0	0.0	0.0	0.0	0.0	0.0
Position_1	31	14	14.0	0.2333333333333333	0.0038888888888888	0.1298032825611427	52691.00000000002	43616.00000000002	1239.756801861411	1243.0	1153.0	1211.0	1274.0	1317.0	7978.298084700546	10.619114750736426	6604.191403888691	8.790178758575848	1267.4957344708075	1268.0	1201.05	1241.0	1295.0	1333.0	1802.0	1388.154269972452	1365.0	978.0	1110.0	1259.5	1532.5	1693.6999999999998	503900.0	0.0	0.0	0.0	0.0	0.0	0.0	0.0	0.0	0.0	0.0	0.0	0.0	0.0	0.0	0.0	0.0
Position_1	1	15	15.0	0.25	0.0041666666666666	0.1989926940125096	176765.99999999977	118390.99999999977	1238.782599328806	1242.0	1152.0	1209.0	1273.0	1316.0	1674.5476903971405	2.228822975918594	1121.5469921467236	1.492779046547289	1267.088243135164	1267.0	1201.0	1239.0	1295.0	1334.0	2709.0	1317.70278372591	1280.0	559.0	936.7	1179.0	1429.0	1833.6	3076836.0	0.0	0.0	0.0	0.0	0.0	0.0	0.0	0.0	0.0	0.0	0.0	0.0	0.0	0.0	0.0	0.0
Position_1	2	15	15.0	0.25	0.0041666666666666	0.166547462080272	211929.0000000001	157354.00000000012	1238.782599328806	1242.0	1152.0	1209.0	1273.0	1316.0	2397.586054907916	3.191187039082436	1780.1705103311967	2.3694069492508225	1267.088243135164	1267.0	1201.0	1239.0	1295.0	1334.0	2317.0	1339.081539166285	1289.0	783.0	1079.2	1214.0	1396.0	1833.900000000001	2923215.0	0.0	0.0	0.0	0.0	0.0	0.0	0.0	0.0	0.0	0.0	0.0	0.0	0.0	0.0	0.0	0.0
Position_1	3	15	15.0	0.25	0.0041666666666666	0.1706170044217226	105621.00000000004	54771.00000000005	1238.782599328806	1242.0	1152.0	1209.0	1273.0	1316.0	1300.0802884169225	1.7304068638829235	674.1717790674514	0.8973226379387778	1267.088243135164	1267.0	1201.0	1239.0	1295.0	1334.0	2597.0	1293.9277286135691	1289.0	599.0	899.65	1209.0	1395.0	1580.35	2631849.0	0.0	0.0	0.0	0.0	0.0	0.0	0.0	0.0	0.0	0.0	0.0	0.0	0.0	0.0	0.0	0.0
Position_1	4	15	15.0	0.25	0.0041666666666666	0.1899763998806895	164976.00000000015	110526.0000000002	1238.782599328806	1242.0	1152.0	1209.0	1273.0	1316.0	1697.0755691721367	2.2588075825681138	1136.9591598676154	1.513292641783796	1267.088243135164	1267.0	1201.0	1239.0	1295.0	1334.0	2245.0	1317.7465564738293	1285.0	613.0	968.7	1166.0	1432.0	1821.3	2870052.0	0.0	0.0	0.0	0.0	0.0	0.0	0.0	0.0	0.0	0.0	0.0	0.0	0.0	0.0	0.0	0.0
Position_1	5	15	15.0	0.25	0.0041666666666666	0.1512223642120884	26641.99999999996	-23633.000000000047	1238.782599328806	1242.0	1152.0	1209.0	1273.0	1316.0	337.9699033688926	0.449837941383996	-299.79891623440693	-0.3990323575079955	1267.088243135164	1267.0	1201.0	1239.0	1295.0	1334.0	2047.0	1255.2481352560917	1245.0	591.0	945.0	1161.0	1351.0	1567.0	2524304.0	0.0	0.0	0.0	0.0	0.0	0.0	0.0	0.0	0.0	0.0	0.0	0.0	0.0	0.0	0.0	0.0
Position_1	7	15	15.0	0.25	0.0041666666666666	0.1703138761021946	121740.00000000016	75065.00000000017	1238.782599328806	1242.0	1152.0	1209.0	1273.0	1316.0	1764.8170676061693	2.3489715169838115	1088.187885492502	1.4483780755905205	1267.088243135164	1267.0	1201.0	1239.0	1295.0	1334.0	2093.0	1307.2062131762186	1281.0	645.0	962.0	1189.5	1398.0	1772.499999999999	2440554.0	0.0	0.0	0.0	0.0	0.0	0.0	0.0	0.0	0.0	0.0	0.0	0.0	0.0	0.0	0.0	0.0
Position_1	9	15	15.0	0.25	0.0041666666666666	0.1933491577189228	200365.0000000001	158290.00000000006	1238.782599328806	1242.0	1152.0	1209.0	1273.0	1316.0	3033.48259761193	4.037565337421479	2396.476232755184	3.18970986579715	1267.088243135164	1267.0	1201.0	1239.0	1295.0	1334.0	2189.0	1361.0522875816994	1299.0	752.0	969.0	1211.5	1469.0	1924.0	2290651.0	0.0	0.0	0.0	0.0	0.0	0.0	0.0	0.0	0.0	0.0	0.0	0.0	0.0	0.0	0.0	0.0
Position_1	11	15	15.0	0.25	0.0041666666666666	0.1384913277533497	58773.00000000003	24123.00000000003	1238.782599328806	1242.0	1152.0	1209.0	1273.0	1316.0	1305.9988413400354	1.738284457823587	536.0388281973984	0.7134676803307372	1267.088243135164	1267.0	1201.0	1239.0	1295.0	1334.0	2206.0	1284.404761904762	1261.0	769.0	1044.0	1189.0	1360.0	1579.25	1780185.0	0.0	0.0	0.0	0.0	0.0	0.0	0.0	0.0	0.0	0.0	0.0	0.0	0.0	0.0	0.0	0.0
Position_1	13	15	15.0	0.25	0.0041666666666666	0.2112504837848542	44150.00000000014	4075.000000000141	1238.782599328806	1242.0	1152.0	1209.0	1273.0	1316.0	778.7608426938333	1.0365306816254922	71.87883202666978	0.0956707254274974	1267.088243135164	1267.0	1201.0	1239.0	1295.0	1334.0	2132.0	1269.5421085464754	1245.0	725.0	836.0	1117.5	1407.0	1795.0	2035076.0	0.0	0.0	0.0	0.0	0.0	0.0	0.0	0.0	0.0	0.0	0.0	0.0	0.0	0.0	0.0	0.0
Position_1	15	15	15.0	0.25	0.0041666666666666	0.1683540622245405	100205.99999999996	69180.99999999997	1238.782599328806	1242.0	1152.0	1209.0	1273.0	1316.0	2621.875760077945	3.489716636663745	1810.111040835402	2.40925779535192	1267.088243135164	1267.0	1201.0	1239.0	1295.0	1334.0	2193.0	1322.7461724415791	1307.0	716.0	961.0	1191.0	1462.0	1677.0	1641528.0	0.0	0.0	0.0	0.0	0.0	0.0	0.0	0.0	0.0	0.0	0.0	0.0	0.0	0.0	0.0	0.0
Position_1	17	15	15.0	0.25	0.0041666666666666	0.1771812761036713	117784.00000000016	77234.00000000015	1238.782599328806	1242.0	1152.0	1209.0	1273.0	1316.0	2199.4376692628102	2.9274515377888	1442.2278828010935	1.9196053120082552	1267.088243135164	1267.0	1201.0	1239.0	1295.0	1334.0	2311.0	1314.616522811344	1303.5	643.0	944.05	1198.0	1417.0	1753.8999999999996	2132308.0	0.0	0.0	0.0	0.0	0.0	0.0	0.0	0.0	0.0	0.0	0.0	0.0	0.0	0.0	0.0	0.0
Position_1	19	15	15.0	0.25	0.0041666666666666	0.19919660683296	139893.00000000003	100393.00000000004	1238.782599328806	1242.0	1152.0	1209.0	1273.0	1316.0	2586.279255748531	3.442337689401295	1856.0209111418176	2.4703638327297592	1267.088243135164	1267.0	1201.0	1239.0	1295.0	1334.0	2160.0	1330.5398734177215	1302.0	578.0	895.95	1189.0	1455.25	1864.05	2102253.0	0.0	0.0	0.0	0.0	0.0	0.0	0.0	0.0	0.0	0.0	0.0	0.0	0.0	0.0	0.0	0.0
Position_1	22	15	15.0	0.25	0.0041666666666666	0.1816439011805349	41013.99999999988	-1886.0000000001155	1238.782599328806	1242.0	1152.0	1209.0	1273.0	1316.0	667.6334838667045	0.8886201670265836	-30.700657106663225	-0.0408625746089687	1267.088243135164	1267.0	1201.0	1239.0	1295.0	1334.0	2130.0	1265.9009324009323	1266.5	685.0	887.5	1124.75	1387.0	1687.0	2172286.0	0.0	0.0	0.0	0.0	0.0	0.0	0.0	0.0	0.0	0.0	0.0	0.0	0.0	0.0	0.0	0.0
Position_1	24	15	15.0	0.25	0.0041666666666666	0.1527588885500722	-28668.00000000012	-57968.00000000011	1238.782599328806	1242.0	1152.0	1209.0	1273.0	1316.0	-798.9631173565123	-1.0634199092015175	-1615.5397651361172	-2.150283427396172	1267.088243135164	1267.0	1201.0	1239.0	1295.0	1334.0	1706.0	1217.5392491467576	1244.0	614.0	882.75	1097.75	1351.0	1493.45	1426956.0	0.0	0.0	0.0	0.0	0.0	0.0	0.0	0.0	0.0	0.0	0.0	0.0	0.0	0.0	0.0	0.0
Position_1	25	15	15.0	0.25	0.0041666666666666	0.1691020583661281	-7593.999999999869	-37193.99999999987	1238.782599328806	1242.0	1152.0	1209.0	1273.0	1316.0	-203.0330119000284	-0.2702369388389377	-994.4179410863522	-1.3235702795859348	1267.088243135164	1267.0	1201.0	1239.0	1295.0	1334.0	1927.0	1235.5861486486488	1260.5	687.0	883.0	1083.0	1375.0	1555.0	1462934.0	0.0	0.0	0.0	0.0	0.0	0.0	0.0	0.0	0.0	0.0	0.0	0.0	0.0	0.0	0.0	0.0
Position_1	26	15	15.0	0.25	0.0041666666666666	0.1779149616070133	38193.00000000016	-1706.9999999998363	1238.782599328806	1242.0	1152.0	1209.0	1273.0	1316.0	758.2378431571899	1.0092145692422196	-33.888723019118515	-0.0451058903384467	1267.088243135164	1267.0	1201.0	1239.0	1295.0	1334.0	2031.0	1265.9304511278197	1270.0	585.0	850.5	1161.75	1401.0	1619.25	2020425.0	0.0	0.0	0.0	0.0	0.0	0.0	0.0	0.0	0.0	0.0	0.0	0.0	0.0	0.0	0.0	0.0
Position_1	28	15	15.0	0.25	0.0041666666666666	0.1934864432351762	83676.99999999994	59476.99999999994	1238.782599328806	1242.0	1152.0	1209.0	1273.0	1316.0	2857.908489943088	3.803876200114249	2031.3804660342144	2.703767400291539	1267.088243135164	1267.0	1201.0	1239.0	1295.0	1334.0	2165.0	1328.4431818181818	1296.0	563.0	963.35	1191.0	1432.25	1884.55	1285933.0	0.0	0.0	0.0	0.0	0.0	0.0	0.0	0.0	0.0	0.0	0.0	0.0	0.0	0.0	0.0	0.0
Position_1	29	15	15.0	0.25	0.0041666666666666	0.1896543149135922	57410.00000000005	23210.000000000047	1238.782599328806	1242.0	1152.0	1209.0	1273.0	1316.0	1230.0338704963317	1.6371750816306174	497.2842036965667	0.6618852751201303	1267.088243135164	1267.0	1201.0	1239.0	1295.0	1334.0	2161.0	1283.966374269006	1272.0	653.0	909.0	1136.75	1391.0	1766.65	1756466.0	0.0	0.0	0.0	0.0	0.0	0.0	0.0	0.0	0.0	0.0	0.0	0.0	0.0	0.0	0.0	0.0
Position_1	31	15	15.0	0.25	0.0041666666666666	0.1797169151232603	69788.99999999991	50338.99999999992	1238.782599328806	1242.0	1152.0	1209.0	1273.0	1316.0	3410.106770042319	4.538852110926326	2459.7195073315315	3.273886664258268	1267.088243135164	1267.0	1201.0	1239.0	1295.0	1334.0	2004.0	1331.7030848329048	1294.0	776.0	943.5	1176.0	1488.5	1785.15	1036065.0	0.0	0.0	0.0	0.0	0.0	0.0	0.0	0.0	0.0	0.0	0.0	0.0	0.0	0.0	0.0	0.0
Position_1	33	15	15.0	0.25	0.0041666666666666	0.1271741330230247	29163.000000000007	25863.000000000007	1238.782599328806	1242.0	1152.0	1209.0	1273.0	1316.0	20735.3842497691	27.59879643644267	18389.0286613784	24.47579714829465	1267.088243135164	1267.0	1201.0	1239.0	1295.0	1334.0	1821.0	1462.9318181818182	1454.5	1147.0	1194.65	1298.75	1602.25	1776.9	193107.0	0.0	0.0	0.0	0.0	0.0	0.0	0.0	0.0	0.0	0.0	0.0	0.0	0.0	0.0	0.0	0.0
Position_1	34	15	15.0	0.25	0.0041666666666666	0.1608118672822072	5280.999999999998	2305.9999999999977	1238.782599328806	1242.0	1152.0	1209.0	1273.0	1316.0	4593.500096523333	6.113948628472556	2005.79648221602	2.669715117829522	1267.088243135164	1267.0	1201.0	1239.0	1295.0	1334.0	1716.0	1286.3781512605042	1286.0	871.0	973.0	1125.0	1444.0	1645.6	153079.0	0.0	0.0	0.0	0.0	0.0	0.0	0.0	0.0	0.0	0.0	0.0	0.0	0.0	0.0	0.0	0.0
Position_1	35	15	15.0	0.25	0.0041666666666666	0.1152072421975464	66228.99999999997	55603.99999999997	1238.782599328806	1242.0	1152.0	1209.0	1273.0	1316.0	7961.389458434289	10.596609369176038	6684.157988898824	8.896614283224332	1267.088243135164	1267.0	1201.0	1239.0	1295.0	1334.0	1851.0	1397.8329411764705	1396.0	1011.0	1138.4	1281.0	1514.0	1670.7999999999995	594079.0	0.0	0.0	0.0	0.0	0.0	0.0	0.0	0.0	0.0	0.0	0.0	0.0	0.0	0.0	0.0	0.0
Position_1	1	16	16.0	0.2666666666666666	0.0044444444444444	0.1837472632635498	116191.99999999984	56991.99999999983	1238.881679749875	1242.0	1151.0	1210.0	1273.0	1316.0	1047.5345854952534	1.3942685332941822	513.8141274489241	0.6838866036345179	1267.6570247933885	1267.0	1201.0	1241.0	1295.0	1334.0	2791.0	1291.0675675675675	1253.5	610.0	1004.0	1165.0	1374.0	1701.3000000000002	3057248.0	0.0	0.0	0.0	0.0	0.0	0.0	0.0	0.0	0.0	0.0	0.0	0.0	0.0	0.0	0.0	0.0
Position_1	2	16	16.0	0.2666666666666666	0.0044444444444444	0.1841476472073019	210985.0000000001	156760.00000000012	1238.881679749875	1242.0	1151.0	1210.0	1273.0	1316.0	2212.39072263725	2.944692051830179	1643.7868553717817	2.187880304499841	1267.6570247933885	1267.0	1201.0	1241.0	1295.0	1334.0	2320.0	1339.2729368372522	1291.0	591.0	1033.0	1185.0	1446.0	1857.4	2904883.0	0.0	0.0	0.0	0.0	0.0	0.0	0.0	0.0	0.0	0.0	0.0	0.0	0.0	0.0	0.0	0.0
Position_1	3	16	16.0	0.2666666666666666	0.0044444444444444	0.1610486021913146	99016.9999999999	45266.99999999991	1238.881679749875	1242.0	1151.0	1210.0	1273.0	1316.0	1086.0720120268925	1.4455618480077936	496.5129398832653	0.6608587229846261	1267.6570247933885	1267.0	1201.0	1241.0	1295.0	1334.0	2508.0	1288.0544186046511	1280.0	680.0	937.9	1181.25	1391.0	1597.55	2769317.0	0.0	0.0	0.0	0.0	0.0	0.0	0.0	0.0	0.0	0.0	0.0	0.0	0.0	0.0	0.0	0.0
Position_1	4	16	16.0	0.2666666666666666	0.0044444444444444	0.2006003465986808	122724.99999999984	63799.99999999983	1238.881679749875	1242.0	1151.0	1210.0	1273.0	1316.0	1148.999382910719	1.529318178654167	597.3205184738543	0.7950336100887002	1267.6570247933885	1267.0	1201.0	1241.0	1295.0	1334.0	2225.0	1294.0683071701314	1260.0	588.0	912.8	1126.0	1425.0	1823.2	3050119.0	0.0	0.0	0.0	0.0	0.0	0.0	0.0	0.0	0.0	0.0	0.0	0.0	0.0	0.0	0.0	0.0
Position_1	5	16	16.0	0.2666666666666666	0.0044444444444444	0.1334326148003654	41817.00000000001	-5857.999999999993	1238.881679749875	1242.0	1151.0	1210.0	1273.0	1316.0	572.8264368701838	0.7624319874742146	-80.24528940826772	-0.1068064802024043	1267.6570247933885	1267.0	1201.0	1241.0	1295.0	1334.0	2041.0	1263.92815941269	1250.0	644.0	1016.0	1169.5	1352.0	1552.0999999999997	2410311.0	0.0	0.0	0.0	0.0	0.0	0.0	0.0	0.0	0.0	0.0	0.0	0.0	0.0	0.0	0.0	0.0
Position_1	7	16	16.0	0.2666666666666666	0.0044444444444444	0.1544498192029043	126913.00000000016	81113.00000000017	1238.881679749875	1242.0	1151.0	1210.0	1273.0	1316.0	1807.6629555166644	2.40599939379268	1155.318724723419	1.537729222606871	1267.6570247933885	1267.0	1201.0	1241.0	1295.0	1334.0	2046.0	1311.2756550218342	1278.0	665.0	1018.55	1194.0	1405.25	1709.3499999999997	2402257.0	0.0	0.0	0.0	0.0	0.0	0.0	0.0	0.0	0.0	0.0	0.0	0.0	0.0	0.0	0.0	0.0
Position_1	9	16	16.0	0.2666666666666666	0.0044444444444444	0.1926199715539134	201910.0000000001	157935.00000000012	1238.881679749875	1242.0	1151.0	1210.0	1273.0	1316.0	2888.6523187109105	3.8447962362042216	2259.518121715654	3.0074186200035355	1267.6570247933885	1267.0	1201.0	1241.0	1295.0	1334.0	2136.0	1356.786810687891	1308.0	743.0	1006.0	1195.5	1475.5	1904.2	2386588.0	0.0	0.0	0.0	0.0	0.0	0.0	0.0	0.0	0.0	0.0	0.0	0.0	0.0	0.0	0.0	0.0
Position_1	11	16	16.0	0.2666666666666666	0.0044444444444444	0.1563385194059166	29106.99999999985	-12668.000000000142	1238.881679749875	1242.0	1151.0	1210.0	1273.0	1316.0	469.228010796413	0.6245424823700256	-204.2182444349832	-0.2718144833429626	1267.6570247933885	1267.0	1201.0	1241.0	1295.0	1334.0	2107.0	1259.4189108318371	1236.0	649.0	954.5	1151.0	1351.5	1640.5	2104489.0	0.0	0.0	0.0	0.0	0.0	0.0	0.0	0.0	0.0	0.0	0.0	0.0	0.0	0.0	0.0	0.0
Position_1	13	16	16.0	0.2666666666666666	0.0044444444444444	0.2111444741827826	14434.000000000084	-29315.99999999992	1238.881679749875	1242.0	1151.0	1210.0	1273.0	1316.0	230.9668989966709	0.307416942564569	-469.10250872844296	-0.6243754391175576	1267.6570247933885	1267.0	1201.0	1241.0	1295.0	1334.0	1919.0	1250.248	1225.5	652.0	810.0	1094.0	1398.0	1754.55	2187934.0	0.0	0.0	0.0	0.0	0.0	0.0	0.0	0.0	0.0	0.0	0.0	0.0	0.0	0.0	0.0	0.0
Position_1	15	16	16.0	0.2666666666666666	0.0044444444444444	0.1750265721745292	74409.99999999999	40859.99999999998	1238.881679749875	1242.0	1151.0	1210.0	1273.0	1316.0	1779.153662404926	2.368053524660956	976.9684000250672	1.3003449404333642	1267.6570247933885	1267.0	1201.0	1241.0	1295.0	1334.0	2135.0	1297.4470938897168	1294.0	540.0	918.05	1171.0	1426.5	1650.85	1741174.0	0.0	0.0	0.0	0.0	0.0	0.0	0.0	0.0	0.0	0.0	0.0	0.0	0.0	0.0	0.0	0.0
Position_1	17	16	16.0	0.2666666666666666	0.0044444444444444	0.1543950298347884	111822.99999999984	73172.99999999984	1238.881679749875	1242.0	1151.0	1210.0	1273.0	1316.0	2372.8664512125893	3.158285246563956	1552.7195374348628	2.066669704325802	1267.6570247933885	1267.0	1201.0	1241.0	1295.0	1334.0	2154.0	1314.3305304010348	1304.0	568.0	977.5	1206.0	1423.0	1656.25	2031955.0	0.0	0.0	0.0	0.0	0.0	0.0	0.0	0.0	0.0	0.0	0.0	0.0	0.0	0.0	0.0	0.0
Position_1	19	16	16.0	0.2666666666666666	0.0044444444444444	0.1729075529648017	143772.99999999997	103898.0	1238.881679749875	1242.0	1151.0	1210.0	1273.0	1316.0	2559.871859694182	3.407189445252956	1849.899261186079	2.4622159166386712	1267.6570247933885	1267.0	1201.0	1241.0	1295.0	1334.0	2083.0	1332.1398119122257	1302.0	616.0	966.4	1219.0	1424.0	1809.9	2124763.0	0.0	0.0	0.0	0.0	0.0	0.0	0.0	0.0	0.0	0.0	0.0	0.0	0.0	0.0	0.0	0.0
Position_1	22	16	16.0	0.2666666666666666	0.0044444444444444	0.1532308261468401	74205.99999999987	32580.99999999986	1238.881679749875	1242.0	1151.0	1210.0	1273.0	1316.0	1330.5955075811682	1.7710226205905348	584.2133012492512	0.7775879039627533	1267.6570247933885	1267.0	1201.0	1241.0	1295.0	1334.0	2071.0	1286.568168168168	1275.0	682.0	954.2	1182.0	1386.0	1628.0	2142136.0	0.0	0.0	0.0	0.0	0.0	0.0	0.0	0.0	0.0	0.0	0.0	0.0	0.0	0.0	0.0	0.0
Position_1	24	16	16.0	0.2666666666666666	0.0044444444444444	0.1493906165780732	-20405.000000000084	-52930.00000000008	1238.881679749875	1242.0	1151.0	1210.0	1273.0	1316.0	-494.6802775883898	-0.6584194494701467	-1283.1868215022496	-1.707921659419494	1267.6570247933885	1267.0	1201.0	1241.0	1295.0	1334.0	1654.0	1226.315910837817	1255.0	739.0	894.0	1105.0	1361.0	1487.0	1595437.0	0.0	0.0	0.0	0.0	0.0	0.0	0.0	0.0	0.0	0.0	0.0	0.0	0.0	0.0	0.0	0.0
Position_1	25	16	16.0	0.2666666666666666	0.0044444444444444	0.1680928668649813	9451.000000000147	-23698.99999999985	1238.881679749875	1242.0	1151.0	1210.0	1273.0	1316.0	216.25615335428705	0.287836940114556	-542.276434064452	-0.7217699337397857	1267.6570247933885	1267.0	1201.0	1241.0	1295.0	1334.0	1949.0	1249.1274509803925	1264.0	732.0	873.5	1118.75	1380.0	1573.75	1656343.0	0.0	0.0	0.0	0.0	0.0	0.0	0.0	0.0	0.0	0.0	0.0	0.0	0.0	0.0	0.0	0.0
Position_1	26	16	16.0	0.2666666666666666	0.0044444444444444	0.150589081529581	105254.00000000016	67954.00000000017	1238.881679749875	1242.0	1151.0	1210.0	1273.0	1316.0	2317.868394782656	3.085082833455715	1496.46026658427	1.9917886148236632	1267.6570247933885	1267.0	1201.0	1241.0	1295.0	1334.0	1999.0	1312.5455764075068	1294.0	776.0	986.1	1204.0	1416.25	1679.45	1958318.0	0.0	0.0	0.0	0.0	0.0	0.0	0.0	0.0	0.0	0.0	0.0	0.0	0.0	0.0	0.0	0.0
Position_1	28	16	16.0	0.2666666666666666	0.0044444444444444	0.1934849777477416	99640.99999999996	75090.99999999997	1238.881679749875	1242.0	1151.0	1210.0	1273.0	1316.0	3369.441814211603	4.484727054715643	2539.2635087058884	3.379759730087537	1267.6570247933885	1267.0	1201.0	1241.0	1295.0	1334.0	2139.0	1343.4674134419552	1305.0	656.0	989.0	1181.0	1448.0	1908.95	1319285.0	0.0	0.0	0.0	0.0	0.0	0.0	0.0	0.0	0.0	0.0	0.0	0.0	0.0	0.0	0.0	0.0
Position_1	29	16	16.0	0.2666666666666666	0.0044444444444444	0.1753720459377946	103990.00000000006	70465.00000000006	1238.881679749875	1242.0	1151.0	1210.0	1273.0	1316.0	2341.440588610223	3.1164574234402065	1586.5911248814252	2.111752787217177	1267.6570247933885	1267.0	1201.0	1241.0	1295.0	1334.0	2074.0	1319.5466070096943	1301.0	700.0	975.0	1192.0	1419.0	1814.0	1769512.0	0.0	0.0	0.0	0.0	0.0	0.0	0.0	0.0	0.0	0.0	0.0	0.0	0.0	0.0	0.0	0.0
Position_1	31	16	16.0	0.2666666666666666	0.0044444444444444	0.1747233591162552	95888.00000000004	69338.00000000004	1238.881679749875	1242.0	1151.0	1210.0	1273.0	1316.0	2948.223897868939	3.924086008063557	2131.903352144549	2.8375633617043947	1267.6570247933885	1267.0	1201.0	1241.0	1295.0	1334.0	1991.0	1332.2900188323918	1303.0	746.0	976.05	1180.0	1474.75	1775.85	1414892.0	0.0	0.0	0.0	0.0	0.0	0.0	0.0	0.0	0.0	0.0	0.0	0.0	0.0	0.0	0.0	0.0
Position_1	33	16	16.0	0.2666666666666666	0.0044444444444444	0.1326890942192854	54202.00000000001	46277.00000000001	1238.881679749875	1242.0	1151.0	1210.0	1273.0	1316.0	10395.913393444707	13.836960726674905	8875.902810015143	11.813826640130152	1267.6570247933885	1267.0	1201.0	1241.0	1295.0	1334.0	1813.0	1412.9842271293376	1391.0	1053.0	1136.0	1262.0	1557.0	1733.8	447916.0	0.0	0.0	0.0	0.0	0.0	0.0	0.0	0.0	0.0	0.0	0.0	0.0	0.0	0.0	0.0	0.0
Position_1	34	16	16.0	0.2666666666666666	0.0044444444444444	0.1566064810936325	29266.000000000004	23641.000000000004	1238.881679749875	1242.0	1151.0	1210.0	1273.0	1316.0	9588.192197138102	12.761883814390814	7745.317150705319	10.30901712758878	1267.6570247933885	1267.0	1201.0	1241.0	1295.0	1334.0	1768.0	1372.0711111111111	1368.0	805.0	1059.4	1198.0	1555.0	1708.8	308716.0	0.0	0.0	0.0	0.0	0.0	0.0	0.0	0.0	0.0	0.0	0.0	0.0	0.0	0.0	0.0	0.0
Position_1	35	16	16.0	0.2666666666666666	0.0044444444444444	0.1429649762238703	48695.00000000007	28245.00000000008	1238.881679749875	1242.0	1151.0	1210.0	1273.0	1316.0	2215.7733470364765	2.949194324905549	1285.2349971669648	1.71064778122923	1267.6570247933885	1267.0	1201.0	1241.0	1295.0	1334.0	1875.0	1301.5293398533008	1306.5	746.0	985.85	1185.25	1415.75	1615.0499999999995	1064651.0	0.0	0.0	0.0	0.0	0.0	0.0	0.0	0.0	0.0	0.0	0.0	0.0	0.0	0.0	0.0	0.0
Position_1	38	16	16.0	0.2666666666666666	0.0044444444444444	0.1305929172459507	42265.0	35890.0	1238.881679749875	1242.0	1151.0	1210.0	1273.0	1316.0	10976.244211684794	14.609381045752462	9320.653135155975	12.405789322892602	1267.6570247933885	1267.0	1201.0	1241.0	1295.0	1334.0	1838.0	1407.7450980392157	1365.0	959.0	1135.4	1274.5	1562.0	1702.3	358975.0	0.0	0.0	0.0	0.0	0.0	0.0	0.0	0.0	0.0	0.0	0.0	0.0	0.0	0.0	0.0	0.0
Position_1	39	16	16.0	0.2666666666666666	0.0044444444444444	0.1246452069590238	-16554.000000000007	-19079.000000000007	1238.881679749875	1242.0	1151.0	1210.0	1273.0	1316.0	-18261.066348994755	-24.305479310512016	-21046.447074572363	-28.012821056255813	1267.6570247933885	1267.0	1201.0	1241.0	1295.0	1334.0	1334.0	1078.09900990099	1081.0	731.0	873.0	964.0	1186.0	1280.0	108888.0	0.0	0.0	0.0	0.0	0.0	0.0	0.0	0.0	0.0	0.0	0.0	0.0	0.0	0.0	0.0	0.0
Position_1	40	16	16.0	0.2666666666666666	0.0044444444444444	0.164248680195887	40766.99999999999	24216.99999999998	1238.881679749875	1242.0	1151.0	1210.0	1273.0	1316.0	2604.440020301044	3.4665096670206896	1547.1269402121904	2.059225957422425	1267.6570247933885	1267.0	1201.0	1241.0	1295.0	1334.0	1842.0	1303.5815709969788	1295.0	627.0	962.4	1161.25	1453.75	1667.9	862971.0	0.0	0.0	0.0	0.0	0.0	0.0	0.0	0.0	0.0	0.0	0.0	0.0	0.0	0.0	0.0	0.0
Position_1	1	17	17.0	0.2833333333333333	0.0047222222222222	0.1872281676812306	128401.99999999993	75169.99999999991	1239.491287948482	1243.0	1152.0	1210.0	1273.0	1317.0	1261.7635824230078	1.6794073282050233	738.6704918205126	0.983170424613102	1267.1830178619034	1267.0	1200.0	1239.0	1295.0	1335.0	2844.0	1300.8908926961226	1253.5	588.0	1038.85	1173.0	1376.0	1729.7500000000005	2885376.0	0.0	0.0	0.0	0.0	0.0	0.0	0.0	0.0	0.0	0.0	0.0	0.0	0.0	0.0	0.0	0.0
Position_1	2	17	17.0	0.2833333333333333	0.0047222222222222	0.1628729793140659	212648.0000000001	161888.00000000015	1239.491287948482	1243.0	1152.0	1210.0	1273.0	1317.0	2408.1290319520767	3.205219741528214	1833.298186320388	2.4401198859924365	1267.1830178619034	1267.0	1200.0	1239.0	1295.0	1335.0	2207.0	1343.5427895981088	1306.0	813.0	1038.0	1220.0	1437.0	1798.0999999999997	2841593.0	0.0	0.0	0.0	0.0	0.0	0.0	0.0	0.0	0.0	0.0	0.0	0.0	0.0	0.0	0.0	0.0
Position_1	3	17	17.0	0.2833333333333333	0.0047222222222222	0.1597030112383805	133504.99999999988	84664.9999999999	1239.491287948482	1243.0	1152.0	1210.0	1273.0	1317.0	1615.3249219609245	2.1499974711299905	1024.3922288889678	1.3634660566512158	1267.1830178619034	1267.0	1200.0	1239.0	1295.0	1335.0	2339.0	1308.6044226044226	1296.0	695.0	979.0	1187.0	1428.0	1634.0	2663010.0	0.0	0.0	0.0	0.0	0.0	0.0	0.0	0.0	0.0	0.0	0.0	0.0	0.0	0.0	0.0	0.0
Position_1	4	17	17.0	0.2833333333333333	0.0047222222222222	0.1719639267866369	174056.99999999988	123752.99999999988	1239.491287948482	1243.0	1152.0	1210.0	1273.0	1317.0	1885.8189624940285	2.510025039079552	1340.8007380658255	1.7846057823656138	1267.1830178619034	1267.0	1200.0	1239.0	1295.0	1335.0	2100.0	1326.042461832061	1285.0	645.0	1024.0	1190.0	1419.0	1818.5	2779385.0	0.0	0.0	0.0	0.0	0.0	0.0	0.0	0.0	0.0	0.0	0.0	0.0	0.0	0.0	0.0	0.0
Position_1	5	17	17.0	0.2833333333333333	0.0047222222222222	0.1364902524730473	35273.00000000005	-11742.999999999953	1239.491287948482	1243.0	1152.0	1210.0	1273.0	1317.0	457.4880580318584	0.6089166052404035	-152.30579382156563	-0.2027190115765038	1267.1830178619034	1267.0	1200.0	1239.0	1295.0	1335.0	2019.0	1261.00561510975	1243.0	625.0	1016.0	1156.5	1364.0	1556.0	2470310.0	0.0	0.0	0.0	0.0	0.0	0.0	0.0	0.0	0.0	0.0	0.0	0.0	0.0	0.0	0.0	0.0
Position_1	7	17	17.0	0.2833333333333333	0.0047222222222222	0.1508932135235242	99321.0	50865.000000000015	1239.491287948482	1243.0	1152.0	1210.0	1273.0	1317.0	1317.9993189677289	1.754257093546047	674.9834915002219	0.8984030271867953	1267.1830178619034	1267.0	1200.0	1239.0	1295.0	1335.0	1949.0	1292.1931649331352	1274.0	696.0	989.6	1187.0	1382.5	1671.4999999999995	2608938.0	0.0	0.0	0.0	0.0	0.0	0.0	0.0	0.0	0.0	0.0	0.0	0.0	0.0	0.0	0.0	0.0
Position_1	9	17	17.0	0.2833333333333333	0.0047222222222222	0.1821948152778924	160128.00000000003	112248.00000000004	1239.491287948482	1243.0	1152.0	1210.0	1273.0	1317.0	2004.42474800591	2.6678893395958663	1405.080117869251	1.870161636883973	1267.1830178619034	1267.0	1200.0	1239.0	1295.0	1335.0	2055.0	1323.2646616541354	1283.0	718.0	959.7	1187.0	1431.0	1816.3	2639913.0	0.0	0.0	0.0	0.0	0.0	0.0	0.0	0.0	0.0	0.0	0.0	0.0	0.0	0.0	0.0	0.0
Position_1	11	17	17.0	0.2833333333333333	0.0047222222222222	0.1476094324885831	26206.00000000003	-15409.999999999967	1239.491287948482	1243.0	1152.0	1210.0	1273.0	1317.0	425.2427945988079	0.5659981596110132	-250.0569131026333	-0.3328257513396049	1267.1830178619034	1267.0	1200.0	1239.0	1295.0	1335.0	2048.0	1258.1130334486736	1246.0	638.0	972.65	1169.25	1327.0	1595.35	2181568.0	0.0	0.0	0.0	0.0	0.0	0.0	0.0	0.0	0.0	0.0	0.0	0.0	0.0	0.0	0.0	0.0
Position_1	13	17	17.0	0.2833333333333333	0.0047222222222222	0.190140856046522	31463.00000000012	-7512.999999999882	1239.491287948482	1243.0	1152.0	1210.0	1273.0	1317.0	573.7882151676336	0.7637121143881203	-137.01398024836624	-0.1823656077105754	1267.1830178619034	1267.0	1200.0	1239.0	1295.0	1335.0	1865.0	1262.3737684729065	1256.0	678.0	808.15	1124.0	1412.25	1680.0	2050095.0	0.0	0.0	0.0	0.0	0.0	0.0	0.0	0.0	0.0	0.0	0.0	0.0	0.0	0.0	0.0	0.0
Position_1	15	17	17.0	0.2833333333333333	0.0047222222222222	0.1414888610825415	82672.0000000001	55048.0000000001	1239.491287948482	1243.0	1152.0	1210.0	1273.0	1317.0	2256.646851579	3.003596959451648	1502.6114752966037	1.99997587361978	1267.1830178619034	1267.0	1200.0	1239.0	1295.0	1335.0	2127.0	1314.8262380538663	1297.0	736.0	1046.5	1195.5	1414.0	1612.0	1513365.0	0.0	0.0	0.0	0.0	0.0	0.0	0.0	0.0	0.0	0.0	0.0	0.0	0.0	0.0	0.0	0.0
Position_1	17	17	17.0	0.2833333333333333	0.0047222222222222	0.1435138519684002	119374.99999999994	80854.99999999994	1239.491287948482	1243.0	1152.0	1210.0	1273.0	1317.0	2360.530868073496	3.1418665854058228	1598.833284507497	2.128047101679478	1267.1830178619034	1267.0	1200.0	1239.0	1295.0	1335.0	2178.0	1317.3769470404984	1300.0	554.0	1047.6	1224.0	1402.0	1649.1999999999996	2114390.0	0.0	0.0	0.0	0.0	0.0	0.0	0.0	0.0	0.0	0.0	0.0	0.0	0.0	0.0	0.0	0.0
Position_1	19	17	17.0	0.2833333333333333	0.0047222222222222	0.1718683573619402	149700.00000000003	109500.0	1239.491287948482	1243.0	1152.0	1210.0	1273.0	1317.0	2428.32863903976	3.23210541856192	1776.2323712415073	2.364165286122446	1267.1830178619034	1267.0	1200.0	1239.0	1295.0	1335.0	2046.0	1332.3731343283582	1285.0	684.0	1034.1	1198.0	1432.0	1809.0	2231725.0	0.0	0.0	0.0	0.0	0.0	0.0	0.0	0.0	0.0	0.0	0.0	0.0	0.0	0.0	0.0	0.0
Position_1	22	17	17.0	0.2833333333333333	0.0047222222222222	0.1331179146977307	81857.99999999984	42161.99999999985	1239.491287948482	1243.0	1152.0	1210.0	1273.0	1317.0	1436.0862136592898	1.9114307503805148	739.6743988407104	0.9845066248569856	1267.1830178619034	1267.0	1200.0	1239.0	1295.0	1335.0	1959.0	1292.4909310761789	1280.0	647.0	1015.65	1198.0	1379.75	1591.6999999999998	2137780.0	0.0	0.0	0.0	0.0	0.0	0.0	0.0	0.0	0.0	0.0	0.0	0.0	0.0	0.0	0.0	0.0
Position_1	24	17	17.0	0.2833333333333333	0.0047222222222222	0.1866172148183525	-9534.999999999907	-42174.99999999991	1239.491287948482	1243.0	1152.0	1210.0	1273.0	1317.0	-225.91985368215165	-0.3006993252509438	-999.2836737330696	-1.3300465697387154	1267.1830178619034	1267.0	1200.0	1239.0	1295.0	1335.0	1841.0	1235.9889705882354	1234.0	676.0	822.95	1089.5	1393.0	1630.05	1680945.0	0.0	0.0	0.0	0.0	0.0	0.0	0.0	0.0	0.0	0.0	0.0	0.0	0.0	0.0	0.0	0.0
Position_1	25	17	17.0	0.2833333333333333	0.0047222222222222	0.1673263007581075	14752.999999999924	-19159.00000000008	1239.491287948482	1243.0	1152.0	1210.0	1273.0	1317.0	322.7476354145504	0.4295771027367665	-419.1365787912578	-0.5578707863711642	1267.1830178619034	1267.0	1200.0	1239.0	1295.0	1335.0	2061.0	1253.4409058740268	1255.0	734.0	886.0	1138.0	1375.0	1590.0	1771112.0	0.0	0.0	0.0	0.0	0.0	0.0	0.0	0.0	0.0	0.0	0.0	0.0	0.0	0.0	0.0	0.0
Position_1	26	17	17.0	0.2833333333333333	0.0047222222222222	0.1426083524917608	59230.00000000003	20446.00000000003	1239.491287948482	1243.0	1152.0	1210.0	1273.0	1317.0	1111.7928062278727	1.4797962250892986	383.787197638614	0.5108207600569953	1267.1830178619034	1267.0	1200.0	1239.0	1295.0	1335.0	1969.0	1279.6522277227723	1267.5	754.0	983.0	1180.0	1373.0	1627.75	2067918.0	0.0	0.0	0.0	0.0	0.0	0.0	0.0	0.0	0.0	0.0	0.0	0.0	0.0	0.0	0.0	0.0
Position_1	28	17	17.0	0.2833333333333333	0.0047222222222222	0.1811260376492494	93470.00000000012	65174.00000000013	1239.491287948482	1243.0	1152.0	1210.0	1273.0	1317.0	2464.054669084243	3.2796567645511274	1718.1159623718472	2.2868123459169287	1267.1830178619034	1267.0	1200.0	1239.0	1295.0	1335.0	2173.0	1322.279050042409	1292.0	660.0	957.9	1183.0	1459.0	1769.1	1558967.0	0.0	0.0	0.0	0.0	0.0	0.0	0.0	0.0	0.0	0.0	0.0	0.0	0.0	0.0	0.0	0.0
Position_1	29	17	17.0	0.2833333333333333	0.0047222222222222	0.1723536524236748	93382.00000000016	56998.00000000015	1239.491287948482	1243.0	1152.0	1210.0	1273.0	1317.0	1853.6546440480915	2.4672143312280093	1131.4236940893663	1.5059249368329466	1267.1830178619034	1267.0	1200.0	1239.0	1295.0	1335.0	2047.0	1304.5976253298154	1285.0	603.0	978.25	1178.0	1391.25	1776.25	1977770.0	0.0	0.0	0.0	0.0	0.0	0.0	0.0	0.0	0.0	0.0	0.0	0.0	0.0	0.0	0.0	0.0
Position_1	31	17	17.0	0.2833333333333333	0.0047222222222222	0.1675198878975819	93308.00000000004	64460.00000000004	1239.491287948482	1243.0	1152.0	1210.0	1273.0	1317.0	2450.2285840556538	3.261254245378076	1692.6923150022235	2.25297347126796	1267.1830178619034	1267.0	1200.0	1239.0	1295.0	1335.0	2045.0	1320.6272878535774	1288.0	793.0	990.1	1189.0	1428.0	1762.85	1587394.0	0.0	0.0	0.0	0.0	0.0	0.0	0.0	0.0	0.0	0.0	0.0	0.0	0.0	0.0	0.0	0.0
Position_1	33	17	17.0	0.2833333333333333	0.0047222222222222	0.1232511100559083	65714.99999999993	50090.99999999993	1239.491287948482	1243.0	1152.0	1210.0	1273.0	1317.0	4261.660510958034	5.672270140085144	3248.433944371891	4.323665579958987	1267.1830178619034	1267.0	1200.0	1239.0	1295.0	1335.0	1824.0	1343.9447004608294	1306.0	911.0	1102.5	1233.0	1441.0	1649.5	874908.0	0.0	0.0	0.0	0.0	0.0	0.0	0.0	0.0	0.0	0.0	0.0	0.0	0.0	0.0	0.0	0.0
Position_1	34	17	17.0	0.2833333333333333	0.0047222222222222	0.17244870300992	31598.999999999967	20222.999999999967	1239.491287948482	1243.0	1152.0	1210.0	1273.0	1317.0	3229.256652564514	4.298140604563367	2066.687467477203	2.7507610192121565	1267.1830178619034	1267.0	1200.0	1239.0	1295.0	1335.0	1858.0	1309.6645569620252	1293.5	720.0	907.15	1170.5	1464.5	1689.35	620781.0	0.0	0.0	0.0	0.0	0.0	0.0	0.0	0.0	0.0	0.0	0.0	0.0	0.0	0.0	0.0	0.0
Position_1	35	17	17.0	0.2833333333333333	0.0047222222222222	0.1367179867683562	54066.99999999999	26802.999999999985	1239.491287948482	1243.0	1152.0	1210.0	1273.0	1317.0	1587.5916024294588	2.1130844228336096	787.027534723894	1.0475336487175029	1267.1830178619034	1267.0	1200.0	1239.0	1295.0	1335.0	1833.0	1290.594190140845	1292.0	697.0	999.0	1183.0	1396.0	1595.25	1466115.0	0.0	0.0	0.0	0.0	0.0	0.0	0.0	0.0	0.0	0.0	0.0	0.0	0.0	0.0	0.0	0.0
Position_1	38	17	17.0	0.2833333333333333	0.0047222222222222	0.1637513293979353	70659.99999999999	50715.99999999998	1239.491287948482	1243.0	1152.0	1210.0	1273.0	1317.0	3110.987256851038	4.140724038868731	2232.901637679836	2.9719920797518613	1267.1830178619034	1267.0	1200.0	1239.0	1295.0	1335.0	1922.0	1328.0300842358604	1304.0	621.0	955.5	1213.0	1457.5	1711.0	1103593.0	0.0	0.0	0.0	0.0	0.0	0.0	0.0	0.0	0.0	0.0	0.0	0.0	0.0	0.0	0.0	0.0
Position_1	39	17	17.0	0.2833333333333333	0.0047222222222222	0.1460556317976288	-32033.999999999964	-42113.99999999996	1239.491287948482	1243.0	1152.0	1210.0	1273.0	1317.0	-3847.3349909548415	-5.120802872960893	-5057.959224857097	-6.732143728284795	1267.1830178619034	1267.0	1200.0	1239.0	1295.0	1335.0	1611.0	1166.7285714285715	1176.5	771.0	864.75	1068.0	1282.0	1443.0	490026.0	0.0	0.0	0.0	0.0	0.0	0.0	0.0	0.0	0.0	0.0	0.0	0.0	0.0	0.0	0.0	0.0
Position_1	40	17	17.0	0.2833333333333333	0.0047222222222222	0.1286033227074896	32075.999999999985	8411.999999999987	1239.491287948482	1243.0	1152.0	1210.0	1273.0	1317.0	1173.016209145388	1.5612845743725112	307.6260241716858	0.4094502381725137	1267.1830178619034	1267.0	1200.0	1239.0	1295.0	1335.0	1953.0	1275.5314401622718	1254.0	814.0	1031.75	1172.0	1371.75	1567.25	1257674.0	0.0	0.0	0.0	0.0	0.0	0.0	0.0	0.0	0.0	0.0	0.0	0.0	0.0	0.0	0.0	0.0
Position_1	44	17	17.0	0.2833333333333333	0.0047222222222222	0.1292297249941327	4471.999999999997	271.99999999999704	1239.491287948482	1243.0	1152.0	1210.0	1273.0	1317.0	2097.6038885093	2.7919107756058783	127.5823474227468	0.169812104419676	1267.1830178619034	1267.0	1200.0	1239.0	1295.0	1335.0	1626.0	1268.5542857142857	1243.0	936.0	1035.3	1136.0	1398.5	1548.8	221997.0	0.0	0.0	0.0	0.0	0.0	0.0	0.0	0.0	0.0	0.0	0.0	0.0	0.0	0.0	0.0	0.0
Position_1	45	17	17.0	0.2833333333333333	0.0047222222222222	0.167401769136338	-20618.000000000007	-35930.00000000001	1239.491287948482	1243.0	1152.0	1210.0	1273.0	1317.0	-1423.5667725310182	-1.8947673742387847	-2480.7815567484467	-3.301920252032182	1267.1830178619034	1267.0	1200.0	1239.0	1295.0	1335.0	1719.0	1210.6833855799373	1256.0	660.0	819.85	1095.25	1338.0	1507.0	772416.0	0.0	0.0	0.0	0.0	0.0	0.0	0.0	0.0	0.0	0.0	0.0	0.0	0.0	0.0	0.0	0.0
Position_1	46	17	17.0	0.2833333333333333	0.0047222222222222	0.170547680188933	-24925.99999999997	-39997.99999999997	1239.491287948482	1243.0	1152.0	1210.0	1273.0	1317.0	-1659.702510536085	-2.2090640415235288	-2663.274533275389	-3.5448184037895425	1267.1830178619034	1267.0	1200.0	1239.0	1295.0	1335.0	1700.0	1203.3089171974525	1229.5	645.0	809.75	1080.75	1335.0	1508.0	755678.0	0.0	0.0	0.0	0.0	0.0	0.0	0.0	0.0	0.0	0.0	0.0	0.0	0.0	0.0	0.0	0.0
Position_1	1	18	18.0	0.3	0.005	0.1963232428416752	114733.00000000012	60181.00000000013	1238.705737240134	1242.0	1151.0	1209.0	1273.0	1316.0	1093.8128011206531	1.4558648382915893	573.7385772553852	0.7636460463269176	1265.9394828045854	1266.0	1201.0	1238.0	1293.0	1332.0	2928.0	1292.4764628244611	1255.0	613.0	994.0	1165.0	1367.0	1743.0	2937799.0	0.0	0.0	0.0	0.0	0.0	0.0	0.0	0.0	0.0	0.0	0.0	0.0	0.0	0.0	0.0	0.0
Position_1	2	18	18.0	0.3	0.005	0.1688234644578463	165036.99999999988	103860.99999999988	1238.705737240134	1242.0	1151.0	1209.0	1273.0	1316.0	1365.1370916511326	1.816997468987657	859.1073727465854	1.143471913125705	1265.9394828045854	1266.0	1201.0	1238.0	1293.0	1332.0	2345.0	1306.7457826598666	1275.0	550.0	1022.4	1196.0	1383.0	1717.9999999999995	3330895.0	0.0	0.0	0.0	0.0	0.0	0.0	0.0	0.0	0.0	0.0	0.0	0.0	0.0	0.0	0.0	0.0
Position_1	3	18	18.0	0.3	0.005	0.1547427820544961	124578.00000000016	73266.00000000017	1238.705737240134	1242.0	1151.0	1209.0	1273.0	1316.0	1407.495321152862	1.87337627245446	827.7669588497623	1.1017578222290336	1265.9394828045854	1266.0	1201.0	1238.0	1293.0	1332.0	2498.0	1300.2684752104772	1292.0	574.0	991.0	1188.0	1398.0	1598.0	2779974.0	0.0	0.0	0.0	0.0	0.0	0.0	0.0	0.0	0.0	0.0	0.0	0.0	0.0	0.0	0.0	0.0
Position_1	4	18	18.0	0.3	0.005	0.1790917527191793	165268.99999999977	117076.99999999978	1238.705737240134	1242.0	1151.0	1209.0	1273.0	1316.0	1915.9104068184945	2.550076751475416	1357.2360376058955	1.806481166053447	1265.9394828045854	1266.0	1201.0	1238.0	1293.0	1332.0	2126.0	1324.305278884462	1292.5	748.0	983.0	1179.75	1432.25	1837.0	2659205.0	0.0	0.0	0.0	0.0	0.0	0.0	0.0	0.0	0.0	0.0	0.0	0.0	0.0	0.0	0.0	0.0
Position_1	5	18	18.0	0.3	0.005	0.1269113327050324	58457.99999999999	12305.999999999984	1238.705737240134	1242.0	1151.0	1209.0	1273.0	1316.0	780.6037794885419	1.0389836304992492	164.32498734794189	0.2187165581601106	1265.9394828045854	1266.0	1201.0	1238.0	1293.0	1332.0	2124.0	1272.399375975039	1245.0	708.0	1050.1	1169.0	1372.0	1539.0	2446824.0	0.0	0.0	0.0	0.0	0.0	0.0	0.0	0.0	0.0	0.0	0.0	0.0	0.0	0.0	0.0	0.0
Position_1	7	18	18.0	0.3	0.005	0.1388136789767557	109325.0	63268.99999999999	1238.705737240134	1242.0	1151.0	1209.0	1273.0	1316.0	1583.4025248050614	2.1075087605155365	916.353023936807	1.21966587485989	1265.9394828045854	1266.0	1201.0	1238.0	1293.0	1332.0	2096.0	1298.969775924961	1273.0	698.0	1053.0	1193.0	1376.0	1633.2999999999995	2492723.0	0.0	0.0	0.0	0.0	0.0	0.0	0.0	0.0	0.0	0.0	0.0	0.0	0.0	0.0	0.0	0.0
Position_1	9	18	18.0	0.3	0.005	0.1891075198771833	169345.00000000003	116665.0	1238.705737240134	1242.0	1151.0	1209.0	1273.0	1316.0	1945.0693007978773	2.588887239361976	1339.9953348347124	1.7835337906650024	1265.9394828045854	1266.0	1201.0	1238.0	1293.0	1332.0	2139.0	1319.1503416856492	1279.0	714.0	936.4	1186.5	1425.0	1857.0	2895535.0	0.0	0.0	0.0	0.0	0.0	0.0	0.0	0.0	0.0	0.0	0.0	0.0	0.0	0.0	0.0	0.0
Position_1	11	18	18.0	0.3	0.005	0.1451302069093173	63194.000000000175	22850.00000000017	1238.705737240134	1242.0	1151.0	1209.0	1273.0	1316.0	1007.3335968731272	1.3407610174381324	364.2366789339347	0.4847990196610671	1265.9394828045854	1266.0	1201.0	1238.0	1293.0	1332.0	2034.0	1279.5930993456277	1252.0	687.0	1030.0	1170.0	1374.0	1607.0	2150996.0	0.0	0.0	0.0	0.0	0.0	0.0	0.0	0.0	0.0	0.0	0.0	0.0	0.0	0.0	0.0	0.0
Position_1	13	18	18.0	0.3	0.005	0.1907843013149873	-15549.99999999997	-55485.99999999997	1238.705737240134	1242.0	1151.0	1209.0	1273.0	1316.0	-285.7241627085475	-0.3802988605650767	-1019.5299609033112	-1.356994377962307	1265.9394828045854	1266.0	1201.0	1238.0	1293.0	1332.0	1851.0	1232.655048076923	1227.0	661.0	809.45	1102.75	1362.0	1651.6999999999998	2051138.0	0.0	0.0	0.0	0.0	0.0	0.0	0.0	0.0	0.0	0.0	0.0	0.0	0.0	0.0	0.0	0.0
Position_1	15	18	18.0	0.3	0.005	0.15067403729321	89604.0000000001	60636.0000000001	1238.705737240134	1242.0	1151.0	1209.0	1273.0	1316.0	2457.582660597455	3.2710425212552123	1663.0728785320673	2.213550001326181	1265.9394828045854	1266.0	1201.0	1238.0	1293.0	1332.0	2116.0	1316.2369511184756	1305.0	662.0	1013.9	1211.0	1414.5	1639.6000000000004	1588698.0	0.0	0.0	0.0	0.0	0.0	0.0	0.0	0.0	0.0	0.0	0.0	0.0	0.0	0.0	0.0	0.0
Position_1	17	18	18.0	0.3	0.005	0.1376918652933508	144671.00000000006	105647.00000000006	1238.705737240134	1242.0	1151.0	1209.0	1273.0	1316.0	2812.649706618183	3.743636759508801	2053.956933698469	2.733816678752662	1265.9394828045854	1266.0	1201.0	1238.0	1293.0	1332.0	2285.0	1330.9735547355474	1307.0	798.0	1098.75	1218.25	1413.0	1675.0	2164163.0	0.0	0.0	0.0	0.0	0.0	0.0	0.0	0.0	0.0	0.0	0.0	0.0	0.0	0.0	0.0	0.0
Position_1	19	18	18.0	0.3	0.005	0.1766649530299604	153716.99999999994	113996.99999999994	1238.705737240134	1242.0	1151.0	1209.0	1273.0	1316.0	2509.580538317676	3.340251696500826	1861.1126461393344	2.4771409320114537	1265.9394828045854	1266.0	1201.0	1238.0	1293.0	1332.0	2049.0	1334.8803625377643	1292.0	673.0	1026.8	1182.0	1451.0	1815.0	2209227.0	0.0	0.0	0.0	0.0	0.0	0.0	0.0	0.0	0.0	0.0	0.0	0.0	0.0	0.0	0.0	0.0
Position_1	22	18	18.0	0.3	0.005	0.1383845503440507	85701.99999999997	45621.99999999998	1238.705737240134	1242.0	1151.0	1209.0	1273.0	1316.0	1467.1333359961948	1.9527544702109352	781.0034427996825	1.0395155823663773	1265.9394828045854	1266.0	1201.0	1238.0	1293.0	1332.0	1949.0	1293.3185628742517	1272.0	634.0	1025.45	1194.0	1384.75	1612.1999999999998	2159842.0	0.0	0.0	0.0	0.0	0.0	0.0	0.0	0.0	0.0	0.0	0.0	0.0	0.0	0.0	0.0	0.0
Position_1	24	18	18.0	0.3	0.005	0.1776274432767451	7483.000000000029	-25540.99999999997	1238.705737240134	1242.0	1151.0	1209.0	1273.0	1316.0	170.4574029870496	0.2268788033757629	-581.8057636899922	-0.7743834714713795	1265.9394828045854	1266.0	1201.0	1238.0	1293.0	1332.0	1895.0	1247.438226744186	1247.0	691.0	831.5	1119.0	1386.25	1620.0	1716475.0	0.0	0.0	0.0	0.0	0.0	0.0	0.0	0.0	0.0	0.0	0.0	0.0	0.0	0.0	0.0	0.0
Position_1	25	18	18.0	0.3	0.005	0.1691435374217971	29366.000000000087	-5385.9999999999145	1238.705737240134	1242.0	1151.0	1209.0	1273.0	1316.0	626.7520134160508	0.8342069298567635	-114.95220133006828	-0.1530013799703208	1265.9394828045854	1266.0	1201.0	1238.0	1293.0	1332.0	2011.0	1262.2803867403316	1275.0	716.0	867.35	1144.75	1388.25	1590.9499999999996	1827782.0	0.0	0.0	0.0	0.0	0.0	0.0	0.0	0.0	0.0	0.0	0.0	0.0	0.0	0.0	0.0	0.0
Position_1	26	18	18.0	0.3	0.005	0.1434728437504687	58698.99999999991	21666.99999999991	1238.705737240134	1242.0	1151.0	1209.0	1273.0	1316.0	1185.8920886910444	1.57842237004778	437.7369952753674	0.582627940711514	1265.9394828045854	1266.0	1201.0	1238.0	1293.0	1332.0	1949.0	1280.042125729099	1269.0	664.0	970.1	1186.5	1368.5	1621.3999999999992	1975105.0	0.0	0.0	0.0	0.0	0.0	0.0	0.0	0.0	0.0	0.0	0.0	0.0	0.0	0.0	0.0	0.0
Position_1	28	18	18.0	0.3	0.005	0.1632142633849457	84909.99999999999	53973.99999999998	1238.705737240134	1242.0	1151.0	1209.0	1273.0	1316.0	1964.977783513688	2.615385429856718	1249.060309590952	1.6624992720655571	1265.9394828045854	1266.0	1201.0	1238.0	1293.0	1332.0	2075.0	1307.8727695888283	1290.0	651.0	953.2	1195.0	1423.0	1692.6	1685848.0	0.0	0.0	0.0	0.0	0.0	0.0	0.0	0.0	0.0	0.0	0.0	0.0	0.0	0.0	0.0	0.0
Position_1	29	18	18.0	0.3	0.005	0.162327111624253	59409.9999999999	21753.9999999999	1238.705737240134	1242.0	1151.0	1209.0	1273.0	1316.0	1169.014959948459	1.5559589116913983	428.0550654556253	0.5697412921214372	1265.9394828045854	1266.0	1201.0	1238.0	1293.0	1332.0	1939.0	1279.8648820905034	1273.0	553.0	924.6	1176.0	1379.0	1658.9999999999995	2008108.0	0.0	0.0	0.0	0.0	0.0	0.0	0.0	0.0	0.0	0.0	0.0	0.0	0.0	0.0	0.0	0.0
Position_1	31	18	18.0	0.3	0.005	0.1934643493696792	66140.00000000006	30788.00000000006	1238.705737240134	1242.0	1151.0	1209.0	1273.0	1316.0	1312.2716817178264	1.746633608366427	610.8590949006423	0.8130534553127547	1265.9394828045854	1266.0	1201.0	1238.0	1293.0	1332.0	1960.0	1286.9015614392397	1258.0	528.0	873.2	1153.0	1431.0	1764.4	1895606.0	0.0	0.0	0.0	0.0	0.0	0.0	0.0	0.0	0.0	0.0	0.0	0.0	0.0	0.0	0.0	0.0
Position_1	33	18	18.0	0.3	0.005	0.1462021106639365	53124.00000000005	29964.00000000005	1238.705737240134	1242.0	1151.0	1209.0	1273.0	1316.0	1907.566810402369	2.5389714246455526	1075.9417947988973	1.4320785288773323	1265.9394828045854	1266.0	1201.0	1238.0	1293.0	1332.0	1855.0	1297.0507772020726	1294.0	805.0	982.2	1182.0	1391.0	1682.8	1251654.0	0.0	0.0	0.0	0.0	0.0	0.0	0.0	0.0	0.0	0.0	0.0	0.0	0.0	0.0	0.0	0.0
Position_1	34	18	18.0	0.3	0.005	0.1886919874565219	30355.00000000008	12931.00000000008	1238.705737240134	1242.0	1151.0	1209.0	1273.0	1316.0	1597.1858626257397	2.12585438315486	680.3890755926046	0.9055978596137568	1265.9394828045854	1266.0	1201.0	1238.0	1293.0	1332.0	1935.0	1283.8112947658403	1274.0	724.0	832.75	1143.75	1426.75	1712.75	932047.0	0.0	0.0	0.0	0.0	0.0	0.0	0.0	0.0	0.0	0.0	0.0	0.0	0.0	0.0	0.0	0.0
Position_1	35	18	18.0	0.3	0.005	0.1354338175205534	45525.0000000001	17037.000000000102	1238.705737240134	1242.0	1151.0	1209.0	1273.0	1316.0	1278.4260127747896	1.701585023003245	478.43040043150296	0.6367908629743304	1265.9394828045854	1266.0	1201.0	1238.0	1293.0	1332.0	1869.0	1280.3529907329405	1279.0	728.0	981.9	1188.0	1372.5	1579.7	1519779.0	0.0	0.0	0.0	0.0	0.0	0.0	0.0	0.0	0.0	0.0	0.0	0.0	0.0	0.0	0.0	0.0
Position_1	38	18	18.0	0.3	0.005	0.1875505692913745	97368.00000000006	73992.00000000006	1238.705737240134	1242.0	1151.0	1209.0	1273.0	1316.0	3557.263517201736	4.734717741395509	2703.239690296513	3.5980120277846583	1265.9394828045854	1266.0	1201.0	1238.0	1293.0	1332.0	2077.0	1341.9671457905545	1324.0	642.0	928.8	1190.25	1484.0	1804.05	1307076.0	0.0	0.0	0.0	0.0	0.0	0.0	0.0	0.0	0.0	0.0	0.0	0.0	0.0	0.0	0.0	0.0
Position_1	39	18	18.0	0.3	0.005	0.1444118200644698	-15488.999999999953	-32072.99999999996	1238.705737240134	1242.0	1151.0	1209.0	1273.0	1316.0	-890.5195043356384	-1.1852814602707349	-1843.9945808352363	-2.4543567870917	1265.9394828045854	1266.0	1201.0	1238.0	1293.0	1332.0	1657.0	1219.5846599131694	1238.0	742.0	894.0	1110.0	1344.0	1495.5	842733.0	0.0	0.0	0.0	0.0	0.0	0.0	0.0	0.0	0.0	0.0	0.0	0.0	0.0	0.0	0.0	0.0
Position_1	40	18	18.0	0.3	0.005	0.1401214108448106	28453.9999999999	-3994.000000000098	1238.705737240134	1242.0	1151.0	1209.0	1273.0	1316.0	635.9551722286352	0.8464563342363134	-89.26706114715823	-0.1188144583868675	1265.9394828045854	1266.0	1201.0	1238.0	1293.0	1332.0	1914.0	1263.0458579881656	1261.0	548.0	977.0	1172.0	1351.25	1558.1500000000003	1707638.0	0.0	0.0	0.0	0.0	0.0	0.0	0.0	0.0	0.0	0.0	0.0	0.0	0.0	0.0	0.0	0.0
Position_1	44	18	18.0	0.3	0.005	0.1622965322752456	28012.99999999994	14260.999999999944	1238.705737240134	1242.0	1151.0	1209.0	1273.0	1316.0	2361.07324217493	3.142588485334832	1201.9871312125304	1.5998448716438778	1265.9394828045854	1266.0	1201.0	1238.0	1293.0	1332.0	1840.0	1290.8883071553228	1277.0	768.0	943.0	1154.0	1438.0	1646.4	739679.0	0.0	0.0	0.0	0.0	0.0	0.0	0.0	0.0	0.0	0.0	0.0	0.0	0.0	0.0	0.0	0.0
Position_1	45	18	18.0	0.3	0.005	0.1280648853380246	61686.00000000002	45342.00000000002	1238.705737240134	1242.0	1151.0	1209.0	1273.0	1316.0	3805.293402536453	5.064845518776019	2797.062760720551	3.7228905345190526	1265.9394828045854	1266.0	1201.0	1238.0	1293.0	1332.0	1843.0	1332.5814977973569	1315.0	957.0	1058.0	1231.0	1420.0	1656.0	907488.0	0.0	0.0	0.0	0.0	0.0	0.0	0.0	0.0	0.0	0.0	0.0	0.0	0.0	0.0	0.0	0.0
Position_1	46	18	18.0	0.3	0.005	0.166506064892225	4887.999999999958	-18200.00000000004	1238.705737240134	1242.0	1151.0	1209.0	1273.0	1316.0	187.8060748499648	0.2499698856253031	-699.2779382711531	-0.9307389358389048	1265.9394828045854	1266.0	1201.0	1238.0	1293.0	1332.0	1919.0	1247.081081081081	1251.0	622.0	910.0	1115.0	1363.75	1602.9	1199692.0	0.0	0.0	0.0	0.0	0.0	0.0	0.0	0.0	0.0	0.0	0.0	0.0	0.0	0.0	0.0	0.0
Position_1	1	19	19.0	0.3166666666666666	0.0052777777777777	0.199839291711463	114637.0000000002	53482.00000000019	1237.9138532277575	1241.0	1149.0	1209.0	1272.0	1316.0	1068.7338340037682	1.4224847330590151	498.6001283197365	0.6636367707935692	1267.0746467608635	1268.0	1198.0	1239.0	1295.0	1336.0	2856.0	1291.6123620309052	1257.0	563.0	980.2	1146.0	1386.0	1725.5999999999997	2925502.0	0.0	0.0	0.0	0.0	0.0	0.0	0.0	0.0	0.0	0.0	0.0	0.0	0.0	0.0	0.0	0.0
Position_1	2	19	19.0	0.3166666666666666	0.0052777777777777	0.1527901411024876	190652.0	131170.99999999994	1237.9138532277575	1241.0	1149.0	1209.0	1272.0	1316.0	2057.5668376959616	2.7386214609733246	1415.632144784303	1.8842063847079071	1267.0746467608635	1268.0	1198.0	1239.0	1295.0	1336.0	2487.0	1327.541988197912	1293.0	737.0	1083.1	1209.0	1396.0	1714.6000000000004	2924575.0	0.0	0.0	0.0	0.0	0.0	0.0	0.0	0.0	0.0	0.0	0.0	0.0	0.0	0.0	0.0	0.0
Position_1	3	19	19.0	0.3166666666666666	0.0052777777777777	0.1635213445917195	125249.00000000012	66632.00000000012	1237.9138532277575	1241.0	1149.0	1209.0	1272.0	1316.0	1444.1253053870316	1.922130781470139	768.269266409702	1.0225663935913134	1267.0746467608635	1268.0	1198.0	1239.0	1295.0	1336.0	2612.0	1298.691847075081	1292.0	522.0	963.5	1192.0	1397.0	1583.0	2819460.0	0.0	0.0	0.0	0.0	0.0	0.0	0.0	0.0	0.0	0.0	0.0	0.0	0.0	0.0	0.0	0.0
Position_1	4	19	19.0	0.3166666666666666	0.0052777777777777	0.1908333886935085	187536.0000000001	127677.00000000012	1237.9138532277575	1241.0	1149.0	1209.0	1272.0	1316.0	1881.135434971128	2.503791263946571	1280.701992848353	1.704614352481158	1267.0746467608635	1268.0	1198.0	1239.0	1295.0	1336.0	2225.0	1325.5899864682003	1296.0	701.0	950.0	1170.0	1442.0	1853.2	2938833.0	0.0	0.0	0.0	0.0	0.0	0.0	0.0	0.0	0.0	0.0	0.0	0.0	0.0	0.0	0.0	0.0
Position_1	5	19	19.0	0.3166666666666666	0.0052777777777777	0.1273835170775377	77356.99999999981	20143.99999999981	1237.9138532277575	1241.0	1149.0	1209.0	1272.0	1316.0	849.8353925332023	1.1311309074616922	221.2997420684452	0.2945499566931004	1267.0746467608635	1268.0	1198.0	1239.0	1295.0	1336.0	2234.0	1277.5063709296835	1260.0	756.0	1053.0	1174.5	1367.0	1552.1	2707036.0	0.0	0.0	0.0	0.0	0.0	0.0	0.0	0.0	0.0	0.0	0.0	0.0	0.0	0.0	0.0	0.0
Position_1	7	19	19.0	0.3166666666666666	0.0052777777777777	0.1491637566642485	87910.00000000013	38041.00000000013	1237.9138532277575	1241.0	1149.0	1209.0	1272.0	1316.0	1264.8319016736125	1.683491261127578	547.3264744803319	0.7284915375333217	1267.0746467608635	1268.0	1198.0	1239.0	1295.0	1336.0	1996.0	1288.5961017866812	1276.0	655.0	990.3	1171.5	1398.5	1623.3999999999996	2380037.0	0.0	0.0	0.0	0.0	0.0	0.0	0.0	0.0	0.0	0.0	0.0	0.0	0.0	0.0	0.0	0.0
Position_1	9	19	19.0	0.3166666666666666	0.0052777777777777	0.1905835945835249	163473.0000000002	108474.0000000002	1237.9138532277575	1241.0	1149.0	1209.0	1272.0	1316.0	1851.859397120306	2.464824857567127	1228.8181916477229	1.6355570130831192	1267.0746467608635	1268.0	1198.0	1239.0	1295.0	1336.0	2225.0	1321.2518409425627	1277.0	739.0	935.6	1191.0	1412.0	1865.0	2691390.0	0.0	0.0	0.0	0.0	0.0	0.0	0.0	0.0	0.0	0.0	0.0	0.0	0.0	0.0	0.0	0.0
Position_1	11	19	19.0	0.3166666666666666	0.0052777777777777	0.1551610480075433	71489.99999999993	24374.999999999927	1237.9138532277575	1241.0	1149.0	1209.0	1272.0	1316.0	1077.84202039994	1.4346077291523205	367.4975415757237	0.4891392278372882	1267.0746467608635	1268.0	1198.0	1239.0	1295.0	1336.0	2083.0	1281.968481375358	1267.0	596.0	999.2	1163.0	1374.0	1634.9999999999998	2237035.0	0.0	0.0	0.0	0.0	0.0	0.0	0.0	0.0	0.0	0.0	0.0	0.0	0.0	0.0	0.0	0.0
Position_1	13	19	19.0	0.3166666666666666	0.0052777777777777	0.197825463298309	52780.0	2668.0	1237.9138532277575	1241.0	1149.0	1209.0	1272.0	1316.0	828.2350953988238	1.1023809119758343	41.86682899818231	0.0557247493965806	1267.0746467608635	1268.0	1198.0	1239.0	1295.0	1336.0	1956.0	1269.4375	1247.0	599.0	838.75	1112.0	1418.25	1748.25	2356076.0	0.0	0.0	0.0	0.0	0.0	0.0	0.0	0.0	0.0	0.0	0.0	0.0	0.0	0.0	0.0	0.0
Position_1	15	19	19.0	0.3166666666666666	0.0052777777777777	0.1481082430561021	96982.00000000004	62746.00000000004	1237.9138532277575	1241.0	1149.0	1209.0	1272.0	1316.0	2480.0149702675653	3.300899925426129	1604.5350613970495	2.1356361667194728	1267.0746467608635	1268.0	1198.0	1239.0	1295.0	1336.0	2124.0	1317.4842271293376	1309.0	597.0	1044.35	1202.0	1422.0	1622.0	1670570.0	0.0	0.0	0.0	0.0	0.0	0.0	0.0	0.0	0.0	0.0	0.0	0.0	0.0	0.0	0.0	0.0
Position_1	17	19	19.0	0.3166666666666666	0.0052777777777777	0.1465886522452631	161282.99999999997	113060.99999999996	1237.9138532277575	1241.0	1149.0	1209.0	1272.0	1316.0	2629.202950365521	3.499469126936508	1843.0976282142328	2.4531629431531434	1267.0746467608635	1268.0	1198.0	1239.0	1295.0	1336.0	2254.0	1331.3040313549832	1304.0	772.0	1087.25	1224.0	1387.0	1737.0	2377709.0	0.0	0.0	0.0	0.0	0.0	0.0	0.0	0.0	0.0	0.0	0.0	0.0	0.0	0.0	0.0	0.0
Position_1	19	19	19.0	0.3166666666666666	0.0052777777777777	0.1818485211991947	167203.99999999994	120520.99999999994	1237.9138532277575	1241.0	1149.0	1209.0	1272.0	1316.0	2605.324190802977	3.467686497958762	1877.923236284811	2.499515827495084	1267.0746467608635	1268.0	1198.0	1239.0	1295.0	1336.0	2075.0	1337.7056101792944	1300.0	729.0	993.0	1181.0	1469.0	1831.6	2312893.0	0.0	0.0	0.0	0.0	0.0	0.0	0.0	0.0	0.0	0.0	0.0	0.0	0.0	0.0	0.0	0.0
Position_1	22	19	19.0	0.3166666666666666	0.0052777777777777	0.1232588692536232	118065.99999999993	77484.99999999991	1237.9138532277575	1241.0	1149.0	1209.0	1272.0	1316.0	2379.5594353574743	3.167193608460798	1561.6702763596109	2.078583137834642	1267.0746467608635	1268.0	1198.0	1239.0	1295.0	1336.0	1990.0	1319.5535595475717	1285.0	877.0	1101.1	1219.0	1392.0	1621.7999999999995	1983289.0	0.0	0.0	0.0	0.0	0.0	0.0	0.0	0.0	0.0	0.0	0.0	0.0	0.0	0.0	0.0	0.0
Position_1	24	19	19.0	0.3166666666666666	0.0052777777777777	0.1847135615501365	5490.999999999866	-32984.00000000013	1237.9138532277575	1241.0	1149.0	1209.0	1272.0	1316.0	118.91614532692684	0.1582773894301396	-714.3198210641898	-0.9507596818364366	1267.0746467608635	1268.0	1198.0	1239.0	1295.0	1336.0	1930.0	1244.8533333333332	1233.0	657.0	839.2	1120.0	1387.0	1651.8	1773916.0	0.0	0.0	0.0	0.0	0.0	0.0	0.0	0.0	0.0	0.0	0.0	0.0	0.0	0.0	0.0	0.0
Position_1	25	19	19.0	0.3166666666666666	0.0052777777777777	0.1851300825413412	37515.99999999998	-7763.000000000024	1237.9138532277575	1241.0	1149.0	1209.0	1272.0	1316.0	611.4653402739265	0.8138603679045961	-126.52749324412274	-0.1684080935079273	1267.0746467608635	1268.0	1198.0	1239.0	1295.0	1336.0	2073.0	1263.370900417412	1270.0	667.0	864.4000000000001	1129.0	1390.0	1643.0	2118673.0	0.0	0.0	0.0	0.0	0.0	0.0	0.0	0.0	0.0	0.0	0.0	0.0	0.0	0.0	0.0	0.0
Position_1	26	19	19.0	0.3166666666666666	0.0052777777777777	0.1467503617503215	45858.99999999983	2010.9999999998308	1237.9138532277575	1241.0	1149.0	1209.0	1272.0	1316.0	880.0176032544946	1.1713034299317324	38.59036176420433	0.0513637715081559	1267.0746467608635	1268.0	1198.0	1239.0	1295.0	1336.0	1909.0	1269.2383004926107	1261.5	624.0	937.15	1182.0	1364.0	1587.0	2061243.0	0.0	0.0	0.0	0.0	0.0	0.0	0.0	0.0	0.0	0.0	0.0	0.0	0.0	0.0	0.0	0.0
Position_1	28	19	19.0	0.3166666666666666	0.0052777777777777	0.1744516935771768	64699.00000000003	24226.00000000004	1237.9138532277575	1241.0	1149.0	1209.0	1272.0	1316.0	1203.5798102535364	1.6019647274474569	450.6704042288474	0.5998423080285958	1267.0746467608635	1268.0	1198.0	1239.0	1295.0	1336.0	2092.0	1284.1614409606404	1285.0	625.0	901.9	1170.0	1404.5	1672.1	1924958.0	0.0	0.0	0.0	0.0	0.0	0.0	0.0	0.0	0.0	0.0	0.0	0.0	0.0	0.0	0.0	0.0
Position_1	29	19	19.0	0.3166666666666666	0.0052777777777777	0.1597717266011526	68050.99999999988	26551.999999999884	1237.9138532277575	1241.0	1149.0	1209.0	1272.0	1316.0	1370.0865595822145	1.8235852108039272	534.5775716745802	0.7115227478988663	1267.0746467608635	1268.0	1198.0	1239.0	1295.0	1336.0	1949.0	1285.2752114508785	1282.0	589.0	917.8	1189.0	1417.0	1609.3999999999996	1975468.0	0.0	0.0	0.0	0.0	0.0	0.0	0.0	0.0	0.0	0.0	0.0	0.0	0.0	0.0	0.0	0.0
Position_1	31	19	19.0	0.3166666666666666	0.0052777777777777	0.1817429377406801	101777.9999999999	60548.99999999989	1237.9138532277575	1241.0	1149.0	1209.0	1272.0	1316.0	1877.6332398697548	2.4991298422666435	1117.027403180193	1.4867634736328368	1267.0746467608635	1268.0	1198.0	1239.0	1295.0	1336.0	2069.0	1307.6522593320235	1271.0	746.0	930.3	1174.0	1434.0	1771.7	1996785.0	0.0	0.0	0.0	0.0	0.0	0.0	0.0	0.0	0.0	0.0	0.0	0.0	0.0	0.0	0.0	0.0
Position_1	33	19	19.0	0.3166666666666666	0.0052777777777777	0.1686612447725729	70117.00000000001	39391.000000000015	1237.9138532277575	1241.0	1149.0	1209.0	1272.0	1316.0	2096.5758185518994	2.790542414492577	1177.834449114735	1.567697651771712	1267.0746467608635	1268.0	1198.0	1239.0	1295.0	1336.0	1957.0	1302.6142355008787	1286.0	807.0	962.0	1174.25	1397.0	1765.15	1482375.0	0.0	0.0	0.0	0.0	0.0	0.0	0.0	0.0	0.0	0.0	0.0	0.0	0.0	0.0	0.0	0.0
Position_1	34	19	19.0	0.3166666666666666	0.0052777777777777	0.1920027254205666	46662.0000000001	22038.0000000001	1237.9138532277575	1241.0	1149.0	1209.0	1272.0	1316.0	1788.2829255723582	2.3802045739368087	844.588296981778	1.1241470232827464	1267.0746467608635	1268.0	1198.0	1239.0	1295.0	1336.0	2042.0	1292.1644736842106	1285.0	705.0	844.55	1147.75	1445.25	1717.4499999999998	1178454.0	0.0	0.0	0.0	0.0	0.0	0.0	0.0	0.0	0.0	0.0	0.0	0.0	0.0	0.0	0.0	0.0
Position_1	35	19	19.0	0.3166666666666666	0.0052777777777777	0.1418919096411218	67224.00000000013	32178.000000000127	1237.9138532277575	1241.0	1149.0	1209.0	1272.0	1316.0	1646.6150739459026	2.191644663421996	788.182492107452	1.0490708969950189	1267.0746467608635	1268.0	1198.0	1239.0	1295.0	1336.0	1914.0	1292.7904468412944	1281.0	789.0	984.85	1200.0	1383.0	1653.15	1678042.0	0.0	0.0	0.0	0.0	0.0	0.0	0.0	0.0	0.0	0.0	0.0	0.0	0.0	0.0	0.0	0.0
Position_1	38	19	19.0	0.3166666666666666	0.0052777777777777	0.1673816847971544	139945.00000000003	113242.00000000004	1237.9138532277575	1241.0	1149.0	1209.0	1272.0	1316.0	4721.306130051826	6.284058459098979	3820.430517555674	5.084993018866602	1267.0746467608635	1268.0	1198.0	1239.0	1295.0	1336.0	2013.0	1382.5015166835187	1327.0	791.0	1052.0	1239.0	1532.0	1828.0	1367294.0	0.0	0.0	0.0	0.0	0.0	0.0	0.0	0.0	0.0	0.0	0.0	0.0	0.0	0.0	0.0	0.0
Position_1	39	19	19.0	0.3166666666666666	0.0052777777777777	0.1471274172392833	2777.000000000113	-27030.999999999887	1237.9138532277575	1241.0	1149.0	1209.0	1272.0	1316.0	84.03248466882735	0.1118472370942092	-817.9625830331186	-1.0887081980170807	1267.0746467608635	1268.0	1198.0	1239.0	1295.0	1336.0	1891.0	1243.5153985507247	1245.0	741.0	922.0	1130.75	1357.0	1553.85	1372841.0	0.0	0.0	0.0	0.0	0.0	0.0	0.0	0.0	0.0	0.0	0.0	0.0	0.0	0.0	0.0	0.0
Position_1	40	19	19.0	0.3166666666666666	0.0052777777777777	0.1338128617406879	57057.000000000015	23442.00000000001	1237.9138532277575	1241.0	1149.0	1209.0	1272.0	1316.0	1348.251880153235	1.7945232524839556	553.9323934758601	0.7372840157163697	1267.0746467608635	1268.0	1198.0	1239.0	1295.0	1336.0	2036.0	1286.8289156626506	1271.0	696.0	1018.4	1195.0	1369.0	1589.6	1602102.0	0.0	0.0	0.0	0.0	0.0	0.0	0.0	0.0	0.0	0.0	0.0	0.0	0.0	0.0	0.0	0.0
Position_1	44	19	19.0	0.3166666666666666	0.0052777777777777	0.1586122125346005	8904.99999999998	-17636.000000000022	1237.9138532277575	1241.0	1149.0	1209.0	1272.0	1316.0	339.9982482188615	0.4525376683793046	-673.3530719357509	-0.8962329387464844	1267.0746467608635	1268.0	1198.0	1239.0	1295.0	1336.0	1777.0	1250.059003051882	1250.0	731.0	909.2	1125.5	1368.5	1595.5	1228808.0	0.0	0.0	0.0	0.0	0.0	0.0	0.0	0.0	0.0	0.0	0.0	0.0	0.0	0.0	0.0	0.0
Position_1	45	19	19.0	0.3166666666666666	0.0052777777777777	0.175936818422041	78278.0	46040.0	1237.9138532277575	1241.0	1149.0	1209.0	1272.0	1316.0	2155.526546872577	2.869005833887401	1267.794811032646	1.687434893484452	1267.0746467608635	1268.0	1198.0	1239.0	1295.0	1336.0	2041.0	1306.5594639865997	1296.5	595.0	956.0	1165.25	1426.75	1757.3999999999996	1560032.0	0.0	0.0	0.0	0.0	0.0	0.0	0.0	0.0	0.0	0.0	0.0	0.0	0.0	0.0	0.0	0.0
Position_1	46	19	19.0	0.3166666666666666	0.0052777777777777	0.1654192121127685	47483.999999999935	24155.99999999993	1237.9138532277575	1241.0	1149.0	1209.0	1272.0	1316.0	2070.6101509496334	2.755982110913962	1053.358158671116	1.4020197091912556	1267.0746467608635	1268.0	1198.0	1239.0	1295.0	1336.0	1984.0	1295.9583333333333	1302.0	623.0	968.0	1167.0	1410.25	1683.0	1119708.0	0.0	0.0	0.0	0.0	0.0	0.0	0.0	0.0	0.0	0.0	0.0	0.0	0.0	0.0	0.0	0.0
Position_1	49	19	19.0	0.3166666666666666	0.0052777777777777	0.1565261438932819	65728.00000000001	60841.00000000002	1237.9138532277575	1241.0	1149.0	1209.0	1272.0	1316.0	27786.84455154794	36.98429009811031	25720.840575717026	34.23443880627936	1267.0746467608635	1268.0	1198.0	1239.0	1295.0	1336.0	2159.0	1604.1381215469614	1537.0	1195.0	1277.0	1413.0	1776.0	2064.0	290349.0	0.0	0.0	0.0	0.0	0.0	0.0	0.0	0.0	0.0	0.0	0.0	0.0	0.0	0.0	0.0	0.0
Position_1	1	20	20.0	0.3333333333333333	0.0055555555555555	0.2222330164823843	138277.9999999999	80852.99999999993	1237.3719015075533	1241.0	1149.0	1208.0	1272.0	1316.0	1322.012462326879	1.7595985873570754	772.9984062288656	1.0288608786906202	1266.203012529992	1266.0	1199.0	1238.0	1294.0	1334.0	3006.0	1301.19939050936	1248.0	565.0	965.0	1143.0	1395.0	1869.6	2988855.0	0.0	0.0	0.0	0.0	0.0	0.0	0.0	0.0	0.0	0.0	0.0	0.0	0.0	0.0	0.0	0.0
Position_1	2	20	20.0	0.3333333333333333	0.0055555555555555	0.1331609281445794	149597.9999999998	97147.9999999998	1237.3719015075533	1241.0	1149.0	1208.0	1272.0	1316.0	1702.5559932974	2.2661020270788392	1105.6291503686923	1.4715923991407298	1266.203012529992	1266.0	1199.0	1238.0	1294.0	1334.0	2417.0	1312.3050524308865	1286.0	958.0	1107.85	1213.25	1369.0	1591.2999999999995	2753216.0	0.0	0.0	0.0	0.0	0.0	0.0	0.0	0.0	0.0	0.0	0.0	0.0	0.0	0.0	0.0	0.0
Position_1	3	20	20.0	0.3333333333333333	0.0055555555555555	0.1699323942006561	148129.00000000012	92654.00000000012	1237.3719015075533	1241.0	1149.0	1208.0	1272.0	1316.0	1600.9805155877775	2.130905066247332	1001.405860373526	1.332871200157163	1266.203012529992	1266.0	1199.0	1238.0	1294.0	1334.0	2553.0	1307.754844524561	1300.0	584.0	953.0	1205.0	1399.0	1622.4999999999995	2901908.0	0.0	0.0	0.0	0.0	0.0	0.0	0.0	0.0	0.0	0.0	0.0	0.0	0.0	0.0	0.0	0.0
Position_1	4	20	20.0	0.3333333333333333	0.0055555555555555	0.1802678369965261	160678.00000000023	105028.00000000022	1237.3719015075533	1241.0	1149.0	1208.0	1272.0	1316.0	1675.3239409016076	2.22985616534004	1095.0840990366703	1.4575569358178084	1266.203012529992	1266.0	1199.0	1238.0	1294.0	1334.0	2171.0	1313.182389937107	1275.0	747.0	1000.25	1150.25	1439.0	1791.0	2923144.0	0.0	0.0	0.0	0.0	0.0	0.0	0.0	0.0	0.0	0.0	0.0	0.0	0.0	0.0	0.0	0.0
Position_1	5	20	20.0	0.3333333333333333	0.0055555555555555	0.1440716735250352	32751.999999999884	-25573.00000000012	1237.3719015075533	1241.0	1149.0	1208.0	1272.0	1316.0	327.3718324805033	0.4357319090315499	-255.61430972227583	-0.3402226462403491	1266.203012529992	1266.0	1199.0	1238.0	1294.0	1334.0	1988.0	1255.0385769395627	1245.0	563.0	975.0	1161.0	1355.0	1551.4	2928005.0	0.0	0.0	0.0	0.0	0.0	0.0	0.0	0.0	0.0	0.0	0.0	0.0	0.0	0.0	0.0	0.0
Position_1	7	20	20.0	0.3333333333333333	0.0055555555555555	0.1308593307844631	97512.00000000004	49862.00000000005	1237.3719015075533	1241.0	1149.0	1208.0	1272.0	1316.0	1355.4963124727851	1.804165591901277	693.1224580822673	0.9225459917074976	1266.203012529992	1266.0	1199.0	1238.0	1294.0	1334.0	2025.0	1292.1605456453306	1275.0	664.0	1056.25	1182.0	1382.75	1598.75	2462858.0	0.0	0.0	0.0	0.0	0.0	0.0	0.0	0.0	0.0	0.0	0.0	0.0	0.0	0.0	0.0	0.0
Position_1	9	20	20.0	0.3333333333333333	0.0055555555555555	0.1840825096073637	151197.9999999999	98672.9999999999	1237.3719015075533	1241.0	1149.0	1208.0	1272.0	1316.0	1732.9795250377615	2.306595747825261	1130.956022394813	1.5053024658074965	1266.203012529992	1266.0	1199.0	1238.0	1294.0	1334.0	2076.0	1312.9647786768203	1274.0	684.0	956.0	1175.0	1419.0	1808.0	2758539.0	0.0	0.0	0.0	0.0	0.0	0.0	0.0	0.0	0.0	0.0	0.0	0.0	0.0	0.0	0.0	0.0
Position_1	11	20	20.0	0.3333333333333333	0.0055555555555555	0.1576103321285828	86173.00000000019	43698.00000000018	1237.3719015075533	1241.0	1149.0	1208.0	1272.0	1316.0	1346.8008005087045	1.7925918654770856	682.9575549258989	0.9090165056063714	1266.203012529992	1266.0	1199.0	1238.0	1294.0	1334.0	1993.0	1291.719835197175	1261.0	632.0	1005.0	1170.0	1390.0	1701.3999999999996	2194632.0	0.0	0.0	0.0	0.0	0.0	0.0	0.0	0.0	0.0	0.0	0.0	0.0	0.0	0.0	0.0	0.0
Position_1	13	20	20.0	0.3333333333333333	0.0055555555555555	0.1690302953257145	57211.999999999935	15811.999999999933	1237.3719015075533	1241.0	1149.0	1208.0	1272.0	1316.0	951.5946645158864	1.2665724984706446	262.9975326037396	0.3500497158955773	1266.203012529992	1266.0	1199.0	1238.0	1294.0	1334.0	1968.0	1275.548309178744	1262.0	709.0	912.0	1149.0	1399.25	1676.25	2112308.0	0.0	0.0	0.0	0.0	0.0	0.0	0.0	0.0	0.0	0.0	0.0	0.0	0.0	0.0	0.0	0.0
Position_1	15	20	20.0	0.3333333333333333	0.0055555555555555	0.1554253795966222	100480.0	67730.00000000001	1237.3719015075533	1241.0	1149.0	1208.0	1272.0	1316.0	2366.6809373632486	3.150052327630484	1595.2955800916882	2.123338417102037	1266.203012529992	1266.0	1199.0	1238.0	1294.0	1334.0	2109.0	1317.702290076336	1299.5	554.0	1014.0	1186.0	1434.0	1662.65	1726190.0	0.0	0.0	0.0	0.0	0.0	0.0	0.0	0.0	0.0	0.0	0.0	0.0	0.0	0.0	0.0	0.0
Position_1	17	20	20.0	0.3333333333333333	0.0055555555555555	0.1290608671707826	144474.9999999999	100499.99999999993	1237.3719015075533	1241.0	1149.0	1208.0	1272.0	1316.0	2415.4938089094594	3.2150222596584905	1680.2708274469674	2.236440471331913	1266.203012529992	1266.0	1199.0	1238.0	1294.0	1334.0	2050.0	1323.134735645253	1309.0	597.0	1085.8	1237.0	1393.0	1633.0	2327394.0	0.0	0.0	0.0	0.0	0.0	0.0	0.0	0.0	0.0	0.0	0.0	0.0	0.0	0.0	0.0	0.0
Position_1	19	20	20.0	0.3333333333333333	0.0055555555555555	0.1825622292744775	184554.0000000001	141379.00000000006	1237.3719015075533	1241.0	1149.0	1208.0	1272.0	1316.0	2988.824970053304	3.978126035140947	2289.612175521344	3.047473805618909	1266.203012529992	1266.0	1199.0	1238.0	1294.0	1334.0	2070.0	1347.8639258830342	1303.0	737.0	1002.9	1179.0	1490.0	1831.7	2327761.0	0.0	0.0	0.0	0.0	0.0	0.0	0.0	0.0	0.0	0.0	0.0	0.0	0.0	0.0	0.0	0.0
Position_1	22	20	20.0	0.3333333333333333	0.0055555555555555	0.1295235871010149	118730.99999999984	79480.99999999984	1237.3719015075533	1241.0	1149.0	1208.0	1272.0	1316.0	2143.1936477857207	2.8525907452027943	1434.698388118156	1.9095835545852653	1266.203012529992	1266.0	1199.0	1238.0	1294.0	1334.0	2048.0	1316.624840764331	1284.0	755.0	1091.45	1219.0	1382.0	1657.55	2067101.0	0.0	0.0	0.0	0.0	0.0	0.0	0.0	0.0	0.0	0.0	0.0	0.0	0.0	0.0	0.0	0.0
Position_1	24	20	20.0	0.3333333333333333	0.0055555555555555	0.1734533531980853	-6167.000000000144	-45717.00000000015	1237.3719015075533	1241.0	1149.0	1208.0	1272.0	1316.0	-116.91078309395192	-0.15560825229805	-866.6791423230245	-1.1535499384319456	1266.203012529992	1266.0	1199.0	1238.0	1294.0	1334.0	1962.0	1237.1017699115043	1235.5	642.0	848.0	1126.25	1347.0	1632.8999999999996	1957095.0	0.0	0.0	0.0	0.0	0.0	0.0	0.0	0.0	0.0	0.0	0.0	0.0	0.0	0.0	0.0	0.0
Position_1	25	20	20.0	0.3333333333333333	0.0055555555555555	0.1645188952443839	99616.00000000012	57841.00000000013	1237.3719015075533	1241.0	1149.0	1208.0	1272.0	1316.0	1626.1621347021576	2.1644218012885714	944.2142229492008	1.2567491307453862	1266.203012529992	1266.0	1199.0	1238.0	1294.0	1334.0	2070.0	1300.6146020347098	1293.0	654.0	946.0	1176.0	1417.5	1678.5	2173327.0	0.0	0.0	0.0	0.0	0.0	0.0	0.0	0.0	0.0	0.0	0.0	0.0	0.0	0.0	0.0	0.0
Position_1	26	20	20.0	0.3333333333333333	0.0055555555555555	0.1432027627789614	37339.999999999935	-4685.000000000065	1237.3719015075533	1241.0	1149.0	1208.0	1272.0	1316.0	680.3634853279863	0.9055637989715498	-85.36429910984643	-0.1136198821152055	1266.203012529992	1266.0	1199.0	1238.0	1294.0	1334.0	1902.0	1263.212968471148	1259.0	523.0	956.0	1168.0	1368.0	1538.0	2123461.0	0.0	0.0	0.0	0.0	0.0	0.0	0.0	0.0	0.0	0.0	0.0	0.0	0.0	0.0	0.0	0.0
Position_1	28	20	20.0	0.3333333333333333	0.0055555555555555	0.1537891928768337	92493.99999999988	52493.99999999987	1237.3719015075533	1241.0	1149.0	1208.0	1272.0	1316.0	1631.9136677107458	2.1720770917230023	926.1754932515385	1.2327395815177975	1266.203012529992	1266.0	1199.0	1238.0	1294.0	1334.0	1955.0	1298.80875	1292.0	532.0	955.0	1190.0	1418.0	1628.1999999999998	2078094.0	0.0	0.0	0.0	0.0	0.0	0.0	0.0	0.0	0.0	0.0	0.0	0.0	0.0	0.0	0.0	0.0
Position_1	29	20	20.0	0.3333333333333333	0.0055555555555555	0.1621861064237278	71206.99999999996	27606.99999999996	1237.3719015075533	1241.0	1149.0	1208.0	1272.0	1316.0	1202.794755921882	1.6009198201320247	466.3243055701738	0.6206776507139012	1266.203012529992	1266.0	1199.0	1238.0	1294.0	1334.0	1902.0	1281.8297018348624	1277.0	606.0	925.0	1179.0	1400.0	1644.85	2235511.0	0.0	0.0	0.0	0.0	0.0	0.0	0.0	0.0	0.0	0.0	0.0	0.0	0.0	0.0	0.0	0.0
Position_1	31	20	20.0	0.3333333333333333	0.0055555555555555	0.1622601862515491	118872.00000000006	81472.00000000006	1237.3719015075533	1241.0	1149.0	1208.0	1272.0	1316.0	2385.842933406032	3.175556944363428	1635.1991677641183	2.1764500922940413	1266.203012529992	1266.0	1199.0	1238.0	1294.0	1334.0	2048.0	1320.4598930481284	1286.0	740.0	999.0	1205.75	1415.0	1756.25	1975408.0	0.0	0.0	0.0	0.0	0.0	0.0	0.0	0.0	0.0	0.0	0.0	0.0	0.0	0.0	0.0	0.0
Position_1	33	20	20.0	0.3333333333333333	0.0055555555555555	0.1817976999563055	32496.000000000025	671.000000000025	1237.3719015075533	1241.0	1149.0	1208.0	1272.0	1316.0	843.0145593621924	1.122052378511078	17.407150705688444	0.0231689175892713	1266.203012529992	1266.0	1199.0	1238.0	1294.0	1334.0	1986.0	1266.527101335428	1248.0	675.0	888.6	1134.0	1390.0	1707.1999999999996	1612289.0	0.0	0.0	0.0	0.0	0.0	0.0	0.0	0.0	0.0	0.0	0.0	0.0	0.0	0.0	0.0	0.0
Position_1	34	20	20.0	0.3333333333333333	0.0055555555555555	0.1779601240977081	94247.99999999994	72947.99999999994	1237.3719015075533	1241.0	1149.0	1208.0	1272.0	1316.0	4259.013486696428	5.668746950792946	3296.47860779572	4.387613026976103	1266.203012529992	1266.0	1199.0	1238.0	1294.0	1334.0	2010.0	1351.619718309859	1332.0	790.0	984.2	1184.75	1500.0	1793.4499999999998	1151580.0	0.0	0.0	0.0	0.0	0.0	0.0	0.0	0.0	0.0	0.0	0.0	0.0	0.0	0.0	0.0	0.0
Position_1	35	20	20.0	0.3333333333333333	0.0055555555555555	0.1735112045584804	100116.99999999993	64966.99999999992	1237.3719015075533	1241.0	1149.0	1208.0	1272.0	1316.0	2208.770944950149	2.939874127728649	1433.2952643464776	1.9077159968451616	1266.203012529992	1266.0	1199.0	1238.0	1294.0	1334.0	2036.0	1312.2069701280227	1302.0	738.0	913.0	1178.0	1429.75	1729.75	1844963.0	0.0	0.0	0.0	0.0	0.0	0.0	0.0	0.0	0.0	0.0	0.0	0.0	0.0	0.0	0.0	0.0
Position_1	38	20	20.0	0.3333333333333333	0.0055555555555555	0.195840971324896	109105.0000000001	78805.0000000001	1237.3719015075533	1241.0	1149.0	1208.0	1272.0	1316.0	2895.550230894109	3.85397735732006	2091.415021727789	2.783673393919687	1266.203012529992	1266.0	1199.0	1238.0	1294.0	1334.0	2011.0	1331.0206270627064	1297.5	625.0	901.55	1183.75	1491.0	1794.9	1613197.0	0.0	0.0	0.0	0.0	0.0	0.0	0.0	0.0	0.0	0.0	0.0	0.0	0.0	0.0	0.0	0.0
Position_1	39	20	20.0	0.3333333333333333	0.0055555555555555	0.1424069556449971	-951.0000000000332	-35576.00000000004	1237.3719015075533	1241.0	1149.0	1208.0	1272.0	1316.0	-21.7109077180438	-0.0288972181727163	-812.1842828360674	-1.0810172804548055	1266.203012529992	1266.0	1199.0	1238.0	1294.0	1334.0	1808.0	1240.313357400722	1254.0	760.0	914.2	1141.0	1340.0	1540.0	1717834.0	0.0	0.0	0.0	0.0	0.0	0.0	0.0	0.0	0.0	0.0	0.0	0.0	0.0	0.0	0.0	0.0
Position_1	40	20	20.0	0.3333333333333333	0.0055555555555555	0.1425936664391505	82292.00000000007	48417.00000000007	1237.3719015075533	1241.0	1149.0	1208.0	1272.0	1316.0	1800.079108285905	2.39590529312854	1059.087519878952	1.409645488958885	1266.203012529992	1266.0	1199.0	1238.0	1294.0	1334.0	2216.0	1301.7321033210333	1276.0	818.0	1023.7	1192.0	1400.5	1621.1999999999998	1763847.0	0.0	0.0	0.0	0.0	0.0	0.0	0.0	0.0	0.0	0.0	0.0	0.0	0.0	0.0	0.0	0.0
Position_1	44	20	20.0	0.3333333333333333	0.0055555555555555	0.1523265917741151	16707.00000000002	-8067.999999999981	1237.3719015075533	1241.0	1149.0	1208.0	1272.0	1316.0	579.2409733664599	0.7709697355507581	-279.7220430430707	-0.3723100392903271	1266.203012529992	1266.0	1199.0	1238.0	1294.0	1334.0	1788.0	1257.8587285570131	1256.0	691.0	899.0	1148.5	1378.5	1579.0	1246538.0	0.0	0.0	0.0	0.0	0.0	0.0	0.0	0.0	0.0	0.0	0.0	0.0	0.0	0.0	0.0	0.0
Position_1	45	20	20.0	0.3333333333333333	0.0055555555555555	0.1502350542534386	92685.99999999988	61935.99999999988	1237.3719015075533	1241.0	1149.0	1208.0	1272.0	1316.0	2416.52237530017	3.216391281524526	1614.8040678914963	2.149304214363581	1266.203012529992	1266.0	1199.0	1238.0	1294.0	1334.0	2073.0	1316.3544715447154	1304.0	616.0	1006.9	1216.0	1401.0	1676.1999999999998	1619116.0	0.0	0.0	0.0	0.0	0.0	0.0	0.0	0.0	0.0	0.0	0.0	0.0	0.0	0.0	0.0	0.0
Position_1	46	20	20.0	0.3333333333333333	0.0055555555555555	0.1558772405580958	51185.99999999988	25235.999999999884	1237.3719015075533	1241.0	1149.0	1208.0	1272.0	1316.0	1687.2110594876517	2.245677920178064	831.8379693125127	1.1071763371549543	1266.203012529992	1266.0	1199.0	1238.0	1294.0	1334.0	2053.0	1290.3121387283236	1278.0	763.0	992.7	1151.0	1410.75	1645.2499999999995	1339344.0	0.0	0.0	0.0	0.0	0.0	0.0	0.0	0.0	0.0	0.0	0.0	0.0	0.0	0.0	0.0	0.0
Position_1	49	20	20.0	0.3333333333333333	0.0055555555555555	0.181061838612295	101987.99999999993	82612.99999999993	1237.3719015075533	1241.0	1149.0	1208.0	1272.0	1316.0	4835.362002687748	6.435866825577392	3916.7721803353616	5.213223772026366	1266.203012529992	1266.0	1199.0	1238.0	1294.0	1334.0	2030.0	1372.5974193548386	1326.0	808.0	1026.4	1196.5	1521.0	1849.8	1063763.0	0.0	0.0	0.0	0.0	0.0	0.0	0.0	0.0	0.0	0.0	0.0	0.0	0.0	0.0	0.0	0.0
Position_1	53	20	20.0	0.3333333333333333	0.0055555555555555	0.1135612842167266	35087.0	26537.0	1237.3719015075533	1241.0	1149.0	1208.0	1272.0	1316.0	6324.1618487523065	8.417459420689319	4783.090118287114	6.366292947440147	1266.203012529992	1266.0	1199.0	1238.0	1294.0	1334.0	1749.0	1343.593567251462	1319.5	960.0	1124.1	1229.25	1452.0	1610.95	459509.0	0.0	0.0	0.0	0.0	0.0	0.0	0.0	0.0	0.0	0.0	0.0	0.0	0.0	0.0	0.0	0.0
Position_1	54	20	20.0	0.3333333333333333	0.0055555555555555	0.1293360061050734	-10403.999999999998	-13328.999999999998	1237.3719015075533	1241.0	1149.0	1208.0	1272.0	1316.0	-9837.338381416675	-13.093497385665597	-12603.026075154065	-16.774627706030056	1266.203012529992	1266.0	1199.0	1238.0	1294.0	1334.0	1443.0	1152.076923076923	1133.0	873.0	946.4	1036.0	1280.0	1399.4	134793.0	0.0	0.0	0.0	0.0	0.0	0.0	0.0	0.0	0.0	0.0	0.0	0.0	0.0	0.0	0.0	0.0
Position_1	55	20	20.0	0.3333333333333333	0.0055555555555555	0.1104787856284017	37060.000000000015	23085.00000000001	1237.3719015075533	1241.0	1149.0	1208.0	1272.0	1316.0	3185.125873899696	4.239402538160494	1984.042924958836	2.6407611331202108	1266.203012529992	1266.0	1199.0	1238.0	1294.0	1334.0	1891.0	1307.2969588550984	1288.0	803.0	1093.9	1214.0	1383.5	1555.0	730779.0	0.0	0.0	0.0	0.0	0.0	0.0	0.0	0.0	0.0	0.0	0.0	0.0	0.0	0.0	0.0	0.0
Position_1	1	21	21.0	0.35	0.0058333333333333	0.2159001874357483	148594.00000000003	89002.00000000001	1238.5724446905597	1242.0	1149.0	1209.0	1273.0	1317.0	1399.949444716191	1.8633327109172504	838.5150172862326	1.1160634880079754	1268.240335910424	1268.0	1200.0	1241.0	1296.0	1335.0	2907.0	1306.8315881326353	1249.0	732.0	1005.1	1146.75	1386.0	1910.7999999999995	2995258.0	0.0	0.0	0.0	0.0	0.0	0.0	0.0	0.0	0.0	0.0	0.0	0.0	0.0	0.0	0.0	0.0
Position_1	2	21	21.0	0.35	0.0058333333333333	0.1506016543631665	158833.9999999999	99033.9999999999	1238.5724446905597	1242.0	1149.0	1209.0	1273.0	1317.0	1587.1976416533787	2.112560061040647	989.6277323715366	1.3171945117865151	1268.240335910424	1268.0	1200.0	1241.0	1296.0	1335.0	2430.0	1311.0582608695652	1288.0	688.0	1064.95	1210.0	1371.0	1662.2999999999984	3015434.0	0.0	0.0	0.0	0.0	0.0	0.0	0.0	0.0	0.0	0.0	0.0	0.0	0.0	0.0	0.0	0.0
Position_1	3	21	21.0	0.35	0.0058333333333333	0.139345558283664	186208.0000000001	133506.00000000012	1238.5724446905597	1242.0	1149.0	1209.0	1273.0	1317.0	2281.646284752669	3.0368712050058027	1635.877453665739	2.1773528908290984	1268.240335910424	1268.0	1200.0	1241.0	1296.0	1335.0	2267.0	1333.8638381845092	1309.0	729.0	1100.0	1228.0	1403.5	1679.0	2703742.0	0.0	0.0	0.0	0.0	0.0	0.0	0.0	0.0	0.0	0.0	0.0	0.0	0.0	0.0	0.0	0.0
Position_1	4	21	21.0	0.35	0.0058333333333333	0.178787514422142	148869.99999999988	89303.99999999988	1238.5724446905597	1242.0	1149.0	1209.0	1273.0	1317.0	1488.320747967403	1.980954915544613	892.8124946361313	1.1883334303606907	1268.240335910424	1268.0	1200.0	1241.0	1296.0	1335.0	2158.0	1306.9803579223046	1280.0	716.0	962.5	1164.0	1412.0	1765.0	2994292.0	0.0	0.0	0.0	0.0	0.0	0.0	0.0	0.0	0.0	0.0	0.0	0.0	0.0	0.0	0.0	0.0
Position_1	5	21	21.0	0.35	0.0058333333333333	0.1299668182980033	30532.00000000016	-27473.999999999844	1238.5724446905597	1242.0	1149.0	1209.0	1273.0	1317.0	302.6573252456227	0.4028368999019238	-272.3440113257614	-0.3624898790745884	1268.240335910424	1268.0	1200.0	1241.0	1296.0	1335.0	1980.0	1255.6853428955626	1243.0	713.0	1005.0	1165.0	1331.0	1550.5	2801434.0	0.0	0.0	0.0	0.0	0.0	0.0	0.0	0.0	0.0	0.0	0.0	0.0	0.0	0.0	0.0	0.0
Position_1	7	21	21.0	0.35	0.0058333333333333	0.1358871117457032	97017.00000000004	44913.00000000005	1238.5724446905597	1242.0	1149.0	1209.0	1273.0	1317.0	1217.126760715981	1.6199957185129703	563.4560355817731	0.74995998335934	1268.240335910424	1268.0	1200.0	1241.0	1296.0	1335.0	2175.0	1290.4116766467066	1268.0	746.0	1051.15	1182.0	1376.25	1594.0	2585985.0	0.0	0.0	0.0	0.0	0.0	0.0	0.0	0.0	0.0	0.0	0.0	0.0	0.0	0.0	0.0	0.0
Position_1	9	21	21.0	0.35	0.0058333333333333	0.1745482536233415	170281.0	119945.0	1238.5724446905597	1242.0	1149.0	1209.0	1273.0	1317.0	2163.898836571391	2.880149351476521	1524.238440886273	2.028761364819629	1268.240335910424	1268.0	1200.0	1241.0	1296.0	1335.0	2068.0	1329.955061983471	1283.5	662.0	991.75	1204.0	1428.5	1816.75	2574793.0	0.0	0.0	0.0	0.0	0.0	0.0	0.0	0.0	0.0	0.0	0.0	0.0	0.0	0.0	0.0	0.0
Position_1	11	21	21.0	0.35	0.0058333333333333	0.1546557813490439	85698.99999999999	40770.99999999999	1238.5724446905597	1242.0	1149.0	1209.0	1273.0	1317.0	1253.1849058233306	1.6679891096508532	596.1983429832671	0.7935399945107285	1268.240335910424	1268.0	1200.0	1241.0	1296.0	1335.0	1986.0	1291.5943287037037	1258.0	624.0	1020.35	1177.75	1387.25	1687.65	2231875.0	0.0	0.0	0.0	0.0	0.0	0.0	0.0	0.0	0.0	0.0	0.0	0.0	0.0	0.0	0.0	0.0
Position_1	13	21	21.0	0.35	0.0058333333333333	0.1533275347225116	17894.999999999873	-30673.000000000127	1238.5724446905597	1242.0	1149.0	1209.0	1273.0	1317.0	277.4620565000497	0.3693019972015661	-475.58500469550825	-0.6330036412497214	1268.240335910424	1268.0	1200.0	1241.0	1296.0	1335.0	1917.0	1251.5797644539614	1249.5	606.0	928.35	1142.0	1352.25	1575.0	2337951.0	0.0	0.0	0.0	0.0	0.0	0.0	0.0	0.0	0.0	0.0	0.0	0.0	0.0	0.0	0.0	0.0
Position_1	15	21	21.0	0.35	0.0058333333333333	0.14433755614933	110472.00000000004	74098.00000000003	1238.5724446905597	1242.0	1149.0	1209.0	1273.0	1317.0	2414.154616528608	3.213239794599576	1619.2703017555289	2.1552487716366087	1268.240335910424	1268.0	1200.0	1241.0	1296.0	1335.0	2149.0	1320.96497498213	1301.0	757.0	1062.9	1204.0	1408.0	1661.1999999999998	1848030.0	0.0	0.0	0.0	0.0	0.0	0.0	0.0	0.0	0.0	0.0	0.0	0.0	0.0	0.0	0.0	0.0
Position_1	17	21	21.0	0.35	0.0058333333333333	0.1248168619828105	128903.0000000002	80803.00000000019	1238.5724446905597	1242.0	1149.0	1209.0	1273.0	1317.0	1878.1309427119336	2.499792284749584	1177.3086317925302	1.5669977889158573	1268.240335910424	1268.0	1200.0	1241.0	1296.0	1335.0	2037.0	1311.6772972972974	1292.0	768.0	1067.0	1225.0	1384.75	1611.55	2426603.0	0.0	0.0	0.0	0.0	0.0	0.0	0.0	0.0	0.0	0.0	0.0	0.0	0.0	0.0	0.0	0.0
Position_1	19	21	21.0	0.35	0.0058333333333333	0.1685236115486577	153910.99999999997	107162.99999999996	1238.5724446905597	1242.0	1149.0	1209.0	1273.0	1317.0	2228.359943931785	2.9659470853732053	1551.5313179146508	2.0650881841444	1268.240335910424	1268.0	1200.0	1241.0	1296.0	1335.0	2124.0	1327.6012235817575	1293.0	831.0	1017.85	1186.25	1419.75	1804.15	2387027.0	0.0	0.0	0.0	0.0	0.0	0.0	0.0	0.0	0.0	0.0	0.0	0.0	0.0	0.0	0.0	0.0
Position_1	22	21	21.0	0.35	0.0058333333333333	0.1283874466406015	131788.00000000003	91332.00000000004	1238.5724446905597	1242.0	1149.0	1209.0	1273.0	1317.0	2458.340071702071	3.2720506354354564	1703.6840640171606	2.2676034892068406	1268.240335910424	1268.0	1200.0	1241.0	1296.0	1335.0	2063.0	1326.6966580976864	1284.0	694.0	1125.0	1213.0	1418.25	1637.0	2064340.0	0.0	0.0	0.0	0.0	0.0	0.0	0.0	0.0	0.0	0.0	0.0	0.0	0.0	0.0	0.0	0.0
Position_1	24	21	21.0	0.35	0.0058333333333333	0.137332304720498	24044.99999999987	-18283.00000000013	1238.5724446905597	1242.0	1149.0	1209.0	1273.0	1317.0	462.3990208019226	0.615453096687359	-351.5924848127119	-0.4679695972857195	1268.240335910424	1268.0	1200.0	1241.0	1296.0	1335.0	1768.0	1256.769656019656	1257.5	671.0	966.35	1161.0	1361.0	1542.65	2046021.0	0.0	0.0	0.0	0.0	0.0	0.0	0.0	0.0	0.0	0.0	0.0	0.0	0.0	0.0	0.0	0.0
Position_1	25	21	21.0	0.35	0.0058333333333333	0.1463515102417839	84301.00000000006	45015.00000000007	1238.5724446905597	1242.0	1149.0	1209.0	1273.0	1317.0	1639.163575386577	2.181726718839533	875.2796330533066	1.164997191593951	1268.240335910424	1268.0	1200.0	1241.0	1296.0	1335.0	1932.0	1297.7915287888816	1298.0	585.0	967.5	1187.0	1423.5	1603.5	1960963.0	0.0	0.0	0.0	0.0	0.0	0.0	0.0	0.0	0.0	0.0	0.0	0.0	0.0	0.0	0.0	0.0
Position_1	26	21	21.0	0.35	0.0058333333333333	0.1420546333507746	72947.99999999981	29631.99999999981	1238.5724446905597	1242.0	1149.0	1209.0	1273.0	1317.0	1282.0747364058122	1.7064414741561358	520.787939205693	0.6931687470827772	1268.240335910424	1268.0	1200.0	1241.0	1296.0	1335.0	1927.0	1285.7863145258102	1262.0	754.0	1000.75	1185.0	1385.0	1622.25	2142120.0	0.0	0.0	0.0	0.0	0.0	0.0	0.0	0.0	0.0	0.0	0.0	0.0	0.0	0.0	0.0	0.0
Position_1	28	21	21.0	0.35	0.0058333333333333	0.1455081318978315	119170.00000000004	80768.00000000004	1238.5724446905597	1242.0	1149.0	1209.0	1273.0	1317.0	2398.820484083365	3.192830064314959	1625.811301992492	2.163954842952007	1268.240335910424	1268.0	1200.0	1241.0	1296.0	1335.0	1903.0	1322.6838185511172	1309.0	617.0	1028.8	1205.0	1442.0	1655.2	1953604.0	0.0	0.0	0.0	0.0	0.0	0.0	0.0	0.0	0.0	0.0	0.0	0.0	0.0	0.0	0.0	0.0
Position_1	29	21	21.0	0.35	0.0058333333333333	0.1644614612093832	108843.00000000007	65553.00000000009	1238.5724446905597	1242.0	1149.0	1209.0	1273.0	1317.0	1981.6967011099769	2.6376383091773787	1193.5187733511789	1.5885734873304191	1268.240335910424	1268.0	1200.0	1241.0	1296.0	1335.0	2077.0	1307.3711711711712	1283.0	603.0	996.2	1188.0	1419.0	1719.6	2176773.0	0.0	0.0	0.0	0.0	0.0	0.0	0.0	0.0	0.0	0.0	0.0	0.0	0.0	0.0	0.0	0.0
Position_1	31	21	21.0	0.35	0.0058333333333333	0.161136136212154	109296.00000000007	69516.00000000009	1238.5724446905597	1242.0	1149.0	1209.0	1273.0	1317.0	2183.546926147763	2.906300958702672	1388.8106437389104	1.8485069668164893	1268.240335910424	1268.0	1200.0	1241.0	1296.0	1335.0	2046.0	1313.4352941176471	1276.5	622.0	999.35	1196.25	1401.0	1743.65	2009556.0	0.0	0.0	0.0	0.0	0.0	0.0	0.0	0.0	0.0	0.0	0.0	0.0	0.0	0.0	0.0	0.0
Position_1	33	21	21.0	0.35	0.0058333333333333	0.1872827405429083	42195.99999999993	3949.999999999929	1238.5724446905597	1242.0	1149.0	1209.0	1273.0	1317.0	851.9155380071434	1.133899581087508	79.74846845976305	0.1061452115199446	1268.240335910424	1268.0	1200.0	1241.0	1296.0	1335.0	1974.0	1270.6852481305234	1264.0	665.0	874.0	1126.5	1404.0	1720.0	1869178.0	0.0	0.0	0.0	0.0	0.0	0.0	0.0	0.0	0.0	0.0	0.0	0.0	0.0	0.0	0.0	0.0
Position_1	34	21	21.0	0.35	0.0058333333333333	0.1959380094559825	87851.00000000001	57795.00000000002	1238.5724446905597	1242.0	1149.0	1209.0	1273.0	1317.0	2505.8617206612835	3.335301950200168	1648.544446228488	2.1942126579301178	1268.240335910424	1268.0	1200.0	1241.0	1296.0	1335.0	1958.0	1317.9956747404844	1327.0	709.0	853.0	1148.75	1483.0	1754.5	1523603.0	0.0	0.0	0.0	0.0	0.0	0.0	0.0	0.0	0.0	0.0	0.0	0.0	0.0	0.0	0.0	0.0
Position_1	35	21	21.0	0.35	0.0058333333333333	0.1761080351832124	68712.99999999991	26930.99999999992	1238.5724446905597	1242.0	1149.0	1209.0	1273.0	1317.0	1147.9324001483565	1.5278980245974625	449.9143898300953	0.5988360528638568	1268.240335910424	1268.0	1200.0	1241.0	1296.0	1335.0	2009.0	1284.758556316117	1290.0	608.0	849.5	1155.0	1420.0	1667.0999999999997	2064607.0	0.0	0.0	0.0	0.0	0.0	0.0	0.0	0.0	0.0	0.0	0.0	0.0	0.0	0.0	0.0	0.0
Position_1	38	21	21.0	0.35	0.0058333333333333	0.180893313463103	146728.99999999985	109704.99999999984	1238.5724446905597	1242.0	1149.0	1209.0	1273.0	1317.0	3190.7425618284988	4.246878349793732	2385.625287062512	3.175267257080204	1268.240335910424	1268.0	1200.0	1241.0	1296.0	1335.0	2047.0	1345.0400280898875	1294.0	653.0	992.15	1192.75	1486.25	1817.85	1915337.0	0.0	0.0	0.0	0.0	0.0	0.0	0.0	0.0	0.0	0.0	0.0	0.0	0.0	0.0	0.0	0.0
Position_1	39	21	21.0	0.35	0.0058333333333333	0.1415814428241608	-29884.000000000164	-67636.00000000016	1238.5724446905597	1242.0	1149.0	1209.0	1273.0	1317.0	-653.6460973839853	-0.8700029556180843	-1479.3872119750731	-1.9690643791388225	1268.240335910424	1268.0	1200.0	1241.0	1296.0	1335.0	1778.0	1221.418732782369	1236.0	718.0	894.55	1122.0	1329.0	1475.0	1773500.0	0.0	0.0	0.0	0.0	0.0	0.0	0.0	0.0	0.0	0.0	0.0	0.0	0.0	0.0	0.0	0.0
Position_1	40	21	21.0	0.35	0.0058333333333333	0.1371431283141965	97118.0000000001	58638.0000000001	1238.5724446905597	1242.0	1149.0	1209.0	1273.0	1317.0	1826.9583669210383	2.431681586371902	1103.0826903304835	1.4682030608298735	1268.240335910424	1268.0	1200.0	1241.0	1296.0	1335.0	2196.0	1307.6202702702703	1288.0	747.0	1048.85	1206.0	1390.0	1610.15	1935278.0	0.0	0.0	0.0	0.0	0.0	0.0	0.0	0.0	0.0	0.0	0.0	0.0	0.0	0.0	0.0	0.0
Position_1	44	21	21.0	0.35	0.0058333333333333	0.1673089546374863	22830.00000000009	-6133.999999999904	1238.5724446905597	1242.0	1149.0	1209.0	1273.0	1317.0	743.1728060013215	0.989163004787759	-199.676828384232	-0.2657698585794127	1268.240335910424	1268.0	1200.0	1241.0	1296.0	1335.0	1844.0	1262.4937163375223	1271.0	641.0	866.65	1150.25	1370.0	1659.35	1406418.0	0.0	0.0	0.0	0.0	0.0	0.0	0.0	0.0	0.0	0.0	0.0	0.0	0.0	0.0	0.0	0.0
Position_1	45	21	21.0	0.35	0.0058333333333333	0.1492162236008531	133469.99999999985	96913.99999999984	1238.5724446905597	1242.0	1149.0	1209.0	1273.0	1317.0	2886.5508280821973	3.841999152177405	2095.9555477092827	2.789716834001055	1268.240335910424	1268.0	1200.0	1241.0	1296.0	1335.0	2188.0	1336.9288762446656	1307.0	800.0	1055.75	1221.0	1417.0	1728.75	1879722.0	0.0	0.0	0.0	0.0	0.0	0.0	0.0	0.0	0.0	0.0	0.0	0.0	0.0	0.0	0.0	0.0
Position_1	46	21	21.0	0.35	0.0058333333333333	0.1659198491691293	60073.99999999989	34463.99999999989	1238.5724446905597	1242.0	1149.0	1209.0	1273.0	1317.0	2124.352619432766	2.827513336465011	1218.725050373385	1.6221230420469757	1268.240335910424	1268.0	1200.0	1241.0	1296.0	1335.0	1972.0	1302.9888324873095	1309.0	498.0	986.0	1165.0	1423.0	1648.8	1283444.0	0.0	0.0	0.0	0.0	0.0	0.0	0.0	0.0	0.0	0.0	0.0	0.0	0.0	0.0	0.0	0.0
Position_1	49	21	21.0	0.35	0.0058333333333333	0.203832511160226	85418.00000000004	58508.00000000005	1238.5724446905597	1242.0	1149.0	1209.0	1273.0	1317.0	2776.2477329600606	3.6951857325698407	1901.621465733537	2.5310581708913378	1268.240335910424	1268.0	1200.0	1241.0	1296.0	1335.0	2143.0	1324.529468599034	1279.0	598.0	833.0	1182.0	1497.5	1809.0	1370888.0	0.0	0.0	0.0	0.0	0.0	0.0	0.0	0.0	0.0	0.0	0.0	0.0	0.0	0.0	0.0	0.0
Position_1	53	21	21.0	0.35	0.0058333333333333	0.1418562817043307	57632.999999999935	37846.999999999935	1238.5724446905597	1242.0	1149.0	1209.0	1273.0	1317.0	3252.7636397311385	4.329428404482145	2136.056520967229	2.843091229407382	1268.240335910424	1268.0	1200.0	1241.0	1296.0	1335.0	1838.0	1317.7332457293037	1297.0	659.0	1069.0	1200.0	1413.0	1676.0	1002795.0	0.0	0.0	0.0	0.0	0.0	0.0	0.0	0.0	0.0	0.0	0.0	0.0	0.0	0.0	0.0	0.0
Position_1	54	21	21.0	0.35	0.0058333333333333	0.1490610031133963	-22415.000000000025	-28083.000000000025	1238.5724446905597	1242.0	1149.0	1209.0	1273.0	1317.0	-7518.695402756971	-10.007383581069528	-9419.920722535087	-12.5379144816942	1268.240335910424	1268.0	1200.0	1241.0	1296.0	1335.0	1482.0	1139.1788990825687	1182.5	793.0	854.85	983.25	1268.25	1379.15	248341.0	0.0	0.0	0.0	0.0	0.0	0.0	0.0	0.0	0.0	0.0	0.0	0.0	0.0	0.0	0.0	0.0
Position_1	55	21	21.0	0.35	0.0058333333333333	0.1311674210853557	58900.00000000006	34252.00000000006	1238.5724446905597	1242.0	1149.0	1209.0	1273.0	1317.0	2117.219238666267	2.818018806664801	1231.2222981799157	1.6387568788774676	1268.240335910424	1268.0	1200.0	1241.0	1296.0	1335.0	2047.0	1304.1308016877638	1294.0	687.0	1030.7	1209.0	1389.0	1573.25	1236316.0	0.0	0.0	0.0	0.0	0.0	0.0	0.0	0.0	0.0	0.0	0.0	0.0	0.0	0.0	0.0	0.0
Position_1	58	21	21.0	0.35	0.0058333333333333	0.097256762618337	17652.999999999975	6420.999999999975	1238.5724446905597	1242.0	1149.0	1209.0	1273.0	1317.0	2121.424771195858	2.8236163704616866	771.6347621281691	1.027045868392593	1268.240335910424	1268.0	1200.0	1241.0	1296.0	1335.0	1661.0	1282.863425925926	1282.0	878.0	1081.1	1205.75	1356.25	1494.35	554197.0	0.0	0.0	0.0	0.0	0.0	0.0	0.0	0.0	0.0	0.0	0.0	0.0	0.0	0.0	0.0	0.0
Position_1	59	21	21.0	0.35	0.0058333333333333	0.1454511021276392	70029.99999999994	49437.999999999935	1238.5724446905597	1242.0	1149.0	1209.0	1273.0	1317.0	3155.880921044512	4.2004775059102455	2227.9086245123303	2.965346379225912	1268.240335910424	1268.0	1200.0	1241.0	1296.0	1335.0	1860.0	1330.421717171717	1301.0	813.0	1073.1	1204.5	1418.25	1724.4499999999998	1053694.0	0.0	0.0	0.0	0.0	0.0	0.0	0.0	0.0	0.0	0.0	0.0	0.0	0.0	0.0	0.0	0.0
Position_1	1	22	22.0	0.3666666666666666	0.0061111111111111	0.1823314263361586	129724.99999999974	69326.99999999974	1238.018036627017	1242.0	1148.0	1209.0	1273.0	1317.0	1162.5693772227132	1.5473798410834312	621.2946403138862	0.8269431662577825	1267.744068248467	1268.0	1200.0	1240.0	1295.0	1335.0	3015.0	1297.8437365475677	1250.0	681.0	1052.1	1175.0	1347.0	1732.2000000000007	3014891.0	0.0	0.0	0.0	0.0	0.0	0.0	0.0	0.0	0.0	0.0	0.0	0.0	0.0	0.0	0.0	0.0
Position_1	2	22	22.0	0.3666666666666666	0.0061111111111111	0.1530945072937478	172288.00000000023	113372.00000000023	1238.018036627017	1242.0	1148.0	1209.0	1273.0	1317.0	1752.2216145902526	2.332206969019626	1153.027888705692	1.534680119867276	1267.744068248467	1268.0	1200.0	1240.0	1295.0	1335.0	2514.0	1318.0317740511916	1294.0	651.0	1031.25	1208.0	1398.0	1646.0	2986660.0	0.0	0.0	0.0	0.0	0.0	0.0	0.0	0.0	0.0	0.0	0.0	0.0	0.0	0.0	0.0	0.0
Position_1	3	22	22.0	0.3666666666666666	0.0061111111111111	0.1259776766672787	199377.99999999988	147871.99999999988	1238.018036627017	1242.0	1148.0	1209.0	1273.0	1317.0	2502.335073944623	3.330607983420293	1855.8983039971272	2.470200642620176	1267.744068248467	1268.0	1200.0	1240.0	1295.0	1335.0	2119.0	1342.6451287228672	1313.0	893.0	1128.0	1239.0	1405.0	1689.0	2659780.0	0.0	0.0	0.0	0.0	0.0	0.0	0.0	0.0	0.0	0.0	0.0	0.0	0.0	0.0	0.0	0.0
Position_1	4	22	22.0	0.3666666666666666	0.0061111111111111	0.1644004833496	116898.00000000012	59724.00000000011	1238.018036627017	1242.0	1148.0	1209.0	1273.0	1317.0	1151.8993724286631	1.5331780647025508	588.5133887571177	0.7833113204357236	1267.744068248467	1268.0	1200.0	1240.0	1295.0	1335.0	2047.0	1295.1596180081856	1273.0	542.0	999.0	1148.5	1413.0	1721.1999999999998	2848056.0	0.0	0.0	0.0	0.0	0.0	0.0	0.0	0.0	0.0	0.0	0.0	0.0	0.0	0.0	0.0	0.0
Position_1	5	22	22.0	0.3666666666666666	0.0061111111111111	0.152376729960802	38394.99999999986	-19143.000000000146	1238.018036627017	1242.0	1148.0	1209.0	1273.0	1317.0	414.4290895465844	0.5516051181865037	-206.6262810571781	-0.275019580087104	1267.744068248467	1268.0	1200.0	1240.0	1295.0	1335.0	2049.0	1259.3497514685946	1231.0	643.0	961.0	1166.0	1346.0	1610.8000000000002	2786941.0	0.0	0.0	0.0	0.0	0.0	0.0	0.0	0.0	0.0	0.0	0.0	0.0	0.0	0.0	0.0	0.0
Position_1	7	22	22.0	0.3666666666666666	0.0061111111111111	0.1546918666044017	115723.99999999994	59459.99999999994	1238.018036627017	1242.0	1148.0	1209.0	1273.0	1317.0	1328.3673995320055	1.7680570087770993	682.5267496472037	0.908443103780428	1267.744068248467	1268.0	1200.0	1240.0	1295.0	1335.0	2223.0	1295.4768946395563	1268.0	541.0	1000.3	1190.0	1389.0	1654.0	2803412.0	0.0	0.0	0.0	0.0	0.0	0.0	0.0	0.0	0.0	0.0	0.0	0.0	0.0	0.0	0.0	0.0
Position_1	9	22	22.0	0.3666666666666666	0.0061111111111111	0.1819152366042118	171899.99999999994	121173.99999999993	1238.018036627017	1242.0	1148.0	1209.0	1273.0	1317.0	2127.4082244156107	2.831580346697177	1499.6309725732235	1.99600882449496	1267.744068248467	1268.0	1200.0	1240.0	1295.0	1335.0	2074.0	1330.1086622245002	1280.0	655.0	1001.0	1185.5	1444.0	1825.5	2595042.0	0.0	0.0	0.0	0.0	0.0	0.0	0.0	0.0	0.0	0.0	0.0	0.0	0.0	0.0	0.0	0.0
Position_1	11	22	22.0	0.3666666666666666	0.0061111111111111	0.16205044068458	100073.00000000004	57043.00000000003	1238.018036627017	1242.0	1148.0	1209.0	1273.0	1317.0	1622.8096911512278	2.159959698922284	925.024064556269	1.231207029924394	1267.744068248467	1268.0	1200.0	1240.0	1295.0	1335.0	1982.0	1302.4670694864049	1254.0	675.0	1047.7	1174.0	1387.5	1761.0	2155583.0	0.0	0.0	0.0	0.0	0.0	0.0	0.0	0.0	0.0	0.0	0.0	0.0	0.0	0.0	0.0	0.0
Position_1	13	22	22.0	0.3666666666666666	0.0061111111111111	0.1603222641324403	48888.00000000006	944.0000000000618	1238.018036627017	1242.0	1148.0	1209.0	1273.0	1317.0	753.257751716845	1.0025860675351204	14.544986860185473	0.0193593775109068	1267.744068248467	1268.0	1200.0	1240.0	1295.0	1335.0	1954.0	1268.511930585683	1251.0	599.0	923.15	1161.0	1361.0	1670.85	2339136.0	0.0	0.0	0.0	0.0	0.0	0.0	0.0	0.0	0.0	0.0	0.0	0.0	0.0	0.0	0.0	0.0
Position_1	15	22	22.0	0.3666666666666666	0.0061111111111111	0.1264539068120588	101360.99999999993	64960.99999999992	1238.018036627017	1242.0	1148.0	1209.0	1273.0	1317.0	2161.635195941216	2.8771364457977584	1385.3650216901694	1.8439208438696155	1267.744068248467	1268.0	1200.0	1240.0	1295.0	1335.0	2159.0	1314.4007142857142	1300.0	714.0	1077.0	1202.0	1407.0	1619.0	1840161.0	0.0	0.0	0.0	0.0	0.0	0.0	0.0	0.0	0.0	0.0	0.0	0.0	0.0	0.0	0.0	0.0
Position_1	17	22	22.0	0.3666666666666666	0.0061111111111111	0.1446337908023736	100757.9999999999	47587.9999999999	1238.018036627017	1242.0	1148.0	1209.0	1273.0	1317.0	1304.4019388059094	1.7361589805506654	616.0689916820058	0.8199878279287498	1267.744068248467	1268.0	1200.0	1240.0	1295.0	1335.0	2074.0	1291.2704156479217	1280.0	496.0	1001.0	1194.0	1392.0	1600.0	2640648.0	0.0	0.0	0.0	0.0	0.0	0.0	0.0	0.0	0.0	0.0	0.0	0.0	0.0	0.0	0.0	0.0
Position_1	19	22	22.0	0.3666666666666666	0.0061111111111111	0.1739222074352752	224852.00000000003	177194.00000000003	1238.018036627017	1242.0	1148.0	1209.0	1273.0	1317.0	3209.232213849319	4.271488076633443	2529.026617067299	3.3661344273165743	1267.744068248467	1268.0	1200.0	1240.0	1295.0	1335.0	2099.0	1364.6688488816148	1310.0	643.0	1070.0	1213.0	1477.0	1871.8	2501438.0	0.0	0.0	0.0	0.0	0.0	0.0	0.0	0.0	0.0	0.0	0.0	0.0	0.0	0.0	0.0	0.0
Position_1	22	22	22.0	0.3666666666666666	0.0061111111111111	0.1572778411740759	106771.00000000016	65353.000000000175	1238.018036627017	1242.0	1148.0	1209.0	1273.0	1317.0	1989.586814008432	2.648140049445223	1217.7975953760215	1.6208885994454847	1267.744068248467	1268.0	1200.0	1240.0	1295.0	1335.0	2109.0	1309.0251098556184	1266.0	610.0	1036.0	1189.0	1422.0	1676.4	2085277.0	0.0	0.0	0.0	0.0	0.0	0.0	0.0	0.0	0.0	0.0	0.0	0.0	0.0	0.0	0.0	0.0
Position_1	24	22	22.0	0.3666666666666666	0.0061111111111111	0.1486119760385895	22806.000000000087	-19495.99999999992	1238.018036627017	1242.0	1148.0	1209.0	1273.0	1317.0	428.9263142542208	0.5709009242723678	-366.673130873464	-0.4880419371925805	1267.744068248467	1268.0	1200.0	1240.0	1295.0	1335.0	1820.0	1256.0172095881992	1256.0	665.0	913.3	1167.5	1363.5	1575.0	2043540.0	0.0	0.0	0.0	0.0	0.0	0.0	0.0	0.0	0.0	0.0	0.0	0.0	0.0	0.0	0.0	0.0
Position_1	25	22	22.0	0.3666666666666666	0.0061111111111111	0.1612358200323515	94522.0	56198.00000000002	1238.018036627017	1242.0	1148.0	1209.0	1273.0	1317.0	1835.8123884927784	2.4434662890838874	1091.481185422623	1.4527614577975112	1267.744068248467	1268.0	1200.0	1240.0	1295.0	1335.0	2038.0	1306.1261872455902	1302.0	704.0	937.0	1191.0	1423.0	1671.0	1925230.0	0.0	0.0	0.0	0.0	0.0	0.0	0.0	0.0	0.0	0.0	0.0	0.0	0.0	0.0	0.0	0.0
Position_1	26	22	22.0	0.3666666666666666	0.0061111111111111	0.1450130697393287	55628.00000000005	3368.000000000054	1238.018036627017	1242.0	1148.0	1209.0	1273.0	1317.0	741.4465956230423	0.9868654187742693	44.89092065252111	0.0597498153885055	1267.744068248467	1268.0	1200.0	1240.0	1295.0	1335.0	1928.0	1269.6756218905473	1264.0	519.0	963.8	1179.0	1354.0	1603.0	2552048.0	0.0	0.0	0.0	0.0	0.0	0.0	0.0	0.0	0.0	0.0	0.0	0.0	0.0	0.0	0.0	0.0
Position_1	28	22	22.0	0.3666666666666666	0.0061111111111111	0.1339261159773513	111378.0000000001	73912.0000000001	1238.018036627017	1242.0	1148.0	1209.0	1273.0	1317.0	2274.163671249719	3.026911846433376	1509.1668486542164	2.008701075558762	1267.744068248467	1268.0	1200.0	1240.0	1295.0	1335.0	1910.0	1319.292158223456	1306.0	687.0	1043.0	1217.0	1424.0	1630.0	1901100.0	0.0	0.0	0.0	0.0	0.0	0.0	0.0	0.0	0.0	0.0	0.0	0.0	0.0	0.0	0.0	0.0
Position_1	29	22	22.0	0.3666666666666666	0.0061111111111111	0.171757280719567	91786.0	47767.99999999999	1238.018036627017	1242.0	1148.0	1209.0	1273.0	1317.0	1498.277578088529	1.994207456435832	779.7455314550459	1.037841302366666	1267.744068248467	1268.0	1200.0	1240.0	1295.0	1335.0	2103.0	1296.2150029533373	1285.0	644.0	898.0	1185.0	1403.0	1704.0	2194492.0	0.0	0.0	0.0	0.0	0.0	0.0	0.0	0.0	0.0	0.0	0.0	0.0	0.0	0.0	0.0	0.0
Position_1	31	22	22.0	0.3666666666666666	0.0061111111111111	0.1889242643064186	119250.0	74972.00000000001	1238.018036627017	1242.0	1148.0	1209.0	1273.0	1317.0	1921.3203487442947	2.557277384178656	1207.9264501975451	1.6077501052129326	1267.744068248467	1268.0	1200.0	1240.0	1295.0	1335.0	2022.0	1312.0234879624193	1283.0	572.0	923.0	1173.0	1432.0	1790.0	2234376.0	0.0	0.0	0.0	0.0	0.0	0.0	0.0	0.0	0.0	0.0	0.0	0.0	0.0	0.0	0.0	0.0
Position_1	33	22	22.0	0.3666666666666666	0.0061111111111111	0.19745222377038	68507.99999999987	26725.99999999987	1238.018036627017	1242.0	1148.0	1209.0	1273.0	1317.0	1265.7049729721648	1.6846533190259514	493.7705247219883	0.6572085684049664	1267.744068248467	1268.0	1200.0	1240.0	1295.0	1335.0	2064.0	1284.6309894212818	1262.0	652.0	846.3	1143.0	1433.5	1721.6999999999998	2064402.0	0.0	0.0	0.0	0.0	0.0	0.0	0.0	0.0	0.0	0.0	0.0	0.0	0.0	0.0	0.0	0.0
Position_1	34	22	22.0	0.3666666666666666	0.0061111111111111	0.1510962204202913	129720.99999999996	98988.99999999996	1238.018036627017	1242.0	1148.0	1209.0	1273.0	1317.0	3834.446099559349	5.1036477585134925	2926.0334483181623	3.894550519711474	1267.744068248467	1268.0	1200.0	1240.0	1295.0	1335.0	1870.0	1351.7470389170896	1333.0	744.0	1029.1	1227.0	1468.75	1755.0	1597765.0	0.0	0.0	0.0	0.0	0.0	0.0	0.0	0.0	0.0	0.0	0.0	0.0	0.0	0.0	0.0	0.0
Position_1	35	22	22.0	0.3666666666666666	0.0061111111111111	0.1696891530511638	80920.00000000013	42544.00000000013	1238.018036627017	1242.0	1148.0	1209.0	1273.0	1317.0	1670.6253757565778	2.223602375132005	878.3376913765193	1.169067467222147	1267.744068248467	1268.0	1200.0	1240.0	1295.0	1335.0	2141.0	1296.8238482384825	1285.0	682.0	928.25	1181.75	1422.0	1657.25	1914112.0	0.0	0.0	0.0	0.0	0.0	0.0	0.0	0.0	0.0	0.0	0.0	0.0	0.0	0.0	0.0	0.0
Position_1	38	22	22.0	0.3666666666666666	0.0061111111111111	0.1800914864801145	163115.99999999988	128483.99999999988	1238.018036627017	1242.0	1148.0	1209.0	1273.0	1317.0	3734.577239876605	4.970722306275761	2941.669867384595	3.915362593488896	1267.744068248467	1268.0	1200.0	1240.0	1295.0	1335.0	2040.0	1364.4594594594594	1308.5	673.0	989.55	1210.0	1514.5	1847.45	1817460.0	0.0	0.0	0.0	0.0	0.0	0.0	0.0	0.0	0.0	0.0	0.0	0.0	0.0	0.0	0.0	0.0
Position_1	39	22	22.0	0.3666666666666666	0.0061111111111111	0.1492014923563519	-658.9999999998747	-43948.99999999988	1238.018036627017	1242.0	1148.0	1209.0	1273.0	1317.0	-11.945496053247084	-0.0158994552468718	-796.6503885345288	-1.060341667139458	1267.744068248467	1268.0	1200.0	1240.0	1295.0	1335.0	1892.0	1241.6042042042045	1243.0	729.0	898.2	1143.0	1347.0	1543.6	2067271.0	0.0	0.0	0.0	0.0	0.0	0.0	0.0	0.0	0.0	0.0	0.0	0.0	0.0	0.0	0.0	0.0
Position_1	40	22	22.0	0.3666666666666666	0.0061111111111111	0.1367488795134785	82194.0000000001	40672.0000000001	1238.018036627017	1242.0	1148.0	1209.0	1273.0	1317.0	1449.55620440293	1.9293593080602995	717.2828910319006	0.9547035279634596	1267.744068248467	1268.0	1200.0	1240.0	1295.0	1335.0	2058.0	1293.4677520350658	1277.0	547.0	1028.0	1201.0	1380.0	1580.3999999999996	2065668.0	0.0	0.0	0.0	0.0	0.0	0.0	0.0	0.0	0.0	0.0	0.0	0.0	0.0	0.0	0.0	0.0
Position_1	44	22	22.0	0.3666666666666666	0.0061111111111111	0.157288856781578	40807.00000000006	7215.000000000055	1238.018036627017	1242.0	1148.0	1209.0	1273.0	1317.0	1045.7492616840375	1.3918922673014542	184.8967315178861	0.2460975496503064	1267.744068248467	1268.0	1200.0	1240.0	1295.0	1335.0	1918.0	1273.5843653250774	1271.5	585.0	956.75	1153.0	1388.0	1642.35	1645471.0	0.0	0.0	0.0	0.0	0.0	0.0	0.0	0.0	0.0	0.0	0.0	0.0	0.0	0.0	0.0	0.0
Position_1	45	22	22.0	0.3666666666666666	0.0061111111111111	0.1760379756478384	107697.00000000016	65005.000000000175	1238.018036627017	1242.0	1148.0	1209.0	1273.0	1317.0	1897.3320778094385	2.5253489955643627	1145.2136245021002	1.5242793342122951	1267.744068248467	1268.0	1200.0	1240.0	1295.0	1335.0	1975.0	1307.5889159561511	1279.0	585.0	944.05	1178.25	1438.0	1712.7999999999993	2147061.0	0.0	0.0	0.0	0.0	0.0	0.0	0.0	0.0	0.0	0.0	0.0	0.0	0.0	0.0	0.0	0.0
Position_1	46	22	22.0	0.3666666666666666	0.0061111111111111	0.1600129449444268	74437.00000000012	46903.00000000012	1238.018036627017	1242.0	1148.0	1209.0	1273.0	1317.0	2418.752264820091	3.219359264475541	1524.0638053233852	2.0285289248854257	1267.744068248467	1268.0	1200.0	1240.0	1295.0	1335.0	2186.0	1312.2898961284232	1296.0	729.0	964.9	1188.5	1449.0	1610.1999999999998	1389715.0	0.0	0.0	0.0	0.0	0.0	0.0	0.0	0.0	0.0	0.0	0.0	0.0	0.0	0.0	0.0	0.0
Position_1	49	22	22.0	0.3666666666666666	0.0061111111111111	0.1726986498229092	126341.99999999996	95661.99999999996	1238.018036627017	1242.0	1148.0	1209.0	1273.0	1317.0	3521.7025156034947	4.687386048268252	2666.5171205748006	3.54913428748506	1267.744068248467	1268.0	1200.0	1240.0	1295.0	1335.0	2014.0	1349.0694915254237	1298.5	644.0	993.85	1202.0	1494.0	1792.05	1591902.0	0.0	0.0	0.0	0.0	0.0	0.0	0.0	0.0	0.0	0.0	0.0	0.0	0.0	0.0	0.0	0.0
Position_1	53	22	22.0	0.3666666666666666	0.0061111111111111	0.1719177578882223	70162.99999999999	45800.99999999998	1238.018036627017	1242.0	1148.0	1209.0	1273.0	1317.0	2889.5799817006264	3.8460309556435335	1886.2598911373568	2.510611915103821	1267.744068248467	1268.0	1200.0	1240.0	1295.0	1335.0	1916.0	1316.880469583778	1290.0	621.0	973.8	1187.0	1444.0	1745.4	1233917.0	0.0	0.0	0.0	0.0	0.0	0.0	0.0	0.0	0.0	0.0	0.0	0.0	0.0	0.0	0.0	0.0
Position_1	54	22	22.0	0.3666666666666666	0.0061111111111111	0.1545105008687552	-20416.999999999985	-32844.999999999985	1238.018036627017	1242.0	1148.0	1209.0	1273.0	1317.0	-2122.798849708612	-2.8254452689621616	-3414.9644031287344	-4.545317620564345	1267.744068248467	1268.0	1200.0	1240.0	1295.0	1335.0	1577.0	1199.2866108786611	1231.0	721.0	828.25	1105.0	1328.0	1448.15	573259.0	0.0	0.0	0.0	0.0	0.0	0.0	0.0	0.0	0.0	0.0	0.0	0.0	0.0	0.0	0.0	0.0
Position_1	55	22	22.0	0.3666666666666666	0.0061111111111111	0.1372732856883519	79336.0	55286.0	1238.018036627017	1242.0	1148.0	1209.0	1273.0	1317.0	2954.774355722552	3.932804667466717	2059.060893295314	2.740610048976063	1267.744068248467	1268.0	1200.0	1240.0	1295.0	1335.0	2126.0	1327.7686486486489	1318.0	779.0	1045.0	1231.0	1401.0	1643.9999999999998	1228186.0	0.0	0.0	0.0	0.0	0.0	0.0	0.0	0.0	0.0	0.0	0.0	0.0	0.0	0.0	0.0	0.0
Position_1	58	22	22.0	0.3666666666666666	0.0061111111111111	0.1328660022507021	6802.999999999965	-11527.000000000036	1238.018036627017	1242.0	1148.0	1209.0	1273.0	1317.0	381.61070030427646	0.507923842104992	-646.6009910932573	-0.8606259191451257	1267.744068248467	1268.0	1200.0	1240.0	1295.0	1335.0	1658.0	1251.6496453900709	1278.0	710.0	915.8	1151.0	1366.0	1485.0	882413.0	0.0	0.0	0.0	0.0	0.0	0.0	0.0	0.0	0.0	0.0	0.0	0.0	0.0	0.0	0.0	0.0
Position_1	59	22	22.0	0.3666666666666666	0.0061111111111111	0.1536892283550057	94304.0000000001	67992.0000000001	1238.018036627017	1242.0	1148.0	1209.0	1273.0	1317.0	3135.165774381255	4.17290564570145	2260.4151608810907	3.0086125791327314	1267.744068248467	1268.0	1200.0	1240.0	1295.0	1335.0	1953.0	1335.1857707509882	1290.0	797.0	1069.55	1201.75	1430.0	1771.35	1351208.0	0.0	0.0	0.0	0.0	0.0	0.0	0.0	0.0	0.0	0.0	0.0	0.0	0.0	0.0	0.0	0.0
Position_1	62	22	22.0	0.3666666666666666	0.0061111111111111	0.1125251328412684	30542.99999999998	14058.99999999998	1238.018036627017	1242.0	1148.0	1209.0	1273.0	1317.0	1981.661167480395	2.6375910139164054	912.1623400977916	1.2140880746701606	1267.744068248467	1268.0	1200.0	1240.0	1295.0	1335.0	1794.0	1290.1750788643533	1271.5	925.0	1062.3	1206.5	1369.75	1567.75	817971.0	0.0	0.0	0.0	0.0	0.0	0.0	0.0	0.0	0.0	0.0	0.0	0.0	0.0	0.0	0.0	0.0
Position_1	63	22	22.0	0.3666666666666666	0.0061111111111111	0.137978933733515	-2463.000000000025	-8209.000000000025	1238.018036627017	1242.0	1148.0	1209.0	1273.0	1317.0	-807.088216148983	-1.0742344156942962	-2689.9663688050973	-3.580345236879584	1267.744068248467	1268.0	1200.0	1240.0	1295.0	1335.0	1584.0	1230.8552036199094	1249.0	750.0	885.0	1160.0	1333.0	1499.0	272019.0	0.0	0.0	0.0	0.0	0.0	0.0	0.0	0.0	0.0	0.0	0.0	0.0	0.0	0.0	0.0	0.0
Position_1	64	22	22.0	0.3666666666666666	0.0061111111111111	0.1100041677705736	44238.00000000002	36568.00000000002	1238.018036627017	1242.0	1148.0	1209.0	1273.0	1317.0	9286.761499015833	12.360679555190076	7676.619523848524	10.217580586242386	1267.744068248467	1268.0	1200.0	1240.0	1295.0	1335.0	1777.0	1391.9593220338984	1398.0	1005.0	1111.8	1289.0	1492.0	1648.6	410628.0	0.0	0.0	0.0	0.0	0.0	0.0	0.0	0.0	0.0	0.0	0.0	0.0	0.0	0.0	0.0	0.0
Position_1	1	23	23.0	0.3833333333333333	0.0063888888888888	0.172924003271272	128566.00000000004	70390.00000000004	1236.8190388777643	1241.0	1148.0	1207.0	1271.0	1316.0	1076.9532845376357	1.433424821719593	589.6328865999113	0.784801372064482	1265.8143161823514	1265.0	1199.0	1239.0	1293.0	1333.0	2775.0	1294.0387788778878	1249.0	624.0	1046.0	1182.0	1350.0	1706.5499999999995	3136750.0	0.0	0.0	0.0	0.0	0.0	0.0	0.0	0.0	0.0	0.0	0.0	0.0	0.0	0.0	0.0	0.0
Position_1	2	23	23.0	0.3833333333333333	0.0063888888888888	0.1610685811147817	167706.9999999999	112386.99999999993	1236.8190388777643	1241.0	1148.0	1207.0	1271.0	1316.0	1580.5169682884714	2.103668084791955	1059.1660486147648	1.409750010706252	1265.8143161823514	1265.0	1199.0	1239.0	1293.0	1333.0	2393.0	1313.7579175704989	1312.0	737.0	960.2	1188.0	1426.0	1629.5999999999997	3028212.0	0.0	0.0	0.0	0.0	0.0	0.0	0.0	0.0	0.0	0.0	0.0	0.0	0.0	0.0	0.0	0.0
Position_1	3	23	23.0	0.3833333333333333	0.0063888888888888	0.1428740452282855	183949.9999999998	132973.9999999998	1236.8190388777643	1241.0	1148.0	1207.0	1271.0	1316.0	2078.7023015938853	2.766752763421461	1502.6548510581415	2.0000336067583864	1265.8143161823514	1265.0	1199.0	1239.0	1293.0	1333.0	2084.0	1327.605461393597	1294.0	648.0	1096.15	1207.0	1413.0	1721.0	2819834.0	0.0	0.0	0.0	0.0	0.0	0.0	0.0	0.0	0.0	0.0	0.0	0.0	0.0	0.0	0.0	0.0
Position_1	4	23	23.0	0.3833333333333333	0.0063888888888888	0.1657018901538922	106603.99999999978	50827.99999999979	1236.8190388777643	1241.0	1148.0	1207.0	1271.0	1316.0	1004.1171719418192	1.3364799558545617	478.7556528409692	0.63722377393133	1265.8143161823514	1265.0	1199.0	1239.0	1293.0	1333.0	2057.0	1286.8709122203095	1263.5	625.0	979.0	1148.0	1417.0	1673.85	2990688.0	0.0	0.0	0.0	0.0	0.0	0.0	0.0	0.0	0.0	0.0	0.0	0.0	0.0	0.0	0.0	0.0
Position_1	5	23	23.0	0.3833333333333333	0.0063888888888888	0.165566051162441	77394.0000000002	27066.00000000021	1236.8190388777643	1241.0	1148.0	1207.0	1271.0	1316.0	914.4219211794868	1.2170955770898968	319.78892057064	0.4256390532795219	1265.8143161823514	1265.0	1199.0	1239.0	1293.0	1333.0	2046.0	1277.9070100143065	1244.0	591.0	991.8	1154.0	1370.0	1718.3999999999996	2679771.0	0.0	0.0	0.0	0.0	0.0	0.0	0.0	0.0	0.0	0.0	0.0	0.0	0.0	0.0	0.0	0.0
Position_1	7	23	23.0	0.3833333333333333	0.0063888888888888	0.1363626712405319	107925.00000000022	59877.00000000022	1236.8190388777643	1241.0	1148.0	1207.0	1271.0	1316.0	1439.4500565054148	1.9159080252087068	798.6096922249234	1.062949500351373	1265.8143161823514	1265.0	1199.0	1239.0	1293.0	1333.0	2066.0	1294.9085914085915	1267.5	706.0	1023.0	1188.0	1393.0	1621.8499999999997	2592407.0	0.0	0.0	0.0	0.0	0.0	0.0	0.0	0.0	0.0	0.0	0.0	0.0	0.0	0.0	0.0	0.0
Position_1	9	23	23.0	0.3833333333333333	0.0063888888888888	0.172856154132385	207640.0	158799.99999999994	1236.8190388777643	1241.0	1148.0	1207.0	1271.0	1316.0	2540.5535003666805	3.381476708988052	1942.977730004955	2.586103358636595	1265.8143161823514	1265.0	1199.0	1239.0	1293.0	1333.0	2058.0	1343.034398034398	1282.0	675.0	1044.0	1191.0	1467.0	1821.0	2733075.0	0.0	0.0	0.0	0.0	0.0	0.0	0.0	0.0	0.0	0.0	0.0	0.0	0.0	0.0	0.0	0.0
Position_1	11	23	23.0	0.3833333333333333	0.0063888888888888	0.1743703254921009	106831.9999999999	66271.9999999999	1236.8190388777643	1241.0	1148.0	1207.0	1271.0	1316.0	1590.7337934362486	2.117266679063647	986.7933761289408	1.3134219836276202	1265.8143161823514	1265.0	1199.0	1239.0	1293.0	1333.0	2176.0	1304.214201183432	1254.0	625.0	1030.35	1167.25	1391.0	1782.55	2204122.0	0.0	0.0	0.0	0.0	0.0	0.0	0.0	0.0	0.0	0.0	0.0	0.0	0.0	0.0	0.0	0.0
Position_1	13	23	23.0	0.3833333333333333	0.0063888888888888	0.1552596155351948	57358.00000000008	17686.00000000008	1236.8190388777643	1241.0	1148.0	1207.0	1271.0	1316.0	1050.2692707662172	1.3979083993898351	323.84431679576306	0.4310367856551606	1265.8143161823514	1265.0	1199.0	1239.0	1293.0	1333.0	2051.0	1275.6993345432547	1253.0	620.0	986.6	1164.0	1367.0	1669.999999999999	2108731.0	0.0	0.0	0.0	0.0	0.0	0.0	0.0	0.0	0.0	0.0	0.0	0.0	0.0	0.0	0.0	0.0
Position_1	15	23	23.0	0.3833333333333333	0.0063888888888888	0.1511948473898272	87003.00000000009	47067.00000000009	1236.8190388777643	1241.0	1148.0	1207.0	1271.0	1316.0	1404.287119065648	1.8691061554763773	759.6931350995127	1.0111515628174514	1265.8143161823514	1265.0	1199.0	1239.0	1293.0	1333.0	2053.0	1293.2854567307693	1289.0	596.0	1002.0	1176.0	1389.0	1630.85	2152027.0	0.0	0.0	0.0	0.0	0.0	0.0	0.0	0.0	0.0	0.0	0.0	0.0	0.0	0.0	0.0	0.0
Position_1	17	23	23.0	0.3833333333333333	0.0063888888888888	0.1157318125540685	118380.99999999993	73140.99999999991	1236.8190388777643	1241.0	1148.0	1207.0	1271.0	1316.0	1840.332582704492	2.449482667579678	1137.038590919059	1.5133983645132678	1265.8143161823514	1265.0	1199.0	1239.0	1293.0	1333.0	1888.0	1303.8015915119363	1300.0	679.0	1075.0	1220.0	1389.0	1542.8	2457666.0	0.0	0.0	0.0	0.0	0.0	0.0	0.0	0.0	0.0	0.0	0.0	0.0	0.0	0.0	0.0	0.0
Position_1	19	23	23.0	0.3833333333333333	0.0063888888888888	0.1676256767439875	224227.0000000001	180427.0000000001	1236.8190388777643	1241.0	1148.0	1207.0	1271.0	1316.0	3164.086534804106	4.211399177824265	2546.0209574007613	3.388753894300413	1265.8143161823514	1265.0	1199.0	1239.0	1293.0	1333.0	2052.0	1363.8641095890412	1309.0	672.0	1083.0	1213.0	1468.0	1843.6	2489052.0	0.0	0.0	0.0	0.0	0.0	0.0	0.0	0.0	0.0	0.0	0.0	0.0	0.0	0.0	0.0	0.0
Position_1	22	23	23.0	0.3833333333333333	0.0063888888888888	0.1164579840897266	116870.99999999984	79406.99999999985	1236.8190388777643	1241.0	1148.0	1207.0	1271.0	1316.0	2191.9191723827	2.9174444184413724	1489.280708827621	1.9822326234495635	1265.8143161823514	1265.0	1199.0	1239.0	1293.0	1333.0	1958.0	1315.8693145419602	1288.0	829.0	1120.0	1214.0	1391.0	1593.0	2054072.0	0.0	0.0	0.0	0.0	0.0	0.0	0.0	0.0	0.0	0.0	0.0	0.0	0.0	0.0	0.0	0.0
Position_1	24	23	23.0	0.3833333333333333	0.0063888888888888	0.1435771442897055	45768.999999999854	6216.999999999855	1236.8190388777643	1241.0	1148.0	1207.0	1271.0	1316.0	822.2890587131975	1.0944667371472658	111.69505730996626	0.148666121279565	1265.8143161823514	1265.0	1199.0	1239.0	1293.0	1333.0	1853.0	1268.7724514563106	1259.0	645.0	964.05	1164.0	1371.0	1597.0	2090937.0	0.0	0.0	0.0	0.0	0.0	0.0	0.0	0.0	0.0	0.0	0.0	0.0	0.0	0.0	0.0	0.0
Position_1	25	23	23.0	0.3833333333333333	0.0063888888888888	0.1654316279868919	94506.0000000001	59226.0000000001	1236.8190388777643	1241.0	1148.0	1207.0	1271.0	1316.0	1872.252482276568	2.491968053910111	1173.3225987271924	1.561692378905893	1265.8143161823514	1265.0	1199.0	1239.0	1293.0	1333.0	1973.0	1305.2897959183674	1283.5	690.0	936.8	1184.0	1417.75	1722.55	1918776.0	0.0	0.0	0.0	0.0	0.0	0.0	0.0	0.0	0.0	0.0	0.0	0.0	0.0	0.0	0.0	0.0
Position_1	26	23	23.0	0.3833333333333333	0.0063888888888888	0.1426695757448652	82029.99999999997	36309.99999999997	1236.8190388777643	1241.0	1148.0	1207.0	1271.0	1316.0	1203.6370237438923	1.6020408786031206	532.7814254801989	0.7091320773141446	1265.8143161823514	1265.0	1199.0	1239.0	1293.0	1333.0	2052.0	1284.0603674540682	1273.0	617.0	1012.8	1186.0	1372.0	1583.1999999999998	2446135.0	0.0	0.0	0.0	0.0	0.0	0.0	0.0	0.0	0.0	0.0	0.0	0.0	0.0	0.0	0.0	0.0
Position_1	28	23	23.0	0.3833333333333333	0.0063888888888888	0.1304953235044087	105771.99999999996	68547.99999999997	1236.8190388777643	1241.0	1148.0	1207.0	1271.0	1316.0	1884.4493704553329	2.508202112076048	1221.2611602879035	1.6254986043431996	1265.8143161823514	1265.0	1199.0	1239.0	1293.0	1333.0	1849.0	1309.1960025789813	1300.0	592.0	1058.5	1210.0	1402.0	1604.0	2030563.0	0.0	0.0	0.0	0.0	0.0	0.0	0.0	0.0	0.0	0.0	0.0	0.0	0.0	0.0	0.0	0.0
Position_1	29	23	23.0	0.3833333333333333	0.0063888888888888	0.1570704513397062	85759.99999999997	46471.99999999997	1236.8190388777643	1241.0	1148.0	1207.0	1271.0	1316.0	1515.0327621735762	2.016508606453029	820.9725107711101	1.0927144118363477	1265.8143161823514	1265.0	1199.0	1239.0	1293.0	1333.0	1994.0	1293.3885155772757	1268.0	636.0	969.8	1189.0	1402.0	1658.1999999999998	2117277.0	0.0	0.0	0.0	0.0	0.0	0.0	0.0	0.0	0.0	0.0	0.0	0.0	0.0	0.0	0.0	0.0
Position_1	31	23	23.0	0.3833333333333333	0.0063888888888888	0.1738680049242045	134722.00000000012	96874.00000000012	1236.8190388777643	1241.0	1148.0	1207.0	1271.0	1316.0	2344.469905294416	3.120489443946867	1685.8284289536325	2.243837638937285	1265.8143161823514	1265.0	1199.0	1239.0	1293.0	1333.0	2003.0	1326.429296131896	1291.0	689.0	991.0	1188.0	1446.0	1789.1999999999998	2091779.0	0.0	0.0	0.0	0.0	0.0	0.0	0.0	0.0	0.0	0.0	0.0	0.0	0.0	0.0	0.0	0.0
Position_1	33	23	23.0	0.3833333333333333	0.0063888888888888	0.1779754093171474	48492.00000000017	10188.000000000167	1236.8190388777643	1241.0	1148.0	1207.0	1271.0	1316.0	881.4358723700108	1.1731911461244844	185.1866012477478	0.2464833662607523	1265.8143161823514	1265.0	1199.0	1239.0	1293.0	1333.0	1953.0	1271.3834586466166	1258.0	655.0	870.5	1146.0	1402.0	1678.0	2029128.0	0.0	0.0	0.0	0.0	0.0	0.0	0.0	0.0	0.0	0.0	0.0	0.0	0.0	0.0	0.0	0.0
Position_1	34	23	23.0	0.3833333333333333	0.0063888888888888	0.1592307608092187	47449.00000000009	18433.000000000087	1236.8190388777643	1241.0	1148.0	1207.0	1271.0	1316.0	1344.7147289751736	1.7898153042659557	522.3951315981252	0.6953079201571046	1265.8143161823514	1265.0	1199.0	1239.0	1293.0	1333.0	1836.0	1280.2464846980977	1282.0	724.0	911.4	1150.0	1411.0	1618.0	1547818.0	0.0	0.0	0.0	0.0	0.0	0.0	0.0	0.0	0.0	0.0	0.0	0.0	0.0	0.0	0.0	0.0
Position_1	35	23	23.0	0.3833333333333333	0.0063888888888888	0.1797714297980602	74927.00000000015	33671.00000000014	1236.8190388777643	1241.0	1148.0	1207.0	1271.0	1316.0	1172.5442847724175	1.5606564430320875	526.9227196147203	0.7013341398071928	1265.8143161823514	1265.0	1199.0	1239.0	1293.0	1333.0	2022.0	1284.587550901687	1264.0	702.0	893.5	1161.5	1414.5	1680.0	2208206.0	0.0	0.0	0.0	0.0	0.0	0.0	0.0	0.0	0.0	0.0	0.0	0.0	0.0	0.0	0.0	0.0
Position_1	38	23	23.0	0.3833333333333333	0.0063888888888888	0.1692501056348138	166224.99999999985	131208.99999999985	1236.8190388777643	1241.0	1148.0	1207.0	1271.0	1316.0	3337.4622473357213	4.442162251203845	2634.4116950559337	3.506401966119447	1265.8143161823514	1265.0	1199.0	1239.0	1293.0	1333.0	2008.0	1354.9307745030842	1309.0	743.0	1006.9	1211.5	1478.5	1819.0	1976844.0	0.0	0.0	0.0	0.0	0.0	0.0	0.0	0.0	0.0	0.0	0.0	0.0	0.0	0.0	0.0	0.0
Position_1	39	23	23.0	0.3833333333333333	0.0063888888888888	0.1453414371349156	-22495.000000000164	-66439.00000000016	1236.8190388777643	1241.0	1148.0	1207.0	1271.0	1316.0	-369.112182917262	-0.4912883154628757	-1090.1731193971927	-1.4510204219176634	1265.8143161823514	1265.0	1199.0	1239.0	1293.0	1333.0	1876.0	1228.7143637356637	1234.0	708.0	905.0	1129.0	1332.0	1513.0	2249776.0	0.0	0.0	0.0	0.0	0.0	0.0	0.0	0.0	0.0	0.0	0.0	0.0	0.0	0.0	0.0	0.0
Position_1	40	23	23.0	0.3833333333333333	0.0063888888888888	0.1494451246690265	54865.99999999994	17017.999999999945	1236.8190388777643	1241.0	1148.0	1207.0	1271.0	1316.0	1047.000635058241	1.3935578452625186	324.75224742866453	0.4322452413275524	1265.8143161823514	1265.0	1199.0	1239.0	1293.0	1333.0	2107.0	1275.7913760304375	1259.0	560.0	994.6	1179.0	1363.0	1606.5999999999997	2011923.0	0.0	0.0	0.0	0.0	0.0	0.0	0.0	0.0	0.0	0.0	0.0	0.0	0.0	0.0	0.0	0.0
Position_1	44	23	23.0	0.3833333333333333	0.0063888888888888	0.2042318138809478	30503.0	-5593.0	1236.8190388777643	1241.0	1148.0	1207.0	1271.0	1316.0	620.5801363352373	0.8259921614622008	-113.78896182418065	-0.1514531081879844	1265.8143161823514	1265.0	1199.0	1239.0	1293.0	1333.0	1933.0	1261.28125	1252.0	654.0	817.45	1104.0	1402.5	1749.0	1896967.0	0.0	0.0	0.0	0.0	0.0	0.0	0.0	0.0	0.0	0.0	0.0	0.0	0.0	0.0	0.0	0.0
Position_1	45	23	23.0	0.3833333333333333	0.0063888888888888	0.1796939289725478	89694.99999999987	46806.99999999988	1236.8190388777643	1241.0	1148.0	1207.0	1271.0	1316.0	1422.078325874758	1.8927862517393024	742.1062511758705	0.9877434203150836	1265.8143161823514	1265.0	1199.0	1239.0	1293.0	1333.0	2114.0	1291.1930609960827	1280.0	552.0	934.0	1161.0	1407.5	1714.6999999999998	2307362.0	0.0	0.0	0.0	0.0	0.0	0.0	0.0	0.0	0.0	0.0	0.0	0.0	0.0	0.0	0.0	0.0
Position_1	46	23	23.0	0.3833333333333333	0.0063888888888888	0.1429517170457802	71156.0	41708.0	1236.8190388777643	1241.0	1148.0	1207.0	1271.0	1316.0	1983.7196892579177	2.640330906402289	1162.7548035242178	1.5476266434907338	1265.8143161823514	1265.0	1199.0	1239.0	1293.0	1333.0	1839.0	1298.9918500407498	1285.0	656.0	1000.3	1198.0	1415.5	1611.0	1593863.0	0.0	0.0	0.0	0.0	0.0	0.0	0.0	0.0	0.0	0.0	0.0	0.0	0.0	0.0	0.0	0.0
Position_1	49	23	23.0	0.3833333333333333	0.0063888888888888	0.1720621202727851	141938.99999999994	115322.99999999994	1236.8190388777643	1241.0	1148.0	1207.0	1271.0	1316.0	4196.326303187759	5.585310309542906	3409.4430583738213	4.537968710695556	1265.8143161823514	1265.0	1199.0	1239.0	1293.0	1333.0	1938.0	1368.9882777276823	1335.0	672.0	1006.4	1213.0	1512.0	1804.6	1518208.0	0.0	0.0	0.0	0.0	0.0	0.0	0.0	0.0	0.0	0.0	0.0	0.0	0.0	0.0	0.0	0.0
Position_1	53	23	23.0	0.3833333333333333	0.0063888888888888	0.1851555634365128	55884.00000000007	28716.000000000065	1236.8190388777643	1241.0	1148.0	1207.0	1271.0	1316.0	1717.8777793685117	2.2864953243394885	882.7316998129381	1.1749158924510206	1265.8143161823514	1265.0	1199.0	1239.0	1293.0	1333.0	1980.0	1290.3674911660778	1268.0	512.0	881.1	1151.0	1442.25	1728.45	1460696.0	0.0	0.0	0.0	0.0	0.0	0.0	0.0	0.0	0.0	0.0	0.0	0.0	0.0	0.0	0.0	0.0
Position_1	54	23	23.0	0.3833333333333333	0.0063888888888888	0.1449604068712095	-2707.99999999994	-28723.99999999994	1236.8190388777643	1241.0	1148.0	1207.0	1271.0	1316.0	-80.2499358999527	-0.106812664682837	-851.2183008826765	-1.1329715584748423	1265.8143161823514	1265.0	1199.0	1239.0	1293.0	1333.0	1761.0	1238.5018450184502	1254.5	675.0	882.45	1150.0	1350.0	1519.6999999999998	1342536.0	0.0	0.0	0.0	0.0	0.0	0.0	0.0	0.0	0.0	0.0	0.0	0.0	0.0	0.0	0.0	0.0
Position_1	55	23	23.0	0.3833333333333333	0.0063888888888888	0.1441470811190949	79621.99999999996	53317.99999999996	1236.8190388777643	1241.0	1148.0	1207.0	1271.0	1316.0	2261.607796187526	3.0101999767255974	1514.4608836392767	2.015747436123877	1265.8143161823514	1265.0	1199.0	1239.0	1293.0	1333.0	2111.0	1313.647810218978	1314.0	707.0	987.0	1213.75	1413.0	1598.5	1439758.0	0.0	0.0	0.0	0.0	0.0	0.0	0.0	0.0	0.0	0.0	0.0	0.0	0.0	0.0	0.0	0.0
Position_1	58	23	23.0	0.3833333333333333	0.0063888888888888	0.1617448490101351	-30775.00000000013	-59191.00000000013	1236.8190388777643	1241.0	1148.0	1207.0	1271.0	1316.0	-831.1399578084577	-1.106247283843057	-1598.570438428605	-2.127697253548473	1265.8143161823514	1265.0	1199.0	1239.0	1293.0	1333.0	1808.0	1215.0076013513512	1231.0	695.0	834.15	1113.75	1327.0	1547.5499999999995	1438569.0	0.0	0.0	0.0	0.0	0.0	0.0	0.0	0.0	0.0	0.0	0.0	0.0	0.0	0.0	0.0	0.0
Position_1	59	23	23.0	0.3833333333333333	0.0063888888888888	0.1534761487791447	96557.00000000007	66437.00000000009	1236.8190388777643	1241.0	1148.0	1207.0	1271.0	1316.0	2580.1686908784027	3.434204527559154	1775.310617727234	2.362938432194948	1265.8143161823514	1265.0	1199.0	1239.0	1293.0	1333.0	1940.0	1317.9378486055778	1282.0	707.0	1042.0	1198.0	1409.0	1757.6	1654012.0	0.0	0.0	0.0	0.0	0.0	0.0	0.0	0.0	0.0	0.0	0.0	0.0	0.0	0.0	0.0	0.0
Position_1	62	23	23.0	0.3833333333333333	0.0063888888888888	0.1332839169955492	18381.000000000124	-8690.999999999874	1236.8190388777643	1241.0	1148.0	1207.0	1271.0	1316.0	521.3062731722546	0.693858649592271	-246.4867428398873	-0.32807385471989	1265.8143161823514	1265.0	1199.0	1239.0	1293.0	1333.0	1910.0	1257.2952127659576	1253.0	695.0	984.7	1164.5	1338.0	1538.9499999999996	1418229.0	0.0	0.0	0.0	0.0	0.0	0.0	0.0	0.0	0.0	0.0	0.0	0.0	0.0	0.0	0.0	0.0
Position_1	63	23	23.0	0.3833333333333333	0.0063888888888888	0.1632501681315664	-9752.999999999964	-22688.999999999967	1236.8190388777643	1241.0	1148.0	1207.0	1271.0	1316.0	-850.6726887055963	-1.1322453486671489	-1978.9718685575017	-2.634011557050034	1265.8143161823514	1265.0	1199.0	1239.0	1293.0	1333.0	1735.0	1222.9053803339518	1224.0	724.0	849.8	1116.0	1356.5	1551.3	659146.0	0.0	0.0	0.0	0.0	0.0	0.0	0.0	0.0	0.0	0.0	0.0	0.0	0.0	0.0	0.0	0.0
Position_1	64	23	23.0	0.3833333333333333	0.0063888888888888	0.1442070296750983	40888.99999999999	25336.999999999985	1236.8190388777643	1241.0	1148.0	1207.0	1271.0	1316.0	2617.65897838784	3.484104100234215	1622.0407820052503	2.1589362808489883	1265.8143161823514	1265.0	1199.0	1239.0	1293.0	1333.0	1804.0	1304.1003086419753	1307.0	788.0	983.7	1187.0	1424.5	1625.65	845057.0	0.0	0.0	0.0	0.0	0.0	0.0	0.0	0.0	0.0	0.0	0.0	0.0	0.0	0.0	0.0	0.0
Position_1	66	23	23.0	0.3833333333333333	0.0063888888888888	0.153062097860833	13348.999999999996	7468.999999999995	1236.8190388777643	1241.0	1148.0	1207.0	1271.0	1316.0	3703.317355186671	4.929115399753459	2072.0711158805334	2.75792665523699	1265.8143161823514	1265.0	1199.0	1239.0	1293.0	1333.0	1842.0	1295.4857142857145	1307.0	885.0	981.2	1145.0	1410.0	1687.3999999999992	317394.0	0.0	0.0	0.0	0.0	0.0	0.0	0.0	0.0	0.0	0.0	0.0	0.0	0.0	0.0	0.0	0.0
Position_1	67	23	23.0	0.3833333333333333	0.0063888888888888	0.1763829316593972	43855.99999999999	40447.99999999999	1236.8190388777643	1241.0	1148.0	1207.0	1271.0	1316.0	28732.77931007107	38.2433292617046	26499.987630740485	35.27148353651558	1265.8143161823514	1265.0	1199.0	1239.0	1293.0	1333.0	2127.0	1549.8450704225352	1519.5	1013.0	1152.05	1342.0	1723.5	2036.6	220078.0	0.0	0.0	0.0	0.0	0.0	0.0	0.0	0.0	0.0	0.0	0.0	0.0	0.0	0.0	0.0	0.0
Position_1	68	23	23.0	0.3833333333333333	0.0063888888888888	0.1612406905628592	-2042.9999999999868	-8618.999999999987	1236.8190388777643	1241.0	1148.0	1207.0	1271.0	1316.0	-519.8188196633854	-0.6918788489719659	-2193.009499108537	-2.9188956433134625	1265.8143161823514	1265.0	1199.0	1239.0	1293.0	1333.0	1692.0	1233.543795620438	1262.0	713.0	836.95	1134.5	1361.75	1549.35	337991.0	0.0	0.0	0.0	0.0	0.0	0.0	0.0	0.0	0.0	0.0	0.0	0.0	0.0	0.0	0.0	0.0
Position_1	69	23	23.0	0.3833333333333333	0.0063888888888888	0.1884359785137662	88263.99999999999	70047.99999999999	1236.8190388777643	1241.0	1148.0	1207.0	1271.0	1316.0	4377.207312161994	5.826062932487615	3473.83551393913	4.623675069052982	1265.8143161823514	1265.0	1199.0	1239.0	1293.0	1333.0	2131.0	1357.2898550724638	1342.0	673.0	962.6	1199.0	1502.5	1843.2	1030183.0	0.0	0.0	0.0	0.0	0.0	0.0	0.0	0.0	0.0	0.0	0.0	0.0	0.0	0.0	0.0	0.0
Position_1	70	23	23.0	0.3833333333333333	0.0063888888888888	0.1456321142844113	-44758.00000000002	-61102.00000000002	1236.8190388777643	1241.0	1148.0	1207.0	1271.0	1316.0	-2754.0052300502243	-3.665580961196848	-3759.668161368443	-5.004118322781397	1265.8143161823514	1265.0	1199.0	1239.0	1293.0	1333.0	1703.0	1175.2760646108663	1182.0	662.0	869.0	1060.0	1308.0	1427.0	800363.0	0.0	0.0	0.0	0.0	0.0	0.0	0.0	0.0	0.0	0.0	0.0	0.0	0.0	0.0	0.0	0.0
Position_1	1	24	24.0	0.4	0.0066666666666666	0.1695372361172471	69179.0000000001	-345.9999999999013	1236.6152864714488	1240.0	1146.0	1207.0	1271.0	1316.0	563.5180952033306	0.750042584715633	-2.8184457847077367	-0.0037513513394459	1267.2537989869368	1267.0	1202.0	1240.0	1295.0	1333.0	2539.0	1266.8656310679612	1234.0	644.0	992.7	1158.0	1346.0	1667.199999999999	3262179.0	0.0	0.0	0.0	0.0	0.0	0.0	0.0	0.0	0.0	0.0	0.0	0.0	0.0	0.0	0.0	0.0
Position_1	2	24	24.0	0.4	0.0066666666666666	0.1550324084484448	144553.0	77647.0	1236.6152864714488	1240.0	1146.0	1207.0	1271.0	1316.0	1290.5802505146385	1.7177623134349835	693.238360405596	0.9227002576998484	1267.2537989869368	1267.0	1202.0	1240.0	1295.0	1333.0	2444.0	1298.3345439870864	1289.0	644.0	1007.85	1169.0	1397.0	1648.15	3217273.0	0.0	0.0	0.0	0.0	0.0	0.0	0.0	0.0	0.0	0.0	0.0	0.0	0.0	0.0	0.0	0.0
Position_1	3	24	24.0	0.4	0.0066666666666666	0.1561388950535854	135150.0000000002	76452.00000000022	1236.6152864714488	1240.0	1146.0	1207.0	1271.0	1316.0	1467.5751601653028	1.9533425381800176	830.1816954861848	1.104971836692112	1267.2537989869368	1267.0	1202.0	1240.0	1295.0	1333.0	2037.0	1302.1665133394663	1276.0	600.0	1007.3	1177.0	1429.0	1657.35	2830910.0	0.0	0.0	0.0	0.0	0.0	0.0	0.0	0.0	0.0	0.0	0.0	0.0	0.0	0.0	0.0	0.0
Position_1	4	24	24.0	0.4	0.0066666666666666	0.1676202588538434	80664.00000000009	19212.00000000009	1236.6152864714488	1240.0	1146.0	1207.0	1271.0	1316.0	755.1204647221688	1.0050653385452066	179.8494293395116	0.2393795904508899	1267.2537989869368	1267.0	1202.0	1240.0	1295.0	1333.0	1994.0	1275.4411247803164	1250.5	605.0	998.0	1140.0	1381.25	1717.25	2902904.0	0.0	0.0	0.0	0.0	0.0	0.0	0.0	0.0	0.0	0.0	0.0	0.0	0.0	0.0	0.0	0.0
Position_1	5	24	24.0	0.4	0.0066666666666666	0.1873200759577927	91371.00000000016	30324.000000000186	1236.6152864714488	1240.0	1146.0	1207.0	1271.0	1316.0	929.9196712785732	1.2377230824717809	308.61962889594696	0.4107727260605054	1267.2537989869368	1267.0	1202.0	1240.0	1295.0	1333.0	2083.0	1280.4117647058824	1233.0	595.0	966.0	1123.0	1418.0	1756.0	2895011.0	0.0	0.0	0.0	0.0	0.0	0.0	0.0	0.0	0.0	0.0	0.0	0.0	0.0	0.0	0.0	0.0
Position_1	7	24	24.0	0.4	0.0066666666666666	0.1257932334495689	95806.99999999978	39187.99999999979	1236.6152864714488	1240.0	1146.0	1207.0	1271.0	1316.0	1119.6168531525504	1.4902100315460447	457.95761521957695	0.6095415858572569	1267.2537989869368	1267.0	1202.0	1240.0	1295.0	1333.0	1958.0	1285.6876490224129	1265.0	600.0	1058.0	1192.0	1359.0	1586.1999999999998	2696087.0	0.0	0.0	0.0	0.0	0.0	0.0	0.0	0.0	0.0	0.0	0.0	0.0	0.0	0.0	0.0	0.0
Position_1	9	24	24.0	0.4	0.0066666666666666	0.1634774799424551	210980.99999999985	158060.99999999985	1236.6152864714488	1240.0	1146.0	1207.0	1271.0	1316.0	2627.384212988235	3.4970483874873413	1968.3619666658767	2.6198897776322823	1267.2537989869368	1267.0	1202.0	1240.0	1295.0	1333.0	2044.0	1347.6433673469387	1296.0	755.0	1055.0	1207.0	1441.0	1814.1	2641381.0	0.0	0.0	0.0	0.0	0.0	0.0	0.0	0.0	0.0	0.0	0.0	0.0	0.0	0.0	0.0	0.0
Position_1	11	24	24.0	0.4	0.0066666666666666	0.1814924330034943	114707.0	67159.99999999999	1236.6152864714488	1240.0	1146.0	1207.0	1271.0	1316.0	1610.988803431436	2.144226097367241	943.2206233137928	1.2554266496306583	1267.2537989869368	1267.0	1202.0	1240.0	1295.0	1333.0	2061.0	1305.137421919364	1246.0	654.0	971.0	1169.0	1415.0	1796.0	2298347.0	0.0	0.0	0.0	0.0	0.0	0.0	0.0	0.0	0.0	0.0	0.0	0.0	0.0	0.0	0.0	0.0
Position_1	13	24	24.0	0.4	0.0066666666666666	0.1499024209123944	72298.00000000001	26695.00000000002	1236.6152864714488	1240.0	1146.0	1207.0	1271.0	1316.0	1285.1000206965516	1.71046812754711	474.5047588106789	0.6315658339770135	1267.2537989869368	1267.0	1202.0	1240.0	1295.0	1333.0	2059.0	1282.8052101835406	1263.0	752.0	1013.4	1179.0	1358.0	1699.1999999999998	2166658.0	0.0	0.0	0.0	0.0	0.0	0.0	0.0	0.0	0.0	0.0	0.0	0.0	0.0	0.0	0.0	0.0
Position_1	15	24	24.0	0.4	0.0066666666666666	0.1388810841856789	144668.00000000015	104762.00000000016	1236.6152864714488	1240.0	1146.0	1207.0	1271.0	1316.0	2702.5778474376134	3.597131114939464	1957.084223555032	2.6048791015517474	1267.2537989869368	1267.0	1202.0	1240.0	1295.0	1333.0	1935.0	1337.8809201623817	1306.5	786.0	1083.85	1208.25	1433.0	1709.15	1977388.0	0.0	0.0	0.0	0.0	0.0	0.0	0.0	0.0	0.0	0.0	0.0	0.0	0.0	0.0	0.0	0.0
Position_1	17	24	24.0	0.4	0.0066666666666666	0.1239484291926428	144031.99999999997	91840.99999999996	1236.6152864714488	1240.0	1146.0	1207.0	1271.0	1316.0	2061.325822728537	2.743624670051682	1314.3900305849495	1.7494531307085683	1267.2537989869368	1267.0	1202.0	1240.0	1295.0	1333.0	2013.0	1314.5121572684943	1300.0	689.0	1088.0	1220.0	1386.0	1621.5999999999997	2540952.0	0.0	0.0	0.0	0.0	0.0	0.0	0.0	0.0	0.0	0.0	0.0	0.0	0.0	0.0	0.0	0.0
Position_1	19	24	24.0	0.4	0.0066666666666666	0.1704437974116749	223592.99999999988	175343.99999999988	1236.6152864714488	1240.0	1146.0	1207.0	1271.0	1316.0	3277.9490582821304	4.362950196573515	2570.602387710804	3.42147177804308	1267.2537989869368	1267.0	1202.0	1240.0	1295.0	1333.0	2052.0	1365.121992165641	1306.0	727.0	1072.0	1211.5	1478.5	1852.0	2439473.0	0.0	0.0	0.0	0.0	0.0	0.0	0.0	0.0	0.0	0.0	0.0	0.0	0.0	0.0	0.0	0.0
Position_1	22	24	24.0	0.4	0.0066666666666666	0.1245519904952927	89651.99999999996	45047.99999999995	1236.6152864714488	1240.0	1146.0	1207.0	1271.0	1316.0	1619.4984064375876	2.155552378968429	813.7594723285638	1.0831138576693184	1267.2537989869368	1267.0	1202.0	1240.0	1295.0	1333.0	2000.0	1294.268765133172	1283.0	660.0	1065.1	1208.0	1361.0	1581.4499999999998	2138132.0	0.0	0.0	0.0	0.0	0.0	0.0	0.0	0.0	0.0	0.0	0.0	0.0	0.0	0.0	0.0	0.0
Position_1	24	24	24.0	0.4	0.0066666666666666	0.1367281575220913	52953.99999999992	8619.999999999924	1236.6152864714488	1240.0	1146.0	1207.0	1271.0	1316.0	982.9581588138532	1.3083173093812386	160.00867411291597	0.2129715452442911	1267.2537989869368	1267.0	1202.0	1240.0	1295.0	1333.0	1923.0	1272.2496954933008	1259.5	618.0	1008.15	1173.0	1364.75	1582.9499999999998	2089034.0	0.0	0.0	0.0	0.0	0.0	0.0	0.0	0.0	0.0	0.0	0.0	0.0	0.0	0.0	0.0	0.0
Position_1	25	24	24.0	0.4	0.0066666666666666	0.1658435204735245	81680.00000000013	40181.00000000013	1236.6152864714488	1240.0	1146.0	1207.0	1271.0	1316.0	1475.1779918862749	1.963461907200632	725.6871558763775	0.9658896044714584	1267.2537989869368	1267.0	1202.0	1240.0	1295.0	1333.0	1980.0	1293.1424853610931	1281.0	688.0	914.0	1179.0	1406.0	1698.7999999999993	1987560.0	0.0	0.0	0.0	0.0	0.0	0.0	0.0	0.0	0.0	0.0	0.0	0.0	0.0	0.0	0.0	0.0
Position_1	26	24	24.0	0.4	0.0066666666666666	0.1389775248774477	87944.9999999998	36725.9999999998	1236.6152864714488	1240.0	1146.0	1207.0	1271.0	1316.0	1298.771780465799	1.7286652397999789	542.3695765465551	0.7218939063834648	1267.2537989869368	1267.0	1202.0	1240.0	1295.0	1333.0	2112.0	1286.3600421718502	1275.0	635.0	1024.8	1195.0	1369.0	1552.1999999999998	2440225.0	0.0	0.0	0.0	0.0	0.0	0.0	0.0	0.0	0.0	0.0	0.0	0.0	0.0	0.0	0.0	0.0
Position_1	28	24	24.0	0.4	0.0066666666666666	0.1273100179810528	109220.99999999988	69881.99999999987	1236.6152864714488	1240.0	1146.0	1207.0	1271.0	1316.0	2170.013860661693	2.8882884485407128	1388.422634939804	1.8479905271048789	1267.2537989869368	1267.0	1202.0	1240.0	1295.0	1333.0	1875.0	1314.9629375428965	1301.0	641.0	1064.8	1213.0	1410.0	1612.2	1915901.0	0.0	0.0	0.0	0.0	0.0	0.0	0.0	0.0	0.0	0.0	0.0	0.0	0.0	0.0	0.0	0.0
Position_1	29	24	24.0	0.4	0.0066666666666666	0.1643688059523383	131766.00000000015	87054.00000000016	1236.6152864714488	1240.0	1146.0	1207.0	1271.0	1316.0	2363.751973707225	3.1461538770043163	1561.6628289475957	2.07857322532925	1267.2537989869368	1267.0	1202.0	1240.0	1295.0	1333.0	2095.0	1319.5688405797102	1300.5	631.0	1006.0	1195.75	1423.0	1746.75	2185206.0	0.0	0.0	0.0	0.0	0.0	0.0	0.0	0.0	0.0	0.0	0.0	0.0	0.0	0.0	0.0	0.0
Position_1	31	24	24.0	0.4	0.0066666666666666	0.1738367751960945	93202.00000000016	49111.00000000016	1236.6152864714488	1240.0	1146.0	1207.0	1271.0	1316.0	1537.627218841768	2.046581828278393	810.2230675794316	1.0784069029482235	1267.2537989869368	1267.0	1202.0	1240.0	1295.0	1333.0	1992.0	1297.0740967544398	1270.0	627.0	937.0	1178.0	1415.0	1715.4	2118122.0	0.0	0.0	0.0	0.0	0.0	0.0	0.0	0.0	0.0	0.0	0.0	0.0	0.0	0.0	0.0	0.0
Position_1	33	24	24.0	0.4	0.0066666666666666	0.1498632579587594	12040.000000000118	-27919.999999999884	1236.6152864714488	1240.0	1146.0	1207.0	1271.0	1316.0	251.39390266055645	0.3346052844412006	-582.966591551714	-0.7759285333553314	1267.2537989869368	1267.0	1202.0	1240.0	1295.0	1333.0	1840.0	1248.1351351351352	1253.0	615.0	900.95	1145.0	1362.0	1559.05	1847240.0	0.0	0.0	0.0	0.0	0.0	0.0	0.0	0.0	0.0	0.0	0.0	0.0	0.0	0.0	0.0	0.0
Position_1	34	24	24.0	0.4	0.0066666666666666	0.157118228418209	52727.00000000015	17006.000000000146	1236.6152864714488	1240.0	1146.0	1207.0	1271.0	1316.0	1259.367264664717	1.676217829268738	406.1827849657348	0.5406292867893929	1267.2537989869368	1267.0	1202.0	1240.0	1295.0	1333.0	1745.0	1279.854119425548	1286.0	731.0	899.7	1149.0	1429.5	1581.7999999999995	1693247.0	0.0	0.0	0.0	0.0	0.0	0.0	0.0	0.0	0.0	0.0	0.0	0.0	0.0	0.0	0.0	0.0
Position_1	35	24	24.0	0.4	0.0066666666666666	0.1535918950908465	74827.00000000017	29440.00000000017	1236.6152864714488	1240.0	1146.0	1207.0	1271.0	1316.0	1331.2788700578642	1.771932176047017	523.779517213087	0.6971505374106187	1267.2537989869368	1267.0	1202.0	1240.0	1295.0	1333.0	2086.0	1284.5133848899466	1270.0	700.0	986.0	1169.0	1405.0	1594.0	2159267.0	0.0	0.0	0.0	0.0	0.0	0.0	0.0	0.0	0.0	0.0	0.0	0.0	0.0	0.0	0.0	0.0
Position_1	38	24	24.0	0.4	0.0066666666666666	0.1676754778903096	180885.0	138548.99999999994	1236.6152864714488	1240.0	1146.0	1207.0	1271.0	1316.0	3322.7788664721647	4.422618671274451	2545.084938888531	3.3875080536606346	1267.2537989869368	1267.0	1202.0	1240.0	1295.0	1333.0	2031.0	1355.360331632653	1318.0	756.0	1017.7	1216.75	1466.5	1812.6	2125205.0	0.0	0.0	0.0	0.0	0.0	0.0	0.0	0.0	0.0	0.0	0.0	0.0	0.0	0.0	0.0	0.0
Position_1	39	24	24.0	0.4	0.0066666666666666	0.1169422246473239	-4182.999999999836	-45951.99999999984	1236.6152864714488	1240.0	1146.0	1207.0	1271.0	1316.0	-81.79843343113241	-0.1088737148968372	-898.5899146611356	-1.1960231764139715	1267.2537989869368	1267.0	1202.0	1240.0	1295.0	1333.0	1687.0	1237.2960568842925	1242.0	777.0	972.0	1149.5	1333.0	1464.0	1914097.0	0.0	0.0	0.0	0.0	0.0	0.0	0.0	0.0	0.0	0.0	0.0	0.0	0.0	0.0	0.0	0.0
Position_1	40	24	24.0	0.4	0.0066666666666666	0.1096773467714703	17244.999999999905	-17450.000000000095	1236.6152864714488	1240.0	1146.0	1207.0	1271.0	1316.0	410.4274848885128	0.5462789823866104	-415.3064431026168	-0.5527728757695829	1267.2537989869368	1267.0	1202.0	1240.0	1295.0	1333.0	1652.0	1253.420233463035	1248.0	741.0	1036.2	1173.0	1334.0	1496.8	1610645.0	0.0	0.0	0.0	0.0	0.0	0.0	0.0	0.0	0.0	0.0	0.0	0.0	0.0	0.0	0.0	0.0
Position_1	44	24	24.0	0.4	0.0066666666666666	0.2026017776238542	46290.99999999998	6276.999999999976	1236.6152864714488	1240.0	1146.0	1207.0	1271.0	1316.0	972.1440305908912	1.293923704716476	131.82147890559727	0.1754543884233499	1267.2537989869368	1267.0	1202.0	1240.0	1295.0	1333.0	1924.0	1271.2354925775978	1253.0	670.0	808.0	1127.25	1425.0	1750.0	1883971.0	0.0	0.0	0.0	0.0	0.0	0.0	0.0	0.0	0.0	0.0	0.0	0.0	0.0	0.0	0.0	0.0
Position_1	45	24	24.0	0.4	0.0066666666666666	0.1700279232626518	96806.99999999993	53552.99999999991	1236.6152864714488	1240.0	1146.0	1207.0	1271.0	1316.0	1824.6328714574345	2.428586351909845	1009.374984920098	1.3434781049286502	1267.2537989869368	1267.0	1202.0	1240.0	1295.0	1333.0	2033.0	1300.4288389513108	1275.0	546.0	936.1	1186.0	1414.0	1701.0	2083287.0	0.0	0.0	0.0	0.0	0.0	0.0	0.0	0.0	0.0	0.0	0.0	0.0	0.0	0.0	0.0	0.0
Position_1	46	24	24.0	0.4	0.0066666666666666	0.1501277623900466	64528.99999999996	28618.99999999996	1236.6152864714488	1240.0	1146.0	1207.0	1271.0	1316.0	1503.6286577113412	2.001329743413795	666.8683623648411	0.8876017903076034	1267.2537989869368	1267.0	1202.0	1240.0	1295.0	1333.0	1915.0	1288.518045112782	1284.0	647.0	959.9	1176.0	1404.0	1615.55	1713729.0	0.0	0.0	0.0	0.0	0.0	0.0	0.0	0.0	0.0	0.0	0.0	0.0	0.0	0.0	0.0	0.0
Position_1	49	24	24.0	0.4	0.0066666666666666	0.173899775178225	142637.0	106835.0	1236.6152864714488	1240.0	1146.0	1207.0	1271.0	1316.0	3323.0261490707653	4.422947804413188	2488.9439530835284	3.3127844015541763	1267.2537989869368	1267.0	1202.0	1240.0	1295.0	1333.0	1979.0	1347.5693815987934	1323.0	581.0	1005.75	1204.0	1492.75	1767.75	1786877.0	0.0	0.0	0.0	0.0	0.0	0.0	0.0	0.0	0.0	0.0	0.0	0.0	0.0	0.0	0.0	0.0
Position_1	53	24	24.0	0.4	0.0066666666666666	0.1877878920915384	62229.00000000011	31800.00000000012	1236.6152864714488	1240.0	1146.0	1207.0	1271.0	1316.0	1984.114141312072	2.6408559220863683	1013.9136044886468	1.349519007574389	1267.2537989869368	1267.0	1202.0	1240.0	1295.0	1333.0	1935.0	1295.2165039929016	1269.0	620.0	865.3	1153.5	1443.5	1739.7000000000005	1459709.0	0.0	0.0	0.0	0.0	0.0	0.0	0.0	0.0	0.0	0.0	0.0	0.0	0.0	0.0	0.0	0.0
Position_1	54	24	24.0	0.4	0.0066666666666666	0.1550317354595524	2264.999999999999	-27840.0	1236.6152864714488	1240.0	1146.0	1207.0	1271.0	1316.0	65.64204234400523	0.0873695583598709	-806.8319906653892	-1.073893379575633	1267.2537989869368	1267.0	1202.0	1240.0	1295.0	1333.0	1777.0	1242.0313901345291	1248.0	709.0	862.4	1133.0	1373.0	1544.0	1384865.0	0.0	0.0	0.0	0.0	0.0	0.0	0.0	0.0	0.0	0.0	0.0	0.0	0.0	0.0	0.0	0.0
Position_1	55	24	24.0	0.4	0.0066666666666666	0.148355060895267	130243.00000000012	96439.00000000012	1236.6152864714488	1240.0	1146.0	1207.0	1271.0	1316.0	3312.6182232774368	4.409094855182268	2452.8426774156987	3.2647336036402947	1267.2537989869368	1267.0	1202.0	1240.0	1295.0	1333.0	2086.0	1344.0279552715656	1320.0	689.0	1054.75	1222.75	1434.25	1743.8500000000006	1682723.0	0.0	0.0	0.0	0.0	0.0	0.0	0.0	0.0	0.0	0.0	0.0	0.0	0.0	0.0	0.0	0.0
Position_1	58	24	24.0	0.4	0.0066666666666666	0.1604701080675548	-18613.0	-51661.0	1236.6152864714488	1240.0	1146.0	1207.0	1271.0	1316.0	-481.2103367299832	-0.6404909581876077	-1335.615279955282	-1.7777039376204804	1267.2537989869368	1267.0	1202.0	1240.0	1295.0	1333.0	1811.0	1224.7933006535948	1230.0	651.0	840.2	1128.0	1338.0	1550.3999999999996	1499147.0	0.0	0.0	0.0	0.0	0.0	0.0	0.0	0.0	0.0	0.0	0.0	0.0	0.0	0.0	0.0	0.0
Position_1	59	24	24.0	0.4	0.0066666666666666	0.1669741063192325	103485.0	67629.0	1236.6152864714488	1240.0	1146.0	1207.0	1271.0	1316.0	2259.531104824463	3.00743590052136	1476.637474882095	1.9654044790680685	1267.2537989869368	1267.0	1202.0	1240.0	1295.0	1333.0	1927.0	1317.925451807229	1280.0	715.0	1005.7	1196.0	1410.25	1795.2999999999995	1750205.0	0.0	0.0	0.0	0.0	0.0	0.0	0.0	0.0	0.0	0.0	0.0	0.0	0.0	0.0	0.0	0.0
Position_1	62	24	24.0	0.4	0.0066666666666666	0.1424522383290273	37737.00000000002	5202.000000000025	1236.6152864714488	1240.0	1146.0	1207.0	1271.0	1316.0	1016.362561482443	1.3527785693331316	140.1043550052121	0.1864788965119373	1267.2537989869368	1267.0	1202.0	1240.0	1295.0	1333.0	1889.0	1271.3170124481328	1248.0	702.0	998.8	1172.0	1361.0	1602.0	1531937.0	0.0	0.0	0.0	0.0	0.0	0.0	0.0	0.0	0.0	0.0	0.0	0.0	0.0	0.0	0.0	0.0
Position_1	63	24	24.0	0.4	0.0066666666666666	0.156020958575225	7587.000000000096	-15551.999999999904	1236.6152864714488	1240.0	1146.0	1207.0	1271.0	1316.0	323.08665318239014	0.4300283353857612	-662.270150295563	-0.8814815700433943	1267.2537989869368	1267.0	1202.0	1240.0	1295.0	1333.0	1744.0	1248.852975495916	1251.0	744.0	874.6	1143.0	1363.0	1569.0	1070267.0	0.0	0.0	0.0	0.0	0.0	0.0	0.0	0.0	0.0	0.0	0.0	0.0	0.0	0.0	0.0	0.0
Position_1	64	24	24.0	0.4	0.0066666666666666	0.1366537702692321	32471.00000000003	11087.000000000033	1236.6152864714488	1240.0	1146.0	1207.0	1271.0	1316.0	1451.188263277776	1.93153157842272	495.4982684537197	0.659508195311901	1267.2537989869368	1267.0	1202.0	1240.0	1295.0	1333.0	1841.0	1280.9987373737374	1277.0	666.0	1000.0	1163.0	1412.0	1544.7999999999995	1014551.0	0.0	0.0	0.0	0.0	0.0	0.0	0.0	0.0	0.0	0.0	0.0	0.0	0.0	0.0	0.0	0.0
Position_1	66	24	24.0	0.4	0.0066666666666666	0.1613583993428731	3998.000000000005	-10365.999999999996	1236.6152864714488	1240.0	1146.0	1207.0	1271.0	1316.0	338.82602518217703	0.4509774395174776	-878.5068977084647	-1.1692926808499666	1267.2537989869368	1267.0	1202.0	1240.0	1295.0	1333.0	1750.0	1247.515037593985	1281.5	773.0	885.0	1106.0	1390.25	1525.9	663678.0	0.0	0.0	0.0	0.0	0.0	0.0	0.0	0.0	0.0	0.0	0.0	0.0	0.0	0.0	0.0	0.0
Position_1	67	24	24.0	0.4	0.0066666666666666	0.1682678300932102	71792.99999999999	64664.99999999999	1236.6152864714488	1240.0	1146.0	1207.0	1271.0	1316.0	18083.95330347503	24.069741846925265	16288.479940512489	21.67996680082212	1267.2537989869368	1267.0	1202.0	1240.0	1295.0	1333.0	2073.0	1511.9431818181818	1468.0	990.0	1136.2	1318.75	1718.5	1937.85	399153.0	0.0	0.0	0.0	0.0	0.0	0.0	0.0	0.0	0.0	0.0	0.0	0.0	0.0	0.0	0.0	0.0
Position_1	68	24	24.0	0.4	0.0066666666666666	0.1722342054579761	32196.00000000004	16347.000000000033	1236.6152864714488	1240.0	1146.0	1207.0	1271.0	1316.0	2396.3412977731787	3.189530267336101	1216.7036648868864	1.6194325779644456	1267.2537989869368	1267.0	1202.0	1240.0	1295.0	1333.0	1881.0	1294.848381601363	1294.0	647.0	869.9	1179.0	1431.0	1646.4	760076.0	0.0	0.0	0.0	0.0	0.0	0.0	0.0	0.0	0.0	0.0	0.0	0.0	0.0	0.0	0.0	0.0
Position_1	69	24	24.0	0.4	0.0066666666666666	0.1604699186592774	88359.00000000007	60468.00000000007	1236.6152864714488	1240.0	1146.0	1207.0	1271.0	1316.0	3028.351890511196	4.030736366270402	2072.436108550697	2.7584124604809777	1267.2537989869368	1267.0	1202.0	1240.0	1295.0	1333.0	2124.0	1325.536302032914	1308.0	532.0	1007.6	1194.0	1454.0	1709.6	1369279.0	0.0	0.0	0.0	0.0	0.0	0.0	0.0	0.0	0.0	0.0	0.0	0.0	0.0	0.0	0.0	0.0
Position_1	70	24	24.0	0.4	0.0066666666666666	0.1306861024469605	-32367.00000000007	-56586.00000000007	1236.6152864714488	1240.0	1146.0	1207.0	1271.0	1316.0	-1329.340993845675	-1.7693528628085933	-2324.0365025412084	-3.0932925848823487	1267.2537989869368	1267.0	1202.0	1240.0	1295.0	1333.0	1674.0	1203.916387959866	1210.0	692.0	936.0	1101.0	1314.0	1446.0	1079913.0	0.0	0.0	0.0	0.0	0.0	0.0	0.0	0.0	0.0	0.0	0.0	0.0	0.0	0.0	0.0	0.0
Position_1	72	24	24.0	0.4	0.0066666666666666	0.1833333234471055	58536.00000000005	46224.00000000005	1236.6152864714488	1240.0	1146.0	1207.0	1271.0	1316.0	6640.401850079139	8.838374862455334	5243.712162055115	6.979380887695357	1267.2537989869368	1267.0	1202.0	1240.0	1295.0	1333.0	1964.0	1368.3684210526317	1356.5	693.0	998.5	1186.75	1521.5	1825.75	623976.0	0.0	0.0	0.0	0.0	0.0	0.0	0.0	0.0	0.0	0.0	0.0	0.0	0.0	0.0	0.0	0.0
Position_1	73	24	24.0	0.4	0.0066666666666666	0.1317944351614573	-3138.000000000018	-9645.000000000018	1236.6152864714488	1240.0	1146.0	1207.0	1271.0	1316.0	-876.836588276545	-1.1670694989960813	-2695.0570088996947	-3.587120878845494	1267.2537989869368	1267.0	1202.0	1240.0	1295.0	1333.0	1576.0	1226.9792531120331	1256.0	745.0	868.0	1176.0	1330.0	1451.0	295702.0	0.0	0.0	0.0	0.0	0.0	0.0	0.0	0.0	0.0	0.0	0.0	0.0	0.0	0.0	0.0	0.0
Position_1	74	24	24.0	0.4	0.0066666666666666	0.1254837038995494	-19893.999999999985	-23673.999999999985	1236.6152864714488	1240.0	1146.0	1207.0	1271.0	1316.0	-12610.611652120664	-16.784724108972604	-15006.716610651683	-19.97393980877739	1267.2537989869368	1267.0	1202.0	1240.0	1295.0	1333.0	1371.0	1097.9	1120.5	819.0	870.6	985.0	1212.5	1296.1	153706.0	0.0	0.0	0.0	0.0	0.0	0.0	0.0	0.0	0.0	0.0	0.0	0.0	0.0	0.0	0.0	0.0
Position_1	75	24	24.0	0.4	0.0066666666666666	0.1206268073129548	25144.000000000065	8539.000000000065	1236.6152864714488	1240.0	1146.0	1207.0	1271.0	1316.0	2056.7510288422486	2.737535619389033	698.4806329654808	0.929677722477055	1267.2537989869368	1267.0	1202.0	1240.0	1295.0	1333.0	1777.0	1280.8845528455286	1270.0	805.0	1031.1	1199.5	1350.0	1562.3	787744.0	0.0	0.0	0.0	0.0	0.0	0.0	0.0	0.0	0.0	0.0	0.0	0.0	0.0	0.0	0.0	0.0
Position_1	76	24	24.0	0.4	0.0066666666666666	0.1277132157859718	14135.00000000005	-2550.999999999952	1236.6152864714488	1240.0	1146.0	1207.0	1271.0	1316.0	1063.692650651906	1.4157749180176868	-191.9688681862717	-0.2555105635559276	1267.2537989869368	1267.0	1202.0	1240.0	1295.0	1333.0	1639.0	1262.8721682847895	1278.5	594.0	945.75	1197.0	1354.0	1518.15	780455.0	0.0	0.0	0.0	0.0	0.0	0.0	0.0	0.0	0.0	0.0	0.0	0.0	0.0	0.0	0.0	0.0
Position_1	1	25	25.0	0.4166666666666667	0.0069444444444444	0.1556019015445408	79192.00000000015	14374.00000000015	1237.2869191592588	1241.0	1146.0	1207.0	1272.0	1317.0	674.63404680295	0.8979379162947264	122.45163386132042	0.1629831246694174	1266.8818981604904	1267.0	1199.0	1240.0	1294.0	1332.0	2155.0	1272.7657440834337	1237.0	632.0	1035.0	1169.0	1334.0	1674.4	3173005.0	0.0	0.0	0.0	0.0	0.0	0.0	0.0	0.0	0.0	0.0	0.0	0.0	0.0	0.0	0.0	0.0
Position_1	2	25	25.0	0.4166666666666667	0.0069444444444444	0.1421284358114026	150616.99999999985	89022.99999999983	1237.2869191592588	1241.0	1146.0	1207.0	1272.0	1317.0	1432.253343943912	1.906329200789347	846.5411569604944	1.126746279914418	1266.8818981604904	1267.0	1199.0	1240.0	1294.0	1332.0	2446.0	1304.578303081469	1275.0	693.0	1067.8	1194.0	1389.0	1602.0	3090546.0	0.0	0.0	0.0	0.0	0.0	0.0	0.0	0.0	0.0	0.0	0.0	0.0	0.0	0.0	0.0	0.0
Position_1	3	25	25.0	0.4166666666666667	0.0069444444444444	0.1329604823808709	143958.9999999998	89852.9999999998	1237.2869191592588	1241.0	1146.0	1207.0	1272.0	1317.0	1769.2551502103863	2.354878604930024	1104.2927709407102	1.4698136781220852	1266.8818981604904	1267.0	1199.0	1240.0	1294.0	1332.0	2057.0	1310.1777991350311	1288.0	611.0	1077.0	1207.0	1401.0	1622.0	2726480.0	0.0	0.0	0.0	0.0	0.0	0.0	0.0	0.0	0.0	0.0	0.0	0.0	0.0	0.0	0.0	0.0
Position_1	4	25	25.0	0.4166666666666667	0.0069444444444444	0.1658425248019822	149795.99999999997	89787.99999999996	1237.2869191592588	1241.0	1146.0	1207.0	1272.0	1317.0	1434.891891766653	1.909841107941416	860.0768590479332	1.144762299392799	1266.8818981604904	1267.0	1199.0	1240.0	1294.0	1332.0	2087.0	1305.90294627383	1263.0	632.0	1044.0	1172.75	1379.0	1787.0	3014024.0	0.0	0.0	0.0	0.0	0.0	0.0	0.0	0.0	0.0	0.0	0.0	0.0	0.0	0.0	0.0	0.0
Position_1	5	25	25.0	0.4166666666666667	0.0069444444444444	0.1733480514329064	103717.00000000022	46257.00000000022	1237.2869191592588	1241.0	1146.0	1207.0	1272.0	1317.0	1048.9301201969463	1.3961259899821357	467.8149249395015	0.6226616650944765	1266.8818981604904	1267.0	1199.0	1240.0	1294.0	1332.0	2009.0	1287.930769230769	1264.5	605.0	983.0	1143.0	1398.75	1741.0	2846327.0	0.0	0.0	0.0	0.0	0.0	0.0	0.0	0.0	0.0	0.0	0.0	0.0	0.0	0.0	0.0	0.0
Position_1	7	25	25.0	0.4166666666666667	0.0069444444444444	0.1342331541367531	97241.00000000016	45501.00000000015	1237.2869191592588	1241.0	1146.0	1207.0	1272.0	1317.0	1266.162371778104	1.6852621168366564	592.4625834604293	0.7885676985858314	1266.8818981604904	1267.0	1199.0	1240.0	1294.0	1332.0	1972.0	1289.864824120603	1279.0	629.0	1037.0	1184.0	1386.0	1581.1	2566831.0	0.0	0.0	0.0	0.0	0.0	0.0	0.0	0.0	0.0	0.0	0.0	0.0	0.0	0.0	0.0	0.0
Position_1	9	25	25.0	0.4166666666666667	0.0069444444444444	0.1576728344018185	192002.9999999998	141380.9999999998	1237.2869191592588	1241.0	1146.0	1207.0	1272.0	1317.0	2396.8568047787985	3.1902164071605807	1764.9204018501337	2.349109054862528	1266.8818981604904	1267.0	1199.0	1240.0	1294.0	1332.0	2055.0	1339.6147919876732	1288.0	740.0	1050.3	1210.0	1448.0	1786.0	2608230.0	0.0	0.0	0.0	0.0	0.0	0.0	0.0	0.0	0.0	0.0	0.0	0.0	0.0	0.0	0.0	0.0
Position_1	11	25	25.0	0.4166666666666667	0.0069444444444444	0.1804287447744734	100339.99999999984	51173.99999999984	1237.2869191592588	1241.0	1146.0	1207.0	1272.0	1317.0	1347.1011504355004	1.792991631229651	687.0296419412616	0.9144364534238192	1266.8818981604904	1267.0	1199.0	1240.0	1294.0	1332.0	2018.0	1294.0618720253833	1279.0	613.0	950.0	1155.0	1391.0	1789.0	2447071.0	0.0	0.0	0.0	0.0	0.0	0.0	0.0	0.0	0.0	0.0	0.0	0.0	0.0	0.0	0.0	0.0
Position_1	13	25	25.0	0.4166666666666667	0.0069444444444444	0.1478570576332064	48831.000000000095	2681.000000000091	1237.2869191592588	1241.0	1146.0	1207.0	1272.0	1317.0	799.6551379750175	1.0643409886447484	43.90398363562267	0.0584362022190137	1266.8818981604904	1267.0	1199.0	1240.0	1294.0	1332.0	2004.0	1268.510422535211	1263.0	651.0	956.0	1177.0	1341.0	1612.6999999999996	2251606.0	0.0	0.0	0.0	0.0	0.0	0.0	0.0	0.0	0.0	0.0	0.0	0.0	0.0	0.0	0.0	0.0
Position_1	15	25	25.0	0.4166666666666667	0.0069444444444444	0.1411834042559905	123044.0	84148.0	1237.2869191592588	1241.0	1146.0	1207.0	1272.0	1317.0	2388.045060176867	3.17848797509541	1633.1492451786598	2.173721645332796	1266.8818981604904	1267.0	1199.0	1240.0	1294.0	1332.0	1980.0	1323.2486631016045	1301.0	624.0	1061.75	1208.0	1425.25	1667.25	1979580.0	0.0	0.0	0.0	0.0	0.0	0.0	0.0	0.0	0.0	0.0	0.0	0.0	0.0	0.0	0.0	0.0
Position_1	17	25	25.0	0.4166666666666667	0.0069444444444444	0.1624791774064466	104393.99999999993	47739.99999999993	1237.2869191592588	1241.0	1146.0	1207.0	1272.0	1317.0	1265.8914845544166	1.6849015659419282	578.8997401443359	0.7705155541321109	1266.8818981604904	1267.0	1199.0	1240.0	1294.0	1332.0	2035.0	1288.9091326296466	1273.0	513.0	974.0	1186.0	1377.0	1681.2999999999995	2808533.0	0.0	0.0	0.0	0.0	0.0	0.0	0.0	0.0	0.0	0.0	0.0	0.0	0.0	0.0	0.0	0.0
Position_1	19	25	25.0	0.4166666666666667	0.0069444444444444	0.1663311111430013	218363.99999999985	172395.99999999985	1237.2869191592588	1241.0	1146.0	1207.0	1272.0	1317.0	3232.7201410350503	4.302750507717652	2552.1973467873754	3.3969746685739963	1266.8818981604904	1267.0	1199.0	1240.0	1294.0	1332.0	2097.0	1364.5090497737556	1304.0	683.0	1094.35	1220.75	1458.0	1848.65	2412452.0	0.0	0.0	0.0	0.0	0.0	0.0	0.0	0.0	0.0	0.0	0.0	0.0	0.0	0.0	0.0	0.0
Position_1	22	25	25.0	0.4166666666666667	0.0069444444444444	0.1311505665850797	98932.00000000016	56084.00000000016	1237.2869191592588	1241.0	1146.0	1207.0	1272.0	1317.0	1758.1622271047088	2.340113924276367	996.6923780469476	1.3265975551804872	1266.8818981604904	1267.0	1199.0	1240.0	1294.0	1332.0	2006.0	1301.0315533980583	1282.0	639.0	1079.35	1208.75	1376.0	1619.2999999999995	2144100.0	0.0	0.0	0.0	0.0	0.0	0.0	0.0	0.0	0.0	0.0	0.0	0.0	0.0	0.0	0.0	0.0
Position_1	24	25	25.0	0.4166666666666667	0.0069444444444444	0.1338114846504885	49240.00000000013	8472.000000000124	1237.2869191592588	1241.0	1146.0	1207.0	1272.0	1317.0	1008.9277706447646	1.3428828627281817	173.59130936032795	0.2310500327585965	1266.8818981604904	1267.0	1199.0	1240.0	1294.0	1332.0	1870.0	1272.40306122449	1256.0	737.0	1016.05	1167.75	1374.0	1572.9499999999996	1995128.0	0.0	0.0	0.0	0.0	0.0	0.0	0.0	0.0	0.0	0.0	0.0	0.0	0.0	0.0	0.0	0.0
Position_1	25	25	25.0	0.4166666666666667	0.0069444444444444	0.1447244723619429	108015.00000000012	71199.00000000012	1237.2869191592588	1241.0	1146.0	1207.0	1272.0	1317.0	2376.205579091265	3.1627296257704742	1566.295986906625	2.084739958572718	1266.8818981604904	1267.0	1199.0	1240.0	1294.0	1332.0	1974.0	1317.281779661017	1298.5	633.0	1036.25	1213.0	1402.0	1689.0	1865271.0	0.0	0.0	0.0	0.0	0.0	0.0	0.0	0.0	0.0	0.0	0.0	0.0	0.0	0.0	0.0	0.0
Position_1	26	25	25.0	0.4166666666666667	0.0069444444444444	0.1253334335726463	100870.0	54278.0	1237.2869191592588	1241.0	1146.0	1207.0	1272.0	1317.0	1650.938036785886	2.197398526962014	888.3673516473115	1.1824169450425717	1266.8818981604904	1267.0	1199.0	1240.0	1294.0	1332.0	2115.0	1297.2890625	1289.0	681.0	1066.0	1202.0	1375.0	1555.8999999999996	2324742.0	0.0	0.0	0.0	0.0	0.0	0.0	0.0	0.0	0.0	0.0	0.0	0.0	0.0	0.0	0.0	0.0
Position_1	28	25	25.0	0.4166666666666667	0.0069444444444444	0.1361553067693112	118744.99999999984	81122.99999999985	1237.2869191592588	1241.0	1146.0	1207.0	1272.0	1317.0	2374.8865291983125	3.160973970362954	1622.4507971548662	2.159482011013127	1266.8818981604904	1267.0	1199.0	1240.0	1294.0	1332.0	1930.0	1323.0628887353143	1294.0	641.0	1058.0	1214.0	1423.0	1655.7	1914472.0	0.0	0.0	0.0	0.0	0.0	0.0	0.0	0.0	0.0	0.0	0.0	0.0	0.0	0.0	0.0	0.0
Position_1	29	25	25.0	0.4166666666666667	0.0069444444444444	0.1728133349475407	78684.00000000019	29856.00000000019	1237.2869191592588	1241.0	1146.0	1207.0	1272.0	1317.0	1157.135700449664	1.5401476172985025	439.06567374085336	0.5843964117490758	1266.8818981604904	1267.0	1199.0	1240.0	1294.0	1332.0	2026.0	1282.8977635782749	1276.0	588.0	883.5500000000001	1167.0	1405.5	1680.2999999999995	2409282.0	0.0	0.0	0.0	0.0	0.0	0.0	0.0	0.0	0.0	0.0	0.0	0.0	0.0	0.0	0.0	0.0
Position_1	31	25	25.0	0.4166666666666667	0.0069444444444444	0.1706467669872107	106620.9999999999	63902.99999999991	1237.2869191592588	1241.0	1146.0	1207.0	1272.0	1317.0	1828.417515423885	2.433623713029191	1095.8569558354588	1.4585856082169957	1266.8818981604904	1267.0	1199.0	1240.0	1294.0	1332.0	1981.0	1305.8940961655508	1282.0	680.0	983.2	1158.5	1448.0	1705.0	2145584.0	0.0	0.0	0.0	0.0	0.0	0.0	0.0	0.0	0.0	0.0	0.0	0.0	0.0	0.0	0.0	0.0
Position_1	33	25	25.0	0.4166666666666667	0.0069444444444444	0.1265810424988223	22094.000000000007	-22418.0	1237.2869191592588	1241.0	1146.0	1207.0	1272.0	1317.0	365.2100008556905	0.486094511138924	-370.56566484941	-0.4932228999145647	1266.8818981604904	1267.0	1199.0	1240.0	1294.0	1332.0	1841.0	1253.9053738317757	1247.0	742.0	972.55	1176.0	1331.0	1533.7999999999993	2146686.0	0.0	0.0	0.0	0.0	0.0	0.0	0.0	0.0	0.0	0.0	0.0	0.0	0.0	0.0	0.0	0.0
Position_1	34	25	25.0	0.4166666666666667	0.0069444444444444	0.1609964445959292	39504.99999999996	6120.999999999958	1237.2869191592588	1241.0	1146.0	1207.0	1272.0	1317.0	914.6951006674592	1.2174591789883882	141.7250654647636	0.1886360621336003	1266.8818981604904	1267.0	1199.0	1240.0	1294.0	1332.0	1952.0	1271.7671339563865	1260.0	747.0	897.0	1155.75	1418.25	1597.3999999999996	1632949.0	0.0	0.0	0.0	0.0	0.0	0.0	0.0	0.0	0.0	0.0	0.0	0.0	0.0	0.0	0.0	0.0
Position_1	35	25	25.0	0.4166666666666667	0.0069444444444444	0.1585169455749588	32408.00000000005	-13065.999999999947	1237.2869191592588	1241.0	1146.0	1207.0	1272.0	1317.0	467.4584759553522	0.6221872314965737	-188.4661949775549	-0.2508485055151255	1266.8818981604904	1267.0	1199.0	1240.0	1294.0	1332.0	1972.0	1259.52944539737	1250.0	552.0	898.2	1169.0	1365.0	1600.7999999999995	2202917.0	0.0	0.0	0.0	0.0	0.0	0.0	0.0	0.0	0.0	0.0	0.0	0.0	0.0	0.0	0.0	0.0
Position_1	38	25	25.0	0.4166666666666667	0.0069444444444444	0.1708041830629208	173381.00000000015	132977.00000000015	1237.2869191592588	1241.0	1146.0	1207.0	1272.0	1317.0	3194.690970108953	4.252133681215017	2450.21323635334	3.261233817586295	1266.8818981604904	1267.0	1199.0	1240.0	1294.0	1332.0	2071.0	1352.5707850707852	1314.0	685.0	1016.0	1215.0	1467.5	1814.0	2101895.0	0.0	0.0	0.0	0.0	0.0	0.0	0.0	0.0	0.0	0.0	0.0	0.0	0.0	0.0	0.0	0.0
Position_1	39	25	25.0	0.4166666666666667	0.0069444444444444	0.104008958354481	-5856.000000000044	-45168.00000000005	1237.2869191592588	1241.0	1146.0	1207.0	1272.0	1317.0	-113.77889055018096	-0.1514397033222908	-877.5896394075374	-1.1680718100514325	1266.8818981604904	1267.0	1199.0	1240.0	1294.0	1332.0	1580.0	1237.126984126984	1240.0	799.0	1012.55	1166.0	1319.0	1440.45	1870536.0	0.0	0.0	0.0	0.0	0.0	0.0	0.0	0.0	0.0	0.0	0.0	0.0	0.0	0.0	0.0	0.0
Position_1	40	25	25.0	0.4166666666666667	0.0069444444444444	0.1352395133124847	41490.99999999988	280.9999999998797	1237.2869191592588	1241.0	1146.0	1207.0	1272.0	1317.0	806.9064909628212	1.073992539471515	5.464817043707223	0.0072736714851743	1266.8818981604904	1267.0	1199.0	1240.0	1294.0	1332.0	2155.0	1267.177287066246	1251.0	527.0	1025.2	1180.0	1347.0	1553.8	2008476.0	0.0	0.0	0.0	0.0	0.0	0.0	0.0	0.0	0.0	0.0	0.0	0.0	0.0	0.0	0.0	0.0
Position_1	44	25	25.0	0.4166666666666667	0.0069444444444444	0.1931710681208993	58312.00000000005	20066.00000000005	1237.2869191592588	1241.0	1146.0	1207.0	1272.0	1317.0	1266.8448990547229	1.6861705606418362	435.9395963855144	0.5802356027891197	1266.8818981604904	1267.0	1199.0	1240.0	1294.0	1332.0	1898.0	1280.6410605030592	1271.0	660.0	846.0	1134.5	1420.5	1751.5	1883823.0	0.0	0.0	0.0	0.0	0.0	0.0	0.0	0.0	0.0	0.0	0.0	0.0	0.0	0.0	0.0	0.0
Position_1	45	25	25.0	0.4166666666666667	0.0069444444444444	0.1635350377318599	115608.00000000004	72578.00000000004	1237.2869191592588	1241.0	1146.0	1207.0	1272.0	1317.0	1956.22067819126	2.603729722672566	1228.103456350471	1.6346057004024772	1266.8818981604904	1267.0	1199.0	1240.0	1294.0	1332.0	2008.0	1310.8537764350451	1280.0	589.0	1010.7	1189.0	1429.0	1706.0	2169463.0	0.0	0.0	0.0	0.0	0.0	0.0	0.0	0.0	0.0	0.0	0.0	0.0	0.0	0.0	0.0	0.0
Position_1	46	25	25.0	0.4166666666666667	0.0069444444444444	0.1381572913273901	66159.99999999994	36519.999999999935	1237.2869191592588	1241.0	1146.0	1207.0	1272.0	1317.0	2043.1239594152487	2.719397989981697	1127.7945434982594	1.5010945373961833	1266.8818981604904	1267.0	1199.0	1240.0	1294.0	1332.0	1905.0	1299.0350877192982	1289.0	683.0	1026.95	1182.0	1418.25	1611.0	1480900.0	0.0	0.0	0.0	0.0	0.0	0.0	0.0	0.0	0.0	0.0	0.0	0.0	0.0	0.0	0.0	0.0
Position_1	49	25	25.0	0.4166666666666667	0.0069444444444444	0.1652182142832083	135062.0	100248.0	1237.2869191592588	1241.0	1146.0	1207.0	1272.0	1317.0	3152.761690772441	4.196325810418119	2340.096059413867	3.114667855079857	1266.8818981604904	1267.0	1199.0	1240.0	1294.0	1332.0	1920.0	1341.8678117998506	1326.0	621.0	1014.0	1199.0	1471.0	1768.1	1796761.0	0.0	0.0	0.0	0.0	0.0	0.0	0.0	0.0	0.0	0.0	0.0	0.0	0.0	0.0	0.0	0.0
Position_1	53	25	25.0	0.4166666666666667	0.0069444444444444	0.1813605104875541	60091.00000000013	30451.000000000124	1237.2869191592588	1241.0	1146.0	1207.0	1272.0	1317.0	1882.4998145547625	2.5056072531723887	953.9532018606312	1.2697117116765	1266.8818981604904	1267.0	1199.0	1240.0	1294.0	1332.0	2009.0	1293.711403508772	1275.5	651.0	864.9	1160.75	1427.5	1726.0	1474831.0	0.0	0.0	0.0	0.0	0.0	0.0	0.0	0.0	0.0	0.0	0.0	0.0	0.0	0.0	0.0	0.0
Position_1	54	25	25.0	0.4166666666666667	0.0069444444444444	0.1516999836125253	-14630.000000000064	-41930.00000000007	1237.2869191592588	1241.0	1146.0	1207.0	1272.0	1317.0	-437.65171033679314	-0.5825144264582717	-1254.3223659891787	-1.6695030691315969	1266.8818981604904	1267.0	1199.0	1240.0	1294.0	1332.0	1762.0	1227.0666666666666	1240.0	715.0	862.9	1123.0	1359.75	1502.0	1288420.0	0.0	0.0	0.0	0.0	0.0	0.0	0.0	0.0	0.0	0.0	0.0	0.0	0.0	0.0	0.0	0.0
Position_1	55	25	25.0	0.4166666666666667	0.0069444444444444	0.1367289598938218	114490.00000000016	78844.00000000015	1237.2869191592588	1241.0	1146.0	1207.0	1272.0	1317.0	2651.195461036766	3.528741158639936	1825.7564409990648	2.430081822969755	1266.8818981604904	1267.0	1199.0	1240.0	1294.0	1332.0	2108.0	1324.5083880379286	1308.0	724.0	1042.0	1219.5	1427.5	1633.5	1815901.0	0.0	0.0	0.0	0.0	0.0	0.0	0.0	0.0	0.0	0.0	0.0	0.0	0.0	0.0	0.0	0.0
Position_1	58	25	25.0	0.4166666666666667	0.0069444444444444	0.1436109117716346	8327.000000000146	-24874.99999999985	1237.2869191592588	1241.0	1146.0	1207.0	1272.0	1317.0	215.1935732773397	0.2864226460321392	-642.8413756783597	-0.8556218710278968	1266.8818981604904	1267.0	1199.0	1240.0	1294.0	1332.0	1727.0	1247.5207517619422	1264.0	641.0	890.6	1161.0	1353.0	1507.2	1593084.0	0.0	0.0	0.0	0.0	0.0	0.0	0.0	0.0	0.0	0.0	0.0	0.0	0.0	0.0	0.0	0.0
Position_1	59	25	25.0	0.4166666666666667	0.0069444444444444	0.1668203839322677	89558.0	51052.0	1237.2869191592588	1241.0	1146.0	1207.0	1272.0	1317.0	1750.395012803917	2.3297757620420136	997.8021638900552	1.3280746801376635	1266.8818981604904	1267.0	1199.0	1240.0	1294.0	1332.0	1989.0	1301.4713031735314	1277.0	672.0	953.0	1180.0	1418.0	1721.0	1927479.0	0.0	0.0	0.0	0.0	0.0	0.0	0.0	0.0	0.0	0.0	0.0	0.0	0.0	0.0	0.0	0.0
Position_1	62	25	25.0	0.4166666666666667	0.0069444444444444	0.1221016533548377	28726.0000000001	958.0000000000972	1237.2869191592588	1241.0	1146.0	1207.0	1272.0	1317.0	907.1551102397052	1.2074234517290474	30.25324081353905	0.0402670635228204	1266.8818981604904	1267.0	1199.0	1240.0	1294.0	1332.0	1986.0	1267.8970037453184	1270.5	699.0	1029.35	1176.0	1351.25	1511.3	1354114.0	0.0	0.0	0.0	0.0	0.0	0.0	0.0	0.0	0.0	0.0	0.0	0.0	0.0	0.0	0.0	0.0
Position_1	63	25	25.0	0.4166666666666667	0.0069444444444444	0.1668472333853299	-9969.000000000098	-34435.0000000001	1237.2869191592588	1241.0	1146.0	1207.0	1272.0	1317.0	-362.6344675266192	-0.4826664762779301	-1252.6148951027228	-1.667230425381724	1266.8818981604904	1267.0	1199.0	1240.0	1294.0	1332.0	1754.0	1230.405951115834	1249.0	700.0	835.0	1114.0	1351.0	1580.0	1157812.0	0.0	0.0	0.0	0.0	0.0	0.0	0.0	0.0	0.0	0.0	0.0	0.0	0.0	0.0	0.0	0.0
Position_1	64	25	25.0	0.4166666666666667	0.0069444444444444	0.1384345000609908	48477.99999999996	23907.999999999964	1237.2869191592588	1241.0	1146.0	1207.0	1272.0	1317.0	1730.6236517752925	2.303460080512914	853.4954054755489	1.1360023846879554	1266.8818981604904	1267.0	1199.0	1240.0	1294.0	1332.0	1863.0	1292.2994708994709	1289.0	733.0	1002.0	1178.0	1413.0	1592.0	1221223.0	0.0	0.0	0.0	0.0	0.0	0.0	0.0	0.0	0.0	0.0	0.0	0.0	0.0	0.0	0.0	0.0
Position_1	66	25	25.0	0.4166666666666667	0.0069444444444444	0.1571681118126473	-16651.000000000036	-35475.00000000004	1237.2869191592588	1241.0	1146.0	1207.0	1272.0	1317.0	-892.9041613591371	-1.1884554387690114	-1902.3347020728693	-2.5320074884589894	1266.8818981604904	1267.0	1199.0	1240.0	1294.0	1332.0	1699.0	1218.0013812154696	1240.0	705.0	854.15	1096.0	1359.0	1480.5500000000002	881833.0	0.0	0.0	0.0	0.0	0.0	0.0	0.0	0.0	0.0	0.0	0.0	0.0	0.0	0.0	0.0	0.0
Position_1	67	25	25.0	0.4166666666666667	0.0069444444444444	0.1717149802484944	67000.99999999997	54962.99999999997	1237.2869191592588	1241.0	1146.0	1207.0	1272.0	1317.0	7474.2563757461085	9.94823523611807	6131.364504710875	8.160846155770173	1266.8818981604904	1267.0	1199.0	1240.0	1294.0	1332.0	1989.0	1385.7105831533477	1364.0	823.0	1031.3	1225.5	1540.0	1821.9	641584.0	0.0	0.0	0.0	0.0	0.0	0.0	0.0	0.0	0.0	0.0	0.0	0.0	0.0	0.0	0.0	0.0
Position_1	68	25	25.0	0.4166666666666667	0.0069444444444444	0.1520662121414148	74510.00000000004	54854.00000000005	1237.2869191592588	1241.0	1146.0	1207.0	1272.0	1317.0	3651.644708197481	4.860339106610847	2688.3279938728315	3.5781645598447387	1266.8818981604904	1267.0	1199.0	1240.0	1294.0	1332.0	1951.0	1339.5582010582011	1321.0	661.0	1032.0	1200.75	1458.25	1724.0	1012706.0	0.0	0.0	0.0	0.0	0.0	0.0	0.0	0.0	0.0	0.0	0.0	0.0	0.0	0.0	0.0	0.0
Position_1	69	25	25.0	0.4166666666666667	0.0069444444444444	0.1234616609657939	61130.99999999997	32192.99999999997	1237.2869191592588	1241.0	1146.0	1207.0	1272.0	1317.0	1783.0942624061893	2.3732984632626377	939.018723555028	1.2498339210517424	1266.8818981604904	1267.0	1199.0	1240.0	1294.0	1332.0	1984.0	1295.9245283018868	1271.0	755.0	1080.6	1202.0	1384.0	1566.999999999999	1442364.0	0.0	0.0	0.0	0.0	0.0	0.0	0.0	0.0	0.0	0.0	0.0	0.0	0.0	0.0	0.0	0.0
Position_1	70	25	25.0	0.4166666666666667	0.0069444444444444	0.1341681147874871	-27857.000000000004	-56067.00000000001	1237.2869191592588	1241.0	1146.0	1207.0	1272.0	1317.0	-883.3401371919679	-1.1757257226025093	-1777.8738368073398	-2.366350076790569	1266.8818981604904	1267.0	1199.0	1240.0	1294.0	1332.0	1673.0	1215.3253456221198	1222.0	713.0	905.6	1121.0	1322.0	1473.6	1318628.0	0.0	0.0	0.0	0.0	0.0	0.0	0.0	0.0	0.0	0.0	0.0	0.0	0.0	0.0	0.0	0.0
Position_1	72	25	25.0	0.4166666666666667	0.0069444444444444	0.1721587825590174	49785.00000000004	30883.00000000004	1237.2869191592588	1241.0	1146.0	1207.0	1272.0	1317.0	2999.71236616364	3.992617159363805	1860.803796409194	2.476729853020637	1266.8818981604904	1267.0	1199.0	1240.0	1294.0	1332.0	1913.0	1309.4800550206328	1304.0	658.0	946.3	1166.5	1441.0	1728.8999999999996	951992.0	0.0	0.0	0.0	0.0	0.0	0.0	0.0	0.0	0.0	0.0	0.0	0.0	0.0	0.0	0.0	0.0
Position_1	73	25	25.0	0.4166666666666667	0.0069444444444444	0.1452556972857927	-17586.999999999985	-29156.999999999985	1237.2869191592588	1241.0	1146.0	1207.0	1272.0	1317.0	-2138.417803303882	-2.846234096197468	-3545.223624889481	-4.7186926447279	1266.8818981604904	1267.0	1199.0	1240.0	1294.0	1332.0	1565.0	1201.4786516853933	1237.0	703.0	832.2	1144.0	1306.0	1451.5999999999997	534658.0	0.0	0.0	0.0	0.0	0.0	0.0	0.0	0.0	0.0	0.0	0.0	0.0	0.0	0.0	0.0	0.0
Position_1	74	25	25.0	0.4166666666666667	0.0069444444444444	0.1379704483172164	-39464.000000000015	-48824.000000000015	1237.2869191592588	1241.0	1146.0	1207.0	1272.0	1317.0	-5914.070689566518	-7.871628087813035	-7316.7592577385885	-9.73860657205006	1266.8818981604904	1267.0	1199.0	1240.0	1294.0	1332.0	1452.0	1131.3777777777775	1159.5	768.0	851.0	1009.0	1252.5	1343.15	407296.0	0.0	0.0	0.0	0.0	0.0	0.0	0.0	0.0	0.0	0.0	0.0	0.0	0.0	0.0	0.0	0.0
Position_1	75	25	25.0	0.4166666666666667	0.0069444444444444	0.1457106173058082	29220.0	4909.999999999999	1237.2869191592588	1241.0	1146.0	1207.0	1272.0	1317.0	1137.6385896992433	1.514196962889693	191.1637739706805	0.2544389831549757	1266.8818981604904	1267.0	1199.0	1240.0	1294.0	1332.0	1752.0	1272.2513368983955	1264.0	665.0	950.3	1176.0	1384.0	1583.3	1189555.0	0.0	0.0	0.0	0.0	0.0	0.0	0.0	0.0	0.0	0.0	0.0	0.0	0.0	0.0	0.0	0.0
Position_1	76	25	25.0	0.4166666666666667	0.0069444444444444	0.1372027571542237	26726.999999999905	2520.999999999906	1237.2869191592588	1241.0	1146.0	1207.0	1272.0	1317.0	1089.7563259738445	1.450465669871187	102.79027566804989	0.1368138569141744	1266.8818981604904	1267.0	1199.0	1240.0	1294.0	1332.0	1894.0	1269.7078410311492	1287.0	536.0	980.5	1175.5	1377.0	1511.0	1182098.0	0.0	0.0	0.0	0.0	0.0	0.0	0.0	0.0	0.0	0.0	0.0	0.0	0.0	0.0	0.0	0.0
Position_1	78	25	25.0	0.4166666666666667	0.0069444444444444	0.1311883267007808	2409.9999999999804	-2322.00000000002	1237.2869191592588	1241.0	1146.0	1207.0	1272.0	1317.0	1158.3389127008782	1.541749092804869	-1116.0427200379602	-1.4854528603705248	1266.8818981604904	1267.0	1199.0	1240.0	1294.0	1332.0	1590.0	1254.241758241758	1276.5	816.0	928.2	1172.0	1372.25	1492.5	228272.0	0.0	0.0	0.0	0.0	0.0	0.0	0.0	0.0	0.0	0.0	0.0	0.0	0.0	0.0	0.0	0.0
Position_1	79	25	25.0	0.4166666666666667	0.0069444444444444	0.1667804551398128	89457.0	69463.0	1237.2869191592588	1241.0	1146.0	1207.0	1272.0	1317.0	4388.363582529754	5.840911928347103	3407.546637303557	4.535444574251034	1266.8818981604904	1267.0	1199.0	1240.0	1294.0	1332.0	2252.0	1357.32899869961	1312.0	809.0	1098.0	1208.0	1460.0	1819.3999999999992	1043786.0	0.0	0.0	0.0	0.0	0.0	0.0	0.0	0.0	0.0	0.0	0.0	0.0	0.0	0.0	0.0	0.0
Position_1	1	26	26.0	0.4333333333333333	0.0072222222222222	0.1620308734774396	82899.00000000015	20239.000000000146	1235.3322455258872	1239.0	1145.0	1206.0	1271.0	1315.0	745.3761370812672	0.9920956384551668	181.9764730381289	0.2422106856137496	1264.8912290055985	1265.0	1198.0	1238.0	1292.0	1332.0	2396.0	1273.3979253112034	1240.5	715.0	995.45	1167.0	1348.0	1681.0	3068889.0	0.0	0.0	0.0	0.0	0.0	0.0	0.0	0.0	0.0	0.0	0.0	0.0	0.0	0.0	0.0	0.0
Position_1	2	26	26.0	0.4333333333333333	0.0072222222222222	0.1758665703795075	140716.00000000003	74754.00000000003	1235.3322455258872	1239.0	1145.0	1206.0	1271.0	1315.0	1207.9206991361032	1.6077424505501532	641.6960682738301	0.8540974668724678	1264.8912290055985	1265.0	1198.0	1238.0	1292.0	1332.0	2495.0	1294.465510445408	1272.0	530.0	974.8	1183.0	1388.0	1660.0	3284059.0	0.0	0.0	0.0	0.0	0.0	0.0	0.0	0.0	0.0	0.0	0.0	0.0	0.0	0.0	0.0	0.0
Position_1	3	26	26.0	0.4333333333333333	0.0072222222222222	0.1295005855750758	154973.9999999998	93769.9999999998	1235.3322455258872	1239.0	1145.0	1206.0	1271.0	1315.0	1498.4775786395733	1.994473657169272	906.682685799119	1.2067946547986272	1264.8912290055985	1265.0	1198.0	1238.0	1292.0	1332.0	2217.0	1304.8343245539506	1301.5	595.0	1037.0	1218.0	1390.75	1574.35	3071580.0	0.0	0.0	0.0	0.0	0.0	0.0	0.0	0.0	0.0	0.0	0.0	0.0	0.0	0.0	0.0	0.0
Position_1	4	26	26.0	0.4333333333333333	0.0072222222222222	0.2066711875134802	199922.0000000001	140018.00000000006	1235.3322455258872	1239.0	1145.0	1206.0	1271.0	1315.0	1853.109530646292	2.4664887852902138	1297.8496126590994	1.7274378344492614	1264.8912290055985	1265.0	1198.0	1238.0	1292.0	1332.0	2262.0	1325.771701388889	1276.0	585.0	966.3	1140.0	1459.25	1932.7	3054578.0	0.0	0.0	0.0	0.0	0.0	0.0	0.0	0.0	0.0	0.0	0.0	0.0	0.0	0.0	0.0	0.0
Position_1	5	26	26.0	0.4333333333333333	0.0072222222222222	0.2192213243995472	58478.00000000008	-3739.999999999919	1235.3322455258872	1239.0	1145.0	1206.0	1271.0	1315.0	556.9992467343739	0.7413659974034514	-35.62326315514399	-0.0474145632594966	1264.8912290055985	1265.0	1198.0	1238.0	1292.0	1332.0	2192.0	1263.4371082323444	1244.0	545.0	836.0	1108.0	1374.0	1834.0000000000005	3023405.0	0.0	0.0	0.0	0.0	0.0	0.0	0.0	0.0	0.0	0.0	0.0	0.0	0.0	0.0	0.0	0.0
Position_1	7	26	26.0	0.4333333333333333	0.0072222222222222	0.1739338432525928	109238.9999999998	52740.99999999981	1235.3322455258872	1239.0	1145.0	1206.0	1271.0	1315.0	1368.8096945660118	1.8218857034673617	660.8664680297869	0.8796132689476464	1264.8912290055985	1265.0	1198.0	1238.0	1292.0	1332.0	2128.0	1289.2710538426138	1253.0	675.0	970.0	1162.0	1400.0	1738.4	2801586.0	0.0	0.0	0.0	0.0	0.0	0.0	0.0	0.0	0.0	0.0	0.0	0.0	0.0	0.0	0.0	0.0
Position_1	9	26	26.0	0.4333333333333333	0.0072222222222222	0.1771180230010039	206037.0000000001	153569.00000000012	1235.3322455258872	1239.0	1145.0	1206.0	1271.0	1315.0	2456.3166305223267	3.269357435225217	1830.807518225772	2.4368048067585018	1264.8912290055985	1265.0	1198.0	1238.0	1292.0	1332.0	2200.0	1341.099603567889	1285.0	687.0	1035.0	1206.0	1442.0	1857.0	2706339.0	0.0	0.0	0.0	0.0	0.0	0.0	0.0	0.0	0.0	0.0	0.0	0.0	0.0	0.0	0.0	0.0
Position_1	11	26	26.0	0.4333333333333333	0.0072222222222222	0.183803328601895	75807.00000000003	27525.00000000004	1235.3322455258872	1239.0	1145.0	1206.0	1271.0	1315.0	1100.021615320853	1.4641287699920555	399.4102782290093	0.5316150803228114	1264.8912290055985	1265.0	1198.0	1238.0	1292.0	1332.0	2206.0	1279.8222940226171	1258.0	565.0	889.0	1170.0	1370.0	1739.999999999999	2376630.0	0.0	0.0	0.0	0.0	0.0	0.0	0.0	0.0	0.0	0.0	0.0	0.0	0.0	0.0	0.0	0.0
Position_1	13	26	26.0	0.4333333333333333	0.0072222222222222	0.1732211581582607	85117.9999999998	37511.9999999998	1235.3322455258872	1239.0	1145.0	1206.0	1271.0	1315.0	1330.4707698994905	1.7708565947362216	586.3462431033333	0.7804268495705367	1264.8912290055985	1265.0	1198.0	1238.0	1292.0	1332.0	2165.0	1285.4871654833423	1272.0	643.0	940.0	1152.5	1386.0	1746.0	2353727.0	0.0	0.0	0.0	0.0	0.0	0.0	0.0	0.0	0.0	0.0	0.0	0.0	0.0	0.0	0.0	0.0
Position_1	15	26	26.0	0.4333333333333333	0.0072222222222222	0.1603401726712058	112627.99999999984	71911.99999999984	1235.3322455258872	1239.0	1145.0	1206.0	1271.0	1315.0	1937.0011553039487	2.578148537709556	1236.7584178021225	1.646125454094625	1264.8912290055985	1265.0	1198.0	1238.0	1292.0	1332.0	2105.0	1310.9208173690931	1300.0	515.0	1013.25	1193.0	1395.75	1723.75	2052902.0	0.0	0.0	0.0	0.0	0.0	0.0	0.0	0.0	0.0	0.0	0.0	0.0	0.0	0.0	0.0	0.0
Position_1	17	26	26.0	0.4333333333333333	0.0072222222222222	0.1754330031897027	139483.99999999985	80073.99999999984	1235.3322455258872	1239.0	1145.0	1206.0	1271.0	1315.0	1562.8749425379615	2.080186548518027	897.2043255770169	1.1941789573430095	1264.8912290055985	1265.0	1198.0	1238.0	1292.0	1332.0	2202.0	1300.0433260393872	1280.0	556.0	929.4	1190.0	1405.0	1714.7999999999995	2970599.0	0.0	0.0	0.0	0.0	0.0	0.0	0.0	0.0	0.0	0.0	0.0	0.0	0.0	0.0	0.0	0.0
Position_1	19	26	26.0	0.4333333333333333	0.0072222222222222	0.1910054894634246	215891.00000000003	168155.00000000003	1235.3322455258872	1239.0	1145.0	1206.0	1271.0	1315.0	3071.592322069275	4.088289380674205	2392.427692296385	3.184321258446489	1264.8912290055985	1265.0	1198.0	1238.0	1292.0	1332.0	2221.0	1356.5876906318083	1321.0	641.0	998.25	1203.0	1467.0	1912.75	2490695.0	0.0	0.0	0.0	0.0	0.0	0.0	0.0	0.0	0.0	0.0	0.0	0.0	0.0	0.0	0.0	0.0
Position_1	22	26	26.0	0.4333333333333333	0.0072222222222222	0.1330114278621996	117440.0000000002	74280.00000000019	1235.3322455258872	1239.0	1145.0	1206.0	1271.0	1315.0	2119.416023219517	2.820942726905177	1340.5161972474957	1.7842270585364164	1264.8912290055985	1265.0	1198.0	1238.0	1292.0	1332.0	1982.0	1309.7469879518071	1276.0	687.0	1076.95	1210.0	1393.0	1632.0	2174180.0	0.0	0.0	0.0	0.0	0.0	0.0	0.0	0.0	0.0	0.0	0.0	0.0	0.0	0.0	0.0	0.0
Position_1	24	26	26.0	0.4333333333333333	0.0072222222222222	0.1653031999834962	67342.00000000009	25534.000000000084	1235.3322455258872	1239.0	1145.0	1206.0	1271.0	1315.0	1319.363154455713	1.7560723585805538	500.26163146137975	0.6658482314750965	1264.8912290055985	1265.0	1198.0	1238.0	1292.0	1332.0	2258.0	1280.879353233831	1261.0	687.0	963.7	1155.0	1393.0	1646.65	2059654.0	0.0	0.0	0.0	0.0	0.0	0.0	0.0	0.0	0.0	0.0	0.0	0.0	0.0	0.0	0.0	0.0
Position_1	25	26	26.0	0.4333333333333333	0.0072222222222222	0.1635435536344335	99971.99999999988	56941.99999999987	1235.3322455258872	1239.0	1145.0	1206.0	1271.0	1315.0	1762.1326559270024	2.34539856503884	1003.6746058275844	1.335890900356515	1264.8912290055985	1265.0	1198.0	1238.0	1292.0	1332.0	2134.0	1299.4060422960724	1279.0	563.0	969.7	1187.5	1384.0	1709.3	2150517.0	0.0	0.0	0.0	0.0	0.0	0.0	0.0	0.0	0.0	0.0	0.0	0.0	0.0	0.0	0.0	0.0
Position_1	26	26	26.0	0.4333333333333333	0.0072222222222222	0.1238442776740507	86129.99999999991	41045.99999999991	1235.3322455258872	1239.0	1145.0	1206.0	1271.0	1315.0	1543.9497059369196	2.05499705860204	735.7826498303347	0.9793267069241754	1264.8912290055985	1265.0	1198.0	1238.0	1292.0	1332.0	1824.0	1288.6712802768166	1281.0	712.0	1015.0	1202.0	1396.0	1542.0	2234556.0	0.0	0.0	0.0	0.0	0.0	0.0	0.0	0.0	0.0	0.0	0.0	0.0	0.0	0.0	0.0	0.0
Position_1	28	26	26.0	0.4333333333333333	0.0072222222222222	0.164429246973182	114938.00000000012	72870.00000000012	1235.3322455258872	1239.0	1145.0	1206.0	1271.0	1315.0	1866.5411151384044	2.484366224249216	1183.3758292308514	1.5750732287062632	1264.8912290055985	1265.0	1198.0	1238.0	1292.0	1332.0	2176.0	1310.0370828182945	1285.0	594.0	993.0	1189.25	1419.75	1703.0	2119640.0	0.0	0.0	0.0	0.0	0.0	0.0	0.0	0.0	0.0	0.0	0.0	0.0	0.0	0.0	0.0	0.0
Position_1	29	26	26.0	0.4333333333333333	0.0072222222222222	0.1539870968583581	127702.99999999984	83346.99999999985	1235.3322455258872	1239.0	1145.0	1206.0	1271.0	1315.0	2151.453335231243	2.863584389192784	1404.173599144251	1.868955060460998	1264.8912290055985	1265.0	1198.0	1238.0	1292.0	1332.0	2124.0	1313.8552168815943	1297.0	736.0	972.75	1208.0	1428.0	1643.0	2241437.0	0.0	0.0	0.0	0.0	0.0	0.0	0.0	0.0	0.0	0.0	0.0	0.0	0.0	0.0	0.0	0.0
Position_1	31	26	26.0	0.4333333333333333	0.0072222222222222	0.1973785518339754	94229.9999999999	49691.99999999989	1235.3322455258872	1239.0	1145.0	1206.0	1271.0	1315.0	1523.6683687165178	2.028002598761685	803.5034339197827	1.0694630705472308	1264.8912290055985	1265.0	1198.0	1238.0	1292.0	1332.0	2102.0	1294.0087565674255	1257.0	570.0	864.0	1164.0	1428.0	1784.0	2216637.0	0.0	0.0	0.0	0.0	0.0	0.0	0.0	0.0	0.0	0.0	0.0	0.0	0.0	0.0	0.0	0.0
Position_1	33	26	26.0	0.4333333333333333	0.0072222222222222	0.1396294814662349	-2528.999999999871	-37992.99999999987	1235.3322455258872	1239.0	1145.0	1206.0	1271.0	1315.0	-59.78932638738611	-0.0795795934216109	-898.2111021890347	-1.1955189770136052	1264.8912290055985	1265.0	1198.0	1238.0	1292.0	1332.0	1820.0	1237.1458944281526	1235.5	755.0	947.15	1148.75	1320.25	1526.85	1687467.0	0.0	0.0	0.0	0.0	0.0	0.0	0.0	0.0	0.0	0.0	0.0	0.0	0.0	0.0	0.0	0.0
Position_1	34	26	26.0	0.4333333333333333	0.0072222222222222	0.188899118438825	46807.99999999995	7911.999999999947	1235.3322455258872	1239.0	1145.0	1206.0	1271.0	1315.0	893.0192151090264	1.188608575310114	150.9478727982947	0.2009116186945302	1264.8912290055985	1265.0	1198.0	1238.0	1292.0	1332.0	1897.0	1270.288770053476	1258.0	714.0	863.5	1105.75	1432.0	1686.0	1900352.0	0.0	0.0	0.0	0.0	0.0	0.0	0.0	0.0	0.0	0.0	0.0	0.0	0.0	0.0	0.0	0.0
Position_1	35	26	26.0	0.4333333333333333	0.0072222222222222	0.1808470711450561	65576.99999999985	19686.99999999985	1235.3322455258872	1239.0	1145.0	1206.0	1271.0	1315.0	943.024358976366	1.2551654217975434	283.10719543693097	0.3768156771265551	1264.8912290055985	1265.0	1198.0	1238.0	1292.0	1332.0	2059.0	1276.1541076487251	1268.0	683.0	842.2	1169.0	1393.0	1660.8	2252412.0	0.0	0.0	0.0	0.0	0.0	0.0	0.0	0.0	0.0	0.0	0.0	0.0	0.0	0.0	0.0	0.0
Position_1	38	26	26.0	0.4333333333333333	0.0072222222222222	0.2009003334131756	188291.0	146768.99999999997	1235.3322455258872	1239.0	1145.0	1206.0	1271.0	1315.0	3305.590419686077	4.3997408486021685	2576.640414607739	3.429508391842901	1264.8912290055985	1265.0	1198.0	1238.0	1292.0	1332.0	2136.0	1356.902943018159	1313.0	636.0	906.8	1210.0	1506.0	1882.2	2166974.0	0.0	0.0	0.0	0.0	0.0	0.0	0.0	0.0	0.0	0.0	0.0	0.0	0.0	0.0	0.0	0.0
Position_1	39	26	26.0	0.4333333333333333	0.0072222222222222	0.1358143589105271	-7987.000000000206	-55645.00000000021	1235.3322455258872	1239.0	1145.0	1206.0	1271.0	1315.0	-123.6253899095258	-0.1645453939695788	-861.2914512977852	-1.146378921677352	1264.8912290055985	1265.0	1198.0	1238.0	1292.0	1332.0	1919.0	1234.6426623022369	1246.0	651.0	935.6	1143.0	1330.0	1490.4	2263100.0	0.0	0.0	0.0	0.0	0.0	0.0	0.0	0.0	0.0	0.0	0.0	0.0	0.0	0.0	0.0	0.0
Position_1	40	26	26.0	0.4333333333333333	0.0072222222222222	0.1550255386496296	61266.00000000011	13582.000000000113	1235.3322455258872	1239.0	1145.0	1206.0	1271.0	1315.0	838.599455761643	1.1161758756187468	185.90829837356293	0.2474439451352122	1264.8912290055985	1265.0	1198.0	1238.0	1292.0	1332.0	2055.0	1272.4056706652127	1270.5	632.0	943.3	1159.0	1389.0	1591.6999999999998	2333592.0	0.0	0.0	0.0	0.0	0.0	0.0	0.0	0.0	0.0	0.0	0.0	0.0	0.0	0.0	0.0	0.0
Position_1	44	26	26.0	0.4333333333333333	0.0072222222222222	0.2014120374647766	86741.0	44673.00000000001	1235.3322455258872	1239.0	1145.0	1206.0	1271.0	1315.0	1565.2222926810357	2.0833108715584583	806.1144727515236	1.072938363232278	1264.8912290055985	1265.0	1198.0	1238.0	1292.0	1332.0	2021.0	1292.6100123609394	1275.0	640.0	837.7	1145.25	1427.75	1801.2999999999995	2091443.0	0.0	0.0	0.0	0.0	0.0	0.0	0.0	0.0	0.0	0.0	0.0	0.0	0.0	0.0	0.0	0.0
Position_1	45	26	26.0	0.4333333333333333	0.0072222222222222	0.2002681101951736	118612.99999999993	71656.99999999993	1235.3322455258872	1239.0	1145.0	1206.0	1271.0	1315.0	1879.842790209026	2.5020707537682134	1135.658779543626	1.5115618355725662	1264.8912290055985	1265.0	1198.0	1238.0	1292.0	1332.0	2104.0	1304.6771871539313	1287.0	527.0	874.0	1174.0	1430.0	1789.0	2356247.0	0.0	0.0	0.0	0.0	0.0	0.0	0.0	0.0	0.0	0.0	0.0	0.0	0.0	0.0	0.0	0.0
Position_1	46	26	26.0	0.4333333333333333	0.0072222222222222	0.1621725456743326	94576.99999999996	64832.99999999997	1235.3322455258872	1239.0	1145.0	1206.0	1271.0	1315.0	2699.230275219598	3.5926754963172844	1850.335667586328	2.4627967735574026	1264.8912290055985	1265.0	1198.0	1238.0	1292.0	1332.0	2053.0	1321.6722027972028	1302.5	720.0	995.3	1184.0	1438.0	1723.5999999999983	1511993.0	0.0	0.0	0.0	0.0	0.0	0.0	0.0	0.0	0.0	0.0	0.0	0.0	0.0	0.0	0.0	0.0
Position_1	49	26	26.0	0.4333333333333333	0.0072222222222222	0.1838711785780852	163795.9999999999	125341.99999999993	1235.3322455258872	1239.0	1145.0	1206.0	1271.0	1315.0	3384.0966970312147	4.504232703748547	2589.620309404909	3.4467846318179336	1264.8912290055985	1265.0	1198.0	1238.0	1292.0	1332.0	2073.0	1349.7478025693035	1320.0	633.0	971.6	1199.5	1480.5	1837.3	1996277.0	0.0	0.0	0.0	0.0	0.0	0.0	0.0	0.0	0.0	0.0	0.0	0.0	0.0	0.0	0.0	0.0
Position_1	53	26	26.0	0.4333333333333333	0.0072222222222222	0.1586781895166482	98257.0	66069.0	1235.3322455258872	1239.0	1145.0	1206.0	1271.0	1315.0	2696.473263639548	3.5890059139042383	1813.1358789236524	2.413283854847381	1264.8912290055985	1265.0	1198.0	1238.0	1292.0	1332.0	2122.0	1318.3675282714055	1293.5	719.0	987.7	1202.25	1421.0	1734.15	1632139.0	0.0	0.0	0.0	0.0	0.0	0.0	0.0	0.0	0.0	0.0	0.0	0.0	0.0	0.0	0.0	0.0
Position_1	54	26	26.0	0.4333333333333333	0.0072222222222222	0.1628327379719731	27532.99999999996	-7229.000000000045	1235.3322455258872	1239.0	1145.0	1206.0	1271.0	1315.0	613.2245842486881	0.8162019216350038	-161.0068107192751	-0.2143000650673551	1264.8912290055985	1265.0	1198.0	1238.0	1292.0	1332.0	1980.0	1259.5931189229618	1261.0	714.0	875.8	1157.0	1386.0	1599.4	1684076.0	0.0	0.0	0.0	0.0	0.0	0.0	0.0	0.0	0.0	0.0	0.0	0.0	0.0	0.0	0.0	0.0
Position_1	55	26	26.0	0.4333333333333333	0.0072222222222222	0.1371281315355485	109710.99999999994	74922.99999999994	1235.3322455258872	1239.0	1145.0	1206.0	1271.0	1315.0	2560.536108032026	3.408073559790626	1748.6218047605385	2.3274156221362765	1264.8912290055985	1265.0	1198.0	1238.0	1292.0	1332.0	1827.0	1320.996263079223	1307.5	739.0	1019.85	1208.0	1429.0	1641.15	1767493.0	0.0	0.0	0.0	0.0	0.0	0.0	0.0	0.0	0.0	0.0	0.0	0.0	0.0	0.0	0.0	0.0
Position_1	58	26	26.0	0.4333333333333333	0.0072222222222222	0.1515070908255022	35924.99999999997	-683.0000000000291	1235.3322455258872	1239.0	1145.0	1206.0	1271.0	1315.0	792.2668511471327	1.0545071788768334	-15.062442848532084	-0.0200481114313962	1264.8912290055985	1265.0	1198.0	1238.0	1292.0	1332.0	2077.0	1264.5149147727273	1275.0	609.0	912.0	1168.0	1384.0	1533.0	1780437.0	0.0	0.0	0.0	0.0	0.0	0.0	0.0	0.0	0.0	0.0	0.0	0.0	0.0	0.0	0.0	0.0
Position_1	59	26	26.0	0.4333333333333333	0.0072222222222222	0.1498820273162599	72728.00000000001	35236.000000000015	1235.3322455258872	1239.0	1145.0	1206.0	1271.0	1315.0	1453.7220129621155	1.934903999252576	704.314003530045	0.9374419386984898	1264.8912290055985	1265.0	1198.0	1238.0	1292.0	1332.0	2029.0	1289.4355062413315	1287.0	742.0	908.25	1195.0	1397.0	1588.0	1859366.0	0.0	0.0	0.0	0.0	0.0	0.0	0.0	0.0	0.0	0.0	0.0	0.0	0.0	0.0	0.0	0.0
Position_1	62	26	26.0	0.4333333333333333	0.0072222222222222	0.1581721773892908	39477.99999999997	3857.999999999972	1235.3322455258872	1239.0	1145.0	1206.0	1271.0	1315.0	893.2439377454411	1.188907681139182	87.29254551451162	0.1161863780798149	1264.8912290055985	1265.0	1198.0	1238.0	1292.0	1332.0	2043.0	1267.8160583941606	1269.0	598.0	944.8	1177.0	1362.0	1581.55	1736908.0	0.0	0.0	0.0	0.0	0.0	0.0	0.0	0.0	0.0	0.0	0.0	0.0	0.0	0.0	0.0	0.0
Position_1	63	26	26.0	0.4333333333333333	0.0072222222222222	0.1667973019500625	-19552.000000000106	-53144.00000000011	1235.3322455258872	1239.0	1145.0	1206.0	1271.0	1315.0	-465.2143671165495	-0.6192003226321272	-1264.492242534872	-1.6830391748139146	1264.8912290055985	1265.0	1198.0	1238.0	1292.0	1332.0	1780.0	1223.8668730650154	1229.5	702.0	865.1	1098.0	1349.0	1579.8000000000002	1581236.0	0.0	0.0	0.0	0.0	0.0	0.0	0.0	0.0	0.0	0.0	0.0	0.0	0.0	0.0	0.0	0.0
Position_1	64	26	26.0	0.4333333333333333	0.0072222222222222	0.1643354615040477	61383.00000000001	34109.00000000001	1235.3322455258872	1239.0	1145.0	1206.0	1271.0	1315.0	1891.4167453239784	2.5174756880262152	1051.0130454076143	1.3988983634375345	1264.8912290055985	1265.0	1198.0	1238.0	1292.0	1332.0	1970.0	1297.5157292659676	1288.0	682.0	935.6	1188.0	1420.0	1673.3999999999996	1361094.0	0.0	0.0	0.0	0.0	0.0	0.0	0.0	0.0	0.0	0.0	0.0	0.0	0.0	0.0	0.0	0.0
Position_1	66	26	26.0	0.4333333333333333	0.0072222222222222	0.1613055321567297	-7475.000000000068	-35061.000000000065	1235.3322455258872	1239.0	1145.0	1206.0	1271.0	1315.0	-216.59103234001992	-0.2882826640445665	-1015.9061116887468	-1.3521710346577225	1264.8912290055985	1265.0	1198.0	1238.0	1292.0	1332.0	1915.0	1231.9547596606974	1247.0	739.0	880.0	1093.0	1367.0	1548.0	1307104.0	0.0	0.0	0.0	0.0	0.0	0.0	0.0	0.0	0.0	0.0	0.0	0.0	0.0	0.0	0.0	0.0
Position_1	67	26	26.0	0.4333333333333333	0.0072222222222222	0.1744652453587194	70955.00000000001	50779.000000000015	1235.3322455258872	1239.0	1145.0	1206.0	1271.0	1315.0	3485.843002354172	4.639657036133402	2494.6462098025863	3.3203741052472417	1264.8912290055985	1265.0	1198.0	1238.0	1292.0	1332.0	1956.0	1330.4368556701031	1306.0	767.0	955.0	1177.5	1467.0	1762.5	1032419.0	0.0	0.0	0.0	0.0	0.0	0.0	0.0	0.0	0.0	0.0	0.0	0.0	0.0	0.0	0.0	0.0
Position_1	68	26	26.0	0.4333333333333333	0.0072222222222222	0.1901079510914765	109740.00000000007	81114.00000000009	1235.3322455258872	1239.0	1145.0	1206.0	1271.0	1315.0	3115.781713037941	4.147105460053499	2303.020939232364	3.065320870118276	1264.8912290055985	1265.0	1198.0	1238.0	1292.0	1332.0	2129.0	1338.6730245231608	1315.0	575.0	959.0	1187.0	1465.0	1839.0	1473879.0	0.0	0.0	0.0	0.0	0.0	0.0	0.0	0.0	0.0	0.0	0.0	0.0	0.0	0.0	0.0	0.0
Position_1	69	26	26.0	0.4333333333333333	0.0072222222222222	0.1287971017549515	102458.99999999993	74586.99999999991	1235.3322455258872	1239.0	1145.0	1206.0	1271.0	1315.0	3155.2900055962978	4.199690997448672	2296.95405623138	3.0572458488439667	1264.8912290055985	1265.0	1198.0	1238.0	1292.0	1332.0	2124.0	1334.5774253731342	1304.5	892.0	1095.55	1227.0	1424.0	1634.4499999999998	1430667.0	0.0	0.0	0.0	0.0	0.0	0.0	0.0	0.0	0.0	0.0	0.0	0.0	0.0	0.0	0.0	0.0
Position_1	70	26	26.0	0.4333333333333333	0.0072222222222222	0.1594253270217616	-32051.00000000011	-65357.00000000011	1235.3322455258872	1239.0	1145.0	1206.0	1271.0	1315.0	-803.7165675491659	-1.0697467514079395	-1638.903737958589	-2.1813808752228825	1264.8912290055985	1265.0	1198.0	1238.0	1292.0	1332.0	1711.0	1213.9797033567525	1229.0	487.0	833.0	1115.0	1341.0	1487.0	1555108.0	0.0	0.0	0.0	0.0	0.0	0.0	0.0	0.0	0.0	0.0	0.0	0.0	0.0	0.0	0.0	0.0
Position_1	72	26	26.0	0.4333333333333333	0.0072222222222222	0.175450556185558	80320.0000000001	55828.000000000095	1235.3322455258872	1239.0	1145.0	1206.0	1271.0	1315.0	3436.2699357430133	4.573675284473951	2388.4471859146047	3.1790232044523385	1264.8912290055985	1265.0	1198.0	1238.0	1292.0	1332.0	1998.0	1324.2653927813165	1318.5	590.0	972.0	1173.0	1463.75	1747.7499999999995	1247458.0	0.0	0.0	0.0	0.0	0.0	0.0	0.0	0.0	0.0	0.0	0.0	0.0	0.0	0.0	0.0	0.0
Position_1	73	26	26.0	0.4333333333333333	0.0072222222222222	0.1595969283040352	-33129.0000000001	-60065.0000000001	1235.3322455258872	1239.0	1145.0	1206.0	1271.0	1315.0	-1149.242005186178	-1.5296411089028028	-2083.6494020799805	-2.7733373541684543	1264.8912290055985	1265.0	1198.0	1238.0	1292.0	1332.0	1769.0	1207.022200772201	1222.0	627.0	847.75	1093.0	1330.0	1507.25	1250475.0	0.0	0.0	0.0	0.0	0.0	0.0	0.0	0.0	0.0	0.0	0.0	0.0	0.0	0.0	0.0	0.0
Position_1	74	26	26.0	0.4333333333333333	0.0072222222222222	0.1194238981446491	-35735.99999999988	-63685.99999999988	1235.3322455258872	1239.0	1145.0	1206.0	1271.0	1315.0	-1048.8391575924934	-1.3960049187556085	-1869.16192608114	-2.487854523613997	1264.8912290055985	1265.0	1198.0	1238.0	1292.0	1332.0	1578.0	1205.7572093023257	1221.0	745.0	895.7	1140.0	1292.0	1424.0	1296189.0	0.0	0.0	0.0	0.0	0.0	0.0	0.0	0.0	0.0	0.0	0.0	0.0	0.0	0.0	0.0	0.0
Position_1	75	26	26.0	0.4333333333333333	0.0072222222222222	0.1598166397922515	79195.99999999991	53715.99999999991	1235.3322455258872	1239.0	1145.0	1206.0	1271.0	1315.0	2901.3319179100768	3.861672782738312	1967.8764748529925	2.6192435880293328	1264.8912290055985	1265.0	1198.0	1238.0	1292.0	1332.0	2064.0	1319.812244897959	1290.0	705.0	1003.8	1209.0	1411.0	1723.15	1293416.0	0.0	0.0	0.0	0.0	0.0	0.0	0.0	0.0	0.0	0.0	0.0	0.0	0.0	0.0	0.0	0.0
Position_1	76	26	26.0	0.4333333333333333	0.0072222222222222	0.1925829821084156	-512.9999999999754	-34494.99999999998	1235.3322455258872	1239.0	1145.0	1206.0	1271.0	1315.0	-13.08535369825668	-0.0174166057723796	-879.8816292814532	-1.1711224485736142	1264.8912290055985	1265.0	1198.0	1238.0	1292.0	1332.0	2068.0	1238.607498087223	1259.0	536.0	801.0	1099.0	1376.0	1593.1	1618860.0	0.0	0.0	0.0	0.0	0.0	0.0	0.0	0.0	0.0	0.0	0.0	0.0	0.0	0.0	0.0	0.0
Position_1	78	26	26.0	0.4333333333333333	0.0072222222222222	0.1706444064454858	-14355.99999999998	-33647.99999999998	1235.3322455258872	1239.0	1145.0	1206.0	1271.0	1315.0	-734.1831463091355	-0.9771977677374594	-1720.799283018237	-2.2903838456972734	1264.8912290055985	1265.0	1198.0	1238.0	1292.0	1332.0	1819.0	1219.652291105121	1228.0	679.0	849.15	1113.25	1341.5	1571.7999999999995	904982.0	0.0	0.0	0.0	0.0	0.0	0.0	0.0	0.0	0.0	0.0	0.0	0.0	0.0	0.0	0.0	0.0
Position_1	79	26	26.0	0.4333333333333333	0.0072222222222222	0.2000286290502994	132428.00000000006	107286.00000000007	1235.3322455258872	1239.0	1145.0	1206.0	1271.0	1315.0	4791.040925452753	6.376875471777614	3881.442117438338	5.166199458310428	1264.8912290055985	1265.0	1198.0	1238.0	1292.0	1332.0	2363.0	1375.947259565667	1306.0	795.0	1073.1	1205.0	1454.0	1988.2	1330541.0	0.0	0.0	0.0	0.0	0.0	0.0	0.0	0.0	0.0	0.0	0.0	0.0	0.0	0.0	0.0	0.0
Position_1	83	26	26.0	0.4333333333333333	0.0072222222222222	0.252881750137178	33590.0	9826.000000000002	1235.3322455258872	1239.0	1145.0	1206.0	1271.0	1315.0	1389.5490495453412	1.8494897849448488	406.4813623349963	0.54102669326788	1264.8912290055985	1265.0	1198.0	1238.0	1292.0	1332.0	2366.0	1275.750547045952	1240.0	544.0	800.65	1091.25	1400.0	1947.0	1166036.0	0.0	0.0	0.0	0.0	0.0	0.0	0.0	0.0	0.0	0.0	0.0	0.0	0.0	0.0	0.0	0.0
Position_1	84	26	26.0	0.4333333333333333	0.0072222222222222	0.1366041094576002	47088.99999999999	39886.99999999999	1235.3322455258872	1239.0	1145.0	1206.0	1271.0	1315.0	10883.763787979076	14.486289601800149	9219.152800253169	12.270692377136964	1264.8912290055985	1265.0	1198.0	1238.0	1292.0	1332.0	1849.0	1408.9963898916967	1386.0	900.0	1144.8	1248.0	1555.0	1730.0	390292.0	0.0	0.0	0.0	0.0	0.0	0.0	0.0	0.0	0.0	0.0	0.0	0.0	0.0	0.0	0.0	0.0
Position_1	85	26	26.0	0.4333333333333333	0.0072222222222222	0.1776836539571183	85833.99999999999	62875.99999999999	1235.3322455258872	1239.0	1145.0	1206.0	1271.0	1315.0	3368.189422822058	4.483060121776159	2467.300581929768	3.283977074548521	1264.8912290055985	1265.0	1198.0	1238.0	1292.0	1332.0	2022.0	1336.20724801812	1330.0	585.0	906.0	1202.0	1485.0	1765.6	1179871.0	0.0	0.0	0.0	0.0	0.0	0.0	0.0	0.0	0.0	0.0	0.0	0.0	0.0	0.0	0.0	0.0
Position_1	86	26	26.0	0.4333333333333333	0.0072222222222222	0.1815242239143495	41370.99999999999	26603.0	1235.3322455258872	1239.0	1145.0	1206.0	1271.0	1315.0	3676.255230102557	4.893095711266503	2363.960694361227	3.146431684194793	1264.8912290055985	1265.0	1198.0	1238.0	1292.0	1332.0	2042.0	1311.8362676056338	1330.5	714.0	864.1	1162.25	1439.5	1754.4999999999998	745123.0	0.0	0.0	0.0	0.0	0.0	0.0	0.0	0.0	0.0	0.0	0.0	0.0	0.0	0.0	0.0	0.0
Position_1	87	26	26.0	0.4333333333333333	0.0072222222222222	0.1781394670156488	33266.00000000006	16626.00000000006	1235.3322455258872	1239.0	1145.0	1206.0	1271.0	1315.0	2335.377147991729	3.108386983976992	1167.1971521226044	1.5535394094751864	1264.8912290055985	1265.0	1198.0	1238.0	1292.0	1332.0	1781.0	1290.978125	1339.5	625.0	846.95	1136.75	1465.0	1595.2499999999998	826226.0	0.0	0.0	0.0	0.0	0.0	0.0	0.0	0.0	0.0	0.0	0.0	0.0	0.0	0.0	0.0	0.0
Position_1	1	27	27.0	0.45	0.0075	0.1441771228126346	104508.00000000023	47724.00000000025	1234.7022581250678	1239.0	1142.0	1205.0	1271.0	1316.0	1061.388775700872	1.4127084604578608	484.6874682469147	0.6451190202366435	1265.7195414556118	1265.0	1199.0	1238.0	1293.0	1334.9499999999998	2375.0	1286.8516483516485	1249.0	806.0	1071.15	1183.0	1347.0	1607.6999999999998	2810484.0	0.0	0.0	0.0	0.0	0.0	0.0	0.0	0.0	0.0	0.0	0.0	0.0	0.0	0.0	0.0	0.0
Position_1	2	27	27.0	0.45	0.0075	0.1602514997240325	206274.0000000001	147358.0000000001	1234.7022581250678	1239.0	1142.0	1205.0	1271.0	1316.0	2130.659424651614	2.835907694211298	1522.1002719577484	2.025915461975763	1265.7195414556118	1265.0	1199.0	1238.0	1293.0	1334.9499999999998	2524.0	1330.0300088261254	1311.0	714.0	1034.0	1216.0	1406.75	1703.25	3013848.0	0.0	0.0	0.0	0.0	0.0	0.0	0.0	0.0	0.0	0.0	0.0	0.0	0.0	0.0	0.0	0.0
Position_1	3	27	27.0	0.45	0.0075	0.1753160961794534	159026.00000000015	94754.00000000016	1234.7022581250678	1239.0	1142.0	1205.0	1271.0	1316.0	1412.4681896281286	1.8799951603950391	841.6045856653867	1.1201757035206297	1265.7195414556118	1265.0	1199.0	1238.0	1293.0	1334.9499999999998	2225.0	1303.3309061488674	1291.0	559.0	913.0	1200.0	1387.0	1708.0	3221834.0	0.0	0.0	0.0	0.0	0.0	0.0	0.0	0.0	0.0	0.0	0.0	0.0	0.0	0.0	0.0	0.0
Position_1	4	27	27.0	0.45	0.0075	0.2045423025484931	152770.99999999988	87874.99999999988	1234.7022581250678	1239.0	1142.0	1205.0	1271.0	1316.0	1311.747476358058	1.7459358910325753	754.5267719983785	1.004275133529842	1265.7195414556118	1265.0	1199.0	1238.0	1293.0	1334.9499999999998	2240.0	1300.206330128205	1244.0	544.0	961.75	1147.0	1408.0	1898.25	3245315.0	0.0	0.0	0.0	0.0	0.0	0.0	0.0	0.0	0.0	0.0	0.0	0.0	0.0	0.0	0.0	0.0
Position_1	5	27	27.0	0.45	0.0075	0.1888244003352984	129438.00000000023	73616.00000000025	1234.7022581250678	1239.0	1142.0	1205.0	1271.0	1316.0	1429.7413779599794	1.9029857740647325	813.1448359824935	1.0822957766926988	1265.7195414556118	1265.0	1199.0	1238.0	1293.0	1334.9499999999998	2266.0	1299.2878435025618	1256.0	715.0	965.3	1156.0	1390.0	1814.0	2789571.0	0.0	0.0	0.0	0.0	0.0	0.0	0.0	0.0	0.0	0.0	0.0	0.0	0.0	0.0	0.0	0.0
Position_1	7	27	27.0	0.45	0.0075	0.1742696029677034	115073.00000000016	60941.00000000015	1234.7022581250678	1239.0	1142.0	1205.0	1271.0	1316.0	1428.2588027890324	1.9010124665122023	756.3852485010952	1.006748765754958	1265.7195414556118	1265.0	1199.0	1238.0	1293.0	1334.9499999999998	2071.0	1294.2704130643613	1260.0	512.0	971.0	1160.0	1390.0	1756.9499999999998	2694671.0	0.0	0.0	0.0	0.0	0.0	0.0	0.0	0.0	0.0	0.0	0.0	0.0	0.0	0.0	0.0	0.0
Position_1	9	27	27.0	0.45	0.0075	0.1573566934538569	137145.00000000015	85275.00000000016	1234.7022581250678	1239.0	1142.0	1205.0	1271.0	1316.0	1635.591068687978	2.1769717124236982	1016.9895248267702	1.353613057544431	1265.7195414556118	1265.0	1199.0	1238.0	1293.0	1334.9499999999998	2032.0	1307.7443609022555	1277.0	552.0	1013.1	1203.0	1393.0	1699.6	2608950.0	0.0	0.0	0.0	0.0	0.0	0.0	0.0	0.0	0.0	0.0	0.0	0.0	0.0	0.0	0.0	0.0
Position_1	11	27	27.0	0.45	0.0075	0.1124786382781196	37748.99999999991	-2447.0000000000896	1234.7022581250678	1239.0	1142.0	1205.0	1271.0	1316.0	668.9582145685285	0.8903833835907115	-43.3638176123673	-0.0577172412420608	1265.7195414556118	1265.0	1199.0	1238.0	1293.0	1334.9499999999998	1843.0	1263.4172056921086	1259.0	564.0	1066.0	1174.25	1346.0	1497.75	1953243.0	0.0	0.0	0.0	0.0	0.0	0.0	0.0	0.0	0.0	0.0	0.0	0.0	0.0	0.0	0.0	0.0
Position_1	13	27	27.0	0.45	0.0075	0.1794799594227354	75165.00000000022	24933.00000000022	1234.7022581250678	1239.0	1142.0	1205.0	1271.0	1316.0	1126.8288460561496	1.499809194100735	373.7806641218405	0.4975020639461696	1265.7195414556118	1265.0	1199.0	1238.0	1293.0	1334.9499999999998	2193.0	1277.9052795031057	1248.0	627.0	923.0	1154.0	1388.25	1731.4499999999998	2468913.0	0.0	0.0	0.0	0.0	0.0	0.0	0.0	0.0	0.0	0.0	0.0	0.0	0.0	0.0	0.0	0.0
Position_1	15	27	27.0	0.45	0.0075	0.1396081189254346	126712.00000000012	85970.00000000013	1234.7022581250678	1239.0	1142.0	1205.0	1271.0	1316.0	2212.2419658205595	2.944494056507164	1500.9347323189088	1.997744128716468	1265.7195414556118	1265.0	1199.0	1238.0	1293.0	1334.9499999999998	2076.0	1319.8627951499682	1297.0	627.0	1063.3	1202.0	1418.5	1657.3999999999996	2068225.0	0.0	0.0	0.0	0.0	0.0	0.0	0.0	0.0	0.0	0.0	0.0	0.0	0.0	0.0	0.0	0.0
Position_1	17	27	27.0	0.45	0.0075	0.1626018561926223	158617.9999999998	105005.9999999998	1234.7022581250678	1239.0	1142.0	1205.0	1271.0	1316.0	2081.08107724423	2.7699189138120706	1377.687271287669	1.833701758083888	1265.7195414556118	1265.0	1199.0	1238.0	1293.0	1334.9499999999998	2158.0	1315.9243452958292	1287.0	577.0	1016.1	1202.0	1406.0	1747.9499999999998	2713436.0	0.0	0.0	0.0	0.0	0.0	0.0	0.0	0.0	0.0	0.0	0.0	0.0	0.0	0.0	0.0	0.0
Position_1	19	27	27.0	0.45	0.0075	0.1932854524764999	226052.0	178550.0	1234.7022581250678	1239.0	1142.0	1205.0	1271.0	1316.0	3206.4391387888745	4.267770493727991	2532.646064758346	3.370951912193357	1265.7195414556118	1265.0	1199.0	1238.0	1293.0	1334.9499999999998	2332.0	1362.728516694034	1324.0	618.0	1001.3	1202.0	1476.5	1922.1	2489705.0	0.0	0.0	0.0	0.0	0.0	0.0	0.0	0.0	0.0	0.0	0.0	0.0	0.0	0.0	0.0	0.0
Position_1	22	27	27.0	0.45	0.0075	0.1275797073353667	123060.00000000016	79978.00000000015	1234.7022581250678	1239.0	1142.0	1205.0	1271.0	1316.0	2217.950691084279	2.9520923698331747	1441.4696926014833	1.9185961608525743	1265.7195414556118	1265.0	1199.0	1238.0	1293.0	1334.9499999999998	1996.0	1313.2667471333737	1277.0	734.0	1107.8	1202.0	1391.0	1650.0	2176083.0	0.0	0.0	0.0	0.0	0.0	0.0	0.0	0.0	0.0	0.0	0.0	0.0	0.0	0.0	0.0	0.0
Position_1	24	27	27.0	0.45	0.0075	0.1375862106278045	29721.00000000004	-17754.99999999996	1234.7022581250678	1239.0	1142.0	1205.0	1271.0	1316.0	453.68408174266574	0.6038535127994881	-271.02590327852363	-0.3607354772637149	1265.7195414556118	1265.0	1199.0	1238.0	1293.0	1334.9499999999998	1849.0	1255.276560788609	1253.0	595.0	961.25	1151.25	1363.0	1527.0	2292135.0	0.0	0.0	0.0	0.0	0.0	0.0	0.0	0.0	0.0	0.0	0.0	0.0	0.0	0.0	0.0	0.0
Position_1	25	27	27.0	0.45	0.0075	0.1572485185746249	112590.00000000007	67506.00000000009	1234.7022581250678	1239.0	1142.0	1205.0	1271.0	1316.0	1808.0974685571225	2.4065777306495297	1084.0876428849558	1.442920652679876	1265.7195414556118	1265.0	1199.0	1238.0	1293.0	1334.9499999999998	2077.0	1303.930795847751	1290.0	619.0	992.95	1192.0	1395.0	1682.0499999999995	2261016.0	0.0	0.0	0.0	0.0	0.0	0.0	0.0	0.0	0.0	0.0	0.0	0.0	0.0	0.0	0.0	0.0
Position_1	26	27	27.0	0.45	0.0075	0.1298138873891699	85899.99999999981	40971.99999999981	1234.7022581250678	1239.0	1142.0	1205.0	1271.0	1316.0	1539.271578708344	2.0487704712608057	734.1913285545766	0.9772086583061412	1265.7195414556118	1265.0	1199.0	1238.0	1293.0	1334.9499999999998	1788.0	1288.710648148148	1275.0	656.0	1031.75	1192.0	1401.0	1572.0	2226892.0	0.0	0.0	0.0	0.0	0.0	0.0	0.0	0.0	0.0	0.0	0.0	0.0	0.0	0.0	0.0	0.0
Position_1	28	27	27.0	0.45	0.0075	0.1749107381287842	134673.99999999985	91643.99999999984	1234.7022581250678	1239.0	1142.0	1205.0	1271.0	1316.0	2168.466676963796	2.8862291470388124	1475.6148933251409	1.9640434230157624	1265.7195414556118	1265.0	1199.0	1238.0	1293.0	1334.9499999999998	2145.0	1320.374018126888	1295.0	606.0	986.0	1199.0	1408.0	1819.3	2185219.0	0.0	0.0	0.0	0.0	0.0	0.0	0.0	0.0	0.0	0.0	0.0	0.0	0.0	0.0	0.0	0.0
Position_1	29	27	27.0	0.45	0.0075	0.1716496077283301	123082.99999999984	77348.99999999983	1234.7022581250678	1239.0	1142.0	1205.0	1271.0	1316.0	2074.344235222828	2.7609521770815832	1303.579310304838	1.7350640620157392	1265.7195414556118	1265.0	1199.0	1238.0	1293.0	1334.9499999999998	2111.0	1308.9732802728822	1297.0	593.0	947.7	1204.0	1407.0	1717.999999999999	2302484.0	0.0	0.0	0.0	0.0	0.0	0.0	0.0	0.0	0.0	0.0	0.0	0.0	0.0	0.0	0.0	0.0
Position_1	31	27	27.0	0.45	0.0075	0.1787131984516309	98185.99999999996	54583.99999999996	1234.7022581250678	1239.0	1142.0	1205.0	1271.0	1316.0	1598.6113474300596	2.1277517034294093	888.7071658701071	1.1828692377731125	1265.7195414556118	1265.0	1199.0	1238.0	1293.0	1334.9499999999998	2215.0	1297.5485986881336	1268.0	557.0	958.0	1162.0	1410.0	1735.7999999999993	2175989.0	0.0	0.0	0.0	0.0	0.0	0.0	0.0	0.0	0.0	0.0	0.0	0.0	0.0	0.0	0.0	0.0
Position_1	33	27	27.0	0.45	0.0075	0.1607944646760991	-120.00000000015962	-44034.00000000016	1234.7022581250678	1239.0	1142.0	1205.0	1271.0	1316.0	-2.162137793831208	-0.0028778054035893	-793.3964634453092	-1.0560106928457065	1265.7195414556118	1265.0	1199.0	1238.0	1293.0	1334.9499999999998	2021.0	1238.928952042629	1240.0	682.0	918.0	1120.0	1342.0	1604.0	2092551.0	0.0	0.0	0.0	0.0	0.0	0.0	0.0	0.0	0.0	0.0	0.0	0.0	0.0	0.0	0.0	0.0
Position_1	34	27	27.0	0.45	0.0075	0.1962890707437649	81874.99999999988	42874.99999999988	1234.7022581250678	1239.0	1142.0	1205.0	1271.0	1316.0	1507.490106641265	2.0064693319395235	789.4184833251194	1.050716001305734	1265.7195414556118	1265.0	1199.0	1238.0	1293.0	1334.9499999999998	2028.0	1293.5833333333333	1265.0	601.0	876.0	1142.0	1426.5	1800.15	1940375.0	0.0	0.0	0.0	0.0	0.0	0.0	0.0	0.0	0.0	0.0	0.0	0.0	0.0	0.0	0.0	0.0
Position_1	35	27	27.0	0.45	0.0075	0.1839272174633978	53147.00000000006	4423.000000000062	1234.7022581250678	1239.0	1142.0	1205.0	1271.0	1316.0	690.9078820973592	0.9195983910715853	57.4987405218857	0.0765308236346298	1265.7195414556118	1265.0	1199.0	1238.0	1293.0	1334.9499999999998	2015.0	1267.360192102455	1267.0	626.0	830.0	1161.0	1371.0	1689.6999999999998	2375033.0	0.0	0.0	0.0	0.0	0.0	0.0	0.0	0.0	0.0	0.0	0.0	0.0	0.0	0.0	0.0	0.0
Position_1	38	27	27.0	0.45	0.0075	0.1917496651228662	168227.00000000006	125249.00000000006	1234.7022581250678	1239.0	1142.0	1205.0	1271.0	1316.0	2654.966325967733	3.5337601798630525	1976.685534195656	2.630968446014418	1265.7195414556118	1265.0	1199.0	1238.0	1293.0	1334.9499999999998	2082.0	1340.7707199032063	1303.0	606.0	923.0	1208.0	1464.0	1878.0	2216294.0	0.0	0.0	0.0	0.0	0.0	0.0	0.0	0.0	0.0	0.0	0.0	0.0	0.0	0.0	0.0	0.0
Position_1	39	27	27.0	0.45	0.0075	0.1242936513087224	2706.00000000014	-44665.99999999986	1234.7022581250678	1239.0	1142.0	1205.0	1271.0	1316.0	41.20082669704971	0.0548383003337731	-680.0724779195573	-0.9051764681109306	1265.7195414556118	1265.0	1199.0	1238.0	1293.0	1334.9499999999998	1959.0	1240.4851811196488	1241.0	743.0	974.0	1152.25	1330.75	1489.8999999999996	2260164.0	0.0	0.0	0.0	0.0	0.0	0.0	0.0	0.0	0.0	0.0	0.0	0.0	0.0	0.0	0.0	0.0
Position_1	40	27	27.0	0.45	0.0075	0.1408056523853858	89190.00000000017	46446.000000000175	1234.7022581250678	1239.0	1142.0	1205.0	1271.0	1316.0	1574.3487187757253	2.0954581446904905	819.8475231781306	1.0912170533500918	1265.7195414556118	1265.0	1199.0	1238.0	1293.0	1334.9499999999998	2135.0	1293.2518248175184	1250.0	712.0	1071.15	1184.0	1358.0	1659.6999999999998	2126106.0	0.0	0.0	0.0	0.0	0.0	0.0	0.0	0.0	0.0	0.0	0.0	0.0	0.0	0.0	0.0	0.0
Position_1	44	27	27.0	0.45	0.0075	0.188028506957849	94713.0000000001	51475.000000000095	1234.7022581250678	1239.0	1142.0	1205.0	1271.0	1316.0	1705.7995048817304	2.270419140997583	927.0747364542052	1.233936474220547	1265.7195414556118	1265.0	1199.0	1238.0	1293.0	1334.9499999999998	2006.0	1295.9530968129886	1275.0	651.0	899.1	1149.5	1415.5	1787.6999999999996	2155170.0	0.0	0.0	0.0	0.0	0.0	0.0	0.0	0.0	0.0	0.0	0.0	0.0	0.0	0.0	0.0	0.0
Position_1	45	27	27.0	0.45	0.0075	0.1853049893332966	156887.00000000006	109983.00000000006	1234.7022581250678	1239.0	1142.0	1205.0	1271.0	1316.0	2578.4398648736465	3.4319034601468235	1807.5720209985425	2.40587835994906	1265.7195414556118	1265.0	1199.0	1238.0	1293.0	1334.9499999999998	2169.0	1325.9661862527716	1282.0	491.0	963.15	1178.0	1460.0	1802.7	2392043.0	0.0	0.0	0.0	0.0	0.0	0.0	0.0	0.0	0.0	0.0	0.0	0.0	0.0	0.0	0.0	0.0
Position_1	46	27	27.0	0.45	0.0075	0.1569939802422038	55008.00000000002	20818.000000000025	1234.7022581250678	1239.0	1142.0	1205.0	1271.0	1316.0	1337.8746357336454	1.780711140161482	506.3240649851485	0.6739173304952327	1265.7195414556118	1265.0	1199.0	1238.0	1293.0	1334.9499999999998	1983.0	1280.8311787072244	1279.0	592.0	937.0	1169.0	1403.5	1593.9	1684293.0	0.0	0.0	0.0	0.0	0.0	0.0	0.0	0.0	0.0	0.0	0.0	0.0	0.0	0.0	0.0	0.0
Position_1	49	27	27.0	0.45	0.0075	0.1872807841766838	144011.00000000015	102021.00000000016	1234.7022581250678	1239.0	1142.0	1205.0	1271.0	1316.0	2500.24548095132	3.3278267351462074	1771.2365320158513	2.357515824113098	1265.7195414556118	1265.0	1199.0	1238.0	1293.0	1334.9499999999998	2030.0	1328.1708978328174	1293.0	600.0	947.1	1174.5	1451.0	1803.0	2144996.0	0.0	0.0	0.0	0.0	0.0	0.0	0.0	0.0	0.0	0.0	0.0	0.0	0.0	0.0	0.0	0.0
Position_1	53	27	27.0	0.45	0.0075	0.1509763992590997	108859.0	72796.99999999999	1234.7022581250678	1239.0	1142.0	1205.0	1271.0	1316.0	2449.596248816655	3.260412607174968	1638.1122197071995	2.1803273644302825	1265.7195414556118	1265.0	1199.0	1238.0	1293.0	1334.9499999999998	1956.0	1317.4852198990627	1290.0	693.0	1030.3	1187.0	1434.5	1694.4	1827352.0	0.0	0.0	0.0	0.0	0.0	0.0	0.0	0.0	0.0	0.0	0.0	0.0	0.0	0.0	0.0	0.0
Position_1	54	27	27.0	0.45	0.0075	0.1625637395341328	19317.99999999997	-16874.000000000025	1234.7022581250678	1239.0	1142.0	1205.0	1271.0	1316.0	383.0185332395258	0.5097976677418088	-334.5612760059932	-0.4453010583639769	1265.7195414556118	1265.0	1199.0	1238.0	1293.0	1334.9499999999998	1924.0	1252.8778735632184	1266.0	746.0	871.0	1138.75	1372.25	1582.7000000000005	1744006.0	0.0	0.0	0.0	0.0	0.0	0.0	0.0	0.0	0.0	0.0	0.0	0.0	0.0	0.0	0.0	0.0
Position_1	55	27	27.0	0.45	0.0075	0.1392472239823447	96742.00000000012	58860.00000000013	1234.7022581250678	1239.0	1142.0	1205.0	1271.0	1316.0	1918.643554437921	2.5537145709568727	1167.34571968965	1.5537371529069242	1265.7195414556118	1265.0	1199.0	1238.0	1293.0	1334.9499999999998	1903.0	1305.398078242965	1299.0	642.0	991.0	1215.0	1408.0	1613.6	1901965.0	0.0	0.0	0.0	0.0	0.0	0.0	0.0	0.0	0.0	0.0	0.0	0.0	0.0	0.0	0.0	0.0
Position_1	58	27	27.0	0.45	0.0075	0.1281340042382815	94265.00000000007	61687.00000000007	1234.7022581250678	1239.0	1142.0	1205.0	1271.0	1316.0	2406.5330952881777	3.2030955498285643	1574.8348490854703	2.096105184132761	1265.7195414556118	1265.0	1199.0	1238.0	1293.0	1334.9499999999998	1947.0	1314.2314445331206	1305.0	758.0	1048.0	1213.0	1405.0	1634.999999999999	1646732.0	0.0	0.0	0.0	0.0	0.0	0.0	0.0	0.0	0.0	0.0	0.0	0.0	0.0	0.0	0.0	0.0
Position_1	59	27	27.0	0.45	0.0075	0.1727799301240742	63282.00000000014	19914.00000000014	1234.7022581250678	1239.0	1142.0	1205.0	1271.0	1316.0	1122.347353699725	1.4938443277743343	353.1877184914579	0.4700928533121304	1265.7195414556118	1265.0	1199.0	1238.0	1293.0	1334.9499999999998	2065.0	1276.9388489208634	1279.0	688.0	856.35	1166.0	1394.0	1631.65	2129934.0	0.0	0.0	0.0	0.0	0.0	0.0	0.0	0.0	0.0	0.0	0.0	0.0	0.0	0.0	0.0	0.0
Position_1	62	27	27.0	0.45	0.0075	0.1341553918130304	48603.00000000013	15011.000000000124	1234.7022581250678	1239.0	1142.0	1205.0	1271.0	1316.0	1190.9033570254685	1.5850923682008984	367.8096062446641	0.4895545859116478	1265.7195414556118	1265.0	1199.0	1238.0	1293.0	1334.9499999999998	2051.0	1276.6184210526317	1274.0	694.0	1008.0	1172.0	1369.25	1569.45	1649391.0	0.0	0.0	0.0	0.0	0.0	0.0	0.0	0.0	0.0	0.0	0.0	0.0	0.0	0.0	0.0	0.0
Position_1	63	27	27.0	0.45	0.0075	0.1799654004256795	-42750.0	-80190.0	1234.7022581250678	1239.0	1142.0	1205.0	1271.0	1316.0	-903.8941881614668	-1.2030831644429123	-1695.5152034776145	-2.2567307358287048	1265.7195414556118	1265.0	1199.0	1238.0	1293.0	1334.9499999999998	1850.0	1209.3125	1210.0	657.0	836.95	1075.75	1351.0	1582.1	1741410.0	0.0	0.0	0.0	0.0	0.0	0.0	0.0	0.0	0.0	0.0	0.0	0.0	0.0	0.0	0.0	0.0
Position_1	64	27	27.0	0.45	0.0075	0.1965869654606635	74675.99999999993	43839.99999999993	1234.7022581250678	1239.0	1142.0	1205.0	1271.0	1316.0	1947.5333669107208	2.592166911358169	1143.337388255476	1.5217820637680388	1265.7195414556118	1265.0	1199.0	1238.0	1293.0	1334.9499999999998	2098.0	1301.964586846543	1271.0	630.0	862.75	1160.25	1444.5	1796.5	1544130.0	0.0	0.0	0.0	0.0	0.0	0.0	0.0	0.0	0.0	0.0	0.0	0.0	0.0	0.0	0.0	0.0
Position_1	66	27	27.0	0.45	0.0075	0.1591048583732447	-13665.000000000113	-44891.00000000012	1234.7022581250678	1239.0	1142.0	1205.0	1271.0	1316.0	-336.9123458457866	-0.4484303323207419	-1106.7934224195478	-1.473142045240418	1265.7195414556118	1265.0	1199.0	1238.0	1293.0	1334.9499999999998	1765.0	1227.6219816819316	1242.0	700.0	865.0	1101.0	1356.0	1537.0	1474374.0	0.0	0.0	0.0	0.0	0.0	0.0	0.0	0.0	0.0	0.0	0.0	0.0	0.0	0.0	0.0	0.0
Position_1	67	27	27.0	0.45	0.0075	0.1723914388017942	76462.0	49864.00000000001	1234.7022581250678	1239.0	1142.0	1205.0	1271.0	1316.0	2426.746458538601	3.229999536314878	1582.5806990213289	2.106414910397388	1265.7195414556118	1265.0	1199.0	1238.0	1293.0	1334.9499999999998	1982.0	1313.7429130009775	1298.0	734.0	977.8	1173.0	1426.5	1776.9	1343959.0	0.0	0.0	0.0	0.0	0.0	0.0	0.0	0.0	0.0	0.0	0.0	0.0	0.0	0.0	0.0	0.0
Position_1	68	27	27.0	0.45	0.0075	0.1978965218023674	113822.00000000004	83090.00000000003	1234.7022581250678	1239.0	1142.0	1205.0	1271.0	1316.0	2944.6720940729183	3.9193585572110536	2149.609076422122	2.8611296807178443	1265.7195414556118	1265.0	1199.0	1238.0	1293.0	1334.9499999999998	2063.0	1335.2961082910322	1299.0	631.0	947.05	1182.5	1475.75	1848.6500000000003	1578320.0	0.0	0.0	0.0	0.0	0.0	0.0	0.0	0.0	0.0	0.0	0.0	0.0	0.0	0.0	0.0	0.0
Position_1	69	27	27.0	0.45	0.0075	0.15397483774366	87740.00000000007	55162.00000000007	1234.7022581250678	1239.0	1142.0	1205.0	1271.0	1316.0	2196.475487157365	2.923508873406452	1380.920684095904	1.838005430531648	1265.7195414556118	1265.0	1199.0	1238.0	1293.0	1334.9499999999998	2164.0	1309.023942537909	1286.0	654.0	985.0	1208.0	1409.0	1647.999999999999	1640207.0	0.0	0.0	0.0	0.0	0.0	0.0	0.0	0.0	0.0	0.0	0.0	0.0	0.0	0.0	0.0	0.0
Position_1	70	27	27.0	0.45	0.0075	0.144600216204319	20773.00000000013	-13572.999999999864	1234.7022581250678	1239.0	1142.0	1205.0	1271.0	1316.0	488.28897840051104	0.6499126302510801	-319.04618032205394	-0.4246504660086537	1265.7195414556118	1265.0	1199.0	1238.0	1293.0	1334.9499999999998	1776.0	1254.7252081756246	1259.0	716.0	933.0	1145.0	1377.0	1539.0	1657492.0	0.0	0.0	0.0	0.0	0.0	0.0	0.0	0.0	0.0	0.0	0.0	0.0	0.0	0.0	0.0	0.0
Position_1	72	27	27.0	0.45	0.0075	0.1799198498169551	79135.99999999988	50457.99999999989	1234.7022581250678	1239.0	1142.0	1205.0	1271.0	1316.0	2716.0073566886604	3.615005791752607	1731.7567125429175	2.304968184394624	1265.7195414556118	1265.0	1199.0	1238.0	1293.0	1334.9499999999998	2025.0	1310.7461468721667	1303.0	654.0	942.1	1159.0	1448.5	1726.9	1445753.0	0.0	0.0	0.0	0.0	0.0	0.0	0.0	0.0	0.0	0.0	0.0	0.0	0.0	0.0	0.0	0.0
Position_1	73	27	27.0	0.45	0.0075	0.1654867745052687	-16624.999999999887	-47616.99999999988	1234.7022581250678	1239.0	1142.0	1205.0	1271.0	1316.0	-468.2927754346159	-0.6232976841034737	-1341.2750128042226	-1.7852370420424204	1265.7195414556118	1265.0	1199.0	1238.0	1293.0	1334.9499999999998	1894.0	1225.0528523489934	1259.0	595.0	850.65	1086.75	1361.0	1519.0	1460263.0	0.0	0.0	0.0	0.0	0.0	0.0	0.0	0.0	0.0	0.0	0.0	0.0	0.0	0.0	0.0	0.0
Position_1	74	27	27.0	0.45	0.0075	0.1397378700144271	-14816.000000000047	-37514.00000000005	1234.7022581250678	1239.0	1142.0	1205.0	1271.0	1316.0	-597.4424521890081	-0.7951959038635698	-1512.719772638931	-2.0134300173824173	1265.7195414556118	1265.0	1199.0	1238.0	1293.0	1334.9499999999998	1668.0	1222.028636884307	1242.0	765.0	901.2	1122.0	1348.0	1461.4	1066831.0	0.0	0.0	0.0	0.0	0.0	0.0	0.0	0.0	0.0	0.0	0.0	0.0	0.0	0.0	0.0	0.0
Position_1	75	27	27.0	0.45	0.0075	0.17844952789941	53050.00000000007	18730.00000000008	1234.7022581250678	1239.0	1142.0	1205.0	1271.0	1316.0	1286.1282523875325	1.711836703927806	454.08448948574073	0.604386455505521	1265.7195414556118	1265.0	1199.0	1238.0	1293.0	1334.9499999999998	2037.0	1279.189393939394	1279.0	512.0	873.95	1153.75	1395.0	1683.0	1688530.0	0.0	0.0	0.0	0.0	0.0	0.0	0.0	0.0	0.0	0.0	0.0	0.0	0.0	0.0	0.0	0.0
Position_1	76	27	27.0	0.45	0.0075	0.2087492408615546	87394.00000000006	58794.00000000005	1234.7022581250678	1239.0	1142.0	1205.0	1271.0	1316.0	2647.7842611030937	3.524200851528218	1781.2873635180372	2.370893480842508	1265.7195414556118	1265.0	1199.0	1238.0	1293.0	1334.9499999999998	2408.0	1318.449090909091	1318.0	611.0	871.95	1146.0	1448.0	1811.05	1450294.0	0.0	0.0	0.0	0.0	0.0	0.0	0.0	0.0	0.0	0.0	0.0	0.0	0.0	0.0	0.0	0.0
Position_1	78	27	27.0	0.45	0.0075	0.1627668996123454	-35937.99999999994	-59883.99999999994	1234.7022581250678	1239.0	1142.0	1205.0	1271.0	1316.0	-1403.4334101029208	-1.8679698688469872	-2338.561030958967	-3.1126247322063847	1265.7195414556118	1265.0	1199.0	1238.0	1293.0	1334.9499999999998	1686.0	1199.9793702497286	1214.0	625.0	818.0	1100.0	1321.0	1512.0	1105181.0	0.0	0.0	0.0	0.0	0.0	0.0	0.0	0.0	0.0	0.0	0.0	0.0	0.0	0.0	0.0	0.0
Position_1	79	27	27.0	0.45	0.0075	0.1900585929378874	107345.00000000007	72323.00000000007	1234.7022581250678	1239.0	1142.0	1205.0	1271.0	1316.0	2680.214424919505	3.5673653995678603	1805.7771470814048	2.4034893827653496	1265.7195414556118	1265.0	1199.0	1238.0	1293.0	1334.9499999999998	2224.0	1318.6919079435784	1283.0	576.0	978.2	1185.5	1413.5	1810.8	1776278.0	0.0	0.0	0.0	0.0	0.0	0.0	0.0	0.0	0.0	0.0	0.0	0.0	0.0	0.0	0.0	0.0
Position_1	83	27	27.0	0.45	0.0075	0.1889986521587672	20408.99999999997	-4967.0000000000255	1234.7022581250678	1239.0	1142.0	1205.0	1271.0	1316.0	733.3302780431521	0.9760626000754354	-178.47280567594493	-0.2375473043546826	1265.7195414556118	1265.0	1199.0	1238.0	1293.0	1334.9499999999998	2017.0	1259.9108606557377	1261.0	620.0	840.25	1134.5	1390.0	1644.75	1229673.0	0.0	0.0	0.0	0.0	0.0	0.0	0.0	0.0	0.0	0.0	0.0	0.0	0.0	0.0	0.0	0.0
Position_1	84	27	27.0	0.45	0.0075	0.1660737771714689	27945.0	17830.999999999993	1234.7022581250678	1239.0	1142.0	1205.0	1271.0	1316.0	4066.7914775886898	5.412899456670546	2594.9171170829813	3.453834682837448	1265.7195414556118	1265.0	1199.0	1238.0	1293.0	1334.9499999999998	1866.0	1310.8380462724936	1279.0	742.0	947.8	1175.0	1448.0	1686.1999999999998	509916.0	0.0	0.0	0.0	0.0	0.0	0.0	0.0	0.0	0.0	0.0	0.0	0.0	0.0	0.0	0.0	0.0
Position_1	85	27	27.0	0.45	0.0075	0.1179977096408878	79098.99999999997	63602.99999999996	1234.7022581250678	1239.0	1142.0	1205.0	1271.0	1316.0	5890.053743394165	7.839661532457635	4736.154543560589	6.303821697479144	1265.7195414556118	1265.0	1199.0	1238.0	1293.0	1334.9499999999998	1944.0	1371.71644295302	1344.0	921.0	1156.5	1267.0	1451.5	1702.25	817543.0	0.0	0.0	0.0	0.0	0.0	0.0	0.0	0.0	0.0	0.0	0.0	0.0	0.0	0.0	0.0	0.0
Position_1	86	27	27.0	0.45	0.0075	0.1678830754258105	73937.99999999999	53709.99999999999	1234.7022581250678	1239.0	1142.0	1205.0	1271.0	1316.0	3793.39729596666	5.049011800931624	2755.597510973644	3.66770028710592	1265.7195414556118	1265.0	1199.0	1238.0	1293.0	1334.9499999999998	2014.0	1334.0359897172236	1356.0	576.0	911.55	1216.25	1474.0	1661.35	1037880.0	0.0	0.0	0.0	0.0	0.0	0.0	0.0	0.0	0.0	0.0	0.0	0.0	0.0	0.0	0.0	0.0
Position_1	87	27	27.0	0.45	0.0075	0.1492311254681442	49480.99999999999	28992.999999999985	1234.7022581250678	1239.0	1142.0	1205.0	1271.0	1316.0	2327.3426402110344	3.097693054120887	1363.6879846332636	1.8150687075468737	1265.7195414556118	1265.0	1199.0	1238.0	1293.0	1334.9499999999998	1805.0	1301.7931472081218	1320.0	666.0	944.45	1192.5	1427.0	1606.6	1025813.0	0.0	0.0	0.0	0.0	0.0	0.0	0.0	0.0	0.0	0.0	0.0	0.0	0.0	0.0	0.0	0.0
Position_1	90	27	27.0	0.45	0.0075	0.1323729669864998	29864.00000000001	25704.00000000001	1234.7022581250678	1239.0	1142.0	1205.0	1271.0	1316.0	16003.860009871025	21.30113767313833	13774.551891699866	18.333928567852524	1265.7195414556118	1265.0	1199.0	1238.0	1293.0	1334.9499999999998	1837.0	1425.65	1396.0	1022.0	1177.7	1263.5	1571.0	1753.05	228104.0	0.0	0.0	0.0	0.0	0.0	0.0	0.0	0.0	0.0	0.0	0.0	0.0	0.0	0.0	0.0	0.0
Position_1	91	27	27.0	0.45	0.0075	0.1240875922887682	66016.99999999994	48440.99999999994	1234.7022581250678	1239.0	1142.0	1205.0	1271.0	1316.0	3878.205891381873	5.161892041429272	2845.693860436392	3.787618528240837	1265.7195414556118	1265.0	1199.0	1238.0	1293.0	1334.9499999999998	1810.0	1336.6582840236686	1314.0	914.0	1073.0	1233.75	1435.0	1651.25	903581.0	0.0	0.0	0.0	0.0	0.0	0.0	0.0	0.0	0.0	0.0	0.0	0.0	0.0	0.0	0.0	0.0
Position_1	92	27	27.0	0.45	0.0075	0.1611578085851339	92123.0	83750.99999999999	1234.7022581250678	1239.0	1142.0	1205.0	1271.0	1316.0	17012.172909271903	22.6432021422409	15466.13216378571	20.58542190999878	1265.7195414556118	1265.0	1199.0	1238.0	1293.0	1334.9499999999998	2131.0	1525.0962732919254	1470.0	1020.0	1181.25	1344.75	1694.5	1972.9	491081.0	0.0	0.0	0.0	0.0	0.0	0.0	0.0	0.0	0.0	0.0	0.0	0.0	0.0	0.0	0.0	0.0
Position_1	93	27	27.0	0.45	0.0075	0.1681220278117768	44080.99999999999	38880.99999999999	1234.7022581250678	1239.0	1142.0	1205.0	1271.0	1316.0	17715.752188453407	23.579666162831483	15625.9195762178	20.798098955945893	1265.7195414556118	1265.0	1199.0	1238.0	1293.0	1334.9499999999998	2123.0	1459.405	1443.0	1013.0	1074.9	1294.75	1589.0	1954.15	291881.0	0.0	0.0	0.0	0.0	0.0	0.0	0.0	0.0	0.0	0.0	0.0	0.0	0.0	0.0	0.0	0.0
Position_1	1	28	28.0	0.4666666666666667	0.0077777777777777	0.1620340378490737	141168.99999999994	86268.99999999993	1235.6560586580022	1240.0	1143.0	1206.0	1272.0	1317.0	1431.3134140312309	1.9050781540755684	874.6819550684655	1.1642016821961276	1265.8969608104503	1265.0	1198.0	1237.0	1295.0	1334.0	2234.0	1304.2846083788706	1247.5	886.0	1053.75	1163.75	1405.0	1699.75	2864209.0	0.0	0.0	0.0	0.0	0.0	0.0	0.0	0.0	0.0	0.0	0.0	0.0	0.0	0.0	0.0	0.0
Position_1	2	28	28.0	0.4666666666666667	0.0077777777777777	0.1575003289634302	141266.00000000012	79716.00000000012	1235.6560586580022	1240.0	1143.0	1206.0	1272.0	1317.0	1254.4716060058115	1.669701707593735	707.8947414406816	0.9422079008575472	1265.8969608104503	1265.0	1198.0	1237.0	1295.0	1334.0	2340.0	1297.378554021121	1281.0	605.0	1006.0	1192.25	1378.0	1652.0	3194146.0	0.0	0.0	0.0	0.0	0.0	0.0	0.0	0.0	0.0	0.0	0.0	0.0	0.0	0.0	0.0	0.0
Position_1	3	28	28.0	0.4666666666666667	0.0077777777777777	0.130870559043486	186004.0000000001	133754.00000000012	1235.6560586580022	1240.0	1143.0	1206.0	1272.0	1317.0	1997.43989268518	2.6585924971639736	1436.343172223251	1.911772762229147	1265.8969608104503	1265.0	1198.0	1237.0	1295.0	1334.0	2079.0	1328.997129186603	1304.0	752.0	1101.45	1228.0	1400.0	1654.65	2777604.0	0.0	0.0	0.0	0.0	0.0	0.0	0.0	0.0	0.0	0.0	0.0	0.0	0.0	0.0	0.0	0.0
Position_1	4	28	28.0	0.4666666666666667	0.0077777777777777	0.1740350503344475	146747.0000000003	78847.00000000028	1235.6560586580022	1240.0	1143.0	1206.0	1272.0	1317.0	1088.451870545212	1.4487294396956771	584.8239802985987	0.7784007177774348	1265.8969608104503	1265.0	1198.0	1237.0	1295.0	1334.0	2198.0	1294.0305596465391	1260.0	568.0	1000.75	1158.0	1391.0	1770.75	3514587.0	0.0	0.0	0.0	0.0	0.0	0.0	0.0	0.0	0.0	0.0	0.0	0.0	0.0	0.0	0.0	0.0
Position_1	5	28	28.0	0.4666666666666667	0.0077777777777777	0.1884582898617643	93679.00000000007	38079.00000000007	1235.6560586580022	1240.0	1143.0	1206.0	1272.0	1317.0	997.5320838525512	1.3277152036077455	405.4806757226416	0.539694779386836	1265.8969608104503	1265.0	1198.0	1237.0	1295.0	1334.0	2127.0	1282.1218525179856	1248.0	530.0	926.15	1148.0	1385.5	1778.0	2851439.0	0.0	0.0	0.0	0.0	0.0	0.0	0.0	0.0	0.0	0.0	0.0	0.0	0.0	0.0	0.0	0.0
Position_1	7	28	28.0	0.4666666666666667	0.0077777777777777	0.1632596820454372	111047.0	52146.99999999999	1235.6560586580022	1240.0	1143.0	1206.0	1272.0	1317.0	1095.937370192956	1.4586926397268245	514.6455648820055	0.6849932468579494	1265.8969608104503	1265.0	1198.0	1237.0	1295.0	1334.0	2081.0	1287.133701188455	1264.0	521.0	971.5	1176.0	1377.0	1695.5	3032487.0	0.0	0.0	0.0	0.0	0.0	0.0	0.0	0.0	0.0	0.0	0.0	0.0	0.0	0.0	0.0	0.0
Position_1	9	28	28.0	0.4666666666666667	0.0077777777777777	0.1324454499601557	129621.99999999984	81446.99999999983	1235.6560586580022	1240.0	1143.0	1206.0	1272.0	1317.0	1614.4545759306086	2.14883904056364	1014.4302807071344	1.350206703621196	1265.8969608104503	1265.0	1198.0	1237.0	1295.0	1334.0	1891.0	1307.2662169174882	1285.0	684.0	1058.0	1210.0	1379.0	1648.6999999999998	2519102.0	0.0	0.0	0.0	0.0	0.0	0.0	0.0	0.0	0.0	0.0	0.0	0.0	0.0	0.0	0.0	0.0
Position_1	11	28	28.0	0.4666666666666667	0.0077777777777777	0.1474062235583718	88653.99999999988	43828.99999999989	1235.6560586580022	1240.0	1143.0	1206.0	1272.0	1317.0	1295.21841534087	1.723935710818698	640.3335204951263	0.8522839157790131	1265.8969608104503	1265.0	1198.0	1237.0	1295.0	1334.0	2080.0	1289.4445064138315	1261.0	576.0	1062.0	1185.0	1355.0	1655.199999999999	2311974.0	0.0	0.0	0.0	0.0	0.0	0.0	0.0	0.0	0.0	0.0	0.0	0.0	0.0	0.0	0.0	0.0
Position_1	13	28	28.0	0.4666666666666667	0.0077777777777777	0.1312409821059748	63759.00000000003	16234.000000000024	1235.6560586580022	1240.0	1143.0	1206.0	1272.0	1317.0	908.3632114049371	1.2090314343799713	231.2829306285821	0.3078375806666427	1265.8969608104503	1265.0	1198.0	1237.0	1295.0	1334.0	1872.0	1273.5397159389795	1257.0	802.0	1014.0	1174.0	1363.0	1580.0	2420999.0	0.0	0.0	0.0	0.0	0.0	0.0	0.0	0.0	0.0	0.0	0.0	0.0	0.0	0.0	0.0	0.0
Position_1	15	28	28.0	0.4666666666666667	0.0077777777777777	0.1528745325497434	87828.99999999993	44478.99999999993	1235.6560586580022	1240.0	1143.0	1206.0	1272.0	1317.0	1360.086635189236	1.8102753114368728	688.7849508315246	0.9167727695567592	1265.8969608104503	1265.0	1198.0	1237.0	1295.0	1334.0	1915.0	1290.6510957324106	1266.0	549.0	1001.65	1178.0	1394.75	1666.35	2237989.0	0.0	0.0	0.0	0.0	0.0	0.0	0.0	0.0	0.0	0.0	0.0	0.0	0.0	0.0	0.0	0.0
Position_1	17	28	28.0	0.4666666666666667	0.0077777777777777	0.1489735014504571	202199.00000000023	150249.00000000023	1235.6560586580022	1240.0	1143.0	1206.0	1272.0	1317.0	2477.404175021106	3.297424956953092	1840.8968387219832	2.4502336923389594	1265.8969608104503	1265.0	1198.0	1237.0	1295.0	1334.0	2042.0	1337.3046198267566	1297.5	702.0	1074.0	1211.0	1429.0	1748.15	2778919.0	0.0	0.0	0.0	0.0	0.0	0.0	0.0	0.0	0.0	0.0	0.0	0.0	0.0	0.0	0.0	0.0
Position_1	19	28	28.0	0.4666666666666667	0.0077777777777777	0.1663495380391175	228922.0000000001	182772.0000000001	1235.6560586580022	1240.0	1143.0	1206.0	1272.0	1317.0	3189.177634285454	4.24479543123394	2546.248829617167	3.389057192220449	1265.8969608104503	1265.0	1198.0	1237.0	1295.0	1334.0	2097.0	1364.0097508125675	1308.0	793.0	1073.5	1223.0	1459.5	1865.25	2517962.0	0.0	0.0	0.0	0.0	0.0	0.0	0.0	0.0	0.0	0.0	0.0	0.0	0.0	0.0	0.0	0.0
Position_1	22	28	28.0	0.4666666666666667	0.0077777777777777	0.1296918126237564	101670.99999999993	56470.99999999991	1235.6560586580022	1240.0	1143.0	1206.0	1272.0	1317.0	1576.1014620790338	2.0977910460271936	875.4121201233887	1.1651735318842302	1265.8969608104503	1265.0	1198.0	1237.0	1295.0	1334.0	1894.0	1296.233960176991	1263.5	729.0	1072.0	1183.0	1389.5	1621.65	2343591.0	0.0	0.0	0.0	0.0	0.0	0.0	0.0	0.0	0.0	0.0	0.0	0.0	0.0	0.0	0.0	0.0
Position_1	24	28	28.0	0.4666666666666667	0.0077777777777777	0.1125799511466287	30753.00000000004	-8371.999999999964	1235.6560586580022	1240.0	1143.0	1206.0	1272.0	1317.0	589.6346555199575	0.7848037264970634	-160.51836685894244	-0.2136499462892523	1265.8969608104503	1265.0	1198.0	1237.0	1295.0	1334.0	1692.0	1259.6504792332269	1266.0	669.0	1040.2	1181.0	1348.0	1482.0	1971353.0	0.0	0.0	0.0	0.0	0.0	0.0	0.0	0.0	0.0	0.0	0.0	0.0	0.0	0.0	0.0	0.0
Position_1	25	28	28.0	0.4666666666666667	0.0077777777777777	0.1540355168561462	71409.00000000007	27709.00000000008	1235.6560586580022	1240.0	1143.0	1206.0	1272.0	1317.0	1119.101571705336	1.4895241919398023	434.2475801423239	0.5779835291694331	1265.8969608104503	1265.0	1198.0	1237.0	1295.0	1334.0	1924.0	1280.8518306636156	1275.0	655.0	944.0	1170.75	1385.0	1631.549999999999	2238929.0	0.0	0.0	0.0	0.0	0.0	0.0	0.0	0.0	0.0	0.0	0.0	0.0	0.0	0.0	0.0	0.0
Position_1	26	28	28.0	0.4666666666666667	0.0077777777777777	0.1303499294377194	78590.0000000002	33440.0000000002	1235.6560586580022	1240.0	1143.0	1206.0	1272.0	1317.0	1323.9983084414373	1.762241748535553	563.3605221310829	0.7498328549564713	1265.8969608104503	1265.0	1198.0	1237.0	1295.0	1334.0	1964.0	1283.5160575858251	1263.0	645.0	1046.0	1193.25	1376.75	1570.75	2318030.0	0.0	0.0	0.0	0.0	0.0	0.0	0.0	0.0	0.0	0.0	0.0	0.0	0.0	0.0	0.0	0.0
Position_1	28	28	28.0	0.4666666666666667	0.0077777777777777	0.1480841013019874	118813.00000000012	80063.00000000013	1235.6560586580022	1240.0	1143.0	1206.0	1272.0	1317.0	2186.593354943731	2.9103557554301056	1473.4517584511798	1.96116429049852	1265.8969608104503	1265.0	1198.0	1237.0	1295.0	1334.0	2038.0	1316.6535483870969	1283.0	737.0	1040.45	1203.0	1394.75	1714.65	2040813.0	0.0	0.0	0.0	0.0	0.0	0.0	0.0	0.0	0.0	0.0	0.0	0.0	0.0	0.0	0.0	0.0
Position_1	29	28	28.0	0.4666666666666667	0.0077777777777777	0.1633043970557602	115356.00000000012	67806.00000000012	1235.6560586580022	1240.0	1143.0	1206.0	1272.0	1317.0	1801.4399682306605	2.397716597715009	1058.8824030466403	1.4093724784550783	1265.8969608104503	1265.0	1198.0	1237.0	1295.0	1334.0	2298.0	1300.6498422712934	1290.0	630.0	951.05	1195.0	1403.0	1673.9499999999998	2473836.0	0.0	0.0	0.0	0.0	0.0	0.0	0.0	0.0	0.0	0.0	0.0	0.0	0.0	0.0	0.0	0.0
Position_1	31	28	28.0	0.4666666666666667	0.0077777777777777	0.1616323279541317	120397.99999999984	76397.99999999985	1235.6560586580022	1240.0	1143.0	1206.0	1272.0	1317.0	1896.1400792431448	2.5237624454726264	1203.1870111963465	1.601441911902337	1265.8969608104503	1265.0	1198.0	1237.0	1295.0	1334.0	2193.0	1308.4079545454545	1270.0	564.0	1016.0	1185.75	1437.25	1691.0	2302798.0	0.0	0.0	0.0	0.0	0.0	0.0	0.0	0.0	0.0	0.0	0.0	0.0	0.0	0.0	0.0	0.0
Position_1	33	28	28.0	0.4666666666666667	0.0077777777777777	0.1411961757736236	24310.99999999989	-12239.000000000102	1235.6560586580022	1240.0	1143.0	1206.0	1272.0	1317.0	533.3043654416763	0.709828110402871	-268.48390147014754	-0.3573520728567663	1265.8969608104503	1265.0	1198.0	1237.0	1295.0	1334.0	1917.0	1256.6285909712722	1246.0	682.0	967.0	1144.0	1370.0	1539.95	1837191.0	0.0	0.0	0.0	0.0	0.0	0.0	0.0	0.0	0.0	0.0	0.0	0.0	0.0	0.0	0.0	0.0
Position_1	34	28	28.0	0.4666666666666667	0.0077777777777777	0.1694134758079981	107587.0	69587.0	1235.6560586580022	1240.0	1143.0	1206.0	1272.0	1317.0	1875.862646382747	2.496773182335436	1213.3032241240692	1.6149065913091358	1265.8969608104503	1265.0	1198.0	1237.0	1295.0	1334.0	2045.0	1310.7809210526316	1282.0	641.0	949.85	1187.0	1417.0	1746.0	1992387.0	0.0	0.0	0.0	0.0	0.0	0.0	0.0	0.0	0.0	0.0	0.0	0.0	0.0	0.0	0.0	0.0
Position_1	35	28	28.0	0.4666666666666667	0.0077777777777777	0.173034071372582	37448.99999999992	-8676.00000000008	1235.6560586580022	1240.0	1143.0	1206.0	1272.0	1317.0	501.8029582282294	0.6678997374017733	-116.25523954146088	-0.1547357238296844	1265.8969608104503	1265.0	1198.0	1237.0	1295.0	1334.0	2025.0	1260.2975609756097	1261.0	604.0	837.4	1164.0	1359.0	1642.0	2325249.0	0.0	0.0	0.0	0.0	0.0	0.0	0.0	0.0	0.0	0.0	0.0	0.0	0.0	0.0	0.0	0.0
Position_1	38	28	28.0	0.4666666666666667	0.0077777777777777	0.1591083470192113	165998.00000000015	127048.00000000016	1235.6560586580022	1240.0	1143.0	1206.0	1272.0	1317.0	2886.7674392535782	3.842287461646512	2209.4123400419808	2.9407278245958763	1265.8969608104503	1265.0	1198.0	1237.0	1295.0	1334.0	2025.0	1346.5455712451862	1308.0	691.0	1061.55	1213.0	1431.0	1809.8999999999992	2097918.0	0.0	0.0	0.0	0.0	0.0	0.0	0.0	0.0	0.0	0.0	0.0	0.0	0.0	0.0	0.0	0.0
Position_1	39	28	28.0	0.4666666666666667	0.0077777777777777	0.1502372861892178	-8486.999999999933	-52911.999999999935	1235.6560586580022	1240.0	1143.0	1206.0	1272.0	1317.0	-141.83530052486756	-0.1887827849985987	-884.2688136410796	-1.1769617909562768	1265.8969608104503	1265.0	1198.0	1237.0	1295.0	1334.0	1906.0	1235.2239729881824	1244.0	694.0	872.8	1139.0	1345.0	1518.0	2194993.0	0.0	0.0	0.0	0.0	0.0	0.0	0.0	0.0	0.0	0.0	0.0	0.0	0.0	0.0	0.0	0.0
Position_1	40	28	28.0	0.4666666666666667	0.0077777777777777	0.1580070286784647	74465.99999999985	30690.99999999985	1235.6560586580022	1240.0	1143.0	1206.0	1272.0	1317.0	1234.6456452111831	1.643313353776085	508.856518373168	0.6772880259546865	1265.8969608104503	1265.0	1198.0	1237.0	1295.0	1334.0	2218.0	1282.527698458024	1257.0	593.0	1013.0	1173.0	1375.0	1627.0	2245706.0	0.0	0.0	0.0	0.0	0.0	0.0	0.0	0.0	0.0	0.0	0.0	0.0	0.0	0.0	0.0	0.0
Position_1	44	28	28.0	0.4666666666666667	0.0077777777777777	0.1720481193697615	102208.9999999998	59708.99999999981	1235.6560586580022	1240.0	1143.0	1206.0	1272.0	1317.0	1764.830073323075	2.348988827593013	1030.9878665092835	1.3722448503238562	1265.8969608104503	1265.0	1198.0	1237.0	1295.0	1334.0	1908.0	1300.1229411764705	1276.0	615.0	952.9	1169.0	1428.25	1734.1	2210209.0	0.0	0.0	0.0	0.0	0.0	0.0	0.0	0.0	0.0	0.0	0.0	0.0	0.0	0.0	0.0	0.0
Position_1	45	28	28.0	0.4666666666666667	0.0077777777777777	0.1690069688188645	130774.00000000007	87749.00000000007	1235.6560586580022	1240.0	1143.0	1206.0	1272.0	1317.0	2130.709140687381	2.835973866254904	1429.7000656566065	1.9029307873889432	1265.8969608104503	1265.0	1198.0	1237.0	1295.0	1334.0	2054.0	1315.9872167344568	1282.0	580.0	982.0	1189.0	1427.0	1754.0	2264814.0	0.0	0.0	0.0	0.0	0.0	0.0	0.0	0.0	0.0	0.0	0.0	0.0	0.0	0.0	0.0	0.0
Position_1	46	28	28.0	0.4666666666666667	0.0077777777777777	0.1218678969139822	39766.99999999991	16016.999999999904	1235.6560586580022	1240.0	1143.0	1206.0	1272.0	1317.0	1461.2337638979918	1.9449021397482271	588.542791670331	0.7833504557132106	1265.8969608104503	1265.0	1198.0	1237.0	1295.0	1334.0	1780.0	1281.86	1267.0	761.0	1026.45	1187.0	1395.75	1530.65	1217767.0	0.0	0.0	0.0	0.0	0.0	0.0	0.0	0.0	0.0	0.0	0.0	0.0	0.0	0.0	0.0	0.0
Position_1	49	28	28.0	0.4666666666666667	0.0077777777777777	0.1431042177309287	109117.9999999999	70492.9999999999	1235.6560586580022	1240.0	1143.0	1206.0	1272.0	1317.0	2045.0578725943813	2.7219720284231217	1321.1593377150944	1.7584630784987905	1265.8969608104503	1265.0	1198.0	1237.0	1295.0	1334.0	1907.0	1310.6265372168284	1288.0	594.0	1043.4	1201.0	1401.0	1685.8	2024918.0	0.0	0.0	0.0	0.0	0.0	0.0	0.0	0.0	0.0	0.0	0.0	0.0	0.0	0.0	0.0	0.0
Position_1	53	28	28.0	0.4666666666666667	0.0077777777777777	0.1333242142207165	81935.99999999993	48360.99999999992	1235.6560586580022	1240.0	1143.0	1206.0	1272.0	1317.0	1871.9269657665377	2.491534791435261	1104.8655046796946	1.4705759867286734	1265.8969608104503	1265.0	1198.0	1237.0	1295.0	1334.0	1971.0	1301.0096798212955	1267.0	742.0	1079.1	1195.0	1381.0	1632.9	1747256.0	0.0	0.0	0.0	0.0	0.0	0.0	0.0	0.0	0.0	0.0	0.0	0.0	0.0	0.0	0.0	0.0
Position_1	54	28	28.0	0.4666666666666667	0.0077777777777777	0.1511854777651601	21738.00000000009	-15936.999999999907	1235.6560586580022	1240.0	1143.0	1206.0	1272.0	1317.0	423.19360824250623	0.5632706925707758	-310.260214120929	-0.4129563449949565	1265.8969608104503	1265.0	1198.0	1237.0	1295.0	1334.0	1837.0	1254.424684804247	1264.0	681.0	891.3	1158.5	1377.0	1551.4	1890418.0	0.0	0.0	0.0	0.0	0.0	0.0	0.0	0.0	0.0	0.0	0.0	0.0	0.0	0.0	0.0	0.0
Position_1	55	28	28.0	0.4666666666666667	0.0077777777777777	0.131257406398746	85289.99999999988	46464.99999999988	1235.6560586580022	1240.0	1143.0	1206.0	1272.0	1317.0	1613.5946839623891	2.14769452435394	879.0676162541016	1.1700389972342091	1265.8969608104503	1265.0	1198.0	1237.0	1295.0	1334.0	1916.0	1294.9195106245977	1284.0	619.0	1028.6	1205.0	1378.0	1592.4	2011010.0	0.0	0.0	0.0	0.0	0.0	0.0	0.0	0.0	0.0	0.0	0.0	0.0	0.0	0.0	0.0	0.0
Position_1	58	28	28.0	0.4666666666666667	0.0077777777777777	0.1409910523550277	48827.00000000013	16677.000000000124	1235.6560586580022	1240.0	1143.0	1206.0	1272.0	1317.0	1196.452695590916	1.5924785378315092	408.6518033950438	0.5439155503188033	1265.8969608104503	1265.0	1198.0	1237.0	1295.0	1334.0	2004.0	1277.9681181959563	1274.0	685.0	1007.0	1167.0	1374.0	1590.75	1643467.0	0.0	0.0	0.0	0.0	0.0	0.0	0.0	0.0	0.0	0.0	0.0	0.0	0.0	0.0	0.0	0.0
Position_1	59	28	28.0	0.4666666666666667	0.0077777777777777	0.1617228942650938	75859.00000000003	36334.00000000003	1235.6560586580022	1240.0	1143.0	1206.0	1272.0	1317.0	1369.5250702258577	1.822837868470616	655.9580788250086	0.8730802029160863	1265.8969608104503	1265.0	1198.0	1237.0	1295.0	1334.0	1988.0	1287.9816571790006	1281.0	635.0	901.0	1192.0	1414.0	1637.0	2036299.0	0.0	0.0	0.0	0.0	0.0	0.0	0.0	0.0	0.0	0.0	0.0	0.0	0.0	0.0	0.0	0.0
Position_1	62	28	28.0	0.4666666666666667	0.0077777777777777	0.1357443375897688	55081.00000000007	22231.000000000065	1235.6560586580022	1240.0	1143.0	1206.0	1272.0	1317.0	1322.280681090442	1.759955586531378	533.6798863731897	0.7103279287627154	1265.8969608104503	1265.0	1198.0	1237.0	1295.0	1334.0	1978.0	1281.9185692541855	1278.0	697.0	1026.0	1186.25	1360.0	1603.6999999999998	1684441.0	0.0	0.0	0.0	0.0	0.0	0.0	0.0	0.0	0.0	0.0	0.0	0.0	0.0	0.0	0.0	0.0
Position_1	63	28	28.0	0.4666666666666667	0.0077777777777777	0.1803137238314715	9330.99999999989	-25769.00000000011	1235.6560586580022	1240.0	1143.0	1206.0	1272.0	1317.0	197.67739541999543	0.2631086133040139	-545.916708024643	-0.7266151383807998	1265.8969608104503	1265.0	1198.0	1237.0	1295.0	1334.0	1861.0	1246.646011396011	1242.0	661.0	841.15	1120.75	1380.0	1649.2499999999995	1750291.0	0.0	0.0	0.0	0.0	0.0	0.0	0.0	0.0	0.0	0.0	0.0	0.0	0.0	0.0	0.0	0.0
Position_1	64	28	28.0	0.4666666666666667	0.0077777777777777	0.1756580472380821	79851.00000000012	49076.00000000012	1235.6560586580022	1240.0	1143.0	1206.0	1272.0	1317.0	1989.929635970108	2.648596345476213	1223.0001730080912	1.6278132302737691	1265.8969608104503	1265.0	1198.0	1237.0	1295.0	1334.0	2006.0	1304.8667749796914	1264.0	718.0	942.0	1175.5	1441.0	1752.5	1606291.0	0.0	0.0	0.0	0.0	0.0	0.0	0.0	0.0	0.0	0.0	0.0	0.0	0.0	0.0	0.0	0.0
Position_1	66	28	28.0	0.4666666666666667	0.0077777777777777	0.1515859887479299	-6033.000000000144	-38183.00000000015	1235.6560586580022	1240.0	1143.0	1206.0	1272.0	1317.0	-139.37978077717725	-0.1855144882144229	-882.1379362530834	-1.174125593152854	1265.8969608104503	1265.0	1198.0	1237.0	1295.0	1334.0	1713.0	1235.3087091757386	1243.0	724.0	873.0	1142.25	1354.75	1537.5	1588607.0	0.0	0.0	0.0	0.0	0.0	0.0	0.0	0.0	0.0	0.0	0.0	0.0	0.0	0.0	0.0	0.0
Position_1	67	28	28.0	0.4666666666666667	0.0077777777777777	0.1531683733953689	88049.0	62449.0	1235.6560586580022	1240.0	1143.0	1206.0	1272.0	1317.0	2792.3249152264502	3.716584462166405	1980.464271382714	2.6359979452103923	1265.8969608104503	1265.0	1198.0	1237.0	1295.0	1334.0	1884.0	1325.9853515625	1301.0	795.0	1023.0	1204.0	1428.25	1735.85	1357809.0	0.0	0.0	0.0	0.0	0.0	0.0	0.0	0.0	0.0	0.0	0.0	0.0	0.0	0.0	0.0	0.0
Position_1	68	28	28.0	0.4666666666666667	0.0077777777777777	0.175871488047562	148208.99999999997	118783.99999999996	1235.6560586580022	1240.0	1143.0	1206.0	1272.0	1317.0	3971.7393758936064	5.28638510931439	3183.201357718803	4.236841007123727	1265.8969608104503	1265.0	1198.0	1237.0	1295.0	1334.0	2016.0	1365.9209855564995	1318.0	632.0	997.8	1227.0	1502.0	1842.6	1607689.0	0.0	0.0	0.0	0.0	0.0	0.0	0.0	0.0	0.0	0.0	0.0	0.0	0.0	0.0	0.0	0.0
Position_1	69	28	28.0	0.4666666666666667	0.0077777777777777	0.1597378720064785	92794.99999999988	57119.99999999988	1235.6560586580022	1240.0	1143.0	1206.0	1272.0	1317.0	1788.1225841553091	2.3799911595107166	1100.679584104221	1.465004526442718	1265.8969608104503	1265.0	1198.0	1237.0	1295.0	1334.0	2051.0	1305.0280308339172	1276.0	657.0	999.0	1185.0	1411.0	1678.0	1862275.0	0.0	0.0	0.0	0.0	0.0	0.0	0.0	0.0	0.0	0.0	0.0	0.0	0.0	0.0	0.0	0.0
Position_1	70	28	28.0	0.4666666666666667	0.0077777777777777	0.106584573850511	45294.00000000006	17069.00000000006	1235.6560586580022	1240.0	1143.0	1206.0	1272.0	1317.0	1321.7996686222127	1.759315358936165	498.1189240012495	0.6629962878456631	1265.8969608104503	1265.0	1198.0	1237.0	1295.0	1334.0	1710.0	1280.118689105403	1277.0	896.0	1035.4	1195.0	1373.0	1504.0	1445254.0	0.0	0.0	0.0	0.0	0.0	0.0	0.0	0.0	0.0	0.0	0.0	0.0	0.0	0.0	0.0	0.0
Position_1	72	28	28.0	0.4666666666666667	0.0077777777777777	0.1990665061035927	66800.00000000013	31825.00000000014	1235.6560586580022	1240.0	1143.0	1206.0	1272.0	1317.0	1595.4914433213978	2.1235991110607806	760.1274728099343	1.0117296663100224	1265.8969608104503	1265.0	1198.0	1237.0	1295.0	1334.0	1974.0	1287.7483917083632	1271.0	599.0	874.9	1121.0	1457.5	1741.0	1801560.0	0.0	0.0	0.0	0.0	0.0	0.0	0.0	0.0	0.0	0.0	0.0	0.0	0.0	0.0	0.0	0.0
Position_1	73	28	28.0	0.4666666666666667	0.0077777777777777	0.1602365535552062	-11383.00000000008	-41483.00000000008	1235.6560586580022	1240.0	1143.0	1206.0	1272.0	1317.0	-321.3731196075321	-0.4277476221976252	-1171.1781710163564	-1.5588381456227702	1265.8969608104503	1265.0	1198.0	1237.0	1295.0	1334.0	1778.0	1230.5456810631229	1258.0	614.0	848.45	1113.0	1366.25	1525.3999999999996	1481577.0	0.0	0.0	0.0	0.0	0.0	0.0	0.0	0.0	0.0	0.0	0.0	0.0	0.0	0.0	0.0	0.0
Position_1	74	28	28.0	0.4666666666666667	0.0077777777777777	0.1517844631885715	-5553.999999999978	-33803.99999999998	1235.6560586580022	1240.0	1143.0	1206.0	1272.0	1317.0	-151.927358379432	-0.202215314003024	-924.6943504966396	-1.230768180511027	1265.8969608104503	1265.0	1198.0	1237.0	1295.0	1334.0	1743.0	1235.0849557522124	1252.0	732.0	887.9	1126.0	1335.5	1549.55	1395646.0	0.0	0.0	0.0	0.0	0.0	0.0	0.0	0.0	0.0	0.0	0.0	0.0	0.0	0.0	0.0	0.0
Position_1	75	28	28.0	0.4666666666666667	0.0077777777777777	0.1408848236899645	68964.99999999999	33839.99999999998	1235.6560586580022	1240.0	1143.0	1206.0	1272.0	1317.0	1556.4755098323249	2.0716689035868243	763.7371311930087	1.0165341216178945	1265.8969608104503	1265.0	1198.0	1237.0	1295.0	1334.0	1902.0	1289.085409252669	1275.0	732.0	1005.4	1183.0	1378.0	1644.6	1811165.0	0.0	0.0	0.0	0.0	0.0	0.0	0.0	0.0	0.0	0.0	0.0	0.0	0.0	0.0	0.0	0.0
Position_1	76	28	28.0	0.4666666666666667	0.0077777777777777	0.2120945566855537	83857.0000000001	57307.000000000095	1235.6560586580022	1240.0	1143.0	1206.0	1272.0	1317.0	2766.701628405532	3.6824798674077615	1890.7350634894624	2.5165683695044745	1265.8969608104503	1265.0	1198.0	1237.0	1295.0	1334.0	2164.0	1318.961393596987	1318.0	609.0	887.1	1137.0	1451.0	1838.8	1400737.0	0.0	0.0	0.0	0.0	0.0	0.0	0.0	0.0	0.0	0.0	0.0	0.0	0.0	0.0	0.0	0.0
Position_1	78	28	28.0	0.4666666666666667	0.0077777777777777	0.1672923081499689	-17141.00000000011	-44466.00000000011	1235.6560586580022	1240.0	1143.0	1206.0	1272.0	1317.0	-544.6950597858472	-0.7249891245749626	-1413.010356947517	-1.880716785097145	1265.8969608104503	1265.0	1198.0	1237.0	1295.0	1334.0	1740.0	1224.31747483989	1248.0	669.0	820.0	1109.0	1367.0	1517.0	1338179.0	0.0	0.0	0.0	0.0	0.0	0.0	0.0	0.0	0.0	0.0	0.0	0.0	0.0	0.0	0.0	0.0
Position_1	79	28	28.0	0.4666666666666667	0.0077777777777777	0.1711693086807855	131472.0	100147.0	1235.6560586580022	1240.0	1143.0	1206.0	1272.0	1317.0	3396.1033371687386	4.520213541771591	2586.9353239278144	3.4432109161479207	1265.8969608104503	1265.0	1198.0	1237.0	1295.0	1334.0	2157.0	1344.925778132482	1307.0	789.0	1029.8	1206.0	1436.0	1835.4	1685192.0	0.0	0.0	0.0	0.0	0.0	0.0	0.0	0.0	0.0	0.0	0.0	0.0	0.0	0.0	0.0	0.0
Position_1	83	28	28.0	0.4666666666666667	0.0077777777777777	0.1763861025641749	28529.000000000087	2529.000000000088	1235.6560586580022	1240.0	1143.0	1206.0	1272.0	1317.0	981.0166657625851	1.305733182130001	86.96383145969561	0.1157488596728548	1265.8969608104503	1265.0	1198.0	1237.0	1295.0	1334.0	1920.0	1267.4317307692309	1268.0	624.0	868.9	1140.75	1369.0	1676.05	1318129.0	0.0	0.0	0.0	0.0	0.0	0.0	0.0	0.0	0.0	0.0	0.0	0.0	0.0	0.0	0.0	0.0
Position_1	84	28	28.0	0.4666666666666667	0.0077777777777777	0.1721468999582652	25572.99999999996	11297.99999999995	1235.6560586580022	1240.0	1143.0	1206.0	1272.0	1317.0	2146.601819092837	2.857127021212566	948.3559751343532	1.2622618029038242	1265.8969608104503	1265.0	1198.0	1237.0	1295.0	1334.0	1867.0	1284.786339754816	1283.0	722.0	863.5	1145.0	1437.0	1665.0	733613.0	0.0	0.0	0.0	0.0	0.0	0.0	0.0	0.0	0.0	0.0	0.0	0.0	0.0	0.0	0.0	0.0
Position_1	85	28	28.0	0.4666666666666667	0.0077777777777777	0.1641328510895819	72007.99999999994	46657.99999999994	1235.6560586580022	1240.0	1143.0	1206.0	1272.0	1317.0	2318.3354552331493	3.085704490915321	1502.178864435455	1.9994000685635904	1265.8969608104503	1265.0	1198.0	1237.0	1295.0	1334.0	2034.0	1311.0138067061143	1303.5	557.0	966.0	1201.25	1438.5	1665.6999999999998	1329368.0	0.0	0.0	0.0	0.0	0.0	0.0	0.0	0.0	0.0	0.0	0.0	0.0	0.0	0.0	0.0	0.0
Position_1	86	28	28.0	0.4666666666666667	0.0077777777777777	0.1674117590161509	62111.99999999991	37636.99999999991	1235.6560586580022	1240.0	1143.0	1206.0	1272.0	1317.0	2185.8770073581486	2.9094022967936954	1324.5403935783513	1.7629632638527857	1265.8969608104503	1265.0	1198.0	1237.0	1295.0	1334.0	1993.0	1303.4443309499488	1308.0	688.0	934.6	1163.0	1416.0	1696.1	1276072.0	0.0	0.0	0.0	0.0	0.0	0.0	0.0	0.0	0.0	0.0	0.0	0.0	0.0	0.0	0.0	0.0
Position_1	87	28	28.0	0.4666666666666667	0.0077777777777777	0.1379058646010443	74031.00000000006	49506.00000000006	1235.6560586580022	1240.0	1143.0	1206.0	1272.0	1317.0	2562.5134677678893	3.41070542559906	1713.6036489486455	2.2808064567506467	1265.8969608104503	1265.0	1198.0	1237.0	1295.0	1334.0	1865.0	1315.4648318042814	1321.0	740.0	1010.0	1199.0	1424.0	1610.0	1290471.0	0.0	0.0	0.0	0.0	0.0	0.0	0.0	0.0	0.0	0.0	0.0	0.0	0.0	0.0	0.0	0.0
Position_1	90	28	28.0	0.4666666666666667	0.0077777777777777	0.1299821192338597	50885.99999999997	41985.99999999997	1235.6560586580022	1240.0	1143.0	1206.0	1272.0	1317.0	7697.9686413355	10.24599626161755	6351.58808660756	8.453963743274661	1265.8969608104503	1265.0	1198.0	1237.0	1295.0	1334.0	1809.0	1382.938202247191	1359.0	979.0	1107.0	1265.75	1522.25	1702.0	492326.0	0.0	0.0	0.0	0.0	0.0	0.0	0.0	0.0	0.0	0.0	0.0	0.0	0.0	0.0	0.0	0.0
Position_1	91	28	28.0	0.4666666666666667	0.0077777777777777	0.1306682766723124	78967.00000000009	53192.000000000095	1235.6560586580022	1240.0	1143.0	1206.0	1272.0	1317.0	2575.333778882366	3.4277692596924285	1734.7392501464017	2.30893794194486	1265.8969608104503	1265.0	1198.0	1237.0	1295.0	1334.0	1841.0	1316.592628516004	1301.0	785.0	1048.0	1209.5	1412.5	1657.0	1357407.0	0.0	0.0	0.0	0.0	0.0	0.0	0.0	0.0	0.0	0.0	0.0	0.0	0.0	0.0	0.0	0.0
Position_1	92	28	28.0	0.4666666666666667	0.0077777777777777	0.1779138922191665	99522.99999999996	83597.99999999996	1235.6560586580022	1240.0	1143.0	1206.0	1272.0	1317.0	6562.012694412174	8.734038896262602	5512.003629587823	7.336476830981391	1265.8969608104503	1265.0	1198.0	1237.0	1295.0	1334.0	2119.0	1396.23704866562	1367.0	637.0	1037.6	1248.0	1525.0	1860.8	889403.0	0.0	0.0	0.0	0.0	0.0	0.0	0.0	0.0	0.0	0.0	0.0	0.0	0.0	0.0	0.0	0.0
Position_1	93	28	28.0	0.4666666666666667	0.0077777777777777	0.1696847458947822	31371.99999999992	5971.999999999913	1235.6560586580022	1240.0	1143.0	1206.0	1272.0	1317.0	1129.5736196240018	1.5034624877195464	215.02657326260547	0.2862003690125279	1265.8969608104503	1265.0	1198.0	1237.0	1295.0	1334.0	1921.0	1270.8779527559054	1267.0	656.0	911.25	1147.0	1370.0	1709.0	1291212.0	0.0	0.0	0.0	0.0	0.0	0.0	0.0	0.0	0.0	0.0	0.0	0.0	0.0	0.0	0.0	0.0
Position_1	96	28	28.0	0.4666666666666667	0.0077777777777777	0.106711533821784	37840.00000000003	27540.000000000025	1235.6560586580022	1240.0	1143.0	1206.0	1272.0	1317.0	4666.716699376651	6.211399926870322	3396.442333531528	4.520664745930462	1265.8969608104503	1265.0	1198.0	1237.0	1295.0	1334.0	2141.0	1331.8446601941748	1315.0	1062.0	1151.2	1236.5	1401.25	1563.35	548720.0	0.0	0.0	0.0	0.0	0.0	0.0	0.0	0.0	0.0	0.0	0.0	0.0	0.0	0.0	0.0	0.0
Position_1	97	28	28.0	0.4666666666666667	0.0077777777777777	0.1550571113641747	66961.00000000001	53861.00000000002	1235.6560586580022	1240.0	1143.0	1206.0	1272.0	1317.0	6421.2795046633	8.546723020706851	5165.0443601599445	6.874674043372886	1265.8969608104503	1265.0	1198.0	1237.0	1295.0	1334.0	1981.0	1367.788167938931	1339.0	946.0	1068.3	1230.75	1472.0	1824.7	716721.0	0.0	0.0	0.0	0.0	0.0	0.0	0.0	0.0	0.0	0.0	0.0	0.0	0.0	0.0	0.0	0.0
Position_1	98	28	28.0	0.4666666666666667	0.0077777777777777	0.1691903345437258	60187.99999999997	44012.99999999997	1235.6560586580022	1240.0	1143.0	1206.0	1272.0	1317.0	3992.646326931713	5.31421226114611	2919.657453101041	3.886064070077485	1265.8969608104503	1265.0	1198.0	1237.0	1295.0	1334.0	1943.0	1333.0262751159196	1351.0	683.0	965.9	1170.0	1488.0	1684.0	862468.0	0.0	0.0	0.0	0.0	0.0	0.0	0.0	0.0	0.0	0.0	0.0	0.0	0.0	0.0	0.0	0.0
Position_1	1	29	29.0	0.4833333333333333	0.0080555555555555	0.1678105749795	139138.00000000006	71071.00000000007	1234.822836816063	1239.0	1142.0	1205.0	1271.0	1316.0	1138.0816792730318	1.5147867151124053	581.3264746339152	0.7737455377377411	1265.903492402026	1266.0	1200.0	1239.0	1293.0	1332.0	2552.0	1294.1915906386355	1245.0	617.0	1048.0	1165.0	1378.0	1716.0	3262657.0	0.0	0.0	0.0	0.0	0.0	0.0	0.0	0.0	0.0	0.0	0.0	0.0	0.0	0.0	0.0	0.0
Position_1	2	29	29.0	0.4833333333333333	0.0080555555555555	0.1696496684550462	146935.00000000003	78193.00000000004	1234.822836816063	1239.0	1142.0	1205.0	1271.0	1316.0	1286.9080397662324	1.7128746009288554	684.8415990297822	0.91152416830864	1265.903492402026	1266.0	1200.0	1239.0	1293.0	1332.0	2341.0	1296.7120974076984	1287.0	620.0	968.25	1175.0	1390.0	1676.5	3301429.0	0.0	0.0	0.0	0.0	0.0	0.0	0.0	0.0	0.0	0.0	0.0	0.0	0.0	0.0	0.0	0.0
Position_1	3	29	29.0	0.4833333333333333	0.0080555555555555	0.1234034764949497	174749.99999999994	117725.99999999996	1234.822836816063	1239.0	1142.0	1205.0	1271.0	1316.0	1996.6888762327203	2.6575928942657505	1345.134161049346	1.7903735683566795	1265.903492402026	1266.0	1200.0	1239.0	1293.0	1332.0	2047.0	1321.7414772727273	1295.0	706.0	1116.55	1236.0	1372.0	1659.3499999999997	2791518.0	0.0	0.0	0.0	0.0	0.0	0.0	0.0	0.0	0.0	0.0	0.0	0.0	0.0	0.0	0.0	0.0
Position_1	4	29	29.0	0.4833333333333333	0.0080555555555555	0.1445182934573744	125687.00000000012	60779.00000000014	1234.822836816063	1239.0	1142.0	1205.0	1271.0	1316.0	1069.3828035102683	1.4233485114721671	517.1260147393978	0.6882947256181383	1265.903492402026	1266.0	1200.0	1239.0	1293.0	1332.0	2220.0	1291.282445923461	1256.0	610.0	1062.15	1175.0	1377.0	1644.85	3104243.0	0.0	0.0	0.0	0.0	0.0	0.0	0.0	0.0	0.0	0.0	0.0	0.0	0.0	0.0	0.0	0.0
Position_1	5	29	29.0	0.4833333333333333	0.0080555555555555	0.1942487540290828	92202.99999999993	32100.99999999992	1234.822836816063	1239.0	1142.0	1205.0	1271.0	1316.0	1014.0756242649728	1.3497346558966783	353.05620874082007	0.4699178138340315	1265.903492402026	1266.0	1200.0	1239.0	1293.0	1332.0	2141.0	1280.4209344115004	1259.0	591.0	897.25	1148.0	1386.75	1787.25	2850217.0	0.0	0.0	0.0	0.0	0.0	0.0	0.0	0.0	0.0	0.0	0.0	0.0	0.0	0.0	0.0	0.0
Position_1	7	29	29.0	0.4833333333333333	0.0080555555555555	0.1713759453136019	144376.00000000015	86839.00000000017	1234.822836816063	1239.0	1142.0	1205.0	1271.0	1316.0	1731.4462246440005	2.304554925001164	1041.4269594798336	1.3861392830676584	1265.903492402026	1266.0	1200.0	1239.0	1293.0	1332.0	2290.0	1306.7503519474426	1277.0	647.0	1015.0	1190.0	1390.0	1771.5	2784685.0	0.0	0.0	0.0	0.0	0.0	0.0	0.0	0.0	0.0	0.0	0.0	0.0	0.0	0.0	0.0	0.0
Position_1	9	29	29.0	0.4833333333333333	0.0080555555555555	0.1447224473957895	116648.0	61163.0	1234.822836816063	1239.0	1142.0	1205.0	1271.0	1316.0	1413.202002677867	1.880971865564241	740.9957658064122	0.9862653642883348	1265.903492402026	1266.0	1200.0	1239.0	1293.0	1332.0	1908.0	1295.7630170316302	1291.0	565.0	1014.0	1181.5	1405.5	1628.6	2662793.0	0.0	0.0	0.0	0.0	0.0	0.0	0.0	0.0	0.0	0.0	0.0	0.0	0.0	0.0	0.0	0.0
Position_1	11	29	29.0	0.4833333333333333	0.0080555555555555	0.1546015353627279	54249.99999999991	4488.99999999991	1234.822836816063	1239.0	1142.0	1205.0	1271.0	1316.0	791.1844469267219	1.053066498859467	65.46777847472791	0.0871376131498628	1265.903492402026	1266.0	1200.0	1239.0	1293.0	1332.0	1996.0	1268.4357026587086	1242.0	521.0	991.1	1164.0	1348.0	1661.9	2337727.0	0.0	0.0	0.0	0.0	0.0	0.0	0.0	0.0	0.0	0.0	0.0	0.0	0.0	0.0	0.0	0.0
Position_1	13	29	29.0	0.4833333333333333	0.0080555555555555	0.1270515138377236	73282.00000000007	24736.00000000008	1234.822836816063	1239.0	1142.0	1205.0	1271.0	1316.0	1122.0216306203545	1.4934107903556917	378.7332094515043	0.5040939017799522	1265.903492402026	1266.0	1200.0	1239.0	1293.0	1332.0	1941.0	1279.757508342603	1264.5	652.0	1029.7	1197.0	1350.0	1567.749999999999	2301004.0	0.0	0.0	0.0	0.0	0.0	0.0	0.0	0.0	0.0	0.0	0.0	0.0	0.0	0.0	0.0	0.0
Position_1	15	29	29.0	0.4833333333333333	0.0080555555555555	0.151833102765473	98444.0000000002	50600.00000000019	1234.822836816063	1239.0	1142.0	1205.0	1271.0	1316.0	1402.034691514811	1.866108174406213	720.6427551770505	0.959175507140654	1265.903492402026	1266.0	1200.0	1239.0	1293.0	1332.0	2134.0	1294.5553047404064	1291.5	507.0	997.55	1186.75	1390.25	1626.0	2293952.0	0.0	0.0	0.0	0.0	0.0	0.0	0.0	0.0	0.0	0.0	0.0	0.0	0.0	0.0	0.0	0.0
Position_1	17	29	29.0	0.4833333333333333	0.0080555555555555	0.1655811611118919	174322.00000000015	119323.00000000016	1234.822836816063	1239.0	1142.0	1205.0	1271.0	1316.0	2358.8611722388955	3.13964422024997	1614.6349379599926	2.1490791024247504	1265.903492402026	1266.0	1200.0	1239.0	1293.0	1332.0	2061.0	1324.5778105056456	1278.0	585.0	1031.0	1190.0	1439.0	1751.3999999999996	2698165.0	0.0	0.0	0.0	0.0	0.0	0.0	0.0	0.0	0.0	0.0	0.0	0.0	0.0	0.0	0.0	0.0
Position_1	19	29	29.0	0.4833333333333333	0.0080555555555555	0.164628802495761	157752.00000000006	106722.00000000006	1234.822836816063	1239.0	1142.0	1205.0	1271.0	1316.0	2031.72276339021	2.7042229980723693	1374.4961506321952	1.829454376491452	1265.903492402026	1266.0	1200.0	1239.0	1293.0	1332.0	2060.0	1322.4666666666667	1291.5	610.0	1012.35	1200.0	1427.0	1768.7499999999998	2499462.0	0.0	0.0	0.0	0.0	0.0	0.0	0.0	0.0	0.0	0.0	0.0	0.0	0.0	0.0	0.0	0.0
Position_1	22	29	29.0	0.4833333333333333	0.0080555555555555	0.1465613046666244	116811.99999999993	66591.99999999991	1234.822836816063	1239.0	1142.0	1205.0	1271.0	1316.0	1553.9629806652758	2.068324727265482	885.8807554742833	1.1791072855362712	1265.903492402026	1266.0	1200.0	1239.0	1293.0	1332.0	2003.0	1301.8021505376344	1252.0	793.0	1064.0	1169.0	1424.0	1655.0	2421352.0	0.0	0.0	0.0	0.0	0.0	0.0	0.0	0.0	0.0	0.0	0.0	0.0	0.0	0.0	0.0	0.0
Position_1	24	29	29.0	0.4833333333333333	0.0080555555555555	0.1337929427202105	52886.00000000015	3638.0000000001455	1234.822836816063	1239.0	1142.0	1205.0	1271.0	1316.0	844.7764634792269	1.124397472890851	58.11172662212196	0.0773467081340443	1265.903492402026	1266.0	1200.0	1239.0	1293.0	1332.0	1822.0	1267.9945175438595	1261.0	643.0	992.45	1186.0	1351.0	1553.85	2312822.0	0.0	0.0	0.0	0.0	0.0	0.0	0.0	0.0	0.0	0.0	0.0	0.0	0.0	0.0	0.0	0.0
Position_1	25	29	29.0	0.4833333333333333	0.0080555555555555	0.1484375241647876	82357.0000000001	37861.0000000001	1234.822836816063	1239.0	1142.0	1205.0	1271.0	1316.0	1426.570188315823	1.8987649206483608	655.8200747941943	0.8728965195510725	1265.903492402026	1266.0	1200.0	1239.0	1293.0	1332.0	1940.0	1288.9739077669904	1280.0	605.0	967.05	1191.0	1395.25	1609.65	2124229.0	0.0	0.0	0.0	0.0	0.0	0.0	0.0	0.0	0.0	0.0	0.0	0.0	0.0	0.0	0.0	0.0
Position_1	26	29	29.0	0.4833333333333333	0.0080555555555555	0.1207847025036815	73935.99999999996	24849.99999999996	1234.822836816063	1239.0	1142.0	1205.0	1271.0	1316.0	1216.4607806339984	1.6191092990238518	408.8542847700015	0.5441850530288719	1265.903492402026	1266.0	1200.0	1239.0	1293.0	1332.0	1874.0	1279.6688668866886	1280.0	608.0	1045.7	1200.0	1362.0	1531.0	2326438.0	0.0	0.0	0.0	0.0	0.0	0.0	0.0	0.0	0.0	0.0	0.0	0.0	0.0	0.0	0.0	0.0
Position_1	28	29	29.0	0.4833333333333333	0.0080555555555555	0.1601547054854716	100119.00000000006	50574.00000000005	1234.822836816063	1239.0	1142.0	1205.0	1271.0	1316.0	1518.1499907227296	2.020657637651953	766.8765931622505	1.0207127454989553	1265.903492402026	1266.0	1200.0	1239.0	1293.0	1332.0	2212.0	1293.560762942779	1271.0	739.0	953.1	1193.0	1375.0	1672.6	2373684.0	0.0	0.0	0.0	0.0	0.0	0.0	0.0	0.0	0.0	0.0	0.0	0.0	0.0	0.0	0.0	0.0
Position_1	29	29	29.0	0.4833333333333333	0.0080555555555555	0.1423124790814242	113109.99999999996	66696.99999999996	1234.822836816063	1239.0	1142.0	1205.0	1271.0	1316.0	1930.8650416900064	2.5699813704893986	1138.5633956820648	1.515427879652828	1265.903492402026	1266.0	1200.0	1239.0	1293.0	1332.0	2085.0	1304.7998836532868	1294.0	608.0	1009.9	1205.5	1390.0	1640.0	2242951.0	0.0	0.0	0.0	0.0	0.0	0.0	0.0	0.0	0.0	0.0	0.0	0.0	0.0	0.0	0.0	0.0
Position_1	31	29	29.0	0.4833333333333333	0.0080555555555555	0.1451215665745004	79039.99999999994	37945.99999999994	1234.822836816063	1239.0	1142.0	1205.0	1271.0	1316.0	1505.9921057248455	2.004475492719769	723.0057748460898	0.9623206863201456	1265.903492402026	1266.0	1200.0	1239.0	1293.0	1332.0	2090.0	1290.9316688567674	1270.0	602.0	1022.05	1187.25	1380.75	1645.85	1964798.0	0.0	0.0	0.0	0.0	0.0	0.0	0.0	0.0	0.0	0.0	0.0	0.0	0.0	0.0	0.0	0.0
Position_1	33	29	29.0	0.4833333333333333	0.0080555555555555	0.1318455199245381	20342.00000000008	-23883.999999999927	1234.822836816063	1239.0	1142.0	1205.0	1271.0	1316.0	392.4845112314587	0.5223968844490715	-460.82489756425616	-0.6133579386580248	1265.903492402026	1266.0	1200.0	1239.0	1293.0	1332.0	1819.0	1251.4188034188037	1246.0	686.0	966.7	1163.0	1341.0	1540.0	2049824.0	0.0	0.0	0.0	0.0	0.0	0.0	0.0	0.0	0.0	0.0	0.0	0.0	0.0	0.0	0.0	0.0
Position_1	34	29	29.0	0.4833333333333333	0.0080555555555555	0.1386895414455354	97499.99999999984	53489.99999999986	1234.822836816063	1239.0	1142.0	1205.0	1271.0	1316.0	1516.5573828834258	2.01853787661784	832.0067119018909	1.1074009335414168	1265.903492402026	1266.0	1200.0	1239.0	1293.0	1332.0	1936.0	1298.8159509202453	1281.0	756.0	1023.45	1196.0	1386.75	1652.0	2117070.0	0.0	0.0	0.0	0.0	0.0	0.0	0.0	0.0	0.0	0.0	0.0	0.0	0.0	0.0	0.0	0.0
Position_1	35	29	29.0	0.4833333333333333	0.0080555555555555	0.1686108772964536	59317.99999999989	9826.99999999989	1234.822836816063	1239.0	1142.0	1205.0	1271.0	1316.0	810.3796722112615	1.0786153437131891	134.2526895515694	0.1786903297931388	1265.903492402026	1266.0	1200.0	1239.0	1293.0	1332.0	1970.0	1271.3611565739225	1270.0	627.0	875.0	1161.0	1380.0	1667.0	2330405.0	0.0	0.0	0.0	0.0	0.0	0.0	0.0	0.0	0.0	0.0	0.0	0.0	0.0	0.0	0.0	0.0
Position_1	38	29	29.0	0.4833333333333333	0.0080555555555555	0.154239287504234	168967.99999999997	127118.0	1234.822836816063	1239.0	1142.0	1205.0	1271.0	1316.0	2999.0259498200767	3.991703539210521	2256.22710033396	3.0030382705445	1265.903492402026	1266.0	1200.0	1239.0	1293.0	1332.0	2017.0	1348.0116129032258	1303.5	690.0	1064.0	1222.0	1435.0	1786.0	2089418.0	0.0	0.0	0.0	0.0	0.0	0.0	0.0	0.0	0.0	0.0	0.0	0.0	0.0	0.0	0.0	0.0
Position_1	39	29	29.0	0.4833333333333333	0.0080555555555555	0.1546743392739566	20866.99999999986	-24709.00000000014	1234.822836816063	1239.0	1142.0	1205.0	1271.0	1316.0	369.5375967161425	0.4918545412291856	-437.5762916211854	-0.5824140441477977	1265.903492402026	1266.0	1200.0	1239.0	1293.0	1332.0	1829.0	1251.3619668246445	1241.0	707.0	898.0	1150.0	1363.0	1587.0	2112299.0	0.0	0.0	0.0	0.0	0.0	0.0	0.0	0.0	0.0	0.0	0.0	0.0	0.0	0.0	0.0	0.0
Position_1	40	29	29.0	0.4833333333333333	0.0080555555555555	0.1592241774039752	103888.0	58689.99999999999	1234.822836816063	1239.0	1142.0	1205.0	1271.0	1316.0	1700.115439527814	2.2628536500115204	960.4552512887668	1.2783659394653484	1265.903492402026	1266.0	1200.0	1239.0	1293.0	1332.0	2353.0	1301.0597371565111	1261.0	815.0	1046.0	1183.0	1358.75	1725.6999999999998	2177974.0	0.0	0.0	0.0	0.0	0.0	0.0	0.0	0.0	0.0	0.0	0.0	0.0	0.0	0.0	0.0	0.0
Position_1	44	29	29.0	0.4833333333333333	0.0080555555555555	0.1722168613641744	99664.00000000012	56383.00000000013	1234.822836816063	1239.0	1142.0	1205.0	1271.0	1316.0	1776.21391707953	2.364140723632854	1004.859019171368	1.3374673545170908	1265.903492402026	1266.0	1200.0	1239.0	1293.0	1332.0	2006.0	1301.1734248284467	1274.0	597.0	950.4	1180.0	1407.5	1748.0	2085781.0	0.0	0.0	0.0	0.0	0.0	0.0	0.0	0.0	0.0	0.0	0.0	0.0	0.0	0.0	0.0	0.0
Position_1	45	29	29.0	0.4833333333333333	0.0080555555555555	0.1709997274883538	131020.99999999984	79693.99999999985	1234.822836816063	1239.0	1142.0	1205.0	1271.0	1316.0	1936.52624604858	2.5775164334906595	1177.8991356545548	1.567783749556212	1265.903492402026	1266.0	1200.0	1239.0	1293.0	1332.0	2025.0	1307.9221462388216	1282.0	552.0	961.0	1183.0	1422.0	1757.0	2486360.0	0.0	0.0	0.0	0.0	0.0	0.0	0.0	0.0	0.0	0.0	0.0	0.0	0.0	0.0	0.0	0.0
Position_1	46	29	29.0	0.4833333333333333	0.0080555555555555	0.1597289571397327	70149.99999999994	39720.999999999935	1234.822836816063	1239.0	1142.0	1205.0	1271.0	1316.0	2125.8257129004764	2.8294740238705334	1203.70524792758	1.602131684991609	1265.903492402026	1266.0	1200.0	1239.0	1293.0	1332.0	2078.0	1301.2448979591836	1284.0	699.0	986.3	1186.0	1398.0	1711.9000000000003	1466503.0	0.0	0.0	0.0	0.0	0.0	0.0	0.0	0.0	0.0	0.0	0.0	0.0	0.0	0.0	0.0	0.0
Position_1	49	29	29.0	0.4833333333333333	0.0080555555555555	0.1237544429796017	84119.00000000001	41108.000000000015	1234.822836816063	1239.0	1142.0	1205.0	1271.0	1316.0	1475.9363862791556	1.964471330137556	721.2733504578459	0.9600148294593928	1265.903492402026	1266.0	1200.0	1239.0	1293.0	1332.0	1906.0	1291.805398618958	1267.0	730.0	1061.2	1195.0	1372.0	1623.0	2057846.0	0.0	0.0	0.0	0.0	0.0	0.0	0.0	0.0	0.0	0.0	0.0	0.0	0.0	0.0	0.0	0.0
Position_1	53	29	29.0	0.4833333333333333	0.0080555555555555	0.1228598152482921	80795.99999999996	43886.99999999996	1234.822836816063	1239.0	1142.0	1205.0	1271.0	1316.0	1848.753110674309	2.460690390307505	1004.2109481677728	1.3366047720113052	1265.903492402026	1266.0	1200.0	1239.0	1293.0	1332.0	1891.0	1298.104608632041	1272.0	858.0	1083.0	1202.0	1369.5	1606.2000000000005	1774509.0	0.0	0.0	0.0	0.0	0.0	0.0	0.0	0.0	0.0	0.0	0.0	0.0	0.0	0.0	0.0	0.0
Position_1	54	29	29.0	0.4833333333333333	0.0080555555555555	0.1498563614206801	18246.99999999996	-26330.000000000047	1234.822836816063	1239.0	1142.0	1205.0	1271.0	1316.0	324.47188117544266	0.4318720738445141	-468.2054382281714	-0.623181438281696	1265.903492402026	1266.0	1200.0	1239.0	1293.0	1332.0	1888.0	1250.0520896426408	1250.0	692.0	904.5	1156.5	1359.0	1548.5	2063836.0	0.0	0.0	0.0	0.0	0.0	0.0	0.0	0.0	0.0	0.0	0.0	0.0	0.0	0.0	0.0	0.0
Position_1	55	29	29.0	0.4833333333333333	0.0080555555555555	0.1127116076653403	80255.0000000001	39890.0000000001	1234.822836816063	1239.0	1142.0	1205.0	1271.0	1316.0	1566.8906922984272	2.0855315114492066	778.8084196097981	1.0365940065006412	1265.903492402026	1266.0	1200.0	1239.0	1293.0	1332.0	1722.0	1292.6822742474917	1276.0	737.0	1076.0	1197.5	1382.0	1551.3	1932560.0	0.0	0.0	0.0	0.0	0.0	0.0	0.0	0.0	0.0	0.0	0.0	0.0	0.0	0.0	0.0	0.0
Position_1	58	29	29.0	0.4833333333333333	0.0080555555555555	0.1607493829666405	59114.99999999985	20612.999999999847	1234.822836816063	1239.0	1142.0	1205.0	1271.0	1316.0	1361.815184731248	1.812576010877291	474.8557287129338	0.6320329749169148	1265.903492402026	1266.0	1200.0	1239.0	1293.0	1332.0	2055.0	1280.455119214586	1267.0	653.0	973.0	1175.25	1373.0	1687.25	1825929.0	0.0	0.0	0.0	0.0	0.0	0.0	0.0	0.0	0.0	0.0	0.0	0.0	0.0	0.0	0.0	0.0
Position_1	59	29	29.0	0.4833333333333333	0.0080555555555555	0.1489039815205418	51146.00000000012	6407.000000000115	1234.822836816063	1239.0	1142.0	1205.0	1271.0	1316.0	830.6163718225326	1.1055503908957909	104.05034791121594	0.1384910130698284	1265.903492402026	1266.0	1200.0	1239.0	1293.0	1332.0	1896.0	1269.8666264333133	1279.0	618.0	878.6	1182.0	1375.0	1562.3999999999996	2104169.0	0.0	0.0	0.0	0.0	0.0	0.0	0.0	0.0	0.0	0.0	0.0	0.0	0.0	0.0	0.0	0.0
Position_1	62	29	29.0	0.4833333333333333	0.0080555555555555	0.1330997093041687	46057.99999999987	5503.999999999869	1234.822836816063	1239.0	1142.0	1205.0	1271.0	1316.0	932.0032414268557	1.2404963143391443	111.375783594887	0.1482411679647945	1265.903492402026	1266.0	1200.0	1239.0	1293.0	1332.0	1934.0	1269.664447403462	1256.0	684.0	1015.0	1173.25	1345.75	1593.9	1907036.0	0.0	0.0	0.0	0.0	0.0	0.0	0.0	0.0	0.0	0.0	0.0	0.0	0.0	0.0	0.0	0.0
Position_1	63	29	29.0	0.4833333333333333	0.0080555555555555	0.1706656661513323	36951.00000000009	-146.99999999990996	1234.822836816063	1239.0	1142.0	1205.0	1271.0	1316.0	831.7186606233514	1.1070175372896809	-3.3087776545034635	-0.0044039830581441	1265.903492402026	1266.0	1200.0	1239.0	1293.0	1332.0	1891.0	1265.8930131004367	1245.0	626.0	892.65	1152.0	1391.0	1664.7499999999995	1739337.0	0.0	0.0	0.0	0.0	0.0	0.0	0.0	0.0	0.0	0.0	0.0	0.0	0.0	0.0	0.0	0.0
Position_1	64	29	29.0	0.4833333333333333	0.0080555555555555	0.1898533782283438	71701.00000000006	35872.00000000005	1234.822836816063	1239.0	1142.0	1205.0	1271.0	1316.0	1595.1440967503663	2.123136792774738	798.0503624583923	1.0622050324321202	1265.903492402026	1266.0	1200.0	1239.0	1293.0	1332.0	1978.0	1293.0324039186137	1269.0	678.0	872.5	1156.0	1420.0	1779.1	1715854.0	0.0	0.0	0.0	0.0	0.0	0.0	0.0	0.0	0.0	0.0	0.0	0.0	0.0	0.0	0.0	0.0
Position_1	66	29	29.0	0.4833333333333333	0.0080555555555555	0.1680699151755657	-6191.999999999893	-46826.99999999989	1234.822836816063	1239.0	1142.0	1205.0	1271.0	1316.0	-120.1819578824851	-0.1599621859415876	-908.8760564863072	-1.2097140311832748	1265.903492402026	1266.0	1200.0	1239.0	1293.0	1332.0	1835.0	1234.8857142857144	1240.0	652.0	842.2	1120.0	1361.0	1584.0	1858503.0	0.0	0.0	0.0	0.0	0.0	0.0	0.0	0.0	0.0	0.0	0.0	0.0	0.0	0.0	0.0	0.0
Position_1	67	29	29.0	0.4833333333333333	0.0080555555555555	0.1587304190410378	69261.00000000012	36780.00000000012	1234.822836816063	1239.0	1142.0	1205.0	1271.0	1316.0	1760.366235010658	2.343047458799186	934.8156989314635	1.244239695277778	1265.903492402026	1266.0	1200.0	1239.0	1293.0	1332.0	1896.0	1296.573566084788	1266.0	715.0	983.1	1166.0	1405.5	1708.9	1559778.0	0.0	0.0	0.0	0.0	0.0	0.0	0.0	0.0	0.0	0.0	0.0	0.0	0.0	0.0	0.0	0.0
Position_1	68	29	29.0	0.4833333333333333	0.0080555555555555	0.1838972531704635	149585.00000000012	112757.0000000001	1234.822836816063	1239.0	1142.0	1205.0	1271.0	1316.0	3274.2802862376934	4.3580670609823695	2468.1486929525263	3.285105910319812	1265.903492402026	1266.0	1200.0	1239.0	1293.0	1332.0	2034.0	1348.66642228739	1322.0	636.0	951.75	1212.75	1471.75	1831.85	1839581.0	0.0	0.0	0.0	0.0	0.0	0.0	0.0	0.0	0.0	0.0	0.0	0.0	0.0	0.0	0.0	0.0
Position_1	69	29	29.0	0.4833333333333333	0.0080555555555555	0.1459409341382122	107879.00000000006	68783.00000000006	1234.822836816063	1239.0	1142.0	1205.0	1271.0	1316.0	2210.74748936414	2.942504908343669	1409.55927067301	1.876123389265776	1265.903492402026	1266.0	1200.0	1239.0	1293.0	1332.0	2106.0	1313.5020718232045	1278.0	667.0	1062.7	1198.0	1402.0	1683.65	1901951.0	0.0	0.0	0.0	0.0	0.0	0.0	0.0	0.0	0.0	0.0	0.0	0.0	0.0	0.0	0.0	0.0
Position_1	70	29	29.0	0.4833333333333333	0.0080555555555555	0.1614942394805276	42257.99999999986	4484.999999999858	1234.822836816063	1239.0	1142.0	1205.0	1271.0	1316.0	917.9214764588964	1.2217534851667908	97.42244833920284	0.1296692787394789	1265.903492402026	1266.0	1200.0	1239.0	1293.0	1332.0	1938.0	1269.205861329521	1253.0	606.0	945.6	1157.0	1392.5	1629.0	1775619.0	0.0	0.0	0.0	0.0	0.0	0.0	0.0	0.0	0.0	0.0	0.0	0.0	0.0	0.0	0.0	0.0
Position_1	72	29	29.0	0.4833333333333333	0.0080555555555555	0.1832837165477361	115149.0	75783.0	1234.822836816063	1239.0	1142.0	1205.0	1271.0	1316.0	2593.604650436309	3.452087789730727	1706.9287724948963	2.271922196190707	1265.903492402026	1266.0	1200.0	1239.0	1293.0	1332.0	2014.0	1317.977366255144	1302.0	599.0	937.7	1162.25	1464.0	1764.4499999999996	1921611.0	0.0	0.0	0.0	0.0	0.0	0.0	0.0	0.0	0.0	0.0	0.0	0.0	0.0	0.0	0.0	0.0
Position_1	73	29	29.0	0.4833333333333333	0.0080555555555555	0.1691927746068671	11346.999999999942	-23834.00000000006	1234.822836816063	1239.0	1142.0	1205.0	1271.0	1316.0	282.0720036722039	0.3754378368877034	-592.4829589779994	-0.788594818399717	1265.903492402026	1266.0	1200.0	1239.0	1293.0	1332.0	1948.0	1247.7083653108211	1257.0	687.0	867.2	1122.5	1378.0	1590.9	1625764.0	0.0	0.0	0.0	0.0	0.0	0.0	0.0	0.0	0.0	0.0	0.0	0.0	0.0	0.0	0.0	0.0
Position_1	74	29	29.0	0.4833333333333333	0.0080555555555555	0.1442209129449743	-47065.00000000007	-75415.00000000007	1234.822836816063	1239.0	1142.0	1205.0	1271.0	1316.0	-1530.0655676629456	-2.0365172705593806	-2451.713476793817	-3.2632306376125704	1265.903492402026	1266.0	1200.0	1239.0	1293.0	1332.0	1655.0	1194.1761904761904	1219.5	677.0	850.7	1083.5	1317.0	1438.1	1253885.0	0.0	0.0	0.0	0.0	0.0	0.0	0.0	0.0	0.0	0.0	0.0	0.0	0.0	0.0	0.0	0.0
Position_1	75	29	29.0	0.4833333333333333	0.0080555555555555	0.148575740125818	51312.0	9732.000000000004	1234.822836816063	1239.0	1142.0	1205.0	1271.0	1316.0	1038.6219771783587	1.382405851624395	196.988405868019	0.2621915682103332	1265.903492402026	1266.0	1200.0	1239.0	1293.0	1332.0	1814.0	1272.3194805194803	1266.0	567.0	956.0	1177.0	1368.0	1593.0	1959372.0	0.0	0.0	0.0	0.0	0.0	0.0	0.0	0.0	0.0	0.0	0.0	0.0	0.0	0.0	0.0	0.0
Position_1	76	29	29.0	0.4833333333333333	0.0080555555555555	0.220126851532781	113735.99999999996	85061.99999999996	1234.822836816063	1239.0	1142.0	1205.0	1271.0	1316.0	3534.716360655937	4.70470747603305	2643.57848939751	3.5186029693880854	1265.903492402026	1266.0	1200.0	1239.0	1293.0	1332.0	2395.0	1346.09604519774	1319.0	637.0	917.0	1182.25	1458.0	1980.85	1429554.0	0.0	0.0	0.0	0.0	0.0	0.0	0.0	0.0	0.0	0.0	0.0	0.0	0.0	0.0	0.0	0.0
Position_1	78	29	29.0	0.4833333333333333	0.0080555555555555	0.1735433345443444	-15315.000000000016	-50091.000000000015	1234.822836816063	1239.0	1142.0	1205.0	1271.0	1316.0	-384.4145171670991	-0.5116557223494088	-1257.31032186857	-1.6734800384070665	1265.903492402026	1266.0	1200.0	1239.0	1293.0	1332.0	1730.0	1227.1094720496894	1249.0	663.0	827.35	1093.0	1378.25	1559.0	1580517.0	0.0	0.0	0.0	0.0	0.0	0.0	0.0	0.0	0.0	0.0	0.0	0.0	0.0	0.0	0.0	0.0
Position_1	79	29	29.0	0.4833333333333333	0.0080555555555555	0.1681713869527249	119495.00000000016	83531.00000000015	1234.822836816063	1239.0	1142.0	1205.0	1271.0	1316.0	2608.632270245465	3.472089551696714	1823.521169637843	2.427106676787969	1265.903492402026	1266.0	1200.0	1239.0	1293.0	1332.0	2200.0	1328.710960960961	1291.5	633.0	1030.0	1190.0	1420.5	1785.8000000000002	1769843.0	0.0	0.0	0.0	0.0	0.0	0.0	0.0	0.0	0.0	0.0	0.0	0.0	0.0	0.0	0.0	0.0
Position_1	83	29	29.0	0.4833333333333333	0.0080555555555555	0.1740767704325052	38713.99999999991	-3325.000000000088	1234.822836816063	1239.0	1142.0	1205.0	1271.0	1316.0	723.5147592071787	0.9629981445047548	-62.13996420839845	-0.0827082923613783	1265.903492402026	1266.0	1200.0	1239.0	1293.0	1332.0	1928.0	1263.86448298009	1250.0	678.0	893.8	1134.0	1379.0	1684.1999999999998	1967837.0	0.0	0.0	0.0	0.0	0.0	0.0	0.0	0.0	0.0	0.0	0.0	0.0	0.0	0.0	0.0	0.0
Position_1	84	29	29.0	0.4833333333333333	0.0080555555555555	0.1716959814903681	41667.00000000001	20067.000000000007	1234.822836816063	1239.0	1142.0	1205.0	1271.0	1316.0	2041.7611600627904	2.717584104043574	983.3206422103827	1.3087997747820197	1265.903492402026	1266.0	1200.0	1239.0	1293.0	1332.0	1880.0	1291.08375	1284.5	719.0	891.5500000000001	1161.75	1422.0	1693.15	1032867.0	0.0	0.0	0.0	0.0	0.0	0.0	0.0	0.0	0.0	0.0	0.0	0.0	0.0	0.0	0.0	0.0
Position_1	85	29	29.0	0.4833333333333333	0.0080555555555555	0.1578694018727144	73373.00000000007	45401.00000000007	1234.822836816063	1239.0	1142.0	1205.0	1271.0	1316.0	2298.515265146674	3.059323817910223	1422.2519394453575	1.8930173314017704	1265.903492402026	1266.0	1200.0	1239.0	1293.0	1332.0	1905.0	1309.8233590733591	1312.0	606.0	960.5	1187.0	1446.25	1637.5	1356977.0	0.0	0.0	0.0	0.0	0.0	0.0	0.0	0.0	0.0	0.0	0.0	0.0	0.0	0.0	0.0	0.0
Position_1	86	29	29.0	0.4833333333333333	0.0080555555555555	0.1684923852762457	75661.00000000003	49768.00000000004	1234.822836816063	1239.0	1142.0	1205.0	1271.0	1316.0	2640.4668712152074	3.514461405587441	1736.8360879004836	2.311728832995544	1265.903492402026	1266.0	1200.0	1239.0	1293.0	1332.0	2044.0	1317.895724713243	1313.0	653.0	961.0	1190.0	1413.0	1740.7999999999993	1263862.0	0.0	0.0	0.0	0.0	0.0	0.0	0.0	0.0	0.0	0.0	0.0	0.0	0.0	0.0	0.0	0.0
Position_1	87	29	29.0	0.4833333333333333	0.0080555555555555	0.1485051220215069	93479.00000000007	63455.000000000095	1234.822836816063	1239.0	1142.0	1205.0	1271.0	1316.0	2810.1903418631928	3.740363345019909	1907.600938637865	2.5390168493269982	1265.903492402026	1266.0	1200.0	1239.0	1293.0	1332.0	1973.0	1323.0638489208634	1303.0	695.0	1000.65	1210.0	1450.25	1670.9	1471247.0	0.0	0.0	0.0	0.0	0.0	0.0	0.0	0.0	0.0	0.0	0.0	0.0	0.0	0.0	0.0	0.0
Position_1	90	29	29.0	0.4833333333333333	0.0080555555555555	0.1517080405194862	40649.99999999996	22424.999999999967	1234.822836816063	1239.0	1142.0	1205.0	1271.0	1316.0	2479.103621867171	3.2996869207052044	1367.623584756981	1.8203069913115413	1265.903492402026	1266.0	1200.0	1239.0	1293.0	1332.0	1764.0	1299.2222222222222	1304.0	697.0	939.1	1177.0	1425.5	1625.3	876975.0	0.0	0.0	0.0	0.0	0.0	0.0	0.0	0.0	0.0	0.0	0.0	0.0	0.0	0.0	0.0	0.0
Position_1	91	29	29.0	0.4833333333333333	0.0080555555555555	0.1424529469680721	101993.99999999993	68702.99999999991	1234.822836816063	1239.0	1142.0	1205.0	1271.0	1316.0	2560.1844826858346	3.407605546454845	1724.5362914873897	2.295357803969716	1265.903492402026	1266.0	1200.0	1239.0	1293.0	1332.0	1911.0	1321.720194647202	1289.0	856.0	1052.6	1202.0	1422.0	1712.199999999999	1629681.0	0.0	0.0	0.0	0.0	0.0	0.0	0.0	0.0	0.0	0.0	0.0	0.0	0.0	0.0	0.0	0.0
Position_1	92	29	29.0	0.4833333333333333	0.0080555555555555	0.169533915530864	112172.0	91463.0	1234.822836816063	1239.0	1142.0	1205.0	1271.0	1316.0	5393.980847175735	7.179388507590903	4398.153462764632	5.853942258939725	1265.903492402026	1266.0	1200.0	1239.0	1293.0	1332.0	2042.0	1385.2477183833116	1347.0	749.0	1045.1	1246.0	1509.5	1844.4	1062485.0	0.0	0.0	0.0	0.0	0.0	0.0	0.0	0.0	0.0	0.0	0.0	0.0	0.0	0.0	0.0	0.0
Position_1	93	29	29.0	0.4833333333333333	0.0080555555555555	0.1753258865062773	24388.99999999995	-6526.00000000005	1234.822836816063	1239.0	1142.0	1205.0	1271.0	1316.0	693.9101384954714	0.9235943943374724	-185.67622960439093	-0.2471350616034443	1265.903492402026	1266.0	1200.0	1239.0	1293.0	1332.0	1912.0	1260.300436681223	1252.0	691.0	896.2	1135.0	1375.0	1678.8	1443044.0	0.0	0.0	0.0	0.0	0.0	0.0	0.0	0.0	0.0	0.0	0.0	0.0	0.0	0.0	0.0	0.0
Position_1	96	29	29.0	0.4833333333333333	0.0080555555555555	0.1162429906646623	36966.00000000005	18687.00000000005	1234.822836816063	1239.0	1142.0	1205.0	1271.0	1316.0	2123.697252142416	2.826641042601556	1073.568429118254	1.428919579156396	1265.903492402026	1266.0	1200.0	1239.0	1293.0	1332.0	1811.0	1293.602658788774	1299.0	787.0	1056.2	1196.0	1384.0	1530.1999999999998	875769.0	0.0	0.0	0.0	0.0	0.0	0.0	0.0	0.0	0.0	0.0	0.0	0.0	0.0	0.0	0.0	0.0
Position_1	97	29	29.0	0.4833333333333333	0.0080555555555555	0.1264675076322364	63210.99999999997	46308.99999999997	1234.822836816063	1239.0	1142.0	1205.0	1271.0	1316.0	4434.240802373823	5.901974507959558	3248.5684029224235	4.323844544289746	1265.903492402026	1266.0	1200.0	1239.0	1293.0	1332.0	1791.0	1339.976038338658	1315.0	930.0	1073.5	1237.25	1430.75	1656.5	838825.0	0.0	0.0	0.0	0.0	0.0	0.0	0.0	0.0	0.0	0.0	0.0	0.0	0.0	0.0	0.0	0.0
Position_1	98	29	29.0	0.4833333333333333	0.0080555555555555	0.1505596983373852	74598.00000000007	54105.00000000007	1234.822836816063	1239.0	1142.0	1205.0	1271.0	1316.0	3704.2573089841744	4.930366478257937	2686.651675682844	3.5759333803338658	1265.903492402026	1266.0	1200.0	1239.0	1293.0	1332.0	2010.0	1337.2845849802372	1334.0	649.0	1016.8	1203.5	1474.5	1671.3000000000002	1014999.0	0.0	0.0	0.0	0.0	0.0	0.0	0.0	0.0	0.0	0.0	0.0	0.0	0.0	0.0	0.0	0.0
Position_1	101	29	29.0	0.4833333333333333	0.0080555555555555	0.1353503417163694	47132.99999999999	43028.99999999999	1234.822836816063	1239.0	1142.0	1205.0	1271.0	1316.0	27051.908164959	36.00608976756043	24696.4240856729	32.87094045803063	1265.903492402026	1266.0	1200.0	1239.0	1293.0	1332.0	2060.0	1549.0855263157894	1516.0	1142.0	1266.95	1379.0	1704.25	1918.9	235461.0	0.0	0.0	0.0	0.0	0.0	0.0	0.0	0.0	0.0	0.0	0.0	0.0	0.0	0.0	0.0	0.0
Position_1	102	29	29.0	0.4833333333333333	0.0080555555555555	0.159277561938853	-18887.00000000002	-23531.00000000002	1234.822836816063	1239.0	1142.0	1205.0	1271.0	1316.0	-9371.462439934969	-12.473416507553445	-11675.749598883343	-15.54042271611373	1265.903492402026	1266.0	1200.0	1239.0	1293.0	1332.0	1591.0	1129.1918604651162	1161.0	789.0	836.55	981.75	1256.0	1408.9499999999998	194221.0	0.0	0.0	0.0	0.0	0.0	0.0	0.0	0.0	0.0	0.0	0.0	0.0	0.0	0.0	0.0	0.0
Position_1	103	29	29.0	0.4833333333333333	0.0080555555555555	0.1296252090073317	40056.99999999994	19509.99999999994	1234.822836816063	1239.0	1142.0	1205.0	1271.0	1316.0	1941.2103955096377	2.583751036423328	945.4780641683844	1.2584313034081196	1265.903492402026	1266.0	1200.0	1239.0	1293.0	1332.0	1773.0	1291.6373193166885	1270.0	751.0	1046.0	1195.0	1381.0	1612.0	982936.0	0.0	0.0	0.0	0.0	0.0	0.0	0.0	0.0	0.0	0.0	0.0	0.0	0.0	0.0	0.0	0.0
Position_1	104	29	29.0	0.4833333333333333	0.0080555555555555	0.1356391911894579	27998.00000000006	13769.000000000058	1234.822836816063	1239.0	1142.0	1205.0	1271.0	1316.0	2556.0953498084173	3.402162910595003	1257.0496775309723	1.6731331207937246	1265.903492402026	1266.0	1200.0	1239.0	1293.0	1332.0	1681.0	1292.1271347248578	1305.0	811.0	951.8	1194.0	1420.0	1553.0	680951.0	0.0	0.0	0.0	0.0	0.0	0.0	0.0	0.0	0.0	0.0	0.0	0.0	0.0	0.0	0.0	0.0
Position_1	105	29	29.0	0.4833333333333333	0.0080555555555555	0.1161086634565919	45001.00000000001	36685.00000000001	1234.822836816063	1239.0	1142.0	1205.0	1271.0	1316.0	8879.688615695051	11.818865547490113	7238.758624625519	9.634787729376566	1265.903492402026	1266.0	1200.0	1239.0	1293.0	1332.0	1929.0	1385.107142857143	1391.0	985.0	1149.0	1271.75	1478.5	1674.2499999999995	426613.0	0.0	0.0	0.0	0.0	0.0	0.0	0.0	0.0	0.0	0.0	0.0	0.0	0.0	0.0	0.0	0.0
Position_1	106	29	29.0	0.4833333333333333	0.0080555555555555	0.1725549982600174	-5472.999999999931	-25290.99999999993	1234.822836816063	1239.0	1142.0	1205.0	1271.0	1316.0	-308.0153904867175	-0.4099684847378209	-1423.3541459527953	-1.8944843682631705	1265.903492402026	1266.0	1200.0	1239.0	1293.0	1332.0	1832.0	1231.543596730245	1237.0	594.0	831.4499999999999	1113.5	1354.5	1599.8000000000002	903953.0	0.0	0.0	0.0	0.0	0.0	0.0	0.0	0.0	0.0	0.0	0.0	0.0	0.0	0.0	0.0	0.0
Position_1	107	29	29.0	0.4833333333333333	0.0080555555555555	0.1103633648082454	56060.00000000002	34244.00000000002	1234.822836816063	1239.0	1142.0	1205.0	1271.0	1316.0	2503.116695203583	3.331648321315968	1529.0176259463344	2.0351224601345708	1265.903492402026	1266.0	1200.0	1239.0	1293.0	1332.0	1672.0	1308.381188118812	1316.0	805.0	1067.35	1216.0	1407.0	1539.6	1057172.0	0.0	0.0	0.0	0.0	0.0	0.0	0.0	0.0	0.0	0.0	0.0	0.0	0.0	0.0	0.0	0.0
Position_1	108	29	29.0	0.4833333333333333	0.0080555555555555	0.1406872962712949	3993.000000000037	-17147.999999999964	1234.822836816063	1239.0	1142.0	1205.0	1271.0	1316.0	185.21883738280653	0.2465262725565154	-795.425149872359	-1.05871087448011	1265.903492402026	1266.0	1200.0	1239.0	1293.0	1332.0	1753.0	1244.0996168582376	1243.0	785.0	964.2	1117.0	1354.0	1547.0	974130.0	0.0	0.0	0.0	0.0	0.0	0.0	0.0	0.0	0.0	0.0	0.0	0.0	0.0	0.0	0.0	0.0
Position_1	1	30	30.0	0.5	0.0083333333333333	0.1623882970259913	95864.00000000016	20208.00000000017	1234.1549206425	1238.0	1141.0	1204.0	1270.0	1316.0	728.1705967532275	0.9691950642785458	153.4973652172799	0.2043049931041995	1265.7669954678752	1266.0	1197.0	1238.0	1293.0	1335.0	2632.0	1273.478904515174	1256.0	598.0	962.05	1163.0	1368.0	1620.9499999999998	3440940.0	0.0	0.0	0.0	0.0	0.0	0.0	0.0	0.0	0.0	0.0	0.0	0.0	0.0	0.0	0.0	0.0
Position_1	2	30	30.0	0.5	0.0083333333333333	0.1823792675913983	153928.9999999998	78720.9999999998	1234.1549206425	1238.0	1141.0	1204.0	1270.0	1316.0	1205.9775166725233	1.6051560746911284	616.7502945512384	0.8208946420476984	1265.7669954678752	1266.0	1197.0	1238.0	1293.0	1335.0	2229.0	1295.307892777364	1285.0	629.0	879.0	1166.25	1420.0	1697.75	3479197.0	0.0	0.0	0.0	0.0	0.0	0.0	0.0	0.0	0.0	0.0	0.0	0.0	0.0	0.0	0.0	0.0
Position_1	3	30	30.0	0.5	0.0083333333333333	0.1174226530695575	178877.0	120301.0	1234.1549206425	1238.0	1141.0	1204.0	1270.0	1316.0	1965.6040092548803	2.616218936318245	1321.93701771257	1.7594981705754302	1265.7669954678752	1266.0	1197.0	1238.0	1293.0	1335.0	1913.0	1323.505258126195	1307.0	633.0	1087.1	1235.75	1399.25	1612.8999999999996	2768773.0	0.0	0.0	0.0	0.0	0.0	0.0	0.0	0.0	0.0	0.0	0.0	0.0	0.0	0.0	0.0	0.0
Position_1	4	30	30.0	0.5	0.0083333333333333	0.163270254950914	100596.99999999996	25836.99999999997	1234.1549206425	1238.0	1141.0	1204.0	1270.0	1316.0	765.3508922962792	1.0186820376463477	196.57018603197852	0.2616349176085635	1265.7669954678752	1266.0	1197.0	1238.0	1293.0	1335.0	1973.0	1275.6767790262172	1248.0	609.0	937.0	1167.0	1369.0	1682.0999999999997	3406057.0	0.0	0.0	0.0	0.0	0.0	0.0	0.0	0.0	0.0	0.0	0.0	0.0	0.0	0.0	0.0	0.0
Position_1	5	30	30.0	0.5	0.0083333333333333	0.1657170065881503	84868.99999999985	23856.99999999985	1234.1549206425	1238.0	1141.0	1204.0	1270.0	1316.0	914.9577746992688	1.2178087981247268	257.1981245331082	0.342330703753567	1265.7669954678752	1266.0	1197.0	1238.0	1293.0	1335.0	2076.0	1276.9486002753556	1264.0	619.0	957.9	1152.0	1379.0	1665.1	2782471.0	0.0	0.0	0.0	0.0	0.0	0.0	0.0	0.0	0.0	0.0	0.0	0.0	0.0	0.0	0.0	0.0
Position_1	7	30	30.0	0.5	0.0083333333333333	0.1456515417013028	111543.99999999988	61787.99999999987	1234.1549206425	1238.0	1141.0	1204.0	1270.0	1316.0	1804.6456887973443	2.4019834117892653	999.654376922203	1.3305399756834522	1265.7669954678752	1266.0	1197.0	1238.0	1293.0	1335.0	2244.0	1300.7709622960044	1281.0	724.0	1061.6	1202.0	1362.0	1654.7999999999984	2311470.0	0.0	0.0	0.0	0.0	0.0	0.0	0.0	0.0	0.0	0.0	0.0	0.0	0.0	0.0	0.0	0.0
Position_1	9	30	30.0	0.5	0.0083333333333333	0.1423939220377414	114887.00000000016	56535.00000000015	1234.1549206425	1238.0	1141.0	1204.0	1270.0	1316.0	1381.8286350342155	1.839213913230541	679.987134154948	0.9050628755602356	1265.7669954678752	1266.0	1197.0	1238.0	1293.0	1335.0	1838.0	1293.1281190019197	1271.0	652.0	1001.0	1183.0	1411.0	1616.0	2694879.0	0.0	0.0	0.0	0.0	0.0	0.0	0.0	0.0	0.0	0.0	0.0	0.0	0.0	0.0	0.0	0.0
Position_1	11	30	30.0	0.5	0.0083333333333333	0.1605318372093074	70428.99999999997	17116.99999999997	1234.1549206425	1238.0	1141.0	1204.0	1270.0	1316.0	979.4380321435906	1.3036320207831191	238.04172707552027	0.3168335387375175	1265.7669954678752	1266.0	1197.0	1238.0	1293.0	1335.0	2136.0	1274.9900210084031	1244.0	593.0	1006.0	1171.0	1341.0	1704.85	2427581.0	0.0	0.0	0.0	0.0	0.0	0.0	0.0	0.0	0.0	0.0	0.0	0.0	0.0	0.0	0.0	0.0
Position_1	13	30	30.0	0.5	0.0083333333333333	0.1187562985278571	65945.00000000017	9217.000000000176	1234.1549206425	1238.0	1141.0	1204.0	1270.0	1316.0	880.3685079211419	1.17177048404304	123.0473354690924	0.1637760035093619	1265.7669954678752	1266.0	1197.0	1238.0	1293.0	1335.0	1731.0	1270.5493583415598	1270.0	723.0	1012.0	1183.0	1362.0	1518.75	2574133.0	0.0	0.0	0.0	0.0	0.0	0.0	0.0	0.0	0.0	0.0	0.0	0.0	0.0	0.0	0.0	0.0
Position_1	15	30	30.0	0.5	0.0083333333333333	0.1365022880481441	115838.0	68378.0	1234.1549206425	1238.0	1141.0	1204.0	1270.0	1316.0	1755.5611150478571	2.3366518441286974	1036.2899732794278	1.3793019544349183	1265.7669954678752	1266.0	1197.0	1238.0	1293.0	1335.0	1980.0	1306.3410029498525	1289.0	717.0	1066.0	1191.0	1392.0	1646.3	2214248.0	0.0	0.0	0.0	0.0	0.0	0.0	0.0	0.0	0.0	0.0	0.0	0.0	0.0	0.0	0.0	0.0
Position_1	17	30	30.0	0.5	0.0083333333333333	0.1510423012611147	144226.00000000015	83130.00000000015	1234.1549206425	1238.0	1141.0	1204.0	1270.0	1316.0	1616.4415019652429	2.151483639115738	931.6959636845696	1.240087327664162	1265.7669954678752	1266.0	1197.0	1238.0	1293.0	1335.0	1929.0	1304.0980751604034	1271.0	599.0	1044.05	1184.25	1401.0	1673.9499999999998	2845542.0	0.0	0.0	0.0	0.0	0.0	0.0	0.0	0.0	0.0	0.0	0.0	0.0	0.0	0.0	0.0	0.0
Position_1	19	30	30.0	0.5	0.0083333333333333	0.1500896892326559	201221.99999999985	146873.99999999985	1234.1549206425	1238.0	1141.0	1204.0	1270.0	1316.0	2594.9639116076537	3.4538969663497867	1894.090753264864	2.521034792595533	1265.7669954678752	1266.0	1197.0	1238.0	1293.0	1335.0	2032.0	1341.6692426584234	1297.0	879.0	1095.0	1205.0	1423.0	1797.0	2604180.0	0.0	0.0	0.0	0.0	0.0	0.0	0.0	0.0	0.0	0.0	0.0	0.0	0.0	0.0	0.0	0.0
Position_1	22	30	30.0	0.5	0.0083333333333333	0.106231902064839	60433.99999999983	13057.999999999834	1234.1549206425	1238.0	1141.0	1204.0	1270.0	1316.0	1005.0349516799598	1.3377015206860263	217.15832807751903	0.2890377346711778	1265.7669954678752	1266.0	1197.0	1238.0	1293.0	1335.0	1811.0	1273.7174940898344	1251.5	891.0	1085.65	1176.0	1363.0	1511.4499999999998	2155130.0	0.0	0.0	0.0	0.0	0.0	0.0	0.0	0.0	0.0	0.0	0.0	0.0	0.0	0.0	0.0	0.0
Position_1	24	30	30.0	0.5	0.0083333333333333	0.1377070902103192	58096.99999999988	10888.99999999988	1234.1549206425	1238.0	1141.0	1204.0	1270.0	1316.0	1008.8030800703272	1.3427168995736054	189.0778652750692	0.2516626386811171	1265.7669954678752	1266.0	1197.0	1238.0	1293.0	1335.0	1847.0	1272.4584816132858	1248.0	639.0	1022.5	1164.0	1372.0	1603.0	2145365.0	0.0	0.0	0.0	0.0	0.0	0.0	0.0	0.0	0.0	0.0	0.0	0.0	0.0	0.0	0.0	0.0
Position_1	25	30	30.0	0.5	0.0083333333333333	0.1319939499026594	92131.99999999996	45623.99999999997	1234.1549206425	1238.0	1141.0	1204.0	1270.0	1316.0	1483.5432650648645	1.9745960858013345	734.654386373023	0.9778249882624936	1265.7669954678752	1266.0	1197.0	1238.0	1293.0	1335.0	1888.0	1293.467790487658	1278.0	668.0	1045.0	1199.0	1385.0	1625.0	2148450.0	0.0	0.0	0.0	0.0	0.0	0.0	0.0	0.0	0.0	0.0	0.0	0.0	0.0	0.0	0.0	0.0
Position_1	26	30	30.0	0.5	0.0083333333333333	0.1119902822990285	100196.99999999984	48760.99999999984	1234.1549206425	1238.0	1141.0	1204.0	1270.0	1316.0	1619.1000821767484	2.155022209377252	787.9371548750989	1.0487443531387566	1265.7669954678752	1266.0	1197.0	1238.0	1293.0	1335.0	1842.0	1292.543821448013	1282.0	664.0	1091.8	1213.0	1362.0	1537.3999999999996	2374403.0	0.0	0.0	0.0	0.0	0.0	0.0	0.0	0.0	0.0	0.0	0.0	0.0	0.0	0.0	0.0	0.0
Position_1	28	30	30.0	0.5	0.0083333333333333	0.1251248473058795	110892.99999999988	69088.99999999987	1234.1549206425	1238.0	1141.0	1204.0	1270.0	1316.0	2007.966742423297	2.6726037341654085	1251.0114639092014	1.665096258463147	1265.7669954678752	1266.0	1197.0	1238.0	1293.0	1335.0	1840.0	1312.2752846617548	1283.0	823.0	1093.0	1203.0	1402.0	1637.0	1959227.0	0.0	0.0	0.0	0.0	0.0	0.0	0.0	0.0	0.0	0.0	0.0	0.0	0.0	0.0	0.0	0.0
Position_1	29	30	30.0	0.5	0.0083333333333333	0.144129039633422	89299.00000000017	36799.000000000175	1234.1549206425	1238.0	1141.0	1204.0	1270.0	1316.0	1355.5952534899843	1.8042972823951693	558.6238337851273	0.7435283227680044	1265.7669954678752	1266.0	1197.0	1238.0	1293.0	1335.0	1919.0	1285.6261333333334	1268.0	666.0	1010.7	1180.0	1388.5	1624.9	2410549.0	0.0	0.0	0.0	0.0	0.0	0.0	0.0	0.0	0.0	0.0	0.0	0.0	0.0	0.0	0.0	0.0
Position_1	31	30	30.0	0.5	0.0083333333333333	0.1378852488985334	94048.99999999993	48828.99999999991	1234.1549206425	1238.0	1141.0	1204.0	1270.0	1316.0	1677.1059813161337	2.232228061131774	870.7312992342866	1.1589433592808354	1265.7669954678752	1266.0	1197.0	1238.0	1293.0	1335.0	1927.0	1296.2346749226006	1266.0	808.0	1031.7	1189.0	1389.0	1645.6	2093419.0	0.0	0.0	0.0	0.0	0.0	0.0	0.0	0.0	0.0	0.0	0.0	0.0	0.0	0.0	0.0	0.0
Position_1	33	30	30.0	0.5	0.0083333333333333	0.13112738168271	22044.0	-22476.0	1234.1549206425	1238.0	1141.0	1204.0	1270.0	1316.0	435.4284429697312	0.5795552575927122	-443.96160788367257	-0.5909129000931682	1265.7669954678752	1266.0	1197.0	1238.0	1293.0	1335.0	1932.0	1251.8641509433962	1247.0	646.0	984.9	1163.0	1333.0	1537.55	1990464.0	0.0	0.0	0.0	0.0	0.0	0.0	0.0	0.0	0.0	0.0	0.0	0.0	0.0	0.0	0.0	0.0
Position_1	34	30	30.0	0.5	0.0083333333333333	0.1172190348238646	61865.99999999999	20817.99999999999	1234.1549206425	1238.0	1141.0	1204.0	1270.0	1316.0	1208.086532474232	1.6079631747232026	406.5228951774569	0.5410819734811951	1265.7669954678752	1266.0	1197.0	1238.0	1293.0	1335.0	1845.0	1280.200545702592	1263.0	755.0	1065.25	1200.0	1346.75	1581.75	1876774.0	0.0	0.0	0.0	0.0	0.0	0.0	0.0	0.0	0.0	0.0	0.0	0.0	0.0	0.0	0.0	0.0
Position_1	35	30	30.0	0.5	0.0083333333333333	0.1697824055250338	30044.000000000167	-24723.99999999984	1234.1549206425	1238.0	1141.0	1204.0	1270.0	1316.0	372.5985733812913	0.4959287011704987	-306.6211931926153	-0.4081128081393709	1265.7669954678752	1266.0	1197.0	1238.0	1293.0	1335.0	1912.0	1253.359918200409	1247.0	624.0	833.0	1153.0	1372.25	1621.0	2451572.0	0.0	0.0	0.0	0.0	0.0	0.0	0.0	0.0	0.0	0.0	0.0	0.0	0.0	0.0	0.0	0.0
Position_1	38	30	30.0	0.5	0.0083333333333333	0.1564670482938768	171932.9999999999	127524.99999999993	1234.1549206425	1238.0	1141.0	1204.0	1270.0	1316.0	2892.085903026348	3.849366336928068	2145.098699978683	2.8551263696716265	1265.7669954678752	1266.0	1197.0	1238.0	1293.0	1335.0	2033.0	1346.406683480454	1311.5	621.0	1042.5	1211.0	1464.75	1758.75	2135401.0	0.0	0.0	0.0	0.0	0.0	0.0	0.0	0.0	0.0	0.0	0.0	0.0	0.0	0.0	0.0	0.0
Position_1	39	30	30.0	0.5	0.0083333333333333	0.1639690701031752	4363.99999999996	-51552.00000000004	1234.1549206425	1238.0	1141.0	1204.0	1270.0	1316.0	66.09452731641333	0.0879718158581461	-780.7756810760252	-1.0392124315121896	1265.7669954678752	1266.0	1197.0	1238.0	1293.0	1335.0	1891.0	1240.1852779168753	1253.0	695.0	851.6	1124.0	1359.0	1574.0	2476650.0	0.0	0.0	0.0	0.0	0.0	0.0	0.0	0.0	0.0	0.0	0.0	0.0	0.0	0.0	0.0	0.0
Position_1	40	30	30.0	0.5	0.0083333333333333	0.1253022034545763	19230.00000000008	-26353.99999999992	1234.1549206425	1238.0	1141.0	1204.0	1270.0	1316.0	324.93630054176145	0.4324902160210844	-445.31311827756207	-0.5927117604274351	1265.7669954678752	1266.0	1197.0	1238.0	1293.0	1335.0	2051.0	1249.8120393120394	1236.5	708.0	1026.0	1169.0	1313.0	1539.65	2034694.0	0.0	0.0	0.0	0.0	0.0	0.0	0.0	0.0	0.0	0.0	0.0	0.0	0.0	0.0	0.0	0.0
Position_1	44	30	30.0	0.5	0.0083333333333333	0.1504854849535121	104875.00000000004	57443.00000000005	1234.1549206425	1238.0	1141.0	1204.0	1270.0	1316.0	1891.6175583881427	2.5177429702146177	1036.0923709796436	1.3790389457739056	1265.7669954678752	1266.0	1197.0	1238.0	1293.0	1335.0	1859.0	1299.909681227863	1280.0	680.0	987.65	1187.0	1404.75	1683.35	2202047.0	0.0	0.0	0.0	0.0	0.0	0.0	0.0	0.0	0.0	0.0	0.0	0.0	0.0	0.0	0.0	0.0
Position_1	45	30	30.0	0.5	0.0083333333333333	0.1522768455623174	88465.99999999991	36077.99999999992	1234.1549206425	1238.0	1141.0	1204.0	1270.0	1316.0	1413.052233353847	1.8807725225939704	576.2677014326412	0.7670123106068454	1265.7669954678752	1266.0	1197.0	1238.0	1293.0	1335.0	1891.0	1285.282736504543	1278.0	668.0	945.5	1175.0	1396.5	1625.5	2404764.0	0.0	0.0	0.0	0.0	0.0	0.0	0.0	0.0	0.0	0.0	0.0	0.0	0.0	0.0	0.0	0.0
Position_1	46	30	30.0	0.5	0.0083333333333333	0.1188072975245901	58819.0000000001	32359.000000000106	1234.1549206425	1238.0	1141.0	1204.0	1270.0	1316.0	2293.735152053947	3.052961487383804	1261.88775370737	1.6795726001845093	1265.7669954678752	1266.0	1197.0	1238.0	1293.0	1335.0	1885.0	1300.2423280423282	1285.0	833.0	1068.0	1194.0	1403.0	1587.1999999999996	1228729.0	0.0	0.0	0.0	0.0	0.0	0.0	0.0	0.0	0.0	0.0	0.0	0.0	0.0	0.0	0.0	0.0
Position_1	49	30	30.0	0.5	0.0083333333333333	0.1017062261906879	65848.99999999994	23708.99999999995	1234.1549206425	1238.0	1141.0	1204.0	1270.0	1316.0	1257.714961181614	1.6740186133327282	452.8415619774764	0.6027321189920212	1265.7669954678752	1266.0	1197.0	1238.0	1293.0	1335.0	1730.0	1281.753488372093	1269.0	728.0	1095.2	1200.0	1349.0	1535.6	1929039.0	0.0	0.0	0.0	0.0	0.0	0.0	0.0	0.0	0.0	0.0	0.0	0.0	0.0	0.0	0.0	0.0
Position_1	53	30	30.0	0.5	0.0083333333333333	0.1168266635365636	44703.00000000009	6427.00000000009	1234.1549206425	1238.0	1141.0	1204.0	1270.0	1316.0	1014.1399541838346	1.349820279018684	145.80402848890645	0.1940651619187344	1265.7669954678752	1266.0	1197.0	1238.0	1293.0	1335.0	1787.0	1270.7015362106804	1249.0	758.0	1036.3	1190.0	1346.5	1533.4	1737049.0	0.0	0.0	0.0	0.0	0.0	0.0	0.0	0.0	0.0	0.0	0.0	0.0	0.0	0.0	0.0	0.0
Position_1	54	30	30.0	0.5	0.0083333333333333	0.1443813737004571	28683.000000000065	-16060.999999999936	1234.1549206425	1238.0	1141.0	1204.0	1270.0	1316.0	562.0330357141974	0.7480659705355966	-314.70949993395624	-0.4188783444120957	1265.7669954678752	1266.0	1197.0	1238.0	1293.0	1335.0	1864.0	1255.9493116395497	1253.0	677.0	921.85	1177.0	1357.75	1563.0	2007007.0	0.0	0.0	0.0	0.0	0.0	0.0	0.0	0.0	0.0	0.0	0.0	0.0	0.0	0.0	0.0	0.0
Position_1	55	30	30.0	0.5	0.0083333333333333	0.12467440490946	94586.99999999984	51382.99999999984	1234.1549206425	1238.0	1141.0	1204.0	1270.0	1316.0	1854.748793272272	2.468670643845394	1007.5650696682316	1.3410691077284165	1265.7669954678752	1266.0	1197.0	1238.0	1293.0	1335.0	1855.0	1299.300712896954	1289.0	623.0	1065.0	1189.0	1392.5	1595.7999999999995	2004821.0	0.0	0.0	0.0	0.0	0.0	0.0	0.0	0.0	0.0	0.0	0.0	0.0	0.0	0.0	0.0	0.0
Position_1	58	30	30.0	0.5	0.0083333333333333	0.139941264112481	40183.99999999986	-1508.000000000137	1234.1549206425	1238.0	1141.0	1204.0	1270.0	1316.0	849.0713312110869	1.1301139418419566	-31.863417466315944	-0.0424102086476665	1265.7669954678752	1266.0	1197.0	1238.0	1293.0	1335.0	1863.0	1264.987239758227	1268.0	568.0	968.8	1186.0	1350.0	1552.5999999999997	1883566.0	0.0	0.0	0.0	0.0	0.0	0.0	0.0	0.0	0.0	0.0	0.0	0.0	0.0	0.0	0.0	0.0
Position_1	59	30	30.0	0.5	0.0083333333333333	0.1490136449253939	62100.99999999999	15088.999999999987	1234.1549206425	1238.0	1141.0	1204.0	1270.0	1316.0	976.4561268087948	1.2996631047825056	237.25457717939963	0.3157858422257809	1265.7669954678752	1266.0	1197.0	1238.0	1293.0	1335.0	1799.0	1274.9868969624777	1279.0	597.0	913.8	1186.0	1380.0	1600.1999999999998	2140703.0	0.0	0.0	0.0	0.0	0.0	0.0	0.0	0.0	0.0	0.0	0.0	0.0	0.0	0.0	0.0	0.0
Position_1	62	30	30.0	0.5	0.0083333333333333	0.1581003646015224	74975.99999999991	35803.99999999991	1234.1549206425	1238.0	1141.0	1204.0	1270.0	1316.0	1772.8223539932974	2.359626553165078	846.5926638174341	1.1268148355410048	1265.7669954678752	1266.0	1197.0	1238.0	1293.0	1335.0	2120.0	1291.592566118656	1252.0	732.0	1036.9	1177.0	1363.5	1719.1999999999998	1806938.0	0.0	0.0	0.0	0.0	0.0	0.0	0.0	0.0	0.0	0.0	0.0	0.0	0.0	0.0	0.0	0.0
Position_1	63	30	30.0	0.5	0.0083333333333333	0.1687895396912916	6689.0000000001455	-30942.99999999985	1234.1549206425	1238.0	1141.0	1204.0	1270.0	1316.0	152.1707823109137	0.2025393112558261	-703.9348956565223	-0.9369373461188312	1265.7669954678752	1266.0	1197.0	1238.0	1293.0	1335.0	1874.0	1242.9769345238096	1229.0	654.0	832.35	1138.0	1376.0	1587.0	1670561.0	0.0	0.0	0.0	0.0	0.0	0.0	0.0	0.0	0.0	0.0	0.0	0.0	0.0	0.0	0.0	0.0
Position_1	64	30	30.0	0.5	0.0083333333333333	0.1893794543569438	61720.999999999935	24900.99999999993	1234.1549206425	1238.0	1141.0	1204.0	1270.0	1316.0	1359.9433500340278	1.810084598895291	548.6617092917691	0.7302687350673446	1265.7669954678752	1266.0	1197.0	1238.0	1293.0	1335.0	1967.0	1284.9361216730038	1266.0	636.0	842.0	1152.0	1413.5	1744.3999999999996	1689691.0	0.0	0.0	0.0	0.0	0.0	0.0	0.0	0.0	0.0	0.0	0.0	0.0	0.0	0.0	0.0	0.0
Position_1	66	30	30.0	0.5	0.0083333333333333	0.1855497199392839	49961.9999999999	4237.999999999898	1234.1549206425	1238.0	1141.0	1204.0	1270.0	1316.0	780.7635501860199	1.0391962852975924	66.22785168104319	0.0881492705874684	1265.7669954678752	1266.0	1197.0	1238.0	1293.0	1335.0	1924.0	1268.595223515003	1256.0	639.0	819.6	1137.0	1415.0	1667.0	2071616.0	0.0	0.0	0.0	0.0	0.0	0.0	0.0	0.0	0.0	0.0	0.0	0.0	0.0	0.0	0.0	0.0
Position_1	67	30	30.0	0.5	0.0083333333333333	0.1540549881108592	54826.00000000013	18566.00000000013	1234.1549206425	1238.0	1141.0	1204.0	1270.0	1316.0	1304.5942587466054	1.7364149583917317	441.7812170847699	0.5880107999398286	1265.7669954678752	1266.0	1197.0	1238.0	1293.0	1335.0	1932.0	1280.3366795366796	1271.0	673.0	963.7	1163.0	1378.5	1650.3	1658036.0	0.0	0.0	0.0	0.0	0.0	0.0	0.0	0.0	0.0	0.0	0.0	0.0	0.0	0.0	0.0	0.0
Position_1	68	30	30.0	0.5	0.0083333333333333	0.1609611977702149	100183.99999999996	63027.99999999996	1234.1549206425	1238.0	1141.0	1204.0	1270.0	1316.0	2414.6263197564217	3.213867631595797	1519.0955410205993	2.021916165098417	1265.7669954678752	1266.0	1197.0	1238.0	1293.0	1335.0	2151.0	1313.496608892238	1293.0	752.0	959.0	1174.0	1448.0	1677.5000000000002	1743010.0	0.0	0.0	0.0	0.0	0.0	0.0	0.0	0.0	0.0	0.0	0.0	0.0	0.0	0.0	0.0	0.0
Position_1	69	30	30.0	0.5	0.0083333333333333	0.1339668688129742	95767.99999999988	54579.99999999987	1234.1549206425	1238.0	1141.0	1204.0	1270.0	1316.0	1874.8375732620875	2.4954088100118383	1068.5055002573367	1.422180820842515	1265.7669954678752	1266.0	1197.0	1238.0	1293.0	1335.0	1903.0	1303.1040108769544	1286.0	638.0	1032.0	1205.0	1393.0	1627.0	1916866.0	0.0	0.0	0.0	0.0	0.0	0.0	0.0	0.0	0.0	0.0	0.0	0.0	0.0	0.0	0.0	0.0
Position_1	70	30	30.0	0.5	0.0083333333333333	0.1315714427429974	42363.99999999992	7447.99999999992	1234.1549206425	1238.0	1141.0	1204.0	1270.0	1316.0	1116.0884652192565	1.48551374720683	196.21912210728323	0.261167651524794	1265.7669954678752	1266.0	1197.0	1238.0	1293.0	1335.0	1822.0	1271.972734562951	1256.0	631.0	1025.3	1171.0	1376.5	1560.1	1586150.0	0.0	0.0	0.0	0.0	0.0	0.0	0.0	0.0	0.0	0.0	0.0	0.0	0.0	0.0	0.0	0.0
Position_1	72	30	30.0	0.5	0.0083333333333333	0.1506970235768428	100267.99999999993	59975.99999999991	1234.1549206425	1238.0	1141.0	1204.0	1270.0	1316.0	2101.0592896545672	2.796509914530229	1256.763194202759	1.672751811483872	1265.7669954678752	1266.0	1197.0	1238.0	1293.0	1335.0	1900.0	1307.6789437109103	1291.0	656.0	1002.9	1188.5	1421.0	1682.0	1881750.0	0.0	0.0	0.0	0.0	0.0	0.0	0.0	0.0	0.0	0.0	0.0	0.0	0.0	0.0	0.0	0.0
Position_1	73	30	30.0	0.5	0.0083333333333333	0.1673538880840588	10859.999999999918	-27528.00000000008	1234.1549206425	1238.0	1141.0	1204.0	1270.0	1316.0	260.46990343427217	0.3466854414710162	-660.240838097488	-0.8787805555077565	1265.7669954678752	1266.0	1197.0	1238.0	1293.0	1335.0	1871.0	1245.921225382932	1247.0	674.0	832.5	1141.0	1386.0	1569.0	1708158.0	0.0	0.0	0.0	0.0	0.0	0.0	0.0	0.0	0.0	0.0	0.0	0.0	0.0	0.0	0.0	0.0
Position_1	74	30	30.0	0.5	0.0083333333333333	0.1312834544038811	-46710.00000000002	-80338.00000000001	1234.1549206425	1238.0	1141.0	1204.0	1270.0	1316.0	-1223.3076146224412	-1.628222435062469	-2104.00529101986	-2.800431042347433	1265.7669954678752	1266.0	1197.0	1238.0	1293.0	1335.0	1512.0	1199.1074104912573	1220.0	697.0	858.0	1132.0	1302.0	1423.0	1440128.0	0.0	0.0	0.0	0.0	0.0	0.0	0.0	0.0	0.0	0.0	0.0	0.0	0.0	0.0	0.0	0.0
Position_1	75	30	30.0	0.5	0.0083333333333333	0.1340055173910256	43109.00000000007	6625.000000000064	1234.1549206425	1238.0	1141.0	1204.0	1270.0	1316.0	1080.0969934128036	1.4376090982324414	165.98952843628666	0.2209320623486975	1265.7669954678752	1266.0	1197.0	1238.0	1293.0	1335.0	1858.0	1271.0844205679202	1261.0	683.0	989.2	1186.5	1361.0	1547.0	1656223.0	0.0	0.0	0.0	0.0	0.0	0.0	0.0	0.0	0.0	0.0	0.0	0.0	0.0	0.0	0.0	0.0
Position_1	76	30	30.0	0.5	0.0083333333333333	0.2059979497671024	80614.00000000007	42982.00000000007	1234.1549206425	1238.0	1141.0	1204.0	1270.0	1316.0	1881.1078184614296	2.5037545063721627	1002.9743748369916	1.3349588929080356	1265.7669954678752	1266.0	1197.0	1238.0	1293.0	1335.0	2184.0	1297.9806547619048	1286.5	578.0	908.0	1112.75	1443.25	1803.55	1744486.0	0.0	0.0	0.0	0.0	0.0	0.0	0.0	0.0	0.0	0.0	0.0	0.0	0.0	0.0	0.0	0.0
Position_1	78	30	30.0	0.5	0.0083333333333333	0.1902420316075709	-22719.99999999992	-60267.99999999991	1234.1549206425	1238.0	1141.0	1204.0	1270.0	1316.0	-558.2096493790744	-0.7429770433235482	-1480.729716055376	-1.9708512520697048	1265.7669954678752	1266.0	1197.0	1238.0	1293.0	1335.0	1818.0	1221.0574198359434	1238.0	611.0	772.0	1078.0	1399.0	1568.0	1637438.0	0.0	0.0	0.0	0.0	0.0	0.0	0.0	0.0	0.0	0.0	0.0	0.0	0.0	0.0	0.0	0.0
Position_1	79	30	30.0	0.5	0.0083333333333333	0.165018767020346	133196.00000000012	91868.00000000012	1234.1549206425	1238.0	1141.0	1204.0	1270.0	1316.0	2729.07020826621	3.6323924472023257	1882.2954284888456	2.5053352153186537	1265.7669954678752	1266.0	1197.0	1238.0	1293.0	1335.0	2115.0	1328.2411924119242	1292.0	762.0	1008.0	1193.0	1442.25	1767.0	1960484.0	0.0	0.0	0.0	0.0	0.0	0.0	0.0	0.0	0.0	0.0	0.0	0.0	0.0	0.0	0.0	0.0
Position_1	83	30	30.0	0.5	0.0083333333333333	0.174253764675861	55343.00000000004	8331.000000000035	1234.1549206425	1238.0	1141.0	1204.0	1270.0	1316.0	960.1918137474734	1.2780153040978868	144.54145963049035	0.1923846827681826	1265.7669954678752	1266.0	1197.0	1238.0	1293.0	1335.0	1945.0	1270.9618820726623	1253.0	659.0	874.9	1144.5	1405.5	1678.1	2133945.0	0.0	0.0	0.0	0.0	0.0	0.0	0.0	0.0	0.0	0.0	0.0	0.0	0.0	0.0	0.0	0.0
Position_1	84	30	30.0	0.5	0.0083333333333333	0.1621672614189879	40019.000000000095	13699.000000000093	1234.1549206425	1238.0	1141.0	1204.0	1270.0	1316.0	1556.2642378554333	2.0713877005855816	532.7285487988623	0.7090616984512857	1265.7669954678752	1266.0	1197.0	1238.0	1293.0	1335.0	1840.0	1280.5734042553192	1280.0	722.0	890.8	1153.75	1413.25	1633.05	1203739.0	0.0	0.0	0.0	0.0	0.0	0.0	0.0	0.0	0.0	0.0	0.0	0.0	0.0	0.0	0.0	0.0
Position_1	85	30	30.0	0.5	0.0083333333333333	0.1455502542258165	84745.00000000004	55429.00000000004	1234.1549206425	1238.0	1141.0	1204.0	1270.0	1316.0	2715.2006890823004	3.6139321171685417	1775.926119477761	2.3637576650249	1265.7669954678752	1266.0	1197.0	1238.0	1293.0	1335.0	1929.0	1318.940783190067	1309.0	770.0	970.3	1216.5	1428.0	1653.1	1380931.0	0.0	0.0	0.0	0.0	0.0	0.0	0.0	0.0	0.0	0.0	0.0	0.0	0.0	0.0	0.0	0.0
Position_1	86	30	30.0	0.5	0.0083333333333333	0.172204433764956	64601.9999999999	31953.99999999989	1234.1549206425	1238.0	1141.0	1204.0	1270.0	1316.0	1904.042082519229	2.5342800118330944	941.7937634255804	1.2535274991194476	1265.7669954678752	1266.0	1197.0	1238.0	1293.0	1335.0	2088.0	1293.4048027444253	1266.0	586.0	955.75	1164.25	1408.0	1681.25	1508110.0	0.0	0.0	0.0	0.0	0.0	0.0	0.0	0.0	0.0	0.0	0.0	0.0	0.0	0.0	0.0	0.0
Position_1	87	30	30.0	0.5	0.0083333333333333	0.144995836189492	106690.0000000001	74294.0000000001	1234.1549206425	1238.0	1141.0	1204.0	1270.0	1316.0	3052.5089500173804	4.062889412473133	2125.6265810534383	2.8292089793821265	1265.7669954678752	1266.0	1197.0	1238.0	1293.0	1335.0	1939.0	1330.2126188418324	1315.0	640.0	1028.2	1216.0	1446.0	1671.0	1539056.0	0.0	0.0	0.0	0.0	0.0	0.0	0.0	0.0	0.0	0.0	0.0	0.0	0.0	0.0	0.0	0.0
Position_1	90	30	30.0	0.5	0.0083333333333333	0.1347674309244934	37781.00000000005	12945.00000000005	1234.1549206425	1238.0	1141.0	1204.0	1270.0	1316.0	1573.3131812552226	2.094079844250701	539.0682917696437	0.7174998963453957	1265.7669954678752	1266.0	1197.0	1238.0	1293.0	1335.0	1754.0	1280.5941375422774	1273.0	717.0	1017.2	1165.5	1399.5	1565.6999999999998	1135887.0	0.0	0.0	0.0	0.0	0.0	0.0	0.0	0.0	0.0	0.0	0.0	0.0	0.0	0.0	0.0	0.0
Position_1	91	30	30.0	0.5	0.0083333333333333	0.1367832474252173	97000.0000000001	59956.0000000001	1234.1549206425	1238.0	1141.0	1204.0	1270.0	1316.0	2226.3113176101588	2.963220363739121	1376.0899109137606	1.8315756714262152	1265.7669954678752	1266.0	1197.0	1238.0	1293.0	1335.0	1913.0	1311.318216175359	1287.0	766.0	1064.1	1192.0	1407.0	1670.6999999999996	1734874.0	0.0	0.0	0.0	0.0	0.0	0.0	0.0	0.0	0.0	0.0	0.0	0.0	0.0	0.0	0.0	0.0
Position_1	92	30	30.0	0.5	0.0083333333333333	0.1660448052496085	103752.0	80456.00000000001	1234.1549206425	1238.0	1141.0	1204.0	1270.0	1316.0	4408.60741949725	5.867856475350839	3418.718854027592	4.550314794710725	1265.7669954678752	1266.0	1197.0	1238.0	1293.0	1335.0	1941.0	1362.701923076923	1332.0	637.0	1038.75	1217.0	1481.5	1788.0	1133768.0	0.0	0.0	0.0	0.0	0.0	0.0	0.0	0.0	0.0	0.0	0.0	0.0	0.0	0.0	0.0	0.0
Position_1	93	30	30.0	0.5	0.0083333333333333	0.1739149262424877	28287.0000000001	-6012.999999999903	1234.1549206425	1238.0	1141.0	1204.0	1270.0	1316.0	673.3319398672734	0.8962048119633409	-143.13094193169425	-0.190507283711085	1265.7669954678752	1266.0	1197.0	1238.0	1293.0	1335.0	1845.0	1261.0914285714289	1268.0	687.0	855.2	1129.0	1387.0	1651.4	1544837.0	0.0	0.0	0.0	0.0	0.0	0.0	0.0	0.0	0.0	0.0	0.0	0.0	0.0	0.0	0.0	0.0
Position_1	96	30	30.0	0.5	0.0083333333333333	0.1447474261059581	34330.99999999996	7366.999999999964	1234.1549206425	1238.0	1141.0	1204.0	1270.0	1316.0	1179.0188480168945	1.5692740867104866	253.00258813726447	0.3367464448106991	1265.7669954678752	1266.0	1197.0	1238.0	1293.0	1335.0	1868.0	1273.65005192108	1268.0	704.0	977.2	1184.0	1354.0	1651.2999999999995	1226525.0	0.0	0.0	0.0	0.0	0.0	0.0	0.0	0.0	0.0	0.0	0.0	0.0	0.0	0.0	0.0	0.0
Position_1	97	30	30.0	0.5	0.0083333333333333	0.1564517954225139	49937.00000000003	20481.00000000004	1234.1549206425	1238.0	1141.0	1204.0	1270.0	1316.0	1615.170893972375	2.149792459877231	662.4409772202625	0.8817089406801694	1265.7669954678752	1266.0	1197.0	1238.0	1293.0	1335.0	1785.0	1285.4686311787073	1281.5	584.0	971.4	1160.75	1417.0	1626.0	1352313.0	0.0	0.0	0.0	0.0	0.0	0.0	0.0	0.0	0.0	0.0	0.0	0.0	0.0	0.0	0.0	0.0
Position_1	98	30	30.0	0.5	0.0083333333333333	0.1303532919340055	59122.000000000015	39970.000000000015	1234.1549206425	1238.0	1141.0	1204.0	1270.0	1316.0	3420.4641970087937	4.552637846218704	2312.437907283947	3.077854854594933	1265.7669954678752	1266.0	1197.0	1238.0	1293.0	1335.0	1855.0	1324.43567251462	1321.0	720.0	1069.3	1225.0	1413.75	1610.85	905914.0	0.0	0.0	0.0	0.0	0.0	0.0	0.0	0.0	0.0	0.0	0.0	0.0	0.0	0.0	0.0	0.0
Position_1	101	30	30.0	0.5	0.0083333333333333	0.1363473521097961	82538.99999999999	68426.99999999999	1234.1549206425	1238.0	1141.0	1204.0	1270.0	1316.0	7490.092473122123	9.969313081725543	6209.48348851243	8.264822523210045	1265.7669954678752	1266.0	1197.0	1238.0	1293.0	1335.0	1879.0	1401.767857142857	1360.0	1005.0	1143.3	1255.0	1527.0	1752.6999999999998	706491.0	0.0	0.0	0.0	0.0	0.0	0.0	0.0	0.0	0.0	0.0	0.0	0.0	0.0	0.0	0.0	0.0
Position_1	102	30	30.0	0.5	0.0083333333333333	0.1725871669737712	-2181.9999999999527	-13941.999999999953	1234.1549206425	1238.0	1141.0	1204.0	1270.0	1316.0	-277.02120713239526	-0.3687152266932181	-1770.0410952520283	-2.3559246977804493	1265.7669954678752	1266.0	1197.0	1238.0	1293.0	1335.0	1684.0	1232.804761904762	1257.0	745.0	821.9	1113.25	1363.0	1556.1999999999998	517778.0	0.0	0.0	0.0	0.0	0.0	0.0	0.0	0.0	0.0	0.0	0.0	0.0	0.0	0.0	0.0	0.0
Position_1	103	30	30.0	0.5	0.0083333333333333	0.1444131171989519	80944.0	63275.99999999999	1234.1549206425	1238.0	1141.0	1204.0	1270.0	1316.0	5296.714150054718	7.049926533722829	4140.577245489008	5.511108313745869	1265.7669954678752	1266.0	1197.0	1238.0	1293.0	1335.0	1945.0	1366.2789223454834	1317.0	1004.0	1116.0	1213.0	1487.5	1750.0	862122.0	0.0	0.0	0.0	0.0	0.0	0.0	0.0	0.0	0.0	0.0	0.0	0.0	0.0	0.0	0.0	0.0
Position_1	104	30	30.0	0.5	0.0083333333333333	0.1386270607730071	-14555.000000000098	-46195.000000000095	1234.1549206425	1238.0	1141.0	1204.0	1270.0	1316.0	-433.8508500382745	-0.5774554814009434	-1376.9659922719338	-1.832741735713944	1265.7669954678752	1266.0	1197.0	1238.0	1293.0	1335.0	1671.0	1225.1194690265486	1234.0	791.0	900.35	1128.0	1335.0	1496.1	1384385.0	0.0	0.0	0.0	0.0	0.0	0.0	0.0	0.0	0.0	0.0	0.0	0.0	0.0	0.0	0.0	0.0
Position_1	105	30	30.0	0.5	0.0083333333333333	0.121598056007808	37545.00000000006	23097.00000000006	1234.1549206425	1238.0	1141.0	1204.0	1270.0	1316.0	3369.2299242764407	4.484445029211942	2072.688868318365	2.7587488837317444	1265.7669954678752	1266.0	1197.0	1238.0	1293.0	1335.0	1704.0	1310.7616279069769	1312.0	765.0	1048.25	1207.0	1415.0	1566.25	676353.0	0.0	0.0	0.0	0.0	0.0	0.0	0.0	0.0	0.0	0.0	0.0	0.0	0.0	0.0	0.0	0.0
Position_1	106	30	30.0	0.5	0.0083333333333333	0.1689542349490984	19471.00000000004	-996.9999999999592	1234.1549206425	1238.0	1141.0	1204.0	1270.0	1316.0	1150.202852642571	1.5309199968672624	-58.89539541290094	-0.0783897712945711	1265.7669954678752	1266.0	1197.0	1238.0	1293.0	1335.0	1799.0	1264.6361149110808	1261.0	665.0	847.5	1155.0	1378.5	1657.5	924449.0	0.0	0.0	0.0	0.0	0.0	0.0	0.0	0.0	0.0	0.0	0.0	0.0	0.0	0.0	0.0	0.0
Position_1	107	30	30.0	0.5	0.0083333333333333	0.0822226438858908	61886.00000000002	43742.00000000002	1234.1549206425	1238.0	1141.0	1204.0	1270.0	1316.0	3927.962522890924	5.22811811796782	2776.3458080388914	3.695316270499765	1265.7669954678752	1266.0	1197.0	1238.0	1293.0	1335.0	1739.0	1333.5030864197531	1331.0	1015.0	1146.0	1272.75	1391.5	1525.9499999999998	864110.0	0.0	0.0	0.0	0.0	0.0	0.0	0.0	0.0	0.0	0.0	0.0	0.0	0.0	0.0	0.0	0.0
Position_1	108	30	30.0	0.5	0.0083333333333333	0.1186257057916717	11265.99999999993	-9118.00000000007	1234.1549206425	1238.0	1141.0	1204.0	1270.0	1316.0	604.8585477350501	0.8050667270353518	-489.5349048684771	-0.651570958379943	1265.7669954678752	1266.0	1197.0	1238.0	1293.0	1335.0	1707.0	1253.4752747252746	1257.0	826.0	1002.0	1161.75	1338.5	1515.3	912530.0	0.0	0.0	0.0	0.0	0.0	0.0	0.0	0.0	0.0	0.0	0.0	0.0	0.0	0.0	0.0	0.0
Position_1	112	30	30.0	0.5	0.0083333333333333	0.1697896966466842	5570.999999999967	-3613.0000000000327	1234.1549206425	1238.0	1141.0	1204.0	1270.0	1316.0	996.501352617748	1.3263433003342224	-646.2680644422863	-0.860182793772683	1265.7669954678752	1266.0	1197.0	1238.0	1293.0	1335.0	1904.0	1254.9847560975609	1259.5	863.0	912.7	1100.0	1377.0	1638.0999999999997	411635.0	0.0	0.0	0.0	0.0	0.0	0.0	0.0	0.0	0.0	0.0	0.0	0.0	0.0	0.0	0.0	0.0
Position_1	114	30	30.0	0.5	0.0083333333333333	0.121540206216786	27054.00000000004	10450.000000000033	1234.1549206425	1238.0	1141.0	1204.0	1270.0	1316.0	1951.1159605115467	2.596935343440869	753.6468465789053	1.0031039527965229	1265.7669954678752	1266.0	1197.0	1238.0	1293.0	1335.0	1660.0	1283.6222596964587	1284.0	812.0	1042.2	1175.0	1392.0	1557.4	761188.0	0.0	0.0	0.0	0.0	0.0	0.0	0.0	0.0	0.0	0.0	0.0	0.0	0.0	0.0	0.0	0.0
Position_1	115	30	30.0	0.5	0.0083333333333333	0.1144846047223654	4681.000000000045	-8870.999999999956	1234.1549206425	1238.0	1141.0	1204.0	1270.0	1316.0	503.8353864984459	0.6706048994294316	-954.8224126527772	-1.270868631240846	1265.7669954678752	1266.0	1197.0	1238.0	1293.0	1335.0	1587.0	1247.671487603306	1260.5	871.0	993.15	1150.75	1356.0	1455.85	603873.0	0.0	0.0	0.0	0.0	0.0	0.0	0.0	0.0	0.0	0.0	0.0	0.0	0.0	0.0	0.0	0.0
Position_1	116	30	30.0	0.5	0.0083333333333333	0.1492243888375432	15959.000000000016	10359.000000000016	1234.1549206425	1238.0	1141.0	1204.0	1270.0	1316.0	6135.054025505928	8.16575690794839	3982.268603936082	5.3003995118389255	1265.7669954678752	1266.0	1197.0	1238.0	1293.0	1335.0	1619.0	1317.795	1342.0	787.0	981.75	1163.5	1489.5	1579.4499999999998	263559.0	0.0	0.0	0.0	0.0	0.0	0.0	0.0	0.0	0.0	0.0	0.0	0.0	0.0	0.0	0.0	0.0
Position_1	117	30	30.0	0.5	0.0083333333333333	0.1252771469145215	41739.00000000001	35411.00000000001	1234.1549206425	1238.0	1141.0	1204.0	1270.0	1316.0	12336.258879928617	16.419560569184988	10465.97338693194	13.930210578006411	1265.7669954678752	1266.0	1197.0	1238.0	1293.0	1335.0	1848.0	1422.6858407079646	1398.0	896.0	1183.25	1303.25	1543.75	1725.75	321527.0	0.0	0.0	0.0	0.0	0.0	0.0	0.0	0.0	0.0	0.0	0.0	0.0	0.0	0.0	0.0	0.0
Position_1	118	30	30.0	0.5	0.0083333333333333	0.1531849402948359	1612.000000000009	-2643.999999999991	1234.1549206425	1238.0	1141.0	1204.0	1270.0	1316.0	947.2900459992076	1.260843051224945	-1553.7437230904973	-2.068032895433452	1265.7669954678752	1266.0	1197.0	1238.0	1293.0	1335.0	1745.0	1248.6052631578948	1262.0	858.0	926.95	1127.25	1358.5	1562.2999999999995	189788.0	0.0	0.0	0.0	0.0	0.0	0.0	0.0	0.0	0.0	0.0	0.0	0.0	0.0	0.0	0.0	0.0
Position_1	119	30	30.0	0.5	0.0083333333333333	0.2071236537819676	9876.999999999956	-11795.000000000044	1234.1549206425	1238.0	1141.0	1204.0	1270.0	1316.0	466.0367148194675	0.6202948674247112	-556.5356941678309	-0.7407490089373828	1265.7669954678752	1266.0	1197.0	1238.0	1293.0	1335.0	1902.0	1250.7609819121446	1252.0	593.0	813.95	1077.25	1394.75	1722.0	968089.0	0.0	0.0	0.0	0.0	0.0	0.0	0.0	0.0	0.0	0.0	0.0	0.0	0.0	0.0	0.0	0.0
Position_1	120	30	30.0	0.5	0.0083333333333333	0.1912821750984473	71145.00000000006	52357.00000000005	1234.1549206425	1238.0	1141.0	1204.0	1270.0	1316.0	4361.738827921096	5.805474379962979	3209.889097104011	4.272362388245439	1265.7669954678752	1266.0	1197.0	1238.0	1293.0	1335.0	2080.0	1344.0283159463488	1359.0	783.0	961.0	1121.5	1533.0	1764.5	901843.0	0.0	0.0	0.0	0.0	0.0	0.0	0.0	0.0	0.0	0.0	0.0	0.0	0.0	0.0	0.0	0.0
Position_1	1	31	31.0	0.5166666666666667	0.0086111111111111	0.1658755823622772	153542.0	78641.99999999999	1234.4380366503487	1238.0	1141.0	1204.0	1270.0	1317.0	1142.0375047621155	1.5200519188383756	584.935154221661	0.7785486902690306	1266.0557184750733	1266.0	1200.0	1238.0	1293.0	1333.0	2304.0	1295.398878504673	1268.0	562.0	1014.7	1178.0	1377.0	1721.0	3465192.0	0.0	0.0	0.0	0.0	0.0	0.0	0.0	0.0	0.0	0.0	0.0	0.0	0.0	0.0	0.0	0.0
Position_1	2	31	31.0	0.5166666666666667	0.0086111111111111	0.1694552248001323	202475.99999999985	129843.9999999998	1234.4380366503487	1238.0	1141.0	1204.0	1270.0	1317.0	1670.1642230450636	2.2229885808729795	1071.044486146818	1.4255602110614147	1266.0557184750733	1266.0	1200.0	1238.0	1293.0	1333.0	2232.0	1316.0555127216653	1294.0	581.0	952.65	1197.0	1416.0	1721.0	3413848.0	0.0	0.0	0.0	0.0	0.0	0.0	0.0	0.0	0.0	0.0	0.0	0.0	0.0	0.0	0.0	0.0
Position_1	3	31	31.0	0.5166666666666667	0.0086111111111111	0.1444303643904575	182363.0000000001	114211.00000000006	1234.4380366503487	1238.0	1141.0	1204.0	1270.0	1317.0	1736.8553092256454	2.311754416579334	1087.764413406065	1.4478144342434722	1266.0557184750733	1266.0	1200.0	1238.0	1293.0	1333.0	1965.0	1312.9231717337716	1298.0	655.0	1009.0	1205.0	1422.75	1648.0	3195655.0	0.0	0.0	0.0	0.0	0.0	0.0	0.0	0.0	0.0	0.0	0.0	0.0	0.0	0.0	0.0	0.0
Position_1	4	31	31.0	0.5166666666666667	0.0086111111111111	0.1587994732221129	153208.00000000003	77076.00000000003	1234.4380366503487	1238.0	1141.0	1204.0	1270.0	1317.0	1180.1493887386275	1.570778836411113	593.7104739074883	0.790228640770867	1266.0557184750733	1266.0	1200.0	1238.0	1293.0	1333.0	2064.0	1294.3471864656124	1251.0	615.0	1037.0	1166.0	1389.0	1723.1	3519330.0	0.0	0.0	0.0	0.0	0.0	0.0	0.0	0.0	0.0	0.0	0.0	0.0	0.0	0.0	0.0	0.0
Position_1	5	31	31.0	0.5166666666666667	0.0086111111111111	0.1814830189808901	74518.00000000013	8102.000000000131	1234.4380366503487	1238.0	1141.0	1204.0	1270.0	1317.0	746.5241438992365	0.9936236355298838	81.16614259469794	0.1080321357935429	1266.0557184750733	1266.0	1200.0	1238.0	1293.0	1333.0	2110.0	1269.4156829679596	1265.0	658.0	871.55	1142.0	1399.0	1652.4499999999998	3011054.0	0.0	0.0	0.0	0.0	0.0	0.0	0.0	0.0	0.0	0.0	0.0	0.0	0.0	0.0	0.0	0.0
Position_1	7	31	31.0	0.5166666666666667	0.0086111111111111	0.1586295652173467	133735.00000000015	72135.00000000017	1234.4380366503487	1238.0	1141.0	1204.0	1270.0	1317.0	1575.85274216278	2.09745999981866	849.9954204651906	1.1313439046391685	1266.0557184750733	1266.0	1200.0	1238.0	1293.0	1333.0	2391.0	1298.7886363636364	1274.0	681.0	1038.0	1186.0	1363.0	1743.0499999999995	2857335.0	0.0	0.0	0.0	0.0	0.0	0.0	0.0	0.0	0.0	0.0	0.0	0.0	0.0	0.0	0.0	0.0
Position_1	9	31	31.0	0.5166666666666667	0.0086111111111111	0.1213551508813819	107466.99999999994	52838.99999999994	1234.4380366503487	1238.0	1141.0	1204.0	1270.0	1317.0	1395.1863336651609	1.856993010108329	685.9803538252058	0.9130398509413488	1266.0557184750733	1266.0	1200.0	1238.0	1293.0	1333.0	1842.0	1293.0830343413634	1270.0	747.0	1081.5	1195.0	1373.0	1592.5	2522805.0	0.0	0.0	0.0	0.0	0.0	0.0	0.0	0.0	0.0	0.0	0.0	0.0	0.0	0.0	0.0	0.0
Position_1	11	31	31.0	0.5166666666666667	0.0086111111111111	0.1327975655558834	80183.9999999998	29867.9999999998	1234.4380366503487	1238.0	1141.0	1204.0	1270.0	1317.0	1107.9532521765238	1.4746857786469532	412.705124912804	0.5493105212589421	1266.0557184750733	1266.0	1200.0	1238.0	1293.0	1333.0	2003.0	1282.6210350584306	1257.0	772.0	1043.0	1175.0	1370.0	1585.199999999999	2304870.0	0.0	0.0	0.0	0.0	0.0	0.0	0.0	0.0	0.0	0.0	0.0	0.0	0.0	0.0	0.0	0.0
Position_1	13	31	31.0	0.5166666666666667	0.0086111111111111	0.1120017064823255	76040.99999999997	20768.99999999997	1234.4380366503487	1238.0	1141.0	1204.0	1270.0	1317.0	1043.5778921306216	1.3890021744258574	285.0313546857729	0.3793767330867637	1266.0557184750733	1266.0	1200.0	1238.0	1293.0	1333.0	1691.0	1276.521276595745	1270.0	718.0	1030.65	1204.0	1354.0	1526.0	2519853.0	0.0	0.0	0.0	0.0	0.0	0.0	0.0	0.0	0.0	0.0	0.0	0.0	0.0	0.0	0.0	0.0
Position_1	15	31	31.0	0.5166666666666667	0.0086111111111111	0.1331028010047025	115621.99999999996	67377.99999999997	1234.4380366503487	1238.0	1141.0	1204.0	1270.0	1317.0	1692.0365100025997	2.25210059481346	986.0237322564489	1.3123975876333334	1266.0557184750733	1266.0	1200.0	1238.0	1293.0	1333.0	2206.0	1305.1050493325597	1295.0	657.0	1068.1	1202.0	1386.0	1587.9	2248696.0	0.0	0.0	0.0	0.0	0.0	0.0	0.0	0.0	0.0	0.0	0.0	0.0	0.0	0.0	0.0	0.0
Position_1	17	31	31.0	0.5166666666666667	0.0086111111111111	0.1490632863645464	183496.99999999977	123184.99999999978	1234.4380366503487	1238.0	1141.0	1204.0	1270.0	1317.0	2142.006846846769	2.8510111131530493	1437.96963126819	1.913937579217961	1266.0557184750733	1266.0	1200.0	1238.0	1293.0	1333.0	2190.0	1323.1889507892292	1283.0	709.0	1077.0	1211.0	1398.0	1733.35	2850149.0	0.0	0.0	0.0	0.0	0.0	0.0	0.0	0.0	0.0	0.0	0.0	0.0	0.0	0.0	0.0	0.0
Position_1	19	31	31.0	0.5166666666666667	0.0086111111111111	0.1477378845724228	196926.0000000001	147002.0000000001	1234.4380366503487	1238.0	1141.0	1204.0	1270.0	1317.0	2918.6320901466934	3.8846993119852486	2178.7105537904813	2.89986374709513	1266.0557184750733	1266.0	1200.0	1238.0	1293.0	1333.0	1999.0	1348.4464385866518	1299.0	736.0	1104.2	1228.0	1422.5	1788.6999999999996	2404280.0	0.0	0.0	0.0	0.0	0.0	0.0	0.0	0.0	0.0	0.0	0.0	0.0	0.0	0.0	0.0	0.0
Position_1	22	31	31.0	0.5166666666666667	0.0086111111111111	0.1452150796473303	75648.00000000007	20208.00000000008	1234.4380366503487	1238.0	1141.0	1204.0	1270.0	1317.0	1035.6472249263986	1.3784464563770364	276.65449346066947	0.368227130796151	1266.0557184750733	1266.0	1200.0	1238.0	1293.0	1333.0	2176.0	1276.2060606060606	1252.0	661.0	1005.95	1176.0	1359.25	1590.0	2526888.0	0.0	0.0	0.0	0.0	0.0	0.0	0.0	0.0	0.0	0.0	0.0	0.0	0.0	0.0	0.0	0.0
Position_1	24	31	31.0	0.5166666666666667	0.0086111111111111	0.1406153818930724	49824.00000000013	124.00000000012028	1234.4380366503487	1238.0	1141.0	1204.0	1270.0	1317.0	752.6132784021094	1.0017282735532076	1.8730741514521487	0.0024930616955828	1266.0557184750733	1266.0	1200.0	1238.0	1293.0	1333.0	1849.0	1266.0698591549296	1249.0	600.0	993.7	1167.5	1355.0	1593.0	2247274.0	0.0	0.0	0.0	0.0	0.0	0.0	0.0	0.0	0.0	0.0	0.0	0.0	0.0	0.0	0.0	0.0
Position_1	25	31	31.0	0.5166666666666667	0.0086111111111111	0.1368717964320318	99977.99999999993	54001.99999999993	1234.4380366503487	1238.0	1141.0	1204.0	1270.0	1317.0	1692.662305939617	2.25293352920563	914.2726384339668	1.2168968817556098	1266.0557184750733	1266.0	1200.0	1238.0	1293.0	1333.0	1881.0	1298.8879415347135	1286.0	674.0	1050.1	1206.0	1379.0	1627.8999999999996	2132774.0	0.0	0.0	0.0	0.0	0.0	0.0	0.0	0.0	0.0	0.0	0.0	0.0	0.0	0.0	0.0	0.0
Position_1	26	31	31.0	0.5166666666666667	0.0086111111111111	0.1077300897075394	78153.00000000003	25709.00000000003	1234.4380366503487	1238.0	1141.0	1204.0	1270.0	1317.0	1217.2557138640543	1.6201673551530564	400.42515511536345	0.5329658814585487	1266.0557184750733	1266.0	1200.0	1238.0	1293.0	1333.0	1670.0	1279.7261078483716	1280.0	626.0	1071.0	1209.0	1365.0	1493.7999999999995	2396927.0	0.0	0.0	0.0	0.0	0.0	0.0	0.0	0.0	0.0	0.0	0.0	0.0	0.0	0.0	0.0	0.0
Position_1	28	31	31.0	0.5166666666666667	0.0086111111111111	0.1410074124704751	126245.99999999993	81865.99999999993	1234.4380366503487	1238.0	1141.0	1204.0	1270.0	1317.0	2220.8670039177828	2.9559739822145685	1440.1525445775164	1.9168430368326743	1266.0557184750733	1266.0	1200.0	1238.0	1293.0	1333.0	1915.0	1317.6504731861198	1284.0	643.0	1059.2	1207.0	1405.0	1673.8	2088476.0	0.0	0.0	0.0	0.0	0.0	0.0	0.0	0.0	0.0	0.0	0.0	0.0	0.0	0.0	0.0	0.0
Position_1	29	31	31.0	0.5166666666666667	0.0086111111111111	0.1557153880813656	111475.0000000001	57855.000000000095	1234.4380366503487	1238.0	1141.0	1204.0	1270.0	1317.0	1644.8451689828914	2.189288919916228	853.6668961785624	1.1362306388136665	1266.0557184750733	1266.0	1200.0	1238.0	1293.0	1333.0	1977.0	1296.2114882506528	1272.0	625.0	989.0	1178.0	1401.0	1682.0	2482245.0	0.0	0.0	0.0	0.0	0.0	0.0	0.0	0.0	0.0	0.0	0.0	0.0	0.0	0.0	0.0	0.0
Position_1	31	31	31.0	0.5166666666666667	0.0086111111111111	0.1535527870369433	97960.99999999984	48820.999999999854	1234.4380366503487	1238.0	1141.0	1204.0	1270.0	1317.0	1540.4030516582638	2.050276461757149	767.6934431560314	1.0217999728406777	1266.0557184750733	1266.0	1200.0	1238.0	1293.0	1333.0	2044.0	1293.8182336182335	1279.0	724.0	1020.7	1162.0	1382.0	1713.6	2270651.0	0.0	0.0	0.0	0.0	0.0	0.0	0.0	0.0	0.0	0.0	0.0	0.0	0.0	0.0	0.0	0.0
Position_1	33	31	31.0	0.5166666666666667	0.0086111111111111	0.1361978240610479	-1558.0000000000346	-50614.00000000004	1234.4380366503487	1238.0	1141.0	1204.0	1270.0	1317.0	-27.30626558027368	-0.0363446394873442	-887.0855751475882	-1.18071090052144	1266.0557184750733	1266.0	1200.0	1238.0	1293.0	1333.0	1847.0	1237.1107305936073	1236.0	663.0	923.0	1155.0	1330.0	1517.0	2167418.0	0.0	0.0	0.0	0.0	0.0	0.0	0.0	0.0	0.0	0.0	0.0	0.0	0.0	0.0	0.0	0.0
Position_1	34	31	31.0	0.5166666666666667	0.0086111111111111	0.1200658776653366	69943.00000000015	28895.00000000015	1234.4380366503487	1238.0	1141.0	1204.0	1270.0	1317.0	1373.9596228439686	1.828740258005322	567.6131035568476	0.7554930408341641	1266.0557184750733	1266.0	1200.0	1238.0	1293.0	1333.0	1862.0	1285.7100954979535	1268.5	767.0	1083.0	1198.0	1360.0	1571.0	1884851.0	0.0	0.0	0.0	0.0	0.0	0.0	0.0	0.0	0.0	0.0	0.0	0.0	0.0	0.0	0.0	0.0
Position_1	35	31	31.0	0.5166666666666667	0.0086111111111111	0.1587848295423394	43680.99999999987	-10639.000000000133	1234.4380366503487	1238.0	1141.0	1204.0	1270.0	1317.0	548.6633378225285	0.7302709026417854	-133.63314143664226	-0.1778657112521708	1266.0557184750733	1266.0	1200.0	1238.0	1293.0	1333.0	1876.0	1260.5159793814432	1264.0	588.0	873.4000000000001	1171.0	1362.0	1588.1	2445401.0	0.0	0.0	0.0	0.0	0.0	0.0	0.0	0.0	0.0	0.0	0.0	0.0	0.0	0.0	0.0	0.0
Position_1	38	31	31.0	0.5166666666666667	0.0086111111111111	0.1539803857686677	141098.9999999999	97138.9999999999	1234.4380366503487	1238.0	1141.0	1204.0	1270.0	1317.0	2411.03961578817	3.209093728614054	1659.869859021304	2.2092867823573554	1266.0557184750733	1266.0	1200.0	1238.0	1293.0	1333.0	1905.0	1327.871974522293	1288.0	660.0	1043.45	1208.0	1430.0	1755.65	2084759.0	0.0	0.0	0.0	0.0	0.0	0.0	0.0	0.0	0.0	0.0	0.0	0.0	0.0	0.0	0.0	0.0
Position_1	39	31	31.0	0.5166666666666667	0.0086111111111111	0.1553648919510435	25856.99999999986	-24347.00000000014	1234.4380366503487	1238.0	1141.0	1204.0	1270.0	1317.0	393.2565960370965	0.5234245293253754	-370.2911530229839	-0.4928575246735915	1266.0557184750733	1266.0	1200.0	1238.0	1293.0	1333.0	1987.0	1252.421081985499	1257.0	679.0	878.6	1151.0	1358.0	1581.7999999999995	2245591.0	0.0	0.0	0.0	0.0	0.0	0.0	0.0	0.0	0.0	0.0	0.0	0.0	0.0	0.0	0.0	0.0
Position_1	40	31	31.0	0.5166666666666667	0.0086111111111111	0.1235843548358856	15284.000000000064	-30859.99999999993	1234.4380366503487	1238.0	1141.0	1204.0	1270.0	1317.0	258.1063808941028	0.3435395929700509	-521.1438703475505	-0.6936424914325897	1266.0557184750733	1266.0	1200.0	1238.0	1293.0	1333.0	1897.0	1247.2742718446602	1248.0	666.0	1012.35	1168.0	1325.0	1491.65	2055508.0	0.0	0.0	0.0	0.0	0.0	0.0	0.0	0.0	0.0	0.0	0.0	0.0	0.0	0.0	0.0	0.0
Position_1	44	31	31.0	0.5166666666666667	0.0086111111111111	0.1589824331604706	91079.00000000016	41435.00000000016	1234.4380366503487	1238.0	1141.0	1204.0	1270.0	1317.0	1444.958131207493	1.9232392726371723	657.3616329404427	0.8749483334437291	1266.0557184750733	1266.0	1200.0	1238.0	1293.0	1333.0	1859.0	1289.3699943598422	1275.0	654.0	921.0	1178.0	1413.0	1648.4	2286053.0	0.0	0.0	0.0	0.0	0.0	0.0	0.0	0.0	0.0	0.0	0.0	0.0	0.0	0.0	0.0	0.0
Position_1	45	31	31.0	0.5166666666666667	0.0086111111111111	0.1387758440324268	49090.00000000013	8182.000000000124	1234.4380366503487	1238.0	1141.0	1204.0	1270.0	1317.0	1011.4290171903872	1.346212021880405	168.57837072014365	0.2243778114285111	1266.0557184750733	1266.0	1200.0	1238.0	1293.0	1333.0	1853.0	1271.6002737850788	1264.0	605.0	1015.0	1195.0	1351.0	1569.0	1857808.0	0.0	0.0	0.0	0.0	0.0	0.0	0.0	0.0	0.0	0.0	0.0	0.0	0.0	0.0	0.0	0.0
Position_1	46	31	31.0	0.5166666666666667	0.0086111111111111	0.1546460915412084	99470.0000000001	65702.0000000001	1234.4380366503487	1238.0	1141.0	1204.0	1270.0	1317.0	2656.829898312709	3.536240594654215	1754.8913036990216	2.3357603252233976	1266.0557184750733	1266.0	1200.0	1238.0	1293.0	1333.0	2007.0	1320.4792703150913	1311.0	645.0	1027.0	1192.0	1427.0	1738.5	1592498.0	0.0	0.0	0.0	0.0	0.0	0.0	0.0	0.0	0.0	0.0	0.0	0.0	0.0	0.0	0.0	0.0
Position_1	49	31	31.0	0.5166666666666667	0.0086111111111111	0.0964279274610992	69080.00000000007	30216.00000000008	1234.4380366503487	1238.0	1141.0	1204.0	1270.0	1317.0	1536.1786096278734	2.0446537294147	671.9335968227547	0.8943436173710866	1266.0557184750733	1266.0	1200.0	1238.0	1293.0	1333.0	1732.0	1287.7694524495678	1268.5	987.0	1103.35	1200.0	1369.25	1516.2999999999995	1787424.0	0.0	0.0	0.0	0.0	0.0	0.0	0.0	0.0	0.0	0.0	0.0	0.0	0.0	0.0	0.0	0.0
Position_1	53	31	31.0	0.5166666666666667	0.0086111111111111	0.1054387598642732	40363.99999999994	5643.999999999942	1234.4380366503487	1238.0	1141.0	1204.0	1270.0	1317.0	1090.967330824579	1.4520775173275149	152.54730985962414	0.2030404694231597	1266.0557184750733	1266.0	1200.0	1238.0	1293.0	1333.0	1720.0	1270.5516129032258	1258.0	878.0	1078.0	1188.0	1335.0	1522.0	1575484.0	0.0	0.0	0.0	0.0	0.0	0.0	0.0	0.0	0.0	0.0	0.0	0.0	0.0	0.0	0.0	0.0
Position_1	54	31	31.0	0.5166666666666667	0.0086111111111111	0.1444941178157388	37349.9999999999	-8626.000000000104	1234.4380366503487	1238.0	1141.0	1204.0	1270.0	1317.0	692.2229021192779	0.921348682720759	-159.8692035791427	-0.2127859099638389	1266.0557184750733	1266.0	1200.0	1238.0	1293.0	1333.0	1914.0	1260.746650426309	1255.0	661.0	928.1	1173.0	1366.0	1553.9499999999998	2070146.0	0.0	0.0	0.0	0.0	0.0	0.0	0.0	0.0	0.0	0.0	0.0	0.0	0.0	0.0	0.0	0.0
Position_1	55	31	31.0	0.5166666666666667	0.0086111111111111	0.1175753103276851	97314.99999999984	53634.999999999854	1234.4380366503487	1238.0	1141.0	1204.0	1270.0	1317.0	1867.2335663196927	2.4852878767715114	1029.1226669018818	1.3697622696464045	1266.0557184750733	1266.0	1200.0	1238.0	1293.0	1333.0	1980.0	1300.3814102564102	1285.0	776.0	1079.95	1204.0	1381.25	1583.0	2028595.0	0.0	0.0	0.0	0.0	0.0	0.0	0.0	0.0	0.0	0.0	0.0	0.0	0.0	0.0	0.0	0.0
Position_1	58	31	31.0	0.5166666666666667	0.0086111111111111	0.1191090425996229	48784.000000000015	7064.000000000015	1234.4380366503487	1238.0	1141.0	1204.0	1270.0	1317.0	990.7063522206748	1.3186301548057182	143.4558394573397	0.1909397223177191	1266.0557184750733	1266.0	1200.0	1238.0	1293.0	1333.0	1802.0	1270.7409395973154	1264.0	706.0	1026.35	1183.0	1360.75	1519.1	1893404.0	0.0	0.0	0.0	0.0	0.0	0.0	0.0	0.0	0.0	0.0	0.0	0.0	0.0	0.0	0.0	0.0
Position_1	59	31	31.0	0.5166666666666667	0.0086111111111111	0.1584804342632635	67073.99999999985	13565.999999999856	1234.4380366503487	1238.0	1141.0	1204.0	1270.0	1317.0	940.5600288079748	1.2518853983434146	190.23224126798576	0.2531991131276891	1266.0557184750733	1266.0	1200.0	1238.0	1293.0	1333.0	2075.0	1273.098901098901	1257.0	608.0	953.0	1176.0	1370.0	1631.0	2432892.0	0.0	0.0	0.0	0.0	0.0	0.0	0.0	0.0	0.0	0.0	0.0	0.0	0.0	0.0	0.0	0.0
Position_1	62	31	31.0	0.5166666666666667	0.0086111111111111	0.1619614099916198	78595.99999999996	39003.99999999996	1234.4380366503487	1238.0	1141.0	1204.0	1270.0	1317.0	1857.22841641802	2.471971022252384	921.6669697436054	1.2267387367287386	1266.0557184750733	1266.0	1200.0	1238.0	1293.0	1333.0	2128.0	1293.5841584158416	1263.5	702.0	1041.65	1168.0	1369.75	1760.4499999999994	1829128.0	0.0	0.0	0.0	0.0	0.0	0.0	0.0	0.0	0.0	0.0	0.0	0.0	0.0	0.0	0.0	0.0
Position_1	63	31	31.0	0.5166666666666667	0.0086111111111111	0.1679590191758351	-3295.9999999999354	-45015.999999999935	1234.4380366503487	1238.0	1141.0	1204.0	1270.0	1317.0	-67.3917868442598	-0.0896984682897097	-920.4213217782932	-1.225080779286908	1266.0557184750733	1266.0	1200.0	1238.0	1293.0	1333.0	1774.0	1235.7879194630873	1241.5	631.0	829.0	1115.0	1366.0	1582.65	1841324.0	0.0	0.0	0.0	0.0	0.0	0.0	0.0	0.0	0.0	0.0	0.0	0.0	0.0	0.0	0.0	0.0
Position_1	64	31	31.0	0.5166666666666667	0.0086111111111111	0.1848233175156634	64687.99999999999	28287.99999999999	1234.4380366503487	1238.0	1141.0	1204.0	1270.0	1317.0	1410.402430427631	1.8772456348991773	616.7676223091892	0.8209177052935307	1266.0557184750733	1266.0	1200.0	1238.0	1293.0	1333.0	1964.0	1287.76	1269.0	661.0	865.8	1155.0	1415.25	1757.05	1674088.0	0.0	0.0	0.0	0.0	0.0	0.0	0.0	0.0	0.0	0.0	0.0	0.0	0.0	0.0	0.0	0.0
Position_1	66	31	31.0	0.5166666666666667	0.0086111111111111	0.177364798219275	61108.99999999988	18996.99999999988	1234.4380366503487	1238.0	1141.0	1204.0	1270.0	1317.0	1109.0112693998828	1.476093999571244	344.75915306729746	0.4588744327325729	1266.0557184750733	1266.0	1200.0	1238.0	1293.0	1333.0	1871.0	1278.630984042553	1269.0	646.0	843.0	1158.0	1421.0	1663.85	1923061.0	0.0	0.0	0.0	0.0	0.0	0.0	0.0	0.0	0.0	0.0	0.0	0.0	0.0	0.0	0.0	0.0
Position_1	67	31	31.0	0.5166666666666667	0.0086111111111111	0.1447636226228102	60211.00000000013	26415.000000000124	1234.4380366503487	1238.0	1141.0	1204.0	1270.0	1317.0	1602.794038911197	2.1333188657908035	703.1573057720248	0.935902373982565	1266.0557184750733	1266.0	1200.0	1238.0	1293.0	1333.0	1847.0	1287.884838442419	1258.0	715.0	1022.3	1176.5	1373.0	1660.8000000000002	1554477.0	0.0	0.0	0.0	0.0	0.0	0.0	0.0	0.0	0.0	0.0	0.0	0.0	0.0	0.0	0.0	0.0
Position_1	68	31	31.0	0.5166666666666667	0.0086111111111111	0.1536482247352497	82572.99999999987	47572.99999999987	1234.4380366503487	1238.0	1141.0	1204.0	1270.0	1317.0	2149.0413926205274	2.8603740935779216	1238.1328784364891	1.6479548611989672	1266.0557184750733	1266.0	1200.0	1238.0	1293.0	1333.0	1861.0	1304.0584	1298.0	620.0	988.45	1183.25	1419.0	1658.1	1630073.0	0.0	0.0	0.0	0.0	0.0	0.0	0.0	0.0	0.0	0.0	0.0	0.0	0.0	0.0	0.0	0.0
Position_1	69	31	31.0	0.5166666666666667	0.0086111111111111	0.1434631807567844	88970.00000000004	42350.00000000005	1234.4380366503487	1238.0	1141.0	1204.0	1270.0	1317.0	1517.7506532829543	2.0201261195196123	722.4540875186374	0.9615863904873064	1266.0557184750733	1266.0	1200.0	1238.0	1293.0	1333.0	1905.0	1291.4354354354357	1290.0	626.0	1009.2	1187.0	1396.0	1614.8	2150240.0	0.0	0.0	0.0	0.0	0.0	0.0	0.0	0.0	0.0	0.0	0.0	0.0	0.0	0.0	0.0	0.0
Position_1	70	31	31.0	0.5166666666666667	0.0086111111111111	0.1246597215546014	42722.99999999988	6462.99999999988	1234.4380366503487	1238.0	1141.0	1204.0	1270.0	1317.0	1035.919737634155	1.3788091707910597	156.710653847563	0.2085818802711063	1266.0557184750733	1266.0	1200.0	1238.0	1293.0	1333.0	1701.0	1270.9907335907335	1271.0	605.0	1021.4	1177.5	1368.0	1549.0	1645933.0	0.0	0.0	0.0	0.0	0.0	0.0	0.0	0.0	0.0	0.0	0.0	0.0	0.0	0.0	0.0	0.0
Position_1	72	31	31.0	0.5166666666666667	0.0086111111111111	0.1347660738553849	88325.00000000001	44841.000000000015	1234.4380366503487	1238.0	1141.0	1204.0	1270.0	1317.0	1688.813626016296	2.24781093622769	857.38003740953	1.1411728297920845	1266.0557184750733	1266.0	1200.0	1238.0	1293.0	1333.0	1844.0	1294.873792659369	1294.0	581.0	1012.2	1196.0	1399.0	1591.0	2010939.0	0.0	0.0	0.0	0.0	0.0	0.0	0.0	0.0	0.0	0.0	0.0	0.0	0.0	0.0	0.0	0.0
Position_1	73	31	31.0	0.5166666666666667	0.0086111111111111	0.1797400977005649	32376.999999999924	-9259.000000000076	1234.4380366503487	1238.0	1141.0	1204.0	1270.0	1317.0	616.6678097380508	0.8207848547613454	-176.35133738038337	-0.2347236300532902	1266.0557184750733	1266.0	1200.0	1238.0	1293.0	1333.0	1913.0	1259.773369199731	1258.0	664.0	816.6	1135.5	1402.0	1634.4	1873283.0	0.0	0.0	0.0	0.0	0.0	0.0	0.0	0.0	0.0	0.0	0.0	0.0	0.0	0.0	0.0	0.0
Position_1	74	31	31.0	0.5166666666666667	0.0086111111111111	0.1363287477759607	-42285.00000000015	-77621.00000000015	1234.4380366503487	1238.0	1141.0	1204.0	1270.0	1317.0	-1032.2665016106423	-1.3739467136437649	-1894.893180123437	-2.5221028227442948	1266.0557184750733	1266.0	1200.0	1238.0	1293.0	1333.0	1565.0	1204.4936608557844	1222.0	700.0	869.1	1126.25	1311.0	1445.85	1520071.0	0.0	0.0	0.0	0.0	0.0	0.0	0.0	0.0	0.0	0.0	0.0	0.0	0.0	0.0	0.0	0.0
Position_1	75	31	31.0	0.5166666666666667	0.0086111111111111	0.1230949410695174	17698.999999999876	-17217.000000000124	1234.4380366503487	1238.0	1141.0	1204.0	1270.0	1317.0	464.5511133580242	0.6183175318795302	-451.899910655134	-0.6014787810819833	1266.0557184750733	1266.0	1200.0	1238.0	1293.0	1333.0	1986.0	1252.1932638331996	1257.0	696.0	956.9	1176.0	1346.0	1477.7	1561485.0	0.0	0.0	0.0	0.0	0.0	0.0	0.0	0.0	0.0	0.0	0.0	0.0	0.0	0.0	0.0	0.0
Position_1	76	31	31.0	0.5166666666666667	0.0086111111111111	0.1899728319153889	96556.99999999988	62564.99999999987	1234.4380366503487	1238.0	1141.0	1204.0	1270.0	1317.0	2654.2889555645274	3.532858599856386	1719.8710451328702	2.28914836107185	1266.0557184750733	1266.0	1200.0	1238.0	1293.0	1333.0	2208.0	1317.5362438220757	1312.0	569.0	936.65	1160.0	1451.0	1776.0	1599489.0	0.0	0.0	0.0	0.0	0.0	0.0	0.0	0.0	0.0	0.0	0.0	0.0	0.0	0.0	0.0	0.0
Position_1	78	31	31.0	0.5166666666666667	0.0086111111111111	0.190349113860053	-28382.000000000025	-73742.00000000003	1234.4380366503487	1238.0	1141.0	1204.0	1270.0	1317.0	-503.3926454480636	-0.6700156110913725	-1307.9127778391614	-1.740831907303924	1266.0557184750733	1266.0	1200.0	1238.0	1293.0	1333.0	1829.0	1220.4802469135802	1238.0	634.0	779.95	1079.0	1375.0	1593.05	1977178.0	0.0	0.0	0.0	0.0	0.0	0.0	0.0	0.0	0.0	0.0	0.0	0.0	0.0	0.0	0.0	0.0
Position_1	79	31	31.0	0.5166666666666667	0.0086111111111111	0.1298157873578369	103597.00000000006	67925.00000000006	1234.4380366503487	1238.0	1141.0	1204.0	1270.0	1317.0	2507.776887745903	3.3378510375897967	1644.2633000969188	2.188514452428999	1266.0557184750733	1266.0	1200.0	1238.0	1293.0	1333.0	1993.0	1319.3163265306123	1293.0	895.0	1063.65	1207.0	1418.75	1642.6999999999998	1680809.0	0.0	0.0	0.0	0.0	0.0	0.0	0.0	0.0	0.0	0.0	0.0	0.0	0.0	0.0	0.0	0.0
Position_1	83	31	31.0	0.5166666666666667	0.0086111111111111	0.1627926867771054	58379.00000000013	7951.000000000132	1234.4380366503487	1238.0	1141.0	1204.0	1270.0	1317.0	916.7242916310324	1.220160032160904	124.85439700506076	0.1661812024137358	1266.0557184750733	1266.0	1200.0	1238.0	1293.0	1333.0	1875.0	1270.4147695724598	1267.0	638.0	913.0	1154.0	1382.0	1643.0	2288017.0	0.0	0.0	0.0	0.0	0.0	0.0	0.0	0.0	0.0	0.0	0.0	0.0	0.0	0.0	0.0	0.0
Position_1	84	31	31.0	0.5166666666666667	0.0086111111111111	0.1428041306648919	19407.99999999993	-10076.000000000062	1234.4380366503487	1238.0	1141.0	1204.0	1270.0	1317.0	630.9266742747583	0.8397634034597032	-327.556531842154	-0.4359777438819069	1266.0557184750733	1266.0	1200.0	1238.0	1293.0	1333.0	1741.0	1256.4311490978157	1258.0	703.0	910.2	1168.0	1359.0	1552.4	1323022.0	0.0	0.0	0.0	0.0	0.0	0.0	0.0	0.0	0.0	0.0	0.0	0.0	0.0	0.0	0.0	0.0
Position_1	85	31	31.0	0.5166666666666667	0.0086111111111111	0.1756875221663073	89517.00000000013	52277.00000000013	1234.4380366503487	1238.0	1141.0	1204.0	1270.0	1317.0	2225.5000817265386	2.9621406087780224	1299.6689765342712	1.7298594077671148	1266.0557184750733	1266.0	1200.0	1238.0	1293.0	1333.0	2079.0	1305.306015037594	1306.0	567.0	898.35	1192.0	1450.75	1681.1999999999998	1736057.0	0.0	0.0	0.0	0.0	0.0	0.0	0.0	0.0	0.0	0.0	0.0	0.0	0.0	0.0	0.0	0.0
Position_1	86	31	31.0	0.5166666666666667	0.0086111111111111	0.1429559177199943	76846.0000000001	46522.0000000001	1234.4380366503487	1238.0	1141.0	1204.0	1270.0	1317.0	2428.172596333907	3.2318977257204304	1469.9977295714302	1.9565669780595736	1266.0557184750733	1266.0	1200.0	1238.0	1293.0	1333.0	2084.0	1308.9566020313944	1300.0	806.0	1025.1	1201.5	1399.5	1626.6999999999996	1417600.0	0.0	0.0	0.0	0.0	0.0	0.0	0.0	0.0	0.0	0.0	0.0	0.0	0.0	0.0	0.0	0.0
Position_1	87	31	31.0	0.5166666666666667	0.0086111111111111	0.1564547248051151	114087.00000000012	77099.00000000013	1234.4380366503487	1238.0	1141.0	1204.0	1270.0	1317.0	2766.100477779072	3.681679735923944	1869.306588272886	2.488047068991212	1266.0557184750733	1266.0	1200.0	1238.0	1293.0	1333.0	2082.0	1324.3641180923544	1299.0	665.0	1037.0	1194.0	1435.0	1699.0	1749485.0	0.0	0.0	0.0	0.0	0.0	0.0	0.0	0.0	0.0	0.0	0.0	0.0	0.0	0.0	0.0	0.0
Position_1	90	31	31.0	0.5166666666666667	0.0086111111111111	0.1385001411802831	45705.0	15409.000000000004	1234.4380366503487	1238.0	1141.0	1204.0	1270.0	1317.0	1392.4617173386484	1.8533665457777408	469.45503998405513	0.6248446582187773	1266.0557184750733	1266.0	1200.0	1238.0	1293.0	1333.0	1835.0	1280.2412199630314	1261.0	736.0	1013.15	1162.0	1392.0	1620.95	1385221.0	0.0	0.0	0.0	0.0	0.0	0.0	0.0	0.0	0.0	0.0	0.0	0.0	0.0	0.0	0.0	0.0
Position_1	91	31	31.0	0.5166666666666667	0.0086111111111111	0.1445743579489281	85210.00000000006	44302.00000000006	1234.4380366503487	1238.0	1141.0	1204.0	1270.0	1317.0	1774.081540342499	2.361302530195866	922.372496188868	1.2276777924273832	1266.0557184750733	1266.0	1200.0	1238.0	1293.0	1333.0	1847.0	1296.3230663928816	1262.0	737.0	1028.0	1188.0	1400.0	1667.0	1893928.0	0.0	0.0	0.0	0.0	0.0	0.0	0.0	0.0	0.0	0.0	0.0	0.0	0.0	0.0	0.0	0.0
Position_1	92	31	31.0	0.5166666666666667	0.0086111111111111	0.1777161428127698	98032.0	68128.00000000001	1234.4380366503487	1238.0	1141.0	1204.0	1270.0	1317.0	2885.3663429027324	3.8404226024035366	2005.204812808852	2.6689276058485816	1266.0557184750733	1266.0	1200.0	1238.0	1293.0	1333.0	1979.0	1329.7902621722849	1323.0	666.0	952.05	1165.75	1469.0	1757.65	1420216.0	0.0	0.0	0.0	0.0	0.0	0.0	0.0	0.0	0.0	0.0	0.0	0.0	0.0	0.0	0.0	0.0
Position_1	93	31	31.0	0.5166666666666667	0.0086111111111111	0.1697367921607952	-1961.0000000000905	-32957.00000000009	1234.4380366503487	1238.0	1141.0	1204.0	1270.0	1317.0	-55.62767155051337	-0.0740404308337333	-934.890959352468	-1.2443398668981347	1266.0557184750733	1266.0	1200.0	1238.0	1293.0	1333.0	1821.0	1236.2285456187894	1237.0	680.0	841.3	1125.0	1368.5	1585.4	1368505.0	0.0	0.0	0.0	0.0	0.0	0.0	0.0	0.0	0.0	0.0	0.0	0.0	0.0	0.0	0.0	0.0
Position_1	96	31	31.0	0.5166666666666667	0.0086111111111111	0.1579726063599383	52086.0	22294.0	1234.4380366503487	1238.0	1141.0	1204.0	1270.0	1317.0	1552.55788940738	2.066454550801222	664.53030730807	0.8844898390270411	1266.0557184750733	1266.0	1200.0	1238.0	1293.0	1333.0	1912.0	1286.953007518797	1257.0	719.0	979.3	1178.0	1373.25	1703.3999999999996	1369318.0	0.0	0.0	0.0	0.0	0.0	0.0	0.0	0.0	0.0	0.0	0.0	0.0	0.0	0.0	0.0	0.0
Position_1	97	31	31.0	0.5166666666666667	0.0086111111111111	0.1449346421195838	50724.0000000001	15920.0000000001	1234.4380366503487	1238.0	1141.0	1204.0	1270.0	1317.0	1298.3304883681571	1.728077880018017	407.4880012384897	0.5423665296484297	1266.0557184750733	1266.0	1200.0	1238.0	1293.0	1333.0	1813.0	1278.8077232502012	1280.0	646.0	965.1	1164.0	1398.0	1581.7999999999995	1589558.0	0.0	0.0	0.0	0.0	0.0	0.0	0.0	0.0	0.0	0.0	0.0	0.0	0.0	0.0	0.0	0.0
[truncated: 1,682 more rows]
[truncated: 138 more columns]
