# Supplementary material for: Real-time assessment of mitochondrial DNA heteroplasmy dynamics at the single-cell level
Source: EMBO J. 2024 Aug 5;43(22):4. doi: 10.1038/s44318-024-00183-5 (PMC11574196; doi:10.1038/s44318-024-00183-5)
Supplement: Supplementary file 15 — Source data Fig. 2 [file 44318_2024_183_MOESM15_ESM.zip › Figure 2/2E/raw/ng_cap_AllPos_acdc_output_468.csv]

Position_n	Cell_ID	frame_i	time_seconds	time_minutes	time_hours	BF_CV	BF_amount_autoBkgr	BF_amount_dataPrepBkgr	BF_autoBkgr_bkgrVal_mean	BF_autoBkgr_bkgrVal_median	BF_autoBkgr_bkgrVal_q05	BF_autoBkgr_bkgrVal_q25	BF_autoBkgr_bkgrVal_q75	BF_autoBkgr_bkgrVal_q95	BF_concentration_autoBkgr_from_vol_fl	BF_concentration_autoBkgr_from_vol_vox	BF_concentration_dataPrepBkgr_from_vol_fl	BF_concentration_dataPrepBkgr_from_vol_vox	BF_dataPrepBkgr_bkgrVal_mean	BF_dataPrepBkgr_bkgrVal_median	BF_dataPrepBkgr_bkgrVal_q05	BF_dataPrepBkgr_bkgrVal_q25	BF_dataPrepBkgr_bkgrVal_q75	BF_dataPrepBkgr_bkgrVal_q95	BF_max	BF_mean	BF_median	BF_min	BF_q05	BF_q25	BF_q75	BF_q95	BF_sum	NG_CV	NG_amount_autoBkgr	NG_amount_dataPrepBkgr	NG_autoBkgr_bkgrVal_mean	NG_autoBkgr_bkgrVal_median	NG_autoBkgr_bkgrVal_q05	NG_autoBkgr_bkgrVal_q25	NG_autoBkgr_bkgrVal_q75	NG_autoBkgr_bkgrVal_q95	NG_concentration_autoBkgr_from_vol_fl	NG_concentration_autoBkgr_from_vol_vox	NG_concentration_dataPrepBkgr_from_vol_fl	NG_concentration_dataPrepBkgr_from_vol_vox	NG_dataPrepBkgr_bkgrVal_mean	NG_dataPrepBkgr_bkgrVal_median	NG_dataPrepBkgr_bkgrVal_q05
Position_4	1	0	0.0	0.0	0.0	0.2325310268024035	146621.99999999988	106850.99999999988	1232.576665902025	1234.0	1159.0	1204.0	1262.0	1305.0	2788.19094755394	3.7110821511942937	2031.898289049978	2.704456622725521	1261.3007992007992	1261.0	1195.0	1234.0	1288.0	1327.0	2151.0	1333.539714867617	1290.0	679.0	822.8000000000001	1136.0	1520.0	1923.6	1964304.0	0.2716256455594689	182317.0	183790.0	115.10089609495871	114.0	110.0	112.0	116.0	122.0	3466.973639598368	4.614541914305428	3494.9844788022187	4.651824341285753	113.67192807192808	113.0	109.0
Position_4	2	0	0.0	0.0	0.0	0.2303145173159787	138180.99999999994	77214.99999999993	1232.576665902025	1234.0	1159.0	1204.0	1262.0	1305.0	1359.2588570035896	1.809173538671777	759.5485098785804	1.0109590666483903	1261.3007992007992	1261.0	1195.0	1234.0	1288.0	1327.0	2442.0	1295.196191319752	1218.0	591.0	836.85	1137.0	1401.0	1958.3	2924553.0	0.3332787453891373	232069.0	234327.0	115.10089609495871	114.0	110.0	112.0	116.0	122.0	2282.816332824094	3.0384285389888688	2305.0278271620573	3.0679920379526977	113.67192807192808	113.0	109.0
Position_4	3	0	0.0	0.0	0.0	0.1981068435937992	-15857.999999999964	-44828.99999999996	1232.576665902025	1234.0	1159.0	1204.0	1262.0	1305.0	-458.7191155222338	-0.610555142760093	-1296.7536404178488	-1.7259790953961565	1261.3007992007992	1261.0	1195.0	1234.0	1288.0	1327.0	1946.0	1219.2208760484623	1237.0	691.0	781.6	1052.0	1380.0	1613.4	1308224.0	0.3139639150614087	131762.0	132835.0	115.10089609495871	114.0	110.0	112.0	116.0	122.0	3811.435748482829	5.073020981230645	3842.474064219704	5.1143329794764245	113.67192807192808	113.0	109.0
Position_4	4	0	0.0	0.0	0.0	0.2130897501071204	51618.00000000006	20163.000000000065	1232.576665902025	1234.0	1159.0	1204.0	1262.0	1305.0	1370.7782460293802	1.8245058454651049	535.4527834222645	0.7126876547350339	1261.3007992007992	1261.0	1195.0	1234.0	1288.0	1327.0	2585.0	1278.307296137339	1266.0	611.0	824.4	1117.0	1424.0	1764.8	1489228.0	0.3627858922261047	158020.0	159185.0	115.10089609495871	114.0	110.0	112.0	116.0	122.0	4196.411686573722	5.585423954829625	4227.349666670282	5.6266024063381455	113.67192807192808	113.0	109.0
Position_4	5	0	0.0	0.0	0.0	0.153802776804323	1546.0000000000105	-4231.999999999989	1232.576665902025	1234.0	1159.0	1204.0	1262.0	1305.0	630.4318583222475	0.8391048034269114	-1725.735850206809	-2.2969544166252627	1261.3007992007992	1261.0	1195.0	1234.0	1288.0	1327.0	1623.0	1241.2242990654206	1249.0	748.0	851.65	1146.25	1374.5	1514.05	265622.0	0.3368513464643058	23338.000000000004	23552.000000000004	115.10089609495871	114.0	110.0	112.0	116.0	122.0	9516.829695682092	12.666900324952865	9604.095166368354	12.78305066643628	113.67192807192808	113.0	109.0
Position_4	1	1	1.0	0.0166666666666666	0.0002777777777777	0.230535330646918	120201.0	75077.0	1236.3400902440692	1237.0	1163.0	1208.0	1266.0	1309.0	2077.617882526701	2.765309401643039	1297.6707162707228	1.727199723356332	1265.7505494505494	1266.0	1201.0	1239.0	1292.0	1332.0	2137.0	1314.25	1289.0	638.0	827.0	1107.75	1495.25	1891.75	2044973.0	0.2790180132558774	208046.0	208046.0	114.66666341110862	113.0	109.0	111.0	116.0	122.0	3595.977487609504	4.78624603600825	3595.977487609504	4.78624603600825	113.198001998002	113.0	109.0
Position_4	2	1	1.0	0.0166666666666666	0.0002777777777777	0.2229535309837992	125118.00000000006	59955.00000000006	1236.3400902440692	1237.0	1163.0	1208.0	1266.0	1309.0	1251.946445330548	1.6663407187349593	599.9172711343934	0.7984898878798777	1265.7505494505494	1266.0	1201.0	1239.0	1292.0	1332.0	2422.0	1292.6822429906542	1231.0	592.0	848.0	1150.0	1368.0	1947.7	2904657.0	0.3212816278525953	245931.00000000003	245931.00000000003	114.66666341110862	113.0	109.0	111.0	116.0	122.0	2460.8165191785906	3.275346787026704	2460.8165191785906	3.275346787026704	113.198001998002	113.0	109.0
Position_4	3	1	1.0	0.0166666666666666	0.0002777777777777	0.1893047336259849	21083.99999999992	-9917.000000000084	1236.3400902440692	1237.0	1163.0	1208.0	1266.0	1309.0	605.8104148690735	0.8063336621907369	-284.9469685190987	-0.3792644150989203	1265.7505494505494	1266.0	1201.0	1239.0	1292.0	1332.0	2100.0	1256.7231057062677	1282.0	701.0	816.6	1118.0	1403.0	1620.5999999999997	1343437.0	0.3382591526116871	121611.0	121611.0	114.66666341110862	113.0	109.0	111.0	116.0	122.0	3494.2710283932456	4.650874738791409	3494.2710283932456	4.650874738791409	113.198001998002	113.0	109.0
Position_4	4	1	1.0	0.0166666666666666	0.0002777777777777	0.1738909153728566	84823.99999999999	54605.99999999998	1236.3400902440692	1237.0	1163.0	1208.0	1266.0	1309.0	2700.162107774373	3.5939157654476914	1738.2468647685491	2.3136065770069387	1265.7505494505494	1266.0	1201.0	1239.0	1292.0	1332.0	2225.0	1318.404990403071	1289.0	724.0	1009.0	1168.0	1424.75	1784.9	1373778.0	0.2715172436569847	149177.99999999997	149177.99999999997	114.66666341110862	113.0	109.0	111.0	116.0	122.0	4748.712427067404	6.320536240426715	4748.712427067404	6.320536240426715	113.198001998002	113.0	109.0
Position_4	5	1	1.0	0.0166666666666666	0.0002777777777777	0.1700076573774983	16390.000000000015	2151.0000000000155	1236.3400902440692	1237.0	1163.0	1208.0	1266.0	1309.0	1751.365064616449	2.331066901004493	229.8466292855403	0.3059258635790541	1265.7505494505494	1266.0	1201.0	1239.0	1292.0	1332.0	1846.0	1270.3808553971487	1247.0	671.0	869.5	1146.0	1411.5	1652.0	623757.0	0.3957491519649172	46346.99999999999	46346.99999999999	114.66666341110862	113.0	109.0	111.0	116.0	122.0	4952.441528357443	6.591699674243755	4952.441528357443	6.591699674243755	113.198001998002	113.0	109.0
Position_4	1	2	2.0	0.0333333333333333	0.0005555555555555	0.2286547191220456	88875.99999999993	39931.999999999935	1241.1025274154506	1242.0	1167.0	1213.0	1271.0	1314.0	1310.6072877024735	1.7444182999319922	588.8560490181278	0.7837674012431282	1270.7477522477525	1270.0	1206.0	1243.0	1298.0	1338.0	2203.0	1292.8443935926773	1272.5	664.0	801.7	1119.0	1443.0	1877.0	2259892.0	0.2843699646943833	218137.0	218137.0	114.54551111808	113.0	109.0	111.0	116.0	122.0	3216.7507754349285	4.281495282103889	3216.7507754349285	4.281495282103889	113.06533466533466	113.0	109.0
Position_4	2	2	2.0	0.0333333333333333	0.0005555555555555	0.2113034119292693	68992.9999999998	2296.9999999998017	1241.1025274154506	1242.0	1167.0	1213.0	1271.0	1314.0	621.5339696020833	0.8272617135403728	20.692875047843497	0.0275422166886796	1270.7477522477525	1270.0	1206.0	1243.0	1298.0	1338.0	2338.0	1270.9643157010914	1223.0	550.0	842.1	1153.0	1341.0	1862.9	3027437.0	0.2911035400615738	226854.0	226854.0	114.54551111808	113.0	109.0	111.0	116.0	122.0	2043.648879453153	2.7200966585521464	2043.648879453153	2.7200966585521464	113.06533466533466	113.0	109.0
Position_4	3	2	2.0	0.0333333333333333	0.0005555555555555	0.1849503677364938	-16832.999999999996	-48249.0	1241.1025274154506	1242.0	1167.0	1213.0	1271.0	1314.0	-455.2768767196124	-0.605973522913804	-1304.9755851508692	-1.7369225038358067	1270.7477522477525	1270.0	1206.0	1243.0	1298.0	1338.0	2003.0	1226.9973262032086	1261.0	710.0	822.05	1068.0	1364.0	1576.95	1376691.0	0.3429322105947753	112963.0	112963.0	114.54551111808	113.0	109.0	111.0	116.0	122.0	3055.2748663267143	4.066570847080857	3055.2748663267143	4.066570847080857	113.06533466533466	113.0	109.0
Position_4	4	2	2.0	0.0333333333333333	0.0005555555555555	0.1847413222380429	43615.99999999994	12955.999999999938	1241.1025274154506	1242.0	1167.0	1213.0	1271.0	1314.0	1265.3226730039542	1.684144477768263	375.86024741927673	0.5002699893150574	1270.7477522477525	1270.0	1206.0	1243.0	1298.0	1338.0	2564.0	1281.8319634703196	1252.0	678.0	948.7	1149.0	1383.5	1700.7999999999995	1403606.0	0.2871300594159681	137555.0	137555.0	114.54551111808	113.0	109.0	111.0	116.0	122.0	3990.541550923036	5.3114108042785615	3990.541550923036	5.3114108042785615	113.06533466533466	113.0	109.0
Position_4	5	2	2.0	0.0333333333333333	0.0005555555555555	0.1664011138677721	51227.00000000006	29555.00000000005	1241.1025274154506	1242.0	1167.0	1213.0	1271.0	1314.0	2653.3163999630538	3.531564128350824	1530.8092646633245	2.037507131266884	1270.7477522477525	1270.0	1206.0	1243.0	1298.0	1338.0	1865.0	1308.184754521964	1287.5	742.0	991.0	1171.0	1416.75	1750.0499999999995	1012535.0	0.3564866689163236	91681.0	91681.0	114.54551111808	113.0	109.0	111.0	116.0	122.0	4748.6423344137365	6.320442947104684	4748.6423344137365	6.320442947104684	113.06533466533466	113.0	109.0
Position_4	7	2	2.0	0.0333333333333333	0.0005555555555555	0.1889090078682449	89166.0	80682.0	1241.1025274154506	1242.0	1167.0	1213.0	1271.0	1314.0	18433.61879169169	24.535146611741634	16679.68991937811	22.200667282692265	1270.7477522477525	1270.0	1206.0	1243.0	1298.0	1338.0	2398.0	1536.2772277227723	1445.0	1116.0	1230.1	1317.5	1677.0	2178.7	465492.0	0.3142149441412311	29125.0	29125.0	114.54551111808	113.0	109.0	111.0	116.0	122.0	6021.119566965215	8.014110143630703	6021.119566965215	8.014110143630703	113.06533466533466	113.0	109.0
Position_4	8	2	2.0	0.0333333333333333	0.0005555555555555	0.2022980080796909	119693.0	109249.0	1241.1025274154506	1242.0	1167.0	1213.0	1271.0	1314.0	17798.020376356693	23.68916512093076	16245.026259652548	21.62212995159754	1270.7477522477525	1270.0	1206.0	1243.0	1298.0	1338.0	2395.0	1562.892761394102	1460.0	1096.0	1206.4	1320.0	1768.0	2185.8	582959.0	0.2864305778733917	39705.0	39705.0	114.54551111808	113.0	109.0	111.0	116.0	122.0	5904.024454590015	7.858256549059309	5904.024454590015	7.858256549059309	113.06533466533466	113.0	109.0
Position_4	1	3	3.0	0.05	0.0008333333333333	0.2256963104409002	88792.9999999999	37492.99999999991	1246.1143548125465	1247.0	1172.0	1218.0	1277.0	1319.0	1320.619167856976	1.757744112417635	557.633760098899	0.7422105346916344	1276.5868131868133	1277.0	1210.45	1249.0	1304.0	1343.0	2394.0	1298.925730994152	1283.0	661.0	832.45	1130.25	1425.75	1902.75	2221163.0	0.2839912766739347	216021.0	216021.0	114.62759478364308	113.0	109.0	111.0	116.0	122.0	3212.8824711366	4.276346569082815	3212.8824711366	4.276346569082815	113.06313686313686	113.0	109.0
Position_4	2	3	3.0	0.05	0.0008333333333333	0.2053165774195776	71269.99999999988	-130.0000000001137	1246.1143548125465	1247.0	1172.0	1218.0	1277.0	1319.0	634.1740192028041	0.8440856195589322	-1.1567647326566124	-0.0015396538591659	1276.5868131868133	1277.0	1210.45	1249.0	1304.0	1343.0	2340.0	1276.9453781512605	1231.0	578.0	878.9	1160.0	1346.25	1860.2499999999984	3039130.0	0.2742531612280158	241365.0	241365.0	114.62759478364308	113.0	109.0	111.0	116.0	122.0	2147.7116899801467	2.858604259363575	2147.7116899801467	2.858604259363575	113.06313686313686	113.0	109.0
Position_4	3	3	3.0	0.05	0.0008333333333333	0.1866223887387259	-22994.000000000007	-56804.00000000001	1246.1143548125465	1247.0	1172.0	1218.0	1277.0	1319.0	-614.5938915056962	-0.8180244695940817	-1518.282656914393	-2.020834216353057	1276.5868131868133	1277.0	1210.45	1249.0	1304.0	1343.0	2009.0	1226.5971606033718	1223.0	735.0	846.0	1093.5	1371.0	1616.5000000000002	1382375.0	0.3646106333899354	95915.0	95915.0	114.62759478364308	113.0	109.0	111.0	116.0	122.0	2563.658915533132	3.4122300165745982	2563.658915533132	3.4122300165745982	113.06313686313686	113.0	109.0
Position_4	4	3	3.0	0.05	0.0008333333333333	0.1740130865500566	29435.999999999924	-8244.000000000076	1246.1143548125465	1247.0	1172.0	1218.0	1277.0	1319.0	696.3707000755247	0.9268694018005234	-195.029217673009	-0.259583888722775	1276.5868131868133	1277.0	1210.45	1249.0	1304.0	1343.0	2093.0	1270.436305732484	1257.5	651.0	857.25	1147.75	1401.0	1630.75	1595668.0	0.2944589228642363	158692.0	158692.0	114.62759478364308	113.0	109.0	111.0	116.0	122.0	3754.194154653672	4.996832419844036	3754.194154653672	4.996832419844036	113.06313686313686	113.0	109.0
Position_4	5	3	3.0	0.05	0.0008333333333333	0.2027375550464933	47952.00000000008	16932.000000000076	1246.1143548125465	1247.0	1172.0	1218.0	1277.0	1319.0	1600.0649741724565	2.12968648062354	564.9879075468825	0.7519989049449006	1276.5868131868133	1277.0	1210.45	1249.0	1304.0	1343.0	1967.0	1293.3752417794972	1269.0	699.0	873.65	1123.0	1445.75	1808.35	1337350.0	0.4065401880866717	108881.0	108881.0	114.62759478364308	113.0	109.0	111.0	116.0	122.0	3633.147198299778	4.835718920937005	3633.147198299778	4.835718920937005	113.06313686313686	113.0	109.0
Position_4	7	3	3.0	0.05	0.0008333333333333	0.2145064779856445	97934.0	76274.0	1246.1143548125465	1247.0	1172.0	1218.0	1277.0	1319.0	5651.954966037036	7.522752059795294	4401.9157093502645	5.858949809145202	1276.5868131868133	1277.0	1210.45	1249.0	1304.0	1343.0	2193.0	1382.6426592797784	1320.5	760.0	918.45	1221.0	1523.0	1994.9	998268.0	0.3236168460207497	71402.0	71402.0	114.62759478364308	113.0	109.0	111.0	116.0	122.0	4120.743444411301	5.484709524511442	4120.743444411301	5.484709524511442	113.06313686313686	113.0	109.0
Position_4	8	3	3.0	0.05	0.0008333333333333	0.1944319028377798	164763.99999999994	139023.99999999994	1246.1143548125465	1247.0	1172.0	1218.0	1277.0	1319.0	6986.406828585221	9.298907488846927	5894.966272591292	7.84620010881901	1276.5868131868133	1277.0	1210.45	1249.0	1304.0	1343.0	2216.0	1439.032634032634	1356.5	835.0	1089.85	1234.0	1619.25	2024.15	1234690.0	0.3606011716534073	88435.00000000001	88435.00000000001	114.62759478364308	113.0	109.0	111.0	116.0	122.0	3749.8657952339977	4.9910713734564505	3749.8657952339977	4.9910713734564505	113.06313686313686	113.0	109.0
Position_4	1	4	4.0	0.0666666666666666	0.0011111111111111	0.203808831852009	115855.00000000007	69487.00000000007	1250.2317671722776	1252.0	1175.0	1222.0	1281.0	1324.0	1896.6960728258628	2.524502472931223	1137.591990094953	1.5141349388163825	1280.45004995005	1280.0	1214.0	1253.0	1308.0	1348.0	2144.0	1321.9607487922706	1303.0	714.0	882.0	1167.75	1426.25	1893.25	2189167.0	0.2990411526604816	193113.0	193113.0	114.59387100752252	113.0	109.0	111.0	116.0	122.0	3161.5093756127967	4.207968978940632	3161.5093756127967	4.207968978940632	112.9999000999001	113.0	109.0
Position_4	2	4	4.0	0.0666666666666666	0.0011111111111111	0.210725256821525	88629.00000000022	25041.00000000022	1250.2317671722776	1252.0	1175.0	1222.0	1281.0	1324.0	834.1501748889582	1.1102538827772033	235.678553626855	0.313688154877344	1280.45004995005	1280.0	1214.0	1253.0	1308.0	1348.0	2453.0	1291.0264200792603	1240.0	649.0	890.0	1160.0	1375.5	1897.0	2931921.0	0.3289111813288749	225408.0	225408.0	114.59387100752252	113.0	109.0	111.0	116.0	122.0	2121.474039212558	2.8236819461919147	2121.474039212558	2.8236819461919147	112.9999000999001	113.0	109.0
Position_4	3	4	4.0	0.0666666666666666	0.0011111111111111	0.1975707988014163	-17558.999999999924	-50794.99999999992	1250.2317671722776	1252.0	1175.0	1222.0	1281.0	1324.0	-434.1747076796607	-0.5778865359216284	-1255.9886255816634	-1.6717208606491938	1280.45004995005	1280.0	1214.0	1253.0	1308.0	1348.0	2044.0	1237.2072451558552	1241.0	744.0	843.0	1084.0	1373.5	1668.7	1468565.0	0.3364788756906353	106692.0	106692.0	114.59387100752252	113.0	109.0	111.0	116.0	122.0	2638.1324626549667	3.511354307793761	2638.1324626549667	3.511354307793761	112.9999000999001	113.0	109.0
Position_4	4	4	4.0	0.0666666666666666	0.0011111111111111	0.1836192374627281	-25652.99999999997	-62332.99999999997	1250.2317671722776	1252.0	1175.0	1222.0	1281.0	1324.0	-555.5800736133253	-0.739477077979336	-1349.9774969219752	-1.796820048403149	1280.45004995005	1280.0	1214.0	1253.0	1308.0	1348.0	2102.0	1232.4175572519084	1231.5	618.0	816.35	1120.0	1347.0	1611.0	1614467.0	0.2560719756621474	165215.0	165215.0	114.59387100752252	113.0	109.0	111.0	116.0	122.0	3578.145318755141	4.7625114192630935	3578.145318755141	4.7625114192630935	112.9999000999001	113.0	109.0
Position_4	5	4	4.0	0.0666666666666666	0.0011111111111111	0.2068061470984398	56540.000000000095	26692.00000000009	1250.2317671722776	1252.0	1175.0	1222.0	1281.0	1324.0	1780.967257794567	2.370467420124569	840.7778218085014	1.1190752808271152	1280.45004995005	1280.0	1214.0	1253.0	1308.0	1348.0	2141.0	1305.0393996247656	1294.0	746.0	871.25	1130.0	1452.0	1849.25	1391172.0	0.3965811594629694	106117.0	106117.0	114.59387100752252	113.0	109.0	111.0	116.0	122.0	3342.605279366568	4.449007626836901	3342.605279366568	4.449007626836901	112.9999000999001	113.0	109.0
Position_4	7	4	4.0	0.0666666666666666	0.0011111111111111	0.1924171615647004	81545.00000000001	53769.000000000015	1250.2317671722776	1252.0	1175.0	1222.0	1281.0	1324.0	2808.3218458824504	3.737876376869541	1851.7463649672388	2.464674411771395	1280.45004995005	1280.0	1214.0	1253.0	1308.0	1348.0	2037.0	1334.202620967742	1310.0	767.0	920.1	1172.0	1482.0	1830.9	1323529.0	0.3050058432660791	97385.0	97385.0	114.59387100752252	113.0	109.0	111.0	116.0	122.0	3353.834360920502	4.463953534385188	3353.834360920502	4.463953534385188	112.9999000999001	113.0	109.0
Position_4	8	4	4.0	0.0666666666666666	0.0011111111111111	0.1808856306151683	167594.0000000001	133182.0000000001	1250.2317671722776	1252.0	1175.0	1222.0	1281.0	1324.0	4024.931683896714	5.357184071266527	3198.494286935883	4.25719589591166	1280.45004995005	1280.0	1214.0	1253.0	1308.0	1348.0	2116.0	1388.366151342555	1347.0	844.0	1045.4	1212.0	1508.0	1911.0	1706302.0	0.2794044321870087	129389.0	129389.0	114.59387100752252	113.0	109.0	111.0	116.0	122.0	3107.401730656896	4.135951703504328	3107.401730656896	4.135951703504328	112.9999000999001	113.0	109.0
Position_4	10	4	4.0	0.0666666666666666	0.0011111111111111	0.1959508436741284	55103.00000000007	32703.000000000065	1250.2317671722776	1252.0	1175.0	1222.0	1281.0	1324.0	2627.697628949413	3.4974655441316687	1559.5084761180467	2.07570578171312	1280.45004995005	1280.0	1214.0	1253.0	1308.0	1348.0	2170.0	1320.87875	1322.0	576.0	882.9	1203.75	1423.25	1843.4	1056703.0	0.294365815136033	96343.0	96343.0	114.59387100752252	113.0	109.0	111.0	116.0	122.0	4594.310158537158	6.115026821012957	4594.310158537158	6.115026821012957	112.9999000999001	113.0	109.0
Position_4	1	5	5.0	0.0833333333333333	0.0013888888888888	0.2109931617877385	162297.0000000001	116390.00000000007	1253.851123713402	1255.0	1178.0	1226.0	1285.0	1328.0	2842.258395999269	3.783045925075027	2038.30295513999	2.7129812332913263	1284.1494505494506	1284.0	1219.0	1257.0	1311.0	1350.0	2323.0	1357.5249526216046	1316.0	706.0	858.5	1191.5	1498.0	1935.0	2148962.0	0.3162546568000683	203035.00000000003	203035.00000000003	114.69874407776004	113.0	109.0	111.0	116.0	123.0	3555.690699345714	4.732624320829145	3555.690699345714	4.732624320829145	112.98991008991008	113.0	109.0
Position_4	2	5	5.0	0.0833333333333333	0.0013888888888888	0.1940235962825956	172758.99999999988	108262.9999999999	1253.851123713402	1255.0	1178.0	1226.0	1285.0	1328.0	1734.498076550626	2.3086169398888834	1086.959089029228	1.4467425474979023	1284.1494505494506	1284.0	1219.0	1257.0	1311.0	1350.0	2578.0	1332.67940647482	1261.0	767.0	1070.15	1197.0	1380.0	1944.85	2963879.0	0.3171580577267157	245139.0	245139.0	114.69874407776004	113.0	109.0	111.0	116.0	123.0	2461.192319864924	3.2758469777402124	2461.192319864924	3.2758469777402124	112.98991008991008	113.0	109.0
Position_4	3	5	5.0	0.0833333333333333	0.0013888888888888	0.1836544534321858	7151.000000000099	-27677.9999999999	1253.851123713402	1255.0	1178.0	1226.0	1285.0	1328.0	177.85120411192943	0.236719952672978	-688.3744409746745	-0.9162263809372916	1284.1494505494506	1284.0	1219.0	1257.0	1311.0	1350.0	1989.0	1260.954204829309	1286.0	694.0	826.0	1145.0	1413.0	1603.0	1514406.0	0.3581241580466623	106612.0	106612.0	114.69874407776004	113.0	109.0	111.0	116.0	123.0	2651.527418931724	3.5291829945981243	2651.527418931724	3.5291829945981243	112.98991008991008	113.0	109.0
Position_4	4	5	5.0	0.0833333333333333	0.0013888888888888	0.1666373321184406	-34935.99999999997	-71591.99999999997	1253.851123713402	1255.0	1178.0	1226.0	1285.0	1328.0	-825.7083232703671	-1.0990177782728583	-1692.0686478008977	-2.2521433702229943	1284.1494505494506	1284.0	1219.0	1257.0	1311.0	1350.0	1826.0	1227.360759493671	1253.0	600.0	819.3	1137.75	1357.0	1521.85	1551384.0	0.2932825711950698	164484.0	164484.0	114.69874407776004	113.0	109.0	111.0	116.0	123.0	3887.560334463109	5.174342805170398	3887.560334463109	5.174342805170398	112.98991008991008	113.0	109.0
Position_4	5	5	5.0	0.0833333333333333	0.0013888888888888	0.2116625829135466	100187.0000000001	58659.00000000011	1253.851123713402	1255.0	1178.0	1226.0	1285.0	1328.0	1913.1811752451565	2.5464441442513026	1120.1582496601925	1.4909306302977163	1284.1494505494506	1284.0	1219.0	1257.0	1311.0	1350.0	2164.0	1324.9629888268155	1323.0	802.0	886.1	1144.0	1466.0	1883.9	1897347.0	0.326462481749216	134983.0	134983.0	114.69874407776004	113.0	109.0	111.0	116.0	123.0	2577.64914188584	3.430851007850053	2577.64914188584	3.430851007850053	112.98991008991008	113.0	109.0
Position_4	7	5	5.0	0.0833333333333333	0.0013888888888888	0.157972713255683	44513.99999999999	19748.0	1253.851123713402	1255.0	1178.0	1226.0	1285.0	1328.0	1814.8747920624485	2.4155983482351187	805.1432671440273	1.0716456885687002	1284.1494505494506	1284.0	1219.0	1257.0	1311.0	1350.0	2031.0	1307.1241217798597	1294.0	817.0	953.0	1192.0	1416.0	1670.0499999999995	1116284.0	0.266919105156903	104601.0	104601.0	114.69874407776004	113.0	109.0	111.0	116.0	123.0	4264.674442299595	5.676281682700761	4264.674442299595	5.676281682700761	112.98991008991008	113.0	109.0
Position_4	8	5	5.0	0.0833333333333333	0.0013888888888888	0.2149744824090486	135855.00000000012	93631.00000000012	1253.851123713402	1255.0	1178.0	1226.0	1285.0	1328.0	2578.040046002367	3.4313713012291505	1776.7801519800355	2.364894382285427	1284.1494505494506	1284.0	1219.0	1257.0	1311.0	1350.0	2339.0	1348.3070054945056	1317.0	762.0	887.5	1174.0	1503.0	1916.5	1963135.0	0.2633878320853248	156867.99999999997	156867.99999999997	114.69874407776004	113.0	109.0	111.0	116.0	123.0	2976.7913285215773	3.962109258262219	2976.7913285215773	3.962109258262219	112.98991008991008	113.0	109.0
Position_4	10	5	5.0	0.0833333333333333	0.0013888888888888	0.2176597867552615	54183.999999999935	27909.99999999993	1253.851123713402	1255.0	1178.0	1226.0	1285.0	1328.0	2083.673460256715	2.773369375601687	1073.2933389148982	1.428553434095729	1284.1494505494506	1284.0	1219.0	1257.0	1311.0	1350.0	2192.0	1314.8057395143487	1288.5	603.0	863.5	1165.0	1448.0	1906.75	1191214.0	0.2806760018136853	112565.0	112565.0	114.69874407776004	113.0	109.0	111.0	116.0	123.0	4328.744704226291	5.761559201325193	4328.744704226291	5.761559201325193	112.98991008991008	113.0	109.0
Position_4	1	6	6.0	0.1	0.0016666666666666	0.2230901860443213	167709.99999999985	114609.99999999984	1258.5404972449674	1260.0	1183.0	1231.0	1290.0	1333.0	2416.8735760376244	3.216858729706078	1651.647967024459	2.198343444109555	1289.7230769230769	1290.0	1222.0	1263.0	1317.0	1356.0	2213.0	1354.7514124293784	1305.5	722.0	841.9	1185.0	1510.0	1976.55	2397910.0	0.3117306641853221	237447.0	239217.0	114.60539054014512	113.0	109.0	111.0	116.0	123.0	3421.855464846499	4.55448962371069	3447.362985146938	4.588440133230574	112.77322677322675	112.0	108.0
Position_4	2	6	6.0	0.1	0.0016666666666666	0.1925391495057906	162824.00000000006	94844.00000000006	1258.5404972449674	1260.0	1183.0	1231.0	1290.0	1333.0	1550.5154208987246	2.0637360252162025	903.1659004797738	1.2021138135385787	1289.7230769230769	1290.0	1222.0	1263.0	1317.0	1356.0	2438.0	1331.855251544572	1267.5	662.0	1061.25	1192.25	1399.0	1904.0	3017984.0	0.3106693849246132	276177.0	278443.0	114.60539054014512	113.0	109.0	111.0	116.0	123.0	2629.9359885369904	3.5004448007427342	2651.5143058842887	3.529165541131988	112.77322677322675	112.0	108.0
Position_4	3	6	6.0	0.1	0.0016666666666666	0.1693153028377182	19302.00000000008	-19517.99999999992	1258.5404972449674	1260.0	1183.0	1231.0	1290.0	1333.0	426.3855323193968	0.5675191435171171	-431.15702102424194	-0.5738699949832661	1289.7230769230769	1290.0	1222.0	1263.0	1317.0	1356.0	2107.0	1274.916537867079	1292.0	707.0	855.65	1169.25	1398.0	1582.35	1649742.0	0.3146438107521248	116231.0	117525.0	114.60539054014512	113.0	109.0	111.0	116.0	123.0	2567.5689983947573	3.4174343368634217	2596.1537501728785	3.455480641480101	112.77322677322675	112.0	108.0
Position_4	4	6	6.0	0.1	0.0016666666666666	0.1727797696013377	8323.000000000098	-33256.9999999999	1258.5404972449674	1260.0	1183.0	1231.0	1290.0	1333.0	168.46803109798853	0.2242309493914227	-673.1636801905229	-0.8959808583335858	1289.7230769230769	1290.0	1222.0	1263.0	1317.0	1356.0	2127.0	1266.0050505050506	1269.0	620.0	869.25	1154.0	1369.0	1632.75	1754683.0	0.277151057431039	151633.0	153019.0	114.60539054014512	113.0	109.0	111.0	116.0	123.0	3069.243416974768	4.085162987993416	3097.297807351052	4.12250338158425	112.77322677322675	112.0	108.0
Position_4	5	6	6.0	0.1	0.0016666666666666	0.1935381477539391	99736.0	56355.99999999999	1258.5404972449674	1260.0	1183.0	1231.0	1290.0	1333.0	1915.4588800459103	2.549475769341106	1082.3333665263024	1.4405857108465083	1289.7230769230769	1290.0	1222.0	1263.0	1317.0	1356.0	2267.0	1328.9737206085754	1322.5	760.0	942.5	1157.0	1452.75	1841.0	1921696.0	0.4062174834647203	145821.0	147267.0	114.60539054014512	113.0	109.0	111.0	116.0	123.0	2800.5347050931928	3.7275116924790392	2828.3055555438464	3.764474694428859	112.77322677322675	112.0	108.0
Position_4	7	6	6.0	0.1	0.0016666666666666	0.1864883603054233	53950.000000000095	20650.00000000009	1258.5404972449674	1260.0	1183.0	1231.0	1290.0	1333.0	1504.0544634081766	2.001896490796283	575.6946185241693	0.7662495372556695	1289.7230769230769	1290.0	1222.0	1263.0	1317.0	1356.0	2099.0	1308.6036036036037	1300.5	688.0	896.0	1175.0	1435.0	1737.0	1452550.0	0.2765615645732542	128847.0	129957.0	114.60539054014512	113.0	109.0	111.0	116.0	123.0	3592.0835115246155	4.781063153839264	3623.028839687416	4.82225138562395	112.77322677322675	112.0	108.0
Position_4	8	6	6.0	0.1	0.0016666666666666	0.205110170150108	184607.0000000001	141857.0000000001	1258.5404972449674	1260.0	1183.0	1231.0	1290.0	1333.0	3585.291950545774	4.7720235861764255	2755.035075747788	3.666951685820306	1289.7230769230769	1290.0	1222.0	1263.0	1317.0	1356.0	2599.0	1389.5487719298246	1336.0	737.0	1002.4	1206.0	1511.0	1980.2	1980107.0	0.2432932339716426	178244.0	179669.0	114.60539054014512	113.0	109.0	111.0	116.0	123.0	3461.71476939163	4.607542358060259	3489.3899985515627	4.644378088072131	112.77322677322675	112.0	108.0
Position_4	10	6	6.0	0.1	0.0016666666666666	0.1871116606585502	-21325.99999999996	-59155.99999999995	1258.5404972449674	1260.0	1183.0	1231.0	1290.0	1333.0	-517.3022321254514	-0.6885292709589756	-1434.9400189258763	-1.9099051651903407	1289.7230769230769	1290.0	1222.0	1263.0	1317.0	1356.0	2076.0	1243.0880253766852	1236.0	589.0	820.0	1111.0	1378.0	1619.0	1567534.0	0.2798591787179676	146530.0	147791.0	114.60539054014512	113.0	109.0	111.0	116.0	123.0	3554.360689925094	4.7308540782903	3584.948616151775	4.771566608098012	112.77322677322675	112.0	108.0
Position_4	12	6	6.0	0.1	0.0016666666666666	0.1930736071088177	137118.0	122928.0	1258.5404972449674	1260.0	1183.0	1231.0	1290.0	1333.0	14184.355152374565	18.879376707810543	12716.451597683015	16.925597076516095	1289.7230769230769	1290.0	1222.0	1263.0	1317.0	1356.0	2384.0	1549.8900634249471	1465.0	1002.0	1190.4	1327.0	1736.0	2161.8	733098.0	0.3316464448042594	52506.99999999999	52979.99999999999	114.60539054014512	113.0	109.0	111.0	116.0	123.0	5431.656937715917	7.229535384099885	5480.587056205634	7.294661371809699	112.77322677322675	112.0	108.0
Position_4	13	6	6.0	0.1	0.0016666666666666	0.1102977235078103	15969.999999999984	11709.999999999984	1258.5404972449674	1260.0	1183.0	1231.0	1290.0	1333.0	10898.47631945657	14.505871981196696	7991.306055155691	10.636428359412225	1289.7230769230769	1290.0	1222.0	1263.0	1317.0	1356.0	1738.0	1372.4647887323945	1344.5	1108.0	1172.25	1233.75	1482.5	1635.75	194890.0	0.0909175027254267	4728.000000000001	4870.000000000001	114.60539054014512	113.0	109.0	111.0	116.0	123.0	3226.54953277337	4.294537428121356	3323.4552082500663	4.423518882180838	112.77322677322675	112.0	108.0
Position_4	14	6	6.0	0.1	0.0016666666666666	0.0969528991109713	-7424.999999999987	-11204.999999999987	1258.5404972449674	1260.0	1183.0	1231.0	1290.0	1333.0	-5754.825946891432	-7.659673335312496	-8684.555519854348	-11.559143396926135	1289.7230769230769	1290.0	1222.0	1263.0	1317.0	1356.0	1444.0	1201.071428571429	1202.0	978.0	1017.0	1120.0	1292.0	1387.75	151335.0	0.074578306270694	3309.9999999999995	3435.9999999999995	114.60539054014512	113.0	109.0	111.0	116.0	123.0	2565.451028176521	3.4146153185029497	2663.108680608618	3.544597653890071	112.77322677322675	112.0	108.0
Position_4	1	7	7.0	0.1166666666666666	0.0019444444444444	0.1961084605919293	181168.0000000002	127953.0000000002	1259.739612809374	1262.0	1184.0	1232.0	1292.0	1334.0	2609.027343015987	3.4726153935542787	1842.6702045666163	2.4525940422781662	1290.5215784215784	1291.0	1223.0	1263.0	1319.0	1357.0	2239.0	1360.7291553133516	1311.0	649.0	978.7	1205.0	1489.5	1888.6	2496938.0	0.3308123540970261	254823.0	256658.0	114.6806773345024	113.0	109.0	111.0	116.0	123.0	3669.7439648799023	4.88442921725515	3696.1700731022943	4.919602367299153	112.82877122877125	112.0	109.0
Position_4	2	7	7.0	0.1166666666666666	0.0019444444444444	0.1738923142940548	151985.99999999985	85749.99999999981	1259.739612809374	1262.0	1184.0	1232.0	1292.0	1334.0	1472.8793321661333	1.960402391113124	830.9936621349716	1.1060525643016472	1290.5215784215784	1291.0	1223.0	1263.0	1319.0	1357.0	2242.0	1328.5437828371278	1270.0	698.0	1063.0	1185.0	1426.25	1818.85	3034394.0	0.3423867721016445	266686.0	268970.0	114.6806773345024	113.0	109.0	111.0	116.0	123.0	2584.424207348426	3.439868619980755	2606.5581959701904	3.469328958836323	112.82877122877125	112.0	109.0
Position_4	3	7	7.0	0.1166666666666666	0.0019444444444444	0.1696138948252336	13828.999999999996	-25263.000000000004	1259.739612809374	1262.0	1184.0	1232.0	1292.0	1334.0	289.12665534218155	0.3848275782604436	-528.1803958282982	-0.7030081068474648	1290.5215784215784	1291.0	1223.0	1263.0	1319.0	1357.0	2078.0	1272.258902077151	1292.0	747.0	859.7	1159.0	1404.0	1586.65	1715005.0	0.3176294003145203	123677.0	125025.0	114.6806773345024	113.0	109.0	111.0	116.0	123.0	2585.7485973501334	3.441631383073028	2613.9315991146327	3.4791429584215763	112.82877122877125	112.0	109.0
Position_4	4	7	7.0	0.1166666666666666	0.0019444444444444	0.1466951737582587	22897.999999999887	-13700.000000000113	1259.739612809374	1262.0	1184.0	1232.0	1292.0	1334.0	531.8615867288217	0.7079077719360616	-318.2157279319134	-0.4235451338773767	1290.5215784215784	1291.0	1223.0	1263.0	1319.0	1357.0	1960.0	1280.1442155309032	1275.0	657.0	992.0	1166.0	1391.75	1592.95	1615542.0	0.3297489074885085	132832.0	134094.0	114.6806773345024	113.0	109.0	111.0	116.0	123.0	3085.3453702665383	4.106594687824762	3114.6583811169085	4.1456103052666045	112.82877122877125	112.0	109.0
Position_4	5	7	7.0	0.1166666666666666	0.0019444444444444	0.1947499674443978	124744.99999999996	77010.99999999996	1259.739612809374	1262.0	1184.0	1232.0	1292.0	1334.0	1997.6632037364848	2.658889724173261	1233.2521622746433	1.6414586279875505	1290.5215784215784	1291.0	1223.0	1263.0	1319.0	1357.0	2201.0	1337.7867557715674	1313.0	732.0	952.25	1182.0	1454.75	1896.25	2201997.0	0.4489460973192845	175797.0	177443.0	114.6806773345024	113.0	109.0	111.0	116.0	123.0	2815.2086113853293	3.7470426617538735	2841.567612815048	3.782126492656829	112.82877122877125	112.0	109.0
Position_4	7	7	7.0	0.1166666666666666	0.0019444444444444	0.1926519079595811	52828.00000000013	16723.00000000013	1259.739612809374	1262.0	1184.0	1232.0	1292.0	1334.0	1242.4084475667007	1.6536456437112783	393.29136951347857	0.5234708128224399	1290.5215784215784	1291.0	1223.0	1263.0	1319.0	1357.0	2196.0	1304.4321285140563	1284.0	686.0	877.0	1179.0	1421.0	1766.8	1624018.0	0.3115494447688698	141107.0	142352.0	114.6806773345024	113.0	109.0	111.0	116.0	123.0	3318.553206837169	4.416994318300272	3347.833106080384	4.455965864192991	112.82877122877125	112.0	109.0
Position_4	8	7	7.0	0.1166666666666666	0.0019444444444444	0.2008842962130252	194825.0000000001	150513.00000000015	1259.739612809374	1262.0	1184.0	1232.0	1292.0	1334.0	3463.512700117893	4.609935403856916	2675.753558490156	3.561427986350397	1290.5215784215784	1291.0	1223.0	1263.0	1319.0	1357.0	2349.0	1389.503272251309	1328.0	692.0	994.35	1234.0	1518.25	1984.6	2123161.0	0.2964821839770505	164804.0	166332.0	114.6806773345024	113.0	109.0	111.0	116.0	123.0	2929.8126371370663	3.899580620029435	2956.9767454690573	3.935736048219315	112.82877122877125	112.0	109.0
Position_4	10	7	7.0	0.1166666666666666	0.0019444444444444	0.1967292385598014	53849.00000000007	15163.000000000064	1259.739612809374	1262.0	1184.0	1232.0	1292.0	1334.0	1224.7856661733576	1.630189721676739	344.8796645469123	0.4590348335119402	1290.5215784215784	1291.0	1223.0	1263.0	1319.0	1357.0	2258.0	1302.3665667166415	1296.0	683.0	872.65	1148.0	1431.0	1766.849999999999	1737357.0	0.3040588143178433	162599.0	163933.0	114.6806773345024	113.0	109.0	111.0	116.0	123.0	3698.2845463076665	4.922416731135503	3728.6261325706473	4.962801382451532	112.82877122877125	112.0	109.0
Position_4	12	7	7.0	0.1166666666666666	0.0019444444444444	0.2198572392258893	128765.00000000004	103651.00000000004	1259.739612809374	1262.0	1184.0	1232.0	1292.0	1334.0	5381.475054795659	7.162743297933022	4331.885767907622	5.765739957085044	1290.5215784215784	1291.0	1223.0	1263.0	1319.0	1357.0	2196.0	1410.689376443418	1346.0	786.0	926.75	1229.25	1590.0	2017.5	1221657.0	0.3200217229765132	85247.99999999999	86113.99999999999	114.6806773345024	113.0	109.0	111.0	116.0	123.0	3562.7692732591945	4.742045902707988	3598.9620072898165	4.790218431702745	112.82877122877125	112.0	109.0
Position_4	13	7	7.0	0.1166666666666666	0.0019444444444444	0.114574735972749	48860.99999999998	42248.99999999998	1259.739612809374	1262.0	1184.0	1232.0	1292.0	1334.0	14511.250757693637	19.31447475849023	12547.54985083806	16.700788851465457	1290.5215784215784	1291.0	1223.0	1263.0	1319.0	1357.0	1859.0	1476.3026315789473	1456.5	1172.0	1241.8	1325.5	1606.25	1765.7999999999995	336597.0	0.0629160233215975	6659.000000000003	6887.000000000003	114.6806773345024	113.0	109.0	111.0	116.0	123.0	1977.6594583713395	2.6322647390922524	2045.3732827456693	2.722391839334486	112.82877122877125	112.0	109.0
Position_4	14	7	7.0	0.1166666666666666	0.0019444444444444	0.1195199781165821	5394.000000000012	87.0000000000116	1259.739612809374	1262.0	1184.0	1232.0	1292.0	1334.0	2273.050151507474	3.0254297516564472	36.662099217867286	0.0487972540589813	1290.5215784215784	1291.0	1223.0	1263.0	1319.0	1357.0	1656.0	1291.4754098360656	1307.0	910.0	1023.1	1194.0	1388.0	1549.9	236340.0	0.0497073518773203	2943.999999999998	3126.999999999998	114.6806773345024	113.0	109.0	111.0	116.0	123.0	1240.61172525732	1.6512542063174929	1317.7285546466169	1.7538967062346469	112.82877122877125	112.0	109.0
Position_4	16	7	7.0	0.1166666666666666	0.0019444444444444	0.1497839133680434	61127.99999999998	55037.99999999998	1259.739612809374	1262.0	1184.0	1232.0	1292.0	1334.0	22448.76708950287	29.879308996128323	20212.263497448945	26.902522715104546	1290.5215784215784	1291.0	1223.0	1263.0	1319.0	1357.0	2070.0	1553.0857142857142	1528.5	1129.0	1221.9	1361.0	1722.0	1963.55	326148.0	0.3268517310361651	22957.0	23167.0	114.6806773345024	113.0	109.0	111.0	116.0	123.0	8430.77388551429	11.22136004161952	8507.894699033392	11.324007844413444	112.82877122877125	112.0	109.0
Position_4	17	7	7.0	0.1166666666666666	0.0019444444444444	0.1617074075418832	69395.99999999999	58143.99999999998	1259.739612809374	1262.0	1184.0	1232.0	1292.0	1334.0	10337.34000942289	13.758999552541864	8661.223953943805	11.528089082699204	1290.5215784215784	1291.0	1223.0	1263.0	1319.0	1357.0	2340.0	1440.8556701030927	1381.5	1043.0	1145.35	1297.0	1548.75	1946.199999999999	559052.0	0.2322360821576611	40487.0	40875.0	114.6806773345024	113.0	109.0	111.0	116.0	123.0	6031.008775167223	8.027272679747572	6088.80588052857	8.104200626983527	112.82877122877125	112.0	109.0
Position_4	19	7	7.0	0.1166666666666666	0.0019444444444444	0.1567105100069152	-19571.0	-23863.0	1259.739612809374	1262.0	1184.0	1232.0	1292.0	1334.0	-11591.599340725756	-15.42841872250598	-14133.684281219086	-18.811933778302603	1290.5215784215784	1291.0	1223.0	1263.0	1319.0	1357.0	1584.0	1129.7635135135135	1151.5	816.0	865.05	962.25	1254.5	1399.2	167205.0	0.0433971122154833	2204.9999999999995	2352.9999999999995	114.6806773345024	113.0	109.0	111.0	116.0	123.0	1305.9872539114144	1.7382690349560923	1393.6453553077365	1.8549419679145969	112.82877122877125	112.0	109.0
Position_4	1	8	8.0	0.1333333333333333	0.0022222222222222	0.2036425853765632	172873.99999999988	120557.99999999988	1263.6262038874256	1266.0	1187.050000000003	1236.0	1296.0	1338.0	2598.9923484178485	3.459258815744156	1812.4722025322424	2.4124005015704144	1295.2308691308692	1295.0	1228.0	1267.0	1323.0	1364.0	2328.0	1361.8281596452327	1312.0	723.0	971.0	1185.0	1500.25	1940.7	2456738.0	0.2610293303790461	210163.0	211967.0	114.5138893748032	113.0	109.0	111.0	115.0	123.0	3159.596173632476	4.205422507104825	3186.717557973359	4.24152106966254	112.58771228771228	112.0	108.0
Position_4	2	8	8.0	0.1333333333333333	0.0022222222222222	0.1731717112513744	144127.99999999988	82589.99999999988	1263.6262038874256	1266.0	1187.050000000003	1236.0	1296.0	1338.0	1628.4704623870798	2.167494185437203	933.1661820641988	1.2420441883274485	1295.2308691308692	1295.0	1228.0	1267.0	1323.0	1364.0	2349.0	1333.9208294062205	1274.0	845.0	1067.0	1178.0	1436.0	1814.699999999999	2830580.0	0.3071348174938851	221980.0	224102.0	114.5138893748032	113.0	109.0	111.0	115.0	123.0	2508.1030281463995	3.338285130462857	2532.079037812706	3.3701971993287105	112.58771228771228	112.0	108.0
Position_4	3	8	8.0	0.1333333333333333	0.0022222222222222	0.1710838976409323	9617.000000000016	-28865.999999999985	1263.6262038874256	1266.0	1187.050000000003	1236.0	1296.0	1338.0	206.47187194321936	0.2748140615564249	-619.7376578468292	-0.8248708225941297	1295.2308691308692	1295.0	1228.0	1267.0	1323.0	1364.0	2167.0	1273.2471740768651	1285.0	713.0	852.0	1157.5	1418.0	1587.0	1689599.0	0.2782811785047591	118949.0	120276.0	114.5138893748032	113.0	109.0	111.0	115.0	123.0	2553.771726710404	3.399070168251548	2582.261710496268	3.436990336670533	112.58771228771228	112.0	108.0
Position_4	4	8	8.0	0.1333333333333333	0.0022222222222222	0.1567829064197905	10607.000000000116	-29180.999999999884	1263.6262038874256	1266.0	1187.050000000003	1236.0	1296.0	1338.0	218.1650989440716	0.2903777466945592	-600.195696453932	-0.7988604719801834	1295.2308691308692	1295.0	1228.0	1267.0	1323.0	1364.0	1817.0	1273.7310495626823	1280.0	715.0	940.4	1133.75	1413.25	1598.9	1747559.0	0.2744696380092268	141000.00000000003	142372.00000000003	114.5138893748032	113.0	109.0	111.0	115.0	123.0	2900.0922929304943	3.860022841890488	2928.3116307028395	3.8975827804654792	112.58771228771228	112.0	108.0
Position_4	5	8	8.0	0.1333333333333333	0.0022222222222222	0.2018938936567344	126594.99999999988	79063.99999999987	1263.6262038874256	1266.0	1187.050000000003	1236.0	1296.0	1338.0	2031.9477734187485	2.704522486420354	1269.0384198236884	1.689090136785329	1295.2308691308692	1295.0	1228.0	1267.0	1323.0	1364.0	2274.0	1343.239170225747	1321.0	760.0	950.0	1171.5	1461.0	1903.1	2201569.0	0.3341593981900131	159589.0	161228.0	114.5138893748032	113.0	109.0	111.0	115.0	123.0	2561.527020910186	3.4093924648314573	2587.8342399996704	3.444407373439561	112.58771228771228	112.0	108.0
Position_4	7	8	8.0	0.1333333333333333	0.0022222222222222	0.1947145684246092	46303.00000000012	5471.000000000116	1263.6262038874256	1266.0	1187.050000000003	1236.0	1296.0	1338.0	914.4173458815652	1.2170894873683633	108.04434484413834	0.1438070229875481	1295.2308691308692	1295.0	1228.0	1267.0	1323.0	1364.0	2185.0	1298.885653409091	1279.5	661.0	878.35	1171.0	1445.0	1754.0	1828831.0	0.2922528541463445	144599.0	146007.0	114.5138893748032	113.0	109.0	111.0	115.0	123.0	2855.621316051403	3.800831971664418	2883.427281604418	3.83784171181548	112.58771228771228	112.0	108.0
Position_4	8	8	8.0	0.1333333333333333	0.0022222222222222	0.2059780446244702	186162.0	141618.0	1263.6262038874256	1266.0	1187.050000000003	1236.0	1296.0	1338.0	3278.465786490181	4.363637961818432	2494.009345361387	3.319526438676006	1295.2308691308692	1295.0	1228.0	1267.0	1323.0	1364.0	2217.0	1387.19921875	1318.0	644.0	1000.0	1210.75	1538.25	1986.25	2130738.0	0.2640833453740837	158307.0	159843.0	114.5138893748032	113.0	109.0	111.0	115.0	123.0	2787.916348459413	3.7107166597994783	2814.966570567302	3.746720505425079	112.58771228771228	112.0	108.0
Position_4	10	8	8.0	0.1333333333333333	0.0022222222222222	0.1875203916764002	98986.0000000001	59140.00000000011	1263.6262038874256	1266.0	1187.050000000003	1236.0	1296.0	1338.0	2022.274406891691	2.6916472355728405	1208.224480467689	1.6081467835024943	1295.2308691308692	1295.0	1228.0	1267.0	1323.0	1364.0	2254.0	1338.0422125181951	1306.0	766.0	959.3	1195.0	1442.0	1864.05	1838470.0	0.2739324893342916	164655.0	166029.0	114.5138893748032	113.0	109.0	111.0	115.0	123.0	3363.885725928425	4.477331901210733	3391.9564130464937	4.5146939857648825	112.58771228771228	112.0	108.0
Position_4	12	8	8.0	0.1333333333333333	0.0022222222222222	0.2187936112518091	126386.99999999993	100924.99999999993	1263.6262038874256	1266.0	1187.050000000003	1236.0	1296.0	1338.0	5311.876602548445	7.07010775799198	4241.742790889899	5.645759654674456	1295.2308691308692	1295.0	1228.0	1267.0	1323.0	1364.0	2287.0	1409.9487471526195	1342.5	659.0	896.7	1234.0	1607.0	1994.3	1237935.0	0.2754872346526646	91122.0	92000.0	114.5138893748032	113.0	109.0	111.0	115.0	123.0	3829.735809675201	5.097378362677692	3866.636975594461	5.146493814516228	112.58771228771228	112.0	108.0
Position_4	13	8	8.0	0.1333333333333333	0.0022222222222222	0.1794435411418062	50183.99999999996	28723.99999999996	1263.6262038874256	1266.0	1187.050000000003	1236.0	1296.0	1338.0	2785.372849384893	3.7073312625312926	1594.2740659519295	2.121978781782018	1295.2308691308692	1295.0	1228.0	1267.0	1323.0	1364.0	2011.0	1333.8162162162162	1314.5	917.0	1014.95	1114.75	1520.25	1740.15	987024.0	0.3040713432084712	59509.99999999999	60249.99999999999	114.5138893748032	113.0	109.0	111.0	115.0	123.0	3302.9957410109823	4.396287331285617	3344.068112853498	4.450954658208006	112.58771228771228	112.0	108.0
Position_4	14	8	8.0	0.1333333333333333	0.0022222222222222	0.1479317668438627	14181.99999999999	7511.999999999991	1263.6262038874256	1266.0	1187.050000000003	1236.0	1296.0	1338.0	4496.520068876347	5.984868211674417	2381.741556719722	3.17009801199395	1295.2308691308692	1295.0	1228.0	1267.0	1323.0	1364.0	1892.0	1327.6608695652174	1331.5	917.0	1006.45	1191.0	1456.75	1649.9499999999998	305362.0	0.2533041292630152	9868.000000000002	10098.000000000002	114.5138893748032	113.0	109.0	111.0	115.0	123.0	3128.7307883000867	4.164340679227415	3201.6541852710047	4.261401720595707	112.58771228771228	112.0	108.0
Position_4	16	8	8.0	0.1333333333333333	0.0022222222222222	0.1667974320139915	73172.0	60238.0	1263.6262038874256	1266.0	1187.050000000003	1236.0	1296.0	1338.0	8304.487828150563	11.053273299268398	6836.573249222838	9.099478994715598	1295.2308691308692	1295.0	1228.0	1267.0	1323.0	1364.0	2007.0	1430.0627802690583	1396.0	977.0	1125.75	1235.5	1580.75	1880.75	637808.0	0.3430509006938269	47321.0	47767.0	114.5138893748032	113.0	109.0	111.0	115.0	123.0	5370.58804619134	7.148252689480674	5421.205790292296	7.215624906879046	112.58771228771228	112.0	108.0
Position_4	17	8	8.0	0.1333333333333333	0.0022222222222222	0.1865540418516513	100476.00000000007	79857.00000000007	1263.6262038874256	1266.0	1187.050000000003	1236.0	1296.0	1338.0	5743.677730877998	7.644835059798616	4564.99932874243	6.076014106556175	1295.2308691308692	1295.0	1228.0	1267.0	1323.0	1364.0	2499.0	1407.3164556962026	1365.0	817.0	1033.0	1245.5	1514.5	1894.5	1000602.0	0.2343969960755116	80461.0	81172.0	114.5138893748032	113.0	109.0	111.0	115.0	123.0	4599.526791514136	6.121970159505315	4640.170874346397	6.176067433755055	112.58771228771228	112.0	108.0
Position_4	19	8	8.0	0.1333333333333333	0.0022222222222222	0.1128599368316347	5106.000000000018	-1041.9999999999818	1263.6262038874256	1266.0	1187.050000000003	1236.0	1296.0	1338.0	1969.326730630167	2.621173878468752	-401.88767201656697	-0.5349124914540506	1295.2308691308692	1295.0	1228.0	1267.0	1323.0	1364.0	1711.0	1290.0849056603774	1291.0	1031.0	1091.3	1157.5	1381.5	1558.45	273498.0	0.048666080332011	3889.000000000001	4101.000000000001	114.5138893748032	113.0	109.0	111.0	115.0	123.0	1499.9435282845072	1.9964248361466792	1581.7095421688773	2.105255400626776	112.58771228771228	112.0	108.0
Position_4	1	9	9.0	0.15	0.0025	0.1997537983344614	192659.9999999998	144667.9999999998	1266.3789093553685	1269.0	1189.0	1239.0	1299.0	1342.0	3089.2560182191737	4.1117997602497205	2319.716026387061	3.0875420311211785	1297.5608391608391	1297.0	1229.0	1270.0	1326.0	1366.0	2404.0	1381.4037339556592	1327.0	746.0	1002.0	1211.25	1517.0	1973.7499999999995	2367726.0	0.2206315638026081	165706.0	167420.0	114.56049704705896	113.0	109.0	111.0	116.0	123.0	2657.055215171945	3.536540491393859	2684.5387863088063	3.573121124577021	112.5872127872128	112.0	108.0
Position_4	2	9	9.0	0.15	0.0025	0.1895655858286998	108412.9999999998	49052.9999999998	1266.3789093553685	1269.0	1189.0	1239.0	1299.0	1342.0	1209.3188462541996	1.6096033843643396	547.1734696513067	0.7282878881058892	1297.5608391608391	1297.0	1229.0	1270.0	1326.0	1366.0	2515.0	1320.1382075471697	1263.0	792.0	1008.95	1154.75	1429.0	1821.2	2798693.0	0.2707493737289896	205758.0	207878.0	114.56049704705896	113.0	109.0	111.0	116.0	123.0	2295.177028286018	3.054880624648689	2318.8250774504068	3.086356178086491	112.5872127872128	112.0	108.0
Position_4	3	9	9.0	0.15	0.0025	0.1772009638686386	52959.00000000005	17175.000000000044	1266.3789093553685	1269.0	1189.0	1239.0	1299.0	1342.0	1214.5609929161835	1.61658068157144	393.89121874158286	0.5242692121450467	1297.5608391608391	1297.0	1229.0	1270.0	1326.0	1366.0	2076.0	1310.4389671361505	1313.0	757.0	870.85	1184.25	1447.75	1689.0	1674741.0	0.284323786077741	110347.0	111625.0	114.56049704705896	113.0	109.0	111.0	116.0	123.0	2530.6966121966425	3.368357190833731	2560.0062469885925	3.407368314741817	112.5872127872128	112.0	108.0
Position_4	4	9	9.0	0.15	0.0025	0.1540656079346703	39795.00000000013	1071.0000000001237	1266.3789093553685	1269.0	1189.0	1239.0	1299.0	1342.0	796.5186610222602	1.060166337820628	21.436649980021016	0.0285321811234079	1297.5608391608391	1297.0	1229.0	1270.0	1326.0	1366.0	1877.0	1297.774403470716	1314.0	704.0	926.0	1175.0	1437.0	1595.9	1794822.0	0.29261659840566	138482.99999999997	139865.99999999997	114.56049704705896	113.0	109.0	111.0	116.0	123.0	2771.812884391137	3.689282949124603	2799.4943847855025	3.726127026149504	112.5872127872128	112.0	108.0
Position_4	5	9	9.0	0.15	0.0025	0.2074984154802633	142165.99999999988	97421.99999999988	1266.3789093553685	1269.0	1189.0	1239.0	1299.0	1342.0	2353.857615668363	3.132984486454591	1613.0264383442116	2.146938189436145	1297.5608391608391	1297.0	1229.0	1270.0	1326.0	1366.0	2307.0	1357.964956195244	1333.0	724.0	936.85	1199.0	1481.0	1952.3	2170028.0	0.2796437475151639	147586.0	149184.0	114.56049704705896	113.0	109.0	111.0	116.0	123.0	2443.597133393577	3.252427784546851	2470.0553897265827	3.2876437237260814	112.5872127872128	112.0	108.0
Position_4	7	9	9.0	0.15	0.0025	0.2035949630683046	51641.99999999988	10089.999999999887	1266.3789093553685	1269.0	1189.0	1239.0	1299.0	1342.0	933.0190154348386	1.24184830954377	182.2966164311498	0.2426367964698603	1297.5608391608391	1297.0	1229.0	1270.0	1326.0	1366.0	2280.0	1303.799191374663	1284.0	592.0	871.3	1173.75	1433.0	1779.5499999999995	1934838.0	0.2960341110238398	142269.0	143753.0	114.56049704705896	113.0	109.0	111.0	116.0	123.0	2570.382291679241	3.421178830225069	2597.1938059293725	3.4568649556919944	112.5872127872128	112.0	108.0
Position_4	8	9	9.0	0.15	0.0025	0.2171672710617868	168892.00000000006	126220.00000000006	1266.3789093553685	1269.0	1189.0	1239.0	1299.0	1342.0	2986.6006309306053	3.9751654397686353	2232.010584492226	2.9708060879591525	1297.5608391608391	1297.0	1229.0	1270.0	1326.0	1366.0	2274.0	1379.821522309711	1333.0	682.0	942.15	1187.0	1513.5	2016.85	2102848.0	0.2880506097250028	146210.00000000003	147734.00000000003	114.56049704705896	113.0	109.0	111.0	116.0	123.0	2585.5036250880075	3.441305324992137	2612.453269603664	3.4771753018424763	112.5872127872128	112.0	108.0
Position_4	10	9	9.0	0.15	0.0025	0.1944227119603029	132393.99999999988	92941.99999999988	1266.3789093553685	1269.0	1189.0	1239.0	1299.0	1342.0	2607.825682686668	3.471015983655956	1830.7214420613032	2.4366902393835947	1297.5608391608391	1297.0	1229.0	1270.0	1326.0	1366.0	2294.0	1362.9630943931866	1322.0	717.0	952.4	1215.0	1462.0	1911.2	1920415.0	0.238946104078573	165514.99999999997	166923.99999999997	114.56049704705896	113.0	109.0	111.0	116.0	123.0	3260.225296236115	4.339359869290269	3287.979019115592	4.376300074442853	112.5872127872128	112.0	108.0
Position_4	12	9	9.0	0.15	0.0025	0.1899730241779056	94037.99999999996	65057.99999999995	1266.3789093553685	1269.0	1189.0	1239.0	1299.0	1342.0	3153.9643964368192	4.197926611657406	2181.996806646106	2.904237749645967	1297.5608391608391	1297.0	1229.0	1270.0	1326.0	1366.0	2181.0	1359.8579710144927	1349.0	740.0	889.4	1218.0	1507.5	1835.7	1407453.0	0.2522213386297766	98139.0	99174.0	114.56049704705896	113.0	109.0	111.0	116.0	123.0	3291.5088783461283	4.380998317078697	3326.222006552939	4.427201490721962	112.5872127872128	112.0	108.0
Position_4	13	9	9.0	0.15	0.0025	0.1702057560052734	105119.00000000006	79611.00000000006	1266.3789093553685	1269.0	1189.0	1239.0	1299.0	1342.0	4183.58350173195	5.568349640805225	3168.402155237229	4.217143268620752	1297.5608391608391	1297.0	1229.0	1270.0	1326.0	1366.0	2023.0	1384.3885839736554	1393.0	876.0	970.0	1228.5	1543.5	1754.0	1261178.0	0.3351365547583892	111311.0	112222.0	114.56049704705896	113.0	109.0	111.0	116.0	123.0	4430.016107090867	5.896351438537944	4466.272583751393	5.944608808973104	112.5872127872128	112.0	108.0
Position_4	14	9	9.0	0.15	0.0025	0.1730795654350661	24284.99999999996	12608.99999999996	1266.3789093553685	1269.0	1189.0	1239.0	1299.0	1342.0	2989.767089789581	3.979379996509933	1552.315142481234	2.0661314546425227	1297.5608391608391	1297.0	1229.0	1270.0	1326.0	1366.0	1938.0	1327.2374100719423	1336.0	877.0	962.6	1155.0	1482.0	1724.8	553458.0	0.3274136940458137	24975.000000000004	25392.000000000004	114.56049704705896	113.0	109.0	111.0	116.0	123.0	3074.714147312948	4.092444530073533	3126.051716859674	4.160774835140226	112.5872127872128	112.0	108.0
Position_4	16	9	9.0	0.15	0.0025	0.1986796730611716	69773.99999999996	45497.99999999996	1266.3789093553685	1269.0	1189.0	1239.0	1299.0	1342.0	2981.834745073853	3.9688220456932974	1944.384974795341	2.5879764014525986	1297.5608391608391	1297.0	1229.0	1270.0	1326.0	1366.0	2160.0	1349.477508650519	1311.0	722.0	976.6	1160.0	1502.5	1878.4	1169997.0	0.3027411447697947	65167.00000000001	66034.00000000001	114.56049704705896	113.0	109.0	111.0	116.0	123.0	2784.9517704621767	3.706770806485157	2822.003547972124	3.7560867223508967	112.5872127872128	112.0	108.0
Position_4	17	9	9.0	0.15	0.0025	0.2036077067248987	110301.99999999996	84709.99999999997	1266.3789093553685	1269.0	1189.0	1239.0	1299.0	1342.0	4210.000528509727	5.603510703446446	3233.206512756423	4.303397868478799	1297.5608391608391	1297.0	1229.0	1270.0	1326.0	1366.0	2474.0	1389.6805251641138	1346.0	745.0	958.65	1219.25	1535.0	1952.7	1270168.0	0.2296614880561944	115149.0	116063.0	114.56049704705896	113.0	109.0	111.0	116.0	123.0	4395.000551734027	5.84974573435799	4429.886052296645	5.896178335606834	112.5872127872128	112.0	108.0
Position_4	19	9	9.0	0.15	0.0025	0.1450505332704001	26630.99999999997	11174.999999999973	1266.3789093553685	1269.0	1189.0	1239.0	1299.0	1342.0	2190.0979631862056	2.91502038900084	919.0171130864712	1.223211777518093	1297.5608391608391	1297.0	1229.0	1270.0	1326.0	1366.0	1906.0	1317.2445652173913	1314.5	839.0	1032.55	1190.0	1427.5	1682.3999999999992	727119.0	0.1993018305080463	24654.000000000004	25206.000000000004	114.56049704705896	113.0	109.0	111.0	116.0	123.0	2027.512116871044	2.69861862755536	2072.9078615174635	2.759040363679744	112.5872127872128	112.0	108.0
Position_4	1	10	10.0	0.1666666666666666	0.0027777777777777	0.1867773652606451	216455.99999999988	167677.99999999988	1266.9717897018425	1270.0	1190.0	1240.0	1299.0	1342.0	3598.6280119263606	4.789773883873986	2787.683167866856	3.710406296430785	1299.0334665334665	1299.0	1231.0	1271.0	1326.0	1368.0	2394.0	1398.6896551724135	1327.0	848.0	1059.05	1240.0	1500.75	1969.95	2352596.0	0.1945653956762024	151173.0	152855.0	114.6553948131159	113.0	109.0	111.0	116.0	124.0	2513.2839581575195	3.3451809483076578	2541.247573469916	3.3824005202884577	112.73906093906092	112.0	108.0
Position_4	2	10	10.0	0.1666666666666666	0.0027777777777777	0.1916786924830948	142986.00000000003	75735.00000000004	1266.9717897018425	1270.0	1190.0	1240.0	1299.0	1342.0	1396.363730114716	1.8585601247826868	739.6081231745628	0.9844184119453432	1299.0334665334665	1299.0	1231.0	1271.0	1326.0	1368.0	2495.0	1331.6584734799485	1275.0	693.0	1017.0	1172.0	1438.0	1862.1	3088116.0	0.2162270863111305	204451.0	206770.0	114.6553948131159	113.0	109.0	111.0	116.0	124.0	1996.614780367894	2.657494272669667	2019.261525434796	2.687637090353713	112.73906093906092	112.0	108.0
Position_4	3	10	10.0	0.1666666666666666	0.0027777777777777	0.2130243561759494	106503.99999999984	63380.999999999854	1266.9717897018425	1270.0	1190.0	1240.0	1299.0	1342.0	1857.1300423486807	2.471840086366095	1105.1862767041769	1.4710029342932596	1299.0334665334665	1299.0	1231.0	1271.0	1326.0	1368.0	2169.0	1341.6234028244787	1341.0	694.0	850.3	1183.5	1487.5	1866.7	1994994.0	0.2838260633697455	100897.0	102384.0	114.6553948131159	113.0	109.0	111.0	116.0	124.0	1759.3597412571842	2.341707815613312	1785.288836624236	2.376219441546858	112.73906093906092	112.0	108.0
Position_4	4	10	10.0	0.1666666666666666	0.0027777777777777	0.1778155023068466	16618.00000000013	-25083.99999999987	1266.9717897018425	1270.0	1190.0	1240.0	1299.0	1342.0	327.2939314051113	0.4356282227002032	-494.0330349840959	-0.6575579695638316	1299.0334665334665	1299.0	1231.0	1271.0	1326.0	1368.0	1988.0	1281.556328233658	1305.0	685.0	788.7	1189.75	1406.0	1618.15	1842878.0	0.2311693244669169	136927.0	138365.0	114.6553948131159	113.0	109.0	111.0	116.0	124.0	2696.79721660292	3.589437095298486	2725.118836133582	3.627133170893798	112.73906093906092	112.0	108.0
Position_4	5	10	10.0	0.1666666666666666	0.0027777777777777	0.2086438420350597	144630.9999999999	100521.99999999993	1266.9717897018425	1270.0	1190.0	1240.0	1299.0	1342.0	2531.5502146082904	3.369493335643634	1759.4878737812398	2.34187836000283	1299.0334665334665	1299.0	1231.0	1271.0	1326.0	1368.0	2303.0	1365.0894148586456	1318.0	710.0	937.0	1210.0	1503.0	1969.0	2076301.0	0.2720440226856691	123934.0	125455.0	114.6553948131159	113.0	109.0	111.0	116.0	124.0	2169.280059581031	2.887311759302352	2195.9028989198946	2.92274675846238	112.73906093906092	112.0	108.0
Position_4	7	10	10.0	0.1666666666666666	0.0027777777777777	0.2075250176562409	29231.00000000011	-14935.99999999989	1266.9717897018425	1270.0	1190.0	1240.0	1299.0	1342.0	510.389165697225	0.6793279795430064	-260.7906872448315	-0.3471124047228706	1299.0334665334665	1299.0	1231.0	1271.0	1326.0	1368.0	2180.0	1289.193040052528	1288.0	631.0	838.1	1156.5	1429.5	1760.0	1963441.0	0.2414349560446752	134257.0	135780.0	114.6553948131159	113.0	109.0	111.0	116.0	124.0	2344.200274332458	3.120130565136501	2370.792683054598	3.1555250611456693	112.73906093906092	112.0	108.0
Position_4	8	10	10.0	0.1666666666666666	0.0027777777777777	0.2037867444294112	191893.9999999999	149002.9999999999	1266.9717897018425	1270.0	1190.0	1240.0	1299.0	1342.0	3575.605572928987	4.759131017568482	2776.407585349921	3.695398496100745	1299.0334665334665	1299.0	1231.0	1271.0	1326.0	1368.0	2295.0	1399.7457741717376	1317.0	742.0	1047.9	1216.0	1552.0	1995.3	2070224.0	0.2074749397997131	125947.0	127426.0	114.6553948131159	113.0	109.0	111.0	116.0	124.0	2346.7997701527265	3.12359049407328	2374.3583214485566	3.1602709258480286	112.73906093906092	112.0	108.0
Position_4	10	10	10.0	0.1666666666666666	0.0027777777777777	0.2117844848841541	97058.00000000006	51586.00000000006	1266.9717897018425	1270.0	1190.0	1240.0	1299.0	1342.0	1717.2145159085728	2.2856125206743103	912.6937297045034	1.2147953542366938	1299.0334665334665	1299.0	1231.0	1271.0	1326.0	1368.0	2322.0	1331.8992346938776	1292.0	625.0	905.0	1179.0	1442.25	1921.65	2088418.0	0.2367904984510588	168753.99999999997	170321.99999999997	114.6553948131159	113.0	109.0	111.0	116.0	124.0	2985.70770485313	3.973976955159516	3013.4498009291324	4.010901685036675	112.73906093906092	112.0	108.0
Position_4	12	10	10.0	0.1666666666666666	0.0027777777777777	0.2103717937668142	76749.99999999994	44037.99999999995	1266.9717897018425	1270.0	1190.0	1240.0	1299.0	1342.0	2297.6706611153045	3.05819964994447	1318.368997709391	1.7547491359511989	1299.0334665334665	1299.0	1231.0	1271.0	1326.0	1368.0	2207.0	1338.040780141844	1305.0	741.0	874.0	1200.25	1511.75	1851.6	1509310.0	0.2192685140720166	107966.0	109094.0	114.6553948131159	113.0	109.0	111.0	116.0	124.0	3232.186457302608	4.30204017466977	3265.955480178673	4.346986744117814	112.73906093906092	112.0	108.0
Position_4	13	10	10.0	0.1666666666666666	0.0027777777777777	0.1707992046405678	76716.00000000013	40060.00000000013	1266.9717897018425	1270.0	1190.0	1240.0	1299.0	1342.0	1800.268792176335	2.396157762386702	940.074662581262	1.2512393758956597	1299.0334665334665	1299.0	1231.0	1271.0	1326.0	1368.0	1942.0	1330.6930379746836	1345.0	755.0	942.0	1207.5	1473.0	1707.85	1681996.0	0.282688902132928	135750.99999999997	137014.99999999997	114.6553948131159	113.0	109.0	111.0	116.0	124.0	3185.623452822477	4.240064815706718	3215.285319360238	4.279544760068477	112.73906093906092	112.0	108.0
Position_4	14	10	10.0	0.1666666666666666	0.0027777777777777	0.1776571804342725	45164.00000000007	25357.00000000008	1266.9717897018425	1270.0	1190.0	1240.0	1299.0	1342.0	2616.85449360716	3.48303333099113	1469.2139623239048	1.9555237838531168	1299.0334665334665	1299.0	1231.0	1271.0	1326.0	1368.0	2036.0	1336.1259150805272	1341.0	836.0	949.1	1185.5	1481.0	1768.2999999999995	912574.0	0.2582699190079678	49641.99999999999	50324.99999999999	114.6553948131159	113.0	109.0	111.0	116.0	124.0	2876.315002472022	3.828375268290261	2915.888813895582	3.88104801129502	112.73906093906092	112.0	108.0
Position_4	16	10	10.0	0.1666666666666666	0.0027777777777777	0.209883994549656	99497.0	68293.00000000001	1266.9717897018425	1270.0	1190.0	1240.0	1299.0	1342.0	3128.5462124013898	4.16409500870625	2147.3793831324374	2.8581619589492737	1299.0334665334665	1299.0	1231.0	1271.0	1326.0	1368.0	2134.0	1362.4693308550186	1319.0	703.0	915.75	1182.75	1526.25	1925.25	1466017.0	0.2888104135691307	90114.0	91190.0	114.6553948131159	113.0	109.0	111.0	116.0	124.0	2833.510692627304	3.77140273188694	2867.344031567612	3.8164349060164913	112.73906093906092	112.0	108.0
Position_4	17	10	10.0	0.1666666666666666	0.0027777777777777	0.2173679487426183	52994.0000000001	21384.000000000106	1266.9717897018425	1270.0	1190.0	1240.0	1299.0	1342.0	1605.1704050693709	2.1364818091473325	647.7141552251865	0.8621075406047232	1299.0334665334665	1299.0	1231.0	1271.0	1326.0	1368.0	2366.0	1318.6183486238533	1302.0	678.0	838.45	1163.25	1467.0	1842.4	1437294.0	0.1874770851624298	126695.0	127785.0	114.6553948131159	113.0	109.0	111.0	116.0	124.0	3837.548863461213	5.107777537266876	3870.564596214461	5.151721477561448	112.73906093906092	112.0	108.0
Position_4	19	10	10.0	0.1666666666666666	0.0027777777777777	0.1943435157939185	11388.999999999998	-15668.000000000002	1266.9717897018425	1270.0	1190.0	1240.0	1299.0	1342.0	407.64845851058107	0.5425800982775834	-560.807449990674	-0.746434715937587	1299.0334665334665	1299.0	1231.0	1271.0	1326.0	1368.0	2019.0	1282.2068595927117	1269.0	745.0	876.2	1113.0	1440.0	1732.6	1196299.0	0.2156138784331617	40101.99999999999	41034.99999999999	114.6553948131159	113.0	109.0	111.0	116.0	124.0	1435.3778631303294	1.9104879358264684	1468.772894457959	1.9549367225235432	112.73906093906092	112.0	108.0
Position_4	1	11	11.0	0.1833333333333333	0.0030555555555555	0.1904958087082988	220180.0	171343.99999999994	1270.9459135252805	1274.0	1193.0	1243.0	1304.0	1347.0	3542.8054757850546	4.715474088269907	2757.00999837821	3.669580307841398	1303.0932067932067	1303.0	1236.0	1275.0	1330.0	1372.0	2448.0	1404.748218527316	1341.0	909.0	1071.15	1226.75	1511.0	1969.4	2365596.0	0.1929925169730151	142474.99999999997	144158.99999999997	114.7466469012089	113.0	109.0	111.0	116.0	124.0	2292.4934606343704	3.051308796104347	2319.5898564070203	3.087374098877744	112.6131868131868	112.0	108.0
Position_4	2	11	11.0	0.1833333333333333	0.0030555555555555	0.1877541551410448	176356.99999999994	107597.99999999993	1270.9459135252805	1274.0	1193.0	1243.0	1304.0	1347.0	1666.7723388766844	2.2184739830448668	1016.922323006478	1.353523611921622	1303.0932067932067	1303.0	1236.0	1275.0	1330.0	1372.0	2621.0	1348.3808519611978	1294.0	728.0	1034.5	1223.0	1412.5	1926.0	3197011.0	0.2370674456397589	206162.00000000003	208533.00000000003	114.7466469012089	113.0	109.0	111.0	116.0	124.0	1948.4631680483064	2.593404476672296	1970.87178928521	2.6232303515386146	112.6131868131868	112.0	108.0
Position_4	3	11	11.0	0.1833333333333333	0.0030555555555555	0.2059450374937365	74371.00000000007	30146.000000000065	1270.9459135252805	1274.0	1193.0	1243.0	1304.0	1347.0	1265.6177083054563	1.6845371697545628	513.0132905914448	0.682820689777213	1303.0932067932067	1303.0	1236.0	1275.0	1330.0	1372.0	2161.0	1322.767868852459	1330.0	708.0	838.4	1177.0	1470.0	1830.8	2017221.0	0.266129600132011	93280.0	94805.0	114.7466469012089	113.0	109.0	111.0	116.0	124.0	1587.4039589454612	2.112834669356409	1613.355835418358	2.1473766169418345	112.6131868131868	112.0	108.0
Position_4	4	11	11.0	0.1833333333333333	0.0030555555555555	0.1654416646390419	47004.00000000007	6549.00000000007	1270.9459135252805	1274.0	1193.0	1243.0	1304.0	1347.0	966.5394956194152	1.2864640686694415	134.66656362887434	0.1792411961900317	1303.0932067932067	1303.0	1236.0	1275.0	1330.0	1372.0	2092.0	1307.694623655914	1327.0	646.0	841.2	1210.0	1436.0	1594.3	1824234.0	0.2054009684513142	136812.0	138207.0	114.7466469012089	113.0	109.0	111.0	116.0	124.0	2813.254222506239	3.744441370155804	2841.939496023154	3.7826214692068176	112.6131868131868	112.0	108.0
Position_4	5	11	11.0	0.1833333333333333	0.0030555555555555	0.1943718943606653	120659.99999999984	78986.99999999985	1270.9459135252805	1274.0	1193.0	1243.0	1304.0	1347.0	2264.4877110303346	3.014033143381375	1482.3892825389769	1.973060135059378	1303.0932067932067	1303.0	1236.0	1275.0	1330.0	1372.0	2221.0	1357.9665970772442	1327.0	715.0	960.0	1218.0	1467.0	1894.0	1951398.0	0.2256535259649859	110639.0	112076.0	114.7466469012089	113.0	109.0	111.0	116.0	124.0	2076.418497104969	2.763713019646713	2103.387408432257	2.799608640623334	112.6131868131868	112.0	108.0
Position_4	7	11	11.0	0.1833333333333333	0.0030555555555555	0.2093793107464064	43340.99999999994	-3581.00000000006	1270.9459135252805	1274.0	1193.0	1243.0	1304.0	1347.0	705.5754025106031	0.9391208607416128	-58.29735161603367	-0.0775937750009408	1303.0932067932067	1303.0	1236.0	1275.0	1330.0	1372.0	2300.0	1300.7867737948084	1289.5	677.0	856.0	1144.0	1449.5	1783.15	2104673.0	0.2335802213053615	134586.0	136204.0	114.7466469012089	113.0	109.0	111.0	116.0	124.0	2191.01015487165	2.9162345161341654	2217.35059466912	2.951293641504598	112.6131868131868	112.0	108.0
Position_4	8	11	11.0	0.1833333333333333	0.0030555555555555	0.215095654970105	190934.0	146592.99999999997	1270.9459135252805	1274.0	1193.0	1243.0	1304.0	1347.0	3428.778330636657	4.56370395807739	2632.5060063845067	3.503865494497778	1303.0932067932067	1303.0	1236.0	1275.0	1330.0	1372.0	2636.0	1398.8750817527796	1337.0	672.0	1024.4	1190.0	1563.0	1991.8	2138880.0	0.2465217567802268	123049.0	124578.0	114.7466469012089	113.0	109.0	111.0	116.0	124.0	2209.70463514361	2.941116869376145	2237.1623014971324	2.977663023292683	112.6131868131868	112.0	108.0
Position_4	10	11	11.0	0.1833333333333333	0.0030555555555555	0.1938697245714746	114247.00000000012	74662.00000000012	1270.9459135252805	1274.0	1193.0	1243.0	1304.0	1347.0	2420.513151520543	3.2217030046738424	1581.8389359792982	2.105427623788445	1303.0932067932067	1303.0	1236.0	1275.0	1330.0	1372.0	2338.0	1357.697435897436	1310.0	662.0	954.2	1222.0	1470.0	1911.8	1853257.0	0.1932433165853761	135419.00000000003	136784.00000000003	114.7466469012089	113.0	109.0	111.0	116.0	124.0	2869.077266499428	3.818741841710738	2897.9970670353327	3.857234096224028	112.6131868131868	112.0	108.0
Position_4	12	11	11.0	0.1833333333333333	0.0030555555555555	0.2107258081835676	50376.00000000003	14938.000000000027	1270.9459135252805	1274.0	1193.0	1243.0	1304.0	1347.0	1269.922415730097	1.6902667353367595	376.5702129223483	0.5012149533996456	1303.0932067932067	1303.0	1236.0	1275.0	1330.0	1372.0	2243.0	1315.2242225859247	1304.5	686.0	854.15	1156.25	1484.75	1812.95	1607204.0	0.2027482649577467	102617.0	103839.0	114.7466469012089	113.0	109.0	111.0	116.0	124.0	2586.859388100987	3.4431098455624136	2617.664636473668	3.484111631146452	112.6131868131868	112.0	108.0
Position_4	13	11	11.0	0.1833333333333333	0.0030555555555555	0.1657705697944844	86607.00000000001	48356.000000000015	1270.9459135252805	1274.0	1193.0	1243.0	1304.0	1347.0	1949.445380496487	2.594711801440824	1088.4499038101785	1.4487268219713474	1303.0932067932067	1303.0	1236.0	1275.0	1330.0	1372.0	1979.0	1339.661106899166	1345.0	709.0	941.9	1232.0	1479.5	1697.0	1767013.0	0.2747412522473738	129409.0	130728.0	114.7466469012089	113.0	109.0	111.0	116.0	124.0	2912.879758503005	3.8770429585675	2942.569257699085	3.9165596819974815	112.6131868131868	112.0	108.0
Position_4	14	11	11.0	0.1833333333333333	0.0030555555555555	0.1907455122033557	38646.99999999991	10835.999999999916	1270.9459135252805	1274.0	1193.0	1243.0	1304.0	1347.0	1340.6470212203496	1.7844011852442854	375.8959588569263	0.5003175212385689	1303.0932067932067	1303.0	1236.0	1275.0	1330.0	1372.0	2036.0	1314.2992700729926	1312.0	820.0	916.9	1135.5	1474.0	1762.5999999999997	1260413.0	0.3478200382979144	64728.99999999999	65687.99999999999	114.7466469012089	113.0	109.0	111.0	116.0	124.0	2245.419852422496	2.9886538235743414	2278.6871304350275	3.032932570609021	112.6131868131868	112.0	108.0
Position_4	16	11	11.0	0.1833333333333333	0.0030555555555555	0.2220547259072624	123823.0	88820.0	1270.9459135252805	1274.0	1193.0	1243.0	1304.0	1347.0	3234.6911596300065	4.305373933467539	2320.290001036457	3.088305991379524	1303.0932067932067	1303.0	1236.0	1275.0	1330.0	1372.0	2220.0	1376.5874067937034	1335.0	692.0	909.0	1178.0	1538.0	1992.7	1661541.0	0.2489137677283576	94408.0	95615.0	114.7466469012089	113.0	109.0	111.0	116.0	124.0	2466.2681650287072	3.2826029276532096	2497.799239462968	3.32457078772521	112.6131868131868	112.0	108.0
Position_4	17	11	11.0	0.1833333333333333	0.0030555555555555	0.2019522504266108	63418.00000000006	28676.00000000005	1270.9459135252805	1274.0	1193.0	1243.0	1304.0	1347.0	1709.116933470547	2.2748346384492986	772.8190290485581	1.028622127663631	1303.0932067932067	1303.0	1236.0	1275.0	1330.0	1372.0	2273.0	1326.9365609348915	1306.0	686.0	880.7	1193.0	1459.75	1830.7499999999995	1589670.0	0.186130107510699	133943.0	135141.0	114.7466469012089	113.0	109.0	111.0	116.0	124.0	3609.767722410756	4.804600838528716	3642.0538570459967	4.847573683728221	112.6131868131868	112.0	108.0
Position_4	19	11	11.0	0.1833333333333333	0.0030555555555555	0.2062202290966312	20024.99999999998	-13470.000000000016	1270.9459135252805	1274.0	1193.0	1243.0	1304.0	1347.0	512.6372031026831	0.6823201173296712	-344.83011864135614	-0.458968887911645	1303.0932067932067	1303.0	1236.0	1275.0	1330.0	1372.0	2080.0	1291.3376623376623	1282.0	767.0	872.7	1100.0	1445.5	1798.4999999999998	1491495.0	0.1848407326870335	45999.00000000001	47154.00000000001	114.7466469012089	113.0	109.0	111.0	116.0	124.0	1177.5679753068837	1.5673429751334622	1207.1358139877127	1.6066977684176456	112.6131868131868	112.0	108.0
Position_4	1	12	12.0	0.2	0.0033333333333333	0.1759979937745009	226418.0000000002	170970.0000000002	1272.9914967068833	1276.0	1195.0	1246.0	1306.0	1349.0	3066.057081727318	4.080921975779059	2315.203646631097	3.0815360536659897	1305.138061938062	1305.0	1237.0	1277.0	1333.0	1374.0	2313.0	1394.4194560669457	1360.0	756.0	1025.0	1265.0	1473.25	1933.45	2666130.0	0.2004768725888089	149990.00000000003	151902.00000000003	114.65100091906852	113.0	109.0	111.0	116.0	124.0	2031.1013333227927	2.703395874652637	2056.992831084732	2.737857458173777	112.63056943056944	112.0	108.0
Position_4	2	12	12.0	0.2	0.0033333333333333	0.1842286066998917	112520.00000000016	42311.00000000016	1272.9914967068833	1276.0	1195.0	1246.0	1306.0	1349.0	1038.27700523905	1.3819466939731757	390.4242656298396	0.5196546975533164	1305.138061938062	1305.0	1237.0	1277.0	1333.0	1374.0	2640.0	1322.4766625361422	1278.0	662.0	987.0	1202.0	1400.0	1778.0	3201716.0	0.2137893566797048	204515.0	206936.0	114.65100091906852	113.0	109.0	111.0	116.0	124.0	1887.159809158052	2.511809705989367	1909.499558799749	2.541543912762465	112.63056943056944	112.0	108.0
Position_4	3	12	12.0	0.2	0.0033333333333333	0.2243121520542993	59032.99999999982	12371.99999999982	1272.9914967068833	1276.0	1195.0	1246.0	1306.0	1349.0	917.1149463484894	1.2206799935898391	192.20683543481408	0.2558272979637375	1305.138061938062	1305.0	1237.0	1277.0	1333.0	1374.0	2273.0	1312.6892479801118	1296.0	651.0	819.0	1155.0	1485.0	1868.4	2112117.0	0.2544102936358775	88779.00000000001	90388.0	114.65100091906852	113.0	109.0	111.0	116.0	124.0	1379.2378469986754	1.8357655743552368	1404.2346784094918	1.8690363569630333	112.63056943056944	112.0	108.0
Position_4	4	12	12.0	0.2	0.0033333333333333	0.1763610346593196	46973.99999999991	5155.999999999907	1272.9914967068833	1276.0	1195.0	1246.0	1306.0	1349.0	871.2567209746087	1.159642695617204	95.63161862615512	0.1272856843914124	1305.138061938062	1305.0	1237.0	1277.0	1333.0	1374.0	2052.0	1308.5755894590843	1296.5	620.0	833.1	1200.0	1446.0	1669.95	1886966.0	0.1711387749031021	116886.0	118328.0	114.65100091906852	113.0	109.0	111.0	116.0	124.0	2167.959149483508	2.8855536279625493	2194.7048426679376	2.9211521455910248	112.63056943056944	112.0	108.0
Position_4	5	12	12.0	0.2	0.0033333333333333	0.218290309256673	181765.0000000001	135626.00000000012	1272.9914967068833	1276.0	1195.0	1246.0	1306.0	1349.0	3078.799709204001	4.097882412950525	2297.2810461887707	3.0576810724772536	1305.138061938062	1305.0	1237.0	1277.0	1333.0	1374.0	2329.0	1390.2457573852923	1334.0	750.0	945.5	1208.0	1526.5	2043.0	2211881.0	0.1859907828994858	104130.0	105721.0	114.65100091906852	113.0	109.0	111.0	116.0	124.0	1763.7906842319064	2.347605400712667	1790.7396036462246	2.383474412453125	112.63056943056944	112.0	108.0
Position_4	7	12	12.0	0.2	0.0033333333333333	0.2061923865815461	49114.00000000016	17.000000000162117	1272.9914967068833	1276.0	1195.0	1246.0	1306.0	1349.0	711.6017986213297	0.9471419939649895	0.2463092107480133	0.0003278375595056	1305.138061938062	1305.0	1237.0	1277.0	1333.0	1374.0	2156.0	1305.010041346722	1291.0	709.0	850.6	1163.0	1444.0	1820.4	2209382.0	0.2465380819356242	132312.0	134005.0	114.65100091906852	113.0	109.0	111.0	116.0	124.0	1917.0390760106093	2.551579010170121	1941.568575645457	2.584227774184103	112.63056943056944	112.0	108.0
Position_4	8	12	12.0	0.2	0.0033333333333333	0.2142846183509102	186645.99999999988	137577.99999999988	1272.9914967068833	1276.0	1195.0	1246.0	1306.0	1349.0	2849.927026540844	3.793252872325863	2100.700044241163	2.796031758884988	1305.138061938062	1305.0	1237.0	1277.0	1333.0	1374.0	2302.0	1386.3108747044917	1323.0	618.0	1009.1	1193.0	1531.0	1998.45	2345638.0	0.2338607033505055	128017.0	129709.0	114.65100091906852	113.0	109.0	111.0	116.0	124.0	1954.711636770568	2.6017211885416263	1980.547049953316	2.636108123487863	112.63056943056944	112.0	108.0
Position_4	10	12	12.0	0.2	0.0033333333333333	0.2101373179402426	120594.00000000004	77703.00000000004	1272.9914967068833	1276.0	1195.0	1246.0	1306.0	1349.0	2293.794012959053	3.053039831248499	1477.973001881995	1.967182065504936	1305.138061938062	1305.0	1237.0	1277.0	1333.0	1374.0	2313.0	1357.5375253549696	1316.0	610.0	940.9	1201.0	1467.5	1992.0	2007798.0	0.1981990972618109	121476.0	122955.0	114.65100091906852	113.0	109.0	111.0	116.0	124.0	2310.5703560559714	3.075369143910497	2338.7021150586284	3.1128125151430344	112.63056943056944	112.0	108.0
Position_4	12	12	12.0	0.2	0.0033333333333333	0.1931245653296439	11754.999999999924	-24292.00000000008	1272.9914967068833	1276.0	1195.0	1246.0	1306.0	1349.0	291.9556415157493	0.3885929588574622	-603.3335979328499	-0.8030370188486231	1305.138061938062	1305.0	1237.0	1277.0	1333.0	1374.0	2027.0	1285.4569589702332	1286.0	680.0	853.1	1152.0	1436.5	1703.7999999999995	1597823.0	0.2105314831791262	103586.0	104829.0	114.65100091906852	113.0	109.0	111.0	116.0	124.0	2572.736459553433	3.42431222766562	2603.60850229304	3.465402916552036	112.63056943056944	112.0	108.0
Position_4	13	12	12.0	0.2	0.0033333333333333	0.2260914639922047	103154.99999999984	58755.99999999985	1272.9914967068833	1276.0	1195.0	1246.0	1306.0	1349.0	1870.5914736163	2.489757251383295	1065.4691738044614	1.418139470333738	1305.138061938062	1305.0	1237.0	1277.0	1333.0	1374.0	2433.0	1343.3775310254734	1313.0	672.0	878.0	1153.0	1501.5	1941.0	2056711.0	0.2914346663288546	128784.0	130315.0	114.65100091906852	113.0	109.0	111.0	116.0	124.0	2335.3424685008185	3.108340825574589	2363.1053064253647	3.1452931628521603	112.63056943056944	112.0	108.0
Position_4	14	12	12.0	0.2	0.0033333333333333	0.2036902617142175	44378.99999999988	12826.999999999884	1272.9914967068833	1276.0	1195.0	1246.0	1306.0	1349.0	1271.249102618188	1.692032555584808	367.43307058030587	0.489053416942387	1305.138061938062	1305.0	1237.0	1277.0	1333.0	1374.0	2159.0	1316.7895220588234	1326.0	808.0	893.7	1131.75	1463.25	1813.0	1432667.0	0.2800481312668254	70026.00000000001	71114.00000000001	114.65100091906852	113.0	109.0	111.0	116.0	124.0	2005.9147267838728	2.6698725013493343	2037.0807968541449	2.711354540612866	112.63056943056944	112.0	108.0
Position_4	16	12	12.0	0.2	0.0033333333333333	0.2251365434156637	128238.9999999999	88015.9999999999	1272.9914967068833	1276.0	1195.0	1246.0	1306.0	1349.0	2875.15197133378	3.826827273845261	1973.3417751925224	2.626517902781248	1305.138061938062	1305.0	1237.0	1277.0	1333.0	1374.0	2132.0	1368.457822638789	1332.0	731.0	889.3	1170.5	1523.5	1992.7	1898051.0	0.2046850610749407	102137.0	103524.0	114.65100091906852	113.0	109.0	111.0	116.0	124.0	2289.9382940924256	3.0479078694370183	2321.035197407641	3.0892978477495703	112.63056943056944	112.0	108.0
Position_4	17	12	12.0	0.2	0.0033333333333333	0.1892715247754059	73159.00000000013	36735.00000000013	1272.9914967068833	1276.0	1195.0	1246.0	1306.0	1349.0	1796.0749488941876	2.3905757569781634	901.8550451431552	1.2003690650855396	1305.138061938062	1305.0	1237.0	1277.0	1333.0	1374.0	2207.0	1334.2476114649685	1308.5	712.0	914.75	1200.75	1477.25	1763.25	1675815.0	0.2355466575134706	120431.0	121687.0	114.65100091906852	113.0	109.0	111.0	116.0	124.0	2956.6164404963915	3.935256482300697	2987.451609591255	3.97629809236596	112.63056943056944	112.0	108.0
Position_4	19	12	12.0	0.2	0.0033333333333333	0.2229289455935677	36553.0	129.00000000000182	1272.9914967068833	1276.0	1195.0	1246.0	1306.0	1349.0	828.3837154450833	1.102578725257406	2.9234672747084307	0.0038911349426369	1305.138061938062	1305.0	1237.0	1277.0	1333.0	1374.0	2149.0	1305.1027070063694	1288.0	763.0	859.0	1096.75	1467.0	1871.25	1639209.0	0.2314663537517097	51150.99999999999	52406.99999999999	114.65100091906852	113.0	109.0	111.0	116.0	124.0	1159.2114307644094	1.5429104143474288	1187.675577253043	1.5807961933238002	112.63056943056944	112.0	108.0
Position_4	21	12	12.0	0.2	0.0033333333333333	0.1167929185449201	6334.00000000001	-5294.99999999999	1272.9914967068833	1276.0	1195.0	1246.0	1306.0	1349.0	818.1935715804314	1.089015643773554	-683.9808906723033	-0.9103785654848358	1305.138061938062	1305.0	1237.0	1277.0	1333.0	1374.0	1662.0	1291.7955112219452	1289.0	853.0	1032.0	1194.0	1395.0	1553.0	518010.0	0.2327354537512509	24634.0	25035.0	114.65100091906852	113.0	109.0	111.0	116.0	124.0	3182.093533677347	4.235366493324548	3233.892653065372	4.30431112123001	112.63056943056944	112.0	108.0
Position_4	22	12	12.0	0.2	0.0033333333333333	0.1080309204443557	22477.000000000004	14386.000000000004	1272.9914967068833	1276.0	1195.0	1246.0	1306.0	1349.0	5067.292128747764	6.744565823363272	3243.2292816730587	4.316738173906841	1305.138061938062	1305.0	1237.0	1277.0	1333.0	1374.0	1674.0	1356.562724014337	1372.0	1017.0	1108.7	1256.5	1458.5	1592.0	378481.0	0.1888906111249279	10879.0	11158.0	114.65100091906852	113.0	109.0	111.0	116.0	124.0	2452.5991488475734	3.26440946711612	2515.4978677122185	3.3481276619249623	112.63056943056944	112.0	108.0
Position_4	23	12	12.0	0.2	0.0033333333333333	0.2013146630115081	86308.00000000003	69981.00000000003	1272.9914967068833	1276.0	1195.0	1246.0	1306.0	1349.0	7041.867281198704	9.372725351275474	5709.747812550013	7.599674338504067	1305.138061938062	1305.0	1237.0	1277.0	1333.0	1374.0	2548.0	1429.3001776198937	1383.0	861.0	1049.2	1270.5	1520.5	2045.7	804696.0	0.2926576704664808	58165.99999999999	58728.99999999999	114.65100091906852	113.0	109.0	111.0	116.0	124.0	4745.7622964059365	6.316609616516302	4791.697450497271	6.377749306611867	112.63056943056944	112.0	108.0
Position_4	24	12	12.0	0.2	0.0033333333333333	0.1456967388410947	19106.000000000025	9565.000000000024	1272.9914967068833	1276.0	1195.0	1246.0	1306.0	1349.0	3432.760790532161	4.569004612198307	1718.5364263289107	2.28737198344378	1305.138061938062	1305.0	1237.0	1277.0	1333.0	1374.0	1809.0	1334.0729483282676	1312.0	933.0	1046.8	1199.0	1447.0	1703.7999999999995	438910.0	0.1745551458636552	17199.000000000004	17528.000000000004	114.65100091906852	113.0	109.0	111.0	116.0	124.0	3090.1315207977905	4.112965054181858	3149.242705770316	4.19164204138029	112.63056943056944	112.0	108.0
Position_4	1	13	13.0	0.2166666666666666	0.0036111111111111	0.2165772779754241	206594.0000000001	147463.00000000015	1274.8277941059855	1278.0	1195.0	1248.0	1308.0	1352.0	2493.0267348305574	3.318218584059472	1779.4766614631528	2.3684834364074567	1307.6196803196804	1307.0	1241.0	1280.0	1335.0	1377.0	2300.0	1379.321235899951	1344.0	579.0	886.5	1229.5	1519.5	1979.2	2812436.0	0.2039253573848645	145968.0	148007.0	114.66467914431664	113.0	109.0	111.0	116.0	125.0	1761.4360844445946	2.344471428395756	1786.0412593882982	2.377220916245825	112.63676323676324	112.0	108.0
Position_4	2	13	13.0	0.2166666666666666	0.0036111111111111	0.1858915662520067	128393.00000000012	61403.00000000013	1274.8277941059855	1278.0	1195.0	1248.0	1308.0	1352.0	1249.7642484346757	1.6634362146665531	597.6904827103851	0.7955260324875226	1307.6196803196804	1307.0	1241.0	1280.0	1335.0	1377.0	2619.0	1333.581385281385	1283.0	679.0	1018.45	1218.0	1383.0	1828.2999999999984	3080573.0	0.1948466398831803	152803.00000000003	155113.00000000003	114.66467914431664	113.0	109.0	111.0	116.0	125.0	1487.368676279576	1.979687708128116	1509.8539785459309	2.009615645444634	112.63676323676324	112.0	108.0
Position_4	3	13	13.0	0.2166666666666666	0.0036111111111111	0.2170556493096864	81484.99999999984	34736.99999999984	1274.8277941059855	1278.0	1195.0	1248.0	1308.0	1352.0	1338.7547040718202	1.7818825111195926	570.7102185106792	0.759615300837714	1307.6196803196804	1307.0	1241.0	1280.0	1335.0	1377.0	2184.0	1328.5490074441686	1323.0	618.0	826.55	1182.75	1476.0	1861.9	2141621.0	0.2370431037849376	83362.0	84974.0	114.66467914431664	113.0	109.0	111.0	116.0	125.0	1369.5928040846204	1.8229280222366293	1396.077096690177	1.8581786156946256	112.63676323676324	112.0	108.0
Position_4	4	13	13.0	0.2166666666666666	0.0036111111111111	0.1618853928922615	71204.00000000003	31735.00000000003	1274.8277941059855	1278.0	1195.0	1248.0	1308.0	1352.0	1475.6555838980207	1.9640975821682656	657.6867866272079	0.8753811130008137	1307.6196803196804	1307.0	1241.0	1280.0	1335.0	1377.0	2032.0	1330.3174136664218	1321.0	618.0	913.0	1215.0	1458.0	1663.0	1810562.0	0.1673233151774231	88308.99999999999	89669.99999999999	114.66467914431664	113.0	109.0	111.0	116.0	125.0	1830.1453423747296	2.435923450700765	1858.3511629702748	2.473465397913436	112.63676323676324	112.0	108.0
Position_4	5	13	13.0	0.2166666666666666	0.0036111111111111	0.1999447916519569	180751.99999999988	133307.99999999988	1274.8277941059855	1278.0	1195.0	1248.0	1308.0	1352.0	2869.351947465392	3.819107442076436	2116.201034637051	2.816663577101916	1307.6196803196804	1307.0	1241.0	1280.0	1335.0	1377.0	2271.0	1388.484107579462	1352.0	766.0	958.75	1243.0	1497.0	1972.25	2271560.0	0.1778803970904733	101416.0	103052.0	114.66467914431664	113.0	109.0	111.0	116.0	125.0	1609.9307178020176	2.1428177853944854	1635.901438934029	2.177384815221193	112.63676323676324	112.0	108.0
Position_4	7	13	13.0	0.2166666666666666	0.0036111111111111	0.2003997533220837	66995.99999999993	21784.99999999993	1274.8277941059855	1278.0	1195.0	1248.0	1308.0	1352.0	1115.824866975747	1.4851628979447191	362.8312843612544	0.4829284394848295	1307.6196803196804	1307.0	1241.0	1280.0	1335.0	1377.0	2086.0	1320.9737010904423	1305.0	713.0	853.0	1203.0	1460.5	1805.2	2059398.0	0.1945079804820094	114450.0	116009.0	114.66467914431664	113.0	109.0	111.0	116.0	125.0	1906.1758317716635	2.5371200320880845	1932.141127723888	2.571679841000494	112.63676323676324	112.0	108.0
Position_4	8	13	13.0	0.2166666666666666	0.0036111111111111	0.2086214856320491	201533.0000000001	153799.00000000015	1274.8277941059855	1278.0	1195.0	1248.0	1308.0	1352.0	3245.7512260185013	4.320094881830625	2476.9804092154613	3.2968609246657787	1307.6196803196804	1307.0	1241.0	1280.0	1335.0	1377.0	2328.0	1400.4380315917376	1327.5	645.0	985.0	1226.0	1549.75	2006.75	2305121.0	0.187917756999927	128921.0	130567.0	114.66467914431664	113.0	109.0	111.0	116.0	125.0	2076.312533478542	2.763571982059939	2102.8218719889915	2.7988559116173475	112.63676323676324	112.0	108.0
Position_4	10	13	13.0	0.2166666666666666	0.0036111111111111	0.2036050097636528	128974.99999999984	84517.99999999984	1274.8277941059855	1278.0	1195.0	1248.0	1308.0	1352.0	2328.2567309746155	3.098909708927213	1525.7189562978283	2.0307319308324097	1307.6196803196804	1307.0	1241.0	1280.0	1335.0	1377.0	2435.0	1362.132420091324	1346.0	674.0	908.6	1215.0	1468.0	1909.7999999999984	2088149.0	0.1809046002800761	103732.0	105265.0	114.66467914431664	113.0	109.0	111.0	116.0	125.0	1872.5700889122631	2.492390788342222	1900.243805280428	2.5292245048282496	112.63676323676324	112.0	108.0
Position_4	12	13	13.0	0.2166666666666666	0.0036111111111111	0.1998857933415307	22047.999999999887	-15246.000000000113	1274.8277941059855	1278.0	1195.0	1248.0	1308.0	1352.0	522.1189568979396	0.6949403316311575	-361.0407119405881	-0.4805451875929227	1307.6196803196804	1307.0	1241.0	1280.0	1335.0	1377.0	2005.0	1295.1446345256609	1308.0	678.0	843.0	1158.5	1442.5	1729.25	1665556.0	0.2156303830922816	93538.0	94824.0	114.66467914431664	113.0	109.0	111.0	116.0	125.0	2215.0745187917146	2.948264184511772	2245.5283004758016	2.988798167933292	112.63676323676324	112.0	108.0
Position_4	13	13	13.0	0.2166666666666666	0.0036111111111111	0.20557542803726	136079.0	92318.0	1274.8277941059855	1278.0	1195.0	1248.0	1308.0	1352.0	2634.756017144281	3.5068602588190383	1787.4573298651944	2.3791057060505736	1307.6196803196804	1307.0	1241.0	1280.0	1335.0	1377.0	2373.0	1368.1782637508284	1359.0	786.0	908.0	1213.0	1522.0	1874.6	2064581.0	0.260309897776579	132885.0	134394.0	114.66467914431664	113.0	109.0	111.0	116.0	125.0	2572.9139201362286	3.42454842770132	2602.1311162493007	3.463436515727819	112.63676323676324	112.0	108.0
Position_4	14	13	13.0	0.2166666666666666	0.0036111111111111	0.2144750635161589	73116.00000000009	38229.00000000009	1274.8277941059855	1278.0	1195.0	1248.0	1308.0	1352.0	1884.8104878495883	2.5086827593278023	985.480881612807	1.311675053426646	1307.6196803196804	1307.0	1241.0	1280.0	1335.0	1377.0	2145.0	1338.778054862843	1354.0	769.0	890.4	1128.5	1506.0	1852.8	1610550.0	0.2389271813694165	72588.0	73791.0	114.66467914431664	113.0	109.0	111.0	116.0	125.0	1871.1995143610943	2.4905665536146167	1902.210880093397	2.531842681404312	112.63676323676324	112.0	108.0
Position_4	16	13	13.0	0.2166666666666666	0.0036111111111111	0.2339386162811803	139250.99999999988	95779.9999999999	1274.8277941059855	1278.0	1195.0	1248.0	1308.0	1352.0	2824.8849986782625	3.759921933240767	1943.020051370575	2.586159688374236	1307.6196803196804	1307.0	1241.0	1280.0	1335.0	1377.0	2217.0	1370.8959306204135	1340.0	671.0	853.8	1164.5	1536.0	2008.1	2054973.0	0.1841955536507681	105526.0	107025.0	114.66467914431664	113.0	109.0	111.0	116.0	125.0	2140.730151815948	2.849311832067026	2171.139287930006	2.889786392234838	112.63676323676324	112.0	108.0
Position_4	17	13	13.0	0.2166666666666666	0.0036111111111111	0.196721975795597	124160.99999999994	84836.99999999994	1274.8277941059855	1278.0	1195.0	1248.0	1308.0	1352.0	2806.7847946621923	3.735830561695378	1917.826061522993	2.552626487887104	1307.6196803196804	1307.0	1241.0	1280.0	1335.0	1377.0	2320.0	1369.5641592920354	1347.0	602.0	898.5	1236.0	1508.0	1872.25	1857129.0	0.2211073587884039	135444.0	136800.0	114.66467914431664	113.0	109.0	111.0	116.0	125.0	3061.8484043155754	4.075320226144031	3092.5021537341686	4.116120366620178	112.63676323676324	112.0	108.0
Position_4	19	13	13.0	0.2166666666666666	0.0036111111111111	0.1853361902395948	42700.00000000003	3666.00000000003	1274.8277941059855	1278.0	1195.0	1248.0	1308.0	1352.0	962.2825125133976	1.2807980241553325	82.61657355677148	0.1099626594040628	1307.6196803196804	1307.0	1241.0	1280.0	1335.0	1377.0	1999.0	1309.7236255572066	1346.0	791.0	871.5	1160.25	1465.0	1684.0	1762888.0	0.175363238682889	49265.00000000002	50611.00000000002	114.66467914431664	113.0	109.0	111.0	116.0	125.0	1110.2306318260544	1.4777169709604785	1140.563940065938	1.5180906042277635	112.63676323676324	112.0	108.0
Position_4	21	13	13.0	0.2166666666666666	0.0036111111111111	0.150510768433958	27323.99999999998	4616.999999999982	1274.8277941059855	1278.0	1195.0	1248.0	1308.0	1352.0	1249.8786982565557	1.6635885473794751	211.1949183812948	0.2811004363655033	1307.6196803196804	1307.0	1241.0	1280.0	1335.0	1377.0	1952.0	1312.896551724138	1307.0	739.0	989.0	1203.5	1413.5	1652.8999999999996	1027998.0	0.2472514383096126	55081.99999999999	55864.99999999999	114.66467914431664	113.0	109.0	111.0	116.0	125.0	2519.6098103267323	3.35360065754488	2555.426492391396	3.401272661372948	112.63676323676324	112.0	108.0
Position_4	22	13	13.0	0.2166666666666666	0.0036111111111111	0.1586353249124782	36998.00000000004	20178.00000000004	1274.8277941059855	1278.0	1195.0	1248.0	1308.0	1352.0	2889.554832165716	3.845997481612568	1575.9078167317114	2.097533304069908	1307.6196803196804	1307.0	1241.0	1280.0	1335.0	1377.0	1812.0	1341.789655172414	1324.0	778.0	978.0	1199.75	1478.25	1713.2499999999998	778238.0	0.218558067898045	36526.0	37106.0	114.66467914431664	113.0	109.0	111.0	116.0	125.0	2852.6914914234508	3.7969323750846127	2897.989664369451	3.857224243275739	112.63676323676324	112.0	108.0
Position_4	23	13	13.0	0.2166666666666666	0.0036111111111111	0.1808462952804669	128555.99999999994	105355.99999999994	1274.8277941059855	1278.0	1195.0	1248.0	1308.0	1352.0	6159.884824121141	8.198806700905237	5048.234431143679	6.719200027852237	1307.6196803196804	1307.0	1241.0	1280.0	1335.0	1377.0	2425.0	1438.695	1410.0	777.0	1011.7	1294.0	1570.25	1920.2	1150956.0	0.3142394395955571	73675.0	74475.0	114.66467914431664	113.0	109.0	111.0	116.0	125.0	3530.2087371816583	4.698707829188787	3568.5415093532947	4.749728748949235	112.63676323676324	112.0	108.0
Position_4	24	13	13.0	0.2166666666666666	0.0036111111111111	0.1771367060170804	60796.99999999991	35450.999999999905	1274.8277941059855	1278.0	1195.0	1248.0	1308.0	1352.0	2441.802891954209	3.250039649191052	1423.8260822518969	1.8951125154772743	1307.6196803196804	1307.0	1241.0	1280.0	1335.0	1377.0	2108.0	1347.561784897025	1336.5	762.0	969.3	1213.5	1431.75	1842.7	1177769.0	0.2292364155160214	64617.00000000001	65491.00000000001	114.66467914431664	113.0	109.0	111.0	116.0	125.0	2595.2263675741465	3.454246295241189	2630.329016184571	3.5009679205416644	112.63676323676324	112.0	108.0
Position_4	28	13	13.0	0.2166666666666666	0.0036111111111111	0.1175276564500514	16402.000000000007	13792.000000000007	1274.8277941059855	1278.0	1195.0	1248.0	1308.0	1352.0	20359.928383675346	27.09906467867188	17120.11536810452	22.78687355494712	1307.6196803196804	1307.0	1241.0	1280.0	1335.0	1377.0	1851.0	1460.2444444444443	1444.5	1114.0	1220.05	1315.0	1613.0	1737.75	131422.0	0.1492823201838543	2935.0000000000005	3025.0000000000005	114.66467914431664	113.0	109.0	111.0	116.0	125.0	3643.238007931174	4.849149788556392	3754.9556981232713	4.997846034202073	112.63676323676324	112.0	108.0
Position_4	1	14	14.0	0.2333333333333333	0.0038888888888888	0.2206050841649135	231151.0000000001	173702.00000000012	1274.5765904211778	1278.0	1194.0	1248.0	1308.0	1352.0	2916.6761174340595	3.882095912304733	2191.7814543330164	2.917261115717245	1307.43006993007	1307.0	1240.0	1279.0	1335.0	1376.0	2320.0	1394.6839979808178	1341.0	567.0	915.0	1230.0	1527.0	2044.0	2762869.0	0.1853945506641595	123747.0	125728.0	114.8393670749224	113.0	109.0	111.0	116.0	125.0	1561.4464981943074	2.0782852890966232	1586.4428658874467	2.1115554544961914	112.67362637362638	112.0	108.0
Position_4	2	14	14.0	0.2333333333333333	0.0038888888888888	0.1834263292281274	159256.9999999998	93281.9999999998	1274.5765904211778	1278.0	1194.0	1248.0	1308.0	1352.0	1570.1632170422638	2.089887241883253	919.6956191070806	1.2241148690315242	1307.43006993007	1307.0	1240.0	1279.0	1335.0	1376.0	2611.0	1348.0030769230768	1292.0	680.0	1096.0	1219.0	1411.0	1858.199999999999	3066707.0	0.198591205662706	144594.0	146869.0	114.8393670749224	113.0	109.0	111.0	116.0	125.0	1425.5962388153073	1.897468593863174	1448.026155985486	1.9273228136166816	112.67362637362638	112.0	108.0
Position_4	3	14	14.0	0.2333333333333333	0.0038888888888888	0.2053111698305791	51897.00000000007	4047.000000000071	1274.5765904211778	1278.0	1194.0	1248.0	1308.0	1352.0	823.7056942027917	1.0963522789839155	64.23371186077715	0.0854950704866943	1307.43006993007	1307.0	1240.0	1279.0	1335.0	1376.0	2184.0	1309.452727272727	1314.0	585.0	815.45	1197.25	1476.75	1759.65	2160597.0	0.2202231922810654	90574.0	92224.0	114.8393670749224	113.0	109.0	111.0	116.0	125.0	1437.584437380264	1.913424886153132	1463.7731264265406	1.9482820312737248	112.67362637362638	112.0	108.0
Position_4	4	14	14.0	0.2333333333333333	0.0038888888888888	0.1720496852755398	71957.00000000003	31705.00000000004	1274.5765904211778	1278.0	1194.0	1248.0	1308.0	1352.0	1457.7511682725913	1.940266804970819	642.3002736367905	0.8549016642105681	1307.43006993007	1307.0	1240.0	1279.0	1335.0	1376.0	2106.0	1329.842219020173	1335.5	613.0	881.0	1208.75	1471.0	1671.0	1845821.0	0.1442815674634376	81453.0	82841.0	114.8393670749224	113.0	109.0	111.0	116.0	125.0	1650.1272413984368	2.19631935830132	1678.2462377651889	2.233745742465466	112.67362637362638	112.0	108.0
Position_4	5	14	14.0	0.2333333333333333	0.0038888888888888	0.1928333550115452	187967.0	141654.0	1274.5765904211778	1278.0	1194.0	1248.0	1308.0	1352.0	3216.146256367108	4.28069066722462	2423.723216306193	3.225975600903544	1307.43006993007	1307.0	1240.0	1279.0	1335.0	1376.0	2296.0	1395.7000626174076	1360.0	698.0	950.0	1247.0	1497.0	1957.3999999999987	2228933.0	0.1937595352466465	107172.0	108769.0	114.8393670749224	113.0	109.0	111.0	116.0	125.0	1833.7305302918903	2.4406953358185057	1861.055462707784	2.47706482086406	112.67362637362638	112.0	108.0
Position_4	7	14	14.0	0.2333333333333333	0.0038888888888888	0.1964344106670538	28233.00000000001	-18804.999999999985	1274.5765904211778	1278.0	1194.0	1248.0	1308.0	1352.0	447.4612116903278	0.5955708727598262	-298.0380436310914	-0.3966886360729826	1307.43006993007	1307.0	1240.0	1279.0	1335.0	1376.0	2148.0	1295.4062885326755	1300.5	681.0	856.05	1164.5	1438.0	1721.8499999999997	2101149.0	0.1887715778406478	99450.0	101072.0	114.8393670749224	113.0	109.0	111.0	116.0	125.0	1576.1703503914948	2.0978827363710795	1601.8772212646472	2.132098581503245	112.67362637362638	112.0	108.0
Position_4	8	14	14.0	0.2333333333333333	0.0038888888888888	0.2104404555239709	192715.0	142689.99999999994	1274.5765904211778	1278.0	1194.0	1248.0	1308.0	1352.0	2919.512076125301	3.885870573322777	2161.6645208848263	2.8771754772977034	1307.43006993007	1307.0	1240.0	1279.0	1335.0	1376.0	2341.0	1389.71884057971	1344.0	665.0	949.2	1212.0	1507.0	1994.6	2397265.0	0.1896528397694385	119318.0	121043.0	114.8393670749224	113.0	109.0	111.0	116.0	125.0	1807.593295276024	2.405906676012388	1833.725969594661	2.440689265530493	112.67362637362638	112.0	108.0
Position_4	10	14	14.0	0.2333333333333333	0.0038888888888888	0.2196869618388799	141983.00000000015	97584.00000000012	1274.5765904211778	1278.0	1194.0	1248.0	1308.0	1352.0	2637.2869264591486	3.510228899117126	1812.5902920179856	2.4125576786759386	1307.43006993007	1307.0	1240.0	1279.0	1335.0	1376.0	2378.0	1370.7387328543437	1332.0	646.0	893.0	1200.0	1529.0	2020.0	2098601.0	0.1729364531948787	95875.0	97406.0	114.8393670749224	113.0	109.0	111.0	116.0	125.0	1780.8461863340722	2.37030627401065	1809.2840013148016	2.408157005750001	112.67362637362638	112.0	108.0
Position_4	12	14	14.0	0.2333333333333333	0.0038888888888888	0.2173627725220526	58238.00000000007	17899.000000000073	1274.5765904211778	1278.0	1194.0	1248.0	1308.0	1352.0	1195.0014479152812	1.5905469271752393	367.274475707196	0.4888423271662778	1307.43006993007	1307.0	1240.0	1279.0	1335.0	1376.0	2263.0	1319.8677210639828	1310.0	658.0	851.5	1177.5	1468.0	1853.0	1835936.0	0.1975746685494759	86786.00000000001	88177.00000000001	114.8393670749224	113.0	109.0	111.0	116.0	125.0	1780.7856667257715	2.370225722412002	1809.3279761122567	2.4082155362054145	112.67362637362638	112.0	108.0
Position_4	13	14	14.0	0.2333333333333333	0.0038888888888888	0.204299648002197	138440.0000000001	94911.00000000007	1274.5765904211778	1278.0	1194.0	1248.0	1308.0	1352.0	2684.501866949279	3.57307198490949	1840.427309260496	2.44960874862572	1307.43006993007	1307.0	1240.0	1279.0	1335.0	1376.0	2347.0	1370.2318454363758	1359.0	750.0	912.0	1220.0	1518.0	1890.0	2056718.0	0.2599642772334994	124539.0	126040.0	114.8393670749224	113.0	109.0	111.0	116.0	125.0	2414.946388384831	3.21429364294021	2444.052407615479	3.2530337545362022	112.67362637362638	112.0	108.0
Position_4	14	14	14.0	0.2333333333333333	0.0038888888888888	0.2042747401335611	60989.00000000007	22622.00000000007	1274.5765904211778	1278.0	1194.0	1248.0	1308.0	1352.0	1359.0020237637011	1.808831693629486	504.08014201876574	0.6709306690269772	1307.43006993007	1307.0	1240.0	1279.0	1335.0	1376.0	2112.0	1324.0990173847315	1333.0	794.0	899.0	1125.0	1481.0	1818.7	1751783.0	0.2576839327077405	72815.99999999999	74138.99999999999	114.8393670749224	113.0	109.0	111.0	116.0	125.0	1622.5399885615034	2.159600724775361	1652.0200534492596	2.1988386911409648	112.67362637362638	112.0	108.0
Position_4	16	14	14.0	0.2333333333333333	0.0038888888888888	0.2265900551849656	158143.00000000006	115426.00000000006	1274.5765904211778	1278.0	1194.0	1248.0	1308.0	1352.0	3248.8787582310624	4.324257627205544	2371.3036906317616	3.1562052122308746	1307.43006993007	1307.0	1240.0	1279.0	1335.0	1376.0	2259.0	1385.3611676849966	1347.0	682.0	896.8000000000001	1186.0	1553.0	2017.8	2040637.0	0.2243959286150007	106091.0	107564.0	114.8393670749224	113.0	109.0	111.0	116.0	125.0	2179.526101942492	2.9009492416854568	2209.787311170054	2.941226911167342	112.67362637362638	112.0	108.0
Position_4	17	14	14.0	0.2333333333333333	0.0038888888888888	0.2120802385492113	84157.00000000007	43180.00000000007	1274.5765904211778	1278.0	1194.0	1248.0	1308.0	1352.0	1668.601971860492	2.2209092245463142	856.1407030304798	1.1395232757335685	1307.43006993007	1307.0	1240.0	1279.0	1335.0	1376.0	2228.0	1337.5590941259732	1332.0	583.0	840.2	1203.0	1485.0	1851.0	1889971.0	0.1869748259989755	112395.0	113808.0	114.8393670749224	113.0	109.0	111.0	116.0	125.0	2228.48388877051	2.9661120559535483	2256.4997945922346	3.003401226602264	112.67362637362638	112.0	108.0
Position_4	19	14	14.0	0.2333333333333333	0.0038888888888888	0.1906257941436488	27717.00000000005	-14825.999999999944	1274.5765904211778	1278.0	1194.0	1248.0	1308.0	1352.0	561.9181976523998	0.7479131210753441	-300.57362623640483	-0.4000634965206548	1307.43006993007	1307.0	1240.0	1279.0	1335.0	1376.0	2260.0	1296.8936605316974	1317.0	792.0	885.0	1120.0	1457.5	1694.1	1902543.0	0.1811385502198981	47484.99999999999	48951.99999999999	114.8393670749224	113.0	109.0	111.0	116.0	125.0	962.6830326342732	1.2813311164362176	992.4241300097492	1.3209165170429762	112.67362637362638	112.0	108.0
Position_4	21	14	14.0	0.2333333333333333	0.0038888888888888	0.1593490224585104	76871.00000000004	49408.00000000005	1274.5765904211778	1278.0	1194.0	1248.0	1308.0	1352.0	2703.7795193573843	3.598730540264678	1737.82490786395	2.313044952366917	1307.43006993007	1307.0	1240.0	1279.0	1335.0	1376.0	2089.0	1359.1731784582894	1339.0	649.0	986.5	1250.5	1480.5	1737.5999999999997	1287137.0	0.2081152768370747	57316.99999999999	58263.99999999999	114.8393670749224	113.0	109.0	111.0	116.0	125.0	2016.007736480689	2.6833062972557973	2049.3165161873594	2.727640283045375	112.67362637362638	112.0	108.0
Position_4	22	14	14.0	0.2333333333333333	0.0038888888888888	0.1881618367510327	41163.000000000095	15005.000000000096	1274.5765904211778	1278.0	1194.0	1248.0	1308.0	1352.0	1645.8329465221557	2.1906036518209886	599.9495508725079	0.7985328522113079	1307.43006993007	1307.0	1240.0	1279.0	1335.0	1376.0	1936.0	1323.6352549889136	1294.5	770.0	932.05	1166.25	1468.75	1811.65	1193919.0	0.2590122278421845	55074.00000000001	55976.00000000001	114.8393670749224	113.0	109.0	111.0	116.0	125.0	2202.0407573976872	2.930916248096321	2238.105702075261	2.9789186894621724	112.67362637362638	112.0	108.0
Position_4	23	14	14.0	0.2333333333333333	0.0038888888888888	0.1858111842581108	103998.00000000006	75462.00000000006	1274.5765904211778	1278.0	1194.0	1248.0	1308.0	1352.0	3600.873274872214	4.792762328854916	2612.830045466327	3.477676790515681	1307.43006993007	1307.0	1240.0	1279.0	1335.0	1376.0	2409.0	1383.689024390244	1371.5	700.0	933.45	1253.75	1504.25	1840.95	1361550.0	0.1772301842218068	79610.0	80594.0	114.8393670749224	113.0	109.0	111.0	116.0	125.0	2756.452253048874	3.668837948808051	2790.522709235284	3.7141857259921625	112.67362637362638	112.0	108.0
Position_4	24	14	14.0	0.2333333333333333	0.0038888888888888	0.1966924020739126	86421.00000000009	51737.00000000009	1274.5765904211778	1278.0	1194.0	1248.0	1308.0	1352.0	2151.92176462458	2.864207868715316	1288.2745667879565	1.71469344839477	1307.43006993007	1307.0	1240.0	1279.0	1335.0	1376.0	2206.0	1350.2583612040137	1325.5	655.0	920.75	1207.75	1469.25	1908.5	1614909.0	0.2088313886907934	88128.99999999999	89324.99999999999	114.8393670749224	113.0	109.0	111.0	116.0	125.0	2194.451732733935	2.920815256268868	2224.23267059037	2.960453684555783	112.67362637362638	112.0	108.0
Position_4	28	14	14.0	0.2333333333333333	0.0038888888888888	0.1536418286631106	49112.00000000001	42094.00000000001	1274.5765904211778	1278.0	1194.0	1248.0	1308.0	1352.0	13759.703249007647	18.314165024429176	11793.471016528098	15.697109922998896	1307.43006993007	1307.0	1240.0	1279.0	1335.0	1376.0	2001.0	1480.9421487603306	1464.5	995.0	1119.4	1314.25	1657.0	1856.9	358388.0	0.2358783233440644	10286.999999999996	10528.999999999996	114.8393670749224	113.0	109.0	111.0	116.0	125.0	2882.1075770186835	3.836085185011868	2949.908688483496	3.9263284643715326	112.67362637362638	112.0	108.0
Position_4	30	14	14.0	0.2333333333333333	0.0038888888888888	0.1334148410724712	44695.00000000003	28774.00000000004	1274.5765904211778	1278.0	1194.0	1248.0	1308.0	1352.0	3639.8094867385976	4.844586426849073	2343.257146692392	3.118875262247574	1307.43006993007	1307.0	1240.0	1279.0	1335.0	1376.0	1873.0	1359.4116575591986	1362.0	878.0	1074.4	1227.0	1479.0	1682.4	746317.0	0.2107192335252166	37105.00000000001	37654.00000000001	114.8393670749224	113.0	109.0	111.0	116.0	125.0	3021.7055824015124	4.021890130176414	3066.414283782416	4.081397411714396	112.67362637362638	112.0	108.0
Position_4	31	14	14.0	0.2333333333333333	0.0038888888888888	0.1647028977091969	21055.000000000007	16618.000000000007	1274.5765904211778	1278.0	1194.0	1248.0	1308.0	1352.0	11736.224218505751	15.620914434831157	9263.00517991587	12.329059894468022	1307.43006993007	1307.0	1240.0	1279.0	1335.0	1376.0	2023.0	1415.6143790849674	1370.0	978.0	1077.4	1234.0	1571.0	1858.0	216589.0	0.1321655751531578	4336.999999999998	4489.999999999998	114.8393670749224	113.0	109.0	111.0	116.0	125.0	2417.478244391328	3.217663543284857	2502.761659515117	3.331175768814621	112.67362637362638	112.0	108.0
Position_4	32	14	14.0	0.2333333333333333	0.0038888888888888	0.1377160233847618	10176.999999999984	5275.9999999999845	1274.5765904211778	1278.0	1194.0	1248.0	1308.0	1352.0	5382.398050880935	7.163971805722524	2790.363772865065	3.7139741816834015	1307.43006993007	1307.0	1240.0	1279.0	1335.0	1376.0	1754.0	1338.2189349112425	1334.0	973.0	1046.8	1208.0	1465.0	1642.0	226159.0	0.114337333942699	4096.000000000002	4265.000000000002	114.8393670749224	113.0	109.0	111.0	116.0	125.0	2166.2869624062446	2.883327946962712	2255.667454751619	3.002293382274405	112.67362637362638	112.0	108.0
Position_4	1	15	15.0	0.25	0.0041666666666666	0.2239100774228579	244168.0000000002	186478.0000000002	1274.4478077350193	1279.0	1192.0	1248.0	1309.0	1353.0	3235.729100210433	4.306755432380086	2471.217731844637	3.289190801085212	1308.8327672327673	1309.0	1241.0	1281.0	1336.0	1378.0	2467.0	1405.972438897556	1338.0	647.0	918.1	1228.0	1560.0	2067.5999999999995	2703685.0	0.1551153499190267	96534.0	98457.0	114.58840189227357	113.0	109.0	111.0	116.0	124.0	1279.2744051624852	1.7027142332712677	1304.7581174413451	1.7366330543144302	112.61678321678322	112.0	108.0
Position_4	2	15	15.0	0.25	0.0041666666666666	0.2010360022107634	133734.99999999977	67074.99999999978	1274.4478077350193	1279.0	1192.0	1248.0	1309.0	1353.0	1340.3260939860888	1.783974031095484	672.2426646286818	0.8947549866207755	1308.8327672327673	1309.0	1241.0	1281.0	1336.0	1378.0	2677.0	1339.1867686768676	1284.5	742.0	1039.15	1175.0	1446.0	1823.0	2975673.0	0.1690175322054548	119424.0	121646.0	114.58840189227357	113.0	109.0	111.0	116.0	124.0	1196.8976217758625	1.5930707345836723	1219.167069421109	1.622711369399496	112.61678321678322	112.0	108.0
Position_4	3	15	15.0	0.25	0.0041666666666666	0.2021317435085677	65811.99999999983	18531.999999999825	1274.4478077350193	1279.0	1192.0	1248.0	1309.0	1353.0	1138.236149719141	1.5149923152761766	320.51589872052176	0.4266066611970144	1308.8327672327673	1309.0	1241.0	1281.0	1336.0	1378.0	2188.0	1320.7588832487309	1323.0	648.0	828.75	1194.0	1484.0	1754.5	2081516.0	0.170551267444627	69444.0	71020.0	114.58840189227357	113.0	109.0	111.0	116.0	124.0	1201.0525615555862	1.598600959430485	1228.30990325554	1.634880481233124	112.61678321678322	112.0	108.0
Position_4	4	15	15.0	0.25	0.0041666666666666	0.1713730424579432	90526.00000000006	47086.00000000007	1274.4478077350193	1279.0	1192.0	1248.0	1309.0	1353.0	1693.4666522657155	2.254004114165668	880.8361220929185	1.1723928785056743	1308.8327672327673	1309.0	1241.0	1281.0	1336.0	1378.0	2123.0	1341.517955801105	1338.0	627.0	956.7	1211.0	1491.0	1690.0	1942518.0	0.1399577317023545	80733.0	82181.0	114.58840189227357	113.0	109.0	111.0	116.0	124.0	1510.269350654706	2.010168505721414	1537.3570349937993	2.0462222135767467	112.61678321678322	112.0	108.0
Position_4	5	15	15.0	0.25	0.0041666666666666	0.2060590170532323	173117.0	122477.0	1274.4478077350193	1279.0	1192.0	1248.0	1309.0	1353.0	2685.7846574418	3.574779379055036	1900.1417971054216	2.529088731947316	1308.8327672327673	1309.0	1241.0	1281.0	1336.0	1378.0	2350.0	1381.5574644549763	1338.0	661.0	940.0	1238.0	1500.25	2007.0	2332069.0	0.1686321342188476	101925.0	103613.0	114.58840189227357	113.0	109.0	111.0	116.0	124.0	1581.2924277208792	2.1047002212964903	1607.4805230654251	2.1395565762000808	112.61678321678322	112.0	108.0
Position_4	7	15	15.0	0.25	0.0041666666666666	0.1940260169923205	64819.99999999991	18319.9999999999	1274.4478077350193	1279.0	1192.0	1248.0	1309.0	1353.0	1116.43371330667	1.485973272411178	315.5363410641487	0.4199788699563819	1308.8327672327673	1309.0	1241.0	1281.0	1336.0	1378.0	2227.0	1320.8193548387096	1319.0	644.0	883.9	1163.0	1469.0	1761.65	2047270.0	0.1893948029828155	90809.0	92359.0	114.58840189227357	113.0	109.0	111.0	116.0	124.0	1564.057838192928	2.081760982634787	1590.7544172676785	2.11729412938328	112.61678321678322	112.0	108.0
Position_4	8	15	15.0	0.25	0.0041666666666666	0.2126079844810937	173439.00000000012	122589.00000000012	1274.4478077350193	1279.0	1192.0	1248.0	1309.0	1353.0	2683.73699459101	3.5720539398006337	1896.9011262168108	2.5247753989945747	1308.8327672327673	1309.0	1241.0	1281.0	1336.0	1378.0	2316.0	1381.3238938053098	1326.0	592.0	957.4	1225.0	1514.0	1990.3	2341344.0	0.2092236727032655	109037.0	110732.0	114.58840189227357	113.0	109.0	111.0	116.0	124.0	1687.2020173041803	2.245665885031864	1713.4298795833204	2.2805751697254	112.61678321678322	112.0	108.0
Position_4	10	15	15.0	0.25	0.0041666666666666	0.2242845043686146	134032.00000000006	84622.00000000006	1274.4478077350193	1279.0	1192.0	1248.0	1309.0	1353.0	2255.531390759468	3.002112281100852	1424.0448351800146	1.8954036756245995	1308.8327672327673	1309.0	1241.0	1281.0	1336.0	1378.0	2462.0	1360.3794778384945	1328.0	589.0	856.3	1193.0	1495.0	2037.4	2240545.0	0.1606170977397704	104410.0	106057.0	114.58840189227357	113.0	109.0	111.0	116.0	124.0	1757.0433367344808	2.338624681193594	1784.759555253796	2.3755149680428023	112.61678321678322	112.0	108.0
Position_4	12	15	15.0	0.25	0.0041666666666666	0.2062585525992398	49131.00000000015	6171.000000000147	1274.4478077350193	1279.0	1192.0	1248.0	1309.0	1353.0	975.1783609026317	1.2979623983614026	122.4853079548608	0.1630279448879197	1308.8327672327673	1309.0	1241.0	1281.0	1336.0	1378.0	2210.0	1313.3093575418995	1326.5	758.0	858.55	1148.5	1469.0	1779.6000000000004	1880659.0	0.1769161369469838	71720.00000000001	73152.00000000001	114.58840189227357	113.0	109.0	111.0	116.0	124.0	1423.5369124165302	1.8947276304264016	1451.9600141814558	1.9325587788755176	112.61678321678322	112.0	108.0
Position_4	13	15	15.0	0.25	0.0041666666666666	0.186756641736904	138172.99999999988	94942.99999999988	1274.4478077350193	1279.0	1192.0	1248.0	1309.0	1353.0	2803.1316922515475	3.7309682823868098	1926.119663446828	2.563665272047728	1308.8327672327673	1309.0	1241.0	1281.0	1336.0	1378.0	2313.0	1374.886884108258	1361.0	754.0	940.0	1244.0	1512.0	1857.0	1981212.0	0.2142149026316785	102363.0	103804.0	114.58840189227357	113.0	109.0	111.0	116.0	124.0	2076.650064874798	2.764021236348356	2105.8837991682885	2.802931336692992	112.61678321678322	112.0	108.0
Position_4	14	15	15.0	0.25	0.0041666666666666	0.2087628271878107	77373.00000000012	35583.000000000124	1274.4478077350193	1279.0	1192.0	1248.0	1309.0	1353.0	1600.807683437749	2.130675026655643	736.1940185822641	0.9798742387329936	1308.8327672327673	1309.0	1241.0	1281.0	1336.0	1378.0	2260.0	1334.5441493180188	1330.0	786.0	888.6	1151.0	1498.0	1850.4	1859020.0	0.2116905411614021	72525.0	73918.0	114.58840189227357	113.0	109.0	111.0	116.0	124.0	1500.505050099163	1.997172221681986	1529.325505594346	2.0355322479460742	112.61678321678322	112.0	108.0
Position_4	16	15	15.0	0.25	0.0041666666666666	0.224750545894349	147960.99999999994	103920.99999999994	1274.4478077350193	1279.0	1192.0	1248.0	1309.0	1353.0	3059.79095955469	4.072581767167292	2149.05641559521	2.8603940891572246	1308.8327672327673	1309.0	1241.0	1281.0	1336.0	1378.0	2217.0	1379.7908719346049	1337.5	691.0	891.7	1183.75	1540.0	1993.65	2025533.0	0.2252302668952438	98879.0	100347.0	114.58840189227357	113.0	109.0	111.0	116.0	124.0	2044.7893045451724	2.721614564349624	2075.147122677155	2.762020820283293	112.61678321678322	112.0	108.0
Position_4	17	15	15.0	0.25	0.0041666666666666	0.2013580188486774	98094.0	58614.00000000001	1274.4478077350193	1279.0	1192.0	1248.0	1309.0	1353.0	2230.5002280958684	2.968795803595601	1332.7883496402558	1.7739412933711802	1308.8327672327673	1309.0	1241.0	1281.0	1336.0	1378.0	2222.0	1353.5395136778116	1333.0	623.0	850.25	1219.5	1490.0	1878.25	1781258.0	0.1608032786213221	89961.00000000001	91277.0	114.58840189227357	113.0	109.0	111.0	116.0	124.0	2045.568852526479	2.722652142712744	2075.492581808333	2.762480626386891	112.61678321678322	112.0	108.0
Position_4	19	15	15.0	0.25	0.0041666666666666	0.1864869559646028	38301.00000000004	-9068.999999999967	1274.4478077350193	1279.0	1192.0	1248.0	1309.0	1353.0	723.7734766325028	0.9633424973978612	-171.37676978617105	-0.2281024805853936	1308.8327672327673	1309.0	1241.0	1281.0	1336.0	1378.0	2260.0	1303.256491450285	1317.0	786.0	895.0	1153.0	1451.0	1668.1999999999998	2057842.0	0.163993328077104	50595.000000000015	52174.000000000015	114.58840189227357	113.0	109.0	111.0	116.0	124.0	956.0930276029726	1.2725598197395565	985.9313691502616	1.3122746523389983	112.61678321678322	112.0	108.0
Position_4	21	15	15.0	0.25	0.0041666666666666	0.1717213057142121	90584.00000000007	59774.00000000009	1274.4478077350193	1279.0	1192.0	1248.0	1309.0	1353.0	2847.8352643669614	3.790468736872426	1879.2116167565005	2.5012306619029023	1308.8327672327673	1309.0	1241.0	1281.0	1336.0	1378.0	2151.0	1367.2025316455697	1355.0	774.0	957.7	1250.0	1480.0	1800.6999999999998	1404117.0	0.1914174468013923	59073.99999999999	60100.99999999999	114.58840189227357	113.0	109.0	111.0	116.0	124.0	1857.204588086348	2.4719393067429283	1889.492043006696	2.514913909241913	112.61678321678322	112.0	108.0
Position_4	22	15	15.0	0.25	0.0041666666666666	0.2127566962691127	65674.99999999997	31114.99999999997	1274.4478077350193	1279.0	1192.0	1248.0	1309.0	1353.0	1815.5122965807425	2.416446866748968	860.1395524645569	1.1448457443303253	1308.8327672327673	1309.0	1241.0	1281.0	1336.0	1378.0	2145.0	1336.009548611111	1315.0	772.0	898.1	1167.75	1467.0	1929.9	1539083.0	0.1929974464712014	58281.000000000015	59433.000000000015	114.58840189227357	113.0	109.0	111.0	116.0	124.0	1611.1133940924603	2.1443919275370646	1642.9591522296664	2.186778631617686	112.61678321678322	112.0	108.0
Position_4	23	15	15.0	0.25	0.0041666666666666	0.1899360184740799	137388.00000000006	106218.00000000006	1274.4478077350193	1279.0	1192.0	1248.0	1309.0	1353.0	4619.039825214874	6.147942007360999	3571.0918868800304	4.75312330143732	1308.8327672327673	1309.0	1241.0	1281.0	1336.0	1378.0	2278.0	1411.230991337825	1377.0	701.0	956.9	1277.0	1537.0	1915.2	1466269.0	0.1731376905540066	76239.0	77278.0	114.58840189227357	113.0	109.0	111.0	116.0	124.0	2563.1858476326656	3.411600363199078	2598.1174455771607	3.458094320063201	112.61678321678322	112.0	108.0
Position_4	24	15	15.0	0.25	0.0041666666666666	0.2093597464016197	110398.00000000007	69178.00000000007	1274.4478077350193	1279.0	1192.0	1248.0	1309.0	1353.0	2184.879307111928	2.908074357765976	1369.0970914997465	1.822268228786163	1308.8327672327673	1309.0	1241.0	1281.0	1336.0	1378.0	2259.0	1359.3478893740903	1314.5	678.0	902.0	1207.25	1498.0	1952.7499999999995	1867744.0	0.1451695084326354	92557.0	93931.0	114.58840189227357	113.0	109.0	111.0	116.0	124.0	1831.7892899179203	2.438111544880752	1858.9820304383263	2.4743050825134127	112.61678321678322	112.0	108.0
Position_4	28	15	15.0	0.25	0.0041666666666666	0.1801332455807314	58724.99999999999	38354.99999999999	1274.4478077350193	1279.0	1192.0	1248.0	1309.0	1353.0	3507.455287251265	4.668422987331434	2290.820732950571	3.049082395557209	1308.8327672327673	1309.0	1241.0	1281.0	1336.0	1378.0	2088.0	1365.4874815905744	1345.0	778.0	971.3	1205.5	1521.0	1822.2	927166.0	0.1730655496694152	26242.0	26921.0	114.58840189227357	113.0	109.0	111.0	116.0	124.0	1567.3502196346992	2.0861431423337846	1607.9047047780557	2.140121162059592	112.61678321678322	112.0	108.0
Position_4	30	15	15.0	0.25	0.0041666666666666	0.1796130809355298	93558.00000000006	64068.00000000006	1274.4478077350193	1279.0	1192.0	1248.0	1309.0	1353.0	3162.8154504225577	4.2097073645124246	2165.878495453863	2.882784277449092	1308.8327672327673	1309.0	1241.0	1281.0	1336.0	1378.0	2174.0	1374.175991861648	1382.0	748.0	956.8	1217.0	1497.5	1820.6	1350815.0	0.2305217250106601	57191.00000000001	58174.00000000001	114.58840189227357	113.0	109.0	111.0	116.0	124.0	1933.395096358584	2.573348873253275	1966.626328190874	2.617579642822053	112.61678321678322	112.0	108.0
Position_4	31	15	15.0	0.25	0.0041666666666666	0.1672891585035829	73479.00000000003	63849.00000000002	1274.4478077350193	1279.0	1192.0	1248.0	1309.0	1353.0	13591.714317315218	18.09057175634656	11810.41341670762	15.719660257637845	1308.8327672327673	1309.0	1241.0	1281.0	1336.0	1378.0	2286.0	1507.9065420560748	1478.0	1033.0	1144.0	1330.0	1629.0	2001.0	484038.0	0.2547496530633119	16198.999999999996	16519.999999999996	114.58840189227357	113.0	109.0	111.0	116.0	124.0	2996.395980160169	3.988203049593185	3055.772676847089	4.067233432883476	112.61678321678322	112.0	108.0
Position_4	32	15	15.0	0.25	0.0041666666666666	0.130398888443601	-23342.00000000001	-33482.00000000001	1274.4478077350193	1279.0	1192.0	1248.0	1309.0	1353.0	-4026.085056008712	-5.358719209547596	-5775.056972208195	-7.686600830009106	1308.8327672327673	1309.0	1241.0	1281.0	1336.0	1378.0	1570.0	1209.9408284023668	1225.0	822.0	922.7	1112.25	1328.75	1435.0499999999995	408960.0	0.1490428233550801	15832.999999999996	16170.999999999996	114.58840189227357	113.0	109.0	111.0	116.0	124.0	2730.9144328586194	3.634847110134822	2789.213496731936	3.712443164150206	112.61678321678322	112.0	108.0
Position_4	34	15	15.0	0.25	0.0041666666666666	0.175545207680548	32063.999999999924	7793.999999999924	1274.4478077350193	1279.0	1192.0	1248.0	1309.0	1353.0	1497.635709339018	1.9933531291302329	364.03981782024135	0.4845369975187412	1308.8327672327673	1309.0	1241.0	1281.0	1336.0	1378.0	1985.0	1318.6341161928306	1344.0	685.0	882.4	1194.0	1459.0	1680.0	1066775.0	0.1705762401697455	50123.00000000001	50932.00000000001	114.58840189227357	113.0	109.0	111.0	116.0	124.0	2341.1300729540853	3.116044127101888	2378.916602671378	3.1663379981556035	112.61678321678322	112.0	108.0
Position_4	35	15	15.0	0.25	0.0041666666666666	0.1430489843052328	117902.0	102332.0	1274.4478077350193	1279.0	1192.0	1248.0	1309.0	1353.0	11100.815069190428	14.775184857092457	9634.854435551517	12.823991253719065	1308.8327672327673	1309.0	1241.0	1281.0	1336.0	1378.0	2205.0	1506.1714836223507	1486.0	990.0	1138.0	1389.0	1615.5	1908.4	781703.0	0.1971412321407981	31422.000000000004	31941.000000000004	114.58840189227357	113.0	109.0	111.0	116.0	124.0	2958.47238472716	3.937726744071849	3007.33773918179	4.002766530850962	112.61678321678322	112.0	108.0
Position_4	36	15	15.0	0.25	0.0041666666666666	0.1350546057902916	37990.999999999935	19780.99999999993	1274.4478077350193	1279.0	1192.0	1248.0	1309.0	1353.0	2809.4552005668306	3.739384871954451	1462.8157543210864	1.9470077690013656	1308.8327672327673	1309.0	1241.0	1281.0	1336.0	1378.0	1815.0	1341.5881383855024	1337.0	826.0	1043.3	1222.5	1470.0	1644.4999999999995	814344.0	0.1723949047437363	35355.00000000001	35962.00000000001	114.58840189227357	113.0	109.0	111.0	116.0	124.0	2614.5215607917794	3.479928197413858	2659.409542333304	3.539674100845628	112.61678321678322	112.0	108.0
Position_4	37	15	15.0	0.25	0.0041666666666666	0.1016565613363392	-5347.000000000015	-12067.000000000016	1274.4478077350193	1279.0	1192.0	1248.0	1309.0	1353.0	-1709.188323055912	-2.2749296579874185	-3857.261173427278	-5.134014621831708	1308.8327672327673	1309.0	1241.0	1281.0	1336.0	1378.0	1529.0	1255.1294642857142	1264.0	940.0	1040.0	1158.25	1361.0	1442.25	281149.0	0.1589972931695115	12319.000000000002	12543.000000000002	114.58840189227357	113.0	109.0	111.0	116.0	124.0	3937.813905316201	5.241230307975862	4009.4163336619126	5.336533140104006	112.61678321678322	112.0	108.0
Position_4	1	16	16.0	0.2666666666666666	0.0044444444444444	0.2325749305287026	271795.0000000001	218261.0000000001	1275.4597675546063	1281.0	1192.0	1250.0	1311.0	1355.0	3815.273583403656	5.078129139510265	3063.799656311799	4.077917342551004	1309.8782217782218	1310.0	1241.0	1281.0	1338.0	1380.0	2475.0	1428.2345612134343	1359.0	660.0	992.5	1215.25	1568.0	2145.5	2636521.0	0.1665791238524656	76707.0	78553.0	114.49196661381832	113.0	109.0	111.0	116.0	125.0	1076.760759992436	1.4331685715499318	1102.673654030086	1.4676586335140445	112.52747252747253	112.0	108.0
Position_4	2	16	16.0	0.2666666666666666	0.0044444444444444	0.1907367808502686	156188.99999999985	89198.99999999984	1275.4597675546063	1281.0	1192.0	1250.0	1311.0	1355.0	1489.0713766305064	1.981954002295204	850.4035349740664	1.1318871050504822	1309.8782217782218	1310.0	1241.0	1281.0	1338.0	1380.0	2744.0	1348.6142857142856	1296.0	614.0	1062.45	1212.0	1422.0	1823.199999999999	3115299.0	0.1617634179282838	115389.0	117699.0	114.49196661381832	113.0	109.0	111.0	116.0	125.0	1100.0932016852512	1.464224051443069	1122.116230707887	1.4935367030721975	112.52747252747253	112.0	108.0
Position_4	3	16	16.0	0.2666666666666666	0.0044444444444444	0.2010846260298243	74720.0	30408.0	1275.4597675546063	1281.0	1192.0	1250.0	1311.0	1355.0	1392.310224030953	1.853164908185198	566.6136147260868	0.7541627212004215	1309.8782217782218	1310.0	1241.0	1281.0	1338.0	1380.0	2171.0	1329.9005235602094	1339.0	653.0	827.0	1206.0	1470.25	1778.65	2032088.0	0.152485106258049	57177.99999999999	58705.99999999999	114.49196661381832	113.0	109.0	111.0	116.0	125.0	1065.4378210605166	1.4180977398315475	1093.9101179330985	1.4559943669689537	112.52747252747253	112.0	108.0
Position_4	4	16	16.0	0.2666666666666666	0.0044444444444444	0.1930166676311284	84737.00000000013	41788.00000000014	1275.4597675546063	1281.0	1192.0	1250.0	1311.0	1355.0	1545.294420384965	2.0567868735323884	762.0610033284992	1.0143031954302322	1309.8782217782218	1310.0	1241.0	1281.0	1338.0	1380.0	2097.0	1338.2160702228225	1354.0	623.0	839.0	1198.0	1497.0	1738.0	1981898.0	0.1608236807429046	77818.00000000001	79299.00000000001	114.49196661381832	113.0	109.0	111.0	116.0	125.0	1419.117046927753	1.88884478946084	1446.1250957917696	1.924792502498845	112.52747252747253	112.0	108.0
Position_4	5	16	16.0	0.2666666666666666	0.0044444444444444	0.173958487364539	177344.00000000006	134395.00000000006	1275.4597675546063	1281.0	1192.0	1250.0	1311.0	1355.0	3410.4027620452475	4.539246076282224	2584.4746887691217	3.4399358107517006	1309.8782217782218	1310.0	1241.0	1281.0	1338.0	1380.0	2377.0	1400.7461174881837	1363.0	756.0	1030.0	1274.0	1510.0	1885.0	2074505.0	0.1723182340558584	75949.0	77430.0	114.49196661381832	113.0	109.0	111.0	116.0	125.0	1460.5325208328131	1.9439687852284744	1489.012799221645	1.9818760357640093	112.52747252747253	112.0	108.0
Position_4	7	16	16.0	0.2666666666666666	0.0044444444444444	0.1842325611969182	96574.99999999993	52755.99999999993	1275.4597675546063	1281.0	1192.0	1250.0	1311.0	1355.0	1754.112016851825	2.334723094429779	958.2183128245904	1.27538857436953	1309.8782217782218	1310.0	1241.0	1281.0	1338.0	1380.0	2252.0	1344.914626075447	1327.0	774.0	970.0	1181.5	1484.5	1798.5	2032166.0	0.1992252641373085	92130.0	93641.0	114.49196661381832	113.0	109.0	111.0	116.0	125.0	1673.3765478908492	2.22726418524272	1700.821158374547	2.263792961796522	112.52747252747253	112.0	108.0
Position_4	8	16	16.0	0.2666666666666666	0.0044444444444444	0.2120616900485477	171252.9999999999	123054.99999999993	1275.4597675546063	1281.0	1192.0	1250.0	1311.0	1355.0	2734.656462925861	3.639827752154321	1965.005874614412	2.615422819111781	1309.8782217782218	1310.0	1241.0	1281.0	1338.0	1380.0	2358.0	1384.040312876053	1317.0	631.0	973.2	1222.25	1496.75	2021.449999999998	2300275.0	0.1719913563386022	79896.99999999999	81558.99999999999	114.49196661381832	113.0	109.0	111.0	116.0	125.0	1275.8366126046703	1.698138531376816	1302.3762880636857	1.7334628394127656	112.52747252747253	112.0	108.0
Position_4	10	16	16.0	0.2666666666666666	0.0044444444444444	0.2167374959176161	151906.9999999999	101417.99999999993	1275.4597675546063	1281.0	1192.0	1250.0	1311.0	1355.0	2367.8299585422787	3.1515816748197727	1580.839452661436	2.104097311492371	1309.8782217782218	1310.0	1241.0	1281.0	1338.0	1380.0	2411.0	1368.252728317059	1333.0	592.0	898.0	1211.0	1512.0	1989.0	2382128.0	0.1797464911022259	107388.0	109129.0	114.49196661381832	113.0	109.0	111.0	116.0	125.0	1673.896025778525	2.2279556103112164	1701.0336294295885	2.264075760770782	112.52747252747253	112.0	108.0
Position_4	12	16	16.0	0.2666666666666666	0.0044444444444444	0.2002293656583305	73090.00000000007	34433.00000000007	1275.4597675546063	1281.0	1192.0	1250.0	1311.0	1355.0	1647.184114189498	2.192402055986222	775.9952196454651	1.0328496373481142	1309.8782217782218	1310.0	1241.0	1281.0	1338.0	1380.0	2214.0	1335.8312078019503	1330.0	736.0	866.6	1209.0	1488.0	1801.199999999999	1780663.0	0.1788392002516063	64422.00000000001	65755.0	114.49196661381832	113.0	109.0	111.0	116.0	125.0	1451.8387604913908	1.932397390214041	1481.8797568549778	1.9723819563739755	112.52747252747253	112.0	108.0
Position_4	13	16	16.0	0.2666666666666666	0.0044444444444444	0.173610124118594	146982.99999999988	106904.99999999988	1275.4597675546063	1281.0	1192.0	1250.0	1311.0	1355.0	3165.1011677888264	4.212749654326927	2302.069901570007	3.0640550389896792	1309.8782217782218	1310.0	1241.0	1281.0	1338.0	1380.0	2224.0	1387.3552821997105	1371.0	837.0	971.0	1249.0	1537.0	1845.85	1917325.0	0.1691922547144372	87262.00000000001	88644.00000000001	114.49196661381832	113.0	109.0	111.0	116.0	125.0	1879.08164960294	2.5010576756215124	1908.841348438071	2.5406678347710723	112.52747252747253	112.0	108.0
Position_4	14	16	16.0	0.2666666666666666	0.0044444444444444	0.2105120390826962	111252.99999999993	69028.99999999991	1275.4597675546063	1281.0	1192.0	1250.0	1311.0	1355.0	2186.8336096537814	2.9106755344491826	1356.861722747169	1.8059829529764817	1309.8782217782218	1310.0	1241.0	1281.0	1338.0	1380.0	2306.0	1357.4100274725274	1350.0	794.0	894.0	1195.75	1508.25	1921.0	1976389.0	0.2234457142884156	68549.0	70005.0	114.49196661381832	113.0	109.0	111.0	116.0	125.0	1347.4266501411842	1.793424871337916	1376.0463703793432	1.8315177189749057	112.52747252747253	112.0	108.0
Position_4	16	16	16.0	0.2666666666666666	0.0044444444444444	0.2236433421841061	141748.00000000012	99060.00000000012	1275.4597675546063	1281.0	1192.0	1250.0	1311.0	1355.0	2954.017414650682	3.9317971789000574	2064.402778842006	2.74772009863871	1309.8782217782218	1310.0	1241.0	1281.0	1338.0	1380.0	2243.0	1377.296195652174	1336.0	652.0	896.55	1195.75	1515.25	2005.8	2027380.0	0.1714715012212964	71364.0	72836.0	114.49196661381832	113.0	109.0	111.0	116.0	125.0	1487.220269627304	1.9794901788739416	1517.8966363793272	2.0203204230208844	112.52747252747253	112.0	108.0
Position_4	17	16	16.0	0.2666666666666666	0.0044444444444444	0.1842369288062379	126281.00000000004	88726.00000000003	1275.4597675546063	1281.0	1192.0	1250.0	1311.0	1355.0	3049.2251788597755	4.058518713062361	2142.409018138219	2.851546403141969	1309.8782217782218	1310.0	1241.0	1281.0	1338.0	1380.0	2310.0	1378.5142857142855	1354.0	666.0	979.0	1241.0	1505.5	1848.9	1785176.0	0.136032906987025	86044.99999999999	87339.99999999999	114.49196661381832	113.0	109.0	111.0	116.0	125.0	2077.672654753995	2.765382303477568	2108.942177537497	2.807002038302409	112.52747252747253	112.0	108.0
Position_4	19	16	16.0	0.2666666666666666	0.0044444444444444	0.1869518891996846	100046.00000000007	57967.00000000007	1275.4597675546063	1281.0	1192.0	1250.0	1311.0	1355.0	2060.3766321379912	2.742361297375666	1193.789379236981	1.5889336637644216	1309.8782217782218	1310.0	1241.0	1281.0	1338.0	1380.0	2303.0	1349.949689869056	1353.0	742.0	911.5	1219.0	1482.5	1789.0	1958777.0	0.1607932993238751	48995.000000000015	50446.000000000015	114.49196661381832	113.0	109.0	111.0	116.0	125.0	1009.0173829198652	1.3430021366663405	1038.899701985417	1.3827755033425904	112.52747252747253	112.0	108.0
Position_4	21	16	16.0	0.2666666666666666	0.0044444444444444	0.2064506246206619	109967.00000000012	74065.00000000013	1275.4597675546063	1281.0	1192.0	1250.0	1311.0	1355.0	2779.814917040684	3.6999336545811503	1872.2616042141588	2.491980195209045	1309.8782217782218	1310.0	1241.0	1281.0	1338.0	1380.0	2230.0	1369.8263327948305	1363.0	640.0	890.85	1226.0	1491.0	1936.049999999999	1695845.0	0.1512025251623002	67830.0	69068.0	114.49196661381832	113.0	109.0	111.0	116.0	125.0	1714.6493568331352	2.282198293944903	1745.9442986547394	2.3238518615094583	112.52747252747253	112.0	108.0
Position_4	22	16	16.0	0.2666666666666666	0.0044444444444444	0.2292928982144181	98880.99999999993	63616.99999999993	1275.4597675546063	1281.0	1192.0	1250.0	1311.0	1355.0	2541.367503236256	3.382560146807456	1635.0378379403603	2.17623536229862	1309.8782217782218	1310.0	1241.0	1281.0	1338.0	1380.0	2283.0	1362.3166118421052	1332.0	751.0	881.75	1182.75	1509.5	2004.75	1656577.0	0.1849780678658614	61018.00000000001	62234.00000000001	114.49196661381832	113.0	109.0	111.0	116.0	125.0	1568.240231313093	2.087327747877727	1599.492978392262	2.1289251542401004	112.52747252747253	112.0	108.0
Position_4	23	16	16.0	0.2666666666666666	0.0044444444444444	0.1844845523545722	119200.9999999999	83704.9999999999	1275.4597675546063	1281.0	1192.0	1250.0	1311.0	1355.0	3270.76247494838	4.353384854156293	2296.785873990604	3.057021998281494	1309.8782217782218	1310.0	1241.0	1281.0	1338.0	1380.0	2255.0	1378.3864379084966	1376.0	720.0	938.15	1245.0	1518.0	1830.55	1687145.0	0.1326011467903253	77977.0	79201.0	114.49196661381832	113.0	109.0	111.0	116.0	125.0	2139.614982332783	2.847827541484933	2173.200382365809	2.892529708928892	112.52747252747253	112.0	108.0
Position_4	24	16	16.0	0.2666666666666666	0.0044444444444444	0.2156224033245107	147416.00000000006	105192.00000000006	1275.4597675546063	1281.0	1192.0	1250.0	1311.0	1355.0	2854.370873796568	3.799167633023232	2036.8004894747423	2.710981451490882	1309.8782217782218	1310.0	1241.0	1281.0	1338.0	1380.0	2353.0	1382.2472527472528	1340.0	713.0	903.0	1221.0	1492.0	2003.5	2012552.0	0.2046337590458164	94986.0	96442.0	114.49196661381832	113.0	109.0	111.0	116.0	125.0	1839.1848362351489	2.4479550170289834	1867.376918453143	2.485478678461133	112.52747252747253	112.0	108.0
Position_4	28	16	16.0	0.2666666666666666	0.0044444444444444	0.2114378778741806	89861.0	61093.00000000001	1275.4597675546063	1281.0	1192.0	1250.0	1311.0	1355.0	3073.2819239935534	4.09053824083542	2089.404887354227	2.780997905068476	1309.8782217782218	1310.0	1241.0	1281.0	1338.0	1380.0	2125.0	1371.585685483871	1340.5	753.0	905.55	1188.5	1546.25	1921.35	1360613.0	0.189740420442695	46459.00000000001	47451.00000000001	114.49196661381832	113.0	109.0	111.0	116.0	125.0	1588.9162696477506	2.114847554901156	1622.843064014624	2.160004118203464	112.52747252747253	112.0	108.0
Position_4	30	16	16.0	0.2666666666666666	0.0044444444444444	0.2042634078125085	116719.99999999993	80382.99999999993	1275.4597675546063	1281.0	1192.0	1250.0	1311.0	1355.0	2760.58900919024	3.674343971232209	1901.1688341821368	2.530455718296424	1309.8782217782218	1310.0	1241.0	1281.0	1338.0	1380.0	2227.0	1374.1524341580207	1359.0	679.0	887.0	1233.0	1516.0	1913.8	1721813.0	0.207099170161078	72668.00000000001	73921.00000000001	114.49196661381832	113.0	109.0	111.0	116.0	125.0	1718.698441739518	2.287587625955298	1748.3336201880732	2.327032048470325	112.52747252747253	112.0	108.0
Position_4	31	16	16.0	0.2666666666666666	0.0044444444444444	0.211653425964036	88586.99999999996	69127.99999999996	1275.4597675546063	1281.0	1192.0	1250.0	1311.0	1355.0	5607.407558388805	7.463459460215501	4375.68570666465	5.824037675570649	1309.8782217782218	1310.0	1241.0	1281.0	1338.0	1380.0	2317.0	1413.0223546944858	1425.0	797.0	942.0	1214.0	1573.0	1990.5	948138.0	0.2536437241672294	42143.00000000001	42814.00000000001	114.49196661381832	113.0	109.0	111.0	116.0	125.0	2667.580759402391	3.550549990764582	2710.053926703224	3.607081776441991	112.52747252747253	112.0	108.0
Position_4	32	16	16.0	0.2666666666666666	0.0044444444444444	0.1784515428840847	9683.999999999956	-10732.000000000044	1275.4597675546063	1281.0	1192.0	1250.0	1311.0	1355.0	525.9289949240133	0.7000114922438617	-582.8448960682114	-0.7757665566667894	1309.8782217782218	1310.0	1241.0	1281.0	1338.0	1380.0	2065.0	1294.7556818181818	1306.5	836.0	920.15	1146.25	1420.25	1709.85	911508.0	0.1972914041982167	38281.00000000001	38985.00000000001	114.49196661381832	113.0	109.0	111.0	116.0	125.0	2079.005354676399	2.767156127074287	2117.2389371244067	2.818045025312585	112.52747252747253	112.0	108.0
Position_4	34	16	16.0	0.2666666666666666	0.0044444444444444	0.1702292730321593	97373.9999999999	69678.9999999999	1275.4597675546063	1281.0	1192.0	1250.0	1311.0	1355.0	3703.8739401551634	4.929856214346522	2650.422415388826	3.527712234882527	1309.8782217782218	1310.0	1241.0	1281.0	1338.0	1380.0	2020.0	1382.9623036649214	1384.0	794.0	961.7	1247.0	1529.5	1786.9	1320729.0	0.1927277564676854	57386.00000000001	58341.00000000001	114.49196661381832	113.0	109.0	111.0	116.0	125.0	2182.826113025494	2.9053415564369325	2219.152027672609	2.9536913488322427	112.52747252747253	112.0	108.0
Position_4	35	16	16.0	0.2666666666666666	0.0044444444444444	0.1701583796611267	118775.00000000006	91979.00000000006	1275.4597675546063	1281.0	1192.0	1250.0	1311.0	1355.0	4618.140718333286	6.146745296101604	3576.2741749659217	4.760020926879642	1309.8782217782218	1310.0	1241.0	1281.0	1338.0	1380.0	2279.0	1409.5443722943724	1419.0	852.0	977.0	1280.25	1547.0	1810.85	1302419.0	0.2343925516689987	53555.99999999999	54479.99999999999	114.49196661381832	113.0	109.0	111.0	116.0	125.0	2082.333355597199	2.771585696299872	2118.259788127108	2.819403777997181	112.52747252747253	112.0	108.0
Position_4	36	16	16.0	0.2666666666666666	0.0044444444444444	0.1718611958240047	49852.00000000007	24129.00000000008	1275.4597675546063	1281.0	1192.0	1250.0	1311.0	1355.0	2044.434625107096	2.721142486017544	989.5322769238784	1.3170674605856822	1309.8782217782218	1310.0	1241.0	1281.0	1338.0	1380.0	2093.0	1337.2029312288614	1338.0	699.0	918.3	1202.0	1466.0	1731.4	1186099.0	0.177587464420139	53251.99999999999	54138.99999999999	114.49196661381832	113.0	109.0	111.0	116.0	125.0	2183.8689050831035	2.9067295126656107	2220.244848123904	2.955145892852916	112.52747252747253	112.0	108.0
Position_4	37	16	16.0	0.2666666666666666	0.0044444444444444	0.1765842372103601	2041.0000000000468	-16837.999999999953	1275.4597675546063	1281.0	1192.0	1250.0	1311.0	1355.0	126.91306135619767	0.1689212846650991	-1047.0172107376784	-1.3935799074918498	1309.8782217782218	1310.0	1241.0	1281.0	1338.0	1380.0	1819.0	1284.1351766513058	1312.0	725.0	882.5	1137.0	1428.0	1640.0	835972.0	0.1995391046792813	32504.000000000007	33155.00000000001	114.49196661381832	113.0	109.0	111.0	116.0	125.0	2021.157347536382	2.6901604295709243	2061.637701746516	2.7440397810246124	112.52747252747253	112.0	108.0
Position_4	40	16	16.0	0.2666666666666666	0.0044444444444444	0.1186633251422544	-3978.0000000000177	-11112.000000000018	1275.4597675546063	1281.0	1192.0	1250.0	1311.0	1355.0	-1051.5064749094618	-1.3995551181044936	-2937.239806232757	-3.909466182095799	1309.8782217782218	1310.0	1241.0	1281.0	1338.0	1380.0	1615.0	1264.8292682926829	1270.5	921.0	1019.25	1157.5	1367.25	1502.75	311148.0	0.0916804571958003	2821.9999999999995	3067.9999999999995	114.49196661381832	113.0	109.0	111.0	116.0	125.0	745.9404907477344	0.9928467931852344	810.9657780347446	1.079395450564245	112.52747252747253	112.0	108.0
Position_4	1	17	17.0	0.2833333333333333	0.0047222222222222	0.234664890359935	286305.9999999998	229425.99999999985	1275.9517059454445	1282.0	1189.0	1250.0	1312.0	1356.0	3941.806773294048	5.246544815254377	3158.6937080248404	4.204221325381063	1312.4450549450548	1312.0	1245.0	1284.0	1340.0	1380.0	2390.0	1433.0052742616033	1361.0	671.0	967.75	1232.0	1548.75	2173.25	2716978.0	0.136486309004806	83936.00000000001	85832.00000000001	114.66405247360112	113.0	109.0	111.0	116.0	125.0	1155.6149480737722	1.538123495886191	1181.718716916079	1.5728676122153014	112.58171828171828	112.0	108.0
Position_4	2	17	17.0	0.2833333333333333	0.0047222222222222	0.1984801244481975	153660.99999999988	83340.99999999988	1275.9517059454445	1282.0	1189.0	1250.0	1312.0	1356.0	1403.3314856449745	1.8678342073934608	761.1238332767439	1.013055822091346	1312.4450549450548	1312.0	1245.0	1284.0	1340.0	1380.0	2806.0	1347.5550341296928	1301.5	685.0	951.3	1219.0	1419.0	1874.2499999999995	3158669.0	0.169680832546764	121581.00000000004	123925.00000000004	114.66405247360112	113.0	109.0	111.0	116.0	125.0	1110.3562085122562	1.477884113529813	1131.763130257864	1.5063767263732168	112.58171828171828	112.0	108.0
Position_4	3	17	17.0	0.2833333333333333	0.0047222222222222	0.2215831696372102	133979.99999999997	90179.99999999996	1275.9517059454445	1282.0	1189.0	1250.0	1312.0	1356.0	2594.759401199152	3.4536247629960712	1746.495020153303	2.324584871824046	1312.4450549450548	1312.0	1245.0	1284.0	1340.0	1380.0	2359.0	1373.7671232876712	1350.0	641.0	837.95	1244.0	1481.25	2042.0	2005700.0	0.1562178651119118	54676.99999999999	56136.99999999999	114.66405247360112	113.0	109.0	111.0	116.0	125.0	1058.9167023389016	1.409418130813078	1087.1921817070966	1.4470527938521454	112.58171828171828	112.0	108.0
Position_4	4	17	17.0	0.2833333333333333	0.0047222222222222	0.2159962367208762	77515.9999999999	33595.9999999999	1275.9517059454445	1282.0	1189.0	1250.0	1312.0	1356.0	1468.750942433629	1.95490750437916	636.5673752773636	0.8472711764941709	1312.4450549450548	1312.0	1245.0	1284.0	1340.0	1380.0	2463.0	1334.948087431694	1322.0	614.0	833.15	1193.0	1504.25	1800.6499999999992	1954364.0	0.1491067554430452	72063.99999999999	73527.99999999999	114.66405247360112	113.0	109.0	111.0	116.0	125.0	1365.4480096436498	1.8174113008356976	1393.187461882192	1.8543325117651968	112.58171828171828	112.0	108.0
Position_4	5	17	17.0	0.2833333333333333	0.0047222222222222	0.1788547111065727	203280.0000000001	160110.0000000001	1275.9517059454445	1282.0	1189.0	1250.0	1312.0	1356.0	3962.383959907103	5.273933050636354	3120.903659094482	4.153922770254756	1312.4450549450548	1312.0	1245.0	1284.0	1340.0	1380.0	2526.0	1423.264767199444	1376.0	748.0	1055.8	1287.0	1526.0	1931.1	2048078.0	0.1356518210847063	71432.0	72871.0	114.66405247360112	113.0	109.0	111.0	116.0	125.0	1392.3701841011612	1.8532447150386453	1420.419527461582	1.8905783910513656	112.58171828171828	112.0	108.0
Position_4	7	17	17.0	0.2833333333333333	0.0047222222222222	0.2034443267667229	130241.99999999993	83441.99999999991	1275.9517059454445	1282.0	1189.0	1250.0	1312.0	1356.0	2236.062715808688	2.976199474741364	1432.575859803354	1.906758469398264	1312.4450549450548	1312.0	1245.0	1284.0	1340.0	1380.0	2330.0	1365.4884615384617	1330.5	704.0	931.0	1193.0	1515.25	1902.25	2130162.0	0.1766053479050759	91700.0	93260.0	114.66405247360112	113.0	109.0	111.0	116.0	125.0	1574.3535191386554	2.0954645339735505	1601.1364143388332	2.131112567484987	112.58171828171828	112.0	108.0
Position_4	8	17	17.0	0.2833333333333333	0.0047222222222222	0.2284790510362488	196333.0000000001	147403.00000000015	1275.9517059454445	1282.0	1189.0	1250.0	1312.0	1356.0	3220.2878485052306	4.286203126360461	2417.729519404362	3.2179979903272056	1312.4450549450548	1312.0	1245.0	1284.0	1340.0	1380.0	2601.0	1402.3758430410792	1331.0	664.0	990.5	1194.0	1543.5	2084.5	2287275.0	0.162060010953355	69470.00000000001	71101.00000000001	114.66405247360112	113.0	109.0	111.0	116.0	125.0	1139.4589642885212	1.5166198814680216	1166.2109085918837	1.5522267193357968	112.58171828171828	112.0	108.0
Position_4	10	17	17.0	0.2833333333333333	0.0047222222222222	0.235292761787606	113897.99999999988	60707.99999999989	1275.9517059454445	1282.0	1189.0	1250.0	1312.0	1356.0	1661.0468419001377	2.2108533465690825	885.3433043431269	1.1783919380807018	1312.4450549450548	1312.0	1245.0	1284.0	1340.0	1380.0	2468.0	1346.2402707275803	1317.0	615.0	812.0	1195.0	1489.0	1978.6	2386884.0	0.1802901797610842	96359.00000000004	98132.00000000004	114.66405247360112	113.0	109.0	111.0	116.0	125.0	1405.2644703037415	1.87040700997428	1431.1212548889753	1.9048223902572257	112.58171828171828	112.0	108.0
Position_4	12	17	17.0	0.2833333333333333	0.0047222222222222	0.217376210216639	77217.00000000001	34827.000000000015	1275.9517059454445	1282.0	1189.0	1250.0	1312.0	1356.0	1565.9410642480534	2.084267556514159	706.2826766718076	0.940062242650176	1312.4450549450548	1312.0	1245.0	1284.0	1340.0	1380.0	2357.0	1336.647558386412	1323.0	631.0	854.6	1189.0	1483.0	1869.0	1888683.0	0.1587369529198046	63769.99999999999	65182.99999999999	114.66405247360112	113.0	109.0	111.0	116.0	125.0	1293.2393341763902	1.7213015537887753	1321.894613762265	1.7594417309175747	112.58171828171828	112.0	108.0
Position_4	13	17	17.0	0.2833333333333333	0.0047222222222222	0.189730656340984	162013.99999999994	119563.99999999994	1275.9517059454445	1282.0	1189.0	1250.0	1312.0	1356.0	3340.293091227664	4.445930104424019	2465.0882217558005	3.2810324231569705	1312.4450549450548	1312.0	1245.0	1284.0	1340.0	1380.0	2437.0	1396.4975265017667	1358.0	750.0	959.0	1236.0	1572.0	1862.3	1976044.0	0.1597650263673161	81998.99999999999	83413.99999999999	114.66405247360112	113.0	109.0	111.0	116.0	125.0	1690.5989185352946	2.250187160570477	1719.7724141843566	2.289017083279379	112.58171828171828	112.0	108.0
Position_4	14	17	17.0	0.2833333333333333	0.0047222222222222	0.2054605693974684	163031.99999999997	122292.0	1275.9517059454445	1282.0	1189.0	1250.0	1312.0	1356.0	3653.2012101995074	4.862410810775544	2740.3042494585	3.6473449560292632	1312.4450549450548	1312.0	1245.0	1284.0	1340.0	1380.0	2416.0	1402.0530191458026	1380.0	780.0	905.85	1261.5	1537.0	1962.8999999999992	1903988.0	0.2119872170063712	69747.0	71105.0	114.66405247360112	113.0	109.0	111.0	116.0	125.0	1562.8822857339976	2.0801963223119504	1593.3121844253644	2.12069851747016	112.58171828171828	112.0	108.0
Position_4	16	17	17.0	0.2833333333333333	0.0047222222222222	0.2246465478186911	164979.99999999997	121959.99999999996	1275.9517059454445	1282.0	1189.0	1250.0	1312.0	1356.0	3565.3047985909	4.745420686924488	2635.619912935787	3.5080101041175324	1312.4450549450548	1312.0	1245.0	1284.0	1340.0	1380.0	2451.0	1397.0488145048814	1358.0	727.0	898.65	1222.0	1525.5	2052.5999999999985	2003368.0	0.1567680921696985	61422.0	62856.0	114.66405247360112	113.0	109.0	111.0	116.0	125.0	1327.361809546917	1.766718568506946	1358.3513057354205	1.8079655879338443	112.58171828171828	112.0	108.0
Position_4	17	17	17.0	0.2833333333333333	0.0047222222222222	0.2237842874188128	162334.99999999985	118624.99999999984	1275.9517059454445	1282.0	1189.0	1250.0	1312.0	1356.0	3306.025054405059	4.4003193474131335	2415.8513079668587	3.2154980909038886	1312.4450549450548	1312.0	1245.0	1284.0	1340.0	1380.0	2414.0	1393.417295813315	1367.0	654.0	876.0	1210.0	1538.0	2023.4	2030209.0	0.1296967551648559	79570.0	81027.0	114.66405247360112	113.0	109.0	111.0	116.0	125.0	1620.478723497772	2.156857180975534	1650.1511817123785	2.196351222859176	112.58171828171828	112.0	108.0
Position_4	19	17	17.0	0.2833333333333333	0.0047222222222222	0.1855910448613619	128696.0000000001	85706.0000000001	1275.9517059454445	1282.0	1189.0	1250.0	1312.0	1356.0	2725.030974890908	3.627016227579799	1814.753409072545	2.415436787475558	1312.4450549450548	1312.0	1245.0	1284.0	1340.0	1380.0	2421.0	1371.8087927424983	1380.0	741.0	924.6	1245.0	1489.0	1805.8	1965802.0	0.133066623903595	39134.00000000001	40567.00000000001	114.66405247360112	113.0	109.0	111.0	116.0	125.0	828.6299665209543	1.1029064854393902	858.9725520482331	1.1432924667761983	112.58171828171828	112.0	108.0
Position_4	21	17	17.0	0.2833333333333333	0.0047222222222222	0.2235571999302285	113710.00000000007	77800.00000000007	1275.9517059454445	1282.0	1189.0	1250.0	1312.0	1356.0	3019.2403411873643	4.018608894120382	2065.754098534668	2.749518705149642	1312.4450549450548	1312.0	1245.0	1284.0	1340.0	1380.0	2253.0	1376.9958228905598	1365.0	656.0	838.0	1240.0	1522.0	1995.4000000000008	1648264.0	0.1600349923395414	67429.0	68626.0	114.66405247360112	113.0	109.0	111.0	116.0	125.0	1790.3821736515931	2.3829986731302704	1822.165048406683	2.4253016794292948	112.58171828171828	112.0	108.0
Position_4	22	17	17.0	0.2833333333333333	0.0047222222222222	0.2539078138659984	128313.00000000004	85653.00000000004	1275.9517059454445	1282.0	1189.0	1250.0	1312.0	1356.0	2646.776737194324	3.5228598372056448	1766.8074775814257	2.351620752660877	1312.4450549450548	1312.0	1245.0	1284.0	1340.0	1380.0	2332.0	1372.23417721519	1345.0	676.0	838.05	1146.0	1561.75	2054.7000000000003	1951317.0	0.1701002221579511	64862.99999999999	66284.99999999999	114.66405247360112	113.0	109.0	111.0	116.0	125.0	1337.96169916248	1.780827021585261	1367.2940078162435	1.81986832440342	112.58171828171828	112.0	108.0
Position_4	23	17	17.0	0.2833333333333333	0.0047222222222222	0.2054913634583463	81909.00000000007	44709.00000000008	1275.9517059454445	1282.0	1189.0	1250.0	1312.0	1356.0	2061.353700786582	2.743661775746941	1125.1640553354014	1.497593357651419	1312.4450549450548	1312.0	1245.0	1284.0	1340.0	1380.0	2266.0	1348.0556451612904	1374.0	681.0	813.9	1219.5	1500.25	1783.0	1671589.0	0.1252413819345446	78510.0	79750.0	114.66405247360112	113.0	109.0	111.0	116.0	125.0	1975.8131468917263	2.629807298512888	2007.0194684067656	2.671342912449405	112.58171828171828	112.0	108.0
Position_4	24	17	17.0	0.2833333333333333	0.0047222222222222	0.2295166798011746	108416.00000000004	62246.00000000005	1275.9517059454445	1282.0	1189.0	1250.0	1312.0	1356.0	2011.428212244963	2.6772109504980457	1154.8420943347849	1.5370948275595984	1312.4450549450548	1312.0	1245.0	1284.0	1340.0	1380.0	2375.0	1352.4457439896037	1336.0	639.0	822.0	1208.5	1509.5	1923.2	2081414.0	0.1921886707281678	89592.00000000001	91131.0	114.66405247360112	113.0	109.0	111.0	116.0	125.0	1662.1889425126428	2.2123734824843275	1690.7418131096488	2.2503773532489424	112.58171828171828	112.0	108.0
Position_4	28	17	17.0	0.2833333333333333	0.0047222222222222	0.2449236562232745	123582.0000000001	87912.0000000001	1275.9517059454445	1282.0	1189.0	1250.0	1312.0	1356.0	3185.973012116795	4.240530079127455	2266.392026680356	3.016567787511554	1312.4450549450548	1312.0	1245.0	1284.0	1340.0	1380.0	2415.0	1385.9377628259042	1342.0	774.0	877.0	1180.0	1575.0	2050.6	1647880.0	0.1684176881491976	55540.000000000015	56729.000000000015	114.66405247360112	113.0	109.0	111.0	116.0	125.0	1431.8342565500373	1.9057713954681	1462.4869560645852	1.946570138521963	112.58171828171828	112.0	108.0
Position_4	30	17	17.0	0.2833333333333333	0.0047222222222222	0.1889134948196846	140045.00000000006	99725.00000000006	1275.9517059454445	1282.0	1189.0	1250.0	1312.0	1356.0	3216.473602520055	4.281126364954193	2290.42686287488	3.048558154486465	1312.4450549450548	1312.0	1245.0	1284.0	1340.0	1380.0	2197.0	1386.200148809524	1390.5	724.0	885.0	1264.0	1555.0	1826.4	1863053.0	0.1689619284417788	75707.00000000001	77051.00000000001	114.66405247360112	113.0	109.0	111.0	116.0	125.0	1738.7951517439803	2.314336346971238	1769.6633763988195	2.355421953986829	112.58171828171828	112.0	108.0
Position_4	31	17	17.0	0.2833333333333333	0.0047222222222222	0.208094242307657	112695.00000000006	85665.00000000006	1275.9517059454445	1282.0	1189.0	1250.0	1312.0	1356.0	4638.557079504672	6.173919472820718	3525.994873026912	4.693099175998819	1312.4450549450548	1312.0	1245.0	1284.0	1340.0	1380.0	2331.0	1407.07769145394	1410.0	769.0	944.0	1196.0	1545.0	1990.0	1267777.0	0.2493368728927007	51791.99999999999	52692.99999999999	114.66405247360112	113.0	109.0	111.0	116.0	125.0	2131.7729115018933	2.83738974520902	2168.8583183844853	2.886750421769749	112.58171828171828	112.0	108.0
Position_4	32	17	17.0	0.2833333333333333	0.0047222222222222	0.2058158216693275	40405.00000000007	12115.000000000064	1275.9517059454445	1282.0	1189.0	1250.0	1312.0	1356.0	1459.1613580649469	1.9421437675844444	437.513670411011	0.5823306953170556	1312.4450549450548	1312.0	1245.0	1284.0	1340.0	1380.0	2150.0	1324.847295864263	1353.0	689.0	872.1	1160.0	1468.5	1819.3	1249331.0	0.1612207657507395	45046.00000000001	45989.00000000001	114.66405247360112	113.0	109.0	111.0	116.0	125.0	1626.763582115914	2.1652223277962817	1660.8185050377117	2.2105494302051945	112.58171828171828	112.0	108.0
Position_4	34	17	17.0	0.2833333333333333	0.0047222222222222	0.2047696885314782	157767.00000000003	124617.00000000004	1275.9517059454445	1282.0	1189.0	1250.0	1312.0	1356.0	4850.595369918224	6.456142437361155	3831.38833351144	5.099577871903726	1312.4450549450548	1312.0	1245.0	1284.0	1340.0	1380.0	2315.0	1424.7755656108598	1417.0	762.0	949.2	1246.0	1582.0	1964.2	1574377.0	0.2203984278213803	76751.0	77856.0	114.66405247360112	113.0	109.0	111.0	116.0	125.0	2359.73331074682	3.140805036604017	2393.7068786270456	3.1860238554525977	112.58171828171828	112.0	108.0
Position_4	35	17	17.0	0.2833333333333333	0.0047222222222222	0.1822554364762762	117798.00000000004	85368.00000000003	1275.9517059454445	1282.0	1189.0	1250.0	1312.0	1356.0	3666.9459630298775	4.880705076792767	2657.4291836188613	3.537038243396704	1312.4450549450548	1312.0	1245.0	1284.0	1340.0	1380.0	2207.0	1390.9713228492135	1408.0	823.0	937.0	1251.0	1532.0	1792.0	1503640.0	0.2256952901813385	61222.0	62303.0	114.66405247360112	113.0	109.0	111.0	116.0	125.0	1905.78588557204	2.536601013696384	1939.43644488574	2.58138990814292	112.58171828171828	112.0	108.0
Position_4	36	17	17.0	0.2833333333333333	0.0047222222222222	0.1751431034736369	61690.00000000008	33430.00000000008	1275.9517059454445	1282.0	1189.0	1250.0	1312.0	1356.0	2304.7872597537566	3.06767184273225	1248.971277250254	1.662380770020088	1312.4450549450548	1312.0	1245.0	1284.0	1340.0	1380.0	2027.0	1347.4883227176222	1356.5	685.0	890.0	1230.5	1489.0	1742.9499999999998	1269334.0	0.1499823567117256	47467.00000000001	48409.00000000001	114.66405247360112	113.0	109.0	111.0	116.0	125.0	1773.4047148440825	2.360401675457474	1808.5985809275328	2.407244711214546	112.58171828171828	112.0	108.0
Position_4	37	17	17.0	0.2833333333333333	0.0047222222222222	0.2099769005753817	43318.999999999935	15388.999999999933	1275.9517059454445	1282.0	1189.0	1250.0	1312.0	1356.0	1553.0296724284	2.067082494002201	551.7111112675865	0.7343274890971576	1312.4450549450548	1312.0	1245.0	1284.0	1340.0	1380.0	2100.0	1328.5295381310418	1348.0	686.0	866.5	1153.5	1511.5	1770.5	1236861.0	0.1943899902455823	36398.00000000001	37329.00000000001	114.66405247360112	113.0	109.0	111.0	116.0	125.0	1304.9048689270066	1.736828380541846	1338.282154299034	1.781253547372014	112.58171828171828	112.0	108.0
Position_4	40	17	17.0	0.2833333333333333	0.0047222222222222	0.1636237461260997	-2201.9999999999554	-19691.99999999996	1275.9517059454445	1282.0	1189.0	1250.0	1312.0	1356.0	-164.8407800984672	-0.2194030783110598	-1474.134714668063	-1.962073305223192	1312.4450549450548	1312.0	1245.0	1284.0	1340.0	1380.0	1876.0	1278.2229845626073	1302.0	870.0	933.0	1115.5	1418.0	1625.0	745204.0	0.0892962586915262	9436.000000000004	10019.000000000004	114.66405247360112	113.0	109.0	111.0	116.0	125.0	706.3749323384054	0.9401850349424176	750.0180634907252	0.9982740425061551	112.58171828171828	112.0	108.0
Position_4	1	18	18.0	0.3	0.005	0.2291590159846811	248441.0000000001	187464.0000000001	1277.6070068889296	1283.0	1190.0	1252.0	1314.0	1359.0	3179.463980130334	4.231866557553475	2399.100935719761	3.1932033454430013	1314.1723276723276	1314.0	1246.0	1286.0	1342.0	1383.5499999999993	2412.0	1409.304524656838	1337.0	680.0	948.3	1228.0	1555.0	2111.7	2772102.0	0.1335275612308103	86515.0	88482.0	114.7342169654172	113.0	109.0	111.0	116.0	125.0	1107.1897401836884	1.4736695441844891	1132.3627416162876	1.5071748090912789	112.57962037962038	112.0	108.0
Position_4	2	18	18.0	0.3	0.005	0.1962451001574487	206458.0000000002	135685.0000000002	1277.6070068889296	1283.0	1190.0	1252.0	1314.0	1359.0	2045.1700944809968	2.722121395754208	1344.093734656222	1.7889887608274315	1314.1723276723276	1314.0	1246.0	1286.0	1342.0	1383.5499999999993	2810.0	1373.4327639071398	1336.0	725.0	1062.0	1205.0	1465.0	1867.8	3135547.0	0.1589532564133234	95540.0	97823.0	114.7342169654172	113.0	109.0	111.0	116.0	125.0	946.4179195125124	1.2596822508711538	969.0332859584728	1.2897833036107271	112.57962037962038	112.0	108.0
Position_4	3	18	18.0	0.3	0.005	0.1764892588457503	68606.99999999993	21920.999999999927	1277.6070068889296	1283.0	1190.0	1252.0	1314.0	1359.0	1284.9240123759969	1.7102338604724516	410.5531399900033	0.5464462293266944	1314.1723276723276	1314.0	1246.0	1286.0	1342.0	1383.5499999999993	1886.0	1328.5557768924302	1356.0	666.0	862.0	1183.0	1486.0	1681.0	2000805.0	0.1313340268915776	53818.000000000015	55324.000000000015	114.7342169654172	113.0	109.0	111.0	116.0	125.0	1007.9443861129548	1.3415739779163427	1036.149898125406	1.3791155144049154	112.57962037962038	112.0	108.0
Position_4	4	18	18.0	0.3	0.005	0.1777929469377643	67996.00000000013	23604.00000000013	1277.6070068889296	1283.0	1190.0	1252.0	1314.0	1359.0	1298.0751389640018	1.7277380099610862	450.61129448947605	0.5997636329654926	1314.1723276723276	1314.0	1246.0	1286.0	1342.0	1383.5499999999993	2121.0	1330.4832402234638	1325.0	610.0	892.55	1210.75	1472.0	1728.0	1905252.0	0.1414800187503369	63378.99999999998	64810.99999999998	114.7342169654172	113.0	109.0	111.0	116.0	125.0	1209.9344701511748	1.6104227797712136	1237.2720135213208	1.646809049996878	112.57962037962038	112.0	108.0
Position_4	5	18	18.0	0.3	0.005	0.1658364836991631	172216.99999999985	126367.99999999984	1277.6070068889296	1283.0	1190.0	1252.0	1314.0	1359.0	3215.743762933813	4.280154948464904	2359.622498559492	3.1406575455826826	1314.1723276723276	1314.0	1246.0	1286.0	1342.0	1383.5499999999993	2487.0	1399.4415145368491	1369.0	721.0	1002.9	1279.0	1514.5	1797.4999999999995	2069774.0	0.1198263099715826	64106.000000000015	65585.00000000001	114.7342169654172	113.0	109.0	111.0	116.0	125.0	1197.027411153575	1.5932434842454082	1224.6442261333918	1.6300014649835444	112.57962037962038	112.0	108.0
Position_4	7	18	18.0	0.3	0.005	0.2045381453651844	130226.99999999993	78921.99999999993	1277.6070068889296	1283.0	1190.0	1252.0	1314.0	1359.0	2025.4913944301643	2.6959290459865484	1227.5168116536306	1.6338248763109824	1314.1723276723276	1314.0	1246.0	1286.0	1342.0	1383.5499999999993	2403.0	1361.687009063444	1321.0	659.0	905.8	1218.5	1488.0	1886.7	2253592.0	0.1776192694101116	79610.99999999997	81265.99999999997	114.7342169654172	113.0	109.0	111.0	116.0	125.0	1238.2332035751406	1.648088393958512	1263.9743191485773	1.682349818786756	112.57962037962038	112.0	108.0
Position_4	8	18	18.0	0.3	0.005	0.2286046515819824	204917.99999999985	149861.99999999985	1277.6070068889296	1283.0	1190.0	1252.0	1314.0	1359.0	3017.5128613542506	4.016309618462508	2206.7876537359853	2.9372343671225964	1314.1723276723276	1314.0	1246.0	1286.0	1342.0	1383.5499999999993	2524.0	1398.3817567567569	1332.0	681.0	1000.0	1183.75	1535.25	2081.0	2483526.0	0.1444516760824623	72823.0	74599.0	114.7342169654172	113.0	109.0	111.0	116.0	125.0	1072.3525463961232	1.4273012392532405	1098.5049724483254	1.4621101183287213	112.57962037962038	112.0	108.0
Position_4	10	18	18.0	0.3	0.005	0.221045442703269	137424.00000000015	85127.00000000019	1277.6070068889296	1283.0	1190.0	1252.0	1314.0	1359.0	2176.688141557125	2.8971719164125336	1348.344768208854	1.7946468864859848	1314.1723276723276	1314.0	1246.0	1286.0	1342.0	1383.5499999999993	2524.0	1364.4605809128632	1329.0	707.0	886.3	1207.5	1481.0	2038.7	2301845.0	0.1664792523008328	82361.99999999999	84048.99999999999	114.7342169654172	113.0	109.0	111.0	116.0	125.0	1304.5493415628105	1.7363551736201008	1331.270095541787	1.7719204971661189	112.57962037962038	112.0	108.0
Position_4	12	18	18.0	0.3	0.005	0.1922865204584056	47202.00000000009	1601.0000000000855	1277.6070068889296	1283.0	1190.0	1252.0	1314.0	1359.0	870.8221327685868	1.159064258714989	29.53659240207152	0.0393132044871571	1314.1723276723276	1314.0	1246.0	1286.0	1342.0	1383.5499999999993	2165.0	1315.088375254929	1329.0	743.0	879.0	1171.5	1468.5	1729.5	1934495.0	0.1266981754132345	63971.99999999998	65442.99999999998	114.7342169654172	113.0	109.0	111.0	116.0	125.0	1180.2091749813972	1.5708584119002398	1207.3474182190268	1.6069794136495246	112.57962037962038	112.0	108.0
Position_4	13	18	18.0	0.3	0.005	0.1849825446904817	184712.0000000001	137034.00000000006	1277.6070068889296	1283.0	1190.0	1252.0	1314.0	1359.0	3548.425234913608	4.722953987670012	2632.503051459307	3.5038615614923367	1314.1723276723276	1314.0	1246.0	1286.0	1342.0	1383.5499999999993	2275.0	1403.0988296488947	1383.0	739.0	954.85	1274.25	1546.0	1888.15	2157966.0	0.1461968902335841	85908.00000000001	87446.00000000001	114.7342169654172	113.0	109.0	111.0	116.0	125.0	1650.342777301736	2.19660623658861	1679.8886541873585	2.235931798723374	112.57962037962038	112.0	108.0
Position_4	14	18	18.0	0.3	0.005	0.2185485662047611	158428.99999999994	114873.99999999993	1277.6070068889296	1283.0	1190.0	1252.0	1314.0	1359.0	3354.4356520873207	4.464753852928224	2432.2405689481016	3.237312197269924	1314.1723276723276	1314.0	1246.0	1286.0	1342.0	1383.5499999999993	2405.0	1395.7608540925266	1371.0	757.0	883.0	1255.0	1557.0	1995.4	1961044.0	0.1831456785074985	67541.00000000001	68946.00000000001	114.7342169654172	113.0	109.0	111.0	116.0	125.0	1430.0534521939155	1.9034011448701016	1459.8016806822775	1.942996036988112	112.57962037962038	112.0	108.0
Position_4	16	18	18.0	0.3	0.005	0.2363959115336119	178771.00000000015	136177.00000000015	1277.6070068889296	1283.0	1190.0	1252.0	1314.0	1359.0	3986.534668480509	5.306077643747557	3036.702438033408	4.041850945022466	1314.1723276723276	1314.0	1246.0	1286.0	1342.0	1383.5499999999993	2494.0	1413.1098981077148	1332.0	645.0	903.3	1228.25	1540.0	2129.35	1941613.0	0.1445843336529781	53739.00000000001	55113.00000000001	114.7342169654172	113.0	109.0	111.0	116.0	125.0	1198.362075221786	1.595019922120197	1229.0018245910474	1.635801428530684	112.57962037962038	112.0	108.0
Position_4	17	18	18.0	0.3	0.005	0.1830592209168811	104597.99999999996	56361.99999999996	1277.6070068889296	1283.0	1190.0	1252.0	1314.0	1359.0	1947.4041309589595	2.5919948983063748	1049.3469438144978	1.3966807822170964	1314.1723276723276	1314.0	1246.0	1286.0	1342.0	1383.5499999999993	2084.0	1350.2223650385604	1361.0	698.0	864.5	1240.75	1482.0	1764.5	2100946.0	0.1294730108857239	81541.0	83097.0	114.7342169654172	113.0	109.0	111.0	116.0	125.0	1518.129220850538	2.020629992952066	1547.0988075326177	2.059188512825913	112.57962037962038	112.0	108.0
Position_4	19	18	18.0	0.3	0.005	0.1844689018397366	86763.00000000009	41627.00000000008	1277.6070068889296	1283.0	1190.0	1252.0	1314.0	1359.0	1741.5193040559468	2.317962193698465	835.5430779241954	1.112107836717104	1314.1723276723276	1314.0	1246.0	1286.0	1342.0	1383.5499999999993	2293.0	1342.5899725274726	1336.0	709.0	918.0	1218.75	1479.0	1777.25	1954811.0	0.1038838505170153	34007.00000000002	35463.00000000002	114.7342169654172	113.0	109.0	111.0	116.0	125.0	682.5933516940465	0.908531751104776	711.8183912466837	0.947430278749336	112.57962037962038	112.0	108.0
Position_4	21	18	18.0	0.3	0.005	0.2104172671879665	146846.99999999997	110980.0	1277.6070068889296	1283.0	1190.0	1252.0	1314.0	1359.0	4228.131739120141	5.627643344768908	3195.4214958940483	4.253106011034978	1314.1723276723276	1314.0	1246.0	1286.0	1342.0	1383.5499999999993	2294.0	1409.9204840103716	1371.0	676.0	945.0	1236.0	1566.0	1991.6	1631278.0	0.168688149067886	57912.0	59069.0	114.7342169654172	113.0	109.0	111.0	116.0	125.0	1667.446834296415	2.2193717364485286	1700.7600679488696	2.2637116504399457	112.57962037962038	112.0	108.0
Position_4	22	18	18.0	0.3	0.005	0.2637889849563422	132297.99999999985	87006.99999999984	1277.6070068889296	1283.0	1190.0	1252.0	1314.0	1359.0	2605.034859616568	3.4673013981496514	1713.2252039385216	2.2803027464421723	1314.1723276723276	1314.0	1246.0	1286.0	1342.0	1383.5499999999993	2549.0	1373.5530458590006	1349.0	653.0	821.0	1169.0	1543.0	2118.0	2006761.0	0.170363848150999	63294.0	64755.0	114.7342169654172	113.0	109.0	111.0	116.0	125.0	1246.3005971713194	1.6588260948350262	1275.0686505802887	1.6971163739223645	112.57962037962038	112.0	108.0
Position_4	23	18	18.0	0.3	0.005	0.196274279977013	117522.99999999988	80446.99999999987	1277.6070068889296	1283.0	1190.0	1252.0	1314.0	1359.0	3221.2960577079466	4.287545052809277	2205.0458544661983	2.93491603229451	1314.1723276723276	1314.0	1246.0	1286.0	1342.0	1383.5499999999993	2298.0	1381.2633779264213	1382.0	655.0	879.75	1257.0	1522.0	1873.5	1651991.0	0.1135410501452276	66776.99999999999	67972.99999999999	114.7342169654172	113.0	109.0	111.0	116.0	125.0	1830.3522446292527	2.436198837601536	1863.1345092499548	2.4798320318116898	112.57962037962038	112.0	108.0
Position_4	24	18	18.0	0.3	0.005	0.2433445970030903	130464.0	77361.0	1277.6070068889296	1283.0	1190.0	1252.0	1314.0	1359.0	1957.780106285993	2.605805321466657	1160.901296927817	1.5451596262109244	1314.1723276723276	1314.0	1246.0	1286.0	1342.0	1383.5499999999993	2428.0	1359.1611208406305	1318.0	696.0	824.2	1192.0	1538.0	2008.0	2328243.0	0.1737728468968736	88311.99999999999	90024.99999999999	114.7342169654172	113.0	109.0	111.0	116.0	125.0	1325.2351357181185	1.7638879656408155	1350.9409037619305	1.7981023429071294	112.57962037962038	112.0	108.0
Position_4	28	18	18.0	0.3	0.005	0.2190406997808296	163121.0	125084.0	1277.6070068889296	1283.0	1190.0	1252.0	1314.0	1359.0	4254.011217786251	5.662088930873501	3262.0492711887214	4.341787579952189	1314.1723276723276	1314.0	1246.0	1286.0	1342.0	1383.5499999999993	2421.0	1415.9429502852486	1375.0	818.0	953.0	1223.5	1554.0	2047.7	1737362.0	0.1585206235101718	56941.99999999999	58168.99999999999	114.7342169654172	113.0	109.0	111.0	116.0	125.0	1484.982968245564	1.9765123307348456	1516.981740716452	2.0191026968935977	112.57962037962038	112.0	108.0
Position_4	30	18	18.0	0.3	0.005	0.1996236590087171	154465.0000000001	108244.00000000007	1277.6070068889296	1283.0	1190.0	1252.0	1314.0	1359.0	2990.5565374649264	3.980430751365817	2095.6838237876123	2.789355169461312	1314.1723276723276	1314.0	1246.0	1286.0	1342.0	1383.5499999999993	2416.0	1386.59825620389	1389.0	681.0	885.5	1261.0	1529.0	1857.0	2067418.0	0.1542183043906172	74838.0	76329.0	114.7342169654172	113.0	109.0	111.0	116.0	125.0	1448.9189793856217	1.9285111615622623	1477.7858411171478	1.966932954526924	112.57962037962038	112.0	108.0
Position_4	31	18	18.0	0.3	0.005	0.2235276959858287	129686.0	96082.0	1277.6070068889296	1283.0	1190.0	1252.0	1314.0	1359.0	4018.633843072857	5.3488016451299725	2977.332764601624	3.962829909684762	1314.1723276723276	1314.0	1246.0	1286.0	1342.0	1383.5499999999993	2346.0	1402.6365313653137	1404.0	748.0	915.3	1192.5	1542.5	2025.7	1520458.0	0.231200956890224	62589.00000000001	63673.00000000001	114.7342169654172	113.0	109.0	111.0	116.0	125.0	1939.4712891452205	2.581436285852289	1973.06164651526	2.6261450515118114	112.57962037962038	112.0	108.0
Position_4	32	18	18.0	0.3	0.005	0.2182846981576902	104606.0	68460.00000000001	1277.6070068889296	1283.0	1190.0	1252.0	1314.0	1359.0	2723.9283412723785	3.625548622233535	1782.690612809084	2.3727612056488905	1314.1723276723276	1314.0	1246.0	1286.0	1342.0	1383.5499999999993	2220.0	1372.713550600343	1398.0	651.0	877.25	1186.25	1515.75	1935.5	1600584.0	0.1774000674734648	51149.000000000015	52315.000000000015	114.7342169654172	113.0	109.0	111.0	116.0	125.0	1331.9141419014293	1.772777722870802	1362.2766492712128	1.813190220179984	112.57962037962038	112.0	108.0
Position_4	34	18	18.0	0.3	0.005	0.1918081179276734	122529.99999999996	85174.99999999996	1277.6070068889296	1283.0	1190.0	1252.0	1314.0	1359.0	3279.9745103603937	4.365646073289684	2280.027984329932	3.0347172471431385	1314.1723276723276	1314.0	1246.0	1286.0	1342.0	1383.5499999999993	2266.0	1384.6846473029043	1400.0	704.0	910.0	1232.0	1536.0	1827.0	1668545.0	0.2000359893317139	80239.99999999999	81444.99999999999	114.7342169654172	113.0	109.0	111.0	116.0	125.0	2147.924220283343	2.8588871371971294	2180.180559832713	2.9018203251373405	112.57962037962038	112.0	108.0
Position_4	35	18	18.0	0.3	0.005	0.2401379988310892	109214.00000000016	67798.00000000015	1277.6070068889296	1283.0	1190.0	1252.0	1314.0	1359.0	2488.9887855363	3.312844073548816	1545.1174911805283	2.056551380761283	1314.1723276723276	1314.0	1246.0	1286.0	1342.0	1383.5499999999993	2315.0	1364.747005988024	1358.0	764.0	875.0	1122.75	1542.0	2009.0	1823302.0	0.1942673612760002	59366.000000000015	60702.000000000015	114.7342169654172	113.0	109.0	111.0	116.0	125.0	1352.952077958392	1.80077921576262	1383.3995390666428	1.8413047864977008	112.57962037962038	112.0	108.0
Position_4	36	18	18.0	0.3	0.005	0.2373583275768664	102376.00000000007	69082.00000000007	1277.6070068889296	1283.0	1190.0	1252.0	1314.0	1359.0	3143.9340345906894	4.184576200040207	2121.4860023598703	2.823697869140987	1314.1723276723276	1314.0	1246.0	1286.0	1342.0	1383.5499999999993	2373.0	1378.322160148976	1373.0	690.0	864.9000000000001	1181.0	1512.0	2050.999999999998	1480318.0	0.1522067141803923	51452.0	52526.0	114.7342169654172	113.0	109.0	111.0	116.0	125.0	1580.0743723896228	2.103078989650588	1613.0565669777138	2.1469782906473367	112.57962037962038	112.0	108.0
Position_4	37	18	18.0	0.3	0.005	0.2365758401576771	51030.00000000006	18418.00000000006	1277.6070068889296	1283.0	1190.0	1252.0	1314.0	1359.0	1544.1831411928968	2.0553077609277453	557.3342170192207	0.7418118428525826	1314.1723276723276	1314.0	1246.0	1286.0	1342.0	1383.5499999999993	2211.0	1331.5076045627377	1342.5	659.0	843.55	1120.75	1493.5	1887.45	1400746.0	0.1590072862470258	39776.0	40828.0	114.7342169654172	113.0	109.0	111.0	116.0	125.0	1203.6337178931724	1.6020364785158123	1235.4675541568397	1.6444073145827531	112.57962037962038	112.0	108.0
Position_4	40	18	18.0	0.3	0.005	0.1802278804703281	-4778.999999999911	-33484.99999999991	1277.6070068889296	1283.0	1190.0	1252.0	1314.0	1359.0	-180.90462075842825	-0.240784050229468	-1267.543675684467	-1.6871006323360254	1314.1723276723276	1314.0	1246.0	1286.0	1342.0	1383.5499999999993	1974.0	1277.8390928725703	1289.0	828.0	926.0	1085.0	1424.75	1691.75	1183279.0	0.1257074306729781	19920.99999999999	20846.99999999999	114.7342169654172	113.0	109.0	111.0	116.0	125.0	754.09101279111	1.0036951380249677	789.1438855306595	1.050350511641308	112.57962037962038	112.0	108.0
Position_4	44	18	18.0	0.3	0.005	0.1554415221410064	39318.00000000002	32250.00000000002	1277.6070068889296	1283.0	1190.0	1252.0	1314.0	1359.0	12633.568733556112	16.815279984363183	10362.495336924172	13.792481293446071	1314.1723276723276	1314.0	1246.0	1286.0	1342.0	1383.5499999999993	2032.0	1455.4473684210527	1392.0	1095.0	1168.15	1282.0	1610.5	1919.95	331842.0	0.0925660929545724	3675.000000000002	3903.000000000002	114.7342169654172	113.0	109.0	111.0	116.0	125.0	1180.842491882057	1.5717013566950178	1254.1029240314742	1.6692109918858922	112.57962037962038	112.0	108.0
Position_4	45	18	18.0	0.3	0.005	0.131474606934546	-411.00000000004593	-20840.000000000047	1277.6070068889296	1283.0	1190.0	1252.0	1314.0	1359.0	-25.013167245664714	-0.0332925256039797	-1268.3075557167776	-1.688117356659031	1314.1723276723276	1314.0	1246.0	1286.0	1342.0	1383.5499999999993	1721.0	1282.3763277693474	1284.0	797.0	975.9	1183.5	1394.5	1565.4	845086.0	0.0934538853560831	29726.0	30385.0	114.7342169654172	113.0	109.0	111.0	116.0	125.0	1809.103186239772	2.4079163408851363	1849.209456835614	2.4612977870482022	112.57962037962038	112.0	108.0
Position_4	1	19	19.0	0.3166666666666666	0.0052777777777777	0.2201545990739502	242469.9999999998	186339.9999999998	1275.887538002113	1282.0	1186.0	1250.0	1313.0	1358.0	3298.7837583193286	4.390681182323026	2535.1398751401143	3.374271173811492	1313.0743256743256	1312.0	1245.0	1284.0	1342.0	1383.0	2378.0	1411.5938001068946	1340.0	642.0	952.5	1232.0	1564.5	2061.5	2641092.0	0.1296933585003858	73403.99999999999	75274.99999999999	114.6809682183747	113.0	109.0	111.0	116.0	125.0	998.6551861907542	1.3292100528198936	1024.109982296728	1.3630903864369448	112.6949050949051	112.0	108.0
Position_4	2	19	19.0	0.3166666666666666	0.0052777777777777	0.2164280733322711	265333.0	197503.0	1275.887538002113	1282.0	1186.0	1250.0	1313.0	1358.0	2657.4593875260703	3.5370784447971992	1978.1037466676269	2.632856086814612	1313.0743256743256	1312.0	1245.0	1284.0	1342.0	1383.0	2998.0	1399.3520566121183	1317.0	768.0	1134.0	1228.0	1447.0	2078.0	3163935.0	0.15514640273604	82467.00000000003	84728.00000000003	114.6809682183747	113.0	109.0	111.0	116.0	125.0	825.9534370436866	1.099344024705147	848.5986250723014	1.1294847699712331	112.6949050949051	112.0	108.0
Position_4	3	19	19.0	0.3166666666666666	0.0052777777777777	0.1956999271909308	79027.00000000012	32767.00000000012	1275.887538002113	1282.0	1186.0	1250.0	1313.0	1358.0	1391.7727134439615	1.8524494815939128	577.0713363966541	0.7680819487439466	1313.0743256743256	1312.0	1245.0	1284.0	1342.0	1383.0	2177.0	1333.2496757457848	1321.5	672.0	846.25	1213.0	1472.5	1791.9499999999998	2055871.0	0.1464693492662449	48922.99999999999	50464.99999999999	114.6809682183747	113.0	109.0	111.0	116.0	125.0	861.6004208665242	1.1467901601733437	888.7571334347679	1.182935744601676	112.6949050949051	112.0	108.0
Position_4	4	19	19.0	0.3166666666666666	0.0052777777777777	0.1612965276375067	49136.99999999989	7586.999999999891	1275.887538002113	1282.0	1186.0	1250.0	1313.0	1358.0	966.6635138047276	1.2866291368740923	149.2577096533443	0.1986620115486012	1313.0743256743256	1312.0	1245.0	1284.0	1342.0	1383.0	2067.0	1317.47797833935	1318.0	652.0	939.6	1201.0	1438.0	1679.8	1824707.0	0.1089137897527546	49221.99999999999	50606.99999999999	114.6809682183747	113.0	109.0	111.0	116.0	125.0	968.3357037771212	1.288854821727348	995.5825639155004	1.3251203925715311	112.6949050949051	112.0	108.0
Position_4	5	19	19.0	0.3166666666666666	0.0052777777777777	0.1813440472993176	163638.9999999999	117408.99999999993	1275.887538002113	1282.0	1186.0	1250.0	1313.0	1358.0	2825.1753488217687	3.760308389281774	2027.029085546936	2.697975712862972	1313.0743256743256	1312.0	1245.0	1284.0	1342.0	1383.0	2389.0	1388.190136275146	1349.0	751.0	983.0	1251.0	1532.0	1823.0	2139201.0	0.1270030146395235	69183.00000000001	70724.00000000001	114.6809682183747	113.0	109.0	111.0	116.0	125.0	1194.422516377737	1.5897763692987683	1221.0273918202315	1.6251874585127284	112.6949050949051	112.0	108.0
Position_4	7	19	19.0	0.3166666666666666	0.0052777777777777	0.2235539855585948	149288.00000000015	101738.00000000016	1275.887538002113	1282.0	1186.0	1250.0	1313.0	1358.0	2485.908405820436	3.308744088147	1694.1170716424604	2.2548698223561146	1313.0743256743256	1312.0	1245.0	1284.0	1342.0	1383.0	3189.0	1376.1880126182966	1325.0	800.0	965.2	1228.0	1449.0	1995.4	2181258.0	0.1679394862567718	66750.00000000001	68335.00000000001	114.6809682183747	113.0	109.0	111.0	116.0	125.0	1111.505185202521	1.4794134015045557	1137.8982296751203	1.514542543697585	112.6949050949051	112.0	108.0
Position_4	8	19	19.0	0.3166666666666666	0.0052777777777777	0.2373966999990268	180448.0	125337.99999999996	1275.887538002113	1282.0	1186.0	1250.0	1313.0	1358.0	2478.0795334056165	3.2983238589628754	1721.2578280612315	2.2909941691495	1313.0743256743256	1312.0	1245.0	1284.0	1342.0	1383.0	2936.0	1380.229722373435	1316.0	674.0	925.8	1199.0	1498.0	2031.5999999999983	2535482.0	0.1396662382904515	75104.99999999997	76941.99999999997	114.6809682183747	113.0	109.0	111.0	116.0	125.0	1031.4116164015609	1.372808861430477	1056.6390065797068	1.4063865177575896	112.6949050949051	112.0	108.0
Position_4	10	19	19.0	0.3166666666666666	0.0052777777777777	0.2258328264446386	146079.00000000006	95439.00000000004	1275.887538002113	1282.0	1186.0	1250.0	1313.0	1358.0	2319.3765915520607	3.0870902433557927	1515.337471649841	2.0169141747659385	1313.0743256743256	1312.0	1245.0	1284.0	1342.0	1383.0	2387.0	1368.539691943128	1311.5	691.0	920.35	1186.0	1504.0	2050.0	2310095.0	0.1317821069156029	63911.00000000001	65599.00000000001	114.6809682183747	113.0	109.0	111.0	116.0	125.0	1014.7500827818078	1.350632360182586	1041.5513867785485	1.386304895802248	112.6949050949051	112.0	108.0
Position_4	12	19	19.0	0.3166666666666666	0.0052777777777777	0.197569319912338	95977.00000000004	54457.00000000003	1275.887538002113	1282.0	1186.0	1250.0	1313.0	1358.0	2047.7865751372449	2.7256039315076723	1161.906639322431	1.5464977369381554	1313.0743256743256	1312.0	1245.0	1284.0	1342.0	1383.0	2318.0	1351.3475433526012	1337.5	659.0	903.15	1232.75	1454.25	1887.1	1870265.0	0.1452308610834914	65501.00000000001	66885.00000000001	114.6809682183747	113.0	109.0	111.0	116.0	125.0	1397.5438746581435	1.8601308971699888	1427.073205851971	1.8994344369889729	112.6949050949051	112.0	108.0
Position_4	13	19	19.0	0.3166666666666666	0.0052777777777777	0.1616378422450735	165852.00000000006	120222.00000000007	1275.887538002113	1282.0	1186.0	1250.0	1313.0	1358.0	3304.889479330061	4.398807896988311	2395.63238902165	3.188586709787816	1313.0743256743256	1312.0	1245.0	1284.0	1342.0	1383.0	2165.0	1391.0414201183432	1386.0	764.0	969.0	1294.0	1512.0	1765.0	2115774.0	0.1607837904939192	88046.0	89567.0	114.6809682183747	113.0	109.0	111.0	116.0	125.0	1754.469642193609	2.3351990937596936	1784.778211870556	2.37553979999971	112.6949050949051	112.0	108.0
Position_4	14	19	19.0	0.3166666666666666	0.0052777777777777	0.2112423465378948	152994.0	112224.0	1275.887538002113	1282.0	1186.0	1250.0	1313.0	1358.0	3372.9341194532453	4.489375312992269	2474.111132603377	3.2930419174950942	1313.0743256743256	1312.0	1245.0	1284.0	1342.0	1383.0	2332.0	1394.578366445916	1355.0	749.0	892.9	1250.0	1529.0	1962.2	1895232.0	0.1570599648502594	63084.00000000001	64443.00000000001	114.6809682183747	113.0	109.0	111.0	116.0	125.0	1390.7615722942635	1.8511036527236648	1420.7223385225925	1.8909814325735708	112.6949050949051	112.0	108.0
Position_4	16	19	19.0	0.3166666666666666	0.0052777777777777	0.2580061829391409	153543.00000000015	103983.00000000016	1275.887538002113	1282.0	1186.0	1250.0	1313.0	1358.0	2596.059723703192	3.455355492248948	1758.1138720086824	2.340049563643556	1313.0743256743256	1312.0	1245.0	1284.0	1342.0	1383.0	2502.0	1374.9437046004844	1356.0	662.0	792.55	1199.75	1508.25	2085.0	2271407.0	0.1546740023845419	52195.00000000002	53847.00000000002	114.6809682183747	113.0	109.0	111.0	116.0	125.0	882.4976539385582	1.1746043773922208	910.4291823283752	1.2117812416790672	112.6949050949051	112.0	108.0
Position_4	17	19	19.0	0.3166666666666666	0.0052777777777777	0.1887404204832622	111104.0	62053.99999999999	1275.887538002113	1282.0	1186.0	1250.0	1313.0	1358.0	1936.6303720596409	2.577655025211381	1081.6501755813376	1.4396763836987605	1313.0743256743256	1312.0	1245.0	1284.0	1342.0	1383.0	2191.0	1349.953516819572	1356.0	662.0	858.4	1231.5	1489.5	1777.3	2207174.0	0.1414042116660156	81612.00000000001	83247.00000000001	114.6809682183747	113.0	109.0	111.0	116.0	125.0	1422.5615452596796	1.8934294167406327	1451.0608851422896	1.931362038124388	112.6949050949051	112.0	108.0
Position_4	19	19	19.0	0.3166666666666666	0.0052777777777777	0.1843426552295217	87557.00000000006	44897.00000000007	1275.887538002113	1282.0	1186.0	1250.0	1313.0	1358.0	1834.8843817888624	2.442231112160976	940.8819864679538	1.2523139239888463	1313.0743256743256	1312.0	1245.0	1284.0	1342.0	1383.0	2579.0	1343.5731364275669	1331.5	739.0	914.05	1224.25	1475.0	1723.95	1910561.0	0.1116344654559189	29007.00000000002	30429.00000000002	114.6809682183747	113.0	109.0	111.0	116.0	125.0	607.8839071981627	0.8090934804807546	637.683987042193	0.8487573867531588	112.6949050949051	112.0	108.0
Position_4	21	19	19.0	0.3166666666666666	0.0052777777777777	0.2125812169029559	88122.99999999999	54252.99999999999	1275.887538002113	1282.0	1186.0	1250.0	1313.0	1358.0	2420.3110361053023	3.221433989056157	1490.0665506374153	1.9832785788984	1313.0743256743256	1312.0	1245.0	1284.0	1342.0	1383.0	2270.0	1360.054030115146	1342.0	616.0	850.8	1219.0	1485.0	1969.8	1535501.0	0.1341412951214222	47261.99999999999	48390.99999999999	114.6809682183747	113.0	109.0	111.0	116.0	125.0	1298.0577169230369	1.7277148212245623	1329.0658664386333	1.7689866682298208	112.6949050949051	112.0	108.0
Position_4	22	19	19.0	0.3166666666666666	0.0052777777777777	0.2265513119069596	143783.9999999999	101933.99999999993	1275.887538002113	1282.0	1186.0	1250.0	1313.0	1358.0	3192.795762708539	4.249611160165065	2263.495543843071	3.0127125688551275	1313.0743256743256	1312.0	1245.0	1284.0	1342.0	1383.0	2336.0	1385.0709677419354	1354.0	689.0	908.7	1195.5	1546.0	2018.2999999999995	1932174.0	0.145487622779818	58603.0	59998.0	114.6809682183747	113.0	109.0	111.0	116.0	125.0	1301.3089779252812	1.732042249618549	1332.2856518874637	1.7732722026622136	112.6949050949051	112.0	108.0
Position_4	23	19	19.0	0.3166666666666666	0.0052777777777777	0.1692891846795718	103657.00000000006	67657.00000000006	1275.887538002113	1282.0	1186.0	1250.0	1313.0	1358.0	2832.7671776327647	3.7704131134292096	1848.9492165227628	2.4609514071917973	1313.0743256743256	1312.0	1245.0	1284.0	1342.0	1383.0	2329.0	1368.3808333333334	1377.5	656.0	937.95	1265.75	1460.0	1744.05	1642057.0	0.1031270697207242	61473.99999999999	62673.99999999999	114.6809682183747	113.0	109.0	111.0	116.0	125.0	1679.9784817021182	2.23605135914552	1712.772413739118	2.2797000826867664	112.6949050949051	112.0	108.0
Position_4	24	19	19.0	0.3166666666666666	0.0052777777777777	0.2340908249483811	122774.99999999996	72164.99999999996	1275.887538002113	1282.0	1186.0	1250.0	1313.0	1358.0	1910.1829441687344	2.5424534986885856	1122.77216180767	1.4944097473660087	1313.0743256743256	1312.0	1245.0	1284.0	1342.0	1383.0	2294.0	1354.7771191464135	1312.0	642.0	823.3	1182.0	1521.5	1955.7	2285509.0	0.1526583564144873	66031.00000000001	67718.00000000001	114.6809682183747	113.0	109.0	111.0	116.0	125.0	1027.336917014097	1.3673854365457632	1053.5839430927992	1.4023202282565157	112.6949050949051	112.0	108.0
Position_4	28	19	19.0	0.3166666666666666	0.0052777777777777	0.2068689686711652	169522.99999999988	128242.99999999988	1275.887538002113	1282.0	1186.0	1250.0	1313.0	1358.0	3846.1990578947966	5.119290946057975	2909.6235070261982	3.87270888785187	1313.0743256743256	1312.0	1245.0	1284.0	1342.0	1383.0	2280.0	1405.1998546511627	1367.0	798.0	955.0	1239.0	1555.0	2007.25	1933555.0	0.1909314549234521	60486.99999999999	61862.99999999999	114.6809682183747	113.0	109.0	111.0	116.0	125.0	1372.3509046848078	1.826599054135479	1403.570089713761	1.868151789409016	112.6949050949051	112.0	108.0
Position_4	30	19	19.0	0.3166666666666666	0.0052777777777777	0.1869139250122594	137858.99999999994	94778.99999999994	1275.887538002113	1282.0	1186.0	1250.0	1313.0	1358.0	2853.6821164875005	3.7982508970448623	1961.9258613407085	2.611323321444482	1313.0743256743256	1312.0	1245.0	1284.0	1342.0	1383.0	2406.0	1378.0020891364902	1382.0	680.0	911.0	1255.0	1522.25	1745.75	1978811.0	0.1428061369660948	77342.0	78778.0	114.6809682183747	113.0	109.0	111.0	116.0	125.0	1600.9798580678544	2.130904191088314	1630.7050665727477	2.1704684436083266	112.6949050949051	112.0	108.0
Position_4	31	19	19.0	0.3166666666666666	0.0052777777777777	0.175062387206038	95066.00000000006	61226.00000000007	1275.887538002113	1282.0	1186.0	1250.0	1313.0	1358.0	2834.144041719231	3.772245719528297	1825.292986959604	2.429464965643233	1313.0743256743256	1312.0	1245.0	1284.0	1342.0	1383.0	2160.0	1366.2783687943263	1384.5	774.0	934.75	1243.75	1504.25	1750.65	1541162.0	0.2059901805317965	58222.99999999999	59350.99999999999	114.6809682183747	113.0	109.0	111.0	116.0	125.0	1735.7663995647097	2.310305077820628	1769.394768056697	2.355064436283464	112.6949050949051	112.0	108.0
Position_4	32	19	19.0	0.3166666666666666	0.0052777777777777	0.236199129102799	143530.99999999997	105341.0	1275.887538002113	1282.0	1186.0	1250.0	1313.0	1358.0	3309.9723038769644	4.405573136460239	2429.271672758521	3.2333605964415915	1313.0743256743256	1312.0	1245.0	1284.0	1342.0	1383.0	2308.0	1394.7501963864886	1387.0	784.0	887.0	1191.0	1538.0	2057.8	1775517.0	0.1403229275642864	49986.0	51259.0	114.6809682183747	113.0	109.0	111.0	116.0	125.0	1152.7285086956404	1.5342816450738972	1182.0851963995883	1.5733553964078522	112.6949050949051	112.0	108.0
Position_4	34	19	19.0	0.3166666666666666	0.0052777777777777	0.2090810147018572	146577.0	106917.0	1275.887538002113	1282.0	1186.0	1250.0	1313.0	1358.0	3389.0841481972843	4.510871001250585	2472.0843643464464	3.2903442889451195	1313.0743256743256	1312.0	1245.0	1284.0	1342.0	1383.0	2301.0	1392.875189107413	1379.5	714.0	876.05	1245.5	1566.75	1917.9	1841381.0	0.1863909191148375	74278.0	75600.0	114.6809682183747	113.0	109.0	111.0	116.0	125.0	1717.4208256397517	2.2858871189265093	1747.9874851014465	2.3265713426700247	112.6949050949051	112.0	108.0
Position_4	35	19	19.0	0.3166666666666666	0.0052777777777777	0.2342603653524543	126810.99999999996	85020.99999999997	1275.887538002113	1282.0	1186.0	1250.0	1313.0	1358.0	2747.825905752256	3.657356280556252	1842.2921223944493	2.452090814907012	1313.0743256743256	1312.0	1245.0	1284.0	1342.0	1383.0	2312.0	1373.0344580043072	1357.0	772.0	879.6	1174.0	1548.0	1985.0	1912637.0	0.1797064859476103	59632.000000000015	61025.000000000015	114.6809682183747	113.0	109.0	111.0	116.0	125.0	1292.1462208469186	1.7198466199472484	1322.3306802921788	1.76002213546889	112.6949050949051	112.0	108.0
Position_4	36	19	19.0	0.3166666666666666	0.0052777777777777	0.1919928791674622	96715.9999999999	62875.9999999999	1275.887538002113	1282.0	1186.0	1250.0	1313.0	1358.0	2761.2892398565346	3.675275978249047	1795.1406411061184	2.389332193312244	1313.0743256743256	1312.0	1245.0	1284.0	1342.0	1383.0	2232.0	1367.741134751773	1346.0	650.0	944.35	1224.0	1488.25	1909.65	1542812.0	0.1240671659043058	50507.0	51635.0	114.6809682183747	113.0	109.0	111.0	116.0	125.0	1441.999624027401	1.9193014995804707	1474.2045773190816	1.9621662924116976	112.6949050949051	112.0	108.0
Position_4	37	19	19.0	0.3166666666666666	0.0052777777777777	0.233338834245586	57044.99999999998	18974.99999999997	1275.887538002113	1282.0	1186.0	1250.0	1313.0	1358.0	1362.4318397023524	1.813396778643831	453.1886082628121	0.6031940375978029	1313.0743256743256	1312.0	1245.0	1284.0	1342.0	1383.0	2240.0	1326.952718676123	1344.0	680.0	849.0	1078.0	1510.0	1873.6	1683903.0	0.1480695579019493	40550.0	41819.0	114.6809682183747	113.0	109.0	111.0	116.0	125.0	968.4742063271174	1.2890391686213931	998.7823140417688	1.3293792599895942	112.6949050949051	112.0	108.0
Position_4	40	19	19.0	0.3166666666666666	0.0052777777777777	0.1892288202483052	19170.000000000106	-15299.999999999896	1275.887538002113	1282.0	1186.0	1250.0	1313.0	1358.0	540.7385246773825	0.7197229763455961	-431.575348334056	-0.5744267886326285	1313.0743256743256	1312.0	1245.0	1284.0	1342.0	1383.0	2036.0	1298.6840731070497	1323.0	858.0	916.8	1089.0	1442.0	1748.3999999999996	1492188.0	0.137405706696389	24774.00000000001	25923.00000000001	114.6809682183747	113.0	109.0	111.0	116.0	125.0	698.8135738318941	0.9301208667702512	731.2240362656088	0.9732591922695252	112.6949050949051	112.0	108.0
Position_4	44	19	19.0	0.3166666666666666	0.0052777777777777	0.1698912814759946	86530.00000000003	75970.00000000003	1275.887538002113	1282.0	1186.0	1250.0	1313.0	1358.0	13440.899809837349	17.889837646893508	11800.591223313802	15.70658691823067	1313.0743256743256	1312.0	1245.0	1284.0	1342.0	1383.0	2308.0	1527.8238636363635	1522.5	992.0	1147.85	1343.5	1645.75	2060.35	537794.0	0.1557776028678651	9383.0	9735.0	114.6809682183747	113.0	109.0	111.0	116.0	125.0	1457.4825253172746	1.939909241197293	1512.1594782013929	2.0126842654860537	112.6949050949051	112.0	108.0
Position_4	45	19	19.0	0.3166666666666666	0.0052777777777777	0.143183706603543	26326.000000000004	376.0000000000025	1275.887538002113	1282.0	1186.0	1250.0	1313.0	1358.0	1114.1578558208812	1.4829441060975928	15.912913233634203	0.0211800875139671	1313.0743256743256	1312.0	1245.0	1284.0	1342.0	1383.0	1925.0	1312.4346820809249	1315.0	735.0	1002.0	1207.0	1411.0	1644.7999999999995	1135256.0	0.1177047403471919	41220.0	42085.0	114.6809682183747	113.0	109.0	111.0	116.0	125.0	1744.4954348148872	2.321923423738615	1781.1035995677955	2.3706488910247354	112.6949050949051	112.0	108.0
Position_4	47	19	19.0	0.3166666666666666	0.0052777777777777	0.174040009324457	48832.99999999998	33622.99999999998	1275.887538002113	1282.0	1186.0	1250.0	1313.0	1358.0	4416.851912664472	5.878829895756412	3041.136359828753	4.047752494932071	1313.0743256743256	1312.0	1245.0	1284.0	1342.0	1383.0	1953.0	1378.3175542406311	1363.0	714.0	974.7	1232.0	1534.5	1810.4	698807.0	0.1211839194305309	14153.0	14660.0	114.6809682183747	113.0	109.0	111.0	116.0	125.0	1280.1119144828351	1.7038289581766537	1325.9690995773592	1.764864871537465	112.6949050949051	112.0	108.0
Position_4	48	19	19.0	0.3166666666666666	0.0052777777777777	0.2095379617228657	82643.00000000004	66863.00000000004	1275.887538002113	1282.0	1186.0	1250.0	1313.0	1358.0	7696.490265655207	10.24402854358708	6226.908856557775	8.288015688078398	1313.0743256743256	1312.0	1245.0	1284.0	1342.0	1383.0	2456.0	1439.1159695817491	1445.0	909.0	970.5	1210.25	1623.25	1988.75	756975.0	0.1570790358992894	19364.0	19890.0	114.6809682183747	113.0	109.0	111.0	116.0	125.0	1803.357059934264	2.4002682467725047	1852.343106904178	2.465468675289461	112.6949050949051	112.0	108.0
Position_4	49	19	19.0	0.3166666666666666	0.0052777777777777	0.1383729628329897	6097.999999999991	2407.999999999992	1275.887538002113	1282.0	1186.0	1250.0	1313.0	1358.0	4716.426925843905	6.277564238298237	1862.4394944952608	2.478906967173192	1313.0743256743256	1312.0	1245.0	1284.0	1342.0	1383.0	1662.0	1331.5772357723577	1366.0	851.0	953.8	1218.0	1461.5	1598.8	163784.0	0.0485228725341948	2041.0	2164.0	114.6809682183747	113.0	109.0	111.0	116.0	125.0	1578.5876280169605	2.1011001328905743	1673.720542395249	2.227722041928076	112.6949050949051	112.0	108.0
Position_4	50	19	19.0	0.3166666666666666	0.0052777777777777	0.15192330820331	21589.00000000006	-3370.999999999942	1275.887538002113	1282.0	1186.0	1250.0	1313.0	1358.0	955.1999826519112	1.2713711769096938	-149.149063945506	-0.1985174041114684	1313.0743256743256	1312.0	1245.0	1284.0	1342.0	1383.0	2047.0	1307.9483173076924	1314.0	748.0	985.55	1202.0	1401.25	1659.2499999999995	1088213.0	0.1576233894475881	40087.0	40919.0	114.6809682183747	113.0	109.0	111.0	116.0	125.0	1773.639432329754	2.360714084430903	1810.4510672163344	2.4097103704649414	112.6949050949051	112.0	108.0
Position_4	51	19	19.0	0.3166666666666666	0.0052777777777777	0.1554813124220436	-28091.0	-33041.0	1275.887538002113	1282.0	1186.0	1250.0	1313.0	1358.0	-14242.014370616487	-18.956121127290544	-16751.642761722236	-22.296436515852296	1313.0743256743256	1312.0	1245.0	1284.0	1342.0	1383.0	1513.0	1111.7515151515152	1107.0	707.0	822.2	1001.0	1243.0	1396.1999999999998	183439.0	0.0393940431632865	3858.999999999998	4023.999999999998	114.6809682183747	113.0	109.0	111.0	116.0	125.0	1956.4961537933505	2.604096380698949	2040.1504334968752	2.7154402269843407	112.6949050949051	112.0	108.0
Position_4	52	19	19.0	0.3166666666666666	0.0052777777777777	0.1011024561486959	25000.00000000008	3790.000000000079	1275.887538002113	1282.0	1186.0	1250.0	1313.0	1358.0	1409.6031709144072	1.876181820487076	213.69584071062792	0.2844291639858457	1313.0743256743256	1312.0	1245.0	1284.0	1342.0	1383.0	1620.0	1317.3606789250357	1318.0	794.0	1080.0	1232.0	1415.0	1523.6999999999998	931374.0	0.120502469953002	35421.00000000001	36128.00000000001	114.6809682183747	113.0	109.0	111.0	116.0	125.0	1997.1821566783628	2.658249450538901	2037.045734351822	2.711307872422275	112.6949050949051	112.0	108.0
Position_4	53	19	19.0	0.3166666666666666	0.0052777777777777	0.1377427614227472	70766.99999999994	50576.999999999935	1275.887538002113	1282.0	1186.0	1250.0	1313.0	1358.0	4574.993765661452	6.089316702095392	3269.7367372625536	4.352019597296459	1313.0743256743256	1312.0	1245.0	1284.0	1342.0	1383.0	1951.0	1387.151560178306	1423.0	792.0	1038.6	1278.0	1519.0	1628.8	933553.0	0.1518890802532208	34452.0	35125.0	114.6809682183747	113.0	109.0	111.0	116.0	125.0	2227.2766291430817	2.9645051933894417	2270.7851967563784	3.02241509688274	112.6949050949051	112.0	108.0
Position_4	54	19	19.0	0.3166666666666666	0.0052777777777777	0.240809815033026	69623.00000000006	51293.00000000007	1275.887538002113	1282.0	1186.0	1250.0	1313.0	1358.0	5062.100021969331	6.737655129241178	3729.375298778751	4.963798522674518	1313.0743256743256	1312.0	1245.0	1284.0	1342.0	1383.0	2540.0	1395.949263502455	1380.0	726.0	894.5	1142.0	1586.5	2021.5	852925.0	0.171577765588876	24979.0	25590.0	114.6809682183747	113.0	109.0	111.0	116.0	125.0	1816.155529764184	2.4173030101161284	1860.5796872038693	2.4764315636683505	112.6949050949051	112.0	108.0
Position_4	1	20	20.0	0.3333333333333333	0.0055555555555555	0.2146737917347497	206289.9999999999	143793.9999999999	1277.0081106152193	1284.0	1187.0	1252.0	1314.0	1359.0	2641.201029129115	3.5154385697708523	1841.043486269775	2.4504288802250707	1315.2015984015984	1316.0	1248.0	1287.0	1343.0	1383.0	2358.0	1389.6272401433691	1341.0	673.0	939.6	1206.0	1527.0	2001.4	2713942.0	0.1059150684532623	60215.000000000015	62168.000000000015	114.42331172509284	113.0	109.0	111.0	116.0	124.0	770.9531240923446	1.0261386081669108	795.958047306699	1.0594201609652163	112.4964035964036	112.0	108.0
Position_4	2	20	20.0	0.3333333333333333	0.0055555555555555	0.2159827502797439	211657.99999999977	138121.99999999977	1277.0081106152193	1284.0	1187.0	1252.0	1314.0	1359.0	2086.003563156596	2.776470742561429	1361.2666856453106	1.8118459585939084	1315.2015984015984	1316.0	1248.0	1287.0	1343.0	1383.0	2931.0	1376.1053089643167	1298.0	702.0	1084.7	1208.0	1450.0	2006.0	3162290.0	0.1273283598984426	73962.99999999997	76260.99999999997	114.42331172509284	113.0	109.0	111.0	116.0	124.0	728.9451924413506	0.9702260511394376	751.5932198635784	1.000370575638423	112.4964035964036	112.0	108.0
Position_4	3	20	20.0	0.3333333333333333	0.0055555555555555	0.1718586942091503	73795.99999999985	25027.99999999985	1277.0081106152193	1284.0	1187.0	1252.0	1314.0	1359.0	1313.8489895899702	1.7487330051442502	445.5934266282407	0.5930848508421883	1315.2015984015984	1316.0	1248.0	1287.0	1343.0	1383.0	2301.0	1332.4225721784776	1329.0	642.0	910.0	1230.0	1443.25	1709.85	2030612.0	0.1061935266773838	48913.00000000001	50437.00000000001	114.42331172509284	113.0	109.0	111.0	116.0	124.0	870.837113499571	1.159084198067929	897.9700998421251	1.1951982028898684	112.4964035964036	112.0	108.0
Position_4	4	20	20.0	0.3333333333333333	0.0055555555555555	0.1829887217294336	4270.999999999933	-42577.00000000007	1277.0081106152193	1284.0	1187.0	1252.0	1314.0	1359.0	80.66995483793632	0.1073717098892932	-804.1874659646157	-1.0703735171989035	1315.2015984015984	1316.0	1248.0	1287.0	1343.0	1383.0	2129.0	1286.917349726776	1295.5	620.0	859.15	1138.75	1445.25	1645.6999999999998	1884047.0	0.0939037389315755	46440.0	47904.0	114.42331172509284	113.0	109.0	111.0	116.0	124.0	877.1511830189232	1.1674882245981868	904.802977419003	1.2042927629446931	112.4964035964036	112.0	108.0
Position_4	5	20	20.0	0.3333333333333333	0.0055555555555555	0.1697324584177896	155788.99999999985	102220.99999999984	1277.0081106152193	1284.0	1187.0	1252.0	1314.0	1359.0	2443.4643581062305	3.2522510606393924	1603.2798859353152	2.1339655281799046	1315.2015984015984	1316.0	1248.0	1287.0	1343.0	1383.0	2218.0	1377.063918757467	1365.0	690.0	964.95	1248.0	1513.75	1767.35	2305205.0	0.1410041324973638	75885.99999999999	77559.99999999999	114.42331172509284	113.0	109.0	111.0	116.0	124.0	1190.2299666808926	1.584196085652268	1216.4857314362337	1.619142508541627	112.4964035964036	112.0	108.0
Position_4	7	20	20.0	0.3333333333333333	0.0055555555555555	0.1881174010817481	108446.00000000004	56990.00000000003	1277.0081106152193	1284.0	1187.0	1252.0	1314.0	1359.0	1765.6828834263615	2.350123917840487	927.892845531125	1.2350253774019273	1315.2015984015984	1316.0	1248.0	1287.0	1343.0	1383.0	2706.0	1351.4415422885572	1326.0	758.0	926.35	1228.0	1454.0	1768.65	2173118.0	0.1406540472394038	60258.0	61866.0	114.42331172509284	113.0	109.0	111.0	116.0	124.0	981.1013701704596	1.3058459236968818	1007.282308854686	1.3406927530855868	112.4964035964036	112.0	108.0
Position_4	8	20	20.0	0.3333333333333333	0.0055555555555555	0.2152714087300213	152566.9999999998	93302.9999999998	1277.0081106152193	1284.0	1187.0	1252.0	1314.0	1359.0	2049.841029424378	2.728338410163847	1253.589030185968	1.6685269991775231	1315.2015984015984	1316.0	1248.0	1287.0	1343.0	1383.0	2310.0	1366.3795896328293	1326.0	665.0	866.0	1211.0	1507.75	1957.0499999999984	2530535.0	0.1405418941171286	67973.0	69825.0	114.42331172509284	113.0	109.0	111.0	116.0	124.0	913.263315743663	1.2155534732548154	938.1461907198634	1.248672579848138	112.4964035964036	112.0	108.0
Position_4	10	20	20.0	0.3333333333333333	0.0055555555555555	0.2211984378637219	137314.0	85314.0	1277.0081106152193	1284.0	1187.0	1252.0	1314.0	1359.0	2263.752580630673	3.013054684819425	1406.482861645027	1.8720286888495308	1315.2015984015984	1316.0	1248.0	1287.0	1343.0	1383.0	2433.0	1368.500923076923	1322.0	665.0	922.0	1174.0	1507.0	2035.8	2223814.0	0.1210949695038255	57403.99999999999	59028.99999999999	114.42331172509284	113.0	109.0	111.0	116.0	124.0	946.3598259356156	1.2596049283203046	973.1495046539172	1.2952619906943637	112.4964035964036	112.0	108.0
Position_4	12	20	20.0	0.3333333333333333	0.0055555555555555	0.2086890337654574	109000.00000000006	62600.00000000006	1277.0081106152193	1284.0	1187.0	1252.0	1314.0	1359.0	2154.1434256864063	2.867164899588607	1237.1502609905422	1.6466469973784117	1315.2015984015984	1316.0	1248.0	1287.0	1343.0	1383.0	2792.0	1359.1724137931035	1331.0	682.0	910.45	1231.0	1473.75	1830.2	1970800.0	0.1180941154543745	60375.00000000001	61825.00000000001	114.42331172509284	113.0	109.0	111.0	116.0	124.0	1193.1780672093278	1.5881200074556154	1221.8341036060735	1.626261191899684	112.4964035964036	112.0	108.0
Position_4	13	20	20.0	0.3333333333333333	0.0055555555555555	0.1689873788736164	167037.00000000006	115869.00000000006	1277.0081106152193	1284.0	1187.0	1252.0	1314.0	1359.0	3026.710737590457	4.028551991732899	2099.546486430364	2.794496373438814	1315.2015984015984	1316.0	1248.0	1287.0	1343.0	1383.0	2207.0	1388.4634146341464	1371.0	704.0	968.9	1268.0	1522.0	1781.0	2220153.0	0.1779213542635858	85378.00000000001	86977.00000000001	114.42331172509284	113.0	109.0	111.0	116.0	124.0	1547.049512108084	2.05912290061586	1576.023394956837	2.097687138687549	112.4964035964036	112.0	108.0
Position_4	14	20	20.0	0.3333333333333333	0.0055555555555555	0.1847325381156191	141772.0	100044.0	1277.0081106152193	1284.0	1187.0	1252.0	1314.0	1359.0	3368.463931903611	4.483425493363706	2377.018068471665	3.163811049135786	1315.2015984015984	1316.0	1248.0	1287.0	1343.0	1383.0	2225.0	1392.7208588957055	1366.0	752.0	946.2	1261.0	1506.0	1894.7999999999995	1816108.0	0.1679101245383581	50236.99999999999	51540.99999999999	114.42331172509284	113.0	109.0	111.0	116.0	124.0	1193.6173754129284	1.5887047266746075	1224.600058645177	1.62994267805673	112.4964035964036	112.0	108.0
Position_4	16	20	20.0	0.3333333333333333	0.0055555555555555	0.2458209791028998	164816.00000000015	110992.00000000016	1277.0081106152193	1284.0	1187.0	1252.0	1314.0	1359.0	2660.262199738021	3.540808987851306	1791.499745615247	2.3844861614138937	1315.2015984015984	1316.0	1248.0	1287.0	1343.0	1383.0	2345.0	1381.9881093935792	1338.0	629.0	811.05	1221.0	1529.0	2056.0	2324504.0	0.1696271987044909	54575.0	56257.0	114.42331172509284	113.0	109.0	111.0	116.0	124.0	880.8841954100473	1.1724568640907729	908.033022101384	1.208591952416942	112.4964035964036	112.0	108.0
Position_4	17	20	20.0	0.3333333333333333	0.0055555555555555	0.2056755015859311	158993.00000000015	108529.00000000016	1277.0081106152193	1284.0	1187.0	1252.0	1314.0	1359.0	2906.079173752021	3.86799138026394	1983.696556754909	2.640300117040784	1315.2015984015984	1316.0	1248.0	1287.0	1343.0	1383.0	2383.0	1384.8199112238428	1362.0	704.0	919.0	1238.0	1484.0	2000.3999999999987	2183861.0	0.1373170298084366	75605.99999999999	77182.99999999999	114.42331172509284	113.0	109.0	111.0	116.0	124.0	1381.9289025975677	1.8393473693573623	1410.7533593787275	1.8777127213330864	112.4964035964036	112.0	108.0
Position_4	19	20	20.0	0.3333333333333333	0.0055555555555555	0.1913767381920786	105319.99999999993	57863.99999999991	1277.0081106152193	1284.0	1187.0	1252.0	1314.0	1359.0	2094.5077788609024	2.787789853663861	1150.7462791113478	1.5316432974972038	1315.2015984015984	1316.0	1248.0	1287.0	1343.0	1383.0	2350.0	1355.018206338503	1332.0	706.0	906.0	1213.5	1501.0	1808.7	2009492.0	0.0859227565753673	30120.999999999985	31603.999999999985	114.42331172509284	113.0	109.0	111.0	116.0	124.0	599.0188834700841	0.7972941338986819	628.5114303372577	0.8365487137788898	112.4964035964036	112.0	108.0
Position_4	21	20	20.0	0.3333333333333333	0.0055555555555555	0.2087515155495863	50856.99999999988	13448.999999999884	1277.0081106152193	1284.0	1187.0	1252.0	1314.0	1359.0	1337.699204797664	1.7804776415856909	353.75103929299144	0.4708426332989716	1315.2015984015984	1316.0	1248.0	1287.0	1343.0	1383.0	2235.0	1327.5047048759625	1335.0	638.0	824.8	1187.0	1452.0	1812.6	1551853.0	0.116552341278335	45594.00000000001	46763.00000000001	114.42331172509284	113.0	109.0	111.0	116.0	124.0	1199.2657361532304	1.5962226948199496	1230.0141163252513	1.6371487888289096	112.4964035964036	112.0	108.0
Position_4	22	20	20.0	0.3333333333333333	0.0055555555555555	0.2086405059911948	87540.00000000009	40980.00000000008	1277.0081106152193	1284.0	1187.0	1252.0	1314.0	1359.0	1848.492444131984	2.4603434431396702	865.3326520508197	1.1517577598796411	1315.2015984015984	1316.0	1248.0	1287.0	1343.0	1383.0	2276.0	1344.1649484536083	1339.0	690.0	882.4	1206.0	1453.0	1911.8	1955760.0	0.1091476797085686	53468.99999999999	54923.99999999999	114.42331172509284	113.0	109.0	111.0	116.0	124.0	1129.0500627746503	1.50276563355306	1159.773806277187	1.5436589361549358	112.4964035964036	112.0	108.0
Position_4	23	20	20.0	0.3333333333333333	0.0055555555555555	0.1500384491381195	101030.99999999993	61606.99999999993	1277.0081106152193	1284.0	1187.0	1252.0	1314.0	1359.0	2567.329684829758	3.417115810508408	1565.514346025545	2.08369959456	1315.2015984015984	1316.0	1248.0	1287.0	1343.0	1383.0	2088.0	1366.0056818181818	1377.0	695.0	999.2	1259.75	1481.0	1695.45	1682919.0	0.1167519977962386	49484.99999999999	50716.99999999999	114.42331172509284	113.0	109.0	111.0	116.0	124.0	1257.4784912927778	1.6737038719106871	1288.7852206304094	1.7153731286590748	112.4964035964036	112.0	108.0
Position_4	24	20	20.0	0.3333333333333333	0.0055555555555555	0.2200081730003476	122622.00000000004	73278.00000000003	1277.0081106152193	1284.0	1187.0	1252.0	1314.0	1359.0	2157.401617210774	2.87150155250754	1289.2472452412385	1.715988083416088	1315.2015984015984	1316.0	1248.0	1287.0	1343.0	1383.0	2239.0	1363.52140077821	1339.5	622.0	830.05	1193.0	1486.0	1941.0	2102550.0	0.1358706696231933	51148.00000000001	52690.00000000001	114.42331172509284	113.0	109.0	111.0	116.0	124.0	899.8938030459188	1.197758651854118	927.0236271699667	1.2338684477632258	112.4964035964036	112.0	108.0
Position_4	28	20	20.0	0.3333333333333333	0.0055555555555555	0.2265216077407919	85954.99999999994	35586.99999999995	1277.0081106152193	1284.0	1187.0	1252.0	1314.0	1359.0	1599.2824744428622	2.1286449734834494	662.1332722703519	0.8812993853918383	1315.2015984015984	1316.0	1248.0	1287.0	1343.0	1383.0	2261.0	1338.6092757306226	1342.0	591.0	846.0	1152.25	1505.75	1873.35	2106971.0	0.1534855334122636	61988.99999999998	63562.99999999998	114.42331172509284	113.0	109.0	111.0	116.0	124.0	1153.3700344161318	1.5351355158078714	1182.6559469840229	1.5741150654357343	112.4964035964036	112.0	108.0
Position_4	30	20	20.0	0.3333333333333333	0.0055555555555555	0.1935435641933916	105993.00000000007	56745.00000000008	1277.0081106152193	1284.0	1187.0	1252.0	1314.0	1359.0	1976.0623785353084	2.630139025830496	1057.9157083013608	1.4080858077491112	1315.2015984015984	1316.0	1248.0	1287.0	1343.0	1383.0	2341.0	1352.8713450292398	1368.0	647.0	860.9	1240.5	1508.0	1725.2999999999995	2082069.0	0.1493013087562623	68710.0	70249.0	114.42331172509284	113.0	109.0	111.0	116.0	124.0	1280.983140671185	1.7049885602333472	1309.675224115996	1.7431777232983905	112.4964035964036	112.0	108.0
Position_4	31	20	20.0	0.3333333333333333	0.0055555555555555	0.16677931409814	83155.99999999993	42099.99999999993	1277.0081106152193	1284.0	1187.0	1252.0	1314.0	1359.0	2077.013053315892	2.7645043739634514	1051.54468161767	1.3996059712331186	1315.2015984015984	1316.0	1248.0	1287.0	1343.0	1383.0	2212.0	1348.8137178487918	1366.0	777.0	944.0	1234.0	1479.0	1685.199999999999	1730528.0	0.1675018906132851	59383.000000000015	60666.000000000015	114.42331172509284	113.0	109.0	111.0	116.0	124.0	1483.2275018646608	1.9741758049818632	1515.27338848023	2.016828880067186	112.4964035964036	112.0	108.0
Position_4	32	20	20.0	0.3333333333333333	0.0055555555555555	0.2359381840908595	152824.9999999999	110296.99999999993	1277.0081106152193	1284.0	1187.0	1252.0	1314.0	1359.0	3433.4489914562314	4.569920607628244	2477.9919738959456	3.298207317255504	1315.2015984015984	1316.0	1248.0	1287.0	1343.0	1383.0	2406.0	1398.992475545523	1383.0	763.0	877.0	1226.0	1555.0	2065.2	1859261.0	0.1329558436537377	51204.99999999999	52533.99999999999	114.42331172509284	113.0	109.0	111.0	116.0	124.0	1150.3991860462386	1.5311813166275434	1180.2572178449975	1.5709223569516917	112.4964035964036	112.0	108.0
Position_4	34	20	20.0	0.3333333333333333	0.0055555555555555	0.2268895979976922	148983.00000000012	104407.00000000012	1277.0081106152193	1284.0	1187.0	1252.0	1314.0	1359.0	3113.289214032891	4.143787943877777	2181.787096309862	2.903958625188426	1315.2015984015984	1316.0	1248.0	1287.0	1343.0	1383.0	2353.0	1390.9511844938982	1354.0	669.0	842.8000000000001	1242.0	1532.0	2058.2	1937595.0	0.1560528733296048	82644.99999999999	84037.99999999999	114.42331172509284	113.0	109.0	111.0	116.0	124.0	1727.0278293076929	2.298674040808539	1756.1372704865375	2.3374187070175814	112.4964035964036	112.0	108.0
Position_4	35	20	20.0	0.3333333333333333	0.0055555555555555	0.2284110427184327	111157.99999999993	60501.99999999991	1277.0081106152193	1284.0	1187.0	1252.0	1314.0	1359.0	2023.231335306252	2.692920907292621	1101.221164906698	1.465725370490815	1315.2015984015984	1316.0	1248.0	1287.0	1343.0	1383.0	2300.0	1354.2198357548957	1330.0	776.0	869.0	1176.5	1531.0	1932.0	2143730.0	0.1705679066237189	62661.99999999998	64244.99999999998	114.42331172509284	113.0	109.0	111.0	116.0	124.0	1140.5361911239893	1.5180536703860297	1169.349008948975	1.556403530911086	112.4964035964036	112.0	108.0
Position_4	36	20	20.0	0.3333333333333333	0.0055555555555555	0.1836695119795938	126676.99999999996	85108.99999999996	1277.0081106152193	1284.0	1187.0	1252.0	1314.0	1359.0	3096.131787931715	4.1209514097371125	2080.16198946202	2.768695607973948	1315.2015984015984	1316.0	1248.0	1287.0	1343.0	1383.0	2198.0	1381.5188606620477	1365.0	631.0	986.8	1232.5	1501.0	1870.1	1794593.0	0.1085789058890171	53570.0	54869.0	114.42331172509284	113.0	109.0	111.0	116.0	124.0	1309.3125025024435	1.7426949408307522	1341.0615587046211	1.784952934635851	112.4964035964036	112.0	108.0
Position_4	37	20	20.0	0.3333333333333333	0.0055555555555555	0.2247297304195888	64078.99999999998	21390.99999999997	1277.0081106152193	1284.0	1187.0	1252.0	1314.0	1359.0	1439.5511971429444	1.9160426433972584	480.55431043063567	0.639617787183176	1315.2015984015984	1316.0	1248.0	1287.0	1343.0	1383.0	2312.0	1332.035232383808	1343.0	601.0	851.0	1165.75	1485.0	1851.7	1776935.0	0.1562793313250459	39961.0	41295.0	114.42331172509284	113.0	109.0	111.0	116.0	124.0	897.7341311354612	1.1948841285412988	927.7027838452208	1.2347724052979887	112.4964035964036	112.0	108.0
Position_4	40	20	20.0	0.3333333333333333	0.0055555555555555	0.1963244526145692	34458.99999999995	-4645.000000000048	1277.0081106152193	1284.0	1187.0	1252.0	1314.0	1359.0	897.7481239076901	1.1949027529211356	-121.01454004908064	-0.1610703528053263	1315.2015984015984	1316.0	1248.0	1287.0	1343.0	1383.0	2081.0	1312.1988543371522	1329.0	818.0	904.05	1124.25	1469.0	1775.4000000000003	1603507.0	0.1182629532489778	23718.000000000004	24940.000000000004	114.42331172509284	113.0	109.0	111.0	116.0	124.0	617.9166546574953	0.8224470673491262	649.7529879061443	0.8648212269030782	112.4964035964036	112.0	108.0
Position_4	44	20	20.0	0.3333333333333333	0.0055555555555555	0.2102509211866501	93312.0	71679.99999999999	1277.0081106152193	1284.0	1187.0	1252.0	1314.0	1359.0	5366.075120201231	7.142245984987837	4122.087883830849	5.486498973378859	1315.2015984015984	1316.0	1248.0	1287.0	1343.0	1383.0	2464.0	1422.03550295858	1423.5	833.0	939.5	1216.0	1570.25	1981.25	961296.0	0.1867611911048182	19979.000000000004	20655.000000000004	114.42331172509284	113.0	109.0	111.0	116.0	124.0	1148.9284853663023	1.5292238140225485	1187.803086502877	1.5809659081353291	112.4964035964036	112.0	108.0
Position_4	45	20	20.0	0.3333333333333333	0.0055555555555555	0.1483222255133418	73969.99999999996	41105.99999999996	1277.0081106152193	1284.0	1187.0	1252.0	1314.0	1359.0	2469.695871290381	3.287165204687497	1372.439076453459	1.8267164107595537	1315.2015984015984	1316.0	1248.0	1287.0	1343.0	1383.0	2128.0	1356.0253164556962	1353.0	714.0	1029.2	1253.0	1467.0	1691.4	1392638.0	0.0991763797520158	44436.0	45463.0	114.42331172509284	113.0	109.0	111.0	116.0	124.0	1483.6204641970992	1.974698837846339	1517.909739035753	2.020337862656587	112.4964035964036	112.0	108.0
Position_4	47	20	20.0	0.3333333333333333	0.0055555555555555	0.1808387695700327	92588.99999999993	65612.99999999993	1277.0081106152193	1284.0	1187.0	1252.0	1314.0	1359.0	3978.52868056118	5.2954216738269295	2819.375976818635	3.752589425145602	1315.2015984015984	1316.0	1248.0	1287.0	1343.0	1383.0	2134.0	1393.832740213523	1357.0	832.0	1041.3	1205.0	1550.0	1882.7	1175001.0	0.1275393827228348	27766.0	28609.0	114.42331172509284	113.0	109.0	111.0	116.0	124.0	1193.0988275546963	1.5880145394753005	1229.322349546651	1.636228047246592	112.4964035964036	112.0	108.0
Position_4	48	20	20.0	0.3333333333333333	0.0055555555555555	0.2145122988048796	57868.00000000007	26444.000000000065	1277.0081106152193	1284.0	1187.0	1252.0	1314.0	1359.0	2029.6662769136483	2.7014858145720657	927.498704408388	1.2345007755675643	1315.2015984015984	1316.0	1248.0	1287.0	1343.0	1383.0	2232.0	1342.928716904277	1349.0	801.0	897.0	1138.5	1490.0	1877.9	1318756.0	0.1654699030068896	33578.00000000001	34560.00000000001	114.42331172509284	113.0	109.0	111.0	116.0	124.0	1177.717119067644	1.5675414854790342	1212.1598557084333	1.6133847679479247	112.4964035964036	112.0	108.0
Position_4	49	20	20.0	0.3333333333333333	0.0055555555555555	0.1563222704303772	53049.99999999996	41145.99999999996	1277.0081106152193	1284.0	1187.0	1252.0	1314.0	1359.0	7621.582199836409	10.14432590798226	5911.359494711947	7.868019487461601	1315.2015984015984	1316.0	1248.0	1287.0	1343.0	1383.0	1927.0	1426.6075268817203	1416.5	883.0	1079.9	1255.0	1598.25	1807.35	530698.0	0.1228724911687459	8169.000000000003	8541.000000000004	114.42331172509284	113.0	109.0	111.0	116.0	124.0	1173.6230912434248	1.5620923344449984	1227.0675507785645	1.633226910086269	112.4964035964036	112.0	108.0
Position_4	50	20	20.0	0.3333333333333333	0.0055555555555555	0.1580212866985924	52763.0	18683.0	1277.0081106152193	1284.0	1187.0	1252.0	1314.0	1359.0	1559.6384470142475	2.075878772975964	552.2567917966604	0.7350537898813548	1315.2015984015984	1316.0	1248.0	1287.0	1343.0	1383.0	2156.0	1333.5427230046948	1318.0	704.0	1010.4	1221.0	1435.0	1730.3999999999992	1420223.0	0.1182702972718299	45578.000000000015	46643.000000000015	114.42331172509284	113.0	109.0	111.0	116.0	124.0	1347.2547265700473	1.793196041064733	1378.735403295597	1.83509682178644	112.4964035964036	112.0	108.0
Position_4	51	20	20.0	0.3333333333333333	0.0055555555555555	0.1183115853570639	1775.9999999999714	-9808.00000000003	1277.0081106152193	1284.0	1187.0	1252.0	1314.0	1359.0	274.16172724542776	0.3649092589636643	-1514.0643135265802	-2.0152196013038783	1315.2015984015984	1316.0	1248.0	1287.0	1343.0	1383.0	1669.0	1288.9060773480662	1291.5	854.0	1018.2	1199.0	1393.0	1524.0	466584.0	0.089596747687364	13105.999999999998	13467.999999999998	114.42331172509284	113.0	109.0	111.0	116.0	124.0	2023.1777011704016	2.692849520257804	2079.0597649445267	2.767228547141165	112.4964035964036	112.0	108.0
Position_4	52	20	20.0	0.3333333333333333	0.0055555555555555	0.1541318977070903	17966.000000000095	-15313.999999999904	1277.0081106152193	1284.0	1187.0	1252.0	1314.0	1359.0	570.7974284983248	0.7597313773312703	-486.54078926991247	-0.6475857905182534	1315.2015984015984	1316.0	1248.0	1287.0	1343.0	1383.0	1837.0	1301.275	1334.0	746.0	929.0	1180.0	1437.0	1580.05	1353326.0	0.1053743548929026	40204.99999999999	41244.99999999999	114.42331172509284	113.0	109.0	111.0	116.0	124.0	1277.3522549691097	1.700155851363885	1310.3940742743673	1.7441345128591823	112.4964035964036	112.0	108.0
Position_4	53	20	20.0	0.3333333333333333	0.0055555555555555	0.1489390818574825	31576.00000000009	-1959.9999999999047	1277.0081106152193	1284.0	1187.0	1252.0	1314.0	1359.0	986.0397764445996	1.3124189424477617	-61.20591467669483	-0.0814650724346808	1315.2015984015984	1316.0	1248.0	1287.0	1343.0	1383.0	1811.0	1314.1297709923665	1337.0	719.0	919.4	1221.0	1452.0	1588.65	1377208.0	0.1567869703911465	50596.0	51644.0	114.42331172509284	113.0	109.0	111.0	116.0	124.0	1579.98696886847	2.102962655563933	1612.7133967160105	2.1465215310290096	112.4964035964036	112.0	108.0
Position_4	54	20	20.0	0.3333333333333333	0.0055555555555555	0.2059381237441823	56234.99999999992	29930.99999999992	1277.0081106152193	1284.0	1187.0	1252.0	1314.0	1359.0	2622.684222475485	3.4907927001148704	1395.9200046752671	1.8579695262227804	1315.2015984015984	1316.0	1248.0	1287.0	1343.0	1383.0	2288.0	1352.412408759124	1375.0	734.0	866.1	1172.0	1520.75	1792.0	1111683.0	0.1276363187893755	28994.99999999999	29816.99999999999	114.42331172509284	113.0	109.0	111.0	116.0	124.0	1352.2668983849342	1.7998672417503472	1390.6032801911908	1.8508929659344748	112.4964035964036	112.0	108.0
Position_4	57	20	20.0	0.3333333333333333	0.0055555555555555	0.142729497257195	-7923.99999999999	-15475.999999999987	1277.0081106152193	1284.0	1187.0	1252.0	1314.0	1359.0	-2292.29602247225	-3.0510460059105644	-4476.977945959183	-5.958857646071671	1315.2015984015984	1316.0	1248.0	1287.0	1343.0	1383.0	1638.0	1250.4237288135594	1267.0	834.0	934.5	1117.25	1394.25	1513.0	295100.0	0.1143336756207783	5241.999999999998	5477.999999999998	114.42331172509284	113.0	109.0	111.0	116.0	124.0	1516.4330830135725	2.018372433491064	1584.704393122539	2.109241547246099	112.4964035964036	112.0	108.0
Position_4	58	20	20.0	0.3333333333333333	0.0055555555555555	0.1285800577370965	28289.0	25793.0	1277.0081106152193	1284.0	1187.0	1252.0	1314.0	1359.0	43643.76138175179	58.08984639911163	39792.97738766036	52.964452902975935	1315.2015984015984	1316.0	1248.0	1287.0	1343.0	1383.0	2125.0	1646.679487179487	1615.5	1282.0	1349.05	1481.0	1796.25	2023.2499999999995	128441.0	0.046874971256747	818.0000000000001	896.0000000000001	114.42331172509284	113.0	109.0	111.0	116.0	124.0	1261.995716012336	1.6797162980124194	1382.3327158276934	1.83988484476666	112.4964035964036	112.0	108.0
Position_4	59	20	20.0	0.3333333333333333	0.0055555555555555	0.2163266031830069	95211.00000000007	72875.00000000007	1277.0081106152193	1284.0	1187.0	1252.0	1314.0	1359.0	5321.206294537993	7.082525578030069	4072.879275655716	5.421002315897757	1315.2015984015984	1316.0	1248.0	1287.0	1343.0	1383.0	2355.0	1420.4054441260746	1414.0	737.0	902.7	1285.25	1573.0	1976.2999999999995	991443.0	0.1426629439381587	33803.00000000001	34501.00000000001	114.42331172509284	113.0	109.0	111.0	116.0	124.0	1889.201209673963	2.5145268100760445	1928.211429014034	2.566449412017679	112.4964035964036	112.0	108.0
Position_4	60	20	20.0	0.3333333333333333	0.0055555555555555	0.1612661119647721	70452.99999999997	63476.99999999998	1277.0081106152193	1284.0	1187.0	1252.0	1314.0	1359.0	23036.06898354328	30.66100781709611	20755.12115691847	27.625066259858485	1315.2015984015984	1316.0	1248.0	1287.0	1343.0	1383.0	2327.0	1607.1788990825687	1548.5	1171.0	1262.55	1422.0	1738.5	2143.45	350365.0	0.1045716341368954	4528.000000000003	4746.000000000003	114.42331172509284	113.0	109.0	111.0	116.0	124.0	1480.5234746211531	1.9705767447207545	1551.8030942031785	2.0654499183844304	112.4964035964036	112.0	108.0
Position_4	1	21	21.0	0.35	0.0058333333333333	0.1926771936856503	203296.9999999998	142567.9999999998	1280.4514194066649	1286.0	1192.0	1254.0	1317.0	1363.0	2589.367375486536	3.446447976772578	1815.870022618948	2.416923000105819	1317.4811188811188	1317.0	1249.0	1289.0	1345.75	1386.0	2427.0	1389.7759060745277	1351.0	681.0	1003.0	1220.0	1515.0	1919.0	2722571.0	0.1097790110744345	56641.0	58600.0	114.31348693445408	113.0	109.0	111.0	116.0	124.0	721.4290300148698	0.9602220389497916	746.3805575267274	0.993432522068074	112.36803196803196	112.0	108.0
Position_4	2	21	21.0	0.35	0.0058333333333333	0.1971096229632861	93423.00000000006	15489.000000000053	1280.4514194066649	1286.0	1192.0	1254.0	1317.0	1363.0	792.3105124300516	1.0545652920443986	131.36055925231585	0.1748409043648324	1317.4811188811188	1317.0	1249.0	1289.0	1345.75	1386.0	2707.0	1323.161097852029	1276.0	573.0	997.65	1181.0	1422.0	1815.7499999999995	3326427.0	0.1449159487695459	75749.00000000001	78263.00000000001	114.31348693445408	113.0	109.0	111.0	116.0	124.0	642.4192009041024	0.8550599564033603	663.7401671356423	0.8834381624575398	112.36803196803196	112.0	108.0
Position_4	3	21	21.0	0.35	0.0058333333333333	0.17160797568805	19796.00000000012	-29648.999999999884	1280.4514194066649	1286.0	1192.0	1254.0	1317.0	1363.0	325.6817163421792	0.4334823644514405	-487.78223923162136	-0.649238160417288	1317.4811188811188	1317.0	1249.0	1289.0	1345.75	1386.0	2298.0	1298.4112852664578	1312.0	623.0	893.4	1182.5	1411.5	1663.3	2070966.0	0.1131080659005171	45427.000000000015	47022.000000000015	114.31348693445408	113.0	109.0	111.0	116.0	124.0	747.3602408706856	0.9947364805988824	773.6010136311309	1.0296629491430351	112.36803196803196	112.0	108.0
Position_4	4	21	21.0	0.35	0.0058333333333333	0.1986914073323244	81473.00000000015	35314.000000000146	1280.4514194066649	1286.0	1192.0	1254.0	1317.0	1363.0	1479.1833293867066	1.9687930114137064	641.1434474483851	0.8533619285538006	1317.4811188811188	1317.0	1249.0	1289.0	1345.75	1386.0	2358.0	1340.716588314305	1302.0	603.0	969.6	1188.0	1467.0	1855.8	1996327.0	0.093609516933348	49280.0	50769.0	114.31348693445408	113.0	109.0	111.0	116.0	124.0	894.7032080833745	1.1908499699589714	921.73675266203	1.226831617793162	112.36803196803196	112.0	108.0
Position_4	5	21	21.0	0.35	0.0058333333333333	0.1782249355221992	108984.99999999984	53897.99999999983	1280.4514194066649	1286.0	1192.0	1254.0	1317.0	1363.0	1551.6094605928158	2.0651921920490377	767.3408882601409	1.0213307222742474	1317.4811188811188	1317.0	1249.0	1289.0	1345.75	1386.0	2054.0	1347.3308947664602	1349.0	616.0	903.6	1238.0	1465.0	1774.0	2394207.0	0.1155846856456459	70133.99999999999	71910.99999999999	114.31348693445408	113.0	109.0	111.0	116.0	124.0	998.491332836782	1.3289919640057568	1023.7903190410618	1.3626649146436531	112.36803196803196	112.0	108.0
Position_4	7	21	21.0	0.35	0.0058333333333333	0.181921824195323	70863.99999999996	20612.99999999995	1280.4514194066649	1286.0	1192.0	1254.0	1317.0	1363.0	1121.2548854351708	1.4923902525142123	326.1518818225775	0.4341081547058506	1317.4811188811188	1317.0	1249.0	1289.0	1345.75	1386.0	2684.0	1329.7162245527452	1314.0	772.0	976.0	1189.0	1435.0	1729.0	2155470.0	0.1264734782526198	52502.99999999999	54123.99999999999	114.31348693445408	113.0	109.0	111.0	116.0	124.0	830.7355674249661	1.10570904024263	856.3840514124691	1.1398471724299963	112.36803196803196	112.0	108.0
Position_4	8	21	21.0	0.35	0.0058333333333333	0.1950082326502598	147858.99999999988	90477.99999999988	1280.4514194066649	1286.0	1192.0	1254.0	1317.0	1363.0	2012.1451489339147	2.6781651932310404	1231.2735023586165	1.6388250316393185	1317.4811188811188	1317.0	1249.0	1289.0	1345.75	1386.0	2317.0	1365.880605078336	1330.0	569.0	902.5	1222.0	1501.5	1871.0	2528245.0	0.1165369035172395	58499.00000000002	60350.00000000002	114.31348693445408	113.0	109.0	111.0	116.0	124.0	796.0859945453792	1.0595904587398997	821.275402499421	1.0931175607267294	112.36803196803196	112.0	108.0
Position_4	10	21	21.0	0.35	0.0058333333333333	0.1979411647994437	84680.00000000017	32042.000000000167	1280.4514194066649	1286.0	1192.0	1254.0	1317.0	1363.0	1335.7757006975426	1.777917457628429	505.443138896443	0.6727448178711656	1317.4811188811188	1317.0	1249.0	1289.0	1345.75	1386.0	2295.0	1335.8704358068317	1309.0	679.0	904.85	1190.0	1431.0	1901.3	2268308.0	0.1225206013518068	59685.00000000001	61383.00000000001	114.31348693445408	113.0	109.0	111.0	116.0	124.0	941.4947177153126	1.253129469279081	968.2796390637352	1.2887801995938315	112.36803196803196	112.0	108.0
Position_4	12	21	21.0	0.35	0.0058333333333333	0.2111115719513574	107315.00000000004	60257.00000000005	1280.4514194066649	1286.0	1192.0	1254.0	1317.0	1363.0	1899.649610614529	2.528433631727938	1066.6466625057046	1.419706707795093	1317.4811188811188	1317.0	1249.0	1289.0	1345.75	1386.0	2960.0	1356.6949934123847	1334.0	723.0	929.0	1210.25	1451.0	1859.15	2059463.0	0.114034909188204	55567.99999999999	57085.99999999999	114.31348693445408	113.0	109.0	111.0	116.0	124.0	983.6437549515732	1.3092298378405438	1010.5148177937932	1.3449952224835389	112.36803196803196	112.0	108.0
Position_4	13	21	21.0	0.35	0.0058333333333333	0.1561752696228517	126610.00000000007	74561.00000000009	1280.4514194066649	1286.0	1192.0	1254.0	1317.0	1363.0	2158.810798744744	2.873377173129253	1271.3300052539837	1.6921402369930525	1317.4811188811188	1317.0	1249.0	1289.0	1345.75	1386.0	2151.0	1361.4079809410364	1348.0	703.0	1005.0	1235.5	1491.5	1716.1	2285804.0	0.1756614481925538	74881.00000000001	76560.00000000001	114.31348693445408	113.0	109.0	111.0	116.0	124.0	1276.7862840281575	1.6994025440414775	1305.4146967214078	1.737506961336194	112.36803196803196	112.0	108.0
Position_4	14	21	21.0	0.35	0.0058333333333333	0.1767298815988605	70477.99999999993	28069.99999999993	1280.4514194066649	1286.0	1192.0	1254.0	1317.0	1363.0	1481.2874129304903	1.9715935466104824	589.9676165748008	0.7852468976610597	1317.4811188811188	1317.0	1249.0	1289.0	1345.75	1386.0	2308.0	1337.5190058479532	1322.0	663.0	902.4	1222.75	1460.25	1778.65	1829726.0	0.1441679532326094	47949.99999999999	49317.99999999999	114.31348693445408	113.0	109.0	111.0	116.0	124.0	1007.800043276158	1.3413818576005665	1036.5522947715028	1.3796511043408703	112.36803196803196	112.0	108.0
Position_4	16	21	21.0	0.35	0.0058333333333333	0.2339975564749378	129777.0000000001	70288.0000000001	1280.4514194066649	1286.0	1192.0	1254.0	1317.0	1363.0	1761.7818616060104	2.3449316577976	954.1916016594876	1.270029021808778	1317.4811188811188	1317.0	1249.0	1289.0	1345.75	1386.0	2292.0	1353.627410109432	1315.0	619.0	834.0	1192.0	1524.5	1993.0	2597611.0	0.1450647078789737	53090.99999999998	55009.99999999998	114.31348693445408	113.0	109.0	111.0	116.0	124.0	720.7344969796234	0.9592976154798788	746.7857956875757	0.9939718940601632	112.36803196803196	112.0	108.0
Position_4	17	21	21.0	0.35	0.0058333333333333	0.1769427792901466	90697.0	42740.0	1280.4514194066649	1286.0	1192.0	1254.0	1317.0	1363.0	1719.8580460825535	2.2891310593358782	810.464876341757	1.0787287504108785	1317.4811188811188	1317.0	1249.0	1289.0	1345.75	1386.0	2172.0	1344.627666451196	1337.0	561.0	892.6	1237.0	1465.5	1725.2999999999984	2080139.0	0.1126671419955415	60219.000000000015	61766.000000000015	114.31348693445408	113.0	109.0	111.0	116.0	124.0	1141.9135327193326	1.5198869120494316	1171.2487962593584	1.5589321478212057	112.36803196803196	112.0	108.0
Position_4	19	21	21.0	0.35	0.0058333333333333	0.1788330687192712	59204.99999999991	11061.999999999907	1280.4514194066649	1286.0	1192.0	1254.0	1317.0	1363.0	1147.936720170375	1.5279037745467696	214.48316862637628	0.2854770974417068	1317.4811188811188	1317.0	1249.0	1289.0	1345.75	1386.0	2219.0	1324.1229877656149	1306.0	715.0	904.0	1217.0	1436.0	1761.7999999999984	2056363.0	0.072213294724506	28872.99999999998	30425.99999999998	114.31348693445408	113.0	109.0	111.0	116.0	124.0	559.8239493535897	0.7451256765896279	589.9353542421059	0.7852039564962429	112.36803196803196	112.0	108.0
Position_4	21	21	21.0	0.35	0.0058333333333333	0.1952016105261928	46943.99999999999	8131.999999999988	1280.4514194066649	1286.0	1192.0	1254.0	1317.0	1363.0	1153.6418432873818	1.5354972934155051	199.84269490484365	0.2659906269183468	1317.4811188811188	1317.0	1249.0	1289.0	1345.75	1386.0	2265.0	1323.4952076677316	1306.0	688.0	853.1	1206.0	1453.25	1771.0	1657016.0	0.0941323564509324	39891.99999999999	41143.99999999999	114.31348693445408	113.0	109.0	111.0	116.0	124.0	980.3399883354688	1.3048325244745087	1011.1077027994216	1.34578435242603	112.36803196803196	112.0	108.0
Position_4	22	21	21.0	0.35	0.0058333333333333	0.18234165207826	104891.0	59041.99999999998	1280.4514194066649	1286.0	1192.0	1254.0	1317.0	1363.0	2140.389387842473	2.848858275218332	1204.8018441715233	1.6035912545922977	1317.4811188811188	1317.0	1249.0	1289.0	1345.75	1386.0	2192.0	1356.920216362407	1319.0	748.0	977.8	1235.0	1458.5	1875.4999999999995	2006885.0	0.1215547298758619	41800.99999999999	43279.99999999999	114.31348693445408	113.0	109.0	111.0	116.0	124.0	852.9846869722207	1.1353226183600258	883.164930316445	1.1754925222511885	112.36803196803196	112.0	108.0
Position_4	23	21	21.0	0.35	0.0058333333333333	0.129941281796877	105699.99999999993	67228.99999999991	1280.4514194066649	1286.0	1192.0	1254.0	1317.0	1363.0	2703.482670737448	3.598335434751544	1719.5121709650691	2.288670699554507	1317.4811188811188	1317.0	1249.0	1289.0	1345.75	1386.0	2040.0	1371.1732473811442	1376.0	732.0	1100.0	1259.0	1473.0	1649.0	1701626.0	0.0882128733483259	42778.0	44019.0	114.31348693445408	113.0	109.0	111.0	116.0	124.0	1094.1303849461367	1.456287542363308	1125.871368809762	1.498534791885793	112.36803196803196	112.0	108.0
Position_4	24	21	21.0	0.35	0.0058333333333333	0.2170439684713714	131547.00000000003	80304.00000000004	1280.4514194066649	1286.0	1192.0	1254.0	1317.0	1363.0	2034.9821399073312	2.708561228216657	1242.2723875353931	1.6534645478096082	1317.4811188811188	1317.0	1249.0	1289.0	1345.75	1386.0	2279.0	1365.5807622504535	1331.0	635.0	852.2	1190.0	1514.0	1946.9999999999995	2257305.0	0.1248875417309031	51678.000000000015	53331.000000000015	114.31348693445408	113.0	109.0	111.0	116.0	124.0	799.4390371968275	1.0640533585089773	825.0103195314061	1.0980887352963014	112.36803196803196	112.0	108.0
Position_4	28	21	21.0	0.35	0.0058333333333333	0.2031334617630107	57615.00000000003	8294.000000000031	1280.4514194066649	1286.0	1192.0	1254.0	1317.0	1363.0	1045.704281383311	1.3918323985211862	150.53495287326575	0.2003620222743167	1317.4811188811188	1317.0	1249.0	1289.0	1345.75	1386.0	2150.0	1322.213073538655	1323.0	592.0	855.5	1166.5	1467.0	1796.0	2103641.0	0.1433957873436115	61272.99999999999	62863.99999999999	114.31348693445408	113.0	109.0	111.0	116.0	124.0	1112.096475452565	1.480200408827364	1140.9729054045022	1.5186349370933925	112.36803196803196	112.0	108.0
Position_4	30	21	21.0	0.35	0.0058333333333333	0.1712843450992796	99389.9999999999	50595.9999999999	1280.4514194066649	1286.0	1192.0	1254.0	1317.0	1363.0	1792.2687943538313	2.385509765284949	912.3818484669116	1.2143802403094597	1317.4811188811188	1317.0	1249.0	1289.0	1345.75	1386.0	2192.0	1349.1448538754764	1355.0	663.0	943.3	1239.25	1480.0	1698.35	2123554.0	0.1425860974665987	64596.99999999999	66170.99999999999	114.31348693445408	113.0	109.0	111.0	116.0	124.0	1164.8575038623053	1.5504253376407284	1193.2409537296253	1.5882037094141312	112.36803196803196	112.0	108.0
Position_4	31	21	21.0	0.35	0.0058333333333333	0.1855720182495167	92127.99999999984	44232.999999999854	1280.4514194066649	1286.0	1192.0	1254.0	1317.0	1363.0	1734.1609292256776	2.308168196799377	832.6148443734725	1.1082103578610918	1317.4811188811188	1317.0	1249.0	1289.0	1345.75	1386.0	2294.0	1345.629773462783	1338.0	745.0	946.0	1212.0	1472.0	1777.0	2078998.0	0.1675774962091256	67725.99999999999	69270.99999999999	114.31348693445408	113.0	109.0	111.0	116.0	124.0	1274.8326577450764	1.696802267458697	1303.9147895145024	1.7355105848438026	112.36803196803196	112.0	108.0
Position_4	32	21	21.0	0.35	0.0058333333333333	0.2013540892647481	139157.0	97369.0	1280.4514194066649	1286.0	1192.0	1254.0	1317.0	1363.0	3231.608852013177	4.3012713820295385	2261.176385748982	3.0096257694318944	1317.4811188811188	1317.0	1249.0	1289.0	1345.75	1386.0	2348.0	1389.232195845697	1392.5	631.0	899.4000000000001	1230.0	1528.25	1942.65	1872685.0	0.1451879910425438	56244.00000000001	57592.00000000001	114.31348693445408	113.0	109.0	111.0	116.0	124.0	1306.140605737614	1.7384731462367642	1337.4448788429106	1.780139133739914	112.36803196803196	112.0	108.0
Position_4	34	21	21.0	0.35	0.0058333333333333	0.1877500920017331	100622.99999999984	55951.99999999984	1280.4514194066649	1286.0	1192.0	1254.0	1317.0	1363.0	2098.804167924264	2.793508347507195	1167.0521729991976	1.553346442261932	1317.4811188811188	1317.0	1249.0	1289.0	1345.75	1386.0	2352.0	1355.828591256072	1353.0	704.0	905.0	1230.0	1481.0	1818.0	1953749.0	0.1417011759853053	73366.0	74807.0	114.31348693445408	113.0	109.0	111.0	116.0	124.0	1530.275052263715	2.036796094563005	1560.3315682290397	2.076801317312852	112.36803196803196	112.0	108.0
Position_4	35	21	21.0	0.35	0.0058333333333333	0.2074376938180017	54125.00000000001	-713.9999999999909	1280.4514194066649	1286.0	1192.0	1254.0	1317.0	1363.0	855.1489263909834	1.1382032210263988	-11.28085604513911	-0.0150148193960801	1317.4811188811188	1317.0	1249.0	1289.0	1345.75	1386.0	2209.0	1316.5963821368005	1322.0	770.0	877.8	1149.0	1444.0	1866.4	2329059.0	0.1537352693388033	64883.00000000001	66652.0	114.31348693445408	113.0	109.0	111.0	116.0	124.0	1025.1201439450565	1.36443491159087	1053.0694917655765	1.401635493539982	112.36803196803196	112.0	108.0
Position_4	36	21	21.0	0.35	0.0058333333333333	0.1753700951380954	100539.00000000012	60177.00000000013	1280.4514194066649	1286.0	1192.0	1254.0	1317.0	1363.0	2538.3737021451457	3.378575397555189	1519.32796500849	2.0222255214263	1317.4811188811188	1317.0	1249.0	1289.0	1345.75	1386.0	2100.0	1363.218894009217	1381.0	664.0	936.05	1218.0	1509.75	1745.0	1774911.0	0.123619995642912	50296.99999999999	51598.99999999999	114.31348693445408	113.0	109.0	111.0	116.0	124.0	1269.8811615074171	1.690211825966372	1302.7536046408577	1.7339650477769817	112.36803196803196	112.0	108.0
Position_4	37	21	21.0	0.35	0.0058333333333333	0.2054416283255259	35847.0000000001	-9722.999999999894	1280.4514194066649	1286.0	1192.0	1254.0	1317.0	1363.0	689.1873687398577	0.9173083877927504	-186.932484901318	-0.2488071374036541	1317.4811188811188	1317.0	1249.0	1289.0	1345.75	1386.0	2196.0	1310.3857142857144	1303.0	757.0	871.45	1168.0	1460.75	1802.3	1926267.0	0.1436399252349484	40381.0	41851.0	114.31348693445408	113.0	109.0	111.0	116.0	124.0	776.3571606294561	1.033331380797806	804.6190913920747	1.0709480106428513	112.36803196803196	112.0	108.0
Position_4	40	21	21.0	0.35	0.0058333333333333	0.2029705832968667	20985.000000000065	-22631.99999999993	1280.4514194066649	1286.0	1192.0	1254.0	1317.0	1363.0	436.4845728540806	0.5809609664687813	-470.7419038757921	-0.6265574740586792	1317.4811188811188	1317.0	1249.0	1289.0	1345.75	1386.0	2052.0	1300.9147121535182	1311.0	752.0	865.3	1115.0	1469.0	1759.8000000000002	1830387.0	0.1168539407062822	25592.00000000001	26999.00000000001	114.31348693445408	113.0	109.0	111.0	116.0	124.0	532.3094204661236	0.7085038386404106	561.5747906832163	0.7474560463993609	112.36803196803196	112.0	108.0
Position_4	44	21	21.0	0.35	0.0058333333333333	0.1873275888358483	15331.000000000027	-17962.99999999997	1280.4514194066649	1286.0	1192.0	1254.0	1317.0	1363.0	448.01786631237945	0.596311780061777	-524.9328114649563	-0.6986855720598568	1317.4811188811188	1317.0	1249.0	1289.0	1345.75	1386.0	2005.0	1300.2746741154565	1322.0	765.0	894.95	1115.5	1461.75	1716.35	1396495.0	0.1602996284378584	30181.99999999999	31255.99999999999	114.31348693445408	113.0	109.0	111.0	116.0	124.0	882.0086909555938	1.1739535676618953	913.3941966903466	1.2157276757948512	112.36803196803196	112.0	108.0
Position_4	45	21	21.0	0.35	0.0058333333333333	0.1561422309821805	96217.00000000007	63574.000000000095	1280.4514194066649	1286.0	1192.0	1254.0	1317.0	1363.0	3203.241102665433	4.263513907647691	2116.4955242925093	2.8170555428333297	1317.4811188811188	1317.0	1249.0	1289.0	1345.75	1386.0	2235.0	1377.3741690408358	1366.0	734.0	1036.2	1260.0	1475.0	1759.1999999999998	1450375.0	0.1386213511671838	45241.00000000001	46294.00000000001	114.31348693445408	113.0	109.0	111.0	116.0	124.0	1506.156196157506	2.0046938970856405	1541.2125051372775	2.0513538443377164	112.36803196803196	112.0	108.0
Position_4	47	21	21.0	0.35	0.0058333333333333	0.1828650559981225	120583.0	85397.99999999999	1280.4514194066649	1286.0	1192.0	1254.0	1317.0	1363.0	3290.464934411586	4.379608827701821	2330.3378127006345	3.1016796287045443	1317.4811188811188	1317.0	1249.0	1289.0	1345.75	1386.0	2180.0	1392.2405286343612	1356.0	769.0	1053.0	1215.5	1523.0	1937.5	1580193.0	0.167474965457173	32335.0	33469.99999999999	114.31348693445408	113.0	109.0	111.0	116.0	124.0	882.356415532858	1.174416389074234	913.3282581686952	1.2156399116225332	112.36803196803196	112.0	108.0
Position_4	48	21	21.0	0.35	0.0058333333333333	0.2221422568655366	73324.99999999988	32590.999999999884	1280.4514194066649	1286.0	1192.0	1254.0	1317.0	1363.0	1643.6643226859203	2.18771721349496	730.564799736198	0.9723817484488796	1317.4811188811188	1317.0	1249.0	1289.0	1345.75	1386.0	2143.0	1341.8028919330288	1319.0	748.0	882.65	1136.0	1508.0	1911.05	1763129.0	0.1749308864143053	41547.00000000001	42861.00000000001	114.31348693445408	113.0	109.0	111.0	116.0	124.0	931.3238542738771	1.2395920500385305	960.778677594836	1.2787964198787267	112.36803196803196	112.0	108.0
Position_4	49	21	21.0	0.35	0.0058333333333333	0.1858350451678948	68695.00000000009	44515.00000000009	1280.4514194066649	1286.0	1192.0	1254.0	1317.0	1363.0	3217.180450341325	4.282067179404304	2084.762904824866	2.774819426321897	1317.4811188811188	1317.0	1249.0	1289.0	1345.75	1386.0	2044.0	1374.070512820513	1342.5	788.0	962.95	1194.5	1525.25	1857.05	1071775.0	0.1458200440004302	21237.0	22017.0	114.31348693445408	113.0	109.0	111.0	116.0	124.0	994.5885613785372	1.323797375194833	1031.1181596210038	1.372418270455556	112.36803196803196	112.0	108.0
Position_4	50	21	21.0	0.35	0.0058333333333333	0.1691882888623834	71560.99999999997	33368.99999999997	1280.4514194066649	1286.0	1192.0	1254.0	1317.0	1363.0	1745.175610247713	2.3228287372397056	813.7779647902615	1.0831384711358378	1317.4811188811188	1317.0	1249.0	1289.0	1345.75	1386.0	2100.0	1344.0852272727273	1330.5	700.0	979.2	1221.0	1448.25	1780.45	1655913.0	0.1139544855774174	52058.000000000015	53290.000000000015	114.31348693445408	113.0	109.0	111.0	116.0	124.0	1269.5511789700463	1.6897726192091318	1299.5962643073835	1.7297626277931275	112.36803196803196	112.0	108.0
Position_4	51	21	21.0	0.35	0.0058333333333333	0.1562341530267974	22668.000000000004	3231.0000000000027	1280.4514194066649	1286.0	1192.0	1254.0	1317.0	1363.0	1529.9607051760484	2.0363776985893205	218.07407086747023	0.2902565883246029	1317.4811188811188	1317.0	1249.0	1289.0	1345.75	1386.0	1814.0	1322.153110047847	1351.0	651.0	919.0	1202.0	1463.5	1611.4	828990.0	0.1860397858963035	29129.000000000007	29756.000000000007	114.31348693445408	113.0	109.0	111.0	116.0	124.0	1966.0413526148368	2.616801040330348	2008.36027630221	2.6731275277582416	112.36803196803196	112.0	108.0
Position_4	52	21	21.0	0.35	0.0058333333333333	0.1527463037935474	33826.99999999987	-1389.000000000127	1280.4514194066649	1286.0	1192.0	1254.0	1317.0	1363.0	925.4463066886829	1.2317690342026366	-38.00055931624747	-0.0505787444499253	1317.4811188811188	1317.0	1249.0	1289.0	1345.75	1386.0	1905.0	1315.7772887323945	1329.0	669.0	954.75	1199.75	1458.25	1613.25	1494723.0	0.1061530879663025	39691.00000000001	40827.00000000001	114.31348693445408	113.0	109.0	111.0	116.0	124.0	1085.8748738812385	1.445299457135928	1116.953805042688	1.4866655145118173	112.36803196803196	112.0	108.0
Position_4	53	21	21.0	0.35	0.0058333333333333	0.1368099872006866	34028.00000000004	52.00000000003638	1280.4514194066649	1286.0	1192.0	1254.0	1317.0	1363.0	1012.8957527516936	1.348164246912504	1.5478599724675226	0.0020602016233542	1317.4811188811188	1317.0	1249.0	1289.0	1345.75	1386.0	1806.0	1317.0474452554745	1335.5	681.0	976.5	1222.75	1438.25	1580.5	1443484.0	0.142864307850908	52364.0	53460.0	114.31348693445408	113.0	109.0	111.0	116.0	124.0	1558.6949922737049	2.074623034716301	1591.3191178472282	2.1180457458546607	112.36803196803196	112.0	108.0
Position_4	54	21	21.0	0.35	0.0058333333333333	0.1836154211665429	44966.99999999999	16105.999999999993	1280.4514194066649	1286.0	1192.0	1254.0	1317.0	1363.0	1687.0210570328668	2.2454250269107456	604.2466952336456	0.8042523513559823	1317.4811188811188	1317.0	1249.0	1289.0	1345.75	1386.0	2100.0	1334.2996777658432	1349.0	697.0	884.0	1199.5	1467.0	1736.0	1242233.0	0.1081532255890412	31746.000000000007	32677.000000000007	114.31348693445408	113.0	109.0	111.0	116.0	124.0	1191.0105294230304	1.5852350146620533	1225.93873464236	1.6317244558089812	112.36803196803196	112.0	108.0
Position_4	57	21	21.0	0.35	0.0058333333333333	0.1469819569319864	-13606.999999999998	-28642.0	1280.4514194066649	1286.0	1192.0	1254.0	1317.0	1363.0	-1371.0661469795791	-1.82488904162982	-2886.020179450953	-3.841292858849218	1317.4811188811188	1317.0	1249.0	1289.0	1345.75	1386.0	1625.0	1257.9443298969072	1274.0	777.0	921.4	1134.0	1407.0	1532.4	610103.0	0.1257995304169588	14563.000000000002	15048.000000000002	114.31348693445408	113.0	109.0	111.0	116.0	124.0	1467.3944512724054	1.953102014643572	1516.2639361908368	2.018147299070004	112.36803196803196	112.0	108.0
Position_4	58	21	21.0	0.35	0.0058333333333333	0.1747509849566847	69516.99999999999	61642.99999999999	1280.4514194066649	1286.0	1192.0	1254.0	1317.0	1363.0	18165.262114617217	24.17796387455552	16107.73267735013	21.439392193553022	1317.4811188811188	1317.0	1249.0	1289.0	1345.75	1386.0	2225.0	1559.6889763779527	1524.0	1041.0	1183.25	1340.0	1766.0	2058.8	396161.0	0.1392250075039576	5392.000000000001	5646.000000000001	114.31348693445408	113.0	109.0	111.0	116.0	124.0	1408.9660561016165	1.8753338206712515	1475.3379734328128	1.963674842639073	112.36803196803196	112.0	108.0
Position_4	59	21	21.0	0.35	0.0058333333333333	0.1882848122828711	69724.00000000004	44025.00000000005	1280.4514194066649	1286.0	1192.0	1254.0	1317.0	1363.0	3089.6347779570983	4.112303889460898	1950.85151597099	2.5965833677573875	1317.4811188811188	1317.0	1249.0	1289.0	1345.75	1386.0	2282.0	1370.10615199035	1340.0	705.0	948.2	1254.0	1487.0	1872.0	1135818.0	0.1406054820198426	35149.99999999999	35978.99999999999	114.31348693445408	113.0	109.0	111.0	116.0	124.0	1557.5793477883071	2.0731381119062364	1594.3142917233429	2.122032322283769	112.36803196803196	112.0	108.0
Position_4	60	21	21.0	0.35	0.0058333333333333	0.1833228069427665	118286.0	101019.0	1280.4514194066649	1286.0	1192.0	1254.0	1317.0	1363.0	9533.127670213613	12.688592929054316	8141.513147095251	10.836353998783778	1317.4811188811188	1317.0	1249.0	1289.0	1345.75	1386.0	2377.0	1498.362657091562	1440.0	1005.0	1123.8	1324.0	1614.0	2099.2	834588.0	0.1137074850144236	13908.999999999996	14465.999999999996	114.31348693445408	113.0	109.0	111.0	116.0	124.0	1120.9802746309883	1.4920247455338451	1165.8710656993226	1.5517743884457982	112.36803196803196	112.0	108.0
Position_4	64	21	21.0	0.35	0.0058333333333333	0.1398967757217769	69396.99999999999	52811.99999999999	1280.4514194066649	1286.0	1192.0	1254.0	1317.0	1363.0	6299.24659349991	8.38429721594838	4793.806808592839	6.380556862237068	1317.4811188811188	1317.0	1249.0	1289.0	1345.75	1386.0	2101.0	1415.7140186915888	1431.0	769.0	1033.9	1341.5	1515.5	1720.0	757407.0	0.1341780383288765	21914.000000000007	22449.000000000007	114.31348693445408	113.0	109.0	111.0	116.0	124.0	1989.1593274919248	2.647571064891752	2037.7219011986044	2.7122078504953424	112.36803196803196	112.0	108.0
Position_4	1	22	22.0	0.3666666666666666	0.0061111111111111	0.2015597757937518	186289.9999999998	124401.99999999978	1279.7320136017947	1286.0	1189.0	1254.0	1317.0	1363.0	2395.542344555563	3.1884668606034543	1599.7115183176818	2.1292160308808343	1318.1656343656343	1318.0	1249.0	1290.0	1347.0	1388.0	2349.0	1382.3236814891416	1353.0	588.0	979.25	1205.25	1523.0	1949.7	2673414.0	0.1017239450223368	55541.0	57475.0	114.43634106077069	113.0	109.0	111.0	116.0	124.0	714.213416495575	0.9506180573556102	739.0831298155088	0.9837196457844422	112.52637362637364	112.0	108.0
Position_4	2	22	22.0	0.3666666666666666	0.0061111111111111	0.1911753238958968	95962.0000000002	14682.000000000186	1279.7320136017947	1286.0	1189.0	1254.0	1317.0	1363.0	797.8718589858951	1.0619674443102265	122.07284793596462	0.1624789606027689	1318.1656343656343	1318.0	1249.0	1290.0	1347.0	1388.0	2621.0	1323.78031496063	1279.5	593.0	1004.0	1188.0	1423.0	1787.199999999999	3362402.0	0.1125611178400064	69191.99999999999	71731.99999999999	114.43634106077069	113.0	109.0	111.0	116.0	124.0	575.2938628514613	0.7657161314552949	596.4125819467716	0.793825146571153	112.52637362637364	112.0	108.0
Position_4	3	22	22.0	0.3666666666666666	0.0061111111111111	0.1785843067456294	28595.99999999982	-21420.00000000018	1279.7320136017947	1286.0	1189.0	1254.0	1317.0	1363.0	477.971529002432	0.636180105102237	-358.0273517706058	-0.4765344052066763	1318.1656343656343	1318.0	1249.0	1290.0	1347.0	1388.0	2361.0	1304.2955854126678	1297.0	664.0	898.0	1188.0	1410.0	1700.7999999999995	2038614.0	0.1086563050150468	40385.00000000001	41948.00000000001	114.43634106077069	113.0	109.0	111.0	116.0	124.0	675.0202895077402	0.8984520053348023	701.1452545318978	0.9332243337819558	112.52637362637364	112.0	108.0
Position_4	4	22	22.0	0.3666666666666666	0.0061111111111111	0.1931986804688993	66441.0	15081.000000000004	1279.7320136017947	1286.0	1189.0	1254.0	1317.0	1363.0	1070.883269001098	1.4253456310404615	243.0726596499988	0.3235297099941484	1318.1656343656343	1318.0	1249.0	1290.0	1347.0	1388.0	2277.0	1327.396261682243	1317.0	574.0	908.2	1190.0	1433.0	1790.1999999999998	2130471.0	0.0856991169867836	50252.99999999999	51857.99999999999	114.43634106077069	113.0	109.0	111.0	116.0	124.0	809.9681961004828	1.0780676690097426	835.8372776427047	1.11249941654244	112.52637362637364	112.0	108.0
Position_4	5	22	22.0	0.3666666666666666	0.0061111111111111	0.1823902732191014	113816.00000000012	57912.00000000012	1279.7320136017947	1286.0	1189.0	1254.0	1317.0	1363.0	1624.8733592413184	2.1627064411501946	826.7701024494212	1.1004310063601797	1318.1656343656343	1318.0	1249.0	1290.0	1347.0	1388.0	2273.0	1351.1493989696623	1341.0	577.0	923.9	1243.5	1453.5	1786.0	2360458.0	0.1140506255163466	55126.99999999998	56873.99999999998	114.43634106077069	113.0	109.0	111.0	116.0	124.0	787.0105580489213	1.0475110527631142	811.9512848236682	1.0807071601003022	112.52637362637364	112.0	108.0
Position_4	7	22	22.0	0.3666666666666666	0.0061111111111111	0.1839294355236764	65622.99999999984	13494.999999999833	1279.7320136017947	1286.0	1189.0	1254.0	1317.0	1363.0	1013.6933720044298	1.349225878137896	208.4603272511108	0.2774606955712284	1318.1656343656343	1318.0	1249.0	1290.0	1347.0	1388.0	2545.0	1326.2842234499692	1307.0	714.0	981.6	1174.0	1439.0	1761.3999999999996	2160517.0	0.1128084852559738	50959.000000000015	52588.000000000015	114.43634106077069	113.0	109.0	111.0	116.0	124.0	787.1752364868091	1.0477302397639428	812.3387691353503	1.0812229017191513	112.52637362637364	112.0	108.0
Position_4	8	22	22.0	0.3666666666666666	0.0061111111111111	0.183648035488066	159789.9999999998	101933.9999999998	1279.7320136017947	1286.0	1189.0	1254.0	1317.0	1363.0	2243.614272161142	2.98625059624648	1431.2571326020006	1.9050032434932624	1318.1656343656343	1318.0	1249.0	1290.0	1347.0	1388.0	2157.0	1374.379424778761	1349.0	590.0	983.7	1230.75	1501.0	1859.3	2484878.0	0.1154273801179052	52129.99999999999	53937.99999999999	114.43634106077069	113.0	109.0	111.0	116.0	124.0	731.9582702782429	0.9742364577403412	757.3444308894661	1.0080254375138793	112.52637362637364	112.0	108.0
Position_4	10	22	22.0	0.3666666666666666	0.0061111111111111	0.1952185632793629	47737.00000000002	-12454.99999999998	1279.7320136017947	1286.0	1189.0	1254.0	1317.0	1363.0	627.9179337242462	0.8357587697869716	-163.82927005332277	-0.2180567584409726	1318.1656343656343	1318.0	1249.0	1290.0	1347.0	1388.0	2436.0	1311.3785220627326	1296.0	617.0	873.0	1185.0	1426.0	1787.0	2466703.0	0.0987146917012989	59951.99999999999	61832.99999999999	114.43634106077069	113.0	109.0	111.0	116.0	124.0	788.5903170001462	1.0496137119271949	813.3324171181953	1.082545447184318	112.52637362637364	112.0	108.0
Position_4	12	22	22.0	0.3666666666666666	0.0061111111111111	0.205779534300519	101178.00000000016	52826.00000000015	1279.7320136017947	1286.0	1189.0	1254.0	1317.0	1363.0	1847.132295239487	2.458533084963757	964.4054105469692	1.283623601438016	1318.1656343656343	1318.0	1249.0	1290.0	1347.0	1388.0	2982.0	1352.960953011251	1326.0	713.0	964.0	1209.5	1449.0	1847.0	2044324.0	0.1112602819747481	46367.00000000001	47878.00000000001	114.43634106077069	113.0	109.0	111.0	116.0	124.0	846.48820033376	1.1266757946442345	874.0734154804012	1.1633917160044138	112.52637362637364	112.0	108.0
Position_4	13	22	22.0	0.3666666666666666	0.0061111111111111	0.1655198353651081	123325.00000000004	69085.00000000003	1279.7320136017947	1286.0	1189.0	1254.0	1317.0	1363.0	2110.8268245305258	2.80951050345013	1182.4566890143233	1.5738498530780642	1318.1656343656343	1318.0	1249.0	1290.0	1347.0	1388.0	2154.0	1358.7581120943953	1331.0	664.0	1005.7	1232.5	1497.0	1766.3	2303095.0	0.1695788912714471	57611.99999999999	59306.99999999999	114.43634106077069	113.0	109.0	111.0	116.0	124.0	986.0851815516124	1.3124793766451963	1015.0967482864938	1.3510937719693232	112.52637362637364	112.0	108.0
Position_4	14	22	22.0	0.3666666666666666	0.0061111111111111	0.1667055389205224	78073.99999999987	29785.99999999988	1279.7320136017947	1286.0	1189.0	1254.0	1317.0	1363.0	1414.09499366625	1.8821604365697788	539.4911683959169	0.7180627451349654	1318.1656343656343	1318.0	1249.0	1290.0	1347.0	1388.0	2301.0	1337.7388999337309	1335.0	722.0	963.0	1233.0	1438.0	1683.0	2018648.0	0.0956474332824038	45706.00000000002	47215.00000000002	114.43634106077069	113.0	109.0	111.0	116.0	124.0	827.838022651712	1.1018524081494288	855.1693921914099	1.1382304610067666	112.52637362637364	112.0	108.0
Position_4	16	22	22.0	0.3666666666666666	0.0061111111111111	0.2225175960467114	134510.00000000003	76206.00000000003	1279.7320136017947	1286.0	1189.0	1254.0	1317.0	1363.0	1968.8752914389493	2.6205730129052416	1115.4569211166204	1.4846731620062217	1318.1656343656343	1318.0	1249.0	1290.0	1347.0	1388.0	2218.0	1359.8254665203074	1323.0	660.0	861.0	1206.5	1507.0	1968.0	2477602.0	0.1250515597720124	44478.000000000015	46300.000000000015	114.43634106077069	113.0	109.0	111.0	116.0	124.0	651.0418200328719	0.8665366624637524	677.7111441054446	0.9020335328043468	112.52637362637364	112.0	108.0
Position_4	17	22	22.0	0.3666666666666666	0.0061111111111111	0.1736642638044427	98166.00000000012	48854.00000000013	1279.7320136017947	1286.0	1189.0	1254.0	1317.0	1363.0	1876.377883305469	2.49745896267958	933.8117587658204	1.2429034509173067	1318.1656343656343	1318.0	1249.0	1290.0	1347.0	1388.0	2225.0	1349.702790395847	1333.0	616.0	930.0	1232.0	1470.0	1750.0	2079892.0	0.1109762554361056	50740.99999999998	52281.99999999998	114.43634106077069	113.0	109.0	111.0	116.0	124.0	969.8805103274316	1.2909109592458117	999.3357017192956	1.3301158189883826	112.52637362637364	112.0	108.0
Position_4	19	22	22.0	0.3666666666666666	0.0061111111111111	0.1578348353953204	40827.00000000005	-8068.99999999996	1279.7320136017947	1286.0	1189.0	1254.0	1317.0	1363.0	796.5574145186542	1.0602179187243286	-157.4306654358876	-0.2095402156951663	1318.1656343656343	1318.0	1249.0	1290.0	1347.0	1388.0	2023.0	1312.7192408376964	1316.5	677.0	908.05	1214.0	1423.0	1648.0	2005835.0	0.0816187809183253	29816.0	31344.0	114.43634106077069	113.0	109.0	111.0	116.0	124.0	581.7266973152122	0.7742782341265473	611.5388248137916	0.8139581758271565	112.52637362637364	112.0	108.0
Position_4	21	22	22.0	0.3666666666666666	0.0061111111111111	0.1634689312716594	71163.0	29147.0	1279.7320136017947	1286.0	1189.0	1254.0	1317.0	1363.0	1682.074384532165	2.2388410058123114	688.9454082312297	0.9169863383557668	1318.1656343656343	1318.0	1249.0	1290.0	1347.0	1388.0	2162.0	1340.1987814166032	1328.0	674.0	965.0	1240.0	1447.0	1700.4	1759681.0	0.1091947560007805	40096.00000000001	41409.00000000001	114.43634106077069	113.0	109.0	111.0	116.0	124.0	947.746083248341	1.2614500368035415	978.7813637577452	1.3027579951615589	112.52637362637364	112.0	108.0
Position_4	22	22	22.0	0.3666666666666666	0.0061111111111111	0.1769623607241029	87448.00000000013	38552.00000000014	1279.7320136017947	1286.0	1189.0	1254.0	1317.0	1363.0	1628.4092581448797	2.167412722590835	717.8944483578988	0.9555175107643632	1318.1656343656343	1318.0	1249.0	1290.0	1347.0	1388.0	2250.0	1343.230366492147	1321.5	665.0	976.0	1217.75	1453.0	1822.6	2052456.0	0.1563877810779809	39575.0	41103.0	114.43634106077069	113.0	109.0	111.0	116.0	124.0	736.9441998797402	0.980872730039934	765.3977876855834	1.0187444554095113	112.52637362637364	112.0	108.0
Position_4	23	22	22.0	0.3666666666666666	0.0061111111111111	0.1530793664607965	85610.00000000004	44458.00000000005	1279.7320136017947	1286.0	1189.0	1254.0	1317.0	1363.0	2057.9148435254488	2.739084656732372	1068.692654052733	1.422429922544187	1318.1656343656343	1318.0	1249.0	1290.0	1347.0	1388.0	2093.0	1352.5707620528772	1360.0	779.0	986.0	1236.0	1471.0	1699.25	1739406.0	0.1026551753319962	41252.99999999999	42538.99999999999	114.43634106077069	113.0	109.0	111.0	116.0	124.0	991.6500530306654	1.3198862205838156	1022.5632464516876	1.3610316810271963	112.52637362637364	112.0	108.0
Position_4	24	22	22.0	0.3666666666666666	0.0061111111111111	0.2124040688369428	112377.99999999996	55321.99999999996	1279.7320136017947	1286.0	1189.0	1254.0	1317.0	1363.0	1605.3257443677	2.1366885657534085	790.2777307828034	1.0518596596719112	1318.1656343656343	1318.0	1249.0	1290.0	1347.0	1388.0	2449.0	1349.027481772294	1319.0	661.0	914.0	1186.0	1460.0	1974.3999999999992	2405316.0	0.1090347634682693	52795.99999999999	54578.99999999999	114.43634106077069	113.0	109.0	111.0	116.0	124.0	754.1936855935958	1.003831795525076	779.6639360181238	1.0377326988401228	112.52637362637364	112.0	108.0
Position_4	28	22	22.0	0.3666666666666666	0.0061111111111111	0.1881540961525774	61873.99999999996	13745.999999999964	1279.7320136017947	1286.0	1189.0	1254.0	1317.0	1363.0	1192.1911144511564	1.586806373334489	264.85856836871	0.352526754498753	1318.1656343656343	1318.0	1249.0	1290.0	1347.0	1388.0	2112.0	1327.1396276595744	1329.0	668.0	919.45	1182.0	1466.0	1768.6999999999998	1996018.0	0.1793594464662688	57606.000000000015	59110.000000000015	114.43634106077069	113.0	109.0	111.0	116.0	124.0	1109.9550916228686	1.477350226950038	1138.934233687945	1.5159214650386548	112.52637362637364	112.0	108.0
Position_4	30	22	22.0	0.3666666666666666	0.0061111111111111	0.167706494938384	112933.00000000007	61957.00000000008	1279.7320136017947	1286.0	1189.0	1254.0	1317.0	1363.0	2017.6587839098352	2.6855038413839907	1106.922558284131	1.473313925076178	1318.1656343656343	1318.0	1249.0	1290.0	1347.0	1388.0	2262.0	1356.893283113622	1366.0	732.0	976.0	1236.0	1462.0	1736.1999999999996	2161531.0	0.1556513558446589	48866.00000000002	50459.00000000002	114.43634106077069	113.0	109.0	111.0	116.0	124.0	873.0390066193052	1.162014917810295	901.4995136701084	1.1998958526949142	112.52637362637364	112.0	108.0
Position_4	31	22	22.0	0.3666666666666666	0.0061111111111111	0.175149851887964	94812.99999999993	41372.99999999991	1279.7320136017947	1286.0	1189.0	1254.0	1317.0	1363.0	1572.1978226482756	2.0925953019448547	686.0508634514996	0.913133699253946	1318.1656343656343	1318.0	1249.0	1290.0	1347.0	1388.0	2209.0	1342.774251497006	1340.0	671.0	942.0	1242.25	1448.0	1742.3999999999996	2242433.0	0.1506991485382936	68120.00000000001	69790.00000000001	114.43634106077069	113.0	109.0	111.0	116.0	124.0	1129.5720595150524	1.5034604112145349	1157.2641519899516	1.5403185862986255	112.52637362637364	112.0	108.0
Position_4	32	22	22.0	0.3666666666666666	0.0061111111111111	0.1774120225360277	111208.99999999988	69352.99999999987	1279.7320136017947	1286.0	1189.0	1254.0	1317.0	1363.0	2627.283349009737	3.4969141375319595	1638.4463676849189	2.180772115388627	1318.1656343656343	1318.0	1249.0	1290.0	1347.0	1388.0	2174.0	1371.0221712538223	1376.0	634.0	909.0	1242.0	1514.25	1752.65	1793297.0	0.1216774742006063	50115.99999999999	51423.99999999999	114.43634106077069	113.0	109.0	111.0	116.0	124.0	1183.9773068634022	1.5758737954351882	1214.8784625298028	1.6170032336271674	112.52637362637364	112.0	108.0
Position_4	34	22	22.0	0.3666666666666666	0.0061111111111111	0.1656407211330381	98086.9999999999	52230.9999999999	1279.7320136017947	1286.0	1189.0	1254.0	1317.0	1363.0	2094.03507547279	2.787160685454284	1115.0666859728528	1.484153759029867	1318.1656343656343	1318.0	1249.0	1290.0	1347.0	1388.0	2207.0	1354.4487090020934	1341.0	663.0	980.0	1243.0	1450.0	1771.1999999999996	1940925.0	0.1126240877094815	57486.000000000015	58919.000000000015	114.43634106077069	113.0	109.0	111.0	116.0	124.0	1227.2543797713151	1.6334755794756204	1257.847141943188	1.6741945459263834	112.52637362637364	112.0	108.0
Position_4	35	22	22.0	0.3666666666666666	0.0061111111111111	0.2055149531105886	69228.00000000003	12300.000000000036	1279.7320136017947	1286.0	1189.0	1254.0	1317.0	1363.0	1081.1936719173614	1.439068777322008	192.0997597010397	0.2556847801620838	1318.1656343656343	1318.0	1249.0	1290.0	1347.0	1388.0	2215.0	1324.9139966273187	1316.0	589.0	883.9	1189.0	1460.5	1842.0	2357022.0	0.1488385816278044	66519.0	68298.0	114.43634106077069	113.0	109.0	111.0	116.0	124.0	1038.8848711832052	1.382755763544846	1066.6690559399651	1.4197365134560938	112.52637362637364	112.0	108.0
Position_4	36	22	22.0	0.3666666666666666	0.0061111111111111	0.1803484010961381	87659.00000000013	47851.00000000013	1279.7320136017947	1286.0	1189.0	1254.0	1317.0	1363.0	2321.687014600197	3.0901654164328622	1267.3546964445654	1.686849100967717	1318.1656343656343	1318.0	1249.0	1290.0	1347.0	1388.0	2195.0	1356.4654340836014	1355.0	641.0	942.15	1227.0	1482.0	1790.0	1687443.0	0.1117079668186497	40563.0	41807.0	114.43634106077069	113.0	109.0	111.0	116.0	124.0	1074.328823888336	1.4299316645953752	1107.2767088306996	1.473785299453661	112.52637362637364	112.0	108.0
Position_4	37	22	22.0	0.3666666666666666	0.0061111111111111	0.1915477058221102	19425.999999999905	-29470.00000000009	1279.7320136017947	1286.0	1189.0	1254.0	1317.0	1363.0	352.8167296737923	0.4695990671958174	-535.2367457781706	-0.712400108630745	1318.1656343656343	1318.0	1249.0	1290.0	1347.0	1388.0	2099.0	1298.7133507853405	1301.0	729.0	869.35	1168.25	1426.0	1746.2999999999995	1984434.0	0.1422322823675688	39502.99999999998	41030.99999999998	114.43634106077069	113.0	109.0	111.0	116.0	124.0	717.4569789099081	0.9549352389290876	745.208650017782	0.9918727131736678	112.52637362637364	112.0	108.0
Position_4	40	22	22.0	0.3666666666666666	0.0061111111111111	0.1926587054752261	4858.000000000004	-43014.0	1279.7320136017947	1286.0	1189.0	1254.0	1317.0	1363.0	97.08544016438184	0.1292207208587922	-859.6198277543674	-1.144153990741063	1318.1656343656343	1318.0	1249.0	1290.0	1347.0	1388.0	2026.0	1289.2473262032086	1300.5	746.0	872.0	1129.75	1444.25	1730.5	1928714.0	0.1035542816920201	24738.0	26234.0	114.43634106077069	113.0	109.0	111.0	116.0	124.0	494.3803249869237	0.6580202125575955	524.2773646093846	0.6978131722950909	112.52637362637364	112.0	108.0
Position_4	44	22	22.0	0.3666666666666666	0.0061111111111111	0.184837112790797	6088.999999999927	-33847.00000000007	1279.7320136017947	1286.0	1189.0	1254.0	1317.0	1363.0	141.52862586261313	0.188374601023138	-786.716932102469	-1.047120236628386	1318.1656343656343	1318.0	1249.0	1290.0	1347.0	1388.0	1996.0	1290.8790064102564	1318.0	761.0	893.35	1106.75	1435.5	1675.65	1611017.0	0.1776007641548036	36345.99999999999	37593.99999999999	114.43634106077069	113.0	109.0	111.0	116.0	124.0	844.8020094601078	1.1244314745914037	873.8096831465167	1.1630406882680135	112.52637362637364	112.0	108.0
Position_4	45	22	22.0	0.3666666666666666	0.0061111111111111	0.1816745636230276	105832.0	66184.0	1279.7320136017947	1286.0	1189.0	1254.0	1317.0	1363.0	2780.990565474044	3.7014984426459527	1739.1439223045404	2.314800560587343	1318.1656343656343	1318.0	1249.0	1290.0	1347.0	1388.0	2279.0	1371.4172719935432	1353.0	676.0	961.9	1232.5	1488.0	1837.7	1699186.0	0.1157060355613379	51950.00000000001	53189.00000000001	114.43634106077069	113.0	109.0	111.0	116.0	124.0	1365.111307320816	1.8169631500440064	1397.669014919863	1.8602974588583376	112.52637362637364	112.0	108.0
Position_4	47	22	22.0	0.3666666666666666	0.0061111111111111	0.2015040976739768	134285.0	93165.0	1279.7320136017947	1286.0	1189.0	1254.0	1317.0	1363.0	3074.370144710765	4.091986662610028	2132.95375158788	2.838961443363468	1318.1656343656343	1318.0	1249.0	1290.0	1347.0	1388.0	2237.0	1390.5019455252918	1341.0	718.0	988.4	1212.0	1538.0	1971.0	1786795.0	0.1360891726914438	37744.000000000015	39029.000000000015	114.43634106077069	113.0	109.0	111.0	116.0	124.0	864.1250083178551	1.150150386071065	893.5442706029452	1.18930742417252	112.52637362637364	112.0	108.0
Position_4	48	22	22.0	0.3666666666666666	0.0061111111111111	0.2226756528041408	93300.00000000006	46068.00000000005	1279.7320136017947	1286.0	1189.0	1254.0	1317.0	1363.0	1727.6144019927317	2.2994547690523253	853.0304423472796	1.1353835187642292	1318.1656343656343	1318.0	1249.0	1290.0	1347.0	1388.0	2202.0	1349.2113821138212	1336.0	703.0	868.75	1152.75	1513.25	1926.25	1991436.0	0.1812827355254155	45761.99999999999	47237.99999999999	114.43634106077069	113.0	109.0	111.0	116.0	124.0	847.364311511161	1.1278418986213552	874.6950602500813	1.1642191251928582	112.52637362637364	112.0	108.0
Position_4	49	22	22.0	0.3666666666666666	0.0061111111111111	0.2108476412153827	87431.00000000009	52327.00000000008	1279.7320136017947	1286.0	1189.0	1254.0	1317.0	1363.0	2457.0774484033127	3.270370083824809	1470.5481081378482	1.957299531931476	1318.1656343656343	1318.0	1249.0	1290.0	1347.0	1388.0	2144.0	1365.700091157703	1333.0	761.0	928.8	1156.0	1541.0	1927.4	1498173.0	0.1590696134371546	29570.0	30667.0	114.43634106077069	113.0	109.0	111.0	116.0	124.0	831.0070815761671	1.1060704255778784	861.8361234594629	1.147103880324545	112.52637362637364	112.0	108.0
Position_4	50	22	22.0	0.3666666666666666	0.0061111111111111	0.1472909816447414	76781.00000000006	36173.00000000007	1279.7320136017947	1286.0	1189.0	1254.0	1317.0	1363.0	1894.2168434191813	2.52120261859093	892.4018426043177	1.1877868525063469	1318.1656343656343	1318.0	1249.0	1290.0	1347.0	1388.0	2053.0	1346.50512214342	1327.0	745.0	1034.8	1239.0	1447.0	1737.9999999999995	1708715.0	0.1174368082583398	50567.000000000015	51836.000000000015	114.43634106077069	113.0	109.0	111.0	116.0	124.0	1247.5073666815708	1.6604323050531709	1278.8140854570354	1.702101547743314	112.52637362637364	112.0	108.0
Position_4	51	22	22.0	0.3666666666666666	0.0061111111111111	0.1926881914473489	42688.9999999999	12864.999999999898	1279.7320136017947	1286.0	1189.0	1254.0	1317.0	1363.0	1576.7216623531388	2.098616532592028	475.1698139139595	0.63245102231948	1318.1656343656343	1318.0	1249.0	1290.0	1347.0	1388.0	2139.0	1331.8036480686694	1365.5	606.0	866.55	1167.0	1486.0	1729.2499999999995	1241241.0	0.1634002512114743	44657.99999999999	45589.99999999999	114.43634106077069	113.0	109.0	111.0	116.0	124.0	1649.4468363598733	2.195413739194992	1683.8703316235974	2.2412314113910083	112.52637362637364	112.0	108.0
Position_4	52	22	22.0	0.3666666666666666	0.0061111111111111	0.1478808025923681	44508.000000000015	3676.000000000018	1279.7320136017947	1286.0	1189.0	1254.0	1317.0	1363.0	1053.6162152308286	1.402363182472233	87.02015833532273	0.1158238307443145	1318.1656343656343	1318.0	1249.0	1290.0	1347.0	1388.0	1831.0	1320.8808777429467	1344.0	742.0	971.25	1210.0	1442.25	1622.0	1685444.0	0.0999111065586731	41279.99999999999	42555.99999999999	114.43634106077069	113.0	109.0	111.0	116.0	124.0	977.2013427862088	1.300654987248444	1007.4074695641932	1.3408593419899413	112.52637362637364	112.0	108.0
Position_4	53	22	22.0	0.3666666666666666	0.0061111111111111	0.1583277695239191	70351.99999999987	31759.99999999987	1279.7320136017947	1286.0	1189.0	1254.0	1317.0	1363.0	1945.9743716955904	2.5900918887268305	878.4987782159969	1.1692818738054918	1318.1656343656343	1318.0	1249.0	1290.0	1347.0	1388.0	2144.0	1344.334991708126	1342.5	656.0	978.0	1238.0	1451.0	1693.0	1621268.0	0.1136666660241876	51306.99999999999	52512.99999999999	114.43634106077069	113.0	109.0	111.0	116.0	124.0	1419.179370715627	1.8889277424225	1452.5379830118648	1.933328055388792	112.52637362637364	112.0	108.0
Position_4	54	22	22.0	0.3666666666666666	0.0061111111111111	0.1771598919730322	60392.00000000005	26824.00000000005	1279.7320136017947	1286.0	1189.0	1254.0	1317.0	1363.0	2032.094664505097	2.704717998456284	902.584899998092	1.2013405018974606	1318.1656343656343	1318.0	1249.0	1290.0	1347.0	1388.0	2076.0	1343.5710200190658	1350.0	656.0	928.0	1212.0	1470.0	1761.1999999999998	1409406.0	0.0969638430005993	37894.99999999999	38943.99999999999	114.43634106077069	113.0	109.0	111.0	116.0	124.0	1275.1064265369678	1.697166653720704	1310.4036066778117	1.744147200488167	112.52637362637364	112.0	108.0
Position_4	57	22	22.0	0.3666666666666666	0.0061111111111111	0.1598179094251642	-10030.999999999947	-36110.99999999995	1279.7320136017947	1286.0	1189.0	1254.0	1317.0	1363.0	-459.411578099056	-0.6114768104498435	-1653.8542016483975	-2.201279942394017	1318.1656343656343	1318.0	1249.0	1290.0	1347.0	1388.0	1907.0	1273.6920245398774	1275.0	808.0	908.0	1148.0	1421.0	1588.3999999999996	1038059.0	0.1501597979937718	22929.000000000004	23744.000000000004	114.43634106077069	113.0	109.0	111.0	116.0	124.0	1050.129406263913	1.3977222397372682	1087.45573824983	1.4474035876105236	112.52637362637364	112.0	108.0
Position_4	58	22	22.0	0.3666666666666666	0.0061111111111111	0.1945008958203734	98456.0	79672.00000000001	1279.7320136017947	1286.0	1189.0	1254.0	1317.0	1363.0	7016.215870299162	9.338583323368184	5677.621991737171	7.556914871002173	1318.1656343656343	1318.0	1249.0	1290.0	1347.0	1388.0	2181.0	1453.7274275979555	1408.0	900.0	1033.0	1262.5	1627.0	2024.0	853338.0	0.1108655602503549	9237.999999999998	9824.999999999998	114.43634106077069	113.0	109.0	111.0	116.0	124.0	658.3225218353746	0.8762272765628835	700.1535805404368	0.9319044156993214	112.52637362637364	112.0	108.0
Position_4	59	22	22.0	0.3666666666666666	0.0061111111111111	0.1868285420843649	69484.99999999997	39436.99999999997	1279.7320136017947	1286.0	1189.0	1254.0	1317.0	1363.0	2689.7247300577	3.580023615706798	1526.5837832522914	2.0318830155088	1318.1656343656343	1318.0	1249.0	1290.0	1347.0	1388.0	2245.0	1359.9989350372737	1337.0	683.0	934.9	1243.5	1476.0	1857.3	1277039.0	0.1406156707846569	39991.00000000001	40930.00000000001	114.43634106077069	113.0	109.0	111.0	116.0	124.0	1548.0288073647191	2.0604263426024416	1584.3769619523885	2.108805736358629	112.52637362637364	112.0	108.0
Position_4	60	22	22.0	0.3666666666666666	0.0061111111111111	0.1901205333535592	127011.99999999994	97795.99999999994	1279.7320136017947	1286.0	1189.0	1254.0	1317.0	1363.0	4961.608973320614	6.603901543489736	3820.312341785521	5.084835726916528	1318.1656343656343	1318.0	1249.0	1290.0	1347.0	1388.0	2206.0	1425.1150054764512	1387.0	870.0	1029.6	1265.0	1533.0	2006.2	1301130.0	0.1203091080765331	23963.000000000007	24876.000000000007	114.43634106077069	113.0	109.0	111.0	116.0	124.0	936.092934743819	1.245939696144023	971.7584544792908	1.2934105029119358	112.52637362637364	112.0	108.0
Position_4	64	22	22.0	0.3666666666666666	0.0061111111111111	0.1455635809281757	80790.00000000003	54774.00000000004	1279.7320136017947	1286.0	1189.0	1254.0	1317.0	1363.0	4006.964740742609	5.333270069928413	2716.6417466200737	3.615850164751318	1318.1656343656343	1318.0	1249.0	1290.0	1347.0	1388.0	2171.0	1385.372693726937	1374.0	751.0	1033.2	1284.0	1493.0	1718.4	1126308.0	0.1954254561474039	29611.0	30424.0	114.43634106077069	113.0	109.0	111.0	116.0	124.0	1468.625237506243	1.9547401911208089	1508.947831072572	2.0084095631575933	112.52637362637364	112.0	108.0
Position_4	66	22	22.0	0.3666666666666666	0.0061111111111111	0.19175953764189	82789.00000000004	60037.00000000005	1279.7320136017947	1286.0	1189.0	1254.0	1317.0	1363.0	4661.729514820046	6.20476198422548	3380.597118956034	4.499574765330482	1318.1656343656343	1318.0	1249.0	1290.0	1347.0	1388.0	2227.0	1402.4402250351618	1381.0	852.0	965.5	1267.5	1522.0	1912.0	997135.0	0.1478005234007825	25558.0	26269.0	114.43634106077069	113.0	109.0	111.0	116.0	124.0	1439.1342200023023	1.9154876468230648	1479.169607373053	1.9687747474135333	112.52637362637364	112.0	108.0
Position_4	67	22	22.0	0.3666666666666666	0.0061111111111111	0.1262440136683274	64577.00000000003	52609.00000000003	1279.7320136017947	1286.0	1189.0	1254.0	1317.0	1363.0	9191.714267942229	12.234171690631102	7488.221749572954	9.966823148681602	1318.1656343656343	1318.0	1249.0	1290.0	1347.0	1388.0	1999.0	1458.6657754010696	1456.5	944.0	1122.5	1369.5	1549.75	1762.6999999999998	545541.0	0.0881198313531679	7118.999999999999	7492.999999999999	114.43634106077069	113.0	109.0	111.0	116.0	124.0	1013.299067368888	1.3487010586679895	1066.5332085679277	1.4195557006039117	112.52637362637364	112.0	108.0
Position_4	68	22	22.0	0.3666666666666666	0.0061111111111111	0.172639100247236	20938.0	9482.0	1279.7320136017947	1286.0	1189.0	1254.0	1317.0	1363.0	3612.62138832208	4.808399067856687	1636.0147102908566	2.17753557939713	1318.1656343656343	1318.0	1249.0	1290.0	1347.0	1388.0	1971.0	1344.486033519553	1335.5	704.0	1011.55	1190.5	1461.75	1793.0499999999995	481326.0	0.1102598004878825	8256.000000000002	8614.000000000002	114.43634106077069	113.0	109.0	111.0	116.0	124.0	1424.48190763144	1.8959854190574463	1486.2508663199158	1.978199903071808	112.52637362637364	112.0	108.0
Position_4	69	22	22.0	0.3666666666666666	0.0061111111111111	0.1718050318918594	50519.000000000015	43127.000000000015	1279.7320136017947	1286.0	1189.0	1254.0	1317.0	1363.0	16068.569857242564	21.38726647998985	13717.397656986484	18.25785628144901	1318.1656343656343	1318.0	1249.0	1290.0	1347.0	1388.0	2274.0	1504.6969696969695	1470.0	1017.0	1172.5	1290.5	1679.0	2015.0	347585.0	0.1045345534321507	4393.999999999998	4624.999999999998	114.43634106077069	113.0	109.0	111.0	116.0	124.0	1397.5988430634766	1.860204060117488	1471.0729743214793	1.9579981288218888	112.52637362637364	112.0	108.0
Position_4	1	23	23.0	0.3833333333333333	0.0063888888888888	0.1783291533435002	228159.0	165758.99999999997	1279.621036653601	1286.0	1186.0	1254.0	1317.0	1364.0	2963.3416761613494	3.944207770970756	2152.887034475209	2.8654926428865024	1318.398201798202	1318.0	1250.0	1289.0	1347.0	1388.0	2388.0	1403.0046153846154	1359.0	740.0	1078.0	1249.0	1496.0	1949.1	2735859.0	0.0965038881731418	54777.000000000015	56727.000000000015	114.4778999500726	113.0	109.0	111.0	116.0	125.0	711.4466972378485	0.9469355540235764	736.7734047905404	0.9806454017762094	112.66093906093906	112.0	108.0
Position_4	2	23	23.0	0.3833333333333333	0.0063888888888888	0.132894972149329	40685.99999999977	-36658.00000000023	1279.621036653601	1286.0	1186.0	1254.0	1317.0	1364.0	368.8608115245667	0.4909537401391983	-332.3428115043929	-0.4423482821123469	1318.398201798202	1318.0	1250.0	1289.0	1347.0	1388.0	2206.0	1302.8332643773272	1280.0	750.0	1086.8	1196.0	1390.0	1597.1999999999998	3148948.0	0.1145262160589119	65779.00000000003	68196.00000000003	114.4778999500726	113.0	109.0	111.0	116.0	125.0	596.3548965559313	0.7937483673159446	618.2675097755863	0.8229140555113054	112.66093906093906	112.0	108.0
Position_4	3	23	23.0	0.3833333333333333	0.0063888888888888	0.1832395416552233	29898.99999999989	-20405.000000000106	1279.621036653601	1286.0	1186.0	1254.0	1317.0	1364.0	490.8487187555362	0.6533196446636187	-334.9867255161311	-0.4458673316619704	1318.398201798202	1318.0	1250.0	1289.0	1347.0	1388.0	2326.0	1305.019720101781	1293.5	514.0	907.2	1190.0	1398.0	1739.699999999999	2051491.0	0.0949558802613544	36470.00000000002	38042.00000000002	114.4778999500726	113.0	109.0	111.0	116.0	125.0	598.7241303392916	0.796901817481597	624.5314879727812	0.8312514104917718	112.66093906093906	112.0	108.0
Position_4	4	23	23.0	0.3833333333333333	0.0063888888888888	0.1765521419415479	94301.0	43612.99999999999	1279.621036653601	1286.0	1186.0	1254.0	1317.0	1364.0	1565.1215086263248	2.083176727981638	723.8485737767351	0.9634424516968344	1318.398201798202	1318.0	1250.0	1289.0	1347.0	1388.0	2208.0	1345.5334595959596	1315.5	645.0	989.15	1214.0	1462.25	1803.0	2131325.0	0.0744850128210622	45959.00000000001	47543.00000000001	114.4778999500726	113.0	109.0	111.0	116.0	125.0	762.7853301126953	1.0152672743799975	789.075109326745	1.0502589705138976	112.66093906093906	112.0	108.0
Position_4	5	23	23.0	0.3833333333333333	0.0063888888888888	0.1742317199642458	86530.00000000019	31522.000000000186	1279.621036653601	1286.0	1186.0	1254.0	1317.0	1364.0	1294.9696387579704	1.7236045891868588	471.74428467501326	0.6278916429024426	1318.398201798202	1318.0	1250.0	1289.0	1347.0	1388.0	2212.0	1336.3374054682956	1348.0	609.0	898.4000000000001	1226.0	1458.0	1727.1	2297164.0	0.1057920826962434	52388.00000000002	54107.00000000002	114.4778999500726	113.0	109.0	111.0	116.0	125.0	784.0155949988725	1.043524756943499	809.7413873139649	1.0777657865148873	112.66093906093906	112.0	108.0
Position_4	7	23	23.0	0.3833333333333333	0.0063888888888888	0.1819822564787072	57459.99999999987	2259.999999999872	1279.621036653601	1286.0	1186.0	1254.0	1317.0	1364.0	837.727424417637	1.115015201899875	32.949251291050416	0.043855453468388	1318.398201798202	1318.0	1250.0	1289.0	1347.0	1388.0	2493.0	1319.3101449275362	1306.0	698.0	936.2	1190.0	1414.0	1748.0	2275810.0	0.1060373219404867	49856.99999999998	51581.99999999998	114.4778999500726	113.0	109.0	111.0	116.0	125.0	726.8808945212359	0.9674784706077648	752.0302124314417	1.000952212746249	112.66093906093906	112.0	108.0
Position_4	8	23	23.0	0.3833333333333333	0.0063888888888888	0.1790871043017805	157015.00000000012	102679.0000000001	1279.621036653601	1286.0	1186.0	1254.0	1317.0	1364.0	2384.6000774032086	3.173902703023671	1559.3946524069938	2.0755542823537088	1318.398201798202	1318.0	1250.0	1289.0	1347.0	1388.0	2205.0	1378.4705535924618	1328.0	662.0	1045.25	1225.0	1514.0	1856.15	2340643.0	0.1107810718562527	44388.0	46086.0	114.4778999500726	113.0	109.0	111.0	116.0	125.0	674.1243080965102	0.897259454076455	699.9119776276419	0.9315828422223914	112.66093906093906	112.0	108.0
Position_4	10	23	23.0	0.3833333333333333	0.0063888888888888	0.1804721968508747	127874.00000000016	69410.00000000016	1279.621036653601	1286.0	1186.0	1254.0	1317.0	1364.0	1829.883205618312	2.435574546677973	993.2605009772678	1.3220297268007437	1318.398201798202	1318.0	1250.0	1289.0	1347.0	1388.0	2463.0	1355.9912424740012	1324.0	716.0	994.3	1216.0	1463.0	1786.7999999999993	2477396.0	0.095300399454087	57789.99999999999	59616.99999999999	114.4778999500726	113.0	109.0	111.0	116.0	125.0	826.9777316161383	1.10070736078108	853.122191136171	1.1355056364022436	112.66093906093906	112.0	108.0
Position_4	12	23	23.0	0.3833333333333333	0.0063888888888888	0.2086388143446196	105559.00000000007	57239.000000000095	1279.621036653601	1286.0	1186.0	1254.0	1317.0	1364.0	1933.7263358075177	2.573789752959806	1048.5563688106802	1.3956285268870154	1318.398201798202	1318.0	1250.0	1289.0	1347.0	1388.0	2956.0	1355.9066225165564	1328.0	668.0	959.9	1192.5	1480.0	1842.2	2047419.0	0.1049382963695185	43120.00000000002	44630.00000000002	114.4778999500726	113.0	109.0	111.0	116.0	125.0	789.9116096213505	1.0513723524060177	817.5731710900017	1.0881898907207923	112.66093906093906	112.0	108.0
Position_4	13	23	23.0	0.3833333333333333	0.0063888888888888	0.1789803412405241	114950.99999999984	58502.99999999983	1279.621036653601	1286.0	1186.0	1254.0	1317.0	1364.0	1862.354112607081	2.478793323880025	947.8238784338712	1.2615535821954824	1318.398201798202	1318.0	1250.0	1289.0	1347.0	1388.0	2110.0	1351.1649659863945	1304.0	620.0	987.15	1205.0	1518.25	1778.6999999999998	2383455.0	0.1397881641951892	56198.00000000001	57962.00000000001	114.4778999500726	113.0	109.0	111.0	116.0	125.0	910.479912486998	1.2118487635201944	939.0589823049108	1.2498875054478362	112.66093906093906	112.0	108.0
Position_4	14	23	23.0	0.3833333333333333	0.0063888888888888	0.1583069112349727	54479.00000000005	5839.000000000051	1279.621036653601	1286.0	1186.0	1254.0	1317.0	1364.0	966.0608878898764	1.2858270417814253	103.5413558323213	0.1378135446128196	1318.398201798202	1318.0	1250.0	1289.0	1347.0	1388.0	2256.0	1321.841447368421	1309.0	732.0	959.9	1207.75	1449.0	1649.05	2009199.0	0.132509417713502	49492.99999999999	51012.99999999999	114.4778999500726	113.0	109.0	111.0	116.0	125.0	877.6455427657188	1.1681462174211716	904.5992781425174	1.2040216392076906	112.66093906093906	112.0	108.0
Position_4	16	23	23.0	0.3833333333333333	0.0063888888888888	0.2132435327148648	125185.99999999984	68417.99999999984	1279.621036653601	1286.0	1186.0	1254.0	1317.0	1364.0	1923.6361821972644	2.5603597585045588	1051.326348901413	1.3993153703877808	1318.398201798202	1318.0	1250.0	1289.0	1347.0	1388.0	2191.0	1356.5670800450955	1314.0	661.0	855.0	1213.0	1490.75	1944.4	2406550.0	0.1050781493691189	39072.00000000001	40846.00000000001	114.4778999500726	113.0	109.0	111.0	116.0	125.0	600.3891242695798	0.7991179244028107	627.6488065600752	0.83540056153146	112.66093906093906	112.0	108.0
Position_4	17	23	23.0	0.3833333333333333	0.0063888888888888	0.1727928822217949	129640.00000000004	81448.00000000004	1279.621036653601	1286.0	1186.0	1254.0	1317.0	1364.0	2625.845349810093	3.4950001605972334	1649.7211667026572	2.1957788728812364	1318.398201798202	1318.0	1250.0	1289.0	1347.0	1388.0	2241.0	1372.082337317397	1340.0	707.0	1026.25	1237.25	1478.5	1857.5	2066356.0	0.1162554231740076	46404.00000000001	47910.00000000001	114.4778999500726	113.0	109.0	111.0	116.0	125.0	939.9084203377624	1.2510181074695617	970.4123010598698	1.2916187727106867	112.66093906093906	112.0	108.0
Position_4	19	23	23.0	0.3833333333333333	0.0063888888888888	0.156418868775481	29958.00000000001	-18361.999999999985	1279.621036653601	1286.0	1186.0	1254.0	1317.0	1364.0	604.3097283661969	0.804336248455408	-370.39639602977815	-0.4929976031156347	1318.398201798202	1318.0	1250.0	1289.0	1347.0	1388.0	2064.0	1305.8397350993378	1308.5	642.0	902.8	1218.0	1410.75	1610.1999999999998	1971818.0	0.0716678073365038	28283.0	29793.0	114.4778999500726	113.0	109.0	111.0	116.0	125.0	570.521798764308	0.7593645141552938	600.9813651516822	0.7999061970168889	112.66093906093906	112.0	108.0
Position_4	21	23	23.0	0.3833333333333333	0.0063888888888888	0.1676307587729761	71023.0	27343.0	1279.621036653601	1286.0	1186.0	1254.0	1317.0	1364.0	1552.579911399872	2.066483862073229	597.7245753827168	0.795571409834396	1318.398201798202	1318.0	1250.0	1289.0	1347.0	1388.0	2117.0	1338.0315018315018	1326.0	649.0	975.2	1215.0	1437.0	1782.5999999999997	1826413.0	0.1074543130644241	40997.000000000015	42362.000000000015	114.4778999500726	113.0	109.0	111.0	116.0	125.0	896.2043088529149	1.1928479350832295	926.043538103451	1.2325639492156932	112.66093906093906	112.0	108.0
Position_4	22	23	23.0	0.3833333333333333	0.0063888888888888	0.1606016583222087	91244.00000000012	39692.00000000013	1279.621036653601	1286.0	1186.0	1254.0	1317.0	1364.0	1550.0571706804758	2.063126094175713	674.2894789646394	0.897479296501935	1318.398201798202	1318.0	1250.0	1289.0	1347.0	1388.0	2123.0	1342.6381129733086	1320.0	806.0	1018.5	1208.0	1447.0	1751.0	2162990.0	0.1214773770517312	40467.99999999998	42078.99999999998	114.4778999500726	113.0	109.0	111.0	116.0	125.0	687.4722018225569	0.9150255006258232	714.8399421886768	0.9514519630531288	112.66093906093906	112.0	108.0
Position_4	23	23	23.0	0.3833333333333333	0.0063888888888888	0.1769811215568698	101076.99999999996	58484.99999999995	1279.621036653601	1286.0	1186.0	1254.0	1317.0	1364.0	2314.587704889264	3.08071623520761	1339.2627592869646	1.78255873261095	1318.398201798202	1318.0	1250.0	1289.0	1347.0	1388.0	2254.0	1361.9406461307287	1341.0	666.0	978.0	1245.0	1455.5	1852.0	1812743.0	0.0915853495409516	40650.00000000001	41981.00000000001	114.4778999500726	113.0	109.0	111.0	116.0	125.0	930.8545980168448	1.2389674699604205	961.3335025669168	1.279534891916566	112.66093906093906	112.0	108.0
Position_4	24	23	23.0	0.3833333333333333	0.0063888888888888	0.1885165755026042	138190.0	84942.0	1279.621036653601	1286.0	1186.0	1254.0	1317.0	1364.0	2224.5539833132707	2.9608813517899635	1367.3787137317886	1.8199810679770103	1318.398201798202	1318.0	1250.0	1289.0	1347.0	1388.0	2320.0	1369.046875	1324.5	733.0	998.3	1228.0	1473.25	1932.499999999999	2278094.0	0.1021134619050341	46664.99999999998	48328.99999999998	114.4778999500726	113.0	109.0	111.0	116.0	125.0	751.2034997562323	0.9998518581755452	777.9902269306536	1.0355049920447	112.66093906093906	112.0	108.0
Position_4	28	23	23.0	0.3833333333333333	0.0063888888888888	0.166070048613115	69986.99999999997	23810.99999999997	1279.621036653601	1286.0	1186.0	1254.0	1317.0	1364.0	1416.0314162205573	1.8847378149895613	481.7626709478571	0.6412261150315978	1318.398201798202	1318.0	1250.0	1289.0	1347.0	1388.0	2011.0	1334.5010395010397	1335.0	618.0	976.0	1196.5	1465.0	1714.9	1925685.0	0.1527362999650222	47426.00000000002	48869.00000000002	114.4778999500726	113.0	109.0	111.0	116.0	125.0	959.559717457188	1.2771739839355172	988.7556157469598	1.3160337245592035	112.66093906093906	112.0	108.0
Position_4	30	23	23.0	0.3833333333333333	0.0063888888888888	0.1737487730644456	94702.99999999996	41550.99999999996	1279.621036653601	1286.0	1186.0	1254.0	1317.0	1364.0	1602.8820600078702	2.133436021870475	703.2654981931615	0.936046378095098	1318.398201798202	1318.0	1250.0	1289.0	1347.0	1388.0	2259.0	1343.0156532209512	1344.0	661.0	956.0	1213.0	1464.0	1716.0	2230749.0	0.1101054737094573	49001.00000000002	50662.00000000002	114.4778999500726	113.0	109.0	111.0	116.0	125.0	829.3594059580554	1.1038773693301716	857.472423514765	1.1412957956981522	112.66093906093906	112.0	108.0
Position_4	31	23	23.0	0.3833333333333333	0.0063888888888888	0.1641510703317398	107085.99999999988	51181.99999999987	1279.621036653601	1286.0	1186.0	1254.0	1317.0	1364.0	1689.5571006611738	2.248800500980022	807.5277022770491	1.0748193717307524	1318.398201798202	1318.0	1250.0	1289.0	1347.0	1388.0	2273.0	1347.297080709788	1340.0	806.0	969.3	1229.0	1444.0	1777.3999999999996	2353728.0	0.1606339594451625	69548.99999999999	71295.99999999999	114.4778999500726	113.0	109.0	111.0	116.0	125.0	1097.3143715694312	1.4605254285589129	1124.8777902689349	1.4972123388479524	112.66093906093906	112.0	108.0
Position_4	32	23	23.0	0.3833333333333333	0.0063888888888888	0.1889549928057146	94819.0	53250.99999999999	1279.621036653601	1286.0	1186.0	1254.0	1317.0	1364.0	2302.969712728885	3.0652526876421464	1293.3635681933563	1.7214669092653572	1318.398201798202	1318.0	1250.0	1289.0	1347.0	1388.0	2166.0	1358.9938414164742	1371.0	608.0	896.6	1218.5	1502.5	1808.3	1765333.0	0.1314617477582517	44961.000000000015	46260.000000000015	114.4778999500726	113.0	109.0	111.0	116.0	125.0	1092.015537539981	1.4534726804657148	1123.5657295567164	1.4954659860399893	112.66093906093906	112.0	108.0
Position_4	34	23	23.0	0.3833333333333333	0.0063888888888888	0.1509447901737207	114725.99999999988	69989.99999999988	1279.621036653601	1286.0	1186.0	1254.0	1317.0	1364.0	2442.0462442731555	3.250363551127569	1489.800190337657	1.9829240533394208	1318.398201798202	1318.0	1250.0	1289.0	1347.0	1388.0	2116.0	1368.0643776824031	1336.0	715.0	1074.85	1265.25	1440.0	1798.15	1912554.0	0.0897521740765766	49440.0	50838.0	114.4778999500726	113.0	109.0	111.0	116.0	125.0	1052.374930851463	1.400711032963297	1082.1326200369472	1.4403185172691766	112.66093906093906	112.0	108.0
Position_4	35	23	23.0	0.3833333333333333	0.0063888888888888	0.2116054163677187	97742.99999999988	37646.99999999988	1279.621036653601	1286.0	1186.0	1254.0	1317.0	1364.0	1393.602886845356	1.8548854423911685	536.7644525036782	0.7144334862823956	1318.398201798202	1318.0	1250.0	1289.0	1347.0	1388.0	2190.0	1338.0463258785942	1317.5	653.0	874.0	1191.5	1470.75	1905.7499999999995	2512851.0	0.134487326154087	59735.99999999999	61613.99999999999	114.4778999500726	113.0	109.0	111.0	116.0	125.0	851.7056162445828	1.1336201752215396	878.4818173177603	1.1692592988499388	112.66093906093906	112.0	108.0
Position_4	36	23	23.0	0.3833333333333333	0.0063888888888888	0.1825722432771237	92906.00000000006	51946.00000000006	1279.621036653601	1286.0	1186.0	1254.0	1317.0	1364.0	2316.0375321315096	3.082645955267039	1294.9528086894652	1.723582188365678	1318.398201798202	1318.0	1250.0	1289.0	1347.0	1388.0	2169.0	1358.5828125	1344.0	577.0	931.9	1243.0	1476.0	1837.4	1738986.0	0.0961479035607625	37114.000000000015	38394.000000000015	114.4778999500726	113.0	109.0	111.0	116.0	125.0	925.2084576618176	1.231452457147879	957.1173552693816	1.2739231998635467	112.66093906093906	112.0	108.0
Position_4	37	23	23.0	0.3833333333333333	0.0063888888888888	0.1720451215634016	52866.99999999999	3234.999999999984	1279.621036653601	1286.0	1186.0	1254.0	1317.0	1364.0	931.4669583404028	1.2397825215510765	56.99766603422153	0.0758638934915488	1318.398201798202	1318.0	1250.0	1289.0	1347.0	1388.0	2004.0	1320.0857511283043	1316.0	650.0	876.0	1219.0	1450.0	1691.0	2047453.0	0.1256882066398761	42709.0	44260.0	114.4778999500726	113.0	109.0	111.0	116.0	125.0	752.4925250867324	1.0015675508904407	779.8196904713005	1.037940008017301	112.66093906093906	112.0	108.0
Position_4	40	23	23.0	0.3833333333333333	0.0063888888888888	0.1928781184778978	6566.9999999998645	-41689.00000000014	1279.621036653601	1286.0	1186.0	1254.0	1317.0	1364.0	131.0993962585069	0.1744932964200726	-832.2525857501181	-1.107728191633407	1318.398201798202	1318.0	1250.0	1289.0	1347.0	1388.0	1994.0	1290.354774535809	1303.0	747.0	865.0	1123.75	1456.25	1711.2999999999995	1945855.0	0.0953286615596411	24750.00000000001	26258.00000000001	114.4778999500726	113.0	109.0	111.0	116.0	125.0	494.0932019793079	0.6576380518344587	524.1979514170774	0.6977074733361299	112.66093906093906	112.0	108.0
Position_4	44	23	23.0	0.3833333333333333	0.0063888888888888	0.1818369587157262	-322.9999999999586	-43682.99999999996	1279.621036653601	1286.0	1186.0	1254.0	1317.0	1364.0	-6.669079704365114	-0.0088765450865099	-901.936249925134	-1.2004771486503534	1318.398201798202	1318.0	1250.0	1289.0	1347.0	1388.0	1947.0	1285.7616236162362	1314.0	748.0	877.0	1113.5	1438.5	1661.6	1742207.0	0.1620624452329204	35717.99999999998	37072.99999999998	114.4778999500726	113.0	109.0	111.0	116.0	125.0	737.4804609304753	0.9815864934984626	765.4575599998743	1.0188240123598329	112.66093906093906	112.0	108.0
Position_4	45	23	23.0	0.3833333333333333	0.0063888888888888	0.1751691567233063	76511.00000000003	35327.00000000002	1279.621036653601	1286.0	1186.0	1254.0	1317.0	1364.0	1910.5649478394928	2.542961945574365	882.154564864213	1.1741477258342674	1318.398201798202	1318.0	1250.0	1289.0	1347.0	1388.0	2228.0	1345.4491064491065	1335.0	554.0	937.9	1233.0	1455.5	1777.1	1731593.0	0.1304754799548859	49085.99999999999	50372.99999999999	114.4778999500726	113.0	109.0	111.0	116.0	125.0	1225.732130408037	1.6314494655730971	1257.8699548760144	1.6742249099399753	112.66093906093906	112.0	108.0
Position_4	47	23	23.0	0.3833333333333333	0.0063888888888888	0.2044629623954606	120816.00000000004	71856.00000000004	1279.621036653601	1286.0	1186.0	1254.0	1317.0	1364.0	2215.850192540313	2.9492966062711563	1317.889447053178	1.75411085402778	1318.398201798202	1318.0	1250.0	1289.0	1347.0	1388.0	2232.0	1364.964705882353	1329.0	713.0	972.0	1176.25	1511.75	1929.55	2088396.0	0.1222394566218971	36461.0	37991.0	114.4778999500726	113.0	109.0	111.0	116.0	125.0	668.7203174266017	0.8900667424948069	696.7815907230747	0.9274162972524124	112.66093906093906	112.0	108.0
Position_4	48	23	23.0	0.3833333333333333	0.0063888888888888	0.205511911426661	70499.0000000001	20355.0000000001	1279.621036653601	1286.0	1186.0	1254.0	1317.0	1364.0	1264.02167536342	1.682412849908712	364.9578178700762	0.4857588555850713	1318.398201798202	1318.0	1250.0	1289.0	1347.0	1388.0	2133.0	1330.989789406509	1334.0	768.0	880.3	1152.0	1495.0	1830.0	2085661.0	0.1341679648332586	42796.99999999999	44363.99999999999	114.4778999500726	113.0	109.0	111.0	116.0	125.0	767.3347939762011	1.0213226107823237	795.4305395228681	1.0587180481049374	112.66093906093906	112.0	108.0
Position_4	49	23	23.0	0.3833333333333333	0.0063888888888888	0.2124097172027762	109124.0000000001	68676.0000000001	1279.621036653601	1286.0	1186.0	1254.0	1317.0	1364.0	2461.425744600608	3.2761576660634084	1549.0714639876785	2.0618141185676	1318.398201798202	1318.0	1250.0	1289.0	1347.0	1388.0	2496.0	1372.3322784810127	1348.0	718.0	936.15	1197.75	1502.25	1964.7	1734628.0	0.1414248832278118	29781.000000000004	31045.000000000004	114.4778999500726	113.0	109.0	111.0	116.0	125.0	671.7470043249023	0.8940952627564448	700.2580755940563	0.9320434986156888	112.66093906093906	112.0	108.0
Position_4	50	23	23.0	0.3833333333333333	0.0063888888888888	0.1169147235471204	46385.000000000095	4241.000000000092	1279.621036653601	1286.0	1186.0	1254.0	1317.0	1364.0	1085.3376106204985	1.444584359735883	99.23287283909934	0.1320789537488412	1318.398201798202	1318.0	1250.0	1289.0	1347.0	1388.0	1982.0	1321.2201974183752	1323.0	806.0	1047.6	1237.0	1407.0	1577.6	1740047.0	0.1123376266870926	48163.0	49480.0	114.4778999500726	113.0	109.0	111.0	116.0	125.0	1126.9400741686957	1.4999572387185338	1157.7558472243643	1.5409730326556288	112.66093906093906	112.0	108.0
Position_4	51	23	23.0	0.3833333333333333	0.0063888888888888	0.1735303930950978	57900.00000000009	20876.000000000087	1279.621036653601	1286.0	1186.0	1254.0	1317.0	1364.0	1551.4714780843003	2.065008537330204	559.3871947579955	0.7445443562228921	1318.398201798202	1318.0	1250.0	1289.0	1347.0	1388.0	1975.0	1336.0432152117546	1355.0	630.0	908.4	1215.0	1461.0	1699.4	1545802.0	0.1720912745065143	51353.0	52510.0	114.4778999500726	113.0	109.0	111.0	116.0	125.0	1376.039979517495	1.8315092127377857	1407.042613371442	1.8727737183973887	112.66093906093906	112.0	108.0
Position_4	52	23	23.0	0.3833333333333333	0.0063888888888888	0.1636897142243525	58151.00000000014	17095.00000000014	1279.621036653601	1286.0	1186.0	1254.0	1317.0	1364.0	1480.825344815722	1.970978533949726	435.3271529229921	0.5794204405405025	1318.398201798202	1318.0	1250.0	1289.0	1347.0	1388.0	2078.0	1331.324240062354	1327.0	727.0	945.2	1213.0	1465.5	1683.9	1708089.0	0.1085844906320197	39998.99999999999	41281.99999999999	114.4778999500726	113.0	109.0	111.0	116.0	125.0	1018.581502764938	1.3557319801801326	1051.2533212615858	1.3992181705991709	112.66093906093906	112.0	108.0
Position_4	53	23	23.0	0.3833333333333333	0.0063888888888888	0.1712144729361694	69407.00000000013	30367.00000000013	1279.621036653601	1286.0	1186.0	1254.0	1317.0	1364.0	1876.0852022777265	2.497069404231654	820.8261319113037	1.0925195815739452	1318.398201798202	1318.0	1250.0	1289.0	1347.0	1388.0	2755.0	1342.8909836065577	1334.0	678.0	992.85	1218.0	1451.25	1676.05	1638327.0	0.130666371920374	54005.00000000001	55225.00000000001	114.4778999500726	113.0	109.0	111.0	116.0	125.0	1459.7660372730193	1.9429485956103885	1492.7428832219698	1.986840777568442	112.66093906093906	112.0	108.0
Position_4	54	23	23.0	0.3833333333333333	0.0063888888888888	0.159405984834387	77029.00000000004	40933.00000000005	1279.621036653601	1286.0	1186.0	1254.0	1317.0	1364.0	2345.163646105628	3.12141281296659	1246.2135497804943	1.658710234757838	1318.398201798202	1318.0	1250.0	1289.0	1347.0	1388.0	2067.0	1354.288120567376	1357.0	691.0	1000.4	1227.0	1466.75	1731.65	1527637.0	0.0952978567676992	33965.0	35093.0	114.4778999500726	113.0	109.0	111.0	116.0	125.0	1034.0713658489346	1.376348987944932	1068.413556359095	1.4220584435139556	112.66093906093906	112.0	108.0
Position_4	57	23	23.0	0.3833333333333333	0.0063888888888888	0.1690724793949691	1571.9999999999106	-31548.00000000009	1279.621036653601	1286.0	1186.0	1254.0	1317.0	1364.0	51.08421568187416	0.0679930910725745	-1025.193916241643	-1.3645331025176264	1318.398201798202	1318.0	1250.0	1289.0	1347.0	1388.0	1871.0	1287.51884057971	1308.0	781.0	901.0	1152.0	1432.0	1624.3	1332582.0	0.1193808601263505	27146.000000000007	28181.000000000007	114.4778999500726	113.0	109.0	111.0	116.0	125.0	882.145113804221	1.174135146473418	915.7788054268308	1.2189015900231115	112.66093906093906	112.0	108.0
Position_4	58	23	23.0	0.3833333333333333	0.0063888888888888	0.2017773757255017	100907.00000000007	72491.00000000009	1279.621036653601	1286.0	1186.0	1254.0	1317.0	1364.0	3887.332907373783	5.174040099714505	2792.637277774912	3.7170002167184073	1318.398201798202	1318.0	1250.0	1289.0	1347.0	1388.0	2192.0	1399.634009009009	1360.0	804.0	1007.7	1194.0	1560.25	1960.95	1242875.0	0.1410189143571903	18193.000000000007	19081.000000000007	114.4778999500726	113.0	109.0	111.0	116.0	125.0	700.8656246231799	0.9328521463734524	735.0748630481446	0.9783846427170804	112.66093906093906	112.0	108.0
Position_4	59	23	23.0	0.3833333333333333	0.0063888888888888	0.1296718996505851	46186.999999999935	17034.999999999935	1279.621036653601	1286.0	1186.0	1254.0	1317.0	1364.0	1798.866432897911	2.39429122218712	663.4700171999879	0.8830785928931838	1318.398201798202	1318.0	1250.0	1289.0	1347.0	1388.0	2103.0	1336.6992316136111	1337.0	687.0	996.0	1266.0	1430.5	1583.5	1217733.0	0.1340936115182329	36188.99999999999	37099.99999999999	114.4778999500726	113.0	109.0	111.0	116.0	125.0	1409.469706630493	1.876004179525186	1444.950844621053	1.9232295741906216	112.66093906093906	112.0	108.0
Position_4	60	23	23.0	0.3833333333333333	0.0063888888888888	0.1917455574968347	119050.99999999993	79146.99999999991	1279.621036653601	1286.0	1186.0	1254.0	1317.0	1364.0	2915.438939372083	3.880449228304242	1938.230218431447	2.579784420732256	1318.398201798202	1318.0	1250.0	1289.0	1347.0	1388.0	2222.0	1381.4699278267842	1336.0	860.0	993.2	1224.0	1507.5	1938.5	1722693.0	0.1029561047101171	32176.0	33423.0	114.4778999500726	113.0	109.0	111.0	116.0	125.0	787.9577938298395	1.0487718235875163	818.4955663592343	1.0894175988241408	112.66093906093906	112.0	108.0
Position_4	64	23	23.0	0.3833333333333333	0.0063888888888888	0.152023022284662	73661.9999999999	41373.99999999989	1279.621036653601	1286.0	1186.0	1254.0	1317.0	1364.0	2692.433836008932	3.583629435727888	1512.268978999123	2.012830011047833	1318.398201798202	1318.0	1250.0	1289.0	1347.0	1388.0	2140.0	1359.0049554013874	1346.0	798.0	1016.0	1254.0	1456.0	1714.3999999999996	1371236.0	0.1401367806324106	34931.99999999999	35940.99999999999	114.4778999500726	113.0	109.0	111.0	116.0	125.0	1276.8062061777323	1.6994290604225617	1313.686357959289	1.7485165424438134	112.66093906093906	112.0	108.0
Position_4	66	23	23.0	0.3833333333333333	0.0063888888888888	0.1807842976375732	77606.99999999993	49990.99999999993	1279.621036653601	1286.0	1186.0	1254.0	1317.0	1364.0	3291.571752427681	4.381082002481245	2120.2850706200747	2.82209942899532	1318.398201798202	1318.0	1250.0	1289.0	1347.0	1388.0	2105.0	1375.9269988412514	1361.0	852.0	971.6	1222.5	1496.5	1895.7	1187425.0	0.1468810214745698	29990.000000000007	30853.000000000007	114.4778999500726	113.0	109.0	111.0	116.0	125.0	1271.975941027308	1.692999977507347	1308.5786498337957	1.741718182928782	112.66093906093906	112.0	108.0
Position_4	67	23	23.0	0.3833333333333333	0.0063888888888888	0.1910697754693752	29711.9999999999	1071.999999999903	1279.621036653601	1286.0	1186.0	1254.0	1317.0	1364.0	1135.8592052695512	1.5118286022137728	40.98145759453596	0.0545463200583273	1318.398201798202	1318.0	1250.0	1289.0	1347.0	1388.0	2110.0	1319.1977653631284	1338.0	656.0	896.7	1190.5	1442.0	1770.3	1180682.0	0.0947625684316135	14651.99999999999	15546.99999999999	114.4778999500726	113.0	109.0	111.0	116.0	125.0	560.130892420891	0.7455342178122057	594.3458220357352	0.7910742891295635	112.66093906093906	112.0	108.0
Position_4	68	23	23.0	0.3833333333333333	0.0063888888888888	0.1883102768791144	53514.99999999996	32810.99999999996	1279.621036653601	1286.0	1186.0	1254.0	1317.0	1364.0	3599.340118280965	4.790721697431964	2206.8195575243703	2.937276831064937	1318.398201798202	1318.0	1250.0	1289.0	1347.0	1388.0	2171.0	1368.712519319938	1319.0	723.0	1031.6	1202.0	1478.0	1907.9	885557.0	0.0940580217849181	14405.999999999996	15052.999999999996	114.4778999500726	113.0	109.0	111.0	116.0	125.0	968.9263523116064	1.289640974926748	1012.4426198352498	1.3475611270007175	112.66093906093906	112.0	108.0
Position_4	69	23	23.0	0.3833333333333333	0.0063888888888888	0.1549720053075908	54543.99999999999	42351.99999999999	1279.621036653601	1286.0	1186.0	1254.0	1317.0	1364.0	7533.429291903975	10.02699438752419	5849.512272123738	7.785700834196694	1318.398201798202	1318.0	1250.0	1289.0	1347.0	1388.0	2068.0	1429.1601049868766	1440.0	916.0	1045.0	1299.0	1576.0	1783.0	544510.0	0.1282244300587671	10464.000000000004	10845.000000000004	114.4778999500726	113.0	109.0	111.0	116.0	125.0	1445.2516154019368	1.923629900099978	1497.8740222700692	1.993670323641462	112.66093906093906	112.0	108.0
Position_4	71	23	23.0	0.3833333333333333	0.0063888888888888	0.1692351903995621	85297.99999999997	62545.99999999997	1279.621036653601	1286.0	1186.0	1254.0	1317.0	1364.0	4628.78463842346	6.160912353741625	3394.1237074120577	4.517578654565448	1318.398201798202	1318.0	1250.0	1289.0	1347.0	1388.0	2223.0	1405.9690576652602	1408.0	720.0	986.5	1304.5	1518.5	1796.5	999644.0	0.1233409141418861	30078.0	30789.0	114.4778999500726	113.0	109.0	111.0	116.0	125.0	1632.2139364873835	2.172476749464708	1670.7970905814898	2.223830927563963	112.66093906093906	112.0	108.0
Position_4	72	23	23.0	0.3833333333333333	0.0063888888888888	0.1487304456130119	72109.0	45645.00000000001	1279.621036653601	1286.0	1186.0	1254.0	1317.0	1364.0	3175.8503958529377	4.22705687688026	2010.313432701984	2.6757271789263406	1318.398201798202	1318.0	1250.0	1289.0	1347.0	1388.0	2117.0	1373.1934703748489	1360.0	784.0	1066.3	1243.5	1478.5	1749.7999999999995	1135631.0	0.1260122863759888	26281.0	27108.0	114.4778999500726	113.0	109.0	111.0	116.0	125.0	1157.4772116297693	1.5406021686792228	1193.9002417282366	1.589081221740283	112.66093906093906	112.0	108.0
Position_4	73	23	23.0	0.3833333333333333	0.0063888888888888	0.1131261694673392	-21828.000000000007	-24964.000000000007	1279.621036653601	1286.0	1186.0	1254.0	1317.0	1364.0	-24518.074947722784	-32.63355775541902	-28040.55447108996	-37.32197800102072	1318.398201798202	1318.0	1250.0	1289.0	1347.0	1388.0	1321.0	1063.265306122449	1055.5	749.0	854.75	986.0	1162.0	1231.9	104200.0	0.0359591950659166	703.0000000000003	801.0000000000003	114.4778999500726	113.0	109.0	111.0	116.0	125.0	789.6374696833938	1.0510074721485971	899.7149547886179	1.1975206048236504	112.66093906093906	112.0	108.0
Position_4	75	23	23.0	0.3833333333333333	0.0063888888888888	0.1449598883562129	1609.0000000000005	-3574.9999999999995	1279.621036653601	1286.0	1186.0	1254.0	1317.0	1364.0	871.9076039260862	1.1605090208256206	-1937.2714008923283	-2.578508234587689	1318.398201798202	1318.0	1250.0	1289.0	1347.0	1388.0	1650.0	1295.932098765432	1324.5	791.0	971.2	1154.5	1442.25	1567.9499999999998	209941.0	0.0402651387603948	1302.0000000000002	1464.0000000000002	114.4778999500726	113.0	109.0	111.0	116.0	125.0	705.546115793514	0.9390818801211672	793.3329596940895	1.055926169352833	112.66093906093906	112.0	108.0
Position_4	76	23	23.0	0.3833333333333333	0.0063888888888888	0.1192949051658561	1532.0	-6660.0	1279.621036653601	1286.0	1186.0	1254.0	1317.0	1364.0	383.1453796080484	0.5099665002583124	-1665.6320027347272	-2.2169561956399217	1318.398201798202	1318.0	1250.0	1289.0	1347.0	1388.0	1718.0	1291.984375	1287.5	962.0	1071.25	1169.0	1427.5	1530.25	330748.0	0.1117473509554243	9440.0	9696.0	114.4778999500726	113.0	109.0	111.0	116.0	125.0	2360.8958116840577	3.1423523253514807	2424.920104882269	3.2275686595983006	112.66093906093906	112.0	108.0
Position_4	77	23	23.0	0.3833333333333333	0.0063888888888888	0.1587941712183274	41929.00000000002	22569.000000000025	1279.621036653601	1286.0	1186.0	1254.0	1317.0	1364.0	3092.2664173289195	4.115806601464792	1664.4651857353244	2.2154031622137165	1318.398201798202	1318.0	1250.0	1289.0	1347.0	1388.0	1944.0	1355.304132231405	1349.0	802.0	1025.2	1193.0	1497.0	1734.6	819959.0	0.1093836665419571	18630.000000000004	19235.000000000004	114.4778999500726	113.0	109.0	111.0	116.0	125.0	1373.9636851543742	1.828745664940472	1418.582473641674	1.888133272417068	112.66093906093906	112.0	108.0
Position_4	1	24	24.0	0.4	0.0066666666666666	0.180723723780284	188538.00000000003	126874.00000000004	1281.8254266111535	1288.0	1186.0	1256.0	1320.0	1367.0	2381.2693724584187	3.169469534742156	1602.4417908394564	2.1328500236073165	1320.5342657342658	1320.0	1252.0	1293.0	1348.0	1390.0	2308.0	1385.840166061235	1350.0	645.0	1051.2	1249.0	1494.5	1881.1	2670514.0	0.0875426835943736	50887.99999999998	52814.99999999998	114.33025567348854	113.0	109.0	111.0	116.0	125.0	642.7247336116005	0.8554666204370404	667.0630955371931	0.887860980160004	112.46063936063936	112.0	108.0
Position_4	2	24	24.0	0.4	0.0066666666666666	0.1540043879793936	75899.00000000026	-4068.999999999744	1281.8254266111535	1288.0	1186.0	1256.0	1320.0	1367.0	635.5376435973782	0.8459006036281104	-34.071630348193786	-0.0453493399934459	1320.5342657342658	1320.0	1252.0	1293.0	1348.0	1390.0	2255.0	1318.37174869948	1283.0	661.0	1088.9	1212.0	1382.0	1695.3999999999996	3294611.0	0.1025056196375268	62273.00000000001	64772.00000000001	114.33025567348854	113.0	109.0	111.0	116.0	125.0	521.4408052772685	0.6940377118240443	542.3660950880676	0.7218892725622179	112.46063936063936	112.0	108.0
Position_4	3	24	24.0	0.4	0.0066666666666666	0.1844989097845983	19510.00000000009	-31465.99999999991	1281.8254266111535	1288.0	1186.0	1256.0	1320.0	1367.0	316.7646229268835	0.4216137131156818	-510.8824000521394	-0.6799844744693975	1320.5342657342658	1320.0	1252.0	1293.0	1348.0	1390.0	2246.0	1300.2473320778406	1289.0	597.0	880.0	1184.0	1416.0	1696.7999999999995	2071294.0	0.0945204831341403	32047.99999999999	33640.99999999999	114.33025567348854	113.0	109.0	111.0	116.0	125.0	520.3317598954746	0.6925615724208767	546.1957293635692	0.7269865157829105	112.46063936063936	112.0	108.0
Position_4	4	24	24.0	0.4	0.0066666666666666	0.1730782794917813	99535.99999999993	50031.99999999991	1281.8254266111535	1288.0	1186.0	1256.0	1320.0	1367.0	1665.0398200440989	2.2161680004786954	836.9361062976841	1.1139619574822173	1320.5342657342658	1320.0	1252.0	1293.0	1348.0	1390.0	2224.0	1352.3413057530704	1318.0	705.0	1000.3	1215.0	1462.0	1812.7	2092072.0	0.0748074847283059	40158.0	41705.0	114.33025567348854	113.0	109.0	111.0	116.0	125.0	671.7636743824444	0.8941174506030334	697.6419154370197	0.9285613894466732	112.46063936063936	112.0	108.0
Position_4	5	24	24.0	0.4	0.0066666666666666	0.1657809269035509	145642.99999999985	93386.99999999984	1281.8254266111535	1288.0	1186.0	1256.0	1320.0	1367.0	2337.1243378841914	3.110712493723859	1498.5754931029355	1.9946039813200072	1320.5342657342658	1320.0	1252.0	1293.0	1348.0	1390.0	2268.0	1377.187385180649	1371.0	604.0	1025.0	1233.0	1514.0	1753.0	2248947.0	0.0961256729624888	44701.99999999999	46334.99999999999	114.33025567348854	113.0	109.0	111.0	116.0	125.0	717.3302675178292	0.9547665860662308	743.5349189172434	0.989644977078851	112.46063936063936	112.0	108.0
Position_4	7	24	24.0	0.4	0.0066666666666666	0.1791666566477187	39219.0	-17293.0	1281.8254266111535	1288.0	1186.0	1256.0	1320.0	1367.0	561.0400598402497	0.7467443196473723	-247.3817729880272	-0.3292651398470642	1320.5342657342658	1320.0	1252.0	1293.0	1348.0	1390.0	2327.0	1310.2078142695357	1300.0	650.0	892.0	1208.25	1406.0	1744.75	2313827.0	0.0993527328964997	48380.99999999999	50146.99999999999	114.33025567348854	113.0	109.0	111.0	116.0	125.0	692.105335045032	0.9211922009449376	717.3685173209157	0.9548174965541388	112.46063936063936	112.0	108.0
Position_4	8	24	24.0	0.4	0.0066666666666666	0.1710232113571069	165610.0	107754.0	1281.8254266111535	1288.0	1186.0	1256.0	1320.0	1367.0	2355.6838807969434	3.135415245340732	1532.7236331827414	2.040055155766229	1320.5342657342658	1320.0	1252.0	1293.0	1348.0	1390.0	2341.0	1379.5984513274336	1342.5	729.0	1071.7	1218.75	1508.5	1863.199999999999	2494314.0	0.1121727128391044	45547.0	47355.0	114.33025567348854	113.0	109.0	111.0	116.0	125.0	647.873520431486	0.8623196556943078	673.5910281694298	0.896549658493511	112.46063936063936	112.0	108.0
Position_4	10	24	24.0	0.4	0.0066666666666666	0.1368807170803081	101491.00000000012	47763.00000000013	1281.8254266111535	1288.0	1186.0	1256.0	1320.0	1367.0	1621.898935446808	2.158747483079701	763.2869796705717	1.0159349699415308	1320.5342657342658	1320.0	1252.0	1293.0	1348.0	1390.0	2352.0	1348.4472900536034	1316.0	715.0	1084.6	1253.0	1428.5	1663.0	2264043.0	0.0885112318178352	46801.00000000001	48480.00000000001	114.33025567348854	113.0	109.0	111.0	116.0	125.0	747.9135300454816	0.995472908490536	774.745153663489	1.0311857995261038	112.46063936063936	112.0	108.0
Position_4	12	24	24.0	0.4	0.0066666666666666	0.2019456090697138	90153.99999999993	39081.99999999993	1281.8254266111535	1288.0	1186.0	1256.0	1320.0	1367.0	1506.9735549565844	2.0057818016472138	653.2770645208551	0.8695117728772581	1320.5342657342658	1320.0	1252.0	1293.0	1348.0	1390.0	2889.0	1344.4874686716792	1334.0	655.0	926.75	1207.0	1450.0	1771.0	2145802.0	0.0949805624950192	44423.0	46019.0	114.33025567348854	113.0	109.0	111.0	116.0	125.0	742.5548087920271	0.988340450502188	769.2328241181436	1.0238488889012491	112.46063936063936	112.0	108.0
Position_4	13	24	24.0	0.4	0.0066666666666666	0.1706105078805311	105927.0	45319.00000000001	1281.8254266111535	1288.0	1186.0	1256.0	1320.0	1367.0	1539.7297517114037	2.0493802995278783	658.746236727266	0.876791241083991	1320.5342657342658	1320.0	1252.0	1293.0	1348.0	1390.0	2087.0	1343.927666314678	1310.0	551.0	972.3	1210.0	1494.75	1751.35	2545399.0	0.1374743984641963	50649.0	52543.0	114.33025567348854	113.0	109.0	111.0	116.0	125.0	736.2218527328337	0.9799112859874016	763.752587576088	1.016554694063773	112.46063936063936	112.0	108.0
Position_4	14	24	24.0	0.4	0.0066666666666666	0.1669983514451196	76803.9999999999	26083.999999999905	1281.8254266111535	1288.0	1186.0	1256.0	1320.0	1367.0	1358.254092348307	1.8078361969155965	461.2871692205245	0.613973222232518	1320.5342657342658	1320.0	1252.0	1293.0	1348.0	1390.0	2114.0	1336.4567823343848	1323.0	610.0	961.6	1214.0	1462.0	1733.8	2118284.0	0.1090038147834504	47854.0	49439.0	114.33025567348854	113.0	109.0	111.0	116.0	125.0	846.2826328737561	1.1264021843549694	874.3128492214994	1.1637104023138156	112.46063936063936	112.0	108.0
Position_4	16	24	24.0	0.4	0.0066666666666666	0.1757132116707033	140837.00000000003	85221.00000000003	1281.8254266111535	1288.0	1186.0	1256.0	1320.0	1367.0	2294.568471929329	3.0540706361379373	1388.452038500461	1.848029663244113	1320.5342657342658	1320.0	1252.0	1293.0	1348.0	1390.0	2251.0	1369.0339470655929	1333.0	740.0	1027.85	1211.0	1501.0	1848.15	2379381.0	0.1147586038483491	35411.00000000002	37149.00000000002	114.33025567348854	113.0	109.0	111.0	116.0	125.0	576.9291035700102	0.7678926368516835	605.2452421146623	0.8055814172546155	112.46063936063936	112.0	108.0
Position_4	17	24	24.0	0.4	0.0066666666666666	0.1684701971622391	128969.00000000004	76233.00000000004	1281.8254266111535	1288.0	1186.0	1256.0	1320.0	1367.0	2212.981468548074	2.945478334637487	1308.083464179961	1.7410590908235282	1320.5342657342658	1320.0	1252.0	1293.0	1348.0	1390.0	2169.0	1366.2578883495146	1338.5	627.0	1011.35	1251.0	1466.0	1819.6	2251593.0	0.1003480911225063	50596.00000000001	52244.00000000001	114.33025567348854	113.0	109.0	111.0	116.0	125.0	868.1777045852751	1.1555445248030012	896.4557672217786	1.1931826261721874	112.46063936063936	112.0	108.0
Position_4	19	24	24.0	0.4	0.0066666666666666	0.1583226800074129	19591.00000000005	-30936.99999999995	1281.8254266111535	1288.0	1186.0	1256.0	1320.0	1367.0	362.864067775664	0.4829720742094087	-573.0144282974666	-0.762682204063928	1320.5342657342658	1320.0	1252.0	1293.0	1348.0	1390.0	2023.0	1300.4072197593414	1308.0	644.0	881.0	1210.0	1417.5	1602.0	2053343.0	0.0684001043432289	26082.0	27661.0	114.33025567348854	113.0	109.0	111.0	116.0	125.0	483.0902259060201	0.6429930906809127	512.3364289083054	0.6819197868769544	112.46063936063936	112.0	108.0
Position_4	21	24	24.0	0.4	0.0066666666666666	0.1765358653245237	82772.9999999999	40372.99999999991	1281.8254266111535	1288.0	1186.0	1256.0	1320.0	1367.0	1878.4557007009769	2.500224537633	916.2274172060992	1.219498692301318	1320.5342657342658	1320.0	1252.0	1293.0	1348.0	1390.0	2333.0	1350.4701886792452	1319.0	661.0	979.8	1230.0	1449.0	1824.0	1789373.0	0.0817643390125807	36928.99999999999	38253.99999999999	114.33025567348854	113.0	109.0	111.0	116.0	125.0	838.0690632354323	1.1154699231663605	868.1386970946472	1.1554926058329753	112.46063936063936	112.0	108.0
Position_4	22	24	24.0	0.4	0.0066666666666666	0.1778215705608167	98411.99999999984	47115.99999999984	1281.8254266111535	1288.0	1186.0	1256.0	1320.0	1367.0	1675.9911497701953	2.23074422034413	802.4021360461365	1.0679972430774076	1320.5342657342658	1320.0	1252.0	1293.0	1348.0	1390.0	2268.0	1349.3923892701184	1311.0	742.0	996.1	1223.0	1461.5	1814.8	2163076.0	0.0988599043788157	37859.00000000001	39462.00000000001	114.33025567348854	113.0	109.0	111.0	116.0	125.0	644.7521535905169	0.8581651164289779	672.0518102693936	0.894500959468563	112.46063936063936	112.0	108.0
Position_4	23	24	24.0	0.4	0.0066666666666666	0.1693635203621918	125253.00000000012	83749.00000000013	1281.8254266111535	1288.0	1186.0	1256.0	1320.0	1367.0	3056.2013446083265	4.067803989673682	2043.49441857363	2.7198910711215016	1320.5342657342658	1320.0	1252.0	1293.0	1348.0	1390.0	2210.0	1384.5713184271397	1356.0	695.0	1011.8	1273.0	1473.0	1840.0	1795789.0	0.0813531710119889	41957.0	43254.0	114.33025567348854	113.0	109.0	111.0	116.0	125.0	1023.760227824734	1.362624863234721	1055.4073192633184	1.4047471419394768	112.46063936063936	112.0	108.0
Position_4	24	24	24.0	0.4	0.0066666666666666	0.1734140576553333	25029.000000000025	-32378.99999999997	1281.8254266111535	1288.0	1186.0	1256.0	1320.0	1367.0	358.02197583459423	0.4765272498358448	-463.1584783870033	-0.6164639347331013	1320.5342657342658	1320.0	1252.0	1293.0	1348.0	1390.0	2104.0	1301.9515050167224	1308.0	621.0	861.95	1200.0	1403.0	1685.0	2335701.0	0.0806531410999858	42545.00000000001	44339.00000000001	114.33025567348854	113.0	109.0	111.0	116.0	125.0	608.575850488745	0.8100144570005194	634.2377396831699	0.8441704315182991	112.46063936063936	112.0	108.0
Position_4	28	24	24.0	0.4	0.0066666666666666	0.1663350597009724	102003.00000000016	58291.00000000015	1281.8254266111535	1288.0	1186.0	1256.0	1320.0	1367.0	2262.8063670410406	3.011795274531625	1293.1114373223284	1.7211313230760188	1320.5342657342658	1320.0	1252.0	1293.0	1348.0	1390.0	2221.0	1362.672767203514	1354.0	665.0	1014.0	1223.0	1490.75	1767.75	1861411.0	0.1084674937884409	38460.99999999999	39826.99999999999	114.33025567348854	113.0	109.0	111.0	116.0	125.0	853.2081966487781	1.1356201097395235	883.5111632024879	1.1759533582225112	112.46063936063936	112.0	108.0
Position_4	30	24	24.0	0.4	0.0066666666666666	0.1422964224838552	74737.99999999984	22513.99999999984	1281.8254266111535	1288.0	1186.0	1256.0	1320.0	1367.0	1260.613996018628	1.6778772287007937	379.74609310341793	0.5054420499206492	1320.5342657342658	1320.0	1252.0	1293.0	1348.0	1390.0	2115.0	1333.7953431372548	1345.0	678.0	1012.0	1216.0	1452.0	1612.0	2176754.0	0.1106761124279056	48922.99999999999	50554.99999999999	114.33025567348854	113.0	109.0	111.0	116.0	125.0	825.1895759482385	1.0983273255871056	852.7166979143389	1.134965924923985	112.46063936063936	112.0	108.0
Position_4	31	24	24.0	0.4	0.0066666666666666	0.1792668065727939	113912.99999999994	56504.99999999994	1281.8254266111535	1288.0	1186.0	1256.0	1320.0	1367.0	1785.6416929912002	2.3766890933712874	885.743364343558	1.1789244179412754	1320.5342657342658	1320.0	1252.0	1293.0	1348.0	1390.0	2224.0	1351.4966555183946	1335.0	579.0	961.65	1226.0	1469.75	1833.45	2424585.0	0.1601871514613798	64420.00000000002	66214.00000000001	114.33025567348854	113.0	109.0	111.0	116.0	125.0	1009.8148399435815	1.3440635519649071	1037.9366627138204	1.3814936980720949	112.46063936063936	112.0	108.0
Position_4	32	24	24.0	0.4	0.0066666666666666	0.1705429814729056	123112.99999999996	84520.99999999997	1281.8254266111535	1288.0	1186.0	1256.0	1320.0	1367.0	3277.9727662698333	4.362981751905148	2250.4328233240403	2.995326087844297	1320.5342657342658	1320.0	1252.0	1293.0	1348.0	1390.0	2176.0	1390.0837479270317	1382.0	643.0	1019.25	1239.25	1501.0	1849.75	1676441.0	0.1196275400301327	40866.00000000001	42072.00000000001	114.33025567348854	113.0	109.0	111.0	116.0	125.0	1088.086839459546	1.4482435833206555	1120.1974626766018	1.490982822822557	112.46063936063936	112.0	108.0
Position_4	34	24	24.0	0.4	0.0066666666666666	0.1450524875185537	117716.0	73908.0	1281.8254266111535	1288.0	1186.0	1256.0	1320.0	1367.0	2664.767905027519	3.546806081591628	1673.0747419617885	2.22686248155114	1320.5342657342658	1320.0	1252.0	1293.0	1348.0	1390.0	2125.0	1373.9868517165814	1337.0	815.0	1103.0	1253.0	1476.0	1774.6	1880988.0	0.0945898354135767	47866.000000000015	49235.000000000015	114.33025567348854	113.0	109.0	111.0	116.0	125.0	1083.5551712770334	1.4422119329697314	1114.5455826228374	1.4834601704709969	112.46063936063936	112.0	108.0
Position_4	35	24	24.0	0.4	0.0066666666666666	0.1835346867325503	105529.99999999984	46873.99999999982	1281.8254266111535	1288.0	1186.0	1256.0	1320.0	1367.0	1563.158385059556	2.080563810514269	694.3190196274184	0.924138615124094	1320.5342657342658	1320.0	1252.0	1293.0	1348.0	1390.0	2230.0	1345.572285870158	1324.0	749.0	959.2	1217.0	1447.0	1853.8	2466434.0	0.1138968266891077	48321.99999999999	50154.99999999999	114.33025567348854	113.0	109.0	111.0	116.0	125.0	715.7674545896708	0.952686482058852	742.9186847594252	0.9888247694147948	112.46063936063936	112.0	108.0
Position_4	36	24	24.0	0.4	0.0066666666666666	0.1629815753576013	74342.99999999991	34694.99999999991	1281.8254266111535	1288.0	1186.0	1256.0	1320.0	1367.0	2007.425676020886	2.671883574783799	936.8418523538804	1.246936505483015	1320.5342657342658	1320.0	1252.0	1293.0	1348.0	1390.0	2266.0	1348.002421307506	1341.0	758.0	981.0	1236.0	1449.5	1714.1999999999998	1670175.0	0.0809930637753875	30880.0	32119.0	114.33025567348854	113.0	109.0	111.0	116.0	125.0	833.8284018068281	1.1098256028048883	867.284146296422	1.1543551987205376	112.46063936063936	112.0	108.0
Position_4	37	24	24.0	0.4	0.0066666666666666	0.1751369047210977	42407.9999999999	-8920.000000000104	1281.8254266111535	1288.0	1186.0	1256.0	1320.0	1367.0	702.240584956259	0.9346822185767808	-147.70764992006033	-0.1965988820436002	1320.5342657342658	1320.0	1252.0	1293.0	1348.0	1390.0	1979.0	1314.438902743142	1306.5	700.0	888.15	1198.75	1446.75	1708.6999999999998	2108360.0	0.1165493444439356	44296.0	45900.0	114.33025567348854	113.0	109.0	111.0	116.0	125.0	733.5042669124346	0.9762941792604504	760.0651492523195	1.0116467136548373	112.46063936063936	112.0	108.0
Position_4	40	24	24.0	0.4	0.0066666666666666	0.1992323960553256	22449.99999999989	-28654.00000000011	1281.8254266111535	1288.0	1186.0	1256.0	1320.0	1367.0	416.4602033674906	0.5543085306821299	-531.5479139105647	-0.7074902734149616	1320.5342657342658	1320.0	1252.0	1293.0	1348.0	1390.0	2037.0	1302.057608015028	1304.0	748.0	866.8	1138.0	1459.0	1760.0	2079386.0	0.0970539948703359	21425.0	23022.0	114.33025567348854	113.0	109.0	111.0	116.0	125.0	397.44587336964486	0.5290004574549974	427.0711270345841	0.5684316700830314	112.46063936063936	112.0	108.0
Position_4	44	24	24.0	0.4	0.0066666666666666	0.2018205051712184	14975.000000000056	-31360.99999999994	1281.8254266111535	1288.0	1186.0	1256.0	1320.0	1367.0	301.39172974118674	0.4011523922855196	-631.1817052696698	-0.8401028497139305	1320.5342657342658	1320.0	1252.0	1293.0	1348.0	1390.0	2106.0	1298.341850828729	1310.5	740.0	859.35	1130.0	1461.0	1756.2999999999995	1879999.0	0.1392278554357289	36804.99999999999	38252.99999999999	114.33025567348854	113.0	109.0	111.0	116.0	125.0	740.7494232470339	0.985937482341802	769.8923430911232	1.0247267086542848	112.46063936063936	112.0	108.0
Position_4	45	24	24.0	0.4	0.0066666666666666	0.1569421149167189	58807.99999999996	15607.999999999958	1281.8254266111535	1288.0	1186.0	1256.0	1320.0	1367.0	1368.8434644701188	1.821930651209728	363.29936051982	0.4835514488518803	1320.5342657342658	1320.0	1252.0	1293.0	1348.0	1390.0	1916.0	1331.5614814814817	1332.0	670.0	956.35	1221.0	1453.75	1690.1	1797608.0	0.1122832137934528	47094.99999999999	48444.99999999999	114.33025567348854	113.0	109.0	111.0	116.0	125.0	1096.2060086930396	1.459050197570436	1127.6292619414864	1.5008745476441183	112.46063936063936	112.0	108.0
Position_4	47	24	24.0	0.4	0.0066666666666666	0.2005963144280766	149545.00000000006	100265.00000000004	1281.8254266111535	1288.0	1186.0	1256.0	1320.0	1367.0	2629.11953318866	3.499358098674106	1762.7381055545889	2.3462044184931576	1320.5342657342658	1320.0	1252.0	1293.0	1348.0	1390.0	2253.0	1385.107142857143	1338.5	670.0	987.9	1214.75	1513.25	1965.3	2133065.0	0.104515884816431	36547.99999999999	38087.99999999999	114.33025567348854	113.0	109.0	111.0	116.0	125.0	642.5427844393264	0.8552244460887434	669.6172040528911	0.891260498594398	112.46063936063936	112.0	108.0
Position_4	48	24	24.0	0.4	0.0066666666666666	0.196434793919209	34023.00000000011	-17976.99999999989	1281.8254266111535	1288.0	1186.0	1256.0	1320.0	1367.0	605.4246337120887	0.8058201874707901	-319.8929735838144	-0.425777547840057	1320.5342657342658	1320.0	1252.0	1293.0	1348.0	1390.0	2126.0	1308.9372307692308	1314.0	768.0	880.0	1148.0	1458.0	1795.5999999999997	2127023.0	0.1430353308189853	41932.99999999999	43557.99999999999	114.33025567348854	113.0	109.0	111.0	116.0	125.0	746.1796774372904	0.9931651506690334	775.0958526652873	1.0316525798974974	112.46063936063936	112.0	108.0
Position_4	49	24	24.0	0.4	0.0066666666666666	0.2106289559716497	117296.9999999999	74512.9999999999	1281.8254266111535	1288.0	1186.0	1256.0	1320.0	1367.0	2466.945731857987	3.2835047691029806	1567.1289744659634	2.085848665014197	1320.5342657342658	1320.0	1252.0	1293.0	1348.0	1390.0	2287.0	1375.731488406881	1350.0	755.0	926.4	1198.0	1523.0	1967.4	1839353.0	0.1285798198808592	31131.000000000007	32468.000000000007	114.33025567348854	113.0	109.0	111.0	116.0	125.0	654.7353093299154	0.8714526967181173	682.8545829984162	0.9088794499708918	112.46063936063936	112.0	108.0
Position_4	50	24	24.0	0.4	0.0066666666666666	0.1318646260728638	28597.000000000106	-17226.999999999894	1281.8254266111535	1288.0	1186.0	1256.0	1320.0	1367.0	562.3408838160235	0.7484757163591272	-338.7574362869721	-0.4508861476979598	1320.5342657342658	1320.0	1252.0	1293.0	1348.0	1390.0	1818.0	1307.9699720670392	1324.0	610.0	977.1	1234.0	1411.0	1559.9	1873013.0	0.092938035579767	44535.0	45967.0	114.33025567348854	113.0	109.0	111.0	116.0	125.0	875.7509969838275	1.1656245769854745	903.910319487046	1.2031046352372583	112.46063936063936	112.0	108.0
Position_4	51	24	24.0	0.4	0.0066666666666666	0.1906522309883156	34093.000000000095	-6738.999999999904	1281.8254266111535	1288.0	1186.0	1256.0	1320.0	1367.0	790.9967394085396	1.052816660152766	-156.35253649940037	-0.2081052260807018	1320.5342657342658	1320.0	1252.0	1293.0	1348.0	1390.0	2087.0	1314.7186520376176	1346.0	612.0	860.75	1179.5	1457.25	1730.0	1677581.0	0.176150647991488	47974.99999999999	49250.99999999999	114.33025567348854	113.0	109.0	111.0	116.0	125.0	1113.07507620698	1.48150292643149	1142.679741079103	1.520906735376286	112.46063936063936	112.0	108.0
Position_4	52	24	24.0	0.4	0.0066666666666666	0.1596364282638041	68761.00000000007	27833.00000000008	1281.8254266111535	1288.0	1186.0	1256.0	1320.0	1367.0	1727.490622369456	2.299290018373746	699.2517050713217	0.9307040194499292	1320.5342657342658	1320.0	1252.0	1293.0	1348.0	1390.0	2143.0	1341.7615324472245	1317.0	743.0	1019.9	1212.5	1459.0	1700.1999999999998	1716113.0	0.1002116681539646	38563.99999999999	39842.99999999999	114.33025567348854	113.0	109.0	111.0	116.0	125.0	968.8478695925832	1.2895365144277282	1000.98033575815	1.3323048268940976	112.46063936063936	112.0	108.0
Position_4	53	24	24.0	0.4	0.0066666666666666	0.1582748991090225	67356.00000000004	25436.000000000047	1281.8254266111535	1288.0	1186.0	1256.0	1320.0	1367.0	1670.1055942840385	2.222910545992055	630.6907461281675	0.8394493830965909	1320.5342657342658	1320.0	1252.0	1293.0	1348.0	1390.0	2184.0	1339.4167938931298	1340.5	785.0	969.9	1215.0	1450.75	1695.1999999999998	1754636.0	0.1259709922457706	45725.000000000015	47035.000000000015	114.33025567348854	113.0	109.0	111.0	116.0	125.0	1133.7605899791797	1.5090353452622882	1166.2423039840503	1.5522685066027715	112.46063936063936	112.0	108.0
Position_4	54	24	24.0	0.4	0.0066666666666666	0.1719669205898347	49631.00000000007	13087.000000000064	1281.8254266111535	1288.0	1186.0	1256.0	1320.0	1367.0	1458.367685441892	1.9410873893231584	384.5511454409162	0.5118375745818595	1320.5342657342658	1320.0	1252.0	1293.0	1348.0	1390.0	2191.0	1331.4597197898424	1317.0	713.0	955.05	1200.0	1448.0	1735.7500000000002	1520527.0	0.0853981188263266	32048.00000000001	33190.000000000015	114.33025567348854	113.0	109.0	111.0	116.0	125.0	941.7051355612764	1.253409535432059	975.2619024363072	1.2980735921427249	112.46063936063936	112.0	108.0
Position_4	57	24	24.0	0.4	0.0066666666666666	0.1807121411669997	11221.999999999998	-26794.0	1281.8254266111535	1288.0	1186.0	1256.0	1320.0	1367.0	291.2367004054807	0.3876360482396947	-695.3659018592452	-0.9255320153746552	1320.5342657342658	1320.0	1252.0	1293.0	1348.0	1390.0	1905.0	1297.446127946128	1325.0	795.0	879.35	1124.75	1461.5	1665.0	1541366.0	0.129516341219555	27577.99999999999	28765.99999999999	114.33025567348854	113.0	109.0	111.0	116.0	125.0	715.7125043470276	0.9526133432858936	746.5438356678003	0.993649845273842	112.46063936063936	112.0	108.0
Position_4	58	24	24.0	0.4	0.0066666666666666	0.1822833278468306	96682.99999999996	59690.99999999995	1281.8254266111535	1288.0	1186.0	1256.0	1320.0	1367.0	2568.064474677724	3.41809381579605	1585.494208474995	2.110292791480218	1320.5342657342658	1320.0	1252.0	1293.0	1348.0	1390.0	2106.0	1371.6358131487889	1345.0	803.0	1000.5	1192.75	1529.25	1838.5	1585611.0	0.1461625454518932	25437.00000000001	26593.00000000001	114.33025567348854	113.0	109.0	111.0	116.0	125.0	675.6498664954266	0.8992899723054126	706.3551873142618	0.9401587543152824	112.46063936063936	112.0	108.0
Position_4	59	24	24.0	0.4	0.0066666666666666	0.1494023258654565	82836.99999999994	49172.99999999994	1281.8254266111535	1288.0	1186.0	1256.0	1320.0	1367.0	2683.1547001972367	3.571278905962522	1592.7516215314251	2.1199524082583268	1320.5342657342658	1320.0	1252.0	1293.0	1348.0	1390.0	2129.0	1366.7423954372623	1337.5	734.0	1073.65	1274.0	1441.0	1761.35	1437813.0	0.1521728778112157	39063.99999999999	40115.99999999999	114.33025567348854	113.0	109.0	111.0	116.0	125.0	1265.3132683282215	1.6841319601448628	1299.3883645365283	1.7294859131981188	112.46063936063936	112.0	108.0
Position_4	60	24	24.0	0.4	0.0066666666666666	0.1982715269984724	123962.99999999996	80058.99999999997	1281.8254266111535	1288.0	1186.0	1256.0	1320.0	1367.0	2654.098404357045	3.532604976199227	1714.0958524271005	2.2814615795804705	1320.5342657342658	1320.0	1252.0	1293.0	1348.0	1390.0	2268.0	1378.3520408163265	1342.0	786.0	971.3	1219.75	1508.0	1937.9	1891099.0	0.1113846229488418	34740.0	36112.0	114.33025567348854	113.0	109.0	111.0	116.0	125.0	743.797573206229	0.9899945699374908	773.1726529540398	1.029092801081827	112.46063936063936	112.0	108.0
Position_4	64	24	24.0	0.4	0.0066666666666666	0.1541439716358006	58733.00000000005	21773.000000000044	1281.8254266111535	1288.0	1186.0	1256.0	1320.0	1367.0	1750.23186259531	2.3295586091143576	648.8311229511132	0.8635942246479317	1320.5342657342658	1320.0	1252.0	1293.0	1348.0	1390.0	2035.0	1338.8510822510823	1341.0	648.0	954.0	1243.5	1454.5	1678.0	1546373.0	0.1460960365623822	38212.000000000015	39367.000000000015	114.33025567348854	113.0	109.0	111.0	116.0	125.0	1138.7100937035732	1.5156231347194558	1173.1288668174543	1.5614345217340315	112.46063936063936	112.0	108.0
Position_4	66	24	24.0	0.4	0.0066666666666666	0.1563338235473222	57885.99999999996	27549.999999999967	1281.8254266111535	1288.0	1186.0	1256.0	1320.0	1367.0	2206.780893157741	2.9372253687929537	1050.285278072345	1.3979297051142907	1320.5342657342658	1320.0	1252.0	1293.0	1348.0	1390.0	2065.0	1349.0611814345991	1346.0	682.0	998.35	1228.0	1485.25	1696.25	1278910.0	0.1097719827625057	29538.0	30486.0	114.33025567348854	113.0	109.0	111.0	116.0	125.0	1126.0735587550255	1.4988039067029388	1162.2140467264442	1.546906896192897	112.46063936063936	112.0	108.0
Position_4	67	24	24.0	0.4	0.0066666666666666	0.1830556100590888	43540.00000000006	7316.00000000006	1281.8254266111535	1288.0	1186.0	1256.0	1320.0	1367.0	1163.486207377243	1.5486001420191102	195.49988730298503	0.260210350000273	1320.5342657342658	1320.0	1252.0	1293.0	1348.0	1390.0	2084.0	1326.4628975265018	1319.0	746.0	909.0	1192.75	1465.0	1756.8000000000002	1501556.0	0.0929961605004816	18695.99999999999	19827.99999999999	114.33025567348854	113.0	109.0	111.0	116.0	125.0	499.5989465577605	0.6649661978683792	529.8485190600811	0.7052283788689678	112.46063936063936	112.0	108.0
Position_4	68	24	24.0	0.4	0.0066666666666666	0.2415151779702509	107570.0	76433.99999999999	1281.8254266111535	1288.0	1186.0	1256.0	1320.0	1367.0	3650.527065007941	4.858851523525569	2593.886638345421	3.452463115637755	1320.5342657342658	1320.0	1252.0	1293.0	1348.0	1390.0	2277.0	1398.5549845837616	1361.0	700.0	853.2	1211.0	1570.0	2079.0	1360794.0	0.1183775011529664	22110.99999999999	23083.99999999999	114.33025567348854	113.0	109.0	111.0	116.0	125.0	750.365380072423	0.9987363208763952	783.3853934056268	1.0426859586228892	112.46063936063936	112.0	108.0
Position_4	69	24	24.0	0.4	0.0066666666666666	0.1899320771399247	21599.00000000005	-3456.9999999999486	1281.8254266111535	1288.0	1186.0	1256.0	1320.0	1367.0	1011.0277115922108	1.3456778841292325	-161.81873230122747	-0.2153807326929337	1320.5342657342658	1320.0	1252.0	1293.0	1348.0	1390.0	1926.0	1315.5849297573436	1341.0	820.0	911.0	1098.0	1498.5	1705.6999999999998	1030103.0	0.1140919419420104	16168.999999999996	16951.999999999993	114.33025567348854	113.0	109.0	111.0	116.0	125.0	756.8548112752633	1.0073737538073753	793.5062626469331	1.056156835583068	112.46063936063936	112.0	108.0
Position_4	71	24	24.0	0.4	0.0066666666666666	0.1566669557571575	67826.00000000006	37554.00000000007	1281.8254266111535	1288.0	1186.0	1256.0	1320.0	1367.0	2489.768847862731	3.313882336505295	1378.5388982490065	1.834835273569427	1320.5342657342658	1320.0	1252.0	1293.0	1348.0	1390.0	2158.0	1359.6976744186047	1368.0	682.0	979.5	1245.5	1492.75	1687.75	1286274.0	0.1172721324938372	39166.00000000001	40112.00000000001	114.33025567348854	113.0	109.0	111.0	116.0	125.0	1437.7124803967752	1.913595311408108	1472.438416322204	1.9598155321248536	112.46063936063936	112.0	108.0
Position_4	72	24	24.0	0.4	0.0066666666666666	0.1443685438237593	89870.0000000001	60142.000000000095	1281.8254266111535	1288.0	1186.0	1256.0	1320.0	1367.0	3370.031834169985	4.48551237128025	2255.2626523940285	3.001754590336452	1320.5342657342658	1320.0	1252.0	1293.0	1348.0	1390.0	2017.0	1384.7384284176535	1381.0	780.0	1053.4	1257.0	1490.0	1731.9999999999995	1286422.0	0.0895546062023095	28878.000000000007	29807.000000000007	114.33025567348854	113.0	109.0	111.0	116.0	125.0	1082.8950629482667	1.441333328784143	1117.731599878765	1.4877007594386369	112.46063936063936	112.0	108.0
Position_4	73	24	24.0	0.4	0.0066666666666666	0.1484524744103202	2911.000000000031	-7040.999999999969	1281.8254266111535	1288.0	1186.0	1256.0	1320.0	1367.0	587.040411761217	0.7813507880541798	-1419.9077771249283	-1.88989725135328	1320.5342657342658	1320.0	1252.0	1293.0	1348.0	1390.0	1735.0	1297.3601286173634	1300.0	811.0	919.0	1203.5	1412.5	1601.5	403479.0	0.0420890337600042	2187.000000000001	2498.000000000001	114.33025567348854	113.0	109.0	111.0	116.0	125.0	441.03654432214654	0.587019640492777	503.75367522483856	0.6704961417242601	112.46063936063936	112.0	108.0
Position_4	75	24	24.0	0.4	0.0066666666666666	0.1772425973219653	26974.0	17629.999999999993	1281.8254266111535	1288.0	1186.0	1256.0	1320.0	1367.0	5689.173168856964	7.572289487748619	3718.400050676513	4.949190467450439	1320.5342657342658	1320.0	1252.0	1293.0	1348.0	1390.0	1942.0	1380.376712328767	1403.0	882.0	954.55	1200.75	1550.75	1780.5	403070.0	0.0551885340034033	2898.999999999998	3190.999999999998	114.33025567348854	113.0	109.0	111.0	116.0	125.0	611.4374218327403	0.8138232084593773	673.0240817758794	0.8957950528436954	112.46063936063936	112.0	108.0
Position_4	76	24	24.0	0.4	0.0066666666666666	0.1938289443349349	43454.99999999996	20158.999999999964	1281.8254266111535	1288.0	1186.0	1256.0	1320.0	1367.0	2422.7982484785603	3.224744468724964	1123.9486800386435	1.4959756931314343	1320.5342657342658	1320.0	1252.0	1293.0	1348.0	1390.0	2080.0	1347.690934065934	1324.0	673.0	908.35	1197.0	1496.25	1854.6	981119.0	0.1092146789277276	19244.0	19972.0	114.33025567348854	113.0	109.0	111.0	116.0	125.0	1072.9335978304323	1.4280746187123057	1113.52264684418	1.4820986429496037	112.46063936063936	112.0	108.0
Position_4	77	24	24.0	0.4	0.0066666666666666	0.1714180495369987	53232.00000000007	29360.000000000065	1281.8254266111535	1288.0	1186.0	1256.0	1320.0	1367.0	3041.946790104215	4.04883117762871	1677.7794889814363	2.233124499834292	1320.5342657342658	1320.0	1252.0	1293.0	1348.0	1390.0	2093.0	1359.3565683646111	1349.5	750.0	983.5	1209.25	1496.5	1775.75	1014080.0	0.1172601072449825	26181.000000000004	26927.000000000004	114.33025567348854	113.0	109.0	111.0	116.0	125.0	1496.115286138382	1.9913294458501865	1538.745514298469	2.048070279531262	112.46063936063936	112.0	108.0
Position_4	82	24	24.0	0.4	0.0066666666666666	0.1451418447445075	44972.00000000004	34380.00000000004	1281.8254266111535	1288.0	1186.0	1256.0	1320.0	1367.0	8095.8908305825535	10.77563069550538	6189.111597336749	8.237707536055211	1320.5342657342658	1320.0	1252.0	1293.0	1348.0	1390.0	1934.0	1423.867069486405	1408.0	766.0	1112.5	1279.5	1560.0	1771.5	471300.0	0.0356714304455264	3715.000000000002	4046.000000000002	114.33025567348854	113.0	109.0	111.0	116.0	125.0	668.776893080454	0.8901420446900843	728.3637441193854	0.969452143422902	112.46063936063936	112.0	108.0
Position_4	83	24	24.0	0.4	0.0066666666666666	0.1740378166785876	90674.99999999994	71762.99999999994	1281.8254266111535	1288.0	1186.0	1256.0	1320.0	1367.0	6654.847859308989	8.857602500740265	5266.852461291325	7.010180625978754	1320.5342657342658	1320.0	1252.0	1293.0	1348.0	1390.0	2158.0	1441.4263959390862	1414.0	840.0	1050.0	1319.0	1536.0	1974.0	851883.0	0.0645619383620749	6957.999999999998	7548.999999999998	114.33025567348854	113.0	109.0	111.0	116.0	125.0	510.6637044948659	0.6796933906826665	554.0385606829179	0.7374253242689637	112.46063936063936	112.0	108.0
Position_4	84	24	24.0	0.4	0.0066666666666666	0.1244167953401249	-7123.000000000025	-19443.000000000025	1281.8254266111535	1288.0	1186.0	1256.0	1320.0	1367.0	-1042.0994702014186	-1.3870343948380883	-2844.52337485977	-3.7860606119383537	1320.5342657342658	1320.0	1252.0	1293.0	1348.0	1390.0	1783.0	1269.4987012987012	1290.0	906.0	1029.2	1140.0	1368.0	1519.4	488757.0	0.0658948742126573	9236.999999999996	9621.999999999996	114.33025567348854	113.0	109.0	111.0	116.0	125.0	1351.3790265689267	1.7986854843632416	1407.7047735895003	1.8736550536476249	112.46063936063936	112.0	108.0
Position_4	85	24	24.0	0.4	0.0066666666666666	0.1298199899793876	24084.0	4467.999999999993	1281.8254266111535	1288.0	1186.0	1256.0	1320.0	1367.0	1723.5794575568198	2.2940842580081267	319.7539036855946	0.4255924458055263	1320.5342657342658	1320.0	1252.0	1293.0	1348.0	1390.0	1795.0	1327.2887438825448	1316.0	801.0	1079.8	1212.0	1424.0	1642.6	813628.0	0.1041035604457152	16421.999999999996	17034.999999999996	114.33025567348854	113.0	109.0	111.0	116.0	125.0	1175.2458832419072	1.5642522705949784	1219.115431800383	1.6226426397263096	112.46063936063936	112.0	108.0
Position_4	88	24	24.0	0.4	0.0066666666666666	0.1928167114438775	101843.0	85234.99999999999	1281.8254266111535	1288.0	1186.0	1256.0	1320.0	1367.0	9038.81684820698	12.030665224963489	7564.81598202058	10.068770072069391	1320.5342657342658	1320.0	1252.0	1293.0	1348.0	1390.0	2520.0	1484.2292870905587	1408.0	862.0	1105.3	1315.0	1602.5	2119.0999999999995	770315.0	0.1112317630898405	8618.000000000005	9137.000000000004	114.33025567348854	113.0	109.0	111.0	116.0	125.0	764.8687057318404	1.0180402473290795	810.9312328001653	1.07934947085702	112.46063936063936	112.0	108.0
Position_4	89	24	24.0	0.4	0.0066666666666666	0.1707110341053319	20106.00000000003	7882.000000000029	1281.8254266111535	1288.0	1186.0	1256.0	1320.0	1367.0	2875.917037192947	3.8278455765038126	1127.423559492433	1.5006007576844285	1320.5342657342658	1320.0	1252.0	1293.0	1348.0	1390.0	1837.0	1340.6335078534032	1362.0	812.0	930.15	1185.0	1491.0	1713.95	512122.0	0.0464046616775839	7940.999999999999	8323.0	114.33025567348854	113.0	109.0	111.0	116.0	125.0	1135.862786847168	1.5118333692935804	1190.503208025309	1.5845597698816862	112.46063936063936	112.0	108.0
Position_4	91	24	24.0	0.4	0.0066666666666666	0.1446123139514381	-34377.00000000001	-49705.00000000001	1281.8254266111535	1288.0	1186.0	1256.0	1320.0	1367.0	-3354.591785385812	-4.464961666348516	-4850.335535171823	-6.455796597313697	1320.5342657342658	1320.0	1252.0	1293.0	1348.0	1390.0	1578.0	1216.231732776618	1235.0	679.0	905.4	1097.5	1356.0	1454.6	582575.0	0.0699884510030368	10444.000000000007	10923.000000000007	114.33025567348854	113.0	109.0	111.0	116.0	125.0	1019.1510779465756	1.3564900847468924	1065.8930701273885	1.4187036763395542	112.46063936063936	112.0	108.0
Position_4	1	25	25.0	0.4166666666666667	0.0069444444444444	0.1815707423136025	135117.0000000001	71163.0000000001	1281.4837642482332	1288.0	1178.0	1255.0	1320.0	1369.0	1626.30014340454	2.1646054908714425	856.534685532519	1.1400476664437826	1320.934865134865	1321.0	1251.0	1292.0	1350.0	1391.0	2397.0	1357.719814241486	1337.5	710.0	980.85	1219.0	1468.75	1865.15	2631261.0	0.0839183485932394	43252.99999999999	45190.99999999999	114.47561132042826	113.0	109.0	111.0	116.0	126.0	520.6033297266554	0.6929230318661783	543.9295557227773	0.7239702386670165	112.48191808191808	112.0	108.0
Position_4	2	25	25.0	0.4166666666666667	0.0069444444444444	0.1296285621101697	51790.99999999993	-27673.00000000008	1281.4837642482332	1288.0	1178.0	1255.0	1320.0	1369.0	460.4920555871661	0.6129149259865181	-246.0504074890174	-0.3274930923678821	1320.934865134865	1321.0	1251.0	1292.0	1350.0	1391.0	2179.0	1309.5078903654485	1286.0	670.0	1094.0	1217.0	1378.0	1610.3000000000002	3153295.0	0.0985526353048179	50082.99999999997	52490.99999999997	114.47561132042826	113.0	109.0	111.0	116.0	126.0	445.3056249149864	0.5927017867618469	466.7160025839617	0.6211989994392529	112.48191808191808	112.0	108.0
Position_4	3	25	25.0	0.4166666666666667	0.0069444444444444	0.1844801266141995	36734.00000000015	-17649.999999999854	1281.4837642482332	1288.0	1178.0	1255.0	1320.0	1369.0	578.6535596989405	0.7701878879592898	-278.0322134449332	-0.370060876095206	1320.934865134865	1321.0	1251.0	1292.0	1350.0	1391.0	2371.0	1310.2900485436894	1292.5	625.0	897.75	1182.75	1426.0	1747.2999999999995	2159358.0	0.0888198095508108	32455.00000000001	34103.000000000015	114.47561132042826	113.0	109.0	111.0	116.0	126.0	511.2484695385487	0.6804717129558083	537.2086444823025	0.7150247058059446	112.48191808191808	112.0	108.0
Position_4	4	25	25.0	0.4166666666666667	0.0069444444444444	0.1640657921471379	65082.99999999987	16242.999999999864	1281.4837642482332	1288.0	1178.0	1255.0	1320.0	1369.0	1167.237694465928	1.55359337133415	291.311738414178	0.3877359238292709	1320.934865134865	1321.0	1251.0	1292.0	1350.0	1391.0	2224.0	1331.975	1320.0	626.0	936.95	1237.0	1424.0	1751.15	1971323.0	0.0691124772389635	37578.0	39058.0	114.47561132042826	113.0	109.0	111.0	116.0	126.0	673.9464696255662	0.8970227510716288	700.4896804150133	0.9323517646323828	112.48191808191808	112.0	108.0
Position_4	5	25	25.0	0.4166666666666667	0.0069444444444444	0.1654116135787657	152244.00000000006	95286.00000000006	1281.4837642482332	1288.0	1178.0	1255.0	1320.0	1369.0	2263.285702126944	3.0124332695309626	1416.5381979773788	1.885412341507891	1320.934865134865	1321.0	1251.0	1292.0	1350.0	1391.0	2337.0	1376.2062572421785	1353.0	628.0	1058.25	1242.0	1474.75	1824.5	2375332.0	0.0939942289711648	47329.00000000001	49055.00000000001	114.47561132042826	113.0	109.0	111.0	116.0	126.0	703.6011205431158	0.9364930914428872	729.2601358203754	0.9706452407769196	112.48191808191808	112.0	108.0
Position_4	7	25	25.0	0.4166666666666667	0.0069444444444444	0.2073285194189286	69310.99999999999	7336.999999999987	1281.4837642482332	1288.0	1178.0	1255.0	1320.0	1369.0	864.0692722216849	1.1500762013270625	91.46710118582176	0.1217427116783287	1320.934865134865	1321.0	1251.0	1292.0	1350.0	1391.0	2709.0	1324.9068157614483	1314.0	648.0	891.0	1207.0	1411.75	1829.6	2488175.0	0.1111237999625648	44505.0	46383.0	114.47561132042826	113.0	109.0	111.0	116.0	126.0	554.8239523340609	0.7384706805566349	578.2361393351476	0.7696323014550814	112.48191808191808	112.0	108.0
Position_4	8	25	25.0	0.4166666666666667	0.0069444444444444	0.1782738713884421	150065.0	88355.0	1281.4837642482332	1288.0	1178.0	1255.0	1320.0	1369.0	2090.0700986494585	2.7818833013024293	1230.5877024367635	1.637912231943332	1320.934865134865	1321.0	1251.0	1292.0	1350.0	1391.0	2166.0	1368.2486631016045	1322.0	648.0	1022.15	1227.25	1469.0	1879.65	2558625.0	0.1085031632943071	45671.00000000002	47541.00000000002	114.47561132042826	113.0	109.0	111.0	116.0	126.0	636.0949686830338	0.8466424033171179	662.1398897803882	0.8813081932976966	112.48191808191808	112.0	108.0
Position_4	10	25	25.0	0.4166666666666667	0.0069444444444444	0.1373837817529004	75948.00000000019	20409.00000000019	1281.4837642482332	1288.0	1178.0	1255.0	1320.0	1369.0	1192.9911761772803	1.58787125549196	320.5845698978548	0.4266980625340447	1320.934865134865	1321.0	1251.0	1292.0	1350.0	1391.0	2163.0	1333.1265597147951	1307.0	737.0	1068.1	1231.0	1426.0	1646.9	2243652.0	0.0909523502488308	41719.00000000002	43402.00000000002	114.47561132042826	113.0	109.0	111.0	116.0	126.0	655.3220477029001	0.87223364549256	681.7586115295494	0.9074207119458302	112.48191808191808	112.0	108.0
Position_4	12	25	25.0	0.4166666666666667	0.0069444444444444	0.2127399976696589	85288.00000000007	32818.00000000007	1281.4837642482332	1288.0	1178.0	1255.0	1320.0	1369.0	1483.9621932800894	1.9751536792557989	571.0143426867326	0.7600200901160409	1320.934865134865	1321.0	1251.0	1292.0	1350.0	1391.0	2855.0	1341.640251572327	1345.0	539.0	882.35	1221.0	1445.0	1845.0	2133208.0	0.1091470661031248	47866.000000000015	49456.000000000015	114.47561132042826	113.0	109.0	111.0	116.0	126.0	832.840896064449	1.1085112326617814	860.5059824460659	1.1453334626357137	112.48191808191808	112.0	108.0
Position_4	13	25	25.0	0.4166666666666667	0.0069444444444444	0.1768199609963031	99388.0	39262.000000000015	1281.4837642482332	1288.0	1178.0	1255.0	1320.0	1369.0	1522.176239319101	2.026016574533723	601.3168944756565	0.8003527865470987	1320.934865134865	1321.0	1251.0	1292.0	1350.0	1391.0	2478.0	1342.5488474204171	1324.0	562.0	959.1	1227.0	1443.0	1784.9499999999998	2446124.0	0.1400443423301118	50068.000000000015	51890.000000000015	114.47561132042826	113.0	109.0	111.0	116.0	126.0	766.8161141207062	1.02063224789466	794.7209427523258	1.0577735748033454	112.48191808191808	112.0	108.0
Position_4	14	25	25.0	0.4166666666666667	0.0069444444444444	0.1707083650327971	95549.00000000016	44498.00000000014	1281.4837642482332	1288.0	1178.0	1255.0	1320.0	1369.0	1701.8394656095263	2.2651483287262795	792.5614348731314	1.0548992698161377	1320.934865134865	1321.0	1251.0	1292.0	1350.0	1391.0	2184.0	1349.764059469942	1335.0	663.0	945.0	1228.5	1470.5	1752.0999999999997	2088085.0	0.1053250302641736	46349.00000000001	47896.00000000001	114.47561132042826	113.0	109.0	111.0	116.0	126.0	825.5299102192156	1.098780310501776	853.0837899385003	1.1354545244081438	112.48191808191808	112.0	108.0
Position_4	16	25	25.0	0.4166666666666667	0.0069444444444444	0.1742823118671253	143310.99999999985	86220.99999999987	1281.4837642482332	1288.0	1178.0	1255.0	1320.0	1369.0	2327.084165109605	3.097349023760884	1400.0566865063752	1.8634754497399848	1320.934865134865	1321.0	1251.0	1292.0	1350.0	1391.0	2190.0	1370.8387283236991	1358.0	739.0	1005.35	1220.0	1495.0	1827.0	2371551.0	0.1026866307180936	38296.0	40026.0	114.47561132042826	113.0	109.0	111.0	116.0	126.0	621.8504873110753	0.8276829986110412	649.9422290869308	0.8650731069147048	112.48191808191808	112.0	108.0
Position_4	17	25	25.0	0.4166666666666667	0.0069444444444444	0.1933836386899537	106850.0000000001	52565.0000000001	1281.4837642482332	1288.0	1178.0	1255.0	1320.0	1369.0	1838.4363261179244	2.446958750062957	904.4212024556742	1.2037846204685023	1320.934865134865	1321.0	1251.0	1292.0	1350.0	1391.0	2227.0	1352.954407294833	1346.0	654.0	915.4	1218.0	1447.0	1898.6	2225610.0	0.0980880148979341	50836.0	52481.0	114.47561132042826	113.0	109.0	111.0	116.0	126.0	874.6724293358046	1.164189003445956	902.9759179316304	1.2018609467669998	112.48191808191808	112.0	108.0
Position_4	19	25	25.0	0.4166666666666667	0.0069444444444444	0.1523681111583932	22059.99999999992	-31565.000000000084	1281.4837642482332	1288.0	1178.0	1255.0	1320.0	1369.0	379.4834070250968	0.5050924147504038	-542.9915567881803	-0.7227217620850679	1320.934865134865	1321.0	1251.0	1292.0	1350.0	1391.0	1873.0	1301.5753846153846	1303.0	735.0	950.0	1180.0	1438.0	1621.8	2115060.0	0.0711700529369216	22892.99999999999	24517.99999999999	114.47561132042826	113.0	109.0	111.0	116.0	126.0	393.8129481879225	0.5241650340381248	421.766734970143	0.5613715242452603	112.48191808191808	112.0	108.0
Position_4	21	25	25.0	0.4166666666666667	0.0069444444444444	0.1724807167019104	44471.99999999987	-540.0000000001291	1281.4837642482332	1288.0	1178.0	1255.0	1320.0	1369.0	943.2609144175358	1.2554802770897402	-11.453518928440202	-0.0152446336937539	1320.934865134865	1321.0	1251.0	1292.0	1350.0	1391.0	2103.0	1320.6041055718474	1322.0	619.0	921.9	1213.75	1432.0	1728.2499999999995	1801304.0	0.0858469558187333	35009.999999999985	36373.99999999999	114.47561132042826	113.0	109.0	111.0	116.0	126.0	742.5698105270285	0.988360417811475	771.500550931452	1.0268672332897626	112.48191808191808	112.0	108.0
Position_4	22	25	25.0	0.4166666666666667	0.0069444444444444	0.1956057164874655	95983.00000000004	35362.00000000003	1281.4837642482332	1288.0	1178.0	1255.0	1320.0	1369.0	1360.939642930816	1.811410664740916	501.3965770325948	0.6673588440303836	1320.934865134865	1321.0	1251.0	1292.0	1350.0	1391.0	2247.0	1340.2498639085466	1329.0	624.0	923.8	1203.0	1449.0	1857.999999999999	2462039.0	0.0988081280085919	38411.99999999999	40248.99999999999	114.47561132042826	113.0	109.0	111.0	116.0	126.0	544.6424217232059	0.724919063313587	570.6891812958793	0.7595873003048152	112.48191808191808	112.0	108.0
Position_4	23	25	25.0	0.4166666666666667	0.0069444444444444	0.1772418336475159	156459.99999999997	112899.99999999996	1281.4837642482332	1288.0	1178.0	1255.0	1320.0	1369.0	3650.679599607767	4.859054547077937	2634.294559604479	3.506246058833562	1320.934865134865	1321.0	1251.0	1292.0	1350.0	1391.0	2267.0	1406.530303030303	1368.0	732.0	1032.85	1284.0	1502.25	1951.1	1856620.0	0.0967424097959079	36628.0	37948.0	114.47561132042826	113.0	109.0	111.0	116.0	126.0	854.6407540229662	1.137526843604568	885.4403006897326	1.178521040218034	112.48191808191808	112.0	108.0
Position_4	24	25	25.0	0.4166666666666667	0.0069444444444444	0.1608858093903427	38972.99999999982	-19305.000000000186	1281.4837642482332	1288.0	1178.0	1255.0	1320.0	1369.0	576.3422109959688	0.7671114828356344	-285.4870393163814	-0.3799832493301036	1320.934865134865	1321.0	1251.0	1292.0	1350.0	1391.0	2029.0	1310.068516421291	1313.5	596.0	929.0	1200.0	1419.75	1669.0	2313581.0	0.0675883190422763	35932.999999999985	37698.99999999999	114.47561132042826	113.0	109.0	111.0	116.0	126.0	531.3859509844824	0.707274700760346	557.5019888727354	0.7420351471896108	112.48191808191808	112.0	108.0
Position_4	28	25	25.0	0.4166666666666667	0.0069444444444444	0.1707707384864148	109323.00000000016	64179.00000000015	1281.4837642482332	1288.0	1178.0	1255.0	1320.0	1369.0	2389.033472172927	3.179803551462165	1402.5024853927025	1.866730808057687	1320.934865134865	1321.0	1251.0	1292.0	1350.0	1391.0	2108.0	1367.9144736842106	1349.0	664.0	964.0	1260.0	1474.25	1827.6	1871307.0	0.1089171765947547	37235.99999999999	38603.99999999999	114.47561132042826	113.0	109.0	111.0	116.0	126.0	813.7176108397222	1.0830581400276702	843.6124892270017	1.1228482231611392	112.48191808191808	112.0	108.0
Position_4	30	25	25.0	0.4166666666666667	0.0069444444444444	0.121471098525203	72502.99999999988	19240.999999999887	1281.4837642482332	1288.0	1178.0	1255.0	1320.0	1369.0	1272.1837386766	1.6932765561785543	337.6148202953857	0.4493653258131584	1320.934865134865	1321.0	1251.0	1292.0	1350.0	1391.0	1893.0	1332.9213135068153	1345.5	671.0	1028.0	1251.25	1427.0	1587.35	2151335.0	0.110173790467245	48944.99999999999	50558.99999999999	114.47561132042826	113.0	109.0	111.0	116.0	126.0	858.820091437958	1.143089541703922	887.1403616919342	1.1807838214119644	112.48191808191808	112.0	108.0
Position_4	31	25	25.0	0.4166666666666667	0.0069444444444444	0.1669827095024597	98152.99999999996	40831.99999999997	1281.4837642482332	1288.0	1178.0	1255.0	1320.0	1369.0	1579.8350927888434	2.1027605085019503	657.2170642645057	0.874755912536057	1320.934865134865	1321.0	1251.0	1292.0	1350.0	1391.0	2194.0	1344.5071963154865	1329.0	733.0	969.8	1232.0	1457.0	1754.3999999999996	2335409.0	0.1733701515653711	51163.99999999998	52900.99999999998	114.47561132042826	113.0	109.0	111.0	116.0	126.0	823.5171893619998	1.0961013790408218	851.4753114384949	1.1333136395246368	112.48191808191808	112.0	108.0
Position_4	32	25	25.0	0.4166666666666667	0.0069444444444444	0.1512898193341543	81223.99999999997	39907.99999999998	1281.4837642482332	1288.0	1178.0	1255.0	1320.0	1369.0	2007.549166473493	2.672047940576219	986.374373776521	1.3128642914965494	1320.934865134865	1321.0	1251.0	1292.0	1350.0	1391.0	2123.0	1352.8753993610223	1358.0	655.0	995.1	1249.75	1459.25	1691.9	1693800.0	0.091552012279352	40257.000000000015	41509.000000000015	114.47561132042826	113.0	109.0	111.0	116.0	126.0	995.0003298867756	1.3243454390792984	1025.9450205745627	1.365532822384743	112.48191808191808	112.0	108.0
Position_4	34	25	25.0	0.4166666666666667	0.0069444444444444	0.1299744716025123	113953.99999999996	69205.99999999996	1281.4837642482332	1288.0	1178.0	1255.0	1320.0	1369.0	2601.630697679767	3.46277045861177	1580.009951942239	2.10299324603512	1320.934865134865	1321.0	1251.0	1292.0	1350.0	1391.0	2072.0	1372.0368731563422	1345.5	902.0	1132.75	1263.0	1440.25	1750.25	1860482.0	0.101645852379703	42600.99999999999	43956.99999999999	114.47561132042826	113.0	109.0	111.0	116.0	126.0	972.6035887450704	1.2945353766196888	1003.5617931613592	1.335740746697769	112.48191808191808	112.0	108.0
Position_4	35	25	25.0	0.4166666666666667	0.0069444444444444	0.1835760458193132	111247.00000000006	53332.00000000005	1281.4837642482332	1288.0	1178.0	1255.0	1320.0	1369.0	1760.3028591757163	2.3429631055628786	843.892168647778	1.1232204764701923	1320.934865134865	1321.0	1251.0	1292.0	1350.0	1391.0	2231.0	1351.388603988604	1323.0	728.0	991.4	1200.0	1452.5	1880.9	2371687.0	0.1010762738896303	42253.00000000001	44008.00000000001	114.47561132042826	113.0	109.0	111.0	116.0	126.0	668.5850109104204	0.8898866495217694	696.3550318355094	0.9268485473730628	112.48191808191808	112.0	108.0
Position_4	36	25	25.0	0.4166666666666667	0.0069444444444444	0.1736646193508366	55710.99999999989	13305.999999999887	1281.4837642482332	1288.0	1178.0	1255.0	1320.0	1369.0	1401.689037739643	1.8656481092314643	334.7790263352582	0.4455908840522286	1320.934865134865	1321.0	1251.0	1292.0	1350.0	1391.0	2222.0	1331.3548638132297	1317.0	691.0	943.0	1204.0	1447.0	1704.4	1710791.0	0.0726090790639467	31853.999999999985	33138.999999999985	114.47561132042826	113.0	109.0	111.0	116.0	126.0	801.4467988038027	1.0667256892078614	833.7774052099962	1.1097577263345049	112.48191808191808	112.0	108.0
Position_4	37	25	25.0	0.4166666666666667	0.0069444444444444	0.1939325180952599	62044.00000000009	5680.000000000084	1281.4837642482332	1288.0	1178.0	1255.0	1320.0	1369.0	934.808921355182	1.244230674323747	85.57982517725331	0.1139067473109241	1320.934865134865	1321.0	1251.0	1292.0	1350.0	1391.0	2207.0	1324.3255269320844	1322.0	658.0	880.35	1200.0	1443.25	1804.6	2261948.0	0.1051621758399658	34082.999999999985	35790.999999999985	114.47561132042826	113.0	109.0	111.0	116.0	126.0	513.5241516754014	0.6835006458799593	539.2583667110963	0.717752886092469	112.48191808191808	112.0	108.0
Position_4	40	25	25.0	0.4166666666666667	0.0069444444444444	0.203986064690413	32926.00000000003	-15979.999999999967	1281.4837642482332	1288.0	1178.0	1255.0	1320.0	1369.0	696.3900735263334	0.9268951878635496	-337.9795108713714	-0.4498507289697953	1320.934865134865	1321.0	1251.0	1292.0	1350.0	1391.0	2022.0	1310.217273954116	1309.0	775.0	866.0	1140.0	1454.75	1808.95	1941742.0	0.0630806988172323	14345.999999999987	15827.999999999987	114.47561132042826	113.0	109.0	111.0	116.0	126.0	303.4201541277034	0.4038522251439732	334.76468698824	0.4455717983813473	112.48191808191808	112.0	108.0
Position_4	44	25	25.0	0.4166666666666667	0.0069444444444444	0.2038125302322846	13977.999999999918	-36281.00000000008	1281.4837642482332	1288.0	1178.0	1255.0	1320.0	1369.0	264.3545069320727	0.3518558487265887	-686.1529450567039	-0.9132695698704728	1320.934865134865	1321.0	1251.0	1292.0	1350.0	1391.0	2115.0	1297.177938279711	1305.0	673.0	838.1	1137.5	1456.0	1766.199999999999	1975602.0	0.1364832135718796	38919.99999999999	40442.99999999999	114.47561132042826	113.0	109.0	111.0	116.0	126.0	736.0621984401434	0.9796987861238308	764.8654545610154	1.0180359200207116	112.48191808191808	112.0	108.0
Position_4	45	25	25.0	0.4166666666666667	0.0069444444444444	0.1643189725405157	30646.99999999997	-10405.00000000003	1281.4837642482332	1288.0	1178.0	1255.0	1320.0	1369.0	785.4516648681649	1.0454361659395277	-266.6696437809014	-0.3549372958723798	1320.934865134865	1321.0	1251.0	1292.0	1350.0	1391.0	2146.0	1312.635852090032	1292.5	687.0	955.0	1195.0	1422.25	1715.6999999999998	1632919.0	0.1190215515327385	40473.00000000001	41717.00000000001	114.47561132042826	113.0	109.0	111.0	116.0	126.0	1037.2821232815377	1.3806225060877262	1069.164587179994	1.423058065536572	112.48191808191808	112.0	108.0
Position_4	47	25	25.0	0.4166666666666667	0.0069444444444444	0.1938881671631126	184510.0000000001	139135.0000000001	1281.4837642482332	1288.0	1178.0	1255.0	1320.0	1369.0	3928.383218357834	5.228678063634277	2962.308812997764	3.942833030100023	1320.934865134865	1321.0	1251.0	1292.0	1350.0	1391.0	2234.0	1422.189090909091	1366.0	674.0	1017.7	1252.0	1561.5	1984.0	1955510.0	0.1004400421598719	31447.00000000001	32822.000000000015	114.47561132042826	113.0	109.0	111.0	116.0	126.0	669.5348060684994	0.8911508268771725	698.8097880491075	0.930115827893362	112.48191808191808	112.0	108.0
Position_4	48	25	25.0	0.4166666666666667	0.0069444444444444	0.1980770465118999	34611.00000000015	-21290.99999999985	1281.4837642482332	1288.0	1178.0	1255.0	1320.0	1369.0	585.8775058306619	0.7798029602606109	-360.4032815186062	-0.4796967677012648	1320.934865134865	1321.0	1251.0	1292.0	1350.0	1391.0	2163.0	1308.4315230224322	1317.0	784.0	884.0	1144.5	1443.75	1763.35	2216483.0	0.1205911630573541	39876.00000000002	41570.00000000002	114.47561132042826	113.0	109.0	111.0	116.0	126.0	675.0007634134633	0.8984260161033197	703.6759387876837	0.9365926745264068	112.48191808191808	112.0	108.0
Position_4	49	25	25.0	0.4166666666666667	0.0069444444444444	0.2088156280402367	117779.99999999993	71645.99999999993	1281.4837642482332	1288.0	1178.0	1255.0	1320.0	1369.0	2465.9393317718504	3.2821652505883327	1500.0398146045673	1.996552993238679	1320.934865134865	1321.0	1251.0	1292.0	1350.0	1391.0	2406.0	1372.2489270386266	1344.5	791.0	917.85	1208.25	1515.75	1926.45	1918404.0	0.1367011514724417	30293.0	31691.0	114.47561132042826	113.0	109.0	111.0	116.0	126.0	634.239261142509	0.8441724565806794	663.5089434809115	0.8831304037730933	112.48191808191808	112.0	108.0
Position_4	50	25	25.0	0.4166666666666667	0.0069444444444444	0.1286705778522624	23000.00000000004	-25377.999999999964	1281.4837642482332	1288.0	1178.0	1255.0	1320.0	1369.0	427.671327729116	0.5692305372074533	-471.8888241351945	-0.6280840249239438	1320.934865134865	1321.0	1251.0	1292.0	1350.0	1391.0	1743.0	1303.6889495225105	1319.0	595.0	986.25	1217.0	1411.75	1549.0	1911208.0	0.0915964133298674	35110.99999999999	36576.99999999999	114.47561132042826	113.0	109.0	111.0	116.0	126.0	652.8681733868245	0.8689675387778634	680.1275719281673	0.9052497982363906	112.48191808191808	112.0	108.0
Position_4	51	25	25.0	0.4166666666666667	0.0069444444444444	0.1771737777572879	60616.0000000001	18904.000000000106	1281.4837642482332	1288.0	1178.0	1255.0	1320.0	1369.0	1498.320518283931	1.994264609835912	467.2735099254246	0.6219410417107402	1320.934865134865	1321.0	1251.0	1292.0	1350.0	1391.0	1995.0	1335.9556962025315	1353.0	639.0	886.0	1229.5	1460.25	1753.0	1688648.0	0.1785553449757729	49832.99999999999	51096.99999999999	114.47561132042826	113.0	109.0	111.0	116.0	126.0	1231.7837928540814	1.6395042282887824	1263.0276415922178	1.6810897909592422	112.48191808191808	112.0	108.0
Position_4	52	25	25.0	0.4166666666666667	0.0069444444444444	0.1907805826067469	34504.000000000146	-11233.999999999853	1281.4837642482332	1288.0	1178.0	1255.0	1320.0	1369.0	777.2642513580128	1.0345387185575148	-253.065922784482	-0.3368307432261453	1320.934865134865	1321.0	1251.0	1292.0	1350.0	1391.0	2123.0	1312.894660894661	1304.5	589.0	858.25	1175.0	1468.5	1714.0	1819672.0	0.0797416517204597	37730.00000000001	39116.00000000001	114.47561132042826	113.0	109.0	111.0	116.0	126.0	849.9356655384217	1.1312643708316392	881.1577920275882	1.1728210211887198	112.48191808191808	112.0	108.0
Position_4	53	25	25.0	0.4166666666666667	0.0069444444444444	0.1687730280524542	40113.00000000013	-2390.9999999998654	1281.4837642482332	1288.0	1178.0	1255.0	1320.0	1369.0	965.5908765191288	1.2852014566469605	-57.555600073719226	-0.0766065036981202	1320.934865134865	1321.0	1251.0	1292.0	1350.0	1391.0	1966.0	1319.1436335403728	1335.0	583.0	909.1	1200.75	1452.25	1674.65	1699057.0	0.1014274208800367	38407.0	39695.0	114.47561132042826	113.0	109.0	111.0	116.0	126.0	924.5244383234876	1.230542027408562	955.5288770081193	1.2718089352978068	112.48191808191808	112.0	108.0
Position_4	54	25	25.0	0.4166666666666667	0.0069444444444444	0.1623215389707917	39176.00000000011	-9894.999999999887	1281.4837642482332	1288.0	1178.0	1255.0	1320.0	1369.0	796.0891478599926	1.0595946558016502	-201.07469159879813	-0.2676304145180003	1320.934865134865	1321.0	1251.0	1292.0	1350.0	1391.0	1889.0	1314.345662407532	1325.0	606.0	897.9	1220.0	1441.0	1650.7	1954432.0	0.1031065527954475	34745.99999999999	36232.99999999999	114.47561132042826	113.0	109.0	111.0	116.0	126.0	706.0678357040847	0.9397762893221366	736.2849217482905	0.9799952308469746	112.48191808191808	112.0	108.0
Position_4	57	25	25.0	0.4166666666666667	0.0069444444444444	0.2128821761108271	18753.00000000001	-21671.999999999985	1281.4837642482332	1288.0	1178.0	1255.0	1320.0	1369.0	473.7182062891647	0.6305189325708782	-547.4548587798625	-0.728662417035997	1320.934865134865	1321.0	1251.0	1292.0	1350.0	1391.0	2131.0	1303.3085714285714	1319.0	757.0	841.0	1125.0	1448.0	1804.6	1596553.0	0.1213574811335889	28315.00000000002	29540.00000000002	114.47561132042826	113.0	109.0	111.0	116.0	126.0	715.2632118102542	0.9520153349194485	746.2078501456792	0.9932026485438992	112.48191808191808	112.0	108.0
Position_4	58	25	25.0	0.4166666666666667	0.0069444444444444	0.1899684835576952	105552.00000000012	61035.00000000012	1281.4837642482332	1288.0	1178.0	1255.0	1320.0	1369.0	2224.8929276445747	2.961332486694929	1286.5349764929772	1.7123780537121525	1320.934865134865	1321.0	1251.0	1292.0	1350.0	1391.0	2119.0	1366.2446256486287	1345.0	752.0	971.8	1187.0	1516.0	1866.6	1843064.0	0.150605507885419	27911.00000000001	29260.00000000001	114.47561132042826	113.0	109.0	111.0	116.0	126.0	588.3260052247962	0.7830619129542036	616.7610946536324	0.8209090169839847	112.48191808191808	112.0	108.0
Position_4	59	25	25.0	0.4166666666666667	0.0069444444444444	0.1545904303446088	82548.00000000009	43740.00000000008	1281.4837642482332	1288.0	1178.0	1255.0	1320.0	1369.0	2182.7138817633445	2.9051921766270112	1156.5623054262824	1.5393844285223817	1320.934865134865	1321.0	1251.0	1292.0	1350.0	1391.0	2270.0	1358.1938775510205	1324.0	797.0	1058.5	1242.0	1432.0	1791.0	1597236.0	0.1458205102273668	38475.00000000001	39651.00000000001	114.47561132042826	113.0	109.0	111.0	116.0	126.0	1017.3464723657096	1.3540881547187595	1048.441974678954	1.3954762682976876	112.48191808191808	112.0	108.0
Position_4	60	25	25.0	0.4166666666666667	0.0069444444444444	0.2188589471095624	162174.9999999999	111783.99999999993	1281.4837642482332	1288.0	1178.0	1255.0	1320.0	1369.0	3017.187898052566	4.015877092307965	2079.68757204198	2.7680641583878742	1320.934865134865	1321.0	1251.0	1292.0	1350.0	1391.0	2211.0	1394.2049770792405	1345.0	637.0	919.6	1207.5	1573.5	1988.0	2128951.0	0.0960181232715112	35293.99999999999	36820.99999999999	114.47561132042826	113.0	109.0	111.0	116.0	126.0	656.6278999467693	0.8739717348291499	685.037000734969	0.9117842479782436	112.48191808191808	112.0	108.0
Position_4	64	25	25.0	0.4166666666666667	0.0069444444444444	0.1531428509292448	76454.00000000012	34511.00000000011	1281.4837642482332	1288.0	1178.0	1255.0	1320.0	1369.0	2028.199202598748	2.6995331386589325	915.5202171356044	1.218557409007489	1320.934865134865	1321.0	1251.0	1292.0	1350.0	1391.0	1974.0	1348.1526357199057	1365.0	603.0	952.5	1252.0	1463.0	1676.0	1713502.0	0.1199070306289435	38862.99999999999	40133.99999999999	114.47561132042826	113.0	109.0	111.0	116.0	126.0	1030.9716379861743	1.372223250159598	1064.689183000209	1.4171013025732782	112.48191808191808	112.0	108.0
Position_4	66	25	25.0	0.4166666666666667	0.0069444444444444	0.1606077440520291	52867.00000000009	19273.000000000087	1281.4837642482332	1288.0	1178.0	1255.0	1320.0	1369.0	1697.5256541879432	2.2594066457241526	618.8437386869754	0.8236810161923641	1320.934865134865	1321.0	1251.0	1292.0	1350.0	1391.0	1960.0	1339.9322200392928	1344.0	672.0	958.0	1226.5	1468.75	1688.15	1364051.0	0.1194136897245635	30147.000000000007	31165.000000000007	114.47561132042826	113.0	109.0	111.0	116.0	126.0	968.0009438175772	1.2884092562211953	1000.6882745903338	1.3319160934797345	112.48191808191808	112.0	108.0
Position_4	67	25	25.0	0.4166666666666667	0.0069444444444444	0.1832341406466182	33830.99999999993	-3789.0000000000737	1281.4837642482332	1288.0	1178.0	1255.0	1320.0	1369.0	904.504912166652	1.2038960380938135	-101.30262517216512	-0.1348337941041517	1320.934865134865	1321.0	1251.0	1292.0	1350.0	1391.0	2172.0	1317.6763157894736	1314.5	665.0	871.0	1196.0	1472.75	1692.05	1502151.0	0.0884237303726703	21969.000000000007	23109.000000000007	114.47561132042826	113.0	109.0	111.0	116.0	126.0	587.362726948338	0.7817797895682379	617.8417432313325	0.8223473602409036	112.48191808191808	112.0	108.0
Position_4	68	25	25.0	0.4166666666666667	0.0069444444444444	0.2270593760152777	114514.99999999988	74914.99999999987	1281.4837642482332	1288.0	1178.0	1255.0	1320.0	1369.0	2868.5864956404494	3.818088625697438	1876.6114248867325	2.49776980652424	1320.934865134865	1321.0	1251.0	1292.0	1350.0	1391.0	2223.0	1383.4291666666666	1327.5	607.0	933.8	1180.0	1554.75	2009.2	1660115.0	0.1037349372097461	25221.00000000001	26421.00000000001	114.47561132042826	113.0	109.0	111.0	116.0	126.0	631.7829105929171	0.8409030539991725	661.8427612218176	0.8809127151862391	112.48191808191808	112.0	108.0
Position_4	69	25	25.0	0.4166666666666667	0.0069444444444444	0.177525846804199	9181.000000000078	-22597.999999999924	1281.4837642482332	1288.0	1178.0	1255.0	1320.0	1369.0	317.82680345332324	0.4230274753963732	-782.2949683518258	-1.04123460287628	1320.934865134865	1321.0	1251.0	1292.0	1350.0	1391.0	1854.0	1297.533748701973	1337.0	805.0	905.0	1101.5	1461.5	1629.9	1249525.0	0.1142724375099036	20747.000000000007	21710.000000000007	114.47561132042826	113.0	109.0	111.0	116.0	126.0	718.21726296112	0.9559471770012506	751.5542863491548	1.000318755130725	112.48191808191808	112.0	108.0
Position_4	71	25	25.0	0.4166666666666667	0.0069444444444444	0.1612611351768551	82047.99999999999	45681.99999999999	1281.4837642482332	1288.0	1178.0	1255.0	1320.0	1369.0	2466.856677059755	3.283386237166534	1373.4758522016834	1.828096359280441	1320.934865134865	1321.0	1251.0	1292.0	1350.0	1391.0	2074.0	1362.453720508167	1365.0	637.0	994.0	1244.0	1478.75	1733.9	1501424.0	0.1110239925617137	44473.0	45575.0	114.47561132042826	113.0	109.0	111.0	116.0	126.0	1337.1260359652704	1.779714753869775	1370.2587882336968	1.8238144471390505	112.48191808191808	112.0	108.0
Position_4	72	25	25.0	0.4166666666666667	0.0069444444444444	0.1588870125743302	89157.99999999997	55596.99999999997	1281.4837642482332	1288.0	1178.0	1255.0	1320.0	1369.0	2941.011526843248	3.914486342228364	1833.9511637531573	2.440988998955453	1320.934865134865	1321.0	1251.0	1292.0	1350.0	1391.0	2088.0	1375.6676499508358	1370.0	696.0	967.6	1272.0	1499.0	1752.6	1399054.0	0.1040083674957182	32336.0	33353.0	114.47561132042826	113.0	109.0	111.0	116.0	126.0	1066.6518846542465	1.4197136584748018	1100.199168384249	1.4643650931194356	112.48191808191808	112.0	108.0
Position_4	73	25	25.0	0.4166666666666667	0.0069444444444444	0.1706861215087319	37605.00000000008	11370.000000000082	1281.4837642482332	1288.0	1178.0	1255.0	1320.0	1369.0	1725.088823388625	2.29609322393026	521.5864890820042	0.6942316169681475	1320.934865134865	1321.0	1251.0	1292.0	1350.0	1391.0	1939.0	1335.301886792453	1309.0	770.0	958.0	1199.5	1465.0	1754.9	1061565.0	0.0770633171556267	10107.999999999996	10902.999999999996	114.47561132042826	113.0	109.0	111.0	116.0	126.0	463.6935999684132	0.617176181557958	500.1633676746745	0.6657174423749916	112.48191808191808	112.0	108.0
Position_4	75	25	25.0	0.4166666666666667	0.0069444444444444	0.2179749891374671	61187.99999999997	44654.99999999997	1281.4837642482332	1288.0	1178.0	1255.0	1320.0	1369.0	5627.820405516797	7.490628959742858	4107.183111204035	5.466660721012572	1320.934865134865	1321.0	1251.0	1292.0	1350.0	1391.0	2228.0	1410.131736526946	1413.0	812.0	926.0	1182.0	1631.0	1934.0	706476.0	0.0944652944322796	8523.000000000004	9024.000000000004	114.47561132042826	113.0	109.0	111.0	116.0	126.0	783.9104614666227	1.043384824212075	829.9903794761002	1.1047171950826895	112.48191808191808	112.0	108.0
Position_4	76	25	25.0	0.4166666666666667	0.0069444444444444	0.2022010730815139	46232.99999999999	12275.999999999984	1281.4837642482332	1288.0	1178.0	1255.0	1320.0	1369.0	1464.1291342170866	1.9487558776429423	388.7623397064637	0.5174426741493032	1320.934865134865	1321.0	1251.0	1292.0	1350.0	1391.0	2153.0	1332.930029154519	1327.0	638.0	886.8	1178.0	1471.0	1852.599999999999	1371585.0	0.1285692296699646	23517.00000000001	24546.00000000001	114.47561132042826	113.0	109.0	111.0	116.0	126.0	744.7477959332783	0.9912593163871936	777.3346684942063	1.0346324437657886	112.48191808191808	112.0	108.0
Position_4	77	25	25.0	0.4166666666666667	0.0069444444444444	0.1736661158273299	101214.00000000007	72438.00000000009	1281.4837642482332	1288.0	1178.0	1255.0	1320.0	1369.0	4271.387379544153	5.685216602173267	3056.995662649628	4.068861226986654	1320.934865134865	1321.0	1251.0	1292.0	1350.0	1391.0	2173.0	1404.0711009174313	1386.0	836.0	1006.75	1260.75	1529.25	1879.45	1224350.0	0.1337499204571609	26742.000000000007	27614.000000000007	114.47561132042826	113.0	109.0	111.0	116.0	126.0	1128.5537702666595	1.5021050682249235	1165.353519263463	1.5510855341396694	112.48191808191808	112.0	108.0
Position_4	82	25	25.0	0.4166666666666667	0.0069444444444444	0.1712832812647833	74650.99999999999	53761.99999999999	1281.4837642482332	1288.0	1178.0	1255.0	1320.0	1369.0	4810.462286273591	6.40272530303015	3464.388600750704	4.611101227599187	1320.934865134865	1321.0	1251.0	1292.0	1350.0	1391.0	2019.0	1405.9320695102683	1377.0	741.0	1007.0	1275.0	1561.0	1836.0	889955.0	0.0860125041485908	11577.999999999996	12210.999999999996	114.47561132042826	113.0	109.0	111.0	116.0	126.0	746.0788515957673	0.9930309514739664	786.8689632782791	1.0473225901233896	112.48191808191808	112.0	108.0
Position_4	83	25	25.0	0.4166666666666667	0.0069444444444444	0.1915699796206005	71286.99999999993	40563.99999999993	1281.4837642482332	1288.0	1178.0	1255.0	1320.0	1369.0	2664.176367605687	3.546018745283169	1515.9797743706006	2.017769079687269	1320.934865134865	1321.0	1251.0	1292.0	1350.0	1391.0	2109.0	1364.5703544575724	1365.0	711.0	946.0	1220.5	1486.0	1888.0	1270415.0	0.0640699763874561	9789.999999999998	10720.999999999998	114.47561132042826	113.0	109.0	111.0	116.0	126.0	365.8771815178041	0.4869825286001972	400.6710176764431	0.5332931245273457	112.48191808191808	112.0	108.0
Position_4	84	25	25.0	0.4166666666666667	0.0069444444444444	0.1441927893154553	25495.99999999998	6421.99999999998	1281.4837642482332	1288.0	1178.0	1255.0	1320.0	1369.0	1869.800712785419	2.488704748717393	470.97035525211527	0.6268615428405655	1320.934865134865	1321.0	1251.0	1292.0	1350.0	1391.0	2055.0	1332.1107266435986	1314.0	873.0	1065.85	1200.75	1423.75	1701.35	769960.0	0.0754849049313571	13146.999999999993	13724.999999999993	114.47561132042826	113.0	109.0	111.0	116.0	126.0	964.1618281687288	1.2832993932925778	1006.5506268818592	1.3397188843797545	112.48191808191808	112.0	108.0
Position_4	85	25	25.0	0.4166666666666667	0.0069444444444444	0.1296217614819438	70375.0	44074.00000000001	1281.4837642482332	1288.0	1178.0	1255.0	1320.0	1369.0	3368.7766854769734	4.483841768369851	2109.775682212606	2.8081114330249783	1320.934865134865	1321.0	1251.0	1292.0	1350.0	1391.0	1977.0	1376.2998745294856	1336.0	923.0	1141.8	1251.0	1491.0	1715.4	1096911.0	0.128700922579257	23764.000000000007	24561.000000000007	114.47561132042826	113.0	109.0	111.0	116.0	126.0	1137.557501295557	1.5140890342243862	1175.7090468490228	1.564868741356049	112.48191808191808	112.0	108.0
Position_4	88	25	25.0	0.4166666666666667	0.0069444444444444	0.2069068223652451	84521.99999999991	53732.99999999991	1281.4837642482332	1288.0	1178.0	1255.0	1320.0	1369.0	3242.116002969475	4.3152563999523705	2061.1038450055453	2.7433292177023807	1320.934865134865	1321.0	1251.0	1292.0	1350.0	1391.0	2280.0	1378.5916398713823	1321.0	776.0	932.8	1231.0	1500.0	1966.4	1286226.0	0.116945407954061	23179.0	24112.0	114.47561132042826	113.0	109.0	111.0	116.0	126.0	889.1058757818029	1.1833999206655794	924.8941229928312	1.231034077703458	112.48191808191808	112.0	108.0
Position_4	89	25	25.0	0.4166666666666667	0.0069444444444444	0.1633151470371157	-15040.999999999947	-33256.99999999995	1281.4837642482332	1288.0	1178.0	1255.0	1320.0	1369.0	-1248.0501248670707	-1.6611547161980709	-2759.550761432368	-3.672962063466481	1320.934865134865	1321.0	1251.0	1292.0	1350.0	1391.0	2026.0	1260.751811594203	1255.5	605.0	942.75	1126.0	1374.5	1626.3999999999992	695935.0	0.0665276379041636	11641.000000000002	12193.000000000002	114.47561132042826	113.0	109.0	111.0	116.0	126.0	965.929891867404	1.2856526860755144	1011.7329414602916	1.346616545083648	112.48191808191808	112.0	108.0
Position_4	91	25	25.0	0.4166666666666667	0.0069444444444444	0.1201334420792491	19913.99999999997	-975.0000000000272	1281.4837642482332	1288.0	1178.0	1255.0	1320.0	1369.0	1301.6714970691926	1.7325247625990952	-63.730526747137695	-0.0848253311004402	1320.934865134865	1321.0	1251.0	1292.0	1350.0	1391.0	1727.0	1319.4597156398104	1321.0	863.0	1022.6	1230.0	1426.0	1585.0	835218.0	0.0681771689178278	12487.999999999998	13120.999999999998	114.47561132042826	113.0	109.0	111.0	116.0	126.0	816.2736595058802	1.0864602408023265	857.6494784094053	1.1415314557629184	112.48191808191808	112.0	108.0
Position_4	94	25	25.0	0.4166666666666667	0.0069444444444444	0.1752441105383967	50631.00000000001	44064.00000000001	1281.4837642482332	1288.0	1178.0	1255.0	1320.0	1369.0	18991.866005903044	25.27817365385696	16528.561230947675	21.999514998391355	1320.934865134865	1321.0	1251.0	1292.0	1350.0	1391.0	2150.0	1542.427135678392	1522.0	1023.0	1123.0	1338.0	1744.0	1999.5	306943.0	0.0955013255333233	2895.9999999999995	3094.9999999999995	114.47561132042826	113.0	109.0	111.0	116.0	126.0	1086.29977589017	1.4458650017098162	1160.9453751312417	1.5452182942996828	112.48191808191808	112.0	108.0
Position_4	96	25	25.0	0.4166666666666667	0.0069444444444444	0.1966601382514954	90591.00000000007	66039.00000000007	1281.4837642482332	1288.0	1178.0	1255.0	1320.0	1369.0	5287.297559001502	7.037393051030999	3854.332588214064	5.13011667491292	1320.934865134865	1321.0	1251.0	1292.0	1350.0	1391.0	2303.0	1409.7620967741937	1372.5	768.0	1008.15	1256.75	1527.25	1993.9500000000005	1048863.0	0.1175255161739823	19348.0	20092.0	114.47561132042826	113.0	109.0	111.0	116.0	126.0	1129.236162218774	1.5030133319131882	1172.6593431517267	1.5608095857349482	112.48191808191808	112.0	108.0
Position_4	1	26	26.0	0.4333333333333333	0.0072222222222222	0.1629949860345191	111010.0	49926.99999999999	1281.888127728592	1288.0	1173.0	1254.0	1320.0	1372.0	1483.2035566616034	1.974143933916594	667.0741732586602	0.8878757246072766	1321.0442557442557	1321.0	1252.0	1293.0	1349.0	1390.0	2266.0	1347.9729875742842	1331.0	711.0	981.5	1234.0	1444.5	1726.5	2495098.0	0.0766033748770034	35164.99999999998	37015.99999999998	114.55185544255018	113.0	109.0	111.0	116.0	127.0	469.8392313305581	0.6253560169009729	494.5704247670109	0.6582732353648916	112.46353646353646	112.0	108.0
Position_4	2	26	26.0	0.4333333333333333	0.0072222222222222	0.1244411703247499	50299.99999999975	-27844.000000000247	1281.888127728592	1288.0	1173.0	1254.0	1320.0	1372.0	456.5915159172644	0.6077233076858789	-252.7501822902681	-0.3364104926283468	1321.0442557442557	1321.0	1252.0	1293.0	1349.0	1390.0	2251.0	1309.241554054054	1288.0	842.0	1090.0	1208.0	1389.0	1593.3000000000002	3100284.0	0.0926321308454738	45732.0	48100.0	114.55185544255018	113.0	109.0	111.0	116.0	127.0	415.1261074737264	0.5525328490475299	436.6213104497122	0.5811429642085669	112.46353646353646	112.0	108.0
Position_4	3	26	26.0	0.4333333333333333	0.0072222222222222	0.1678273887573367	25984.0000000002	-30445.999999999807	1281.888127728592	1288.0	1173.0	1254.0	1320.0	1372.0	381.08745951169175	0.5072274086100617	-446.5282016738303	-0.594329036427868	1321.0442557442557	1321.0	1252.0	1293.0	1349.0	1390.0	2319.0	1303.195321637427	1313.0	556.0	882.0	1201.25	1411.0	1637.55	2228464.0	0.0846522824128059	32173.0	33882.99999999999	114.55185544255018	113.0	109.0	111.0	116.0	127.0	471.8567901350664	0.6280413876697734	496.9360525952337	0.661421886004256	112.46353646353646	112.0	108.0
Position_4	4	26	26.0	0.4333333333333333	0.0072222222222222	0.1485402176925521	52950.99999999998	5661.999999999978	1281.888127728592	1288.0	1173.0	1254.0	1320.0	1372.0	1006.2583008255936	1.339329798398865	107.59824175699217	0.1432132597785565	1321.0442557442557	1321.0	1252.0	1293.0	1349.0	1390.0	2157.0	1324.9511514305652	1310.0	638.0	1045.0	1213.0	1426.0	1668.4	1898655.0	0.0632317957877751	30953.99999999998	32386.99999999998	114.55185544255018	113.0	109.0	111.0	116.0	127.0	588.2366611349252	0.7829429959705853	615.4687841370039	0.8191889516863522	112.46353646353646	112.0	108.0
Position_4	5	26	26.0	0.4333333333333333	0.0072222222222222	0.1462218082099049	88724.99999999999	31733.99999999998	1281.888127728592	1288.0	1173.0	1254.0	1320.0	1372.0	1320.773138288267	1.7579490470616832	472.39689794804	0.6287602711688411	1321.0442557442557	1321.0	1252.0	1293.0	1349.0	1390.0	2358.0	1339.3752171395483	1327.0	591.0	1050.0	1240.5	1429.0	1671.0	2313101.0	0.0846346119099594	44422.99999999998	46149.99999999998	114.55185544255018	113.0	109.0	111.0	116.0	127.0	661.2871808642398	0.880173237730303	686.9955517836405	0.9143910794240254	112.46353646353646	112.0	108.0
Position_4	7	26	26.0	0.4333333333333333	0.0072222222222222	0.2027139806852783	92553.00000000012	32427.00000000012	1281.888127728592	1288.0	1173.0	1254.0	1320.0	1372.0	1220.7120955222354	1.624767799140095	427.6904165343059	0.5692559444071611	1321.0442557442557	1321.0	1252.0	1293.0	1349.0	1390.0	2735.0	1338.797475301866	1298.5	727.0	958.1	1203.0	1425.75	1899.0999999999967	2439289.0	0.0845007590731004	39493.99999999997	41315.99999999997	114.55185544255018	113.0	109.0	111.0	116.0	127.0	520.8994143955903	0.6933171205605306	544.9303743649215	0.7253023282797104	112.46353646353646	112.0	108.0
Position_4	8	26	26.0	0.4333333333333333	0.0072222222222222	0.1533343337338795	120175.99999999984	61171.99999999983	1281.888127728592	1288.0	1173.0	1254.0	1320.0	1372.0	1788.2656467634276	2.380181575842122	910.2631652227752	1.2115602729115138	1321.0442557442557	1321.0	1252.0	1293.0	1349.0	1390.0	2119.0	1355.2125279642055	1320.5	615.0	1074.4	1231.75	1445.0	1755.65	2423120.0	0.1149594620927467	43114.99999999998	44902.99999999998	114.55185544255018	113.0	109.0	111.0	116.0	127.0	641.5679783002035	0.8539269791175708	668.1741141044657	0.8893397458730438	112.46353646353646	112.0	108.0
Position_4	10	26	26.0	0.4333333333333333	0.0072222222222222	0.1712915115912347	86136.99999999983	30003.999999999825	1281.888127728592	1288.0	1173.0	1254.0	1320.0	1372.0	1360.0165075108082	1.8101819714968856	473.732952057236	0.6305385591881811	1321.0442557442557	1321.0	1252.0	1293.0	1349.0	1390.0	2568.0	1338.639035861258	1283.0	791.0	1066.0	1198.0	1454.0	1726.0	2277025.0	0.0727825421036253	35909.00000000001	37610.00000000001	114.55185544255018	113.0	109.0	111.0	116.0	127.0	566.966956919857	0.7546330196603297	593.8240343578441	0.7903797897302904	112.46353646353646	112.0	108.0
Position_4	12	26	26.0	0.4333333333333333	0.0072222222222222	0.1782001093897048	68300.00000000016	17744.000000000167	1281.888127728592	1288.0	1173.0	1254.0	1320.0	1372.0	1217.409305943217	1.620371786210422	316.2768773741815	0.4209645237850355	1321.0442557442557	1321.0	1252.0	1293.0	1349.0	1390.0	2238.0	1332.5822454308095	1328.0	660.0	908.55	1225.0	1442.0	1759.35	2041516.0	0.0858829417968672	41265.0	42797.0	114.55185544255018	113.0	109.0	111.0	116.0	127.0	735.525549191021	0.9789845059732488	762.8325924809918	1.0153301805922	112.46353646353646	112.0	108.0
Position_4	13	26	26.0	0.4333333333333333	0.0072222222222222	0.1585665599964245	63886.99999999999	9205.999999999987	1281.888127728592	1288.0	1173.0	1254.0	1320.0	1372.0	1068.6544399783004	1.4223790596111177	153.9911527296668	0.2049622242831864	1321.0442557442557	1321.0	1252.0	1293.0	1349.0	1390.0	2082.0	1326.555823777912	1321.0	671.0	971.6	1239.0	1415.0	1704.7999999999993	2198103.0	0.1297088172309203	41206.00000000002	42863.00000000002	114.55185544255018	113.0	109.0	111.0	116.0	127.0	689.2634628914469	0.9174096691085158	716.9805322020117	0.9543010883608772	112.46353646353646	112.0	108.0
Position_4	14	26	26.0	0.4333333333333333	0.0072222222222222	0.1814524049687954	109973.00000000012	55358.00000000013	1281.888127728592	1288.0	1173.0	1254.0	1320.0	1372.0	1725.6120909886324	2.29678969310587	868.6353389736464	1.1561536361739233	1321.0442557442557	1321.0	1252.0	1293.0	1349.0	1390.0	2112.0	1354.4489425981874	1323.0	614.0	957.8	1223.5	1471.0	1841.3	2241613.0	0.1167711178550962	43040.0	44695.0	114.55185544255018	113.0	109.0	111.0	116.0	127.0	675.3507169591686	0.8988918042726535	701.3197094444713	0.9334565332705912	112.46353646353646	112.0	108.0
Position_4	16	26	26.0	0.4333333333333333	0.0072222222222222	0.1695957919944151	99419.0000000001	35828.00000000011	1281.888127728592	1288.0	1173.0	1254.0	1320.0	1372.0	1338.2990564852385	1.7812760441818525	482.28787853180194	0.6419251663258284	1321.0442557442557	1321.0	1252.0	1293.0	1349.0	1390.0	2218.0	1339.5926310326934	1325.0	681.0	1003.6	1212.5	1437.0	1787.6999999999998	2581395.0	0.0938750175653089	37474.99999999999	39401.99999999999	114.55185544255018	113.0	109.0	111.0	116.0	127.0	504.4584751585135	0.6714342304359814	530.3982078237691	0.7059600146134367	112.46353646353646	112.0	108.0
Position_4	17	26	26.0	0.4333333333333333	0.0072222222222222	0.1488614810695869	81538.99999999996	30256.999999999964	1281.888127728592	1288.0	1173.0	1254.0	1320.0	1372.0	1556.9929697226185	2.072357642700805	577.7595541384765	0.7689979665583121	1321.0442557442557	1321.0	1252.0	1293.0	1349.0	1390.0	2070.0	1340.470398970399	1340.5	641.0	1007.65	1245.0	1441.0	1686.0499999999995	2083091.0	0.0768025105464495	43949.0	45503.0	114.55185544255018	113.0	109.0	111.0	116.0	127.0	839.2092621486577	1.116987527919863	868.8830020148438	1.156483275681757	112.46353646353646	112.0	108.0
Position_4	19	26	26.0	0.4333333333333333	0.0072222222222222	0.1433239324121021	-22158.00000000013	-79182.00000000013	1281.888127728592	1288.0	1173.0	1254.0	1320.0	1372.0	-337.0626191477091	-0.4486303460856007	-1204.4991564831566	-1.6031883772790816	1321.0442557442557	1321.0	1252.0	1293.0	1349.0	1390.0	1937.0	1275.1770833333333	1277.0	697.0	962.8	1170.0	1380.0	1583.65	2203506.0	0.0637326155127884	22095.0	23823.0	114.55185544255018	113.0	109.0	111.0	116.0	127.0	336.1042770136558	0.4473547927051758	362.3902326904876	0.4823413997110389	112.46353646353646	112.0	108.0
Position_4	21	26	26.0	0.4333333333333333	0.0072222222222222	0.1631221989659726	30193.000000000044	-16963.999999999956	1281.888127728592	1288.0	1173.0	1254.0	1320.0	1372.0	602.7341983726344	0.8022392180339764	-338.64746600845655	-0.4507397772572556	1321.0442557442557	1321.0	1252.0	1293.0	1349.0	1390.0	1952.0	1309.1287613715886	1311.0	593.0	932.0	1196.0	1417.0	1677.0	1870745.0	0.0911018219229477	32467.99999999999	33896.99999999999	114.55185544255018	113.0	109.0	111.0	116.0	127.0	648.1493708065664	0.8626868125435398	676.6760879090237	0.9006558730069106	112.46353646353646	112.0	108.0
Position_4	22	26	26.0	0.4333333333333333	0.0072222222222222	0.160504380947541	105961.99999999988	48970.99999999988	1281.888127728592	1288.0	1173.0	1254.0	1320.0	1372.0	1711.5037796323506	2.2780115306906588	790.9821595701831	1.0527972543879136	1321.0442557442557	1321.0	1252.0	1293.0	1349.0	1390.0	2137.0	1349.3561088592935	1354.0	602.0	1000.3	1221.0	1453.0	1728.6999999999998	2330338.0	0.1132547283005483	36845.99999999999	38572.99999999999	114.55185544255018	113.0	109.0	111.0	116.0	127.0	595.1385238513209	0.792129375246108	623.0331183986593	0.8292570805886155	112.46353646353646	112.0	108.0
Position_4	23	26	26.0	0.4333333333333333	0.0072222222222222	0.1739730313230938	136538.0	94034.0	1281.888127728592	1288.0	1173.0	1254.0	1320.0	1372.0	3129.214818220825	4.164984923051918	2155.096648673461	2.868433639384377	1321.0442557442557	1321.0	1252.0	1293.0	1349.0	1390.0	2230.0	1394.0077639751553	1362.0	630.0	1020.0	1275.75	1503.0	1876.95	1795482.0	0.0994020706764909	30621.00000000001	31909.00000000001	114.55185544255018	113.0	109.0	111.0	116.0	127.0	701.7803611356541	0.9340696606715556	731.2990935461803	0.973359093509966	112.46353646353646	112.0	108.0
Position_4	24	26	26.0	0.4333333333333333	0.0072222222222222	0.1509079288798074	65930.00000000013	10655.000000000126	1281.888127728592	1288.0	1173.0	1254.0	1320.0	1372.0	1051.5530065586258	1.3996170517295308	169.94232193056678	0.2261932304895843	1321.0442557442557	1321.0	1252.0	1293.0	1349.0	1390.0	2047.0	1327.3611940298508	1312.0	750.0	999.4	1211.0	1442.0	1700.6	2223330.0	0.0658674122608708	32580.000000000025	34255.00000000002	114.55185544255018	113.0	109.0	111.0	116.0	127.0	519.6359313465795	0.6916354246222972	546.3514066383389	0.727193722235629	112.46353646353646	112.0	108.0
Position_4	28	26	26.0	0.4333333333333333	0.0072222222222222	0.1713782301826089	106095.0	59070.00000000001	1281.888127728592	1288.0	1173.0	1254.0	1320.0	1372.0	2223.1290539273136	2.958984770777254	1237.760810740246	1.6474596390952676	1321.0442557442557	1321.0	1252.0	1293.0	1349.0	1390.0	2183.0	1362.4526315789474	1331.0	656.0	992.0	1228.0	1511.0	1777.6	1941495.0	0.090199243455627	35511.99999999999	36936.99999999999	114.55185544255018	113.0	109.0	111.0	116.0	127.0	744.1232759608533	0.9904280803038956	773.9829196937948	1.0301712661124407	112.46353646353646	112.0	108.0
Position_4	30	26	26.0	0.4333333333333333	0.0072222222222222	0.104625871005266	95466.00000000012	48012.00000000012	1281.888127728592	1288.0	1173.0	1254.0	1320.0	1372.0	2000.5309015150133	2.662706629916483	1006.112015204774	1.339135092237554	1321.0442557442557	1321.0	1252.0	1293.0	1349.0	1390.0	1952.0	1354.3880389429764	1344.5	823.0	1130.0	1274.25	1436.75	1583.0	1947610.0	0.1220582324995533	46615.00000000001	48053.00000000001	114.55185544255018	113.0	109.0	111.0	116.0	127.0	976.8372821121892	1.3001704224913238	1006.971187757954	1.3402786509058369	112.46353646353646	112.0	108.0
Position_4	31	26	26.0	0.4333333333333333	0.0072222222222222	0.1643444451460728	134483.0000000001	77921.00000000007	1281.888127728592	1288.0	1173.0	1254.0	1320.0	1372.0	2247.547691752286	2.9914859777222924	1302.255033640162	1.7333014497750556	1321.0442557442557	1321.0	1252.0	1293.0	1349.0	1390.0	2169.0	1366.4614935822638	1342.0	831.0	1012.95	1233.0	1484.75	1783.1499999999992	2342115.0	0.1356065971470054	43990.0	45704.0	114.55185544255018	113.0	109.0	111.0	116.0	127.0	735.1830562984392	0.9785286479332224	763.8282883624429	1.0166554518104114	112.46353646353646	112.0	108.0
Position_4	32	26	26.0	0.4333333333333333	0.0072222222222222	0.1718334229171171	104338.99999999984	59656.99999999985	1281.888127728592	1288.0	1173.0	1254.0	1320.0	1372.0	2226.7378165240507	2.963788033793511	1273.1624600616751	1.6945792343420896	1321.0442557442557	1321.0	1252.0	1293.0	1349.0	1390.0	2284.0	1365.059822747415	1331.0	736.0	995.55	1235.25	1495.75	1776.0	1848291.0	0.0965123387520238	36831.99999999999	38185.99999999999	114.55185544255018	113.0	109.0	111.0	116.0	127.0	786.0455559111542	1.0462266349177465	814.9417788342565	1.0846875076283955	112.46353646353646	112.0	108.0
Position_4	34	26	26.0	0.4333333333333333	0.0072222222222222	0.1278431275719233	90314.0	43190.00000000001	1281.888127728592	1288.0	1173.0	1254.0	1320.0	1372.0	1865.248149990521	2.4826452876373835	891.999774100257	1.1872516993274422	1321.0442557442557	1321.0	1252.0	1293.0	1349.0	1390.0	2002.0	1351.2450980392157	1328.0	885.0	1081.0	1255.0	1429.0	1685.2999999999995	1929578.0	0.0853880544509867	45421.99999999999	46849.99999999999	114.55185544255018	113.0	109.0	111.0	116.0	127.0	938.0970997726756	1.248607239797431	967.5894747996532	1.2878615909583384	112.46353646353646	112.0	108.0
Position_4	35	26	26.0	0.4333333333333333	0.0072222222222222	0.1754972839791248	90394.99999999993	36505.99999999993	1281.888127728592	1288.0	1173.0	1254.0	1320.0	1372.0	1545.6243316841212	2.057225985471565	624.2000315555115	0.8308102420003858	1321.0442557442557	1321.0	1252.0	1293.0	1349.0	1390.0	2242.0	1343.3551745254133	1299.0	736.0	1026.2	1217.0	1454.0	1818.0	2193699.0	0.1064163300170806	39040.99999999999	40673.99999999999	114.55185544255018	113.0	109.0	111.0	116.0	127.0	667.5448811690892	0.8885022368360577	695.466829657835	0.9256663502745782	112.46353646353646	112.0	108.0
Position_4	36	26	26.0	0.4333333333333333	0.0072222222222222	0.1979695248723154	126194.00000000012	77255.00000000013	1281.888127728592	1288.0	1173.0	1254.0	1320.0	1372.0	2496.4729426186577	3.322805486625433	1528.3216094426402	2.034196062168154	1321.0442557442557	1321.0	1252.0	1293.0	1349.0	1390.0	2210.0	1373.093728927849	1324.0	703.0	973.0	1216.0	1482.5	1973.0	2036298.0	0.0709832131381545	29214.000000000007	30697.000000000007	114.55185544255018	113.0	109.0	111.0	116.0	127.0	577.9352468870264	0.7692318136066322	607.2731660741784	0.8082805840447315	112.46353646353646	112.0	108.0
Position_4	37	26	26.0	0.4333333333333333	0.0072222222222222	0.1855320308300038	44327.99999999994	-13323.000000000056	1281.888127728592	1288.0	1173.0	1254.0	1320.0	1372.0	664.6452390333344	0.884642813153368	-199.76241923030955	-0.265883779995542	1321.0442557442557	1321.0	1252.0	1293.0	1349.0	1390.0	2104.0	1313.3737836290784	1310.0	614.0	887.6	1189.0	1443.0	1741.5999999999983	2294464.0	0.0865177139619965	29910.00000000001	31657.00000000001	114.55185544255018	113.0	109.0	111.0	116.0	127.0	448.4646070088221	0.5969063919287422	474.6587784713568	0.6317708341453758	112.46353646353646	112.0	108.0
Position_4	40	26	26.0	0.4333333333333333	0.0072222222222222	0.1961175908940455	35921.99999999985	-12687.000000000156	1281.888127728592	1288.0	1173.0	1254.0	1320.0	1372.0	752.4871416762473	1.0015603855710853	-265.76483398604495	-0.3537329940354258	1321.0442557442557	1321.0	1252.0	1293.0	1349.0	1390.0	1987.0	1312.386965376782	1312.0	758.0	880.6	1156.0	1449.0	1775.1999999999996	1933146.0	0.0701028542031306	14519.00000000001	15992.00000000001	114.55185544255018	113.0	109.0	111.0	116.0	127.0	304.1412173597653	0.4048119603058476	334.9973378343802	0.44588145665756	112.46353646353646	112.0	108.0
Position_4	44	26	26.0	0.4333333333333333	0.0072222222222222	0.209709316604053	29936.00000000012	-16758.999999999884	1281.888127728592	1288.0	1173.0	1254.0	1320.0	1372.0	632.7067967744357	0.8421327465067739	-354.2067479670849	-0.4714491815441899	1321.0442557442557	1321.0	1252.0	1293.0	1349.0	1390.0	2099.0	1309.1561837455831	1309.0	569.0	819.7	1165.0	1476.0	1789.3	1852456.0	0.1269605756346985	38569.00000000002	39984.00000000002	114.55185544255018	113.0	109.0	111.0	116.0	127.0	815.1679731691986	1.0849885722882031	845.0744442219719	1.124794085259445	112.46353646353646	112.0	108.0
Position_4	45	26	26.0	0.4333333333333333	0.0072222222222222	0.131428509771459	28563.000000000004	-9155.999999999996	1281.888127728592	1288.0	1173.0	1254.0	1320.0	1372.0	812.2305840158737	1.0810789073251277	-260.36422039874435	-0.3465447773507287	1321.0442557442557	1321.0	1252.0	1293.0	1349.0	1390.0	1945.0	1312.989501312336	1310.0	835.0	1047.1	1196.0	1407.0	1643.7999999999995	1500747.0	0.0919452950798664	29550.000000000007	30693.000000000007	114.55185544255018	113.0	109.0	111.0	116.0	127.0	840.297369242344	1.1184357984615596	872.800242103393	1.161697122239616	112.46353646353646	112.0	108.0
Position_4	47	26	26.0	0.4333333333333333	0.0072222222222222	0.1814606031391226	178690.99999999994	130675.99999999993	1281.888127728592	1288.0	1173.0	1254.0	1320.0	1372.0	3678.1846320119207	4.895663745207866	2689.8414300260765	3.580178943364708	1321.0442557442557	1321.0	1252.0	1293.0	1349.0	1390.0	2308.0	1410.8116838487972	1356.0	798.0	1054.4	1257.0	1521.0	1937.0	2052731.0	0.0865977711044456	24847.0	26302.0	114.55185544255018	113.0	109.0	111.0	116.0	127.0	511.4519116888944	0.6807424944579183	541.4017056884654	0.7206056702713475	112.46353646353646	112.0	108.0
Position_4	48	26	26.0	0.4333333333333333	0.0072222222222222	0.1785537657500514	5912.000000000011	-48471.99999999999	1281.888127728592	1288.0	1173.0	1254.0	1320.0	1372.0	103.37723951656494	0.1375951057965479	-847.5814536276937	-1.1281309147784602	1321.0442557442557	1321.0	1252.0	1293.0	1349.0	1390.0	2081.0	1291.5873786407767	1306.0	748.0	877.35	1154.0	1431.0	1634.9499999999996	2128536.0	0.1215487041557026	37291.00000000001	38939.00000000001	114.55185544255018	113.0	109.0	111.0	116.0	127.0	652.07047341208	0.8679058001114783	680.8874035073605	0.9062611340682968	112.46353646353646	112.0	108.0
Position_4	49	26	26.0	0.4333333333333333	0.0072222222222222	0.1958179545053611	92208.9999999999	43863.9999999999	1281.888127728592	1288.0	1173.0	1254.0	1320.0	1372.0	1803.4684579436664	2.40041651752302	857.9134405452926	1.1418827893657844	1321.0442557442557	1321.0	1252.0	1293.0	1349.0	1390.0	2164.0	1350.9412969283276	1316.0	774.0	937.2	1201.0	1475.0	1892.2	1979129.0	0.1105153994863661	31584.00000000002	33049.000000000015	114.55185544255018	113.0	109.0	111.0	116.0	127.0	617.7352294861983	0.8222055904461298	646.3884118316034	0.8603429761478641	112.46353646353646	112.0	108.0
Position_4	50	26	26.0	0.4333333333333333	0.0072222222222222	0.1295949761684476	15955.000000000087	-34897.99999999991	1281.888127728592	1288.0	1173.0	1254.0	1320.0	1372.0	280.71165588938834	0.3736272139887759	-613.9940687701534	-0.8172261055330741	1321.0442557442557	1321.0	1252.0	1293.0	1349.0	1390.0	1747.0	1298.353666450357	1304.0	692.0	995.0	1202.0	1413.0	1558.0	2000763.0	0.0818390803207053	37434.00000000001	38975.00000000001	114.55185544255018	113.0	109.0	111.0	116.0	127.0	658.6123551590917	0.876613044716751	685.7246498457445	0.912699508944686	112.46353646353646	112.0	108.0
Position_4	51	26	26.0	0.4333333333333333	0.0072222222222222	0.1433935981006656	59034.00000000001	18048.00000000001	1281.888127728592	1288.0	1173.0	1254.0	1320.0	1372.0	1521.2899020581017	2.024836859639333	465.0919834729923	0.6190374300025527	1321.0442557442557	1321.0	1252.0	1293.0	1349.0	1390.0	1977.0	1335.5314009661836	1339.0	758.0	1002.0	1236.0	1437.75	1650.7000000000005	1658730.0	0.1622073641384471	45721.000000000015	46963.000000000015	114.55185544255018	113.0	109.0	111.0	116.0	127.0	1178.21756296369	1.5682075763046712	1210.223560496572	1.6108075590209372	112.46353646353646	112.0	108.0
Position_4	52	26	26.0	0.4333333333333333	0.0072222222222222	0.1722186375936089	43644.00000000011	2625.0000000001087	1281.888127728592	1288.0	1173.0	1254.0	1320.0	1372.0	1146.444239173603	1.5259172823400653	68.95371936190139	0.0917774004706907	1321.0442557442557	1321.0	1252.0	1293.0	1349.0	1390.0	2295.0	1323.1118262268706	1317.0	548.0	959.4	1210.0	1425.0	1736.499999999999	1644628.0	0.0993243591235776	32362.00000000001	33605.00000000001	114.55185544255018	113.0	109.0	111.0	116.0	127.0	850.0877203770519	1.131466755821856	882.7389482501337	1.174925540120928	112.46353646353646	112.0	108.0
Position_4	53	26	26.0	0.4333333333333333	0.0072222222222222	0.1656393041189236	39531.00000000009	-2180.9999999999127	1281.888127728592	1288.0	1173.0	1254.0	1320.0	1372.0	979.771957974546	1.3040764760641206	-54.05587109717423	-0.0719483644303388	1321.0442557442557	1321.0	1252.0	1293.0	1349.0	1390.0	2119.0	1319.2745253164558	1313.0	556.0	983.15	1189.0	1432.0	1710.6999999999998	1667563.0	0.0874182725446538	32537.99999999998	33801.999999999985	114.55185544255018	113.0	109.0	111.0	116.0	127.0	806.4511388170217	1.073386465765456	837.7792548494982	1.115084188204682	112.46353646353646	112.0	108.0
Position_4	54	26	26.0	0.4333333333333333	0.0072222222222222	0.158727088681718	40783.99999999999	-5779.000000000005	1281.888127728592	1288.0	1173.0	1254.0	1320.0	1372.0	865.6675815655785	1.152203551063785	-122.6631265659936	-0.1632646214593374	1321.0442557442557	1321.0	1252.0	1293.0	1349.0	1390.0	1928.0	1316.9043231750532	1326.0	628.0	917.0	1222.5	1445.5	1639.5	1858152.0	0.0939966578379742	29466.000000000007	30877.000000000007	114.55185544255018	113.0	109.0	111.0	116.0	127.0	625.4354883878812	0.8324546350442699	655.3849037858076	0.87231730693891	112.46353646353646	112.0	108.0
Position_4	57	26	26.0	0.4333333333333333	0.0072222222222222	0.197675571521931	-3108.0000000001146	-42279.00000000012	1281.888127728592	1288.0	1173.0	1254.0	1320.0	1372.0	-83.67409389188288	-0.1113702189700961	-1138.2422830292137	-1.515000478711883	1321.0442557442557	1321.0	1252.0	1293.0	1349.0	1390.0	2141.0	1285.3816343723672	1301.0	704.0	848.9	1115.0	1443.0	1679.0	1525748.0	0.131353467244105	26461.00000000001	27648.00000000001	114.55185544255018	113.0	109.0	111.0	116.0	127.0	712.3874512461493	0.9481876976086246	744.3440630381896	0.9907219479038304	112.46353646353646	112.0	108.0
Position_4	58	26	26.0	0.4333333333333333	0.0072222222222222	0.1673155687985596	139664.99999999985	93365.99999999984	1281.888127728592	1288.0	1173.0	1254.0	1320.0	1372.0	2829.196587250722	3.765660657630711	1891.3168550835985	2.5173427341162693	1321.0442557442557	1321.0	1252.0	1293.0	1349.0	1390.0	2129.0	1387.5473984319317	1354.0	878.0	1061.0	1237.0	1500.0	1866.0	1946729.0	0.1311730490133448	31840.000000000007	33243.00000000001	114.55185544255018	113.0	109.0	111.0	116.0	127.0	644.9834914836438	0.8584730271647297	673.404089428102	0.8963008430288038	112.46353646353646	112.0	108.0
Position_4	59	26	26.0	0.4333333333333333	0.0072222222222222	0.1361515303212667	55766.99999999996	15506.999999999956	1281.888127728592	1288.0	1173.0	1254.0	1320.0	1372.0	1410.201638789549	1.8769783812288887	392.1314901771566	0.5219270134257954	1321.0442557442557	1321.0	1252.0	1293.0	1349.0	1390.0	1931.0	1333.7106557377049	1328.0	696.0	1043.9	1240.0	1422.25	1664.05	1627127.0	0.1077623500477777	38470.000000000015	39690.000000000015	114.55185544255018	113.0	109.0	111.0	116.0	127.0	972.8057281947032	1.2948044242271497	1003.656338758715	1.3358665868878496	112.46353646353646	112.0	108.0
Position_4	60	26	26.0	0.4333333333333333	0.0072222222222222	0.2023516368253578	198101.9999999999	147446.9999999999	1281.888127728592	1288.0	1173.0	1254.0	1320.0	1372.0	3750.1245499064985	4.9914157759255495	2791.211671311059	3.7151027345150194	1321.0442557442557	1321.0	1252.0	1293.0	1349.0	1390.0	2204.0	1417.05667752443	1366.0	696.0	995.7	1238.5	1583.0	1981.2	2175182.0	0.126497666031523	35575.999999999985	37110.99999999999	114.55185544255018	113.0	109.0	111.0	116.0	127.0	673.4633218618368	0.8963796813981048	702.5212878798804	0.9350558341681208	112.46353646353646	112.0	108.0
Position_4	64	26	26.0	0.4333333333333333	0.0072222222222222	0.1588397578368681	45108.999999999935	1251.9999999999377	1281.888127728592	1288.0	1173.0	1254.0	1320.0	1372.0	1119.161314999049	1.4896037102637338	31.06231497880116	0.0413439412367843	1321.0442557442557	1321.0	1252.0	1293.0	1349.0	1390.0	2010.0	1321.942061700527	1335.0	609.0	935.4	1216.0	1431.0	1668.5999999999997	1756861.0	0.0957539266903489	36275.0	37604.0	114.55185544255018	113.0	109.0	111.0	116.0	127.0	899.9883992460608	1.1978845593965068	932.9610962163714	1.2417712190639902	112.46353646353646	112.0	108.0
Position_4	66	26	26.0	0.4333333333333333	0.0072222222222222	0.1654556050387653	41976.00000000012	1254.0000000001191	1281.888127728592	1288.0	1173.0	1254.0	1320.0	1372.0	1030.4545425854235	1.371534996181199	30.7840193539699	0.0409735297601339	1321.0442557442557	1321.0	1252.0	1293.0	1349.0	1390.0	2135.0	1322.0162074554296	1336.0	650.0	940.0	1195.0	1448.75	1652.3999999999996	1631368.0	0.1161305678703359	33183.99999999999	34417.99999999999	114.55185544255018	113.0	109.0	111.0	116.0	127.0	814.6227258708452	1.084262848134095	844.9157720293741	1.124582892571097	112.46353646353646	112.0	108.0
Position_4	67	26	26.0	0.4333333333333333	0.0072222222222222	0.1835946586043547	74108.00000000007	33617.00000000008	1281.888127728592	1288.0	1173.0	1254.0	1320.0	1372.0	1842.0144367465748	2.4517212153096906	835.5777961908254	1.1121540467299886	1321.0442557442557	1321.0	1252.0	1293.0	1349.0	1390.0	2265.0	1348.39771801141	1346.0	689.0	915.6	1233.5	1475.0	1741.8000000000002	1654484.0	0.0853094264718915	20168.0	21395.0	114.55185544255018	113.0	109.0	111.0	116.0	127.0	501.2919949304377	0.6672196452524125	531.7900749472786	0.7078125897548277	112.46353646353646	112.0	108.0
Position_4	68	26	26.0	0.4333333333333333	0.0072222222222222	0.2118047431006177	121493.99999999988	79187.99999999987	1281.888127728592	1288.0	1173.0	1254.0	1320.0	1372.0	2796.406987469817	3.722017700322326	1822.6568927170044	2.4259563242063327	1321.0442557442557	1321.0	1252.0	1293.0	1349.0	1390.0	2175.0	1382.7691107644305	1358.0	685.0	912.0	1174.25	1555.0	1932.85	1772710.0	0.1008717392253266	21761.99999999998	23043.99999999998	114.55185544255018	113.0	109.0	111.0	116.0	127.0	500.8922980667208	0.6666876487268052	530.3998766955939	0.7059622358818354	112.46353646353646	112.0	108.0
Position_4	69	26	26.0	0.4333333333333333	0.0072222222222222	0.1801792591893934	-15863.000000000056	-52262.00000000006	1281.888127728592	1288.0	1173.0	1254.0	1320.0	1372.0	-457.6458692644412	-0.6091266519909712	-1507.7531626740315	-2.006819459519136	1321.0442557442557	1321.0	1252.0	1293.0	1349.0	1390.0	1819.0	1273.6183136899365	1296.0	760.0	876.1	1085.0	1450.5	1625.7999999999995	1404801.0	0.1035579473847731	19924.0	21027.0	114.55185544255018	113.0	109.0	111.0	116.0	127.0	574.8052889885073	0.7650658396437032	606.6267221221312	0.8074201671445567	112.46353646353646	112.0	108.0
Position_4	71	26	26.0	0.4333333333333333	0.0072222222222222	0.1469154301973136	62583.99999999991	21960.99999999991	1281.888127728592	1288.0	1173.0	1254.0	1320.0	1372.0	1539.674124111427	2.04930625919231	540.2784008630156	0.7191105515486736	1321.0442557442557	1321.0	1252.0	1293.0	1349.0	1390.0	2106.0	1338.8399675060923	1351.0	699.0	958.5	1250.5	1456.0	1624.0	1648112.0	0.1088904460741725	47047.00000000001	48278.00000000001	114.55185544255018	113.0	109.0	111.0	116.0	127.0	1157.437180702263	1.5405488875147122	1187.7218995885787	1.5808578483523985	112.46353646353646	112.0	108.0
Position_4	72	26	26.0	0.4333333333333333	0.0072222222222222	0.1446191635907551	86260.00000000001	51709.00000000002	1281.888127728592	1288.0	1173.0	1254.0	1320.0	1372.0	2869.3948164479248	3.819164500692187	1720.0734588883115	2.2894177737803427	1321.0442557442557	1321.0	1252.0	1293.0	1349.0	1390.0	2107.0	1370.3877745940783	1344.0	862.0	1055.0	1268.0	1472.5	1722.6999999999998	1434796.0	0.0878899913986444	29593.0	30640.0	114.55185544255018	113.0	109.0	111.0	116.0	127.0	984.3960213673012	1.3102311044398778	1019.22394129335	1.356587065861449	112.46353646353646	112.0	108.0
Position_4	73	26	26.0	0.4333333333333333	0.0072222222222222	0.1750544532341149	40389.00000000007	-464.9999999999318	1281.888127728592	1288.0	1173.0	1254.0	1320.0	1372.0	972.3706197492148	1.2942252948862043	-11.194937685590576	-0.014900462059521	1321.0442557442557	1321.0	1252.0	1293.0	1349.0	1390.0	2014.0	1320.624394184168	1297.0	771.0	943.85	1177.0	1455.5	1768.4499999999996	1634933.0	0.1051642844648537	18674.999999999985	19912.999999999985	114.55185544255018	113.0	109.0	111.0	116.0	127.0	449.60314253426776	0.5984217827131103	479.4081594262316	0.6380922601963142	112.46353646353646	112.0	108.0
Position_4	75	26	26.0	0.4333333333333333	0.0072222222222222	0.2088872178802948	48716.99999999996	22943.99999999996	1281.888127728592	1288.0	1173.0	1254.0	1320.0	1372.0	2434.240315564232	3.239973860015992	1146.4418950326512	1.5259141622884589	1321.0442557442557	1321.0	1252.0	1293.0	1349.0	1390.0	2075.0	1350.3777208706786	1350.0	825.0	888.0	1142.0	1543.0	1826.0	1054645.0	0.1009622186491819	9901.000000000002	10682.000000000002	114.55185544255018	113.0	109.0	111.0	116.0	127.0	494.72285576701125	0.6584761210258919	533.7470503285742	0.7104173239873323	112.46353646353646	112.0	108.0
Position_4	76	26	26.0	0.4333333333333333	0.0072222222222222	0.1851967592675884	21204.999999999905	-14930.000000000096	1281.888127728592	1288.0	1173.0	1254.0	1320.0	1372.0	598.4534067586583	0.7965414843957742	-421.3586117852801	-0.5608283122862078	1321.0442557442557	1321.0	1252.0	1293.0	1349.0	1390.0	2082.0	1307.3652968036529	1309.0	709.0	897.1	1162.0	1446.5	1742.0	1431565.0	0.1153015191580432	23936.0	25031.0	114.55185544255018	113.0	109.0	111.0	116.0	127.0	675.5284482044475	0.8991283645601196	706.431842705779	0.9402607826413918	112.46353646353646	112.0	108.0
Position_4	77	26	26.0	0.4333333333333333	0.0072222222222222	0.1675679005306313	52495.99999999999	15007.999999999987	1281.888127728592	1288.0	1173.0	1254.0	1320.0	1372.0	1428.6565485462254	1.901541866115026	408.4364043085519	0.5436288541346826	1321.0442557442557	1321.0	1252.0	1293.0	1349.0	1390.0	2171.0	1334.2112676056338	1334.0	773.0	922.75	1206.0	1472.0	1679.75	1515664.0	0.1073088888959483	30852.0	31988.0	114.55185544255018	113.0	109.0	111.0	116.0	127.0	839.6241968101979	1.1175398059543733	870.539958756794	1.1586886851052929	112.46353646353646	112.0	108.0
Position_4	82	26	26.0	0.4333333333333333	0.0072222222222222	0.1780687052387401	108587.00000000006	77468.00000000006	1281.888127728592	1288.0	1173.0	1254.0	1320.0	1372.0	4128.753308169281	5.495370653173312	2945.529955494285	3.920500370762893	1321.0442557442557	1321.0	1252.0	1293.0	1349.0	1390.0	2009.0	1403.150583244963	1361.0	714.0	1041.3	1233.0	1559.5	1886.6	1323171.0	0.0962531100998174	20709.0	21652.0	114.55185544255018	113.0	109.0	111.0	116.0	127.0	787.4087345527325	1.048041025689687	823.263987664096	1.095764367580912	112.46353646353646	112.0	108.0
Position_4	83	26	26.0	0.4333333333333333	0.0072222222222222	0.1805967111287627	76113.99999999987	38460.99999999987	1281.888127728592	1288.0	1173.0	1254.0	1320.0	1372.0	2065.477435167797	2.749150466208338	1043.7019159942786	1.3891672501883847	1321.0442557442557	1321.0	1252.0	1293.0	1349.0	1390.0	2056.0	1354.7081507449604	1334.0	688.0	967.0	1218.0	1482.0	1837.0	1545722.0	0.0499668474864791	12392.999999999996	13533.999999999996	114.55185544255018	113.0	109.0	111.0	116.0	127.0	336.3042522273767	0.4476209597146383	367.2671467477864	0.4888325723213036	112.46353646353646	112.0	108.0
Position_4	84	26	26.0	0.4333333333333333	0.0072222222222222	0.1682524952990556	63690.00000000005	35178.000000000044	1281.888127728592	1288.0	1173.0	1254.0	1320.0	1372.0	2608.8518526054586	3.472381815817865	1440.9513341333786	1.9179062257315267	1321.0442557442557	1321.0	1252.0	1293.0	1349.0	1390.0	2173.0	1361.7152777777778	1351.5	881.0	1040.45	1205.75	1470.25	1867.55	1176522.0	0.0790110746954762	20154.0	21018.0	114.55185544255018	113.0	109.0	111.0	116.0	127.0	825.5424750731727	1.0987970343223927	860.9333998753569	1.1459023552341	112.46353646353646	112.0	108.0
Position_4	85	26	26.0	0.4333333333333333	0.0072222222222222	0.1576730243200861	67937.00000000009	31505.00000000008	1281.888127728592	1288.0	1173.0	1254.0	1320.0	1372.0	2035.5738382013265	2.709348778645966	943.9738842241028	1.256429239902281	1321.0442557442557	1321.0	1252.0	1293.0	1349.0	1390.0	2065.0	1349.5371376811595	1338.0	809.0	1024.15	1223.0	1460.0	1738.5499999999995	1489889.0	0.1045428808113069	29349.0	30453.0	114.55185544255018	113.0	109.0	111.0	116.0	127.0	879.374370039458	1.1704472865225186	912.4531565236164	1.2144751513329333	112.46353646353646	112.0	108.0
Position_4	88	26	26.0	0.4333333333333333	0.0072222222222222	0.1779336176740745	66451.00000000015	21142.00000000016	1281.888127728592	1288.0	1173.0	1254.0	1320.0	1372.0	1397.3913030490237	1.85992782435825	444.5929621685543	0.5917532326463457	1321.0442557442557	1321.0	1252.0	1293.0	1349.0	1390.0	2142.0	1336.398397669337	1328.0	769.0	924.0	1212.0	1447.0	1756.4	1834875.0	0.1073926016833539	31920.99999999998	33293.999999999985	114.55185544255018	113.0	109.0	111.0	116.0	127.0	671.2634540432462	0.8934516573315606	700.1361310396242	0.9318811904137396	112.46353646353646	112.0	108.0
Position_4	89	26	26.0	0.4333333333333333	0.0072222222222222	0.1567843043129225	-31760.000000000044	-62912.00000000005	1281.888127728592	1288.0	1173.0	1254.0	1320.0	1372.0	-1300.1085481407338	-1.7304444775753165	-2575.3283684077387	-3.4277620583507	1321.0442557442557	1321.0	1252.0	1293.0	1349.0	1390.0	1985.0	1254.3559322033898	1264.0	482.0	918.45	1146.75	1375.0	1547.0	1184112.0	0.107428120997789	25708.99999999999	26652.99999999999	114.55185544255018	113.0	109.0	111.0	116.0	127.0	1052.4083962263874	1.4007555753773215	1091.051421082963	1.452189441461424	112.46353646353646	112.0	108.0
Position_4	91	26	26.0	0.4333333333333333	0.0072222222222222	0.1234430416455399	27846.00000000005	2271.000000000049	1281.888127728592	1288.0	1173.0	1254.0	1320.0	1372.0	1338.9971925664386	1.782205263305929	109.20285227028808	0.1453489963717534	1321.0442557442557	1321.0	1252.0	1293.0	1349.0	1390.0	1845.0	1323.9303225806452	1317.0	768.0	1028.0	1235.0	1426.5	1604.3	1026046.0	0.0770746693296444	16979.999999999996	17754.999999999996	114.55185544255018	113.0	109.0	111.0	116.0	127.0	816.4968875162708	1.0867573572841565	853.7633826767603	1.1363590623427675	112.46353646353646	112.0	108.0
Position_4	94	26	26.0	0.4333333333333333	0.0072222222222222	0.2073762756234797	41437.00000000005	25927.000000000044	1281.888127728592	1288.0	1173.0	1254.0	1320.0	1372.0	4359.913615024986	5.8030450215982565	2727.984175899628	3.630946938122405	1321.0442557442557	1321.0	1252.0	1293.0	1349.0	1390.0	2061.0	1376.163829787234	1363.0	825.0	922.9	1165.5	1555.5	1892.3	646797.0	0.0744647010653248	6312.999999999999	6782.999999999999	114.55185544255018	113.0	109.0	111.0	116.0	127.0	664.2405254157566	0.884104139328372	713.6929326619795	0.9499252933730948	112.46353646353646	112.0	108.0
Position_4	96	26	26.0	0.4333333333333333	0.0072222222222222	0.196288806730114	91068.00000000006	57012.00000000006	1281.888127728592	1288.0	1173.0	1254.0	1320.0	1372.0	3389.825263144938	4.511857425245912	2122.1583641061543	2.824592782625292	1321.0442557442557	1321.0	1252.0	1293.0	1349.0	1390.0	2213.0	1376.2441860465117	1340.0	712.0	972.3	1224.5	1483.25	1950.35	1420284.0	0.123660823828893	23924.999999999985	24956.999999999985	114.55185544255018	113.0	109.0	111.0	116.0	127.0	890.5605637627107	1.185336110368168	928.9747122184316	1.2364653419627325	112.46353646353646	112.0	108.0
Position_4	99	26	26.0	0.4333333333333333	0.0072222222222222	0.190188966071658	42669.00000000005	20328.00000000005	1281.888127728592	1288.0	1173.0	1254.0	1320.0	1372.0	2635.4616913043665	3.507799511126112	1255.564115888238	1.6711558382472451	1321.0442557442557	1321.0	1252.0	1293.0	1349.0	1390.0	2163.0	1351.02658788774	1356.0	721.0	922.2	1206.0	1485.0	1780.7999999999993	914645.0	0.1151664051320064	19009.0	19686.0	114.55185544255018	113.0	109.0	111.0	116.0	127.0	1174.0957437484974	1.5627214349292502	1215.9108217914104	1.6183773038043674	112.46353646353646	112.0	108.0
Position_4	100	26	26.0	0.4333333333333333	0.0072222222222222	0.1752172667216256	10747.999999999978	-3244.000000000022	1281.888127728592	1288.0	1173.0	1254.0	1320.0	1372.0	1415.101598922109	1.883500228165327	-427.11105200068494	-0.5684848102129116	1321.0442557442557	1321.0	1252.0	1293.0	1349.0	1390.0	1921.0	1313.3490566037735	1313.0	727.0	861.15	1180.75	1464.5	1682.55	556860.0	0.0895449709357588	11002.999999999998	11426.999999999998	114.55185544255018	113.0	109.0	111.0	116.0	127.0	1448.6753715053958	1.9281869194736816	1504.499997290935	2.0024894963942343	112.46353646353646	112.0	108.0
Position_4	101	26	26.0	0.4333333333333333	0.0072222222222222	0.1244089378275175	57704.99999999999	41468.99999999999	1281.888127728592	1288.0	1173.0	1254.0	1320.0	1372.0	5831.835234175852	7.762172696688059	4190.977823863415	5.578191483562206	1321.0442557442557	1321.0	1252.0	1293.0	1349.0	1390.0	1920.0	1405.2865853658536	1409.5	880.0	1090.85	1297.75	1525.0	1678.15	691401.0	0.0547598193444288	9674.999999999996	10166.999999999996	114.55185544255018	113.0	109.0	111.0	116.0	127.0	977.7836563668895	1.30143004662433	1027.5066081945392	1.3676112955069315	112.46353646353646	112.0	108.0
[truncated: 1,756 more rows]
[truncated: 138 more columns]
