# Supplementary material for: Real-time assessment of mitochondrial DNA heteroplasmy dynamics at the single-cell level
Source: EMBO J. 2024 Aug 5;43(22):4. doi: 10.1038/s44318-024-00183-5 (PMC11574196; doi:10.1038/s44318-024-00183-5)
Supplement: Supplementary file 15 — Source data Fig. 2 [file 44318_2024_183_MOESM15_ESM.zip › Figure 2/2E/normalised/df_mk_cap_norm.csv]

Position_n	frame_i	Cell_ID	cell_vol_fl	_mKate_3D_concentration_autoBkgr_from_vol_fl_meanProj	exp_pos	exp_pos_cell	time	norm_factor	_mKate_3D_concentration_autoBkgr_from_vol_fl_meanProj_norm
Position_1	0	1	87.29277192968749	820.7465121275657	Position_1	Position_1_1	0.0	829.2104936926848	0.9897927225601947
Position_1	0	2	70.9904759609375	829.2104936926848	Position_1	Position_1_2	0.0	829.2104936926848	1.0
Position_1	0	3	28.526524919921872	914.66083973914	Position_1	Position_1_3	0.0	829.2104936926848	1.103050246826862
Position_1	0	4	64.997783640625	873.3110967003408	Position_1	Position_1_4	0.0	829.2104936926848	1.0531838457702878
Position_1	0	5	34.88860353515625	597.2764956368877	Position_1	Position_1_5	0.0	829.2104936926848	0.7202953896266602
Position_1	1	1	79.93230553515625	879.7742099588429	Position_1	Position_1_1	0.25	829.2104936926848	1.060978143246819
Position_1	1	2	82.370494765625	763.7865520838341	Position_1	Position_1_2	0.25	829.2104936926848	0.9211009241845199
Position_1	1	3	38.10815215625	894.690455212958	Position_1	Position_1_3	0.25	829.2104936926848	1.0789666339467971
Position_1	1	4	63.9680159765625	898.7988774491071	Position_1	Position_1_4	0.25	829.2104936926848	1.0839212531507258
Position_1	1	5	35.831388269531246	696.1972586177058	Position_1	Position_1_5	0.25	829.2104936926848	0.8395905067691107
Position_1	1	7	1.124969502502441	788.127185356403	Position_1	Position_1_7	0.25	829.2104936926848	0.9504549102444091
Position_1	2	1	82.81777315625	873.5737005984536	Position_1	Position_1_1	0.5	829.2104936926848	1.053500537249846
Position_1	2	2	96.51895197656248	729.5399207041451	Position_1	Position_1_2	0.5	829.2104936926848	0.8798006371763563
Position_1	2	3	36.96098093359375	805.2520255178979	Position_1	Position_1_3	0.5	829.2104936926848	0.9711068922100903
Position_1	2	4	70.73082177734375	935.1348603169168	Position_1	Position_1_4	0.5	829.2104936926848	1.127741227866671
Position_1	2	5	46.64859684375	616.7234956851705	Position_1	Position_1_5	0.5	829.2104936926848	0.7437478184082599
Position_1	2	7	22.396737	260.0166180244836	Position_1	Position_1_7	0.5	829.2104936926848	0.31357130668542743
Position_1	3	1	98.17310421875	766.5919793879829	Position_1	Position_1_1	0.75	829.2104936926848	0.9244841752715335
Position_1	3	2	85.26132278125	706.2153761951563	Position_1	Position_1_2	0.75	829.2104936926848	0.8516720200322115
Position_1	3	3	51.77090875	653.2230783171701	Position_1	Position_1_3	0.75	829.2104936926848	0.7877650889440653
Position_1	3	4	85.45999012890624	834.2405653060765	Position_1	Position_1_4	0.75	829.2104936926848	1.0060660973922213
Position_1	3	5	57.83972283203125	489.1094043293986	Position_1	Position_1_5	0.75	829.2104936926848	0.5898495111310884
Position_1	3	7	36.37309747070312	400.1204203007815	Position_1	Position_1_7	0.75	829.2104936926848	0.48253178577003253
Position_1	4	1	86.33971873828125	829.6363768070963	Position_1	Position_1_1	1.0	829.2104936926848	1.00051360072943
Position_1	4	2	70.62168497656249	702.4343196365053	Position_1	Position_1_2	1.0	829.2104936926848	0.8471121928382587
Position_1	4	3	65.424369140625	609.6454148596413	Position_1	Position_1_3	1.0	829.2104936926848	0.7352118907042957
Position_1	4	4	88.13370396875	774.2970463474844	Position_1	Position_1_4	1.0	829.2104936926848	0.9337762271909308
Position_1	4	5	66.2160749765625	505.2276277026652	Position_1	Position_1_5	1.0	829.2104936926848	0.6092875470651105
Position_1	4	7	48.95931162890625	418.0186379463181	Position_1	Position_1_7	1.0	829.2104936926848	0.5041164350016544
Position_1	4	9	2.2736495546875	1129.231277169747	Position_1	Position_1_9	1.0	829.2104936926848	1.3618149863745614
Position_1	5	1	79.16725609375	813.1019160600857	Position_1	Position_1_1	1.25	829.2104936926848	0.9805735965051967
Position_1	5	2	84.77916283203125	708.3956537195211	Position_1	Position_1_2	1.25	829.2104936926848	0.8543013614852549
Position_1	5	3	66.10930382031249	543.1733122074767	Position_1	Position_1_3	1.25	829.2104936926848	0.6550487678811058
Position_1	5	4	81.72644674218749	718.4000780004321	Position_1	Position_1_4	1.25	829.2104936926848	0.8663663610927235
Position_1	5	5	74.303636515625	498.6630254992239	Position_1	Position_1_5	1.25	829.2104936926848	0.6013708573302671
Position_1	5	7	60.563026820312494	404.43188416408617	Position_1	Position_1_7	1.25	829.2104936926848	0.4877312663556009
Position_1	5	9	31.502971070312498	701.2037039521323	Position_1	Position_1_9	1.25	829.2104936926848	0.8456281116625698
Position_1	5	11	9.902411234375	939.5691392518918	Position_1	Position_1_11	1.25	829.2104936926848	1.1330888193029878
Position_1	6	1	90.22815725	614.7911902575867	Position_1	Position_1_1	1.5	829.2104936926848	0.7414175229738897
Position_1	6	2	80.54124843359375	667.599948834493	Position_1	Position_1_2	1.5	829.2104936926848	0.8051031118305088
Position_1	6	3	67.88095840625	479.453482521328	Position_1	Position_1_3	1.5	829.2104936926848	0.5782047937987373
Position_1	6	4	84.81891605859374	622.3645404501402	Position_1	Position_1_4	1.5	829.2104936926848	0.7505507288970656
Position_1	6	5	71.694315	511.1396841410579	Position_1	Position_1_5	1.5	829.2104936926848	0.6164172885280589
Position_1	6	7	70.69359537109375	355.4023039113951	Position_1	Position_1_7	1.5	829.2104936926848	0.4286032396053002
Position_1	6	9	36.49847403125	847.9402120490207	Position_1	Position_1_9	1.5	829.2104936926848	1.0225874111565179
Position_1	6	11	38.5667128515625	778.765581786205	Position_1	Position_1_11	1.5	829.2104936926848	0.9391651308199973
Position_1	6	13	1.8835325123291016	381.855949143514	Position_1	Position_1_13	1.5	829.2104936926848	0.46050544710669605
Position_1	7	1	71.615765203125	693.8137134898866	Position_1	Position_1_1	1.75	829.2104936926848	0.8367160314146026
Position_1	7	2	80.460592953125	658.8466295180539	Position_1	Position_1_2	1.75	829.2104936926848	0.7945469027822387
Position_1	7	3	73.76441514062499	477.0676888108098	Position_1	Position_1_3	1.75	829.2104936926848	0.5753276067290299
Position_1	7	4	79.1150247421875	727.8805246151715	Position_1	Position_1_4	1.75	829.2104936926848	0.8777994612365971
Position_1	7	5	66.91082578125	547.8628002708767	Position_1	Position_1_5	1.75	829.2104936926848	0.6607041329531476
Position_1	7	7	74.92143368359375	363.0171042858421	Position_1	Position_1_7	1.75	829.2104936926848	0.4377864330554173
Position_1	7	9	40.90143502929687	792.6151054327092	Position_1	Position_1_9	1.75	829.2104936926848	0.9558671910952223
Position_1	7	11	44.510147773437495	729.9908363681141	Position_1	Position_1_11	1.75	829.2104936926848	0.8803444263196424
Position_1	7	13	3.943444296386719	531.4063724677313	Position_1	Position_1_13	1.75	829.2104936926848	0.640858233837881
Position_1	7	15	6.403370810546875	1112.1002807554564	Position_1	Position_1_15	1.75	829.2104936926848	1.3411555801748136
Position_1	8	1	77.32384189062499	738.7292141171605	Position_1	Position_1_1	2.0	829.2104936926848	0.8908826163395639
Position_1	8	2	70.90391416796875	708.9782549133627	Position_1	Position_1_2	2.0	829.2104936926848	0.855003958953899
Position_1	8	3	75.1121462265625	410.9436182232461	Position_1	Position_1_3	2.0	829.2104936926848	0.495584198884423
Position_1	8	4	82.27750673828125	743.8728083324821	Position_1	Position_1_4	2.0	829.2104936926848	0.8970856181761855
Position_1	8	5	64.4936569921875	591.6329327269125	Position_1	Position_1_5	2.0	829.2104936926848	0.7134894423395691
Position_1	8	7	75.25478159375	400.1270823298351	Position_1	Position_1_7	2.0	829.2104936926848	0.48253981995327583
Position_1	8	9	46.53045499609375	715.7278573772526	Position_1	Position_1_9	2.0	829.2104936926848	0.863143752788191
Position_1	8	11	47.451917734374994	694.4252434278046	Position_1	Position_1_11	2.0	829.2104936926848	0.8374535159768091
Position_1	8	13	11.490920740234374	364.47823206419946	Position_1	Position_1_13	2.0	829.2104936926848	0.43954850407293494
Position_1	8	15	10.560658974121091	1210.778520445805	Position_1	Position_1_15	2.0	829.2104936926848	1.4601582223759626
Position_1	8	17	9.096241821777344	928.7247335135272	Position_1	Position_1_17	2.0	829.2104936926848	1.1200108302750489
Position_1	9	1	76.63415512499999	715.7184169514418	Position_1	Position_1_1	2.25	829.2104936926848	0.8631323679517923
Position_1	9	2	72.5524252578125	719.8820754867381	Position_1	Position_1_2	2.25	829.2104936926848	0.868153600276958
Position_1	9	3	74.321064296875	368.2882058743927	Position_1	Position_1_3	2.25	829.2104936926848	0.4441432045008401
Position_1	9	4	84.137896390625	740.3300081882014	Position_1	Position_1_4	2.25	829.2104936926848	0.8928131202142944
Position_1	9	5	59.64710644921875	504.1181754858503	Position_1	Position_1_5	2.25	829.2104936926848	0.6079495849610924
Position_1	9	7	73.56578938671875	413.6563018576986	Position_1	Position_1_7	2.25	829.2104936926848	0.49885560422129016
Position_1	9	9	58.235097421875	669.7679187765693	Position_1	Position_1_9	2.25	829.2104936926848	0.8077176107527568
Position_1	9	11	54.966036640625	620.7998037952904	Position_1	Position_1_11	2.25	829.2104936926848	0.7486637090549967
Position_1	9	13	34.474805513671875	423.8664748933607	Position_1	Position_1_13	2.25	829.2104936926848	0.5111687299153387
Position_1	9	15	17.144374435546876	1054.5427748585848	Position_1	Position_1_15	2.25	829.2104936926848	1.271743161573412
Position_1	9	17	30.7020938125	536.3152135668378	Position_1	Position_1_17	2.25	829.2104936926848	0.6467781313023306
Position_1	10	1	86.16260215234375	714.3487002437116	Position_1	Position_1_1	2.5	829.2104936926848	0.8614805356147093
Position_1	10	2	78.4994372421875	694.249441662262	Position_1	Position_1_2	2.5	829.2104936926848	0.8372415049532153
Position_1	10	3	78.97199423437499	402.1045727395045	Position_1	Position_1_3	2.5	829.2104936926848	0.4849246069581569
Position_1	10	4	79.1673704765625	736.7465328604437	Position_1	Position_1_4	2.5	829.2104936926848	0.8884915693475179
Position_1	10	5	62.33577844140625	539.4983179789568	Position_1	Position_1_5	2.5	829.2104936926848	0.6506168482943744
Position_1	10	7	72.351974578125	412.0952459937328	Position_1	Position_1_7	2.5	829.2104936926848	0.4969730232893798
Position_1	10	9	62.953638	649.3387736422486	Position_1	Position_1_9	2.5	829.2104936926848	0.7830807479902698
Position_1	10	11	53.71196428125	611.7409773315569	Position_1	Position_1_11	2.5	829.2104936926848	0.7377390686498901
Position_1	10	13	32.45450349023437	405.8766085725951	Position_1	Position_1_13	2.5	829.2104936926848	0.4894735554601143
Position_1	10	15	27.58866124609375	887.8492221886829	Position_1	Position_1_15	2.5	829.2104936926848	1.0707163367347956
Position_1	10	17	40.71049891992188	571.7993813101311	Position_1	Position_1_17	2.5	829.2104936926848	0.6895708455928522
Position_1	10	19	9.16300433984375	841.1620406045618	Position_1	Position_1_19	2.5	829.2104936926848	1.014413164091368
Position_1	11	1	81.91954052734374	644.6970451043641	Position_1	Position_1_1	2.75	829.2104936926848	0.77748297930163
Position_1	11	2	81.29744360546874	637.9788258871982	Position_1	Position_1_2	2.75	829.2104936926848	0.7693810326086402
Position_1	11	3	84.39104115234375	387.5112303857145	Position_1	Position_1_3	2.75	829.2104936926848	0.4673255263088008
Position_1	11	4	77.71495832031249	690.0124103942279	Position_1	Position_1_4	2.75	829.2104936926848	0.8321317875771537
Position_1	11	5	70.809262390625	466.096542552349	Position_1	Position_1_5	2.75	829.2104936926848	0.5620967728914075
Position_1	11	7	68.69460494531249	332.29267864465595	Position_1	Position_1_7	2.75	829.2104936926848	0.40073380784759766
Position_1	11	9	58.25694973828125	708.1117146839078	Position_1	Position_1_9	2.75	829.2104936926848	0.8539589405465754
Position_1	11	11	49.53938846484375	632.5788912556033	Position_1	Position_1_11	2.75	829.2104936926848	0.7628688928411517
Position_1	11	13	46.6134189296875	400.5427427417383	Position_1	Position_1_13	2.75	829.2104936926848	0.4830410924468886
Position_1	11	15	22.643421732421874	961.0696218560076	Position_1	Position_1_15	2.75	829.2104936926848	1.159017679064963
Position_1	11	17	44.22738826171875	602.5753357993482	Position_1	Position_1_17	2.75	829.2104936926848	0.7266856128604056
Position_1	11	19	23.3776736015625	630.760551158039	Position_1	Position_1_19	2.75	829.2104936926848	0.7606760357663855
Position_1	11	22	24.148928310546875	596.0138293925514	Position_1	Position_1_22	2.75	829.2104936926848	0.7187726565523195
Position_1	12	1	85.81485760546875	566.7311435106674	Position_1	Position_1_1	3.0	829.2104936926848	0.6834587210623321
Position_1	12	2	82.04378105859375	652.267888181617	Position_1	Position_1_2	3.0	829.2104936926848	0.7866131617279739
Position_1	12	3	88.726352515625	380.0943011428542	Position_1	Position_1_3	3.0	829.2104936926848	0.45838095879635793
Position_1	12	4	77.1919377109375	574.2426745121596	Position_1	Position_1_4	3.0	829.2104936926848	0.6925173751177596
Position_1	12	5	72.8724475703125	424.1756015658656	Position_1	Position_1_5	3.0	829.2104936926848	0.5115415262979897
Position_1	12	7	62.351932414062496	307.86764922803667	Position_1	Position_1_7	3.0	829.2104936926848	0.3712780428730754
Position_1	12	9	67.56559979296874	586.3916679983024	Position_1	Position_1_9	3.0	829.2104936926848	0.7071686531449348
Position_1	12	11	47.42136192578125	616.2583345781477	Position_1	Position_1_11	3.0	829.2104936926848	0.7431868497391934
Position_1	12	13	40.538267	398.10943735376463	Position_1	Position_1_13	3.0	829.2104936926848	0.48010660789021403
Position_1	12	15	23.80106678125	935.6963548422004	Position_1	Position_1_15	3.0	829.2104936926848	1.1284183714020635
Position_1	12	17	49.5898884765625	533.0128465915018	Position_1	Position_1_17	3.0	829.2104936926848	0.6427955876653951
Position_1	12	19	38.734595625	584.2801964931361	Position_1	Position_1_19	3.0	829.2104936926848	0.704622289439667
Position_1	12	22	36.780916390625	496.98779857823007	Position_1	Position_1_22	3.0	829.2104936926848	0.5993505899388915
Position_1	12	24	3.735080080810546	521.2102184270822	Position_1	Position_1_24	3.0	829.2104936926848	0.6285620145808826
Position_1	12	25	1.0824661329345702	866.4958213607987	Position_1	Position_1_25	3.0	829.2104936926848	1.0449648526540865
Position_1	12	26	25.97164702343749	777.0084992291544	Position_1	Position_1_26	3.0	829.2104936926848	0.9370461482812865
Position_1	13	1	87.366070515625	514.6538633237972	Position_1	Position_1_1	3.25	829.2104936926848	0.6206552705717855
Position_1	13	2	82.99741656249999	609.2214868607779	Position_1	Position_1_2	3.25	829.2104936926848	0.7347006477785393
Position_1	13	3	86.47233001171874	375.461144571912	Position_1	Position_1_3	3.25	829.2104936926848	0.45279352761189523
Position_1	13	4	76.7763953515625	558.4708784001062	Position_1	Position_1_4	3.25	829.2104936926848	0.6734971188233444
Position_1	13	5	73.9098996796875	431.2309749217193	Position_1	Position_1_5	3.25	829.2104936926848	0.5200500695563297
Position_1	13	7	63.61015894921875	312.0540783376442	Position_1	Position_1_7	3.25	829.2104936926848	0.3763267357459361
Position_1	13	9	72.1223042890625	510.3394505441364	Position_1	Position_1_9	3.25	829.2104936926848	0.6154522336921537
Position_1	13	11	43.4765326875	616.5548402707285	Position_1	Position_1_11	3.25	829.2104936926848	0.7435444256440283
Position_1	13	13	55.1604978203125	352.30439321977155	Position_1	Position_1_13	3.25	829.2104936926848	0.4248672633782897
Position_1	13	15	32.988416462890626	783.9981398304109	Position_1	Position_1_15	3.25	829.2104936926848	0.9454754200457209
Position_1	13	17	46.4434252734375	524.5296236771142	Position_1	Position_1_17	3.25	829.2104936926848	0.6325651058047403
Position_1	13	19	48.36487975	544.378682628887	Position_1	Position_1_19	3.25	829.2104936926848	0.6565024041177174
Position_1	13	22	38.31789124023437	455.77490744050925	Position_1	Position_1_22	3.25	829.2104936926848	0.5496492276777973
Position_1	13	24	9.889374843261718	480.9009264169986	Position_1	Position_1_24	3.25	829.2104936926848	0.5799503625134128
Position_1	13	25	4.678941703369141	438.3571647346516	Position_1	Position_1_25	3.25	829.2104936926848	0.5286440150829927
Position_1	13	26	36.143019042968746	640.0854068143946	Position_1	Position_1_26	3.25	829.2104936926848	0.7719214984411639
Position_1	13	28	5.9519258959960935	1027.006514106418	Position_1	Position_1_28	3.25	829.2104936926848	1.238535356122783
Position_1	13	29	3.231825926269531	1097.2420294271426	Position_1	Position_1_29	3.25	829.2104936926848	1.3232370282011812
Position_1	14	1	84.8557941171875	496.6212491982888	Position_1	Position_1_1	3.5	829.2104936926848	0.5989085437000541
Position_1	14	2	78.23034127734374	562.6637981333823	Position_1	Position_1_2	3.5	829.2104936926848	0.678553639170312
Position_1	14	3	79.2096713203125	368.7163988321611	Position_1	Position_1_3	3.5	829.2104936926848	0.4446595908237646
Position_1	14	4	91.842098734375	457.48290876615687	Position_1	Position_1_4	3.5	829.2104936926848	0.5517090199002057
Position_1	14	5	68.45098515234375	434.11180841658825	Position_1	Position_1_5	3.5	829.2104936926848	0.5235242579762566
Position_1	14	7	73.88633162109375	278.60491631470376	Position_1	Position_1_7	3.5	829.2104936926848	0.3359881699928873
Position_1	14	9	71.8999025078125	446.4169242767149	Position_1	Position_1_9	3.5	829.2104936926848	0.5383638143418892
Position_1	14	11	43.21270873046875	492.3893182255824	Position_1	Position_1_11	3.5	829.2104936926848	0.5938049771088252
Position_1	14	13	63.20486944921875	323.4395159597153	Position_1	Position_1_13	3.5	829.2104936926848	0.39005719105092007
Position_1	14	15	36.37319105664062	763.9614088970922	Position_1	Position_1_15	3.5	829.2104936926848	0.9213117956274022
Position_1	14	17	50.842972984375	486.9362325034392	Position_1	Position_1_17	3.5	829.2104936926848	0.5872287389116225
Position_1	14	19	55.856616019531245	532.7961591118285	Position_1	Position_1_19	3.5	829.2104936926848	0.6425342698440198
Position_1	14	22	51.93971178515625	372.5674816812894	Position_1	Position_1_22	3.5	829.2104936926848	0.44930386737166317
Position_1	14	24	16.080911934570313	475.6363754610057	Position_1	Position_1_24	3.5	829.2104936926848	0.5736014909108014
Position_1	14	25	21.843940464843747	337.6462145826743	Position_1	Position_1_25	3.5	829.2104936926848	0.40718999234928877
Position_1	14	26	38.547493939453126	584.240314957281	Position_1	Position_1_26	3.5	829.2104936926848	0.704574193647153
Position_1	14	28	14.22390177441406	801.5281125861673	Position_1	Position_1_28	3.5	829.2104936926848	0.9666159783105964
Position_1	14	29	26.25925740625	478.3637250719214	Position_1	Position_1_29	3.5	829.2104936926848	0.5768905829226139
Position_1	14	31	6.604290719726563	372.18228335377785	Position_1	Position_1_31	3.5	829.2104936926848	0.44883933112852403
Position_1	15	1	105.560445375	424.94046517662986	Position_1	Position_1_1	3.75	829.2104936926848	0.5124639261187616
Position_1	15	2	88.39265625781249	502.7960248286816	Position_1	Position_1_2	3.75	829.2104936926848	0.606355115683116
Position_1	15	3	81.24190555078124	352.5274278813933	Position_1	Position_1_3	3.75	829.2104936926848	0.425136235687876
Position_1	15	4	97.211935046875	432.4576771234538	Position_1	Position_1_4	3.75	829.2104936926848	0.5215294312034209
Position_1	15	5	78.8295044453125	324.4899372686843	Position_1	Position_1_5	3.75	829.2104936926848	0.39132396386308166
Position_1	15	7	68.9816538125	292.9522882745308	Position_1	Position_1_7	3.75	829.2104936926848	0.35329061860992605
Position_1	15	9	66.051145359375	400.92379997945847	Position_1	Position_1_9	3.75	829.2104936926848	0.48350063467484955
Position_1	15	11	45.002337015625	423.6785259153058	Position_1	Position_1_11	3.75	829.2104936926848	0.5109420697615122
Position_1	15	13	56.69262959765625	307.0147974084404	Position_1	Position_1_13	3.75	829.2104936926848	0.37024953222821094
Position_1	15	15	38.21920226953125	651.8351396224624	Position_1	Position_1_15	3.75	829.2104936926848	0.7860912815028125
Position_1	15	17	53.5518699375	432.0617433661642	Position_1	Position_1_17	3.75	829.2104936926848	0.5210519483926012
Position_1	15	19	54.090446609375	507.9094246984082	Position_1	Position_1_19	3.75	829.2104936926848	0.6125217041532586
Position_1	15	22	61.431909859375	308.7467865694267	Position_1	Position_1_22	3.75	829.2104936926848	0.37233825297422235
Position_1	15	24	35.881506138671874	303.2561028021679	Position_1	Position_1_24	3.75	829.2104936926848	0.3657166727976289
Position_1	15	25	37.402784546875	259.2065734276369	Position_1	Position_1_25	3.75	829.2104936926848	0.3125944201131901
Position_1	15	26	50.37073834375	509.6902891371202	Position_1	Position_1_26	3.75	829.2104936926848	0.6146693668423562
Position_1	15	28	29.279104035156248	534.397044659539	Position_1	Position_1_28	3.75	829.2104936926848	0.6444648840365409
Position_1	15	29	46.6735115	365.3780408289222	Position_1	Position_1_29	3.75	829.2104936926848	0.44063364321621284
Position_1	15	31	20.46534161718749	478.4092885890002	Position_1	Position_1_31	3.75	829.2104936926848	0.5769455309936108
Position_1	15	33	1.4064364396972655	398.7788761914251	Position_1	Position_1_33	3.75	829.2104936926848	0.4809139286401955
Position_1	15	34	1.1496679849853515	493.5172239211187	Position_1	Position_1_34	3.75	829.2104936926848	0.5951651934882797
Position_1	15	35	8.318774046386718	436.87183651978506	Position_1	Position_1_35	3.75	829.2104936926848	0.5268527591520024
Position_1	16	1	110.919488109375	390.6544396730595	Position_1	Position_1_1	4.0	829.2104936926848	0.47111613112055073
Position_1	16	2	95.36516214843748	431.30055769240346	Position_1	Position_1_2	4.0	829.2104936926848	0.5201339840403039
Position_1	16	3	91.1698293515625	287.25355009571825	Position_1	Position_1_3	4.0	829.2104936926848	0.3464181318021016
Position_1	16	4	106.8103271640625	365.8398698700319	Position_1	Position_1_4	4.0	829.2104936926848	0.4411905935257212
Position_1	16	5	73.001169828125	296.11462852730887	Position_1	Position_1_5	4.0	829.2104936926848	0.35710429472332805
Position_1	16	7	70.20833148828125	263.15151179048286	Position_1	Position_1_7	4.0	829.2104936926848	0.31735188325777497
Position_1	16	9	69.89764697265625	362.6554398129915	Position_1	Position_1_9	4.0	829.2104936926848	0.4373502778504343
Position_1	16	11	62.03167613671874	318.038741158538	Position_1	Position_1_11	4.0	829.2104936926848	0.3835440380671387
Position_1	16	13	62.49380349609375	295.5828290920051	Position_1	Position_1_13	4.0	829.2104936926848	0.35646296246891396
Position_1	16	15	41.82325651367187	556.0667855197103	Position_1	Position_1_15	4.0	829.2104936926848	0.6705978635694825
Position_1	16	17	47.12570315234375	401.07321225014175	Position_1	Position_1_17	4.0	829.2104936926848	0.4836808208541367
Position_1	16	19	56.164139410156245	425.9750805546477	Position_1	Position_1_19	4.0	829.2104936926848	0.5137116375091595
Position_1	16	22	55.7690143828125	300.83525592046885	Position_1	Position_1_22	4.0	829.2104936926848	0.362797212781007
Position_1	16	24	41.248865023437496	280.7719388871232	Position_1	Position_1_24	4.0	829.2104936926848	0.3386015264191538
Position_1	16	25	43.7028026875	331.3822556619598	Position_1	Position_1_25	4.0	829.2104936926848	0.39963586831400366
Position_1	16	26	45.40982578515625	506.6430234156915	Position_1	Position_1_26	4.0	829.2104936926848	0.610994466748101
Position_1	16	28	29.571960429687497	520.3722833329651	Position_1	Position_1_28	4.0	829.2104936926848	0.6275514930058533
Position_1	16	29	44.412828796875	365.3105787221954	Position_1	Position_1_29	4.0	829.2104936926848	0.4405522861817325
Position_1	16	31	32.52398844921875	332.0728437164581	Position_1	Position_1_31	4.0	829.2104936926848	0.400468694309033
Position_1	16	33	5.213779487060546	319.68400445366734	Position_1	Position_1_33	4.0	829.2104936926848	0.38552817033227993
Position_1	16	34	3.052295927978516	338.9485990162817	Position_1	Position_1_34	4.0	829.2104936926848	0.4087606242256505
Position_1	16	35	21.976525742187498	307.676779577882	Position_1	Position_1_35	4.0	829.2104936926848	0.37104786048680977
Position_1	16	38	3.850588524169922	498.5632436994167	Position_1	Position_1_38	4.0	829.2104936926848	0.6012505238316366
Position_1	16	39	0.9065188025512696	918.5846817194836	Position_1	Position_1_39	4.0	829.2104936926848	1.1077822684428327
Position_1	16	40	15.652884951171874	567.7365107733033	Position_1	Position_1_40	4.0	829.2104936926848	0.6846711602081016
Position_1	17	1	101.763913453125	365.95814832227	Position_1	Position_1_1	4.25	829.2104936926848	0.44133323336583147
Position_1	17	2	88.30423834375	413.7621598492431	Position_1	Position_1_2	4.25	829.2104936926848	0.4989832654030404
Position_1	17	3	82.64900651562499	297.73872138629133	Position_1	Position_1_3	4.25	829.2104936926848	0.35906289615364756
Position_1	17	4	92.29783105468748	355.96771065595897	Position_1	Position_1_4	4.25	829.2104936926848	0.4292851011457228
Position_1	17	5	77.10146610546875	284.21916459718227	Position_1	Position_1_5	4.25	829.2104936926848	0.34275876482397394
Position_1	17	7	75.35739857421875	268.37065329154353	Position_1	Position_1_7	4.25	829.2104936926848	0.3236459925831629
Position_1	17	9	79.88725950390625	344.4508957513125	Position_1	Position_1_9	4.25	829.2104936926848	0.41539620925126647
Position_1	17	11	61.62597069921875	299.554443100518	Position_1	Position_1_11	4.25	829.2104936926848	0.3612525955460669
Position_1	17	13	54.8338205078125	306.13275558716293	Position_1	Position_1_13	4.25	829.2104936926848	0.36918581942188894
Position_1	17	15	36.63488593359375	525.4645358587289	Position_1	Position_1_15	4.25	829.2104936926848	0.6336925784895726
Position_1	17	17	50.571251414062495	366.0417719274192	Position_1	Position_1_17	4.25	829.2104936926848	0.4414340806245013
Position_1	17	19	61.64733948828125	323.22485522250594	Position_1	Position_1_19	4.25	829.2104936926848	0.3897983174128726
Position_1	17	22	57.00075609765625	296.21996374634347	Position_1	Position_1_22	4.25	829.2104936926848	0.35723132545899267
Position_1	17	24	42.20523271679687	285.98349595632897	Position_1	Position_1_24	4.25	829.2104936926848	0.34488648917450604
Position_1	17	25	45.710636984375	314.4584321371112	Position_1	Position_1_25	4.25	829.2104936926848	0.37922630565943266
Position_1	17	26	53.27431484375	385.983377924426	Position_1	Position_1_26	4.25	829.2104936926848	0.4654829875651284
Position_1	17	28	37.93341161328125	444.7191425252092	Position_1	Position_1_28	4.25	829.2104936926848	0.5363163465825932
Position_1	17	29	50.3772373671875	370.1038504337188	Position_1	Position_1_29	4.25	829.2104936926848	0.44633281084704124
Position_1	17	31	38.081344984375	278.5415824884942	Position_1	Position_1_31	4.25	829.2104936926848	0.3359117915260308
Position_1	17	33	15.42004573828125	211.93192649792047	Position_1	Position_1_33	4.25	829.2104936926848	0.2555827839975032
Position_1	17	34	9.785224093261718	247.5939111532722	Position_1	Position_1_34	4.25	829.2104936926848	0.2985899395106225
Position_1	17	35	34.055987646484375	285.334063254996	Position_1	Position_1_35	4.25	829.2104936926848	0.3441032951528761
Position_1	17	38	22.7130470703125	392.7006598373528	Position_1	Position_1_38	4.25	829.2104936926848	0.47358380390069243
Position_1	17	39	8.326283018066405	410.4729899642504	Position_1	Position_1_39	4.25	829.2104936926848	0.4950166370137334
Position_1	17	40	27.344890675781247	513.1157920672284	Position_1	Position_1_40	4.25	829.2104936926848	0.6188004083042817
Position_1	17	44	2.1319563834228514	434.186493618836	Position_1	Position_1_44	4.25	829.2104936926848	0.5236143258212921
Position_1	17	45	14.483338890625	537.1459388899893	Position_1	Position_1_45	4.25	829.2104936926848	0.6477799581357709
Position_1	17	46	15.01835409765625	591.1369983805503	Position_1	Position_1_46	4.25	829.2104936926848	0.7128913621776144
Position_1	18	1	104.892720109375	322.0079113123013	Position_1	Position_1_1	4.5	829.2104936926848	0.38833072393755935
Position_1	18	2	120.894085296875	323.84624228681963	Position_1	Position_1_2	4.5	829.2104936926848	0.39054768933838513
Position_1	18	3	88.51041856249999	280.6282493397607	Position_1	Position_1_3	4.5	829.2104936926848	0.33842824165195
Position_1	18	4	86.261340515625	337.53408749622724	Position_1	Position_1_4	4.5	829.2104936926848	0.40705477084968167
Position_1	18	5	74.8881846796875	260.43653122371813	Position_1	Position_1_5	4.5	829.2104936926848	0.31407770789769934
Position_1	18	7	69.04435119140625	259.37710327492755	Position_1	Position_1_7	4.5	829.2104936926848	0.31280007338046995
Position_1	18	9	87.0637359453125	322.08095740556297	Position_1	Position_1_9	4.5	829.2104936926848	0.3884188150722197
Position_1	18	11	62.73393461328125	265.4278491534009	Position_1	Position_1_11	4.5	829.2104936926848	0.3200970696492073
Position_1	18	13	54.42311862109375	284.6348147294568	Position_1	Position_1_13	4.5	829.2104936926848	0.34326002492069985
Position_1	18	15	36.4602181796875	457.2850936751357	Position_1	Position_1_15	4.5	829.2104936926848	0.551470461545571
Position_1	18	17	51.4358398984375	324.1384483320125	Position_1	Position_1_17	4.5	829.2104936926848	0.3909000800129069
Position_1	18	19	61.252068882812495	268.74038807403826	Position_1	Position_1_19	4.5	829.2104936926848	0.3240918803104735
Position_1	18	22	58.41459525	271.51563958625815	Position_1	Position_1_22	4.5	829.2104936926848	0.32743874040610615
Position_1	18	24	43.899530726562496	253.27638135745715	Position_1	Position_1_24	4.5	829.2104936926848	0.30544280768753074
Position_1	18	25	46.854257140625	303.9699396266155	Position_1	Position_1_25	4.5	829.2104936926848	0.3665775360282287
Position_1	18	26	49.4977583203125	357.3062244234873	Position_1	Position_1_26	4.5	829.2104936926848	0.4308993037851125
Position_1	18	28	43.211684484375	395.8133571707084	Position_1	Position_1_28	4.5	829.2104936926848	0.47733761232090904
Position_1	18	29	50.820564351562496	330.98524893378027	Position_1	Position_1_29	4.5	829.2104936926848	0.39915709153633466
Position_1	18	31	50.401148574218745	276.7255530644793	Position_1	Position_1_31	4.5	829.2104936926848	0.33372172104594355
Position_1	18	33	27.84909011328125	211.4799365281621	Position_1	Position_1_33	4.5	829.2104936926848	0.25503769927752395
Position_1	18	34	19.00530220703125	218.2799381606997	Position_1	Position_1_34	4.5	829.2104936926848	0.2632382728161624
Position_1	18	35	35.61019530664063	274.48131775650774	Position_1	Position_1_35	4.5	829.2104936926848	0.331015248654383
Position_1	18	38	27.371601662109374	391.3406011036305	Position_1	Position_1_38	4.5	829.2104936926848	0.47194361875582574
Position_1	18	39	17.393218143554687	314.8025009654447	Position_1	Position_1_39	4.5	829.2104936926848	0.3796412411082128
Position_1	18	40	44.7421473125	396.2493685253788	Position_1	Position_1_40	4.5	829.2104936926848	0.4778634273678566
Position_1	18	44	11.864519702148437	310.10024582151794	Position_1	Position_1_44	4.5	829.2104936926848	0.3739704793659362
Position_1	18	45	16.210576550781248	579.242639115423	Position_1	Position_1_45	4.5	829.2104936926848	0.6985471644671408
Position_1	18	46	26.026847128906248	454.96610767663685	Position_1	Position_1_46	4.5	829.2104936926848	0.5486738423323096
Position_1	19	1	107.264312546875	293.81493615674424	Position_1	Position_1_1	4.75	829.2104936926848	0.35433094297723094
Position_1	19	2	92.658958390625	362.80458815838114	Position_1	Position_1_2	4.75	829.2104936926848	0.43753014574468324
Position_1	19	3	86.7300084921875	285.14434459901133	Position_1	Position_1_3	4.75	829.2104936926848	0.3438745008269145
Position_1	19	4	99.6929814375	322.5479009765712	Position_1	Position_1_4	4.75	829.2104936926848	0.388981933332975
Position_1	19	5	91.025862984375	230.2072052577687	Position_1	Position_1_5	4.75	829.2104936926848	0.27762215626649583
Position_1	19	7	69.50330702734375	234.2731965020889	Position_1	Position_1_7	4.75	829.2104936926848	0.28252560511964925
Position_1	19	9	88.275060328125	273.21905509640544	Position_1	Position_1_9	4.75	829.2104936926848	0.3294930022890709
Position_1	19	11	66.3269743125	258.92790889253814	Position_1	Position_1_11	4.75	829.2104936926848	0.3122583600449464
Position_1	19	13	63.7258675625	222.9445259320992	Position_1	Position_1_13	4.75	829.2104936926848	0.2688636089725187
Position_1	19	15	39.105409105468745	435.4835378101278	Position_1	Position_1_15	4.75	829.2104936926848	0.5251785175448143
Position_1	19	17	61.34292523046874	256.76186374138814	Position_1	Position_1_17	4.75	829.2104936926848	0.3096461823558966
Position_1	19	19	64.17780965234374	227.67326444644183	Position_1	Position_1_19	4.75	829.2104936926848	0.27456630876986976
Position_1	19	22	49.616747640625	246.28780766747744	Position_1	Position_1_22	4.75	829.2104936926848	0.2970148225822557
Position_1	19	24	46.175395148437495	239.53800220237343	Position_1	Position_1_24	4.75	829.2104936926848	0.2888747839353189
Position_1	19	25	61.354254328125	222.2316494947095	Position_1	Position_1_25	4.75	829.2104936926848	0.2680039039364487
Position_1	19	26	52.111457578125	315.7837670589379	Position_1	Position_1_26	4.75	829.2104936926848	0.38082461505361875
Position_1	19	28	53.75547134375	330.1599691762032	Position_1	Position_1_28	4.75	829.2104936926848	0.39816183187204623
Position_1	19	29	49.6691245703125	314.62201388063784	Position_1	Position_1_29	4.75	829.2104936926848	0.37942357974697855
Position_1	19	31	54.205474125	245.9890370150391	Position_1	Position_1_31	4.75	829.2104936926848	0.29665451521191855
Position_1	19	33	33.443579468749995	196.3406261422749	Position_1	Position_1_33	4.75	829.2104936926848	0.23678019952198176
Position_1	19	34	26.093186560546872	192.49871035297167	Position_1	Position_1_34	4.75	829.2104936926848	0.23214697814028623
Position_1	19	35	40.82557062890625	262.9631106740191	Position_1	Position_1_35	4.75	829.2104936926848	0.317124677840216
Position_1	19	38	29.64116203125	370.0050942948287	Position_1	Position_1_38	4.75	829.2104936926848	0.4462137142610221
Position_1	19	39	33.0467438984375	237.8578838382999	Position_1	Position_1_39	4.75	829.2104936926848	0.28684861762790576
Position_1	19	40	42.319243785156246	371.7367712779643	Position_1	Position_1_40	4.75	829.2104936926848	0.44830205853103244
Position_1	19	44	26.191311416015623	166.4474191930088	Position_1	Position_1_44	4.75	829.2104936926848	0.20072999613376358
Position_1	19	45	36.315024796875	376.41248072629344	Position_1	Position_1_45	4.75	829.2104936926848	0.453940807056159
Position_1	19	46	22.9323709140625	442.31507380308807	Position_1	Position_1_46	4.75	829.2104936926848	0.5334171204627992
Position_1	19	49	2.3654359125976563	551.0511544761098	Position_1	Position_1_49	4.75	829.2104936926848	0.6645491810193321
Position_1	20	1	104.59659340625	275.5024624530187	Position_1	Position_1_1	5.0	829.2104936926848	0.33224671485539975
Position_1	20	2	87.8667136875	320.53852345991845	Position_1	Position_1_2	5.0	829.2104936926848	0.3865586915482449
Position_1	20	3	92.52392428125	255.5658178643017	Position_1	Position_1_3	5.0	829.2104936926848	0.3082037912065032
Position_1	20	4	95.9086156875	339.4391903561372	Position_1	Position_1_4	5.0	829.2104936926848	0.40935226090124394
Position_1	20	5	100.045259703125	213.8394073952391	Position_1	Position_1_5	5.0	829.2104936926848	0.2578831418822957
Position_1	20	7	71.93822594921875	238.88882257631977	Position_1	Position_1_7	5.0	829.2104936926848	0.28809189511397426
Position_1	20	9	87.24742434375	246.35684275692523	Position_1	Position_1_9	5.0	829.2104936926848	0.29709807658105686
Position_1	20	11	63.983478453125	251.6602039679954	Position_1	Position_1_11	5.0	829.2104936926848	0.3034937520475514
Position_1	20	13	60.122237054687496	205.01011390270108	Position_1	Position_1_13	5.0	829.2104936926848	0.24723531052982578
Position_1	20	15	42.456082023437496	398.263652222548	Position_1	Position_1_15	5.0	829.2104936926848	0.48029258584147777
Position_1	20	17	59.81178650390625	251.8320332822721	Position_1	Position_1_17	5.0	829.2104936926848	0.3037009724283639
Position_1	20	19	61.7480119609375	245.77155247532843	Position_1	Position_1_19	5.0	829.2104936926848	0.2963922361629136
Position_1	20	22	55.3991003671875	232.0890361811589	Position_1	Position_1_22	5.0	829.2104936926848	0.2798915811443817
Position_1	20	24	52.74962528515625	216.50616446810733	Position_1	Position_1_24	5.0	829.2104936926848	0.261099161328688
Position_1	20	25	61.25834433984375	213.6268734073002	Position_1	Position_1_25	5.0	829.2104936926848	0.25762683303242523
Position_1	20	26	54.88242800390625	313.40502228152826	Position_1	Position_1_26	5.0	829.2104936926848	0.3779559287604479
Position_1	20	28	56.678243359375	303.93706696927245	Position_1	Position_1_28	5.0	829.2104936926848	0.3665378927077533
Position_1	20	29	59.201289039062495	255.94761224592	Position_1	Position_1_29	5.0	829.2104936926848	0.3086642224052427
Position_1	20	31	49.82390011328125	253.4096510740952	Position_1	Position_1_31	5.0	829.2104936926848	0.30560352648891076
Position_1	20	33	38.54737695703125	181.3352957269117	Position_1	Position_1_33	5.0	829.2104936926848	0.21868427511014676
Position_1	20	34	22.129068220703125	276.40007837084926	Position_1	Position_1_34	5.0	829.2104936926848	0.33332920949898925
Position_1	20	35	45.327017828125	229.6034152235912	Position_1	Position_1_35	5.0	829.2104936926848	0.27689400576819634
Position_1	20	38	37.68023045703125	314.7804526706838	Position_1	Position_1_38	5.0	829.2104936926848	0.3796146516053922
Position_1	20	39	43.8028668515625	202.7177599518763	Position_1	Position_1_39	5.0	829.2104936926848	0.24447080867141785
Position_1	20	40	45.71576861328125	346.87833114989047	Position_1	Position_1_40	5.0	829.2104936926848	0.4183236147979184
Position_1	20	44	28.84291817773437	141.55492581222117	Position_1	Position_1_44	5.0	829.2104936926848	0.17071048532181635
Position_1	20	45	38.35511764648437	386.7268122514009	Position_1	Position_1_45	5.0	829.2104936926848	0.46637954438951706
Position_1	20	46	30.3376389765625	415.11690070529113	Position_1	Position_1_46	5.0	829.2104936926848	0.5006170373660735
Position_1	20	49	21.09211263671875	276.792702452167	Position_1	Position_1_49	5.0	829.2104936926848	0.3338027009517678
Position_1	20	53	5.548086978027343	323.2431213647974	Position_1	Position_1_53	5.0	829.2104936926848	0.3898203457668676
Position_1	20	54	1.0576031439208984	374.3415138092397	Position_1	Position_1_54	5.0	829.2104936926848	0.45144329052349774
Position_1	20	55	11.635332940429686	537.8772558054396	Position_1	Position_1_55	5.0	829.2104936926848	0.6486619017689171
Position_1	21	1	106.142404328125	264.3290774042655	Position_1	Position_1_1	5.25	829.2104936926848	0.3187719878304253
Position_1	21	2	100.0719732890625	285.81809683877856	Position_1	Position_1_2	5.25	829.2104936926848	0.344687023394938
Position_1	21	3	81.61124765234375	238.14469541108127	Position_1	Position_1_3	5.25	829.2104936926848	0.2871945027499139
Position_1	21	4	100.025481875	334.1348561736191	Position_1	Position_1_4	5.25	829.2104936926848	0.4029554120638678
Position_1	21	5	100.8797655078125	192.8335172279272	Position_1	Position_1_5	5.25	829.2104936926848	0.23255074398442618
Position_1	21	7	79.7098569609375	216.898549817057	Position_1	Position_1_7	5.25	829.2104936926848	0.26157236487825025
Position_1	21	9	78.69175634375	223.95944281349992	Position_1	Position_1_9	5.25	829.2104936926848	0.27008756463772143
Position_1	21	11	68.3849602734375	218.91404939871688	Position_1	Position_1_11	5.25	829.2104936926848	0.2640029896677224
Position_1	21	13	64.49530514453124	210.31726511067453	Position_1	Position_1_13	5.25	829.2104936926848	0.2536355566052696
Position_1	21	15	45.760117949218746	380.6288057855937	Position_1	Position_1_15	5.25	829.2104936926848	0.45902555344006446
Position_1	21	17	68.63365970312499	218.22833852363573	Position_1	Position_1_17	5.25	829.2104936926848	0.26317604538723277
Position_1	21	19	69.06918266015624	216.6151095930001	Position_1	Position_1_19	5.25	829.2104936926848	0.2612305454895512
Position_1	21	22	53.6085310234375	215.67196343810173	Position_1	Position_1_22	5.25	829.2104936926848	0.26009314290954005
Position_1	21	24	52.00054264453125	227.00404136214948	Position_1	Position_1_24	5.25	829.2104936926848	0.2737592482112025
Position_1	21	25	51.429278484375	226.6524394681699	Position_1	Position_1_25	5.25	829.2104936926848	0.27333522813830907
Position_1	21	26	56.898399078125	270.3674697306292	Position_1	Position_1_26	5.25	829.2104936926848	0.3260540861303072
Position_1	21	28	49.678581949218746	310.8027139546988	Position_1	Position_1_28	5.25	829.2104936926848	0.374817632336773
Position_1	21	29	54.92414653515625	240.11297092360928	Position_1	Position_1_29	5.25	829.2104936926848	0.28956817689839554
Position_1	21	31	50.05433988671875	247.1865962624527	Position_1	Position_1_31	5.25	829.2104936926848	0.29809873143508836
Position_1	21	33	49.530731765625	149.97615231245115	Position_1	Position_1_33	5.25	829.2104936926848	0.18086620158962202
Position_1	21	34	35.05819945117187	212.99548214500547	Position_1	Position_1_34	5.25	829.2104936926848	0.25686539638021527
Position_1	21	35	59.858054351562494	198.63022907139867	Position_1	Position_1_35	5.25	829.2104936926848	0.2395413837406324
Position_1	21	38	45.98584723046875	255.13232651072323	Position_1	Position_1_38	5.25	829.2104936926848	0.307681015196219
Position_1	21	39	45.71892973828125	201.736797623846	Position_1	Position_1_39	5.25	829.2104936926848	0.2432878010569558
Position_1	21	40	53.1582994765625	317.5018258493878	Position_1	Position_1_40	5.25	829.2104936926848	0.3828965362407216
Position_1	21	44	30.719638576171874	168.195493221479	Position_1	Position_1_44	5.25	829.2104936926848	0.20283811468962698
Position_1	21	45	46.2385760546875	349.65341863803377	Position_1	Position_1_45	5.25	829.2104936926848	0.4216702770860247
Position_1	21	46	28.278732753906247	373.893631912398	Position_1	Position_1_46	5.25	829.2104936926848	0.4509031600014548
Position_1	21	49	30.7674271953125	247.1785362737863	Position_1	Position_1_49	5.25	829.2104936926848	0.2980890113595132
Position_1	21	53	17.718164116210936	264.3668501642118	Position_1	Position_1_53	5.25	829.2104936926848	0.31881754051003275
Position_1	21	54	2.9812352807617186	237.2778012341976	Position_1	Position_1_54	5.25	829.2104936926848	0.2861490574938811
Position_1	21	55	27.819509158203125	347.19382897213427	Position_1	Position_1_55	5.25	829.2104936926848	0.4187040945731306
Position_1	21	58	8.321294367675781	402.7132186445205	Position_1	Position_1_58	5.25	829.2104936926848	0.48565861347356604
Position_1	21	59	22.1903176171875	263.2272029117343	Position_1	Position_1_59	5.25	829.2104936926848	0.3174431642073374
Position_1	22	1	111.584738546875	244.06862164123564	Position_1	Position_1_1	5.5	829.2104936926848	0.294338558782989
Position_1	22	2	98.325462125	275.61818809286086	Position_1	Position_1_2	5.5	829.2104936926848	0.3323862760895163
Position_1	22	3	79.67677953124999	222.2873836184158	Position_1	Position_1_3	5.5	829.2104936926848	0.26807111741738054
Position_1	22	4	101.482822890625	281.7319381405737	Position_1	Position_1_4	5.5	829.2104936926848	0.3397592532698782
Position_1	22	5	92.645523609375	195.23056690250976	Position_1	Position_1_5	5.5	829.2104936926848	0.23544150536867725
Position_1	22	7	87.117464671875	199.30343002067391	Position_1	Position_1_7	5.5	829.2104936926848	0.24035324147084192
Position_1	22	9	80.80254557031249	212.39606668342824	Position_1	Position_1_9	5.5	829.2104936926848	0.2561425214695181
Position_1	22	11	61.66650380859375	199.37504391239025	Position_1	Position_1_11	5.5	829.2104936926848	0.24043960541855008
Position_1	22	13	64.90208682031249	205.3826395700752	Position_1	Position_1_13	5.5	829.2104936926848	0.24768456397054767
Position_1	22	15	46.8908908359375	364.37983867434497	Position_1	Position_1_15	5.5	829.2104936926848	0.43942984495006693
Position_1	22	17	77.2445953984375	210.75661591385423	Position_1	Position_1_17	5.5	829.2104936926848	0.2541653989149384
Position_1	22	19	70.064110359375	219.52683480971885	Position_1	Position_1_19	5.5	829.2104936926848	0.2647419882882935
Position_1	22	22	53.664911351562495	213.2589716686568	Position_1	Position_1_22	5.5	829.2104936926848	0.2571831558944225
Position_1	22	24	53.16997172265625	201.28529293110336	Position_1	Position_1_24	5.5	829.2104936926848	0.2427433015647557
Position_1	22	25	51.4878320859375	201.3207977230505	Position_1	Position_1_25	5.5	829.2104936926848	0.24278611915114326
Position_1	22	26	75.026307125	227.6503077288029	Position_1	Position_1_26	5.5	829.2104936926848	0.2745386237395746
Position_1	22	28	48.97536681640625	274.85829283827485	Position_1	Position_1_28	5.5	829.2104936926848	0.3314698679393951
Position_1	22	29	61.261011539062494	195.72457935403528	Position_1	Position_1_29	5.5	829.2104936926848	0.2360372677900204
Position_1	22	31	62.066692875	212.4089942422898	Position_1	Position_1_31	5.5	829.2104936926848	0.2561581116712339
Position_1	22	33	54.12635761328125	142.0626414264125	Position_1	Position_1_33	5.5	829.2104936926848	0.1713227732970087
Position_1	22	34	33.83044033789062	223.51524166092287	Position_1	Position_1_34	5.5	829.2104936926848	0.26955187296961564
Position_1	22	35	48.436951320312495	226.4544238597051	Position_1	Position_1_35	5.5	829.2104936926848	0.27309642796637323
Position_1	22	38	43.6772329296875	240.44672509254505	Position_1	Position_1_38	5.5	829.2104936926848	0.28997067321443887
Position_1	22	39	55.1672360078125	178.14317659987472	Position_1	Position_1_39	5.5	829.2104936926848	0.21483468667474037
Position_1	22	40	56.70287205859375	294.664674411339	Position_1	Position_1_40	5.5	829.2104936926848	0.35535569876729656
Position_1	22	44	39.021782271484376	163.66316963680887	Position_1	Position_1_44	5.5	829.2104936926848	0.1973722846993593
Position_1	22	45	56.7623355234375	288.0791896291126	Position_1	Position_1_45	5.5	829.2104936926848	0.3474138253439399
Position_1	22	46	30.77495826367188	348.42799951137147	Position_1	Position_1_46	5.5	829.2104936926848	0.42019246278436867
Position_1	22	49	35.875261876953125	225.3668632671152	Position_1	Position_1_49	5.5	829.2104936926848	0.2717848664257725
Position_1	22	53	24.28138360742188	235.6930096521808	Position_1	Position_1_53	5.5	829.2104936926848	0.28423785208334734
Position_1	22	54	9.617962626464845	193.30398218378764	Position_1	Position_1_54	5.5	829.2104936926848	0.23311810891702048
Position_1	22	55	26.850104423828125	353.1989455881792	Position_1	Position_1_55	5.5	829.2104936926848	0.42594606348418795
Position_1	22	58	17.827068251953126	266.9162010310937	Position_1	Position_1_58	5.5	829.2104936926848	0.3218919720159933
Position_1	22	59	30.079430175781248	210.0597037095328	Position_1	Position_1_59	5.5	829.2104936926848	0.2533249462076675
Position_1	22	62	15.412826623046874	314.2867779881668	Position_1	Position_1_62	5.5	829.2104936926848	0.37901929652212674
Position_1	22	63	3.0517110158691403	260.21311781026446	Position_1	Position_1_63	5.5	829.2104936926848	0.313808278826127
Position_1	22	64	4.763555089111328	386.42607681174417	Position_1	Position_1_64	5.5	829.2104936926848	0.46601686755179705
Position_1	23	1	119.379365703125	232.0014879712628	Position_1	Position_1_1	5.75	829.2104936926848	0.279786000944225
Position_1	23	2	106.10895255468748	242.83530634910304	Position_1	Position_1_2	5.75	829.2104936926848	0.29285122197102903
Position_1	23	3	88.4927100234375	208.68278027663305	Position_1	Position_1_3	5.75	829.2104936926848	0.2516644228021231
Position_1	23	4	106.1668926484375	262.12413368881187	Position_1	Position_1_4	5.75	829.2104936926848	0.31611289977953194
Position_1	23	5	84.63707858203125	200.63760749873268	Position_1	Position_1_5	5.75	829.2104936926848	0.24196221469079882
Position_1	23	7	74.9765506015625	202.7961043680704	Position_1	Position_1_7	5.75	829.2104936926848	0.24456528940554992
Position_1	23	9	81.730221375	211.9819699721617	Position_1	Position_1_9	5.75	829.2104936926848	0.25564313474634426
Position_1	23	11	67.1589428984375	184.5962008817472	Position_1	Position_1_11	5.75	829.2104936926848	0.2226168171843719
Position_1	23	13	54.61266133984375	216.21534179804613	Position_1	Position_1_13	5.75	829.2104936926848	0.2607484389581038
Position_1	23	15	61.95527881640625	304.3570163795381	Position_1	Position_1_15	5.75	829.2104936926848	0.36704433758931226
Position_1	23	17	64.32587300390625	238.4999001067994	Position_1	Position_1_17	5.75	829.2104936926848	0.28762286768067635
Position_1	23	19	70.866266625	200.73020179366705	Position_1	Position_1_19	5.75	829.2104936926848	0.24207388030000018
Position_1	23	22	53.319028125	211.0048105564836	Position_1	Position_1_22	5.75	829.2104936926848	0.254464713316429
Position_1	23	24	55.66047549218749	188.60010331828465	Position_1	Position_1_24	5.75	829.2104936926848	0.22744538902106812
Position_1	23	25	50.477166351562495	197.8659859024583	Position_1	Position_1_25	5.75	829.2104936926848	0.2386197321518579
Position_1	23	26	68.15177531249999	239.49975269887943	Position_1	Position_1_26	5.75	829.2104936926848	0.288828656319008
Position_1	23	28	56.1288627109375	254.6164779239047	Position_1	Position_1_28	5.75	829.2104936926848	0.30705891912924654
Position_1	23	29	56.606036609375	211.44135607747023	Position_1	Position_1_29	5.75	829.2104936926848	0.2549911725500098
Position_1	23	31	57.46373612890625	201.12560285850932	Position_1	Position_1_31	5.75	829.2104936926848	0.242550720701623
Position_1	23	33	55.01477931640625	127.25411661824852	Position_1	Position_1_33	5.75	829.2104936926848	0.1534641898362304
Position_1	23	34	35.28555088867187	214.3518697890599	Position_1	Position_1_34	5.75	829.2104936926848	0.2585011543142642
Position_1	23	35	63.90121121484375	190.9673914946535	Position_1	Position_1_35	5.75	829.2104936926848	0.23030025903824156
Position_1	23	38	49.80580683203125	218.65972066774845	Position_1	Position_1_38	5.75	829.2104936926848	0.26369627776175525
Position_1	23	39	60.94353164453125	170.15439118779813	Position_1	Position_1_39	5.75	829.2104936926848	0.20520047983239748
Position_1	23	40	52.403024566406245	309.1070218020762	Position_1	Position_1_40	5.75	829.2104936926848	0.3727726845635348
Position_1	23	44	49.152395015625	119.66088418986224	Position_1	Position_1_44	5.75	829.2104936926848	0.1443070066045377
Position_1	23	45	63.0731784375	264.76200131453044	Position_1	Position_1_45	5.75	829.2104936926848	0.3192940795231353
Position_1	23	46	35.86998726953125	336.59523143801886	Position_1	Position_1_46	5.75	829.2104936926848	0.4059225419821629
Position_1	23	49	33.82458601757812	215.1393662650677	Position_1	Position_1_49	5.75	829.2104936926848	0.2594508486102214
Position_1	23	53	32.5308358203125	202.3808759167576	Position_1	Position_1_53	5.75	829.2104936926848	0.24406453784189847
Position_1	23	54	33.744575240234376	114.40004578211872	Position_1	Position_1_54	5.75	829.2104936926848	0.13796261221040063
Position_1	23	55	35.205927453125	351.1245850042055	Position_1	Position_1_55	5.75	829.2104936926848	0.4234444543032235
Position_1	23	58	37.027458144531245	181.96663347675897	Position_1	Position_1_58	5.75	829.2104936926848	0.2194456472281427
Position_1	23	59	37.42274694726562	213.70501162563352	Position_1	Position_1_59	5.75	829.2104936926848	0.2577210650988639
Position_1	23	62	35.259502802734374	224.4973989268168	Position_1	Position_1_62	5.75	829.2104936926848	0.27073632163900013
Position_1	23	63	11.465044228515625	199.33883601986463	Position_1	Position_1_63	5.75	829.2104936926848	0.24039593991648392
Position_1	23	64	15.620445725585936	277.54527806333283	Position_1	Position_1_64	5.75	829.2104936926848	0.3347102818578106
Position_1	23	66	3.604606011230469	211.88498892315607	Position_1	Position_1_66	5.75	829.2104936926848	0.25552617885909573
Position_1	23	67	1.5263403350830078	208.1854861973646	Position_1	Position_1_67	5.75	829.2104936926848	0.25106470284796056
Position_1	23	68	3.930215534179687	437.3927088979404	Position_1	Position_1_68	5.75	829.2104936926848	0.5274809137425645
Position_1	23	69	20.164455029296874	361.98066580713294	Position_1	Position_1_69	5.75	829.2104936926848	0.43653652306682844
Position_1	23	70	16.251966231445312	341.7344746945889	Position_1	Position_1_70	5.75	829.2104936926848	0.4121202967086904
Position_1	24	1	122.7626949140625	218.9415698447513	Position_1	Position_1_1	6.0	829.2104936926848	0.26403617840115473
Position_1	24	2	112.006208015625	237.4957644873496	Position_1	Position_1_2	6.0	829.2104936926848	0.28641191385521503
Position_1	24	3	92.09068378125	206.25373641665635	Position_1	Position_1_3	6.0	829.2104936926848	0.24873507750505677
Position_1	24	4	106.82269090625	231.2389925680677	Position_1	Position_1_4	6.0	829.2104936926848	0.2788664571022271
Position_1	24	5	98.25687403125	184.799865880957	Position_1	Position_1_5	6.0	829.2104936926848	0.22286243033176809
Position_1	24	7	85.5712378125	178.202400594145	Position_1	Position_1_7	6.0	829.2104936926848	0.2149061088223383
Position_1	24	9	80.3007793671875	203.5679702673745	Position_1	Position_1_9	6.0	829.2104936926848	0.24549613375107526
Position_1	24	11	71.2028536484375	179.07655734864872	Position_1	Position_1_11	6.0	829.2104936926848	0.21596031250301156
Position_1	24	13	56.2586560078125	190.1946473198604	Position_1	Position_1_13	6.0	829.2104936926848	0.22936835552198012
Position_1	24	15	53.52963287890625	290.62318466007446	Position_1	Position_1_15	6.0	829.2104936926848	0.3504817978916977
Position_1	24	17	69.8734758046875	214.54015982501053	Position_1	Position_1_17	6.0	829.2104936926848	0.25872822577245586
Position_1	24	19	68.21124917578125	187.65233234498012	Position_1	Position_1_19	6.0	829.2104936926848	0.22630240906541915
Position_1	24	22	55.3578809609375	209.57742065576028	Position_1	Position_1_22	6.0	829.2104936926848	0.25274332904599267
Position_1	24	24	53.872079421875	174.96915808905828	Position_1	Position_1_24	6.0	829.2104936926848	0.21100692697444795
Position_1	24	25	55.369589601562495	178.83204867709048	Position_1	Position_1_25	6.0	829.2104936926848	0.21566544325881112
Position_1	24	26	67.71397509765625	223.6311242858413	Position_1	Position_1_26	6.0	829.2104936926848	0.2696916235224607
Position_1	24	28	50.33193657421874	273.18165841854034	Position_1	Position_1_28	6.0	829.2104936926848	0.3294479031518198
Position_1	24	29	55.74442727734375	238.5837461302554	Position_1	Position_1_29	6.0	829.2104936926848	0.2877239831683526
Position_1	24	31	60.614171535156245	180.4528499355296	Position_1	Position_1_31	6.0	829.2104936926848	0.21762007512944903
Position_1	24	33	47.8929674609375	143.81572639823824	Position_1	Position_1_33	6.0	829.2104936926848	0.17343693488222792
Position_1	24	34	41.86785021289062	197.18277880618868	Position_1	Position_1_34	6.0	829.2104936926848	0.23779580734450634
Position_1	24	35	56.206856191406246	200.5720400218261	Position_1	Position_1_35	6.0	829.2104936926848	0.241883142516236
Position_1	24	38	54.4378688046875	210.86861677894444	Position_1	Position_1_38	6.0	829.2104936926848	0.2543004681958292
Position_1	24	39	51.13789866796875	181.08645825490927	Position_1	Position_1_39	6.0	829.2104936926848	0.21838418547802657
Position_1	24	40	42.017166576171874	292.27169683528484	Position_1	Position_1_40	6.0	829.2104936926848	0.3524698481970781
Position_1	24	44	47.6174296640625	124.67423606333598	Position_1	Position_1_44	6.0	829.2104936926848	0.1503529405520786
Position_1	24	45	53.0556045078125	264.2205490339229	Position_1	Position_1_45	6.0	829.2104936926848	0.31864110626154973
Position_1	24	46	42.9155161875	295.8048784070456	Position_1	Position_1_46	6.0	829.2104936926848	0.3567307464836237
Position_1	24	49	42.92382713867188	177.05118094810686	Position_1	Position_1_49	6.0	829.2104936926848	0.21351777660175644
Position_1	24	53	31.363619009765625	204.13703496661603	Position_1	Position_1_53	6.0	829.2104936926848	0.24618240666195865
Position_1	24	54	34.50532492773437	139.6789242460591	Position_1	Position_1_54	6.0	829.2104936926848	0.16844809045292394
Position_1	24	55	39.31723827539062	330.6910076386315	Position_1	Position_1_55	6.0	829.2104936926848	0.3988022464187356
Position_1	24	58	38.67955149609375	174.0774604358601	Position_1	Position_1_58	6.0	829.2104936926848	0.20993156955919476
Position_1	24	59	45.7993252578125	189.1127881575204	Position_1	Position_1_59	6.0	829.2104936926848	0.2280636697147345
Position_1	24	62	37.12946681640625	243.7724975124997	Position_1	Position_1_62	6.0	829.2104936926848	0.2939814430313332
Position_1	24	63	23.48286419531249	173.79643561762558	Position_1	Position_1_63	6.0	829.2104936926848	0.20959266306877752
Position_1	24	64	22.37545659765625	230.61407554184785	Position_1	Position_1_64	6.0	829.2104936926848	0.2781128281612366
Position_1	24	66	11.799565862304688	204.71293924809012	Position_1	Position_1_66	6.0	829.2104936926848	0.24687692787925467
Position_1	24	67	3.969983708496093	185.82300076836995	Position_1	Position_1_67	6.0	829.2104936926848	0.22409629663615682
Position_1	24	68	13.435481844726562	268.90771791134694	Position_1	Position_1_68	6.0	829.2104936926848	0.324293674473212
Position_1	24	69	29.177256539062498	376.6273352753507	Position_1	Position_1_69	6.0	829.2104936926848	0.4541999144247844
Position_1	24	70	24.34815457421875	309.01139221548266	Position_1	Position_1_70	6.0	829.2104936926848	0.37265735849455606
Position_1	24	72	8.815129162597655	361.0513501286439	Position_1	Position_1_72	6.0	829.2104936926848	0.43541579957676435
Position_1	24	73	3.5787740178222656	365.63465673087	Position_1	Position_1_73	6.0	829.2104936926848	0.4409431133735489
Position_1	24	74	1.5775602761230467	253.5258950201789	Position_1	Position_1_74	6.0	829.2104936926848	0.3057437127829433
Position_1	24	75	12.225106319335936	329.4274592864619	Position_1	Position_1_75	6.0	829.2104936926848	0.3972784495519802
Position_1	24	76	13.288613013671874	406.1837787032965	Position_1	Position_1_76	6.0	829.2104936926848	0.48984399231907577
Position_1	25	1	117.3851221640625	209.61202646229663	Position_1	Position_1_1	6.25	829.2104936926848	0.2527850624861741
Position_1	25	2	105.1608646171875	228.987503071443	Position_1	Position_1_2	6.25	829.2104936926848	0.27615123640283845
Position_1	25	3	81.36700915234374	231.39950589843383	Position_1	Position_1_3	6.25	829.2104936926848	0.2790600307865776
Position_1	25	4	104.39532125	233.2721765490409	Position_1	Position_1_4	6.25	829.2104936926848	0.281318408683205
Position_1	25	5	98.878846171875	182.76960460920137	Position_1	Position_1_5	6.25	829.2104936926848	0.220414003439925
Position_1	25	7	76.79978663671875	176.89347259053065	Position_1	Position_1_7	6.25	829.2104936926848	0.21332758562036414
Position_1	25	9	80.1061622109375	192.83517382357664	Position_1	Position_1_9	6.25	829.2104936926848	0.23255274178312993
Position_1	25	11	74.4858691328125	189.8359434174376	Position_1	Position_1_11	6.25	829.2104936926848	0.22893577066547957
Position_1	25	13	61.06507378125	174.46337796598635	Position_1	Position_1_13	6.25	829.2104936926848	0.2103969731365273
Position_1	25	15	51.52499090234375	288.54236743720804	Position_1	Position_1_15	6.25	829.2104936926848	0.34797240222112436
Position_1	25	17	82.46678429687499	192.01266063270893	Position_1	Position_1_17	6.25	829.2104936926848	0.2315608185053566
Position_1	25	19	67.54806802734375	174.54660153289507	Position_1	Position_1_19	6.25	829.2104936926848	0.2104973379625175
Position_1	25	22	56.270120285156246	190.4918622117759	Position_1	Position_1_22	6.25	829.2104936926848	0.22972678669738883
Position_1	25	24	48.8042865234375	182.79522377417047	Position_1	Position_1_24	6.25	829.2104936926848	0.22044489929226163
Position_1	25	25	45.4569255078125	201.20460754810543	Position_1	Position_1_25	6.25	829.2104936926848	0.24264599770329753
Position_1	25	26	61.09859834375	221.6191437230276	Position_1	Position_1_26	6.25	829.2104936926848	0.26726524255150375
Position_1	25	28	50.000283609375	241.95672281419616	Position_1	Position_1_28	6.25	829.2104936926848	0.29179167974189696
Position_1	25	29	67.99893907812499	209.841509197757	Position_1	Position_1_29	6.25	829.2104936926848	0.25306181095620184
Position_1	25	31	58.31326767578125	189.35329752401205	Position_1	Position_1_31	6.25	829.2104936926848	0.22835371593137196
Position_1	25	33	60.49670038671875	106.75906929279913	Position_1	Position_1_33	6.25	829.2104936926848	0.12874785124507276
Position_1	25	34	43.1892550546875	177.19464603439948	Position_1	Position_1_34	6.25	829.2104936926848	0.21369079067645025
Position_1	25	35	69.32808295703124	143.40234288565802	Position_1	Position_1_35	6.25	829.2104936926848	0.17293840825271153
Position_1	25	38	54.271602988281245	206.1728918482368	Position_1	Position_1_38	6.25	829.2104936926848	0.24863758167132757
Position_1	25	39	51.46824662890625	155.18583554499918	Position_1	Position_1_39	6.25	829.2104936926848	0.1871489045609122
Position_1	25	40	51.419836703125	286.91354475170937	Position_1	Position_1_40	6.25	829.2104936926848	0.34600809677891375
Position_1	25	44	46.02931269921875	127.30914361560384	Position_1	Position_1_44	6.25	829.2104936926848	0.15353055054653722
Position_1	25	45	59.097627015624994	212.09859756652784	Position_1	Position_1_45	6.25	829.2104936926848	0.2557837837073177
Position_1	25	46	32.3817846171875	338.5148291022866	Position_1	Position_1_46	6.25	829.2104936926848	0.40823751228086147
Position_1	25	49	42.83926704492188	181.4612434548685	Position_1	Position_1_49	6.25	829.2104936926848	0.21883616383914237
Position_1	25	53	31.920853078125	189.5118823289384	Position_1	Position_1_53	6.25	829.2104936926848	0.22854496387882633
Position_1	25	54	33.4284081484375	137.16876116183352	Position_1	Position_1_54	6.25	829.2104936926848	0.1654209180964247
Position_1	25	55	43.18429240039063	316.628574705031	Position_1	Position_1_55	6.25	829.2104936926848	0.3818434246954637
Position_1	25	58	38.695393515625	189.31009368003075	Position_1	Position_1_58	6.25	829.2104936926848	0.22830161354686293
Position_1	25	59	51.164451078125	181.911087801355	Position_1	Position_1_59	6.25	829.2104936926848	0.219378661009533
Position_1	25	62	31.66602896875	253.02614802886828	Position_1	Position_1_62	6.25	829.2104936926848	0.30514103469925785
Position_1	25	63	27.490492197265624	163.69642295974882	Position_1	Position_1_63	6.25	829.2104936926848	0.197412387089757
Position_1	25	64	28.01186725390625	216.28588246742325	Position_1	Position_1_64	6.25	829.2104936926848	0.26083350863572324
Position_1	25	66	18.648137975585936	165.45504840579872	Position_1	Position_1_66	6.25	829.2104936926848	0.19953323030077125
Position_1	25	67	8.964236257324218	154.86938032801487	Position_1	Position_1_67	6.25	829.2104936926848	0.1867672701998044
Position_1	25	68	20.40450425878906	204.4973312629889	Position_1	Position_1_68	6.25	829.2104936926848	0.2466169118920702
Position_1	25	69	34.283661435546875	348.8500539926755	Position_1	Position_1_69	6.25	829.2104936926848	0.420701446310885
Position_1	25	70	31.535983509765625	282.9873915783267	Position_1	Position_1_70	6.25	829.2104936926848	0.341273287941777
Position_1	25	72	16.59659124707031	306.93336620836675	Position_1	Position_1_72	6.25	829.2104936926848	0.3701513289364134
Position_1	25	73	8.224304891601562	305.042424597341	Position_1	Position_1_73	6.25	829.2104936926848	0.3678709168752914
Position_1	25	74	6.672899610351562	218.49571927295776	Position_1	Position_1_74	6.25	829.2104936926848	0.2634984975888822
Position_1	25	75	25.684782728515625	225.8906544890088	Position_1	Position_1_75	6.25	829.2104936926848	0.2724165410438312
Position_1	25	76	24.52566630078125	346.1990308696094	Position_1	Position_1_76	6.25	829.2104936926848	0.4175044014794087
Position_1	25	78	2.080565518066406	204.7977986731383	Position_1	Position_1_78	6.25	829.2104936926848	0.2469792654952082
Position_1	25	79	20.385047482421875	337.3691290253819	Position_1	Position_1_79	6.25	829.2104936926848	0.40685583647523743
Position_1	26	1	111.217673703125	196.13446605479703	Position_1	Position_1_1	6.5	829.2104936926848	0.23653157738195094
Position_1	26	2	116.49440240625	206.19384344032545	Position_1	Position_1_2	6.5	829.2104936926848	0.2486628485875666
Position_1	26	3	103.420966859375	195.1745711736501	Position_1	Position_1_3	6.5	829.2104936926848	0.23537397640071844
Position_1	26	4	107.88461053906248	221.35245880020284	Position_1	Position_1_4	6.5	829.2104936926848	0.26694362949323536
Position_1	26	5	104.98757465625	193.00379179483824	Position_1	Position_1_5	6.5	829.2104936926848	0.2327560893921438
Position_1	26	7	79.8058345390625	155.21779561396002	Position_1	Position_1_7	6.5	829.2104936926848	0.18718744733045498
Position_1	26	9	83.880472671875	195.57420959023332	Position_1	Position_1_9	6.5	829.2104936926848	0.2358559269061969
Position_1	26	11	68.91410036328125	203.615113699269	Position_1	Position_1_11	6.5	829.2104936926848	0.2455529871462663
Position_1	26	13	63.975851199218745	159.40538573435555	Position_1	Position_1_13	6.5	829.2104936926848	0.19223754034332452
Position_1	26	15	58.14555127734375	256.55486072132896	Position_1	Position_1_15	6.5	829.2104936926848	0.3093965436674891
Position_1	26	17	89.2483436796875	171.06626658726086	Position_1	Position_1_17	6.5	829.2104936926848	0.20630017093182135
Position_1	26	19	70.286345765625	169.0438741842671	Position_1	Position_1_19	6.5	829.2104936926848	0.20386123363136882
Position_1	26	22	55.41149010546875	178.94174209276392	Position_1	Position_1_22	6.5	829.2104936926848	0.2157977298332187
Position_1	26	24	51.041291984375	183.1710239064429	Position_1	Position_1_24	6.5	829.2104936926848	0.2208981016276529
Position_1	26	25	56.73352665234375	182.2899613543613	Position_1	Position_1_25	6.5	829.2104936926848	0.21983556978708485
Position_1	26	26	55.78549590625	243.12600509454649	Position_1	Position_1_26	6.5	829.2104936926848	0.2932017948926872
Position_1	26	28	61.578070296875	209.2349703745033	Position_1	Position_1_28	6.5	829.2104936926848	0.25233034551061556
Position_1	26	29	59.3566208984375	217.85670915068084	Position_1	Position_1_29	6.5	829.2104936926848	0.26272787284747157
Position_1	26	31	61.8441663125	185.57626706158385	Position_1	Position_1_31	6.5	829.2104936926848	0.22379874407421646
Position_1	26	33	42.29851969921875	100.2894490932636	Position_1	Position_1_33	6.5	829.2104936926848	0.12094570661624074
Position_1	26	34	52.4154455	159.64759853085593	Position_1	Position_1_34	6.5	829.2104936926848	0.19252964083932977
Position_1	26	35	69.539030859375	132.42511682879996	Position_1	Position_1_35	6.5	829.2104936926848	0.15970024238245864
Position_1	26	38	56.9613824140625	188.37490916383027	Position_1	Position_1_38	6.5	829.2104936926848	0.22717381243566875
Position_1	26	39	64.606469640625	144.1584949677385	Position_1	Position_1_39	6.5	829.2104936926848	0.17385030226253426
Position_1	26	40	73.05752416015625	208.19667115996504	Position_1	Position_1_40	6.5	829.2104936926848	0.25107819153712396
Position_1	26	44	55.417687574218746	112.93626530852018	Position_1	Position_1_44	6.5	829.2104936926848	0.13619734213153323
Position_1	26	45	63.09729761328125	218.5777709719802	Position_1	Position_1_45	6.5	829.2104936926848	0.26359744918156774
Position_1	26	46	35.03850741015625	309.4962233220696	Position_1	Position_1_46	6.5	829.2104936926848	0.3732420485223292
Position_1	26	49	48.40169021875	168.47502956244514	Position_1	Position_1_49	6.5	829.2104936926848	0.20317522612646044
Position_1	26	53	36.43907815625	176.528170716648	Position_1	Position_1_53	6.5	829.2104936926848	0.21288704383192647
Position_1	26	54	44.89872178515625	129.71309982543391	Position_1	Position_1_54	6.5	829.2104936926848	0.15642964098028783
Position_1	26	55	42.8468865	300.0907050959784	Position_1	Position_1_55	6.5	829.2104936926848	0.3618993094981207
Position_1	26	58	45.344570390625	174.35909144422467	Position_1	Position_1_58	6.5	829.2104936926848	0.21027120709454528
Position_1	26	59	50.02882212109375	174.89346969904204	Position_1	Position_1_59	6.5	829.2104936926848	0.21091564931866338
Position_1	26	62	44.19621374609375	213.4205659916884	Position_1	Position_1_62	6.5	829.2104936926848	0.25737803321961406
Position_1	26	63	42.0279367578125	146.8365704174362	Position_1	Position_1_63	6.5	829.2104936926848	0.1770799712911684
Position_1	26	64	32.453450648437496	205.27129693934853	Position_1	Position_1_64	6.5	829.2104936926848	0.2475502884981874
Position_1	26	66	34.512047517578125	131.54688601538464	Position_1	Position_1_66	6.5	829.2104936926848	0.1586411255235965
Position_1	26	67	20.35519096875	91.56199554321094	Position_1	Position_1_67	6.5	829.2104936926848	0.11042069081333272
Position_1	26	68	35.22069583398437	183.3215992139541	Position_1	Position_1_68	6.5	829.2104936926848	0.22107969039028497
Position_1	26	69	32.47213404101562	355.4784185900045	Position_1	Position_1_69	6.5	829.2104936926848	0.42869503135080794
Position_1	26	70	39.878486140625	276.16513776906925	Position_1	Position_1_70	6.5	829.2104936926848	0.33304587902552435
Position_1	26	72	23.37418232617188	257.4472537112526	Position_1	Position_1_72	6.5	829.2104936926848	0.31047273963547495
Position_1	26	73	28.826826595703125	200.03688412543048	Position_1	Position_1_73	6.5	829.2104936926848	0.2412377624824976
Position_1	26	74	34.071954447265625	98.20393500404244	Position_1	Position_1_74	6.5	829.2104936926848	0.11843064668262383
Position_1	26	75	27.2964287578125	202.77901209177915	Position_1	Position_1_75	6.5	829.2104936926848	0.24454467669451785
Position_1	26	76	39.2041370703125	266.9166796471112	Position_1	Position_1_76	6.5	829.2104936926848	0.32189254921083243
Position_1	26	78	19.55370410253906	116.86496047805728	Position_1	Position_1_78	6.5	829.2104936926848	0.1409352165306398
Position_1	26	79	27.64075741796875	326.6001742994057	Position_1	Position_1_79	6.5	829.2104936926848	0.39386883883363827
Position_1	26	83	24.173310046875	227.9176413507355	Position_1	Position_1_83	6.5	829.2104936926848	0.27486101910717553
Position_1	26	84	4.326536381835937	250.9540678590498	Position_1	Position_1_84	6.5	829.2104936926848	0.30264217562115936
Position_1	26	85	25.483721140625	272.6465095386456	Position_1	Position_1_85	6.5	829.2104936926848	0.32880253157974576
Position_1	26	86	11.253571205078124	242.53888136389176	Position_1	Position_1_86	6.5	829.2104936926848	0.2924937433965706
Position_1	26	87	14.244380197265624	273.58826316945243	Position_1	Position_1_87	6.5	829.2104936926848	0.3299382548224811
Position_1	27	1	98.463449390625	212.9753308874264	Position_1	Position_1_1	6.75	829.2104936926848	0.2568410946405094
Position_1	27	2	96.8122815	203.66020941061612	Position_1	Position_1_2	6.75	829.2104936926848	0.24560737105926567
Position_1	27	3	112.587314296875	181.60719788334296	Position_1	Position_1_3	6.75	829.2104936926848	0.2190121799768838
Position_1	27	4	116.463727015625	228.47579704857785	Position_1	Position_1_4	6.75	829.2104936926848	0.275534136128834
Position_1	27	5	90.532457125	200.0140334174313	Position_1	Position_1_5	6.75	829.2104936926848	0.24121020529626686
Position_1	27	7	80.56873150390625	161.4900393264449	Position_1	Position_1_7	6.75	829.2104936926848	0.19475156254630685
Position_1	27	9	83.85042118749999	180.08371364443852	Position_1	Position_1_9	6.75	829.2104936926848	0.21717490916266632
Position_1	27	11	56.42953353125	208.7061462180688	Position_1	Position_1_11	6.75	829.2104936926848	0.25169260134257027
Position_1	27	13	66.704895125	167.653148893033	Position_1	Position_1_13	6.75	829.2104936926848	0.20218406564831443
Position_1	27	15	57.27764049218749	254.739144585527	Position_1	Position_1_15	6.75	829.2104936926848	0.3072068510024625
Position_1	27	17	76.2190391015625	177.86394590405192	Position_1	Position_1_17	6.75	829.2104936926848	0.21449794383568233
Position_1	27	19	70.49938895312499	169.725888497095	Position_1	Position_1_19	6.75	829.2104936926848	0.20468371998195842
Position_1	27	22	55.4836500625	172.43775742401365	Position_1	Position_1_22	6.75	829.2104936926848	0.20795414280890795
Position_1	27	24	65.51034342187499	161.3122217901605	Position_1	Position_1_24	6.75	829.2104936926848	0.19453712057091344
Position_1	27	25	62.269873144531246	179.6160181779492	Position_1	Position_1_25	6.75	829.2104936926848	0.21661088414121904
Position_1	27	26	55.805616882812494	234.42255401578288	Position_1	Position_1_26	6.75	829.2104936926848	0.28270572526384674
Position_1	27	28	62.1056350234375	218.3867472561735	Position_1	Position_1_28	6.75	829.2104936926848	0.2633670809973013
Position_1	27	29	59.335860417968746	213.3119420513984	Position_1	Position_1_29	6.75	829.2104936926848	0.25724703639659235
Position_1	27	31	61.419556515625	199.29436360318653	Position_1	Position_1_31	6.75	829.2104936926848	0.24034230767591727
Position_1	27	33	55.500625511718745	89.83339336881549	Position_1	Position_1_33	6.75	829.2104936926848	0.10833605465937193
Position_1	27	34	54.312130898437495	157.08759283844188	Position_1	Position_1_34	6.75	829.2104936926848	0.18944235997170145
Position_1	27	35	76.92342405859375	116.43552217328067	Position_1	Position_1_35	6.75	829.2104936926848	0.1404173283610579
Position_1	27	38	63.36313886718749	160.10134584379213	Position_1	Position_1_38	6.75	829.2104936926848	0.19307684485614768
Position_1	27	39	65.67829378515624	141.26650256008625	Position_1	Position_1_39	6.75	829.2104936926848	0.17036265656864838
Position_1	27	40	56.651997703125	247.30015157567547	Position_1	Position_1_40	6.75	829.2104936926848	0.298235675328209
Position_1	27	44	55.524110382812495	107.34761730151048	Position_1	Position_1_44	6.75	829.2104936926848	0.12945762037268038
Position_1	27	45	60.84570834375	224.8356718439121	Position_1	Position_1_45	6.75	829.2104936926848	0.27114426741352704
Position_1	27	46	41.115959994140624	284.7996137139515	Position_1	Position_1_46	6.75	829.2104936926848	0.34345876695996275
Position_1	27	49	57.5987442421875	144.75927367259118	Position_1	Position_1_49	6.75	829.2104936926848	0.17457482119882659
Position_1	27	53	44.439568378906245	158.44309731156187	Position_1	Position_1_53	6.75	829.2104936926848	0.1910770528312715
Position_1	27	54	50.436201707031245	121.19884759199392	Position_1	Position_1_54	6.75	829.2104936926848	0.1461617388032135
Position_1	27	55	50.42208062890625	248.8422274655157	Position_1	Position_1_55	6.75	829.2104936926848	0.3000953670489119
Position_1	27	58	39.17045653125	186.4974555597133	Position_1	Position_1_58	6.75	829.2104936926848	0.22490966645778057
Position_1	27	59	56.38361403125	168.58916956614863	Position_1	Position_1_59	6.75	829.2104936926848	0.20331287513665952
Position_1	27	62	40.811875886718745	227.34395642795707	Position_1	Position_1_62	6.75	829.2104936926848	0.2741691743619123
Position_1	27	63	47.295358859375	152.2529338294639	Position_1	Position_1_63	6.75	829.2104936926848	0.18361192361597226
Position_1	27	64	38.34388733398438	193.82117097632576	Position_1	Position_1_64	6.75	829.2104936926848	0.2337418212270697
Position_1	27	66	40.559511007812496	119.7194390195337	Position_1	Position_1_66	6.75	829.2104936926848	0.14437762176210847
Position_1	27	67	31.50802991015625	73.39172198396368	Position_1	Position_1_67	6.75	829.2104936926848	0.08850795128885997
Position_1	27	68	38.6535398046875	188.5135054262392	Position_1	Position_1_68	6.75	829.2104936926848	0.2273409548723156
Position_1	27	69	39.94581342382812	329.21144721951225	Position_1	Position_1_69	6.75	829.2104936926848	0.3970179462556607
Position_1	27	70	42.542430648437495	271.1668106937131	Position_1	Position_1_70	6.75	829.2104936926848	0.3270180644797902
Position_1	27	72	29.136887205078125	245.1286461733269	Position_1	Position_1_72	6.75	829.2104936926848	0.29561691275963814
Position_1	27	73	35.5012950703125	193.99828830328545	Position_1	Position_1_73	6.75	829.2104936926848	0.23395541877353943
Position_1	27	74	24.79904122265625	128.01954221768403	Position_1	Position_1_74	6.75	829.2104936926848	0.15438726739646108
Position_1	27	75	41.24783037890625	175.08337911277647	Position_1	Position_1_75	6.75	829.2104936926848	0.21114467369206308
Position_1	27	76	33.00646555078125	288.2797379033516	Position_1	Position_1_76	6.75	829.2104936926848	0.3476556798257204
Position_1	27	78	25.607199986328123	129.51714480076637	Position_1	Position_1_78	6.75	829.2104936926848	0.15619332580319098
Position_1	27	79	40.05090003320312	301.39504598237795	Position_1	Position_1_79	6.75	829.2104936926848	0.3634723007908273
Position_1	27	83	27.83057049609375	225.5553235681756	Position_1	Position_1_83	6.75	829.2104936926848	0.27201214321796685
Position_1	27	84	6.871510416503906	237.1281527151646	Position_1	Position_1_84	6.75	829.2104936926848	0.2859685864070204
Position_1	27	85	13.42924928125	352.0531509092272	Position_1	Position_1_85	6.75	829.2104936926848	0.4245642735916729
Position_1	27	86	19.49123548925781	194.3095570016909	Position_1	Position_1_86	6.75	829.2104936926848	0.23433079836747014
Position_1	27	87	21.2607285	243.570025856649	Position_1	Position_1_87	6.75	829.2104936926848	0.2937372690159405
Position_1	27	90	1.8660498143310549	204.3022068919218	Position_1	Position_1_90	6.75	829.2104936926848	0.24638159845531163
Position_1	27	91	17.022561939453123	177.52349926252398	Position_1	Position_1_91	6.75	829.2104936926848	0.21408737662251084
Position_1	27	92	5.415122482666015	350.65820744322104	Position_1	Position_1_92	6.75	829.2104936926848	0.4228820186315431
Position_1	27	93	2.488237560058593	208.4665443688876	Position_1	Position_1_93	6.75	829.2104936926848	0.2514036495613233
Position_1	28	1	98.628992515625	221.5242570003226	Position_1	Position_1_1	7.0	829.2104936926848	0.26715081235141974
Position_1	28	2	112.60996209375	187.28149368529452	Position_1	Position_1_2	7.0	829.2104936926848	0.22585519009929853
Position_1	28	3	93.12120013281248	182.45090908209767	Position_1	Position_1_3	7.0	829.2104936926848	0.2200296673400712
Position_1	28	4	134.8217628828125	216.66983800827853	Position_1	Position_1_4	7.0	829.2104936926848	0.26129654611990344
Position_1	28	5	93.910763890625	193.50385925153068	Position_1	Position_1_5	7.0	829.2104936926848	0.23335915394631448
Position_1	28	7	101.3260456484375	147.89315496848903	Position_1	Position_1_7	7.0	829.2104936926848	0.17835417676624335
Position_1	28	9	80.288415625	163.5028023680835	Position_1	Position_1_9	7.0	829.2104936926848	0.19717888716044105
Position_1	28	11	68.4471429296875	201.31697012870967	Position_1	Position_1_11	7.0	829.2104936926848	0.24278150320094732
Position_1	28	13	70.19108567968749	161.67363005088217	Position_1	Position_1_13	7.0	829.2104936926848	0.1949729667926758
Position_1	28	15	64.5760334140625	261.2490684160655	Position_1	Position_1_15	7.0	829.2104936926848	0.31505760045637754
Position_1	28	17	81.6172839453125	169.30470861354917	Position_1	Position_1_17	7.0	829.2104936926848	0.2041757911909584
Position_1	28	19	71.78088719140625	169.4502003277257	Position_1	Position_1_19	7.0	829.2104936926848	0.20435124931080037
Position_1	28	22	64.50790285156249	146.1644463385862	Position_1	Position_1_22	7.0	829.2104936926848	0.1762694122305168
Position_1	28	24	52.15602528125	176.03864828589414	Position_1	Position_1_24	7.0	829.2104936926848	0.21229669622480216
Position_1	28	25	63.8092214375	190.04343786581904	Position_1	Position_1_25	7.0	829.2104936926848	0.22918600199993536
Position_1	28	26	59.35808187890625	243.26530520679248	Position_1	Position_1_26	7.0	829.2104936926848	0.2933697861485934
Position_1	28	28	54.33703515625	247.35475115406285	Position_1	Position_1_28	7.0	829.2104936926848	0.29830152058559867
Position_1	28	29	64.03543944531249	204.14514092134888	Position_1	Position_1_29	7.0	829.2104936926848	0.2461921821710658
Position_1	28	31	63.49636364843749	200.44492437382243	Position_1	Position_1_31	7.0	829.2104936926848	0.2417298453148974
Position_1	28	33	45.585600972656245	99.32334309753104	Position_1	Position_1_33	7.0	829.2104936926848	0.11978061523946588
Position_1	28	34	57.353346316406245	143.7521469311064	Position_1	Position_1_34	7.0	829.2104936926848	0.1733602601806709
Position_1	28	35	74.62889444140625	119.1061715612143	Position_1	Position_1_35	7.0	829.2104936926848	0.14363804180866582
Position_1	28	38	57.50307341796875	176.40879028002945	Position_1	Position_1_38	7.0	829.2104936926848	0.21274307503567197
Position_1	28	39	59.8370079140625	157.12763633754514	Position_1	Position_1_39	7.0	829.2104936926848	0.189490651086452
Position_1	28	40	60.313661890625	258.5728622937462	Position_1	Position_1_40	7.0	829.2104936926848	0.3118301857737661
Position_1	28	44	57.9143576171875	108.15066329281592	Position_1	Position_1_44	7.0	829.2104936926848	0.13042606686173683
Position_1	28	45	61.3758102890625	217.76921301426452	Position_1	Position_1_45	7.0	829.2104936926848	0.26262235544618223
Position_1	28	46	27.214673642578123	304.4646013664198	Position_1	Position_1_46	7.0	829.2104936926848	0.36717408146942476
Position_1	28	49	53.35692523046875	141.17951380007935	Position_1	Position_1_49	7.0	829.2104936926848	0.17025775104626467
Position_1	28	53	43.77093844921875	148.1728949949533	Position_1	Position_1_53	7.0	829.2104936926848	0.17869153384094524
Position_1	28	54	51.36656030859375	142.44119601853512	Position_1	Position_1_54	7.0	829.2104936926848	0.17177929741844958
Position_1	28	55	52.8571399296875	233.5504633854769	Position_1	Position_1_55	7.0	829.2104936926848	0.2816540132595493
Position_1	28	58	40.80980399804688	184.7420221534641	Position_1	Position_1_58	7.0	829.2104936926848	0.22279267273953682
Position_1	28	59	55.39073482421875	154.60123823329246	Position_1	Position_1_59	7.0	829.2104936926848	0.1864438998411777
Position_1	28	62	41.6560574375	225.3968194476912	Position_1	Position_1_62	7.0	829.2104936926848	0.2718209925732391
Position_1	28	63	47.20317151171875	136.18334337322668	Position_1	Position_1_63	7.0	829.2104936926848	0.16423253734617813
Position_1	28	64	40.127549515625	183.10303716939384	Position_1	Position_1_64	7.0	829.2104936926848	0.22081611190662764
Position_1	28	66	43.28461392578125	123.90303971039606	Position_1	Position_1_66	7.0	829.2104936926848	0.1494229036569766
Position_1	28	67	31.532505232421872	79.28628631526007	Position_1	Position_1_67	7.0	829.2104936926848	0.09561659785825684
Position_1	28	68	37.31589260351562	191.1798732740356	Position_1	Position_1_68	7.0	829.2104936926848	0.23055650492634638
Position_1	28	69	51.895211671875	278.49803132312945	Position_1	Position_1_69	7.0	829.2104936926848	0.33585927028360074
Position_1	28	70	34.2669173515625	281.8183941079621	Position_1	Position_1_70	7.0	829.2104936926848	0.33986351626226197
Position_1	28	72	41.86797759375	222.2155169755117	Position_1	Position_1_72	7.0	829.2104936926848	0.2679844486602305
Position_1	28	73	35.41988830273437	206.2131748304733	Position_1	Position_1_73	7.0	829.2104936926848	0.24868616159469192
Position_1	28	74	36.556944445312496	120.62459632706232	Position_1	Position_1_74	7.0	829.2104936926848	0.14546921106833846
Position_1	28	75	44.308438882812496	159.32469636539128	Position_1	Position_1_75	7.0	829.2104936926848	0.19214023167492486
Position_1	28	76	30.309376023437498	310.04393122350706	Position_1	Position_1_76	7.0	829.2104936926848	0.37390256585249265
Position_1	28	78	31.468983777343748	123.44429976361246	Position_1	Position_1_78	7.0	829.2104936926848	0.14886967869145462
Position_1	28	79	38.7126029296875	303.80779348658075	Position_1	Position_1_79	7.0	829.2104936926848	0.3663819932302684
Position_1	28	83	29.081055394531248	221.2142155732292	Position_1	Position_1_83	7.0	829.2104936926848	0.26677691280546406
Position_1	28	84	11.913248080078125	199.0541065241881	Position_1	Position_1_84	7.0	829.2104936926848	0.2400525657095216
Position_1	28	85	31.060216	268.35277765277687	Position_1	Position_1_85	7.0	829.2104936926848	0.3236244351633007
Position_1	28	86	28.41513945703125	185.7913005237565	Position_1	Position_1_86	7.0	829.2104936926848	0.22405806720604882
Position_1	28	87	28.889994503906248	218.72129958359	Position_1	Position_1_87	7.0	829.2104936926848	0.26377053986566007
Position_1	28	90	6.610315314453125	175.05828710777658	Position_1	Position_1_90	7.0	829.2104936926848	0.2111144135769406
Position_1	28	91	30.662821513671872	165.41670357639148	Position_1	Position_1_91	7.0	829.2104936926848	0.1994869877246113
Position_1	28	92	15.166535731445313	217.3142779778792	Position_1	Position_1_92	7.0	829.2104936926848	0.26207371907478344
Position_1	28	93	27.7733115	111.49792730574042	Position_1	Position_1_93	7.0	829.2104936926848	0.13446275481779282
Position_1	28	96	8.108484495117187	321.7499846581447	Position_1	Position_1_96	7.0	829.2104936926848	0.3880196730570911
Position_1	28	97	10.427984010253908	415.68551510047394	Position_1	Position_1_97	7.0	829.2104936926848	0.501302767225389
Position_1	28	98	15.074713628906249	339.0066768252997	Position_1	Position_1_98	7.0	829.2104936926848	0.4088306641123376
Position_1	29	1	122.2566029609375	211.34314721922047	Position_1	Position_1_1	7.25	829.2104936926848	0.25487273596605825
Position_1	29	2	114.1767674609375	178.07976071425935	Position_1	Position_1_2	7.25	829.2104936926848	0.21475820924699707
Position_1	29	3	87.5198946015625	187.04481914276192	Position_1	Position_1_3	7.25	829.2104936926848	0.2255697685515337
Position_1	29	4	117.53228085156248	214.58663917796204	Position_1	Position_1_4	7.25	829.2104936926848	0.25878427831074985
Position_1	29	5	90.9231992109375	199.4739481365252	Position_1	Position_1_5	7.25	829.2104936926848	0.24055888059039998
Position_1	29	7	83.38462837890624	167.6054035068372	Position_1	Position_1_7	7.25	829.2104936926848	0.20212648631645722
Position_1	29	9	82.54163224999999	157.23609354143542	Position_1	Position_1_9	7.25	829.2104936926848	0.18962144683097676
Position_1	29	11	68.56808195703125	210.3435991092082	Position_1	Position_1_11	7.25	829.2104936926848	0.25366731452287195
Position_1	29	13	65.31246635546874	155.19169534628458	Position_1	Position_1_13	7.25	829.2104936926848	0.18715597128441605
Position_1	29	15	70.21509567187499	250.07714236048412	Position_1	Position_1_15	7.25	829.2104936926848	0.3015846329281569
Position_1	29	17	73.9009154296875	188.6631697498561	Position_1	Position_1_17	7.25	829.2104936926848	0.22752144501897356
Position_1	29	19	77.64445171484374	163.0828206113204	Position_1	Position_1_19	7.25	829.2104936926848	0.19667240327009272
Position_1	29	22	75.170387875	134.88404145454422	Position_1	Position_1_22	7.25	829.2104936926848	0.16266562287926595
Position_1	29	24	62.60354340625	172.8678964210569	Position_1	Position_1_24	7.25	829.2104936926848	0.2084728759898253
Position_1	29	25	57.730773203125	187.31777525222185	Position_1	Position_1_25	7.25	829.2104936926848	0.22589894445021824
Position_1	29	26	60.77960027734375	241.66708080348752	Position_1	Position_1_26	7.25	829.2104936926848	0.2914423812068304
Position_1	29	28	65.94802925390624	229.25339384442609	Position_1	Position_1_28	7.25	829.2104936926848	0.2764718917430754
Position_1	29	29	58.579961601562495	194.6813937673256	Position_1	Position_1_29	7.25	829.2104936926848	0.23477922101583631
Position_1	29	31	52.483674847656246	212.9387767958207	Position_1	Position_1_31	7.25	829.2104936926848	0.25679701163398244
Position_1	29	33	51.828796851562494	101.8380355665871	Position_1	Position_1_33	7.25	829.2104936926848	0.12281324988191655
Position_1	29	34	64.2903467421875	129.48622472200069	Position_1	Position_1_34	7.25	829.2104936926848	0.15615603722688753
Position_1	29	35	73.19778868359374	112.42207950596148	Position_1	Position_1_35	7.25	829.2104936926848	0.13557725132652074
Position_1	29	38	56.340959640625	167.9679623996408	Position_1	Position_1_38	7.25	829.2104936926848	0.2025637201618576
Position_1	29	39	56.46786737109375	161.4344151329436	Position_1	Position_1_39	7.25	829.2104936926848	0.1946844816375094
Position_1	29	40	61.106438765625	244.12983415909207	Position_1	Position_1_40	7.25	829.2104936926848	0.29441237902323203
Position_1	29	44	56.11035869140625	109.48491933591808	Position_1	Position_1_44	7.25	829.2104936926848	0.13203513482849685
Position_1	29	45	67.65774554687499	217.5374765908828	Position_1	Position_1_45	7.25	829.2104936926848	0.26234288910422876
Position_1	29	46	32.998942281249995	284.60219568636546	Position_1	Position_1_46	7.25	829.2104936926848	0.3432206874504924
Position_1	29	49	56.993648765625	125.69654544078897	Position_1	Position_1_49	7.25	829.2104936926848	0.1515858113191867
Position_1	29	53	43.7029690625	140.719435653494	Position_1	Position_1_53	7.25	829.2104936926848	0.16970291225673548
Position_1	29	54	56.2359978125	134.59689114839526	Position_1	Position_1_54	7.25	829.2104936926848	0.1623193292561954
Position_1	29	55	51.219271640625	219.2236599782144	Position_1	Position_1_55	7.25	829.2104936926848	0.26437636962595085
Position_1	29	58	43.4089740390625	188.79352748485977	Position_1	Position_1_58	7.25	829.2104936926848	0.22767865206832374
Position_1	29	59	61.575959414062496	138.17467362587297	Position_1	Position_1_59	7.25	829.2104936926848	0.16663401473677217
Position_1	29	62	49.4182830625	197.911136634575	Position_1	Position_1_62	7.25	829.2104936926848	0.23867418241805705
Position_1	29	63	44.427282625	148.6549017431219	Position_1	Position_1_63	7.25	829.2104936926848	0.17927281778734358
Position_1	29	64	44.9495441484375	179.89270839749523	Position_1	Position_1_64	7.25	829.2104936926848	0.21694456325122868
Position_1	29	66	51.5218765703125	114.61520560361518	Position_1	Position_1_66	7.25	829.2104936926848	0.13822208772733274
Position_1	29	67	39.344653755859376	84.28930024169831	Position_1	Position_1_67	7.25	829.2104936926848	0.10165006458895215
Position_1	29	68	45.684848859375	175.60057468898592	Position_1	Position_1_68	7.25	829.2104936926848	0.21176839418299204
Position_1	29	69	48.79752233984375	304.0142643682911	Position_1	Position_1_69	7.25	829.2104936926848	0.3666309901777031
Position_1	29	70	46.0366176015625	254.3979044894373	Position_1	Position_1_70	7.25	829.2104936926848	0.3067953269097438
Position_1	29	72	44.3972831328125	205.11014843165432	Position_1	Position_1_72	7.25	829.2104936926848	0.24735594881131662
Position_1	29	73	40.227317324218745	181.81556383699004	Position_1	Position_1_73	7.25	829.2104936926848	0.21926346231741373
Position_1	29	74	30.76011969335937	137.73864292770662	Position_1	Position_1_74	7.25	829.2104936926848	0.16610817636221833
Position_1	29	75	49.403922820312495	155.32022830125587	Position_1	Position_1_75	7.25	829.2104936926848	0.18731097771034644
Position_1	29	76	32.17683921289062	294.08020365097144	Position_1	Position_1_76	7.25	829.2104936926848	0.3546508466642259
Position_1	29	78	39.83980655273437	119.62550913867456	Position_1	Position_1_78	7.25	829.2104936926848	0.14426434548114772
Position_1	29	79	45.807529625	268.6301971536566	Position_1	Position_1_79	7.25	829.2104936926848	0.3239589937621003
Position_1	29	83	53.50823809375	184.07223454310244	Position_1	Position_1_83	7.25	829.2104936926848	0.22198493138139394
Position_1	29	84	20.407382026367188	171.8705793274622	Position_1	Position_1_84	7.25	829.2104936926848	0.20727014507749278
Position_1	29	85	31.921911119140624	258.33576811216386	Position_1	Position_1_85	7.25	829.2104936926848	0.31154425815540404
Position_1	29	86	28.654402304687498	179.33419902022024	Position_1	Position_1_86	7.25	829.2104936926848	0.21627101970405552
Position_1	29	87	33.264294808593746	222.44070935247092	Position_1	Position_1_87	7.25	829.2104936926848	0.2682560231020304
Position_1	29	90	16.39705562988281	130.21501575268502	Position_1	Position_1_90	7.25	829.2104936926848	0.1570349347278572
Position_1	29	91	39.83853534375	157.74269914830026	Position_1	Position_1_91	7.25	829.2104936926848	0.19023239617462145
Position_1	29	92	20.795772765625	207.46661449197205	Position_1	Position_1_92	7.25	829.2104936926848	0.2501977677200762
Position_1	29	93	35.14720227734375	108.21155275237896	Position_1	Position_1_93	7.25	829.2104936926848	0.1304994975045304
Position_1	29	96	17.406435857421876	251.97029408146608	Position_1	Position_1_96	7.25	829.2104936926848	0.30386771030764265
Position_1	29	97	14.25520237109375	362.110073682266	Position_1	Position_1_97	7.25	829.2104936926848	0.43669258461708305
Position_1	29	98	20.138449836914063	310.6471665701458	Position_1	Position_1_98	7.25	829.2104936926848	0.3746300474162539
Position_1	29	101	1.7423170192871094	327.75184580431176	Position_1	Position_1_101	7.25	829.2104936926848	0.39525771598083564
Position_1	29	102	2.015373813964844	138.05781007480343	Position_1	Position_1_102	7.25	829.2104936926848	0.16649308121994086
Position_1	29	103	20.635063614257813	106.99772015140267	Position_1	Position_1_103	7.25	829.2104936926848	0.12903565616362941
Position_1	29	104	10.953425505859377	260.35777778230045	Position_1	Position_1_104	7.25	829.2104936926848	0.3139827338928879
Position_1	29	105	5.067857888671875	276.9273729173908	Position_1	Position_1_105	7.25	829.2104936926848	0.3339651090088874
Position_1	29	106	17.768592638671873	177.45061092712905	Position_1	Position_1_106	7.25	829.2104936926848	0.21399947573853825
Position_1	29	107	22.396079298828123	311.9402285561482	Position_1	Position_1_107	7.25	829.2104936926848	0.3761894367339699
Position_1	29	108	21.55828238867188	315.5874706001072	Position_1	Position_1_108	7.25	829.2104936926848	0.3805878881183909
Position_1	30	1	131.6504682109375	214.6347239683745	Position_1	Position_1_1	7.5	829.2104936926848	0.2588422669526908
Position_1	30	2	127.63836628125	165.56784718823153	Position_1	Position_1_2	7.5	829.2104936926848	0.1996692618431731
Position_1	30	3	91.00357913281248	180.03739825591248	Position_1	Position_1_3	7.5	829.2104936926848	0.2171190543599614
Position_1	30	4	131.439057578125	205.10356315964395	Position_1	Position_1_4	7.5	829.2104936926848	0.24734800719448896
Position_1	30	5	92.757286015625	192.91001593982952	Position_1	Position_1_5	7.5	829.2104936926848	0.2326429988611845
Position_1	30	7	61.809362742187496	186.8980216999212	Position_1	Position_1_7	7.5	829.2104936926848	0.22539273576678565
Position_1	30	9	83.1412789453125	159.41253337562588	Position_1	Position_1_9	7.5	829.2104936926848	0.1922461601585882
Position_1	30	11	71.90756095703125	210.98052883702795	Position_1	Position_1_11	7.5	829.2104936926848	0.25443543037845323
Position_1	30	13	74.9061323828125	143.5084995675632	Position_1	Position_1_13	7.5	829.2104936926848	0.17306642964500296
Position_1	30	15	65.9834619296875	258.1606486711052	Position_1	Position_1_15	7.5	829.2104936926848	0.3113330699922167
Position_1	30	17	89.2243856796875	175.37112565341187	Position_1	Position_1_17	7.5	829.2104936926848	0.21149168635389515
Position_1	30	19	77.54327491796874	150.97744745331624	Position_1	Position_1_19	7.5	829.2104936926848	0.18207372989332943
Position_1	30	22	60.1312421015625	152.7808912775809	Position_1	Position_1_22	7.5	829.2104936926848	0.18424862256290175
Position_1	30	24	57.5900303515625	171.3706006923524	Position_1	Position_1_24	7.5	829.2104936926848	0.206667187639167
Position_1	30	25	62.10267146875	183.42206109010831	Position_1	Position_1_25	7.5	829.2104936926848	0.2212008440381444
Position_1	30	26	61.884377070312496	239.2041529832471	Position_1	Position_1_26	7.5	829.2104936926848	0.2884721729919387
Position_1	30	28	55.226512300781245	208.24539134447545	Position_1	Position_1_28	7.5	829.2104936926848	0.2511369464430025
Position_1	30	29	65.87438232031249	179.8625340533915	Position_1	Position_1_29	7.5	829.2104936926848	0.21690817400587634
Position_1	30	31	56.07814953125	195.83554967296783	Position_1	Position_1_31	7.5	829.2104936926848	0.2361710942668639
Position_1	30	33	50.6259991875	102.58986230530802	Position_1	Position_1_33	7.5	829.2104936926848	0.12371992767294746
Position_1	30	34	51.20990784765625	140.19143517203258	Position_1	Position_1_34	7.5	829.2104936926848	0.16906616141303824
Position_1	30	35	80.6336957421875	118.80121411040564	Position_1	Position_1_35	7.5	829.2104936926848	0.1432702733673252
Position_1	30	38	59.4494789453125	146.3010940352336	Position_1	Position_1_38	7.5	829.2104936926848	0.17643420476231275
Position_1	30	39	66.026646640625	165.64235926348414	Position_1	Position_1_39	7.5	829.2104936926848	0.1997591209028683
Position_1	30	40	59.180830113281246	244.3567970837352	Position_1	Position_1_40	7.5	829.2104936926848	0.2946860886860613
Position_1	30	44	55.44196792578125	113.06116228999286	Position_1	Position_1_44	7.5	829.2104936926848	0.13634796369556637
Position_1	30	45	62.606319789062496	224.0409754101425	Position_1	Position_1_45	7.5	829.2104936926848	0.27018589021037487
Position_1	30	46	25.6433267578125	318.6236912916213	Position_1	Position_1_46	7.5	829.2104936926848	0.38424946827760115
Position_1	30	49	52.3560600234375	121.69510439907005	Position_1	Position_1_49	7.5	829.2104936926848	0.1467602078419568
Position_1	30	53	44.0797148515625	118.75995068328348	Position_1	Position_1_53	7.5	829.2104936926848	0.14322051106036449
Position_1	30	54	51.034366625	151.54400637087096	Position_1	Position_1_54	7.5	829.2104936926848	0.1827569809156744
Position_1	30	55	50.997202609375	234.95593140421607	Position_1	Position_1_55	7.5	829.2104936926848	0.28334896047672725
Position_1	30	58	47.3270013046875	173.93775548878924	Position_1	Position_1_58	7.5	829.2104936926848	0.2097630900860893
Position_1	30	59	63.59835152343749	138.95987609619334	Position_1	Position_1_59	7.5	829.2104936926848	0.1675809425389321
Position_1	30	62	42.29188549609375	203.0829745236875	Position_1	Position_1_62	7.5	829.2104936926848	0.24491124517649007
Position_1	30	63	43.9571900625	150.33783010316287	Position_1	Position_1_63	7.5	829.2104936926848	0.1813023728554982
Position_1	30	64	45.38497871875	170.4465773500169	Position_1	Position_1_64	7.5	829.2104936926848	0.20555284652872036
Position_1	30	66	63.9912044921875	110.43184329386006	Position_1	Position_1_66	7.5	829.2104936926848	0.1331770933120721
Position_1	30	67	42.02532675	76.12869621134594	Position_1	Position_1_67	7.5	829.2104936926848	0.09180865026481458
Position_1	30	68	41.49047791796875	198.7134084600084	Position_1	Position_1_68	7.5	829.2104936926848	0.23964169528907808
Position_1	30	69	51.0806916640625	280.9206097284435	Position_1	Position_1_69	7.5	829.2104936926848	0.3387808184595357
Position_1	30	70	37.95756458398437	271.5990398284903	Position_1	Position_1_70	7.5	829.2104936926848	0.3275393182966014
Position_1	30	72	47.72259426171875	184.2742993144836	Position_1	Position_1_72	7.5	829.2104936926848	0.2222286147077847
Position_1	30	73	41.6938765546875	175.15647343018145	Position_1	Position_1_73	7.5	829.2104936926848	0.2112328229834203
Position_1	30	74	38.183364054687495	125.8164480011404	Position_1	Position_1_74	7.5	829.2104936926848	0.15173040977912353
Position_1	30	75	39.91215628125	163.86104456400875	Position_1	Position_1_75	7.5	829.2104936926848	0.19761091521441548
Position_1	30	76	42.854534550781246	276.1245828529187	Position_1	Position_1_76	7.5	829.2104936926848	0.3329969711589947
Position_1	30	78	40.7015536640625	132.30336181753694	Position_1	Position_1_78	7.5	829.2104936926848	0.15955340992895117
Position_1	30	79	48.8063662109375	278.851210247739	Position_1	Position_1_79	7.5	829.2104936926848	0.3362851922024573
Position_1	30	83	57.63744202734375	186.12570486247736	Position_1	Position_1_83	7.5	829.2104936926848	0.22446134760501202
Position_1	30	84	25.7147848203125	159.77467660262113	Position_1	Position_1_84	7.5	829.2104936926848	0.19268289272498704
Position_1	30	85	31.211320894531248	268.5487721934427	Position_1	Position_1_85	7.5	829.2104936926848	0.32386079799536405
Position_1	30	86	33.92887194726563	189.43270808495285	Position_1	Position_1_86	7.5	829.2104936926848	0.2284494824002539
Position_1	30	87	34.95157647265625	219.2557276873784	Position_1	Position_1_87	7.5	829.2104936926848	0.2644150422059627
Position_1	30	90	24.013655037109373	114.15727131488278	Position_1	Position_1_90	7.5	829.2104936926848	0.1376698343583563
Position_1	30	91	43.56982746875	152.85916897018822	Position_1	Position_1_91	7.5	829.2104936926848	0.18434302283062956
Position_1	30	92	23.5339621171875	221.58452872469863	Position_1	Position_1_92	7.5	829.2104936926848	0.2672234980263292
Position_1	30	93	42.01048298046875	103.8618317317199	Position_1	Position_1_93	7.5	829.2104936926848	0.12525388007235266
Position_1	30	96	29.11827920117188	206.70046685037897	Position_1	Position_1_96	7.5	829.2104936926848	0.2492738194012588
Position_1	30	97	30.91747144921875	259.6466874984989	Position_1	Position_1_97	7.5	829.2104936926848	0.31312518289804353
Position_1	30	98	17.284788436523435	327.2158732881047	Position_1	Position_1_98	7.5	829.2104936926848	0.3946113511310371
Position_1	30	101	11.019757138671874	212.6786132556396	Position_1	Position_1_101	7.5	829.2104936926848	0.25648326314411163
Position_1	30	102	7.876653280761718	106.2150405505894	Position_1	Position_1_102	7.5	829.2104936926848	0.1280917708573451
Position_1	30	103	15.281927192382811	133.66239885223175	Position_1	Position_1_103	7.5	829.2104936926848	0.1611923629391123
Position_1	30	104	33.54839571875	167.15297901950598	Position_1	Position_1_104	7.5	829.2104936926848	0.20158087758288168
Position_1	30	105	11.1434959453125	243.1527271036705	Position_1	Position_1_105	7.5	829.2104936926848	0.2932340207380272
Position_1	30	106	16.92831830078125	198.64713346078304	Position_1	Position_1_106	7.5	829.2104936926848	0.2395617698663664
Position_1	30	107	15.755241970703125	386.6377577633347	Position_1	Position_1_107	7.5	829.2104936926848	0.4662721476684872
Position_1	30	108	18.62584242578125	330.7386357869568	Position_1	Position_1_108	7.5	829.2104936926848	0.39885968436565933
Position_1	30	112	5.5905593959960935	165.4915743947002	Position_1	Position_1_112	7.5	829.2104936926848	0.19957727941638098
Position_1	30	114	13.8659108671875	308.31007360046016	Position_1	Position_1_114	7.5	829.2104936926848	0.37181159180400275
Position_1	30	115	9.290732896972656	488.8537399766864	Position_1	Position_1_115	7.5	829.2104936926848	0.5895411885101653
Position_1	30	116	2.601281086303711	328.1533288015398	Position_1	Position_1_116	7.5	829.2104936926848	0.3957418909886074
Position_1	30	117	3.383440669189453	423.1955819104623	Position_1	Position_1_117	7.5	829.2104936926848	0.5103596555150489
Position_1	30	118	1.701696335571289	432.1737997876538	Position_1	Position_1_118	7.5	829.2104936926848	0.5211870846726434
Position_1	30	119	21.193609185546872	136.75955548926294	Position_1	Position_1_119	7.5	829.2104936926848	0.16492742980161518
Position_1	30	120	16.3111554375	312.806662580618	Position_1	Position_1_120	7.5	829.2104936926848	0.3772343270616494
Position_1	31	1	134.44567219531248	195.6463833629195	Position_1	Position_1_1	7.75	829.2104936926848	0.2359429660515468
Position_1	31	2	121.23119224218748	176.310902805284	Position_1	Position_1_2	7.75	829.2104936926848	0.21262502602943045
Position_1	31	3	104.996080578125	177.64699398811837	Position_1	Position_1_3	7.75	829.2104936926848	0.21423630711306027
Position_1	31	4	129.820852734375	205.4043040321304	Position_1	Position_1_4	7.75	829.2104936926848	0.24771069058401912
Position_1	31	5	99.819946359375	195.0826820426764	Position_1	Position_1_5	7.75	829.2104936926848	0.23526316119556528
Position_1	31	7	84.86516310937499	157.6029493133981	Position_1	Position_1_7	7.75	829.2104936926848	0.19006386256829935
Position_1	31	9	77.02698729687499	158.69391643998867	Position_1	Position_1_9	7.75	829.2104936926848	0.19137953227447035
Position_1	31	11	72.3712844765625	216.94871462371205	Position_1	Position_1_11	7.75	829.2104936926848	0.26163286194990654
Position_1	31	13	72.8656677890625	142.2624390001629	Position_1	Position_1_13	7.75	829.2104936926848	0.171563722459218
Position_1	31	15	68.333040875	255.3355875786952	Position_1	Position_1_15	7.75	829.2104936926848	0.3079261412161115
Position_1	31	17	85.665925984375	185.5669184929065	Position_1	Position_1_17	7.75	829.2104936926848	0.22378747001443494
Position_1	31	19	67.4720190546875	156.84032405723926	Position_1	Position_1_19	7.75	829.2104936926848	0.18914416212798932
Position_1	31	22	73.044177765625	152.739268576786	Position_1	Position_1_22	7.75	829.2104936926848	0.1841984269839607
Position_1	31	24	66.2013299921875	147.66067893933473	Position_1	Position_1_24	7.75	829.2104936926848	0.1780738184845735
Position_1	31	25	59.06553223828125	179.403639093997	Position_1	Position_1_25	7.75	829.2104936926848	0.21635476210035287
Position_1	31	26	64.204258078125	230.057430905804	Position_1	Position_1_26	7.75	829.2104936926848	0.2774415334293466
Position_1	31	28	56.845367046875	208.5867519583965	Position_1	Position_1_28	7.75	829.2104936926848	0.2515486158761773
Position_1	31	29	67.772336328125	169.37378530498705	Position_1	Position_1_29	7.75	829.2104936926848	0.2042590953603621
Position_1	31	31	63.59439491796875	181.08439267025045	Position_1	Position_1_31	7.75	829.2104936926848	0.21838169445231653
Position_1	31	33	57.05650212109375	91.6034322868024	Position_1	Position_1_33	7.75	829.2104936926848	0.11047066213413323
Position_1	31	34	50.906153890625	143.19627140234437	Position_1	Position_1_34	7.75	829.2104936926848	0.17268989296632634
Position_1	31	35	79.6134842421875	121.75970412531696	Position_1	Position_1_35	7.75	829.2104936926848	0.14683811294173338
Position_1	31	38	58.52205790234375	156.75652248973472	Position_1	Position_1_38	7.75	829.2104936926848	0.18904310025269716
Position_1	31	39	65.750963265625	160.68278081898606	Position_1	Position_1_39	7.75	829.2104936926848	0.19377803590427908
Position_1	31	40	59.21589364453125	239.3742799838847	Position_1	Position_1_40	7.75	829.2104936926848	0.2886773404396877
Position_1	31	44	63.032276183593744	98.27920360544336	Position_1	Position_1_44	7.75	829.2104936926848	0.11852141808744016
Position_1	31	45	48.53528934375	214.1289289572936	Position_1	Position_1_45	7.75	829.2104936926848	0.2582322951603315
Position_1	31	46	37.439355851562496	283.7006990901033	Position_1	Position_1_46	7.75	829.2104936926848	0.34213351283907667
Position_1	31	49	44.968729265625	133.22061802936832	Position_1	Position_1_49	7.75	829.2104936926848	0.16065959010733583
Position_1	31	53	36.9983581171875	131.46786737640923	Position_1	Position_1_53	7.75	829.2104936926848	0.15854583169943912
Position_1	31	54	53.9566083203125	153.4257543429929	Position_1	Position_1_54	7.75	829.2104936926848	0.1850263057571173
Position_1	31	55	52.1172079140625	234.2595252048825	Position_1	Position_1_55	7.75	829.2104936926848	0.2825091179944737
Position_1	31	58	49.24163440625	174.5977016023866	Position_1	Position_1_58	7.75	829.2104936926848	0.21055896292973658
Position_1	31	59	71.31283272265625	130.9294838597264	Position_1	Position_1_59	7.75	829.2104936926848	0.1578965592640587
Position_1	31	62	42.318973425781245	211.3484069913385	Position_1	Position_1_62	7.75	829.2104936926848	0.25487907907454277
Position_1	31	63	48.90803693359375	156.71978724609957	Position_1	Position_1_63	7.75	829.2104936926848	0.18899879878290804
Position_1	31	64	45.86492380078125	162.86021668794714	Position_1	Position_1_64	7.75	829.2104936926848	0.19640395041636444
Position_1	31	66	55.102235375	129.58423381169342	Position_1	Position_1_66	7.75	829.2104936926848	0.15627423289667008
Position_1	31	67	37.56627398046875	88.61545285761211	Position_1	Position_1_67	7.75	829.2104936926848	0.10686725931673272
Position_1	31	68	38.42317801953125	195.03604720295328	Position_1	Position_1_68	7.75	829.2104936926848	0.23520692114544794
Position_1	31	69	58.6196420390625	256.8722936712555	Position_1	Position_1_69	7.75	829.2104936926848	0.3097793571416806
Position_1	31	70	41.24161211328125	264.26037322663547	Position_1	Position_1_70	7.75	829.2104936926848	0.31868913290016015
Position_1	31	72	52.30002804296875	162.97542021614635	Position_1	Position_1_72	7.75	829.2104936926848	0.1965428820013787
Position_1	31	73	52.503145921875	153.8257030417002	Position_1	Position_1_73	7.75	829.2104936926848	0.18550863045241417
Position_1	31	74	40.96325893945312	124.69245992754836	Position_1	Position_1_74	7.75	829.2104936926848	0.15037491792013047
Position_1	31	75	38.09914450976562	149.73589557495924	Position_1	Position_1_75	7.75	829.2104936926848	0.18057646003507177
Position_1	31	76	36.377727375	291.5664219533671	Position_1	Position_1_76	7.75	829.2104936926848	0.3516193103815508
Position_1	31	78	56.38143555859375	101.56754174115676	Position_1	Position_1_78	7.75	829.2104936926848	0.12248704341505702
Position_1	31	79	41.31029379296875	288.9271794212757	Position_1	Position_1_79	7.75	829.2104936926848	0.34843647254704846
Position_1	31	83	63.682178527343744	168.90798682099145	Position_1	Position_1_83	7.75	829.2104936926848	0.20369735803607755
Position_1	31	84	30.76110234570312	157.5582894331396	Position_1	Position_1_84	7.75	829.2104936926848	0.19001000425295217
Position_1	31	85	40.223319125	269.5403999385779	Position_1	Position_1_85	7.75	829.2104936926848	0.32505666774457476
Position_1	31	86	31.64766792773437	194.72885963624609	Position_1	Position_1_86	7.75	829.2104936926848	0.2348364632592492
Position_1	31	87	41.244705648437495	205.91733815226712	Position_1	Position_1_87	7.75	829.2104936926848	0.2483293924987188
Position_1	31	90	32.82316449414062	114.5866127187904	Position_1	Position_1_90	7.75	829.2104936926848	0.13818760566874538
Position_1	31	91	48.030486796875	141.8275781350363	Position_1	Position_1_91	7.75	829.2104936926848	0.17103929486401226
Position_1	31	92	33.97558172851562	168.44590520268534	Position_1	Position_1_92	7.75	829.2104936926848	0.20314010312695507
Position_1	31	93	35.252239494140625	98.69687044603364	Position_1	Position_1_93	7.75	829.2104936926848	0.11902511026664825
Position_1	31	96	33.548507501953125	208.63038675656807	Position_1	Position_1_96	7.75	829.2104936926848	0.2516012379769629
Position_1	31	97	39.06863503125	217.5792372250648	Position_1	Position_1_97	7.75	829.2104936926848	0.2623932510262011
Position_1	31	98	29.352158257812498	284.24615396101063	Position_1	Position_1_98	7.75	829.2104936926848	0.3427913130901062
Position_1	31	101	24.27850583984375	171.18610529656945	Position_1	Position_1_101	7.75	829.2104936926848	0.20644469238954546
Position_1	31	102	14.874780271484374	97.34597577726193	Position_1	Position_1_102	7.75	829.2104936926848	0.11739597667626658
Position_1	31	103	24.770458517578124	101.62258778745516	Position_1	Position_1_103	7.75	829.2104936926848	0.1225534270977493
Position_1	31	104	25.8888546640625	196.4827858057153	Position_1	Position_1_104	7.75	829.2104936926848	0.2369516393005684
Position_1	31	105	12.51587652734375	243.8312568915688	Position_1	Position_1_105	7.75	829.2104936926848	0.2940523048686062
Position_1	31	106	21.443191182617188	180.2281495209331	Position_1	Position_1_106	7.75	829.2104936926848	0.21734909397773222
Position_1	31	107	30.6709296953125	314.4516291267758	Position_1	Position_1_107	7.75	829.2104936926848	0.37921810145749946
Position_1	31	108	30.39369955273437	307.41803617423875	Position_1	Position_1_108	7.75	829.2104936926848	0.3707358246338975
Position_1	31	112	15.069644390625	150.63078610962754	Position_1	Position_1_112	7.75	829.2104936926848	0.1816556679581205
Position_1	31	114	23.876580234375	249.1104129452175	Position_1	Position_1_114	7.75	829.2104936926848	0.3004187897283663
Position_1	31	115	25.23399486523437	354.51231374730884	Position_1	Position_1_115	7.75	829.2104936926848	0.4275299413645569
Position_1	31	116	8.060075869140624	246.03927683706664	Position_1	Position_1_116	7.75	829.2104936926848	0.2967151027495941
Position_1	31	117	18.49969248144531	243.94742698986715	Position_1	Position_1_117	7.75	829.2104936926848	0.2941924021046904
Position_1	31	118	4.024940100585937	352.137745634279	Position_1	Position_1_118	7.75	829.2104936926848	0.4246662919883228
Position_1	31	119	26.828613453125	155.6263092959732	Position_1	Position_1_119	7.75	829.2104936926848	0.1876801011078981
Position_1	31	120	26.11211431640625	234.7423488326193	Position_1	Position_1_120	7.75	829.2104936926848	0.28309138707019016
Position_1	31	124	7.245195165527344	192.1733371597851	Position_1	Position_1_124	7.75	829.2104936926848	0.2317545889994571
Position_1	31	125	2.781557659912109	474.0920185547962	Position_1	Position_1_125	7.75	829.2104936926848	0.5717390483609825
Position_1	31	126	2.4245887241210937	303.67447763851766	Position_1	Position_1_126	7.75	829.2104936926848	0.3662212187959394
Position_1	31	127	1.479478801635742	279.8926470845029	Position_1	Position_1_127	7.75	829.2104936926848	0.33754113004295194
Position_1	31	128	5.5807718666992185	250.5541791861029	Position_1	Position_1_128	7.75	829.2104936926848	0.30215992331491315
Position_1	31	129	12.032065826171875	323.8132930313647	Position_1	Position_1_129	7.75	829.2104936926848	0.3905079536431599
Position_1	31	130	18.54894987988281	341.6956366338135	Position_1	Position_1_130	7.75	829.2104936926848	0.4120734593120693
Position_1	32	1	149.51368403125	186.0447642332471	Position_1	Position_1_1	8.0	829.2104936926848	0.22436373592517206
Position_1	32	2	123.217345796875	168.6188074446321	Position_1	Position_1_2	8.0	829.2104936926848	0.20334861742249516
Position_1	32	3	91.7118167109375	200.1388250321975	Position_1	Position_1_3	8.0	829.2104936926848	0.24136069979159153
Position_1	32	4	133.39242485937498	195.503712547448	Position_1	Position_1_4	8.0	829.2104936926848	0.2357709098407816
Position_1	32	5	97.9139855546875	194.2506684321834	Position_1	Position_1_5	8.0	829.2104936926848	0.2342597807308683
Position_1	32	7	79.5394785625	158.91479587797218	Position_1	Position_1_7	8.0	829.2104936926848	0.19164590545674867
Position_1	32	9	88.25014567187499	152.88306073870004	Position_1	Position_1_9	8.0	829.2104936926848	0.18437183550086655
Position_1	32	11	97.92744113281248	198.2386119297392	Position_1	Position_1_11	8.0	829.2104936926848	0.23906910662325598
Position_1	32	13	67.329321296875	147.78815527638451	Position_1	Position_1_13	8.0	829.2104936926848	0.17822755066478518
Position_1	32	15	83.089442734375	231.88379418657783	Position_1	Position_1_15	8.0	829.2104936926848	0.27964406619354326
Position_1	32	17	89.415893703125	184.5836752525506	Position_1	Position_1_17	8.0	829.2104936926848	0.2226017116963301
Position_1	32	19	77.88991203124999	141.88462490427574	Position_1	Position_1_19	8.0	829.2104936926848	0.1711080913513618
Position_1	32	22	63.694292707031245	149.69645031880498	Position_1	Position_1_22	8.0	829.2104936926848	0.18052889038122116
Position_1	32	24	53.26582971875	166.07001504650046	Position_1	Position_1_24	8.0	829.2104936926848	0.20027485941108694
Position_1	32	25	59.6081383046875	164.3982930717627	Position_1	Position_1_25	8.0	829.2104936926848	0.19825881886715563
Position_1	32	26	54.6863810625	228.39411525097967	Position_1	Position_1_26	8.0	829.2104936926848	0.2754356306248401
Position_1	32	28	68.4592363125	189.6811777471952	Position_1	Position_1_28	8.0	829.2104936926848	0.2287491284661591
Position_1	32	29	66.30175290234375	160.68956752459275	Position_1	Position_1_29	8.0	829.2104936926848	0.1937862204432572
Position_1	32	31	68.6278261796875	178.36302485550183	Position_1	Position_1_31	8.0	829.2104936926848	0.21509981628573704
Position_1	32	33	46.93351403125	88.28395392932423	Position_1	Position_1_33	8.0	829.2104936926848	0.10646748274515119
Position_1	32	34	53.61700575	132.8398721794752	Position_1	Position_1_34	8.0	829.2104936926848	0.1602004234026339
Position_1	32	35	74.21410596874999	131.17516531354272	Position_1	Position_1_35	8.0	829.2104936926848	0.15819284284426552
Position_1	32	38	65.37480498828124	152.2298996040436	Position_1	Position_1_38	8.0	829.2104936926848	0.18358414511389648
Position_1	32	39	62.07023354296874	155.46290865715835	Position_1	Position_1_39	8.0	829.2104936926848	0.18748304542655092
Position_1	32	40	69.518067609375	230.58616721019143	Position_1	Position_1_40	8.0	829.2104936926848	0.27807917165077434
Position_1	32	44	53.86711416796875	118.69066884829674	Position_1	Position_1_44	8.0	829.2104936926848	0.1431369594947322
Position_1	32	45	74.8528923828125	188.0882880109677	Position_1	Position_1_45	8.0	829.2104936926848	0.22682815695368588
Position_1	32	46	39.56759365625	298.7702297572429	Position_1	Position_1_46	8.0	829.2104936926848	0.3603068605978962
Position_1	32	49	47.88411319140625	140.7316346628912	Position_1	Position_1_49	8.0	829.2104936926848	0.1697176238522712
Position_1	32	53	44.32704688671875	96.94285493848258	Position_1	Position_1_53	8.0	829.2104936926848	0.11690982648660346
Position_1	32	54	52.599726609375	141.12331180300447	Position_1	Position_1_54	8.0	829.2104936926848	0.17018997332576744
Position_1	32	55	48.692201765625	245.2939963445384	Position_1	Position_1_55	8.0	829.2104936926848	0.29581631951156573
Position_1	32	58	53.713898390625	162.0188987844082	Position_1	Position_1_58	8.0	829.2104936926848	0.19538934928681007
Position_1	32	59	67.68879528125	130.6286395164217	Position_1	Position_1_59	8.0	829.2104936926848	0.1575337510921976
Position_1	32	62	49.99036869921875	216.30071276352336	Position_1	Position_1_62	8.0	829.2104936926848	0.26085139347463077
Position_1	32	63	43.58127094921875	152.78952999146776	Position_1	Position_1_63	8.0	829.2104936926848	0.18425904056165182
Position_1	32	64	43.4183534296875	160.32061543120648	Position_1	Position_1_64	8.0	829.2104936926848	0.19334127661271877
Position_1	32	66	48.781649125	134.42310930444518	Position_1	Position_1_66	8.0	829.2104936926848	0.16210975419018753
Position_1	32	67	39.90255332421875	82.0057320304869	Position_1	Position_1_67	8.0	829.2104936926848	0.0988961580373815
Position_1	32	68	44.012977679687495	168.45680763170674	Position_1	Position_1_68	8.0	829.2104936926848	0.2031532510901132
Position_1	32	69	58.51379114453125	233.4614459003655	Position_1	Position_1_69	8.0	829.2104936926848	0.2815466611628399
Position_1	32	70	41.619332755859375	276.6880357290256	Position_1	Position_1_70	8.0	829.2104936926848	0.33367647639969383
Position_1	32	72	54.2857500625	152.9858640875505	Position_1	Position_1_72	8.0	829.2104936926848	0.1844958128861414
Position_1	32	73	43.90469875	165.1260509744299	Position_1	Position_1_73	8.0	829.2104936926848	0.19913647045044217
Position_1	32	74	41.618779039062495	130.28917031388042	Position_1	Position_1_74	8.0	829.2104936926848	0.15712436263760926
Position_1	32	75	41.57372520898437	158.97861690549257	Position_1	Position_1_75	8.0	829.2104936926848	0.19172287147201963
Position_1	32	76	37.67216126953125	281.64159584942286	Position_1	Position_1_76	8.0	829.2104936926848	0.339650303501589
Position_1	32	78	52.2040660625	106.81981293856175	Position_1	Position_1_78	8.0	829.2104936926848	0.12882110604132133
Position_1	32	79	48.91575257421875	279.756992162404	Position_1	Position_1_79	8.0	829.2104936926848	0.3373775347639115
Position_1	32	83	69.77968709765625	161.26469561623995	Position_1	Position_1_83	8.0	829.2104936926848	0.19447980560169628
Position_1	32	84	33.12114211914062	160.69292883042132	Position_1	Position_1_84	8.0	829.2104936926848	0.19379027406517121
Position_1	32	85	44.3330311875	239.1928224418986	Position_1	Position_1_85	8.0	829.2104936926848	0.2884585087396956
Position_1	32	86	41.004304171875	186.44035784176947	Position_1	Position_1_86	8.0	829.2104936926848	0.22484080852800503
Position_1	32	87	39.91862150976562	200.19657809617496	Position_1	Position_1_87	8.0	829.2104936926848	0.2414303480466688
Position_1	32	90	32.78214005859375	119.16912808732098	Position_1	Position_1_90	8.0	829.2104936926848	0.14371396526427277
Position_1	32	91	52.9900319609375	139.02704615234788	Position_1	Position_1_91	8.0	829.2104936926848	0.16766194737023304
Position_1	32	92	43.61840896875	147.39953806979972	Position_1	Position_1_92	8.0	829.2104936926848	0.17775889136833298
Position_1	32	93	45.91438396875	88.77392328239007	Position_1	Position_1_93	8.0	829.2104936926848	0.10705836932557046
Position_1	32	96	31.617343484375	226.20345648225663	Position_1	Position_1_96	8.0	829.2104936926848	0.2727937697398343
Position_1	32	97	33.49051021679687	209.65996045343627	Position_1	Position_1_97	8.0	829.2104936926848	0.25284286926925786
Position_1	32	98	23.192022498046875	309.0040367127149	Position_1	Position_1_98	8.0	829.2104936926848	0.3726484880053091
Position_1	32	101	32.45326607617187	149.91814142569748	Position_1	Position_1_101	8.0	829.2104936926848	0.1807962424089376
Position_1	32	102	22.7748969765625	74.52231713648138	Position_1	Position_1_102	8.0	829.2104936926848	0.08987141106308795
Position_1	32	103	27.898922025390625	96.03716340347808	Position_1	Position_1_103	8.0	829.2104936926848	0.11581759291998368
Position_1	32	104	33.996001660156246	195.55240838193987	Position_1	Position_1_104	8.0	829.2104936926848	0.23582963538135576
Position_1	32	105	20.052858998046872	207.8459117630408	Position_1	Position_1_105	8.0	829.2104936926848	0.25065518748737753
Position_1	32	106	39.38118606640625	129.13949971163964	Position_1	Position_1_106	8.0	829.2104936926848	0.15573789851181052
Position_1	32	107	36.81857693164062	301.42909914188147	Position_1	Position_1_107	8.0	829.2104936926848	0.363513367757252
Position_1	32	108	39.283539539062495	283.3841721992393	Position_1	Position_1_108	8.0	829.2104936926848	0.34175179204167766
Position_1	32	112	26.070676542968748	128.44936721310702	Position_1	Position_1_112	8.0	829.2104936926848	0.15490562190197255
Position_1	32	114	24.639661771484374	262.1518669062572	Position_1	Position_1_114	8.0	829.2104936926848	0.3161463451081382
Position_1	32	115	19.28473421875	399.8252567062645	Position_1	Position_1_115	8.0	829.2104936926848	0.4821758283903778
Position_1	32	116	20.20442922265625	171.2142261562443	Position_1	Position_1_116	8.0	829.2104936926848	0.20647860520165862
Position_1	32	117	16.608708026367186	267.4586638581833	Position_1	Position_1_117	8.0	829.2104936926848	0.3225461639626893
Position_1	32	118	11.522169344726562	232.8347921730331	Position_1	Position_1_118	8.0	829.2104936926848	0.280790937818648
Position_1	32	119	35.464934333984374	133.0408698872001	Position_1	Position_1_119	8.0	829.2104936926848	0.16044281988610073
Position_1	32	120	35.498976218749995	182.32182402543657	Position_1	Position_1_120	8.0	829.2104936926848	0.21987399509804947
Position_1	32	124	12.212131668945313	170.13916661621906	Position_1	Position_1_124	8.0	829.2104936926848	0.2051821195105071
Position_1	32	125	7.659805564941406	362.1501846856896	Position_1	Position_1_125	8.0	829.2104936926848	0.4367409571397763
Position_1	32	126	5.208361901123046	239.5324004467548	Position_1	Position_1_126	8.0	829.2104936926848	0.2888680284062207
Position_1	32	127	3.4753742299804684	245.208262419345	Position_1	Position_1_127	8.0	829.2104936926848	0.2957129272778138
Position_1	32	128	14.5350711171875	154.75541428353148	Position_1	Position_1_128	8.0	829.2104936926848	0.186629830978581
Position_1	32	129	26.712813853515623	233.795412478098	Position_1	Position_1_129	8.0	829.2104936926848	0.2819494136367567
Position_1	32	130	16.49917868457031	383.6352577104961	Position_1	Position_1_130	8.0	829.2104936926848	0.4626512334667533
Position_1	32	132	3.064518641357422	424.0858678684312	Position_1	Position_1_132	8.0	829.2104936926848	0.5114333104732782
Position_1	32	137	10.359223692382812	325.3920973140195	Position_1	Position_1_137	8.0	829.2104936926848	0.3924119385717924
Position_1	32	138	3.808372167724609	245.6742687986969	Position_1	Position_1_138	8.0	829.2104936926848	0.2962749153169143
Position_1	32	139	2.997858807861328	212.88209922259745	Position_1	Position_1_139	8.0	829.2104936926848	0.2567286603846261
Position_1	32	140	1.1871054470214844	294.1528716481049	Position_1	Position_1_140	8.0	829.2104936926848	0.35473848182765694
Position_1	32	141	17.412591732421873	128.41555429592682	Position_1	Position_1_141	8.0	829.2104936926848	0.15486484465971934
Position_1	32	142	25.14961934375	334.8474423879714	Position_1	Position_1_142	8.0	829.2104936926848	0.4038147671007041
Position_4	0	1	58.1090475625	877.3529251586566	Position_4	Position_4_1	0.0	789.8314091069515	1.1108103768001125
Position_4	0	2	45.21209949609375	702.3098930552463	Position_4	Position_4_2	0.0	789.8314091069515	0.8891896231998875
Position_4	1	1	62.048828359374994	888.597416410328	Position_4	Position_4_1	0.25	789.8314091069515	1.125046948202591
Position_4	1	2	52.247074	667.8268719890418	Position_4	Position_4_2	0.25	789.8314091069515	0.8455309124059044
Position_4	2	1	67.46961181640624	835.3531443802871	Position_4	Position_4_1	0.5	789.8314091069515	1.0576347493255633
Position_4	2	2	57.457283898437495	636.7198028514077	Position_4	Position_4_2	0.5	789.8314091069515	0.8061464706390136
Position_4	2	4	1.9517183165283205	777.361396540675	Position_4	Position_4_4	0.5	789.8314091069515	0.9842118046680669
Position_4	3	1	79.37701857421875	720.0716767120705	Position_4	Position_4_1	0.75	789.8314091069515	0.9116776927448896
Position_4	3	2	51.34761435546875	699.779346149372	Position_4	Position_4_2	0.75	789.8314091069515	0.8859857155346611
Position_4	3	4	10.183559638183594	651.0587136187111	Position_4	Position_4_4	0.75	789.8314091069515	0.8243008648577951
Position_4	3	6	1.6162702469482422	353.87175011871426	Position_4	Position_4_6	0.75	789.8314091069515	0.44803453754622247
Position_4	4	1	64.59491177734375	621.4399251944903	Position_4	Position_4_1	1.0	789.8314091069515	0.7868007248498026
Position_4	4	2	51.08610925	713.3268861749387	Position_4	Position_4_2	1.0	789.8314091069515	0.9031381608152111
Position_4	4	4	26.81312498046875	808.2466726054915	Position_4	Position_4_4	1.0	789.8314091069515	1.02331543578314
Position_4	4	6	4.949081411376953	420.4916925116037	Position_4	Position_4_6	1.0	789.8314091069515	0.5323815787308918
Position_4	5	1	74.66382799218749	523.4191340225071	Position_4	Position_4_1	1.25	789.8314091069515	0.662697289557436
Position_4	5	2	52.726603144531246	512.0095397672857	Position_4	Position_4_2	1.25	789.8314091069515	0.6482516824016987
Position_4	5	4	41.47954656054687	649.3309260658733	Position_4	Position_4_4	1.25	789.8314091069515	0.8221133251715836
Position_4	5	6	16.594401076171874	717.7693443878167	Position_4	Position_4_6	1.25	789.8314091069515	0.9087627259586776
Position_4	6	1	79.6038344921875	537.6768987346129	Position_4	Position_4_1	1.5	789.8314091069515	0.6807489453256294
Position_4	6	2	54.31887428515625	419.6138576307175	Position_4	Position_4_2	1.5	789.8314091069515	0.5312701581533299
Position_4	6	4	47.31403965234375	542.3367576662146	Position_4	Position_4_4	1.5	789.8314091069515	0.6866487599922434
Position_4	6	6	31.868879087890623	583.1214998236263	Position_4	Position_4_6	1.5	789.8314091069515	0.738286035602144
Position_4	7	1	90.5007730859375	501.0407080778551	Position_4	Position_4_1	1.75	789.8314091069515	0.6343641216349867
Position_4	7	2	54.35842994140625	458.3395634214389	Position_4	Position_4_2	1.75	789.8314091069515	0.580300502280196
Position_4	7	4	53.46402913671875	500.161830270688	Position_4	Position_4_4	1.75	789.8314091069515	0.6332513806157851
Position_4	7	6	36.539131921875	540.7548906186599	Position_4	Position_4_6	1.75	789.8314091069515	0.6846459692329557
Position_4	8	1	78.81159313671874	561.1260518299844	Position_4	Position_4_1	2.0	789.8314091069515	0.7104377533737735
Position_4	8	2	52.00454604296875	493.8258754334937	Position_4	Position_4_2	2.0	789.8314091069515	0.6252294726945007
Position_4	8	4	57.49341846875	501.4868004737255	Position_4	Position_4_4	2.0	789.8314091069515	0.6349289160844437
Position_4	8	6	39.93589071484375	513.6840121561015	Position_4	Position_4_6	2.0	789.8314091069515	0.6503717201331801
Position_4	8	8	1.896561592041016	409.2368317485524	Position_4	Position_4_8	2.0	789.8314091069515	0.5181318785628813
Position_4	9	1	64.85466474609375	599.2600482319258	Position_4	Position_4_1	2.25	789.8314091069515	0.7587189383991435
Position_4	9	2	60.24738744921875	455.3550542598352	Position_4	Position_4_2	2.25	789.8314091069515	0.576521836191216
Position_4	9	4	70.1176623125	496.9164387188591	Position_4	Position_4_4	2.25	789.8314091069515	0.629142413164746
Position_4	9	6	54.4029924453125	470.5387173591023	Position_4	Position_4_6	2.25	789.8314091069515	0.5957457654047111
Position_4	9	8	8.358175025878905	487.78590869138696	Position_4	Position_4_8	2.25	789.8314091069515	0.6175823132216506
Position_4	10	1	67.75961383984375	516.4004523520457	Position_4	Position_4_1	2.5	789.8314091069515	0.6538109859874155
Position_4	10	2	68.70118195703125	418.2141952343648	Position_4	Position_4_2	2.5	789.8314091069515	0.5294980554232862
Position_4	10	4	67.09721777343749	488.851438510116	Position_4	Position_4_4	2.5	789.8314091069515	0.6189313730418138
Position_4	10	6	58.44408521875	445.02120352314114	Position_4	Position_4_6	2.5	789.8314091069515	0.5634382203492246
Position_4	10	8	15.532834990234374	608.7258443923906	Position_4	Position_4_8	2.5	789.8314091069515	0.7707035164386109
Position_4	10	10	1.32390525982666	719.5882481737428	Position_4	Position_4_10	2.5	789.8314091069515	0.9110656272676831
Position_4	11	1	68.6367064453125	478.6270008243458	Position_4	Position_4_1	2.75	789.8314091069515	0.6059862842951776
Position_4	11	2	78.98775826562499	409.920663615103	Position_4	Position_4_2	2.75	789.8314091069515	0.5189976732864968
Position_4	11	4	80.140986578125	426.62255408626027	Position_4	Position_4_4	2.75	789.8314091069515	0.540143819512869
Position_4	11	6	48.9854481015625	476.3299918551489	Position_4	Position_4_6	2.75	789.8314091069515	0.6030780573714166
Position_4	11	8	29.103944955078124	529.6401938435307	Position_4	Position_4_8	2.75	789.8314091069515	0.6705737297056666
Position_4	11	10	5.839902229003906	516.2186879934933	Position_4	Position_4_10	2.75	789.8314091069515	0.6535808554096028
Position_4	11	12	1.5986076884765623	352.83679861764193	Position_4	Position_4_12	2.75	789.8314091069515	0.4467241927192897
Position_4	11	13	1.6785190307617186	326.1662098807079	Position_4	Position_4_13	2.75	789.8314091069515	0.4129567476298497
Position_4	12	1	67.10642558984375	453.4077200675163	Position_4	Position_4_1	3.0	789.8314091069515	0.574056330046657
Position_4	12	2	69.37932125781249	412.5978949605026	Position_4	Position_4_2	3.0	789.8314091069515	0.5223872970904256
Position_4	12	4	62.8148084609375	373.96853513244514	Position_4	Position_4_4	3.0	789.8314091069515	0.4734789359102404
Position_4	12	6	67.749917296875	366.46328340244895	Position_4	Position_4_6	3.0	789.8314091069515	0.4639765894050764
Position_4	12	8	49.33013030859375	386.0076874861261	Position_4	Position_4_8	3.0	789.8314091069515	0.48872162215298354
Position_4	12	10	30.05310913085937	362.0051724102554	Position_4	Position_4_10	3.0	789.8314091069515	0.4583322063876496
Position_4	12	12	4.31492880102539	232.7467637582001	Position_4	Position_4_12	3.0	789.8314091069515	0.2946790429888864
Position_4	12	13	2.493272191040039	353.3127129362084	Position_4	Position_4_13	3.0	789.8314091069515	0.44732674449562965
Position_4	13	1	76.0273127109375	423.155571402338	Position_4	Position_4_1	3.25	789.8314091069515	0.5357542970857446
Position_4	13	2	67.810457	346.0008563351249	Position_4	Position_4_2	3.25	789.8314091069515	0.4380692542049474
Position_4	13	4	68.05222587109375	304.7736285483301	Position_4	Position_4_4	3.25	789.8314091069515	0.3858717506473088
Position_4	13	6	57.93781649218749	352.65148705789204	Position_4	Position_4_6	3.25	789.8314091069515	0.44648957105495324
Position_4	13	8	51.166811523437495	345.1204747754419	Position_4	Position_4_8	3.25	789.8314091069515	0.4369546092952464
Position_4	13	10	39.47058923242187	377.6181155047576	Position_4	Position_4_10	3.25	789.8314091069515	0.4780996439882326
Position_4	13	12	32.3223471484375	179.00043765831427	Position_4	Position_4_12	3.25	789.8314091069515	0.22663119698000733
Position_4	13	13	29.307060234375	205.1724039160782	Position_4	Position_4_13	3.25	789.8314091069515	0.259767339650449
Position_4	14	1	99.1979846171875	332.35746273899724	Position_4	Position_4_1	3.5	789.8314091069515	0.4207954493919
Position_4	14	2	64.2339664140625	339.48141945137786	Position_4	Position_4_2	3.5	789.8314091069515	0.4298150409531365
Position_4	14	4	59.319144929687496	302.02968836417483	Position_4	Position_4_4	3.5	789.8314091069515	0.38239766725113467
Position_4	14	6	59.625670070312495	290.0460566027453	Position_4	Position_4_6	3.5	789.8314091069515	0.367225275240314
Position_4	14	8	62.0035847578125	308.15652995614954	Position_4	Position_4_8	3.5	789.8314091069515	0.3901548183612712
Position_4	14	10	42.8926500234375	370.3298481849213	Position_4	Position_4_10	3.5	789.8314091069515	0.46887201992086736
Position_4	14	12	34.7411796875	259.9686921647248	Position_4	Position_4_12	3.5	789.8314091069515	0.3291445353618779
Position_4	14	13	33.073389894531246	284.16313311724167	Position_4	Position_4_13	3.5	789.8314091069515	0.3597769471317176
Position_4	15	1	79.49779642578125	347.45317664936124	Position_4	Position_4_1	3.75	789.8314091069515	0.43990802675500135
Position_4	15	2	68.5404793046875	284.9591700171013	Position_4	Position_4_2	3.75	789.8314091069515	0.36078480385997774
Position_4	15	4	72.0835805078125	271.22879745164533	Position_4	Position_4_4	3.75	789.8314091069515	0.3434008755847263
Position_4	15	6	57.662694632812496	267.9705632957352	Position_4	Position_4_6	3.75	789.8314091069515	0.33927564820285483
Position_4	15	8	68.06621696875	282.5665793071514	Position_4	Position_4_8	3.75	789.8314091069515	0.3577555615655302
Position_4	15	10	46.68632757421875	328.9399873139834	Position_4	Position_4_10	3.75	789.8314091069515	0.4164686077575847
Position_4	15	12	52.349789765625	224.45899028417355	Position_4	Position_4_12	3.75	789.8314091069515	0.28418595119933937
Position_4	15	13	45.1251321640625	240.9216001427504	Position_4	Position_4_13	3.75	789.8314091069515	0.3050291459226169
Position_4	16	1	82.128460734375	292.8664004121452	Position_4	Position_4_1	4.0	789.8314091069515	0.3707960927298195
Position_4	16	2	84.3697295546875	252.74241883148065	Position_4	Position_4_2	4.0	789.8314091069515	0.31999540144554656
Position_4	16	4	72.58083898828124	265.409153657335	Position_4	Position_4_4	4.0	789.8314091069515	0.33603266544872973
Position_4	16	6	64.8894839140625	245.39819003416332	Position_4	Position_4_6	4.0	789.8314091069515	0.310696924944566
Position_4	16	8	65.0483720390625	261.9991632901235	Position_4	Position_4_8	4.0	789.8314091069515	0.3317153005935296
Position_4	16	10	52.47086397265625	276.9582392013056	Position_4	Position_4_10	4.0	789.8314091069515	0.3506548815454901
Position_4	16	12	61.6327764765625	159.87859817590797	Position_4	Position_4_12	4.0	789.8314091069515	0.20242117030605292
Position_4	16	13	40.742848458984376	206.72631802113816	Position_4	Position_4_13	4.0	789.8314091069515	0.26173473938556074
Position_4	16	15	31.858636626953125	290.5977342173859	Position_4	Position_4_15	4.0	789.8314091069515	0.36792375039371966
Position_4	16	16	1.954725414672852	354.2088045633932	Position_4	Position_4_16	4.0	789.8314091069515	0.4484612798114611
Position_4	16	17	2.592941052001953	370.4563309797536	Position_4	Position_4_17	4.0	789.8314091069515	0.4690321588991024
Position_4	17	1	87.9045951953125	240.59363071173613	Position_4	Position_4_1	4.25	789.8314091069515	0.304613906129374
Position_4	17	2	84.20533025781249	244.85442377485	Position_4	Position_4_2	4.25	789.8314091069515	0.31000846630257795
Position_4	17	4	85.63156434765625	216.66076220068285	Position_4	Position_4_4	4.25	789.8314091069515	0.27431266939062016
Position_4	17	6	68.9411518984375	214.675153713058	Position_4	Position_4_6	4.25	789.8314091069515	0.27179870442957876
Position_4	17	8	69.74349013671875	231.9165076906725	Position_4	Position_4_8	4.25	789.8314091069515	0.2936278616127667
Position_4	17	10	65.5280727578125	241.85199672617705	Position_4	Position_4_10	4.25	789.8314091069515	0.3062071145026188
Position_4	17	12	69.78796425390625	158.44388511242803	Position_4	Position_4_12	4.25	789.8314091069515	0.20060469017252397
Position_4	17	13	50.355452640625	173.99543819313087	Position_4	Position_4_13	4.25	789.8314091069515	0.22029440230778422
Position_4	17	15	30.728913982421872	296.46810370045023	Position_4	Position_4_15	4.25	789.8314091069515	0.3753561839679958
Position_4	17	16	6.715097119628906	264.925431204829	Position_4	Position_4_16	4.25	789.8314091069515	0.33542022784884634
Position_4	17	17	6.174964581542969	359.8324090139413	Position_4	Position_4_17	4.25	789.8314091069515	0.4555812859111256
Position_4	18	1	86.079076703125	207.5782355190411	Position_4	Position_4_1	4.5	789.8314091069515	0.2628133461465481
Position_4	18	2	68.32031318749999	251.38936282192543	Position_4	Position_4_2	4.5	789.8314091069515	0.3182823067345055
Position_4	18	4	70.24027548828124	211.587330454476	Position_4	Position_4_4	4.5	789.8314091069515	0.2678892330880005
Position_4	18	6	62.50837690625	240.5513778261732	Position_4	Position_4_6	4.5	789.8314091069515	0.30456041004770934
Position_4	18	8	67.3547038828125	193.35305991244007	Position_4	Position_4_8	4.5	789.8314091069515	0.24480295121595758
Position_4	18	10	55.4225384453125	261.98040463170224	Position_4	Position_4_10	4.5	789.8314091069515	0.33169155038784653
Position_4	18	12	52.085627859375	174.61447880516917	Position_4	Position_4_12	4.5	789.8314091069515	0.2210781652790976
Position_4	18	13	48.29844933203125	160.62824677375582	Position_4	Position_4_13	4.5	789.8314091069515	0.20337029513092594
Position_4	18	15	42.80782216992187	250.4348711321282	Position_4	Position_4_15	4.5	789.8314091069515	0.31707383150955026
Position_4	18	16	33.54914960546875	172.51590495809424	Position_4	Position_4_16	4.5	789.8314091069515	0.21842117566982422
Position_4	18	17	14.188859040039064	268.08759831380127	Position_4	Position_4_17	4.5	789.8314091069515	0.3394238254172789
Position_4	19	1	81.901483640625	222.15133353822245	Position_4	Position_4_1	4.75	789.8314091069515	0.2812642432002104
Position_4	19	2	84.026341953125	179.31564965238516	Position_4	Position_4_2	4.75	789.8314091069515	0.22703028467193298
Position_4	19	4	80.47422010546875	186.05899331896543	Position_4	Position_4_4	4.75	789.8314091069515	0.23556798472896776
Position_4	19	6	65.327954828125	214.4812138154788	Position_4	Position_4_6	4.75	789.8314091069515	0.27155315848731437
Position_4	19	8	62.40585871093749	158.56569841084905	Position_4	Position_4_8	4.75	789.8314091069515	0.20075891713414704
Position_4	19	10	52.182125359375	225.42475562524152	Position_4	Position_4_10	4.75	789.8314091069515	0.2854086999149924
Position_4	19	12	55.7411881640625	140.6602852722543	Position_4	Position_4_12	4.75	789.8314091069515	0.17808899931100033
Position_4	19	13	55.2780105625	155.71248138071394	Position_4	Position_4_13	4.75	789.8314091069515	0.1971464790907408
Position_4	19	15	48.72687535546875	238.60500197600444	Position_4	Position_4_15	4.75	789.8314091069515	0.30209611725341606
Position_4	19	16	35.7258389296875	179.0340842584877	Position_4	Position_4_16	4.75	789.8314091069515	0.22667379670418322
Position_4	19	17	21.535942645507813	256.24714461592924	Position_4	Position_4_17	4.75	789.8314091069515	0.32443271014717356
Position_4	19	19	4.357423640625	302.57066564210777	Position_4	Position_4_19	4.75	789.8314091069515	0.38308259478338436
Position_4	19	20	4.0156851662597655	356.95740878104493	Position_4	Position_4_20	4.75	789.8314091069515	0.4519412683076891
Position_4	19	21	18.67064539355469	285.4213064235923	Position_4	Position_4_21	4.75	789.8314091069515	0.36136991151860265
Position_4	20	1	74.4119674375	225.49112290749807	Position_4	Position_4_1	5.0	789.8314091069515	0.28549272706495293
Position_4	20	2	77.74823851953124	168.24389742773016	Position_4	Position_4_2	5.0	789.8314091069515	0.21301241693839523
Position_4	20	4	77.19023236718749	190.3090527065774	Position_4	Position_4_4	5.0	789.8314091069515	0.24094895507100245
Position_4	20	6	71.6662496171875	180.24822499733924	Position_4	Position_4_6	5.0	789.8314091069515	0.22821101176660313
Position_4	20	8	59.08025642578125	147.5353882794748	Position_4	Position_4_8	5.0	789.8314091069515	0.1867935189438598
Position_4	20	10	52.996686960937495	199.3008680348434	Position_4	Position_4_10	5.0	789.8314091069515	0.25233342930764097
Position_4	20	12	59.2153685234375	87.01650288091797	Position_4	Position_4_12	5.0	789.8314091069515	0.11017098317134033
Position_4	20	13	52.808756	164.93026089768054	Position_4	Position_4_13	5.0	789.8314091069515	0.20881704499972253
Position_4	20	15	55.31739464453125	210.76294749195583	Position_4	Position_4_15	5.0	789.8314091069515	0.26684548760888327
Position_4	20	16	45.19069951171875	170.26364753079528	Position_4	Position_4_16	5.0	789.8314091069515	0.21556960835896538
Position_4	20	17	37.69211587109375	214.0639659794635	Position_4	Position_4_17	5.0	789.8314091069515	0.27102488393251145
Position_4	20	19	16.066623181640626	175.04493138263572	Position_4	Position_4_19	5.0	789.8314091069515	0.22162315826431359
Position_4	20	20	11.982917611328125	284.2617987346897	Position_4	Position_4_20	5.0	789.8314091069515	0.35990186697702936
Position_4	20	21	35.56552621875	215.65157949830788	Position_4	Position_4_21	5.0	789.8314091069515	0.2730349502587411
Position_4	20	23	22.629721791015623	281.5808031994924	Position_4	Position_4_23	5.0	789.8314091069515	0.3565074773588339
Position_4	21	1	83.603000765625	212.37219021273003	Position_4	Position_4_1	5.25	789.8314091069515	0.26888293851577205
Position_4	21	2	76.71159748828124	149.0443289644067	Position_4	Position_4_2	5.25	789.8314091069515	0.18870397814760054
Position_4	21	4	87.6765990546875	173.59087039135625	Position_4	Position_4_4	5.25	789.8314091069515	0.21978218185528023
Position_4	21	6	65.79291576171875	160.40155071567816	Position_4	Position_4_6	5.25	789.8314091069515	0.20308327684390443
Position_4	21	8	71.1987566640625	150.1256820423804	Position_4	Position_4_8	5.25	789.8314091069515	0.1900730716851649
Position_4	21	10	57.791926414062495	162.62199027425422	Position_4	Position_4_10	5.25	789.8314091069515	0.2058945597746335
Position_4	21	12	62.228430171875	95.70652272951568	Position_4	Position_4_12	5.25	789.8314091069515	0.12117335627071273
Position_4	21	13	55.248167046875	148.608248421478	Position_4	Position_4_13	5.25	789.8314091069515	0.18815185963483871
Position_4	21	15	59.58242296875	204.47305418226705	Position_4	Position_4_15	5.25	789.8314091069515	0.25888189786407856
Position_4	21	16	44.9236104453125	156.90232770136765	Position_4	Position_4_16	5.25	789.8314091069515	0.1986529351609027
Position_4	21	17	46.365348605468746	201.20629479963867	Position_4	Position_4_17	5.25	789.8314091069515	0.2547458767525327
Position_4	21	19	24.09543354882812	168.7575243684906	Position_4	Position_4_19	5.25	789.8314091069515	0.2136627164008352
Position_4	21	20	28.592734371093748	156.92631291285403	Position_4	Position_4_20	5.25	789.8314091069515	0.19868330266871492
Position_4	21	21	46.308838296875	195.8918457718248	Position_4	Position_4_21	5.25	789.8314091069515	0.24801729016236043
Position_4	21	23	29.842972306640625	231.28201796464532	Position_4	Position_4_23	5.25	789.8314091069515	0.2928245386267328
Position_4	21	25	1.9633809765625	113.04600767853576	Position_4	Position_4_25	5.25	789.8314091069515	0.14312675638761302
Position_4	22	1	75.80711019921874	208.0970776195176	Position_4	Position_4_1	5.5	789.8314091069515	0.263470248486078
Position_4	22	2	84.58052148046875	146.2691834121715	Position_4	Position_4_2	5.5	789.8314091069515	0.18519038585405903
Position_4	22	4	98.826105296875	167.81087535804755	Position_4	Position_4_4	5.5	789.8314091069515	0.2124641707371303
Position_4	22	6	74.52332430468749	124.749694025353	Position_4	Position_4_6	5.5	789.8314091069515	0.15794471147507957
Position_4	22	8	76.05368834765625	137.99900519429224	Position_4	Position_4_8	5.5	789.8314091069515	0.1747195712947467
Position_4	22	10	56.564656027343744	155.549766684089	Position_4	Position_4_10	5.5	789.8314091069515	0.19694046715610664
Position_4	22	12	69.62348176953125	91.77117272846188	Position_4	Position_4_12	5.5	789.8314091069515	0.11619083727276171
Position_4	22	13	53.269666742187496	131.58565161385826	Position_4	Position_4_13	5.5	789.8314091069515	0.16659966936822612
Position_4	22	15	61.791955757812495	192.57553676175	Position_4	Position_4_15	5.5	789.8314091069515	0.24381853461549696
Position_4	22	16	56.34987630078125	135.33641911623397	Position_4	Position_4_16	5.5	789.8314091069515	0.17134848976094338
Position_4	22	17	50.29320759375	182.55423613862047	Position_4	Position_4_17	5.5	789.8314091069515	0.23113063627721686
Position_4	22	19	47.89718402734375	135.17943522562828	Position_4	Position_4_19	5.5	789.8314091069515	0.17114973355956217
Position_4	22	20	33.45358796484375	145.4951061885615	Position_4	Position_4_20	5.5	789.8314091069515	0.1842103321176734
Position_4	22	21	45.317778816406246	195.0606255775732	Position_4	Position_4_21	5.5	789.8314091069515	0.24696488811216666
Position_4	22	23	35.348180677734376	211.1646362322519	Position_4	Position_4_23	5.5	789.8314091069515	0.2673540629018692
Position_4	22	25	6.448671603515625	97.57638998007886	Position_4	Position_4_25	5.5	789.8314091069515	0.12354078206437343
Position_4	22	27	1.5100828654785154	252.90318209374595	Position_4	Position_4_27	5.5	789.8314091069515	0.3201989426828431
Position_4	22	28	4.210365363037109	311.1821334301934	Position_4	Position_4_28	5.5	789.8314091069515	0.3939855136706219
Position_4	23	1	75.53089650390625	188.6153398635872	Position_4	Position_4_1	5.75	789.8314091069515	0.23880455713561866
Position_4	23	2	83.4025292890625	148.64057607933665	Position_4	Position_4_2	5.75	789.8314091069515	0.18819278945541296
Position_4	23	4	89.62459034375	164.93560146371811	Position_4	Position_4_4	5.75	789.8314091069515	0.20882380665287534
Position_4	23	6	65.51903131640624	143.0445882492168	Position_4	Position_4_6	5.75	789.8314091069515	0.18110774856491818
Position_4	23	8	84.65775067578124	130.22518718685183	Position_4	Position_4_8	5.75	789.8314091069515	0.1648771949118802
Position_4	23	10	57.3706233203125	153.31971503843337	Position_4	Position_4_10	5.75	789.8314091069515	0.19411701442943285
Position_4	23	12	77.49546290234375	80.67323285348702	Position_4	Position_4_12	5.75	789.8314091069515	0.10213981353907264
Position_4	23	13	58.18704104296874	123.9402134298036	Position_4	Position_4_13	5.75	789.8314091069515	0.15691983377812316
Position_4	23	15	66.89327841796874	159.35973673599645	Position_4	Position_4_15	5.75	789.8314091069515	0.20176424348100022
Position_4	23	16	56.79605765625	133.39708571471328	Position_4	Position_4_16	5.75	789.8314091069515	0.1688931133614236
Position_4	23	17	52.229209484375	167.94926114057614	Position_4	Position_4_17	5.75	789.8314091069515	0.21263938000449162
Position_4	23	19	41.2281513359375	133.33584694103735	Position_4	Position_4_19	5.75	789.8314091069515	0.16881557938015893
Position_4	23	20	33.73847655664062	139.24189836855248	Position_4	Position_4_20	5.75	789.8314091069515	0.17629318961370613
Position_4	23	21	48.6120298125	178.87498678856355	Position_4	Position_4_21	5.75	789.8314091069515	0.2264723645148708
Position_4	23	23	40.65960896679688	203.6758631678828	Position_4	Position_4_23	5.75	789.8314091069515	0.2578725799195242
Position_4	23	25	32.314067392578124	54.94732083709199	Position_4	Position_4_25	5.75	789.8314091069515	0.06956841701094157
Position_4	23	27	33.965856589843746	94.58377824569962	Position_4	Position_4_27	5.75	789.8314091069515	0.11975185736490758
Position_4	23	28	30.754972466796872	161.205058733499	Position_4	Position_4_28	5.75	789.8314091069515	0.20410059270214478
Position_4	24	1	85.73421252343749	150.7660611016399	Position_4	Position_4_1	6.0	789.8314091069515	0.19088385111464287
Position_4	24	2	96.3786250625	124.1354085746872	Position_4	Position_4_2	6.0	789.8314091069515	0.15716696898018392
Position_4	24	4	86.21999632812499	141.58299970031183	Position_4	Position_4_4	6.0	789.8314091069515	0.17925724156804204
Position_4	24	6	73.36103895312499	126.56711751353645	Position_4	Position_4_6	6.0	789.8314091069515	0.16024573858950947
Position_4	24	8	77.093786859375	120.60819990725538	Position_4	Position_4_8	6.0	789.8314091069515	0.15270119485831155
Position_4	24	10	67.50927145703125	142.78391526374782	Position_4	Position_4_10	6.0	789.8314091069515	0.18077771232875012
Position_4	24	12	84.41109453906249	80.13841622964658	Position_4	Position_4_12	6.0	789.8314091069515	0.1014626859677025
Position_4	24	13	58.9719411015625	108.20642390171852	Position_4	Position_4_13	6.0	789.8314091069515	0.13699939335669828
Position_4	24	15	73.226857515625	135.84073950009275	Position_4	Position_4_15	6.0	789.8314091069515	0.1719870062570511
Position_4	24	16	64.785260375	119.97584977934318	Position_4	Position_4_16	6.0	789.8314091069515	0.15190058080242436
Position_4	24	17	53.3607050625	169.35058590553214	Position_4	Position_4_17	6.0	789.8314091069515	0.214413587447749
Position_4	24	19	47.12615028515625	107.38148904282887	Position_4	Position_4_19	6.0	789.8314091069515	0.1359549491254637
Position_4	24	20	41.9612619765625	120.33093995262556	Position_4	Position_4_20	6.0	789.8314091069515	0.15235015797698098
Position_4	24	21	59.3158590234375	157.09843412613404	Position_4	Position_4_21	6.0	789.8314091069515	0.19890122412802308
Position_4	24	23	37.216361359375	206.300713565805	Position_4	Position_4_23	6.0	789.8314091069515	0.261195884573729
Position_4	24	25	32.438872039062495	76.39276837712363	Position_4	Position_4_25	6.0	789.8314091069515	0.09672034752770796
Position_4	24	27	20.775846759765624	127.39610256885535	Position_4	Position_4_27	6.0	789.8314091069515	0.16129531074599818
Position_4	24	28	28.88244003906249	179.59173851074672	Position_4	Position_4_28	6.0	789.8314091069515	0.22737983883650303
Position_4	24	32	10.85469169189453	288.41160453748915	Position_4	Position_4_32	6.0	789.8314091069515	0.36515590695942457
Position_4	25	1	91.8513949375	139.11601460919326	Position_4	Position_4_1	6.25	789.8314091069515	0.17613380907007647
Position_4	25	2	89.48527207812499	126.63217111103133	Position_4	Position_4_2	6.25	789.8314091069515	0.16032810249241936
Position_4	25	4	81.02186421484375	136.4064486667288	Position_4	Position_4_4	6.25	789.8314091069515	0.17270324665989314
Position_4	25	6	72.88183216015625	113.03163129666784	Position_4	Position_4_6	6.25	789.8314091069515	0.1431085545514969
Position_4	25	8	79.3592632421875	110.10866910994292	Position_4	Position_4_8	6.25	789.8314091069515	0.13940781265516
Position_4	25	10	69.16663681640625	147.07200839441913	Position_4	Position_4_10	6.25	789.8314091069515	0.1862068369257572
Position_4	25	12	66.0453326328125	89.5488822377044	Position_4	Position_4_12	6.25	789.8314091069515	0.11337721088979705
Position_4	25	13	54.6672583359375	104.55461751146264	Position_4	Position_4_13	6.25	789.8314091069515	0.13237586693302145
Position_4	25	15	74.17889166015625	126.11468585843724	Position_4	Position_4_15	6.25	789.8314091069515	0.15967291804846417
Position_4	25	16	61.269278296874994	115.41712267703528	Position_4	Position_4_16	6.25	789.8314091069515	0.14612880843461948
Position_4	25	17	55.79908146484375	140.9154447444889	Position_4	Position_4_17	6.25	789.8314091069515	0.17841205492678433
Position_4	25	19	59.28923382421875	94.22573152377952	Position_4	Position_4_19	6.25	789.8314091069515	0.11929853692488489
Position_4	25	20	48.23800321484375	123.23320646271245	Position_4	Position_4_20	6.25	789.8314091069515	0.15602469722247445
Position_4	25	21	61.5569718671875	138.63966722812765	Position_4	Position_4_21	6.25	789.8314091069515	0.17553070899634782
Position_4	25	23	33.58287173828125	203.84682876772587	Position_4	Position_4_23	6.25	789.8314091069515	0.2580890382647759
Position_4	25	25	41.28423530859375	66.74172191358105	Position_4	Position_4_25	6.25	789.8314091069515	0.08450122538054639
Position_4	25	27	32.1660794296875	117.72383681361497	Position_4	Position_4_27	6.25	789.8314091069515	0.14904932300264337
Position_4	25	28	39.757209164062495	156.8304966129007	Position_4	Position_4_28	6.25	789.8314091069515	0.1985619903242721
Position_4	25	32	28.00734133398437	164.73231895510187	Position_4	Position_4_32	6.25	789.8314091069515	0.20856643209639109
Position_4	25	34	27.994423875	90.68812832505326	Position_4	Position_4_34	6.25	789.8314091069515	0.11481960235994253
Position_4	25	35	19.592050940429687	160.36387167479654	Position_4	Position_4_35	6.25	789.8314091069515	0.20303557167486813
Position_4	25	36	2.3611124372558594	133.53269810909367	Position_4	Position_4_36	6.25	789.8314091069515	0.16906481126152828
Position_4	25	37	1.9681566214599608	241.63291853199024	Position_4	Position_4_37	6.25	789.8314091069515	0.30592974113956845
Position_4	26	1	87.5239083984375	145.25990118993883	Position_4	Position_4_1	6.5	789.8314091069515	0.18391254072078705
Position_4	26	2	82.85082458984374	125.54692989672117	Position_4	Position_4_2	6.5	789.8314091069515	0.15895408621274618
Position_4	26	4	97.95601603906248	124.30117221378316	Position_4	Position_4_4	6.5	789.8314091069515	0.1573768411594676
Position_4	26	6	76.43161955859375	115.09696732650956	Position_4	Position_4_6	6.5	789.8314091069515	0.14572346199380407
Position_4	26	8	78.37190040624999	108.4055935470828	Position_4	Position_4_8	6.5	789.8314091069515	0.1372515606459043
Position_4	26	10	69.83991484765625	134.30306016515817	Position_4	Position_4_10	6.5	789.8314091069515	0.17004016125037658
Position_4	26	12	82.09435385937499	75.18816482918136	Position_4	Position_4_12	6.5	789.8314091069515	0.09519520743571758
Position_4	26	13	57.168170941406245	101.63164471450776	Position_4	Position_4_13	6.5	789.8314091069515	0.1286751116031469
Position_4	26	15	75.58219199609374	120.90905525793347	Position_4	Position_4_15	6.5	789.8314091069515	0.15308210570486583
Position_4	26	16	62.021917203125	108.37720289664418	Position_4	Position_4_16	6.5	789.8314091069515	0.13721561544277452
Position_4	26	17	45.9867155	161.1376328059451	Position_4	Position_4_17	6.5	789.8314091069515	0.20401522520880827
Position_4	26	19	56.7083052421875	97.4989461664736	Position_4	Position_4_19	6.5	789.8314091069515	0.12344273099586398
Position_4	26	20	48.6841221796875	129.79688933744654	Position_4	Position_4_20	6.5	789.8314091069515	0.1643349300127297
Position_4	26	21	64.00465487109375	137.0822915860654	Position_4	Position_4_21	6.5	789.8314091069515	0.17355892663354822
Position_4	26	23	44.024634328125	181.86138453093565	Position_4	Position_4_23	6.5	789.8314091069515	0.23025342172269792
Position_4	26	25	36.13229565429688	71.228982827185	Position_4	Position_4_25	6.5	789.8314091069515	0.09018251490874789
Position_4	26	27	42.37287632617187	115.4309851305004	Position_4	Position_4_27	6.5	789.8314091069515	0.14614635958959418
Position_4	26	28	44.90592790234375	171.08993711610609	Position_4	Position_4_28	6.5	789.8314091069515	0.2166157677998074
Position_4	26	32	40.32389801171875	137.08874026379792	Position_4	Position_4_32	6.5	789.8314091069515	0.1735670912591356
Position_4	26	34	25.011429308593748	129.87776633430823	Position_4	Position_4_34	6.5	789.8314091069515	0.1644373278104485
Position_4	26	35	34.0761684140625	135.02803599653794	Position_4	Position_4_35	6.5	789.8314091069515	0.17095804805890383
Position_4	26	36	8.261787359374999	127.31593021013316	Position_4	Position_4_36	6.5	789.8314091069515	0.16119380508567904
Position_4	26	37	5.809867642089843	249.11640376246623	Position_4	Position_4_37	6.5	789.8314091069515	0.31540452923255835
Position_4	26	39	3.4472669284667967	120.03988446394266	Position_4	Position_4_39	6.5	789.8314091069515	0.15198165466687333
Position_4	26	40	18.69612546484375	183.4426428682151	Position_4	Position_4_40	6.5	789.8314091069515	0.2322554417981813
Position_4	26	41	13.411165098632813	213.3723213103353	Position_4	Position_4_41	6.5	789.8314091069515	0.2701491974744226
Position_4	27	1	112.90003690625	129.81690471459825	Position_4	Position_4_1	6.75	789.8314091069515	0.16436027134117134
Position_4	27	2	86.8585747734375	120.05777951397708	Position_4	Position_4_2	6.75	789.8314091069515	0.15200431146404308
Position_4	27	4	99.802102640625	126.79902716456712	Position_4	Position_4_4	6.75	789.8314091069515	0.16053935776995315
Position_4	27	6	79.65327906249999	99.9893072101512	Position_4	Position_4_6	6.75	789.8314091069515	0.1265957596231927
Position_4	27	8	78.6771673359375	102.24119514497782	Position_4	Position_4_8	6.75	789.8314091069515	0.1294468591222273
Position_4	27	10	69.55970815234375	123.916152863861	Position_4	Position_4_10	6.75	789.8314091069515	0.15688937086456314
Position_4	27	12	70.03551465625	80.34087153255689	Position_4	Position_4_12	6.75	789.8314091069515	0.10171901320485204
Position_4	27	13	58.454161304687496	103.2245545437476	Position_4	Position_4_13	6.75	789.8314091069515	0.13069188355077166
Position_4	27	15	70.81819984765625	126.76859661550662	Position_4	Position_4_15	6.75	789.8314091069515	0.16050082986550465
Position_4	27	16	53.707035421875	107.76543257877388	Position_4	Position_4_16	6.75	789.8314091069515	0.1364410573398472
Position_4	27	17	43.35850262304688	154.61568911148947	Position_4	Position_4_17	6.75	789.8314091069515	0.19575783810156488
Position_4	27	19	51.371130421874994	102.52840373076928	Position_4	Position_4_19	6.75	789.8314091069515	0.12981049189560132
Position_4	27	20	49.71154499609375	134.61565882690243	Position_4	Position_4_20	6.75	789.8314091069515	0.17043594022059722
Position_4	27	21	58.262341328125	153.56566581673331	Position_4	Position_4_21	6.75	789.8314091069515	0.19442841098249983
Position_4	27	23	46.08799628125	163.32627928637712	Position_4	Position_4_23	6.75	789.8314091069515	0.20678625514658536
Position_4	27	25	51.7888044609375	64.00997347796194	Position_4	Position_4_25	6.75	789.8314091069515	0.08104257787156995
Position_4	27	27	61.99768364453125	100.5475353152843	Position_4	Position_4_27	6.75	789.8314091069515	0.12730252830660616
Position_4	27	28	48.76039471875	173.00926394584928	Position_4	Position_4_28	6.75	789.8314091069515	0.21904581401930803
Position_4	27	32	42.134627326171874	136.9510381024944	Position_4	Position_4_32	6.75	789.8314091069515	0.1733927475198062
Position_4	27	34	31.79195924609375	117.90492502877628	Position_4	Position_4_34	6.75	789.8314091069515	0.14927859752005723
Position_4	27	35	42.24294525	121.64330394485054	Position_4	Position_4_35	6.75	789.8314091069515	0.1540117328106646
Position_4	27	36	19.01595540625	94.42446567692711	Position_4	Position_4_36	6.75	789.8314091069515	0.1195501528404539
Position_4	27	37	6.584596079101562	269.90844599849777	Position_4	Position_4_37	6.75	789.8314091069515	0.34172918788286544
Position_4	27	39	11.599269859375	79.51649927239768	Position_4	Position_4_39	6.75	789.8314091069515	0.10067528127591886
Position_4	27	40	37.249425791015625	144.08531471617374	Position_4	Position_4_40	6.75	789.8314091069515	0.1824254050355993
Position_4	27	41	17.86322101953125	215.9211720456464	Position_4	Position_4_41	6.75	789.8314091069515	0.2733762794895491
Position_4	27	43	8.594820066894531	143.27566625528107	Position_4	Position_4_43	6.75	789.8314091069515	0.18140031480551064
Position_4	27	44	2.233129118408203	233.859337076915	Position_4	Position_4_44	6.75	789.8314091069515	0.2960876642539902
Position_4	28	1	102.868497875	141.70796711738925	Position_4	Position_4_1	7.0	789.8314091069515	0.17941546193714422
Position_4	28	2	75.20380325390624	135.10841509387245	Position_4	Position_4_2	7.0	789.8314091069515	0.17105981546952806
Position_4	28	4	92.2866839296875	135.64408562648558	Position_4	Position_4_4	7.0	789.8314091069515	0.17173802416879821
Position_4	28	6	77.14104255859375	100.99311634006902	Position_4	Position_4_6	7.0	789.8314091069515	0.12786667531272297
Position_4	28	8	88.0824916640625	109.1482250038363	Position_4	Position_4_8	7.0	789.8314091069515	0.1381918011177199
Position_4	28	10	67.42017764453125	117.26035976049684	Position_4	Position_4_10	7.0	789.8314091069515	0.14846251796073934
Position_4	28	12	76.8415415625	78.885281885402	Position_4	Position_4_12	7.0	789.8314091069515	0.09987610137535072
Position_4	28	13	64.061757890625	97.12651421021654	Position_4	Position_4_13	7.0	789.8314091069515	0.1229711975116763
Position_4	28	15	74.0391522578125	130.78665865345022	Position_4	Position_4_15	7.0	789.8314091069515	0.16558806999246636
Position_4	28	16	55.88075079296875	101.50185742876086	Position_4	Position_4_16	7.0	789.8314091069515	0.1285107888321727
Position_4	28	17	55.91442093359375	145.78145634319498	Position_4	Position_4_17	7.0	789.8314091069515	0.18457287803738714
Position_4	28	19	61.42738133984375	87.2885127926963	Position_4	Position_4_19	7.0	789.8314091069515	0.11051537301028821
Position_4	28	20	44.7895121953125	136.46158038951106	Position_4	Position_4_20	7.0	789.8314091069515	0.17277304854691178
Position_4	28	21	38.301843851562495	178.01952869164654	Position_4	Position_4_21	7.0	789.8314091069515	0.2253892750263377
Position_4	28	23	42.785912662109375	176.24069649207033	Position_4	Position_4_23	7.0	789.8314091069515	0.2231371080713827
Position_4	28	25	58.6445982890625	56.97354187203421	Position_4	Position_4_25	7.0	789.8314091069515	0.07213380123291525
Position_4	28	27	56.95284009765625	96.49086089483217	Position_4	Position_4_27	7.0	789.8314091069515	0.12216640131332925
Position_4	28	28	52.602232632812495	164.6499007258835	Position_4	Position_4_28	7.0	789.8314091069515	0.2084620829552097
Position_4	28	32	43.999709273437496	143.71307078500857	Position_4	Position_4_32	7.0	789.8314091069515	0.18195410960865993
Position_4	28	34	35.6865536328125	123.2623796926414	Position_4	Position_4_34	7.0	789.8314091069515	0.1560616332440008
Position_4	28	35	46.05551676171875	118.9165227066602	Position_4	Position_4_35	7.0	789.8314091069515	0.15055937423546759
Position_4	28	36	25.510398332031247	100.10110443523288	Position_4	Position_4_36	7.0	789.8314091069515	0.12673730530470478
Position_4	28	37	18.219983611328125	170.6159080014926	Position_4	Position_4_37	7.0	789.8314091069515	0.21601560286695237
Position_4	28	39	24.642113203125	64.6280380032287	Position_4	Position_4_39	7.0	789.8314091069515	0.08182510502627705
Position_4	28	40	39.7429113125	148.6626298669627	Position_4	Position_4_40	7.0	789.8314091069515	0.1882207116010402
Position_4	28	41	30.232521171875	168.51610349341962	Position_4	Position_4_41	7.0	789.8314091069515	0.21335705512643238
Position_4	28	43	32.186239400390626	92.8568960335898	Position_4	Position_4_43	7.0	789.8314091069515	0.11756546392423349
Position_4	28	44	4.968188215332031	141.89325170428776	Position_4	Position_4_44	7.0	789.8314091069515	0.179650049451343
Position_4	29	1	97.280439953125	136.9423239679919	Position_4	Position_4_1	7.25	789.8314091069515	0.1733817146153129
Position_4	29	2	84.1269676328125	126.31983608737504	Position_4	Position_4_2	7.25	789.8314091069515	0.15993265731253037
Position_4	29	4	96.2986506796875	140.7273834805219	Position_4	Position_4_4	7.25	789.8314091069515	0.17817395188125004
Position_4	29	6	72.74989158593749	101.93764168283528	Position_4	Position_4_6	7.25	789.8314091069515	0.129062532215697
Position_4	29	8	90.8539768125	117.8463497080122	Position_4	Position_4_8	7.25	789.8314091069515	0.14920443571781858
Position_4	29	10	67.51504778906249	110.92483058730052	Position_4	Position_4_10	7.25	789.8314091069515	0.14044114896965326
Position_4	29	12	76.21809804296875	89.58314781100846	Position_4	Position_4_12	7.25	789.8314091069515	0.11342059429150653
Position_4	29	13	75.6277839453125	93.01318358696886	Position_4	Position_4_13	7.25	789.8314091069515	0.11776333849794254
Position_4	29	15	86.73475537890624	118.74462168357664	Position_4	Position_4_15	7.25	789.8314091069515	0.15034173155742073
Position_4	29	16	58.9478791171875	100.1263859468894	Position_4	Position_4_16	7.25	789.8314091069515	0.12676931404905833
Position_4	29	17	55.69440559375	150.65290167070964	Position_4	Position_4_17	7.25	789.8314091069515	0.19074058075387282
Position_4	29	19	58.833132359375	87.73967648821709	Position_4	Position_4_19	7.25	789.8314091069515	0.11108658819661629
Position_4	29	20	52.765810453125	129.7530304325761	Position_4	Position_4_20	7.25	789.8314091069515	0.164279400561299
Position_4	29	21	47.71424431640624	168.58397860219966	Position_4	Position_4_21	7.25	789.8314091069515	0.21344299132496466
Position_4	29	23	53.002489289062495	138.6987866228012	Position_4	Position_4_23	7.25	789.8314091069515	0.1756055596467422
Position_4	29	25	59.152905109375	63.0689951544412	Position_4	Position_4_25	7.25	789.8314091069515	0.07985121182475156
Position_4	29	27	52.516747078125	112.6760753779773	Position_4	Position_4_27	7.25	789.8314091069515	0.14265838769994998
Position_4	29	28	52.029424304687495	159.3512227312007	Position_4	Position_4_28	7.25	789.8314091069515	0.2017534639593231
Position_4	29	32	41.538653878906246	161.94554642070491	Position_4	Position_4_32	7.25	789.8314091069515	0.20503811896239213
Position_4	29	34	28.6164064140625	136.99434015443725	Position_4	Position_4_34	7.25	789.8314091069515	0.17344757194365612
Position_4	29	35	44.87131150390625	125.17702190113566	Position_4	Position_4_35	7.25	789.8314091069515	0.15848574829743872
Position_4	29	36	33.793923625	92.03683327214569	Position_4	Position_4_36	7.25	789.8314091069515	0.11652718822135742
Position_4	29	37	26.25469769140625	148.4396484410393	Position_4	Position_4_37	7.25	789.8314091069515	0.18793839638370094
Position_4	29	39	32.072379109375	66.08564342220117	Position_4	Position_4_39	7.25	789.8314091069515	0.08367056901031962
Position_4	29	40	30.24998534765625	169.00283668168663	Position_4	Position_4_40	7.25	789.8314091069515	0.2139733045977181
Position_4	29	41	20.15061470898437	201.8513395333323	Position_4	Position_4_41	7.25	789.8314091069515	0.2555625633596441
Position_4	29	43	41.022987564453125	91.11616107882024	Position_4	Position_4_43	7.25	789.8314091069515	0.11536153162336718
Position_4	29	44	12.355606709960936	115.316840140344	Position_4	Position_4_44	7.25	789.8314091069515	0.1460018414192096
Position_4	29	45	13.265355608398435	191.526465001673	Position_4	Position_4_45	7.25	789.8314091069515	0.24249031222780645
Position_4	30	1	92.101394171875	127.47493296039914	Position_4	Position_4_1	7.5	789.8314091069515	0.16139511735109752
Position_4	30	2	87.9487365625	129.44607839282244	Position_4	Position_4_2	7.5	789.8314091069515	0.16389077073952385
Position_4	30	4	98.50751796875	139.9487093398631	Position_4	Position_4_4	7.5	789.8314091069515	0.17718807802047357
Position_4	30	6	67.957636484375	105.67367708534792	Position_4	Position_4_6	7.5	789.8314091069515	0.13379270040024274
Position_4	30	8	86.8096189296875	120.9576293934728	Position_4	Position_4_8	7.5	789.8314091069515	0.15314360507673083
Position_4	30	10	69.91298986718749	112.73877396572252	Position_4	Position_4_10	7.5	789.8314091069515	0.14273776994155535
Position_4	30	12	73.33323873046875	110.2949474795956	Position_4	Position_4_12	7.5	789.8314091069515	0.13964365839072437
Position_4	30	13	63.8236232734375	101.98865843761666	Position_4	Position_4_13	7.5	789.8314091069515	0.1291271241706296
Position_4	30	15	82.6293430703125	109.7021797680957	Position_4	Position_4_15	7.5	789.8314091069515	0.13889315935426527
Position_4	30	16	56.035827890625	99.5468557558996	Position_4	Position_4_16	7.5	789.8314091069515	0.12603557494434856
Position_4	30	17	60.222457195312494	140.51552975904022	Position_4	Position_4_17	7.5	789.8314091069515	0.1779057253723534
Position_4	30	19	62.7104809375	80.72015912372039	Position_4	Position_4_19	7.5	789.8314091069515	0.10219922656024691
Position_4	30	20	47.05538371875	135.974522523845	Position_4	Position_4_20	7.5	789.8314091069515	0.17215638800385136
Position_4	30	21	54.454256742187496	168.85207577520436	Position_4	Position_4_21	7.5	789.8314091069515	0.21378242727283084
Position_4	30	23	54.1690068046875	131.06159055258564	Position_4	Position_4_23	7.5	789.8314091069515	0.16593615933908565
Position_4	30	25	65.0357899296875	63.90254328340625	Position_4	Position_4_25	7.5	789.8314091069515	0.08090656125673672
Position_4	30	27	61.41014073046875	94.0375168362365	Position_4	Position_4_27	7.5	789.8314091069515	0.11906023963083853
Position_4	30	28	52.330620246093744	154.20817651042313	Position_4	Position_4_28	7.5	789.8314091069515	0.1952418892593593
Position_4	30	32	48.73175222265625	142.14942332752605	Position_4	Position_4_32	7.5	789.8314091069515	0.17997438654440434
Position_4	30	34	44.7524625625	109.63802096295952	Position_4	Position_4_34	7.5	789.8314091069515	0.1388119283416765
Position_4	30	35	47.32393896484375	123.72978835787228	Position_4	Position_4_35	7.5	789.8314091069515	0.15665341607238864
Position_4	30	36	43.7193050078125	84.6525895206032	Position_4	Position_4_36	7.5	789.8314091069515	0.10717804906786171
Position_4	30	37	26.166121201171872	169.51035796738404	Position_4	Position_4_37	7.5	789.8314091069515	0.21461587373316343
Position_4	30	39	37.29549866796875	73.56690173634168	Position_4	Position_4_39	7.5	789.8314091069515	0.09314253762017705
Position_4	30	40	39.474314472656246	140.26601439121112	Position_4	Position_4_40	7.5	789.8314091069515	0.17758981571751806
Position_4	30	41	28.34709208203125	163.83976666604718	Position_4	Position_4_41	7.5	789.8314091069515	0.20743637791170896
Position_4	30	43	44.940476710937496	92.11549562194078	Position_4	Position_4_43	7.5	789.8314091069515	0.11662678206997891
Position_4	30	44	27.795839714843748	79.27017046382993	Position_4	Position_4_44	7.5	789.8314091069515	0.10036340610138475
Position_4	30	45	20.57359195117188	181.031887835417	Position_4	Position_4_45	7.5	789.8314091069515	0.22920320178214562
Position_4	30	48	1.321695673095703	227.5215784053753	Position_4	Position_4_48	7.5	789.8314091069515	0.2880634725107095
Position_4	30	49	2.031448985961914	187.24612579962675	Position_4	Position_4_49	7.5	789.8314091069515	0.2370710048253749
Position_4	30	50	26.2127451953125	195.00510188963835	Position_4	Position_4_50	7.5	789.8314091069515	0.24689458996082114
Position_4	30	51	24.409518353515622	164.75618196865543	Position_4	Position_4_51	7.5	789.8314091069515	0.20859664489025873
Position_4	30	52	12.17020646875	200.84958777466056	Position_4	Position_4_52	7.5	789.8314091069515	0.25429425249339943
Position_4	31	1	101.86180434375	123.6002340450923	Position_4	Position_4_1	7.75	789.8314091069515	0.15648938826685166
Position_4	31	2	98.059449296875	128.45220395658282	Position_4	Position_4_2	7.75	789.8314091069515	0.1626324332958871
Position_4	31	4	101.173614953125	136.7107799393365	Position_4	Position_4_4	7.75	789.8314091069515	0.1730885583467907
Position_4	31	6	86.32306564062499	105.22873115377098	Position_4	Position_4_6	7.75	789.8314091069515	0.13322935748117595
Position_4	31	8	91.811028203125	113.27926413454286	Position_4	Position_4_8	7.75	789.8314091069515	0.14342208074837862
Position_4	31	10	75.53347011718749	114.09259379238468	Position_4	Position_4_10	7.75	789.8314091069515	0.14445183171607112
Position_4	31	12	90.155929703125	110.62315441895622	Position_4	Position_4_12	7.75	789.8314091069515	0.14005919889161647
Position_4	31	13	65.33934631640625	110.47962787552578	Position_4	Position_4_13	7.75	789.8314091069515	0.13987748094298144
Position_4	31	15	82.26335446484374	104.79757427937489	Position_4	Position_4_15	7.75	789.8314091069515	0.13268347279056383
Position_4	31	16	77.3695014296875	95.14946497822405	Position_4	Position_4_16	7.75	789.8314091069515	0.12046806936407845
Position_4	31	17	56.794539484374994	148.2780039918772	Position_4	Position_4_17	7.75	789.8314091069515	0.18773373948186303
Position_4	31	19	62.79733908593749	80.76092876532653	Position_4	Position_4_19	7.75	789.8314091069515	0.10225084471715488
Position_4	31	20	50.85264873046875	133.86763481299408	Position_4	Position_4_20	7.75	789.8314091069515	0.16948887227004036
Position_4	31	21	58.67153024218749	170.5499844664625	Position_4	Position_4_21	7.75	789.8314091069515	0.21593213754223875
Position_4	31	23	51.583222152343744	130.61279017294655	Position_4	Position_4_23	7.75	789.8314091069515	0.16536793633039756
Position_4	31	25	61.98680687890625	69.07614280203629	Position_4	Position_4_25	7.75	789.8314091069515	0.08745681927253245
Position_4	31	27	64.1400477265625	89.53250350078598	Position_4	Position_4_27	7.75	789.8314091069515	0.11335647388601425
Position_4	31	28	50.013151675781245	151.8914760224974	Position_4	Position_4_28	7.75	789.8314091069515	0.1923087310420314
Position_4	31	32	52.77228348046875	136.9035753093414	Position_4	Position_4_32	7.75	789.8314091069515	0.17333265521073143
Position_4	31	34	44.15261309765625	103.33638506241954	Position_4	Position_4_34	7.75	789.8314091069515	0.13083347138506454
Position_4	31	35	53.4575353125	124.35950034153312	Position_4	Position_4_35	7.75	789.8314091069515	0.15745068999236714
Position_4	31	36	41.30520635742187	88.10949692125233	Position_4	Position_4_36	7.75	789.8314091069515	0.11155481524959382
Position_4	31	37	41.87258670117188	139.88922755899108	Position_4	Position_4_37	7.75	789.8314091069515	0.1771127685554584
Position_4	31	39	42.31326468359375	60.24790886140624	Position_4	Position_4_39	7.75	789.8314091069515	0.07627945428193023
Position_4	31	40	49.468829867187495	126.74455366617832	Position_4	Position_4_40	7.75	789.8314091069515	0.1604703892562163
Position_4	31	41	30.383467490234374	163.65416336957418	Position_4	Position_4_41	7.75	789.8314091069515	0.20720138688155623
Position_4	31	43	50.36864305859375	93.75542096379012	Position_4	Position_4_43	7.75	789.8314091069515	0.11870308002792358
Position_4	31	44	24.358794775390624	86.38905794548265	Position_4	Position_4_44	7.75	789.8314091069515	0.10937657954519844
Position_4	31	45	23.7817360859375	181.5719097416363	Position_4	Position_4_45	7.75	789.8314091069515	0.22988691972497835
Position_4	31	48	5.393838830810546	121.86744060251408	Position_4	Position_4_48	7.75	789.8314091069515	0.15429551065879674
Position_4	31	49	9.871618861328123	144.79219198106472	Position_4	Position_4_49	7.75	789.8314091069515	0.18332037737620324
Position_4	31	50	37.805495234375	170.10250716044834	Position_4	Position_4_50	7.75	789.8314091069515	0.21536558966777514
Position_4	31	51	33.49778392382812	162.51110572391	Position_4	Position_4_51	7.75	789.8314091069515	0.2057541696241967
Position_4	31	52	19.98465954589844	178.87291387197757	Position_4	Position_4_52	7.75	789.8314091069515	0.2264697400097396
Position_4	31	53	16.201663790039063	178.15336682615956	Position_4	Position_4_53	7.75	789.8314091069515	0.22555872654848513
Position_4	32	1	96.76715228125	128.8547246452431	Position_4	Position_4_1	8.0	789.8314091069515	0.16314206191285413
Position_4	32	2	82.03698567968749	142.0271124535123	Position_4	Position_4_2	8.0	789.8314091069515	0.17981952960581787
Position_4	32	4	86.61333802343749	142.66690817889173	Position_4	Position_4_4	8.0	789.8314091069515	0.18062957048036707
Position_4	32	6	86.4447585546875	105.62264227677288	Position_4	Position_4_6	8.0	789.8314091069515	0.1337280855875288
Position_4	32	8	86.933578703125	106.98808540505674	Position_4	Position_4_8	8.0	789.8314091069515	0.13545686354259612
Position_4	32	10	67.67147148437499	120.08014340099376	Position_4	Position_4_10	8.0	789.8314091069515	0.15203262622433092
Position_4	32	12	87.02595842187499	114.65818103222357	Position_4	Position_4_12	8.0	789.8314091069515	0.14516791774825158
Position_4	32	13	66.9812336015625	102.16578746365197	Position_4	Position_4_13	8.0	789.8314091069515	0.12935138598649684
Position_4	32	15	79.407439203125	98.24796172638654	Position_4	Position_4_15	8.0	789.8314091069515	0.1243910543358535
Position_4	32	16	60.8800231875	109.72791640804792	Position_4	Position_4_16	8.0	789.8314091069515	0.1389257443333576
Position_4	32	17	57.51388259375	144.5580590832647	Position_4	Position_4_17	8.0	789.8314091069515	0.183023943358639
Position_4	32	19	62.483332269531246	82.96841203635329	Position_4	Position_4_19	8.0	789.8314091069515	0.10504572378321117
Position_4	32	20	48.3178788125	144.80196526578004	Position_4	Position_4_20	8.0	789.8314091069515	0.1833327512633425
Position_4	32	21	59.93746721875	170.47687957284842	Position_4	Position_4_21	8.0	789.8314091069515	0.21583957994985745
Position_4	32	23	41.65816312109375	155.11051288642034	Position_4	Position_4_23	8.0	789.8314091069515	0.19638433100780467
Position_4	32	25	56.0761426328125	75.8450035685335	Position_4	Position_4_25	8.0	789.8314091069515	0.09602682635056273
Position_4	32	27	57.96315228515625	85.00227827087659	Position_4	Position_4_27	8.0	789.8314091069515	0.10762078753868141
Position_4	32	28	51.93113307421875	134.3234975944413	Position_4	Position_4_28	8.0	789.8314091069515	0.1700660369360577
Position_4	32	32	51.27781484375	130.3227660349724	Position_4	Position_4_32	8.0	789.8314091069515	0.165000738806179
Position_4	32	34	37.52278771484375	116.47525295001608	Position_4	Position_4_34	8.0	789.8314091069515	0.1474684997418786
Position_4	32	35	51.44776170703125	127.56628825512249	Position_4	Position_4_35	8.0	789.8314091069515	0.16151078164814875
Position_4	32	36	48.704388734374994	89.77092637551597	Position_4	Position_4_36	8.0	789.8314091069515	0.11365833941324058
Position_4	32	37	47.02181236328125	132.26789606546333	Position_4	Position_4_37	8.0	789.8314091069515	0.1674634542769277
Position_4	32	39	40.566782115234375	78.01715090229521	Position_4	Position_4_39	8.0	789.8314091069515	0.0987769668346158
Position_4	32	40	47.228372125	127.22880873187654	Position_4	Position_4_40	8.0	789.8314091069515	0.16108350119392179
Position_4	32	41	44.86728730859375	142.95280919905852	Position_4	Position_4_41	8.0	789.8314091069515	0.18099154775408685
Position_4	32	43	53.3105533984375	89.69992011173794	Position_4	Position_4_43	8.0	789.8314091069515	0.11356843888135579
Position_4	32	44	38.479813109375	70.9933157950799	Position_4	Position_4_44	8.0	789.8314091069515	0.08988413853451434
Position_4	32	45	28.876902871093748	154.3332637354222	Position_4	Position_4_45	8.0	789.8314091069515	0.1954002613164297
Position_4	32	48	13.991956827148435	96.69160494261506	Position_4	Position_4_48	8.0	789.8314091069515	0.12242056194238028
Position_4	32	49	22.001507988281247	125.0823353320059	Position_4	Position_4_49	8.0	789.8314091069515	0.1583658662972574
Position_4	32	50	22.663542708984373	201.65384268800705	Position_4	Position_4_50	8.0	789.8314091069515	0.2553125139908193
Position_4	32	51	32.7180492890625	171.44024775540709	Position_4	Position_4_51	8.0	789.8314091069515	0.21705929363995738
Position_4	32	52	21.02755263769531	174.1479298613281	Position_4	Position_4_52	8.0	789.8314091069515	0.22048747093792345
Position_4	32	53	26.01330576367188	149.06840137854766	Position_4	Position_4_53	8.0	789.8314091069515	0.18873445606208125
Position_4	32	55	1.854987989013672	23.69415932216034	Position_4	Position_4_55	8.0	789.8314091069515	0.029999008711176615
Position_4	32	56	9.562539604492189	190.93851825716024	Position_4	Position_4_56	8.0	789.8314091069515	0.2417459169837916
Position_4	32	57	6.078988303222656	243.60256493207828	Position_4	Position_4_57	8.0	789.8314091069515	0.30842349661368296
Position_4	32	58	1.0719638735351562	196.92383606089564	Position_4	Position_4_58	8.0	789.8314091069515	0.24932388581957504
Position_4	32	59	4.97763162133789	203.24257470759792	Position_4	Position_4_59	8.0	789.8314091069515	0.2573239964429887
Position_4	32	60	27.85647300390625	180.1376649260786	Position_4	Position_4_60	8.0	789.8314091069515	0.22807103243685523
Position_6	0	1	44.75391834375	506.5786816306127	Position_6	Position_6_1	0.0	904.1361414375756	0.5602902687035086
Position_6	0	2	61.24182122265625	607.3549588653225	Position_6	Position_6_2	0.0	904.1361414375756	0.671751665517572
Position_6	0	3	56.441668507812494	904.1361414375756	Position_6	Position_6_3	0.0	904.1361414375756	1.0
Position_6	0	4	41.8823170390625	1129.7232798103971	Position_6	Position_6_4	0.0	904.1361414375756	1.2495057193644954
Position_6	0	5	10.511186458007812	1019.0549119519986	Position_6	Position_6_5	0.0	904.1361414375756	1.1271033921193574
Position_6	1	1	65.69663662890625	512.9769022000273	Position_6	Position_6_1	0.25	904.1361414375756	0.5673668805943257
Position_6	1	2	80.02829871093749	582.4921670674744	Position_6	Position_6_2	0.25	904.1361414375756	0.6442527185577521
Position_6	1	3	52.646862726562496	951.018546293764	Position_6	Position_6_3	0.25	904.1361414375756	1.051853258273301
Position_6	1	4	47.743729085937495	970.0521020999616	Position_6	Position_6_4	0.25	904.1361414375756	1.07290490628721
Position_6	1	5	20.88254122753906	819.9467316741534	Position_6	Position_6_5	0.25	904.1361414375756	0.9068841450917324
Position_6	1	7	2.0563254604492185	2241.307240270375	Position_6	Position_6_7	0.25	904.1361414375756	2.4789488413843284
Position_6	2	1	69.9635470703125	491.8363989326735	Position_6	Position_6_1	0.5	904.1361414375756	0.5439848894334144
Position_6	2	2	73.46566803124999	587.4535388190956	Position_6	Position_6_2	0.5	904.1361414375756	0.6497401352467174
Position_6	2	3	55.48390482421875	897.9661187242011	Position_6	Position_6_3	0.5	904.1361414375756	0.9931757813557103
Position_6	2	4	43.649375515625	879.2991122889736	Position_6	Position_6_4	0.5	904.1361414375756	0.9725295472547849
Position_6	2	5	19.11131687695313	766.1155055271341	Position_6	Position_6_5	0.5	904.1361414375756	0.8473452950448493
Position_6	2	7	6.378100657714843	2043.248973075437	Position_6	Position_6_7	0.5	904.1361414375756	2.259890827753742
Position_6	2	9	2.67778645288086	717.8814917318065	Position_6	Position_6_9	0.5	904.1361414375756	0.793997119272741
Position_6	3	1	82.41981455468749	520.7162084168086	Position_6	Position_6_1	0.75	904.1361414375756	0.5759267709272968
Position_6	3	2	71.27002235546874	558.9754171465279	Position_6	Position_6_2	0.75	904.1361414375756	0.618242531769339
Position_6	3	3	62.885819390625	759.1915222702561	Position_6	Position_6_3	0.75	904.1361414375756	0.8396871748353543
Position_6	3	4	37.201761953125	854.4001361075444	Position_6	Position_6_4	0.75	904.1361414375756	0.944990579349089
Position_6	3	5	27.30307855859375	724.0994020038867	Position_6	Position_6_5	0.75	904.1361414375756	0.8008743029037301
Position_6	3	7	18.0196707109375	1173.894396602432	Position_6	Position_6_7	0.75	904.1361414375756	1.2983602167876411
Position_6	3	9	48.2125114453125	343.17806093224954	Position_6	Position_6_9	0.75	904.1361414375756	0.379564586796184
Position_6	4	1	73.1255871328125	609.0793586845646	Position_6	Position_6_1	1.0	904.1361414375756	0.6736589002139977
Position_6	4	2	70.72380803125	494.30380790017136	Position_6	Position_6_2	1.0	904.1361414375756	0.5467139131439086
Position_6	4	3	73.41875028125	693.1303203857193	Position_6	Position_6_3	1.0	904.1361414375756	0.7666216276717385
Position_6	4	4	39.68594347265625	841.2994371109297	Position_6	Position_6_4	1.0	904.1361414375756	0.9305008378199155
Position_6	4	5	33.40052473828125	612.1703082219808	Position_6	Position_6_5	1.0	904.1361414375756	0.6770775773310318
Position_6	4	7	27.332893478515626	869.5749690270545	Position_6	Position_6_7	1.0	904.1361414375756	0.9617743713291133
Position_6	4	9	54.25284940625	488.49134946992353	Position_6	Position_6_9	1.0	904.1361414375756	0.5402851706527545
Position_6	4	11	2.409329666992188	293.81814020847884	Position_6	Position_6_11	1.0	904.1361414375756	0.3249711262966529
Position_6	4	12	2.898533582763672	534.6381618214994	Position_6	Position_6_12	1.0	904.1361414375756	0.5913248429284391
Position_6	5	1	78.06036841796875	496.0245247054732	Position_6	Position_6_1	1.25	904.1361414375756	0.5486170743233366
Position_6	5	2	74.69114988671875	512.6074260914029	Position_6	Position_6_2	1.25	904.1361414375756	0.566958229627186
Position_6	5	3	74.22667248046875	649.6285000172941	Position_6	Position_6_3	1.25	904.1361414375756	0.718507390916135
Position_6	5	4	45.91281900390625	748.1145432635121	Position_6	Position_6_4	1.25	904.1361414375756	0.8274357245292846
Position_6	5	5	38.4022095703125	538.878962661066	Position_6	Position_6_5	1.25	904.1361414375756	0.5960152879236185
Position_6	5	7	28.67374859765625	793.8088775855656	Position_6	Position_6_7	1.25	904.1361414375756	0.877974943379003
Position_6	5	9	55.220465609375	497.25870363170736	Position_6	Position_6_9	1.25	904.1361414375756	0.5499821109253155
Position_6	5	11	14.735586787109376	446.5541949774589	Position_6	Position_6_11	1.25	904.1361414375756	0.4939014983600126
Position_6	5	12	15.34780779296875	485.3958301572446	Position_6	Position_6_12	1.25	904.1361414375756	0.5368614392357612
Position_6	5	14	1.4763249880371092	1032.712349904844	Position_6	Position_6_14	1.25	904.1361414375756	1.14220890259163
Position_6	6	1	73.93306219921875	466.4586216216364	Position_6	Position_6_1	1.5	904.1361414375756	0.515916354012757
Position_6	6	2	73.00289596875	528.5876410703886	Position_6	Position_6_2	1.5	904.1361414375756	0.5846327968152393
Position_6	6	3	67.47408834375	586.5122734340227	Position_6	Position_6_3	1.5	904.1361414375756	0.6486990692590485
Position_6	6	4	43.23105417382812	692.1622739428815	Position_6	Position_6_4	1.5	904.1361414375756	0.7655509410810015
Position_6	6	5	43.9336999921875	535.3315391664597	Position_6	Position_6_5	1.5	904.1361414375756	0.5920917377722376
Position_6	6	7	34.990362644531245	732.5745057133292	Position_6	Position_6_7	1.5	904.1361414375756	0.8102480059568645
Position_6	6	9	55.36589295703125	495.60424230612426	Position_6	Position_6_9	1.5	904.1361414375756	0.5481522301697994
Position_6	6	11	46.474838953125	303.1522582609191	Position_6	Position_6_11	1.5	904.1361414375756	0.33529492337172506
Position_6	6	12	32.156297099609375	459.84772295749184	Position_6	Position_6_12	1.5	904.1361414375756	0.5086045141678933
Position_6	6	14	4.882697136474609	668.0831368137793	Position_6	Position_6_14	1.5	904.1361414375756	0.738918738224011
Position_6	6	16	2.171144519897461	498.8371843154741	Position_6	Position_6_16	1.5	904.1361414375756	0.5517279549541327
Position_6	7	1	82.31160321484374	406.70190358105896	Position_6	Position_6_1	1.75	904.1361414375756	0.4498237432853899
Position_6	7	2	76.6518844609375	531.2483934682954	Position_6	Position_6_2	1.75	904.1361414375756	0.5875756637972805
Position_6	7	3	61.4761448125	667.8409298355633	Position_6	Position_6_3	1.75	904.1361414375756	0.7386508504943701
Position_6	7	4	44.341011988281245	619.5489759838798	Position_6	Position_6_4	1.75	904.1361414375756	0.6852385913904487
Position_6	7	5	47.201814515625	505.3024067177579	Position_6	Position_6_5	1.75	904.1361414375756	0.5588786727564364
Position_6	7	7	38.392591015625	669.2052588757944	Position_6	Position_6_7	1.75	904.1361414375756	0.7401598367827201
Position_6	7	9	62.2305618515625	435.52478998342673	Position_6	Position_6_9	1.75	904.1361414375756	0.48170266624995517
Position_6	7	11	57.56210014843749	330.8666796949379	Position_6	Position_6_11	1.75	904.1361414375756	0.3659478529072626
Position_6	7	12	33.433417595703126	496.7912276357649	Position_6	Position_6_12	1.75	904.1361414375756	0.5494650693266916
Position_6	7	14	11.046906159179686	718.5248137443766	Position_6	Position_6_14	1.75	904.1361414375756	0.7947086515111793
Position_6	7	16	19.34762006933593	317.41076344971043	Position_6	Position_6_16	1.75	904.1361414375756	0.3510652311111329
Position_6	8	1	79.14448871484375	410.04569831494223	Position_6	Position_6_1	2.0	904.1361414375756	0.4535220743006357
Position_6	8	2	76.32223319531249	466.3865976716831	Position_6	Position_6_2	2.0	904.1361414375756	0.5158366934985353
Position_6	8	3	74.5934513671875	582.88852264842	Position_6	Position_6_3	2.0	904.1361414375756	0.6446910989772269
Position_6	8	4	40.683824328125	569.5383947467725	Position_6	Position_6_4	2.0	904.1361414375756	0.6299254820642465
Position_6	8	5	43.583101074218746	559.4577751680064	Position_6	Position_6_5	2.0	904.1361414375756	0.6187760333067419
Position_6	8	7	40.95730843359375	697.1823925395767	Position_6	Position_6_7	2.0	904.1361414375756	0.7711033334327918
Position_6	8	9	69.0404777734375	445.0598235715686	Position_6	Position_6_9	2.0	904.1361414375756	0.49224868155798296
Position_6	8	11	65.59550142578125	307.38315803204785	Position_6	Position_6_11	2.0	904.1361414375756	0.33997441750675833
Position_6	8	12	31.816161609375	498.64744257436826	Position_6	Position_6_12	2.0	904.1361414375756	0.5515180952522474
Position_6	8	14	17.38871951953125	725.6921436154895	Position_6	Position_6_14	2.0	904.1361414375756	0.8026359199198029
Position_6	8	16	12.05505937109375	727.2386217297696	Position_6	Position_6_16	2.0	904.1361414375756	0.8043463682067403
Position_6	8	18	1.416420239501953	554.9200569714963	Position_6	Position_6_18	2.0	904.1361414375756	0.6137571893643958
Position_6	9	1	96.414291703125	373.1145123104765	Position_6	Position_6_1	2.25	904.1361414375756	0.41267514394151394
Position_6	9	2	87.2110402109375	391.2272259430552	Position_6	Position_6_2	2.25	904.1361414375756	0.4327083146139964
Position_6	9	3	76.3768041953125	592.5222043229957	Position_6	Position_6_3	2.25	904.1361414375756	0.6553462218431905
Position_6	9	4	38.122595585937496	565.4551773376837	Position_6	Position_6_4	2.25	904.1361414375756	0.6254093287749901
Position_6	9	5	37.79300411132812	622.1181628339219	Position_6	Position_6_5	2.25	904.1361414375756	0.6880801843013981
Position_6	9	7	42.487157753906246	680.3848639407112	Position_6	Position_6_7	2.25	904.1361414375756	0.7525247943953439
Position_6	9	9	60.05505794921875	466.9492899395584	Position_6	Position_6_9	2.25	904.1361414375756	0.5164590469717419
Position_6	9	11	80.94773375390625	272.72153836085795	Position_6	Position_6_11	2.25	904.1361414375756	0.30163769134063256
Position_6	9	12	34.1863294609375	449.51412852898494	Position_6	Position_6_12	2.25	904.1361414375756	0.4971752681120101
Position_6	9	14	23.24456840234375	656.9194686475602	Position_6	Position_6_14	2.25	904.1361414375756	0.7265714072695499
Position_6	9	16	19.41105573730469	698.9463065737193	Position_6	Position_6_16	2.25	904.1361414375756	0.7730542719621797
Position_6	9	18	3.28233438671875	367.7406006931145	Position_6	Position_6_18	2.25	904.1361414375756	0.40673144655893007
Position_6	9	20	1.2021394754638672	1236.8424573058885	Position_6	Position_6_20	2.25	904.1361414375756	1.3679825422522212
Position_6	10	1	87.21942655078125	425.3279184455362	Position_6	Position_6_1	2.5	904.1361414375756	0.4704246395562346
Position_6	10	2	112.754978703125	334.62148216602395	Position_6	Position_6_2	2.5	904.1361414375756	0.37010077003887504
Position_6	10	3	76.81157846484375	588.0357269526164	Position_6	Position_6_3	2.5	904.1361414375756	0.6503840516956221
Position_6	10	4	38.94396556445312	534.9187439163053	Position_6	Position_6_4	2.5	904.1361414375756	0.5916351746162751
Position_6	10	5	39.90997000976562	538.7483018946726	Position_6	Position_6_5	2.5	904.1361414375756	0.5958707734413352
Position_6	10	7	40.9820411171875	678.1774279768372	Position_6	Position_6_7	2.5	904.1361414375756	0.7500833081382365
Position_6	10	9	60.0652952109375	455.23871185550126	Position_6	Position_6_9	2.5	904.1361414375756	0.5035068182670722
Position_6	10	11	69.31427383203125	281.05871814498096	Position_6	Position_6_11	2.5	904.1361414375756	0.3108588466534452
Position_6	10	12	39.8746907109375	402.087011892418	Position_6	Position_6_12	2.5	904.1361414375756	0.4447195432903501
Position_6	10	14	24.05144295898437	780.8619705222953	Position_6	Position_6_14	2.5	904.1361414375756	0.8636553000532924
Position_6	10	16	32.776394921875	460.1903592000679	Position_6	Position_6_16	2.5	904.1361414375756	0.5089834794883498
Position_6	10	18	9.113884720703124	444.70086084649193	Position_6	Position_6_18	2.5	904.1361414375756	0.4918516586887214
Position_6	10	20	3.379968565917969	812.997135421125	Position_6	Position_6_20	2.5	904.1361414375756	0.8991976961881651
Position_6	10	23	2.502843627807617	684.9732573515502	Position_6	Position_6_23	2.5	904.1361414375756	0.7575996865499076
Position_6	11	1	87.31733303906249	384.2536050086424	Position_6	Position_6_1	2.75	904.1361414375756	0.4249952937371573
Position_6	11	2	94.866525875	368.1026444842289	Position_6	Position_6_2	2.75	904.1361414375756	0.4071318771738801
Position_6	11	3	69.911835640625	544.6342611873184	Position_6	Position_6_3	2.75	904.1361414375756	0.6023808099534109
Position_6	11	4	54.1481891328125	497.95711772264906	Position_6	Position_6_4	2.75	904.1361414375756	0.5507545765518208
Position_6	11	5	41.9801663359375	452.7875160376192	Position_6	Position_6_5	2.75	904.1361414375756	0.5007957267560254
Position_6	11	7	41.38278130078125	658.5888439239241	Position_6	Position_6_7	2.75	904.1361414375756	0.7284177832740636
Position_6	11	9	62.9253022578125	414.3892916356066	Position_6	Position_6_9	2.75	904.1361414375756	0.45832621067080453
Position_6	11	11	61.0050020078125	321.3499178057869	Position_6	Position_6_11	2.75	904.1361414375756	0.3554220466121848
Position_6	11	12	42.28715420703125	369.2914788692288	Position_6	Position_6_12	2.75	904.1361414375756	0.4084467614380017
Position_6	11	14	31.085998925781247	625.6667587524662	Position_6	Position_6_14	2.75	904.1361414375756	0.6920050311866272
Position_6	11	16	36.15913662109375	434.846297118005	Position_6	Position_6_16	2.75	904.1361414375756	0.4809522340591316
Position_6	11	18	21.107036994140625	406.2829175790587	Position_6	Position_6_18	2.75	904.1361414375756	0.44936033298377964
Position_6	11	20	14.607214176757813	598.461625678543	Position_6	Position_6_20	2.75	904.1361414375756	0.6619153889003813
Position_6	11	23	8.134101695800782	344.3878401141548	Position_6	Position_6_23	2.75	904.1361414375756	0.3809026365947262
Position_6	11	25	2.2871455892333983	600.0409238665691	Position_6	Position_6_25	2.75	904.1361414375756	0.6636621371119006
Position_6	11	26	3.1125571479492185	629.7685096262403	Position_6	Position_6_26	2.75	904.1361414375756	0.6965416830090533
Position_6	12	1	90.290069546875	330.935512910175	Position_6	Position_6_1	3.0	904.1361414375756	0.36602398437915323
Position_6	12	2	81.1654614375	383.70648960944993	Position_6	Position_6_2	3.0	904.1361414375756	0.4243901687187916
Position_6	12	3	67.3936564296875	459.5783684623311	Position_6	Position_6_3	3.0	904.1361414375756	0.5083066005210255
Position_6	12	4	58.330555078125	438.2265858050466	Position_6	Position_6_4	3.0	904.1361414375756	0.4846909284129122
Position_6	12	5	42.97140258984375	455.5543534535739	Position_6	Position_6_5	3.0	904.1361414375756	0.503855926751521
Position_6	12	7	41.558291328125	589.6548398866328	Position_6	Position_6_7	3.0	904.1361414375756	0.652174836135941
Position_6	12	9	67.8193684609375	360.1064272702138	Position_6	Position_6_9	3.0	904.1361414375756	0.39828783605270435
Position_6	12	11	76.60388007421875	274.1879017421475	Position_6	Position_6_11	3.0	904.1361414375756	0.30325953047976717
Position_6	12	12	41.57736726171875	335.6633889815725	Position_6	Position_6_12	3.0	904.1361414375756	0.37125314827905015
Position_6	12	14	32.37712351757812	651.6255804289576	Position_6	Position_6_14	3.0	904.1361414375756	0.7207162180165407
Position_6	12	16	40.0024563125	417.7493469264315	Position_6	Position_6_16	3.0	904.1361414375756	0.4620425263193333
Position_6	12	18	26.604636308593747	355.52700502849353	Position_6	Position_6_18	3.0	904.1361414375756	0.3932228662634876
Position_6	12	20	27.903081400390622	562.3171407929617	Position_6	Position_6_20	3.0	904.1361414375756	0.6219385721036192
Position_6	12	23	14.169178697265624	394.3132737237217	Position_6	Position_6_23	3.0	904.1361414375756	0.4361215702502103
Position_6	12	25	6.854293853515625	628.4625022980638	Position_6	Position_6_25	3.0	904.1361414375756	0.6950972021744524
Position_6	12	26	10.0177611015625	587.085842301468	Position_6	Position_6_26	3.0	904.1361414375756	0.6493334525572687
Position_6	12	28	1.477381241821289	331.8935691432347	Position_6	Position_6_28	3.0	904.1361414375756	0.36708362151691476
Position_6	12	29	3.2238477250976563	199.2295446480052	Position_6	Position_6_29	3.0	904.1361414375756	0.22035347943422592
Position_6	13	1	79.5476309375	331.823356568605	Position_6	Position_6_1	3.25	904.1361414375756	0.36700596443474337
Position_6	13	2	93.174096984375	338.4284143912857	Position_6	Position_6_2	3.25	904.1361414375756	0.3743113441446825
Position_6	13	3	66.199343890625	410.340709103805	Position_6	Position_6_3	3.25	904.1361414375756	0.4538483645298856
Position_6	13	4	59.5185765625	361.29176251368665	Position_6	Position_6_4	3.25	904.1361414375756	0.39959885016788854
Position_6	13	5	40.23649914453125	468.1842515778527	Position_6	Position_6_5	3.25	904.1361414375756	0.517824949275272
Position_6	13	7	40.33044902734375	518.7643704590301	Position_6	Position_6_7	3.25	904.1361414375756	0.573767983253269
Position_6	13	9	72.3471808984375	318.74016505666475	Position_6	Position_6_9	3.25	904.1361414375756	0.3525355866759935
Position_6	13	11	59.70979342968749	272.8969254734921	Position_6	Position_6_11	3.25	904.1361414375756	0.3018316744197243
Position_6	13	12	44.621327867187496	363.7199393745795	Position_6	Position_6_12	3.25	904.1361414375756	0.4022844820651292
Position_6	13	14	36.53807388085937	545.8220315420915	Position_6	Position_6_14	3.25	904.1361414375756	0.6036945173701772
Position_6	13	16	44.29929345703125	363.34235306533424	Position_6	Position_6_16	3.25	904.1361414375756	0.4018668609880148
Position_6	13	18	28.895789033203123	348.0602719974006	Position_6	Position_6_18	3.25	904.1361414375756	0.38496444953962916
Position_6	13	20	39.71908329296875	513.9067438023721	Position_6	Position_6_20	3.25	904.1361414375756	0.5683953115570194
Position_6	13	23	40.90188736132812	251.53222799371537	Position_6	Position_6_23	3.25	904.1361414375756	0.2782017181547232
Position_6	13	25	15.159687060546874	539.2560115721463	Position_6	Position_6_25	3.25	904.1361414375756	0.5964323146232489
Position_6	13	26	15.907338616210938	468.9809071918207	Position_6	Position_6_26	3.25	904.1361414375756	0.5187060727891504
Position_6	13	28	5.447589654052734	253.28807994614925	Position_6	Position_6_28	3.25	904.1361414375756	0.2801437397950064
Position_6	13	29	9.414925985351562	238.7091066807422	Position_6	Position_6_29	3.25	904.1361414375756	0.2640189853501431
Position_6	14	1	90.0556367734375	269.5027092673534	Position_6	Position_6_1	3.5	904.1361414375756	0.29807757583813027
Position_6	14	2	83.5469531875	292.1146108047075	Position_6	Position_6_2	3.5	904.1361414375756	0.3230869748666894
Position_6	14	3	69.6878636953125	380.1898586453759	Position_6	Position_6_3	3.5	904.1361414375756	0.4205006759721765
Position_6	14	4	56.783475546875	349.91735919935854	Position_6	Position_6_4	3.5	904.1361414375756	0.38701844021298637
Position_6	14	5	44.77954009375	403.1028873224472	Position_6	Position_6_5	3.5	904.1361414375756	0.44584313008604437
Position_6	14	7	39.956848765625	502.2322747554434	Position_6	Position_6_7	3.5	904.1361414375756	0.5554830204629301
Position_6	14	9	64.12036348437499	337.4071120469958	Position_6	Position_6_9	3.5	904.1361414375756	0.37318175502919154
Position_6	14	11	67.75274567187499	211.9787576830957	Position_6	Position_6_11	3.5	904.1361414375756	0.23445446760490038
Position_6	14	12	40.84573319921875	328.2956416787416	Position_6	Position_6_12	3.5	904.1361414375756	0.3631042125544853
Position_6	14	14	34.482359978515625	555.1271795208274	Position_6	Position_6_14	3.5	904.1361414375756	0.6139862727289894
Position_6	14	16	58.1785611171875	265.9546204948347	Position_6	Position_6_16	3.5	904.1361414375756	0.2941532898706683
Position_6	14	18	30.401150033203123	363.7613015522088	Position_6	Position_6_18	3.5	904.1361414375756	0.40233022979684085
Position_6	14	20	44.91625355078125	426.5101512435669	Position_6	Position_6_20	3.5	904.1361414375756	0.4717322222795078
Position_6	14	23	20.21263488964844	355.75343466956406	Position_6	Position_6_23	3.5	904.1361414375756	0.39347330381453
Position_6	14	25	21.60943490234375	396.9165735200496	Position_6	Position_6_25	3.5	904.1361414375756	0.43900089303913087
Position_6	14	26	29.783511441406247	379.3597906981111	Position_6	Position_6_26	3.5	904.1361414375756	0.4195825974779964
Position_6	14	28	13.191528001953124	339.8248878481556	Position_6	Position_6_28	3.5	904.1361414375756	0.3758558830618521
Position_6	14	29	13.874529872070312	259.30694141963573	Position_6	Position_6_29	3.5	904.1361414375756	0.2868007698567806
Position_6	14	32	8.079105009765625	706.8321827317219	Position_6	Position_6_32	3.5	904.1361414375756	0.7817762727722171
Position_6	14	34	1.2414394763793946	464.1693020095285	Position_6	Position_6_34	3.5	904.1361414375756	0.5133843021378393
Position_6	14	35	2.833844903076172	444.1887075031903	Position_6	Position_6_35	3.5	904.1361414375756	0.4912852026874301
Position_6	15	1	90.2971300859375	246.0875553724884	Position_6	Position_6_1	3.75	904.1361414375756	0.27217975711181
Position_6	15	2	82.49426736718749	258.1893692362761	Position_6	Position_6_2	3.75	904.1361414375756	0.2855647035918233
Position_6	15	3	74.68530596484375	342.09062314305123	Position_6	Position_6_3	3.75	904.1361414375756	0.378361850018657
Position_6	15	4	52.9961462421875	337.608555520014	Position_6	Position_6_4	3.75	904.1361414375756	0.3734045571756669
Position_6	15	5	45.428309007812494	388.0169164544729	Position_6	Position_6_5	3.75	904.1361414375756	0.4291576220341401
Position_6	15	7	41.12821455273437	430.6220067736156	Position_6	Position_6_7	3.75	904.1361414375756	0.47628005013595304
Position_6	15	9	67.25615269140624	317.8664751843271	Position_6	Position_6_9	3.75	904.1361414375756	0.35156926110587694
Position_6	15	11	44.723450921875	205.2710240867896	Position_6	Position_6_11	3.75	904.1361414375756	0.2270355256017184
Position_6	15	12	41.61378258984375	268.55800146468306	Position_6	Position_6_12	3.75	904.1361414375756	0.29703270243978536
Position_6	15	14	32.76217765820312	503.1629599745721	Position_6	Position_6_14	3.75	904.1361414375756	0.5565123844895122
Position_6	15	16	46.604819421875	312.0983171851651	Position_6	Position_6_16	3.75	904.1361414375756	0.34518951613739174
Position_6	15	18	33.51385990820312	310.2241744844412	Position_6	Position_6_18	3.75	904.1361414375756	0.34311666160273724
Position_6	15	20	49.547036515625	401.4876611893946	Position_6	Position_6_20	3.75	904.1361414375756	0.44405664455690225
Position_6	15	23	57.4691173203125	181.12253791782703	Position_6	Position_6_23	3.75	904.1361414375756	0.20032662075629715
Position_6	15	25	28.94956715234375	351.6147645499826	Position_6	Position_6_25	3.75	904.1361414375756	0.3888958182679386
Position_6	15	26	53.969003257812496	305.9375171015912	Position_6	Position_6_26	3.75	904.1361414375756	0.33837549798103506
Position_6	15	28	22.14838591796875	322.8183213163228	Position_6	Position_6_28	3.75	904.1361414375756	0.3570461421916416
Position_6	15	29	20.217653435546875	232.8917064749577	Position_6	Position_6_29	3.75	904.1361414375756	0.25758477711626493
Position_6	15	32	38.67091039453125	336.03208546402226	Position_6	Position_6_32	3.75	904.1361414375756	0.37166093695771474
Position_6	15	34	2.232780770751953	340.1267967624117	Position_6	Position_6_34	3.75	904.1361414375756	0.37618980281178716
Position_6	15	35	7.053250407714844	324.9565615156686	Position_6	Position_6_35	3.75	904.1361414375756	0.3594110959871464
Position_6	15	37	17.254387304687498	461.9915394049004	Position_6	Position_6_37	3.75	904.1361414375756	0.5109756354505797
Position_6	16	1	80.1450731640625	249.23790930104823	Position_6	Position_6_1	4.0	904.1361414375756	0.27566413715611476
Position_6	16	2	82.8759732109375	232.7993921877701	Position_6	Position_6_2	4.0	904.1361414375756	0.2574826749184247
Position_6	16	3	81.5875236171875	305.1155120778158	Position_6	Position_6_3	4.0	904.1361414375756	0.33746633730699277
Position_6	16	4	60.6170675	272.7575349098159	Position_6	Position_6_4	4.0	904.1361414375756	0.3016775045361329
Position_6	16	5	55.85577374609375	302.756781466964	Position_6	Position_6_5	4.0	904.1361414375756	0.3348575149153766
Position_6	16	7	43.30795841796875	395.37767711755095	Position_6	Position_6_7	4.0	904.1361414375756	0.4372988303386488
Position_6	16	9	68.6453787421875	290.52696188384044	Position_6	Position_6_9	4.0	904.1361414375756	0.3213309905097952
Position_6	16	11	75.72026244921875	146.96764394988406	Position_6	Position_6_11	4.0	904.1361414375756	0.1625503474689173
Position_6	16	12	44.9866041796875	226.34356953810988	Position_6	Position_6_12	4.0	904.1361414375756	0.25034235350687767
Position_6	16	14	29.84230160742188	389.0721860716616	Position_6	Position_6_14	4.0	904.1361414375756	0.4303247799087394
Position_6	16	16	45.84020671484375	269.834858975022	Position_6	Position_6_16	4.0	904.1361414375756	0.2984449427560597
Position_6	16	18	44.484983554687496	241.6877636305936	Position_6	Position_6_18	4.0	904.1361414375756	0.26731346370725795
Position_6	16	20	59.502552570312496	349.8401337956514	Position_6	Position_6_20	4.0	904.1361414375756	0.3869330267446293
Position_6	16	23	57.067077332031246	179.33615938740408	Position_6	Position_6_23	4.0	904.1361414375756	0.19835083586224056
Position_6	16	25	31.361835677734373	354.90208758038585	Position_6	Position_6_25	4.0	904.1361414375756	0.39253168999094745
Position_6	16	26	44.5511488125	305.18372874081564	Position_6	Position_6_26	4.0	904.1361414375756	0.33754178685476927
Position_6	16	28	51.026567796875	211.74403639260905	Position_6	Position_6_28	4.0	904.1361414375756	0.23419485925641267
Position_6	16	29	27.752951359375	163.95682229841822	Position_6	Position_6_29	4.0	904.1361414375756	0.18134085651938106
Position_6	16	32	48.95406041796875	250.3153421049937	Position_6	Position_6_32	4.0	904.1361414375756	0.27685580813857585
Position_6	16	34	9.674067395996094	280.9917713058696	Position_6	Position_6_34	4.0	904.1361414375756	0.3107848015666014
Position_6	16	35	13.861499330078123	389.0563808059828	Position_6	Position_6_35	4.0	904.1361414375756	0.4303072988403976
Position_6	16	37	26.10087100585937	411.4823454219805	Position_6	Position_6_37	4.0	904.1361414375756	0.4551110464047195
Position_6	16	40	0.970165851257324	337.4484393123815	Position_6	Position_6_40	4.0	904.1361414375756	0.3732274641469799
Position_6	17	1	99.08309228125	226.114211035124	Position_6	Position_6_1	4.25	904.1361414375756	0.2500886765521867
Position_6	17	2	88.2142814609375	204.9635726355785	Position_6	Position_6_2	4.25	904.1361414375756	0.22669547565003498
Position_6	17	3	84.4117704375	267.2466385652316	Position_6	Position_6_3	4.25	904.1361414375756	0.29558229819273646
Position_6	17	4	69.42147652343749	237.2718462592886	Position_6	Position_6_4	4.25	904.1361414375756	0.26242933490306736
Position_6	17	5	52.8300000078125	272.4651397161588	Position_6	Position_6_5	4.25	904.1361414375756	0.30135410722874045
Position_6	17	7	53.95753378125	336.19207489425355	Position_6	Position_6_7	4.25	904.1361414375756	0.3718378897670305
Position_6	17	9	62.861055511718746	253.657695474392	Position_6	Position_6_9	4.25	904.1361414375756	0.28055254496416493
Position_6	17	11	79.8895315625	145.69344349297063	Position_6	Position_6_11	4.25	904.1361414375756	0.1611410459284574
Position_6	17	12	51.890927515625	198.48960149552389	Position_6	Position_6_12	4.25	904.1361414375756	0.21953508149771075
Position_6	17	14	32.37542337304687	313.81387745234497	Position_6	Position_6_14	4.25	904.1361414375756	0.34708697404063643
Position_6	17	16	59.107349554687495	203.75517870727288	Position_6	Position_6_16	4.25	904.1361414375756	0.2253589579809323
Position_6	17	18	44.09215658203125	229.22768221461388	Position_6	Position_6_18	4.25	904.1361414375756	0.2535322632387442
Position_6	17	20	63.56647511328125	285.802793974341	Position_6	Position_6_20	4.25	904.1361414375756	0.31610592794124437
Position_6	17	23	60.979395855468745	148.21555889987843	Position_6	Position_6_23	4.25	904.1361414375756	0.16393057649948142
Position_6	17	25	32.74021355859375	370.5883846917704	Position_6	Position_6_25	4.25	904.1361414375756	0.4098811757514031
Position_6	17	26	60.61867405859375	250.14765306416857	Position_6	Position_6_26	4.25	904.1361414375756	0.27667033934340246
Position_6	17	28	31.84461953320312	210.12295993390592	Position_6	Position_6_28	4.25	904.1361414375756	0.23240190310256884
Position_6	17	29	30.0342541640625	124.29617318780468	Position_6	Position_6_29	4.25	904.1361414375756	0.13747506320251052
Position_6	17	32	32.04187009375	317.1653651561901	Position_6	Position_6_32	4.25	904.1361414375756	0.3507938136970141
Position_6	17	34	17.068086298828124	227.15744397244225	Position_6	Position_6_34	4.25	904.1361414375756	0.2512425215203345
Position_6	17	35	16.148378296875	451.74225100463775	Position_6	Position_6_35	4.25	904.1361414375756	0.4996396342329243
Position_6	17	37	32.03141446484375	346.8529461408739	Position_6	Position_6_37	4.25	904.1361414375756	0.383629113187952
Position_6	17	40	2.462237241943359	357.572599597948	Position_6	Position_6_40	4.25	904.1361414375756	0.39548535138680324
Position_6	17	44	1.9437375157470704	63.819120659376544	Position_6	Position_6_44	4.25	904.1361414375756	0.07058574227317603
Position_6	18	1	86.19416660937499	201.19028066038965	Position_6	Position_6_1	4.5	904.1361414375756	0.2225221086068933
Position_6	18	2	94.856980109375	180.1719958706791	Position_6	Position_6_2	4.5	904.1361414375756	0.19927529451948
Position_6	18	3	87.9940425546875	236.7000068583736	Position_6	Position_6_3	4.5	904.1361414375756	0.26179686444346845
Position_6	18	4	72.8064382890625	219.7575143181461	Position_6	Position_6_4	4.5	904.1361414375756	0.24305799120996519
Position_6	18	5	56.10086491796875	240.75174192287605	Position_6	Position_6_5	4.5	904.1361414375756	0.26627819737421515
Position_6	18	7	51.84553313671875	310.6407121103941	Position_6	Position_6_7	4.5	904.1361414375756	0.34357736393158184
Position_6	18	9	65.48947375781249	198.8469322648576	Position_6	Position_6_9	4.5	904.1361414375756	0.21993029937802416
Position_6	18	11	89.855498046875	113.4641860986882	Position_6	Position_6_11	4.5	904.1361414375756	0.12549458084739346
Position_6	18	12	53.93142850390625	183.5514235539576	Position_6	Position_6_12	4.5	904.1361414375756	0.20301303657888403
Position_6	18	14	30.746760300781247	280.74967159787286	Position_6	Position_6_14	4.5	904.1361414375756	0.31051703248083984
Position_6	18	16	56.92243506640624	188.5439535371329	Position_6	Position_6_16	4.5	904.1361414375756	0.20853491514823
Position_6	18	18	49.548279128906245	179.96492588075088	Position_6	Position_6_18	4.5	904.1361414375756	0.19904626928706426
Position_6	18	20	51.55249996875	275.0400079258045	Position_6	Position_6_20	4.5	904.1361414375756	0.3042019838831917
Position_6	18	23	58.85134522265625	141.0422103032632	Position_6	Position_6_23	4.5	904.1361414375756	0.155996651211184
Position_6	18	25	38.734236878906245	322.6725810953721	Position_6	Position_6_25	4.5	904.1361414375756	0.35688494940852933
Position_6	18	26	42.92549348828125	296.573676713744	Position_6	Position_6_26	4.5	904.1361414375756	0.32801882716710357
Position_6	18	28	29.552421765625	220.20272521602	Position_6	Position_6_28	4.5	904.1361414375756	0.24355040698395033
Position_6	18	29	34.81508918164062	119.7496641856596	Position_6	Position_6_29	4.5	904.1361414375756	0.132446496381903
Position_6	18	32	40.68093876171875	265.7170502120033	Position_6	Position_6_32	4.5	904.1361414375756	0.29389053045652336
Position_6	18	34	25.78091368359375	195.260728994392	Position_6	Position_6_34	4.5	904.1361414375756	0.2159638577039157
Position_6	18	35	21.68435694433593	343.1044793764733	Position_6	Position_6_35	4.5	904.1361414375756	0.3794832035261167
Position_6	18	37	36.61480915039062	290.6760369918263	Position_6	Position_6_37	4.5	904.1361414375756	0.3214958717717574
Position_6	18	40	12.663037814453125	203.71249659183312	Position_6	Position_6_40	4.5	904.1361414375756	0.22531175036088089
Position_6	18	44	7.555195333984375	96.9184862692268	Position_6	Position_6_44	4.5	904.1361414375756	0.10719457151124001
Position_6	18	46	3.096472064941406	286.10132541968386	Position_6	Position_6_46	4.5	904.1361414375756	0.3164361121155748
Position_6	18	47	7.3277197651367185	456.7327396624417	Position_6	Position_6_47	4.5	904.1361414375756	0.505159255039
Position_6	18	48	1.6800290788574217	246.50933865056348	Position_6	Position_6_48	4.5	904.1361414375756	0.2726462612794284
Position_6	18	49	11.809194815429686	340.0376987027724	Position_6	Position_6_49	4.5	904.1361414375756	0.37609125785206726
Position_6	18	50	14.955489043945311	316.6029788152804	Position_6	Position_6_50	4.5	904.1361414375756	0.3501717985876352
Position_6	18	51	8.164933712890624	221.07315044062665	Position_6	Position_6_51	4.5	904.1361414375756	0.2445131217618627
Position_6	18	52	1.3379842567749023	208.1667314944096	Position_6	Position_6_52	4.5	904.1361414375756	0.23023825943228493
Position_6	19	1	97.00581721875	167.69784671761272	Position_6	Position_6_1	4.75	904.1361414375756	0.1854785347381129
Position_6	19	2	91.3966920625	180.78126408022152	Position_6	Position_6_2	4.75	904.1361414375756	0.19994916229405396
Position_6	19	3	78.83918539062499	223.2199140983128	Position_6	Position_6_3	4.75	904.1361414375756	0.2468875027420023
Position_6	19	4	75.7044412265625	180.47315093087704	Position_6	Position_6_4	4.75	904.1361414375756	0.19960838048562565
Position_6	19	5	52.444041203125	229.98935916961264	Position_6	Position_6_5	4.75	904.1361414375756	0.25437469937207663
Position_6	19	7	59.42087284375	242.4817324438159	Position_6	Position_6_7	4.75	904.1361414375756	0.26819161554394916
Position_6	19	9	57.783529675781246	190.6878847561521	Position_6	Position_6_9	4.75	904.1361414375756	0.21090616337154552
Position_6	19	11	69.9216205703125	129.5021472063052	Position_6	Position_6_11	4.75	904.1361414375756	0.14323301687774245
Position_6	19	12	60.268075140624994	154.7150946935694	Position_6	Position_6_12	4.75	904.1361414375756	0.17111924587769775
Position_6	19	14	34.14685959179688	275.6803747153517	Position_6	Position_6_14	4.75	904.1361414375756	0.3049102475618552
Position_6	19	16	55.153499671875	172.9700711407363	Position_6	Position_6_16	4.75	904.1361414375756	0.19130976322405835
Position_6	19	18	53.558254578125	148.67478351346728	Position_6	Position_6_18	4.75	904.1361414375756	0.1644384918371635
Position_6	19	20	55.5871249140625	231.65864604701667	Position_6	Position_6_20	4.75	904.1361414375756	0.25622097760485457
Position_6	19	23	30.38247183984375	177.8422026610694	Position_6	Position_6_23	4.75	904.1361414375756	0.19669847770746168
Position_6	19	25	44.66883312890625	226.0455393372776	Position_6	Position_6_25	4.75	904.1361414375756	0.25001272372307276
Position_6	19	26	40.600896789062496	237.34521484817373	Position_6	Position_6_26	4.75	904.1361414375756	0.2625104826257637
Position_6	19	28	38.59582067773437	177.81224503845365	Position_6	Position_6_28	4.75	904.1361414375756	0.19666534373433225
Position_6	19	29	39.182206765625	100.90829103781508	Position_6	Position_6_29	4.75	904.1361414375756	0.11160740779300227
Position_6	19	32	45.8449951953125	228.0863811430433	Position_6	Position_6_32	4.75	904.1361414375756	0.25226995215608367
Position_6	19	34	32.35135358984375	181.9825231123949	Position_6	Position_6_34	4.75	904.1361414375756	0.20127778856737533
Position_6	19	35	22.068957453125	331.4437967065504	Position_6	Position_6_35	4.75	904.1361414375756	0.3665861605527184
Position_6	19	37	39.08105596484375	287.8169537258425	Position_6	Position_6_37	4.75	904.1361414375756	0.3183336452718435
Position_6	19	40	22.305693480468747	181.36731830669893	Position_6	Position_6_40	4.75	904.1361414375756	0.20059735475049706
Position_6	19	44	14.515229598632812	103.4676808004878	Position_6	Position_6_44	4.75	904.1361414375756	0.11443816484979163
Position_6	19	46	12.819707172851562	260.35064628365063	Position_6	Position_6_46	4.75	904.1361414375756	0.2879551367891271
Position_6	19	47	14.1088599609375	317.645724745096	Position_6	Position_6_47	4.75	904.1361414375756	0.35132510491178864
Position_6	19	48	6.437058498535156	276.07256303475384	Position_6	Position_6_48	4.75	904.1361414375756	0.3053440188728644
Position_6	19	49	25.15389570117188	238.537319563718	Position_6	Position_6_49	4.75	904.1361414375756	0.26382898396744087
Position_6	19	50	29.2085766328125	274.1578956561031	Position_6	Position_6_50	4.75	904.1361414375756	0.30322634290472267
Position_6	19	51	15.938848481445312	213.64392159209007	Position_6	Position_6_51	4.75	904.1361414375756	0.23629618571866448
Position_6	19	52	2.114184153930664	261.634189299198	Position_6	Position_6_52	4.75	904.1361414375756	0.28937477146218255
Position_6	19	55	1.730385462158203	133.99161512138792	Position_6	Position_6_55	4.75	904.1361414375756	0.14819849465185783
Position_6	20	1	94.2521341953125	140.09939169444704	Position_6	Position_6_1	5.0	904.1361414375756	0.15495386731437275
Position_6	20	2	97.83960553125	163.80551188493678	Position_6	Position_6_2	5.0	904.1361414375756	0.1811735029466759
Position_6	20	3	84.89507421484375	222.34505564163337	Position_6	Position_6_3	5.0	904.1361414375756	0.2459198846847389
Position_6	20	4	76.00785203515625	166.88501370495712	Position_6	Position_6_4	5.0	904.1361414375756	0.18457951856631913
Position_6	20	5	50.207295703125	235.0028412727828	Position_6	Position_6_5	5.0	904.1361414375756	0.2599197515753861
Position_6	20	7	58.515584875	189.9884575713336	Position_6	Position_6_7	5.0	904.1361414375756	0.2101325772347206
Position_6	20	9	77.2952773828125	155.29748144006325	Position_6	Position_6_9	5.0	904.1361414375756	0.17176338199813626
Position_6	20	11	76.80819897265624	110.30258449568606	Position_6	Position_6_11	5.0	904.1361414375756	0.12199776055883028
Position_6	20	12	65.22561340624999	142.3870965603795	Position_6	Position_6_12	5.0	904.1361414375756	0.15748413323460794
Position_6	20	14	40.532449074218746	240.96037887645247	Position_6	Position_6_14	5.0	904.1361414375756	0.26650895571249444
Position_6	20	16	52.531720828125	173.53868425732074	Position_6	Position_6_16	5.0	904.1361414375756	0.19193866532245288
Position_6	20	18	47.13966825390625	138.6659454508355	Position_6	Position_6_18	5.0	904.1361414375756	0.15336843545525874
Position_6	20	20	57.611929460937496	205.69979196404265	Position_6	Position_6_20	5.0	904.1361414375756	0.2275097549324598
Position_6	20	23	39.475063160156246	135.24632300641508	Position_6	Position_6_23	5.0	904.1361414375756	0.14958623685961006
Position_6	20	25	48.4810926875	220.65646778264323	Position_6	Position_6_25	5.0	904.1361414375756	0.2440522590235135
Position_6	20	26	76.04265040624999	155.54929883675766	Position_6	Position_6_26	5.0	904.1361414375756	0.17204189912089393
Position_6	20	28	47.6073223828125	163.27020201546443	Position_6	Position_6_28	5.0	904.1361414375756	0.1805814351761948
Position_6	20	29	47.30097921484375	89.83806766721302	Position_6	Position_6_29	5.0	904.1361414375756	0.0993634294104985
Position_6	20	32	76.65108378125	161.30794192962287	Position_6	Position_6_32	5.0	904.1361414375756	0.1784111203354214
Position_6	20	34	36.215116609375	160.89834650550227	Position_6	Position_6_34	5.0	904.1361414375756	0.17795809627704304
Position_6	20	35	29.90931953710937	262.02853690374053	Position_6	Position_6_35	5.0	904.1361414375756	0.28981093100328387
Position_6	20	37	41.27941043359375	267.0673063539973	Position_6	Position_6_37	5.0	904.1361414375756	0.29538395172364257
Position_6	20	40	28.83621118554688	170.21587617034524	Position_6	Position_6_40	5.0	904.1361414375756	0.18826354612890728
Position_6	20	44	24.602341779296875	125.4352137566387	Position_6	Position_6_44	5.0	904.1361414375756	0.13873487410557092
Position_6	20	46	20.26802606640625	224.42338650621096	Position_6	Position_6_46	5.0	904.1361414375756	0.24821857707112338
Position_6	20	47	41.9751958828125	188.7804230912446	Position_6	Position_6_47	5.0	904.1361414375756	0.20879645712545447
Position_6	20	48	17.215333373046874	164.36344084985933	Position_6	Position_6_48	5.0	904.1361414375756	0.1817905880728555
Position_6	20	49	27.999594498046875	231.2108314376156	Position_6	Position_6_49	5.0	904.1361414375756	0.25572568205269464
Position_6	20	50	30.924183640625	242.3007335627415	Position_6	Position_6_50	5.0	904.1361414375756	0.2679914256911394
Position_6	20	51	45.70549495703125	155.4611448384614	Position_6	Position_6_51	5.0	904.1361414375756	0.17194439831956979
Position_6	20	52	10.450212620117188	145.85713713650728	Position_6	Position_6_52	5.0	904.1361414375756	0.16132209570186473
Position_6	20	55	5.63347309765625	69.8207529378228	Position_6	Position_6_55	5.0	904.1361414375756	0.07722371636068864
Position_6	20	57	9.52096210205078	461.9431114210092	Position_6	Position_6_57	5.0	904.1361414375756	0.5109220727384264
Position_6	21	1	93.161993203125	137.34908245055706	Position_6	Position_6_1	5.25	904.1361414375756	0.15191194794201254
Position_6	21	2	102.1766378359375	151.61372776089058	Position_6	Position_6_2	5.25	904.1361414375756	0.1676890468285284
Position_6	21	3	88.85294309375	212.3690942652228	Position_6	Position_6_3	5.25	904.1361414375756	0.2348861908424058
Position_6	21	4	69.46278431640624	166.76692925709955	Position_6	Position_6_4	5.25	904.1361414375756	0.184448913846028
Position_6	21	5	49.201600421875	264.29647434858714	Position_6	Position_6_5	5.25	904.1361414375756	0.29231933359986695
Position_6	21	7	59.9841873984375	156.12447890298438	Position_6	Position_6_7	5.25	904.1361414375756	0.17267806445027914
Position_6	21	9	75.11407513671875	156.03505135483152	Position_6	Position_6_9	5.25	904.1361414375756	0.1725791550669968
Position_6	21	11	74.30602815625	96.7639239446829	Position_6	Position_6_11	5.25	904.1361414375756	0.10702362123344429
Position_6	21	12	61.6512233046875	126.31194154575095	Position_6	Position_6_12	5.25	904.1361414375756	0.13970455969707735
Position_6	21	14	39.60775502148437	243.30733053741125	Position_6	Position_6_14	5.25	904.1361414375756	0.2691047502542624
Position_6	21	16	67.64861051953125	154.0727805606635	Position_6	Position_6_16	5.25	904.1361414375756	0.1704088283825132
Position_6	21	18	39.998203351562495	132.62262357240257	Position_6	Position_6_18	5.25	904.1361414375756	0.14668435149769893
Position_6	21	20	62.057490257812496	196.0279081455206	Position_6	Position_6_20	5.25	904.1361414375756	0.21681237942090936
Position_6	21	23	56.45081393359375	100.1402744458198	Position_6	Position_6_23	5.25	904.1361414375756	0.11075795984285824
Position_6	21	25	47.1888684609375	208.75282339020103	Position_6	Position_6_25	5.25	904.1361414375756	0.23088649355204874
Position_6	21	26	69.676040671875	147.48733186099938	Position_6	Position_6_26	5.25	904.1361414375756	0.1631251369141097
Position_6	21	28	54.402493320312495	149.77167191545138	Position_6	Position_6_28	5.25	904.1361414375756	0.1656516812582169
Position_6	21	29	46.35538690234375	90.52320292522292	Position_6	Position_6_29	5.25	904.1361414375756	0.10012120827433257
Position_6	21	32	56.00431542578125	179.977627311265	Position_6	Position_6_32	5.25	904.1361414375756	0.1990603174264229
Position_6	21	34	40.540141318359375	154.60983997769682	Position_6	Position_6_34	5.25	904.1361414375756	0.17100283120180035
Position_6	21	35	42.03957780859375	192.13980281279083	Position_6	Position_6_35	5.25	904.1361414375756	0.2125120255753616
Position_6	21	37	39.79537402929687	240.9133807406879	Position_6	Position_6_37	5.25	904.1361414375756	0.2664569744525817
Position_6	21	40	32.5315429140625	159.72336857104733	Position_6	Position_6_40	5.25	904.1361414375756	0.17665853763691752
Position_6	21	44	29.87112607617188	117.42985168409965	Position_6	Position_6_44	5.25	904.1361414375756	0.12988071851368124
Position_6	21	46	25.190776359375	198.78402071003333	Position_6	Position_6_46	5.25	904.1361414375756	0.21986071742908864
Position_6	21	47	43.68803170703125	206.31672053837883	Position_6	Position_6_47	5.25	904.1361414375756	0.22819209528593276
Position_6	21	48	22.85956365429688	116.53349128578115	Position_6	Position_6_48	5.25	904.1361414375756	0.1288893187042529
Position_6	21	49	30.842675488281248	190.6789059620369	Position_6	Position_6_49	5.25	904.1361414375756	0.21089623257273804
Position_6	21	50	35.93799305078125	225.33123565107687	Position_6	Position_6_50	5.25	904.1361414375756	0.24922268375733816
Position_6	21	51	65.68115335546875	126.1425850936369	Position_6	Position_6_51	5.25	904.1361414375756	0.13951724669812482
Position_6	21	52	18.150834001953125	136.50166418537157	Position_6	Position_6_52	5.25	904.1361414375756	0.15097467950825863
Position_6	21	55	25.0588929765625	87.01406692289076	Position_6	Position_6_55	5.25	904.1361414375756	0.09624000516618933
Position_6	21	57	14.3658469453125	371.3138609609517	Position_6	Position_6_57	5.25	904.1361414375756	0.4106835729081275
Position_6	21	59	5.468006011230469	191.79098990754267	Position_6	Position_6_59	5.25	904.1361414375756	0.21212622869227987
Position_6	21	60	1.3687105834960938	290.3323443046111	Position_6	Position_6_60	5.25	904.1361414375756	0.32111573799381915
Position_6	22	1	100.889633625	135.86605182278603	Position_6	Position_6_1	5.5	904.1361414375756	0.15027167435952637
Position_6	22	2	97.403183109375	146.04245514262718	Position_6	Position_6_2	5.5	904.1361414375756	0.1615270626284442
Position_6	22	3	92.542787046875	204.2854279671408	Position_6	Position_6_3	5.5	904.1361414375756	0.22594542857486835
Position_6	22	4	66.61983070703124	174.52689773534985	Position_6	Position_6_4	5.5	904.1361414375756	0.19303165722128113
Position_6	22	5	51.020214351562494	254.6815007943385	Position_6	Position_6_5	5.5	904.1361414375756	0.2816849024411248
Position_6	22	7	57.101220601562495	149.70825000700424	Position_6	Position_6_7	5.5	904.1361414375756	0.1655815348438215
Position_6	22	9	59.394897546874994	184.944538309753	Position_6	Position_6_9	5.5	904.1361414375756	0.20455386067820644
Position_6	22	11	73.2202545078125	83.77008121451088	Position_6	Position_6_11	5.5	904.1361414375756	0.09265206574014012
Position_6	22	12	66.459221640625	106.78442131304512	Position_6	Position_6_12	5.5	904.1361414375756	0.11810657313538865
Position_6	22	14	40.97642336132812	231.3943850615019	Position_6	Position_6_14	5.5	904.1361414375756	0.255928697522903
Position_6	22	16	60.413996414062495	155.55603771602765	Position_6	Position_6_16	5.5	904.1361414375756	0.17204935251088813
Position_6	22	18	48.4249307265625	117.7974495315968	Position_6	Position_6_18	5.5	904.1361414375756	0.1302872920711907
Position_6	22	20	61.915936328125	186.21869337163463	Position_6	Position_6_20	5.5	904.1361414375756	0.20596311201048448
Position_6	22	23	54.214453175781244	98.77088507095056	Position_6	Position_6_23	5.5	904.1361414375756	0.10924337668208346
Position_6	22	25	49.780419046875	184.9656319284168	Position_6	Position_6_25	5.5	904.1361414375756	0.20457719081367726
Position_6	22	26	62.346847578124994	126.86019647460778	Position_6	Position_6_26	5.5	904.1361414375756	0.14031094506729946
Position_6	22	28	63.7654648125	111.01097886577348	Position_6	Position_6_28	5.5	904.1361414375756	0.12278126465475225
Position_6	22	29	49.358232085937495	77.0663166426674	Position_6	Position_6_29	5.5	904.1361414375756	0.0852375135896371
Position_6	22	32	54.2696428828125	163.58000716161092	Position_6	Position_6_32	5.5	904.1361414375756	0.18092408838067114
Position_6	22	34	41.5350092265625	154.99833183472583	Position_6	Position_6_34	5.5	904.1361414375756	0.17143251412146696
Position_6	22	35	41.038780191406246	193.3455777598432	Position_6	Position_6_35	5.5	904.1361414375756	0.21384564657754299
Position_6	22	37	41.933027619140624	198.37755346752832	Position_6	Position_6_37	5.5	904.1361414375756	0.21941115322755286
Position_6	22	40	31.68011105273437	184.53368453526951	Position_6	Position_6_40	5.5	904.1361414375756	0.20409944484893738
Position_6	22	44	32.61678670507813	126.64673443035277	Position_6	Position_6_44	5.5	904.1361414375756	0.14007485004303066
Position_6	22	46	27.45070517578125	196.24615118623808	Position_6	Position_6_46	5.5	904.1361414375756	0.21705376236172452
Position_6	22	47	51.891036699218745	177.80481519296964	Position_6	Position_6_47	5.5	904.1361414375756	0.1966571261162729
Position_6	22	48	27.56085582421875	154.69317127408243	Position_6	Position_6_48	5.5	904.1361414375756	0.1710949979591795
Position_6	22	49	33.171803306640626	176.79386840562248	Position_6	Position_6_49	5.5	904.1361414375756	0.1955389905379962
Position_6	22	50	41.07063060546875	214.83315944407352	Position_6	Position_6_50	5.5	904.1361414375756	0.23761151622861684
Position_6	22	51	58.142644914062494	129.18556572877503	Position_6	Position_6_51	5.5	904.1361414375756	0.14288286886018084
Position_6	22	52	26.43292431054688	117.46173470554304	Position_6	Position_6_52	5.5	904.1361414375756	0.12991598203206323
Position_6	22	55	39.7172791640625	93.74713048697431	Position_6	Position_6_55	5.5	904.1361414375756	0.10368696282610324
Position_6	22	57	23.57676468554688	289.74248872993786	Position_6	Position_6_57	5.5	904.1361414375756	0.3204633411393638
Position_6	22	59	20.055619783203124	111.6181625285027	Position_6	Position_6_59	5.5	904.1361414375756	0.12345282686192582
Position_6	22	60	4.153764393066406	187.8158661201622	Position_6	Position_6_60	5.5	904.1361414375756	0.2077296299886156
Position_6	22	63	6.2717122939453125	268.0592472032704	Position_6	Position_6_63	5.5	904.1361414375756	0.2964810661998938
Position_6	22	64	1.576047140991211	29.12651576899341	Position_6	Position_6_64	5.5	904.1361414375756	0.032214745583206396
Position_6	22	65	4.978599000976562	237.5500952044301	Position_6	Position_6_65	5.5	904.1361414375756	0.262737086061758
Position_6	22	66	6.447759140625	325.38436288372714	Position_6	Position_6_66	5.5	904.1361414375756	0.35988425633153687
Position_6	22	67	19.23939573144532	118.37566118325704	Position_6	Position_6_67	5.5	904.1361414375756	0.13092681041932452
Position_6	22	68	17.73170158203125	243.16147250278328	Position_6	Position_6_68	5.5	904.1361414375756	0.26894342716590974
Position_6	23	1	108.141191984375	127.08518007762024	Position_6	Position_6_1	5.75	904.1361414375756	0.14055978325958182
Position_6	23	2	103.763033859375	127.30517735703232	Position_6	Position_6_2	5.75	904.1361414375756	0.14080310643772873
Position_6	23	3	92.255603	184.3645926488244	Position_6	Position_6_3	5.75	904.1361414375756	0.20391242446705524
Position_6	23	4	76.50452300390624	159.9650208710239	Position_6	Position_6_4	5.75	904.1361414375756	0.17692581187682607
Position_6	23	5	51.15483772265625	240.97334542990453	Position_6	Position_6_5	5.75	904.1361414375756	0.2665232970852787
Position_6	23	7	62.639641582031246	150.8804169276468	Position_6	Position_6_7	5.75	904.1361414375756	0.16687798442361465
Position_6	23	9	62.70652433203125	162.7399581074273	Position_6	Position_6_9	5.75	904.1361414375756	0.17999497050153412
Position_6	23	11	69.868016625	79.07017341178445	Position_6	Position_6_11	5.75	904.1361414375756	0.08745383553196198
Position_6	23	12	61.858620140625	110.88649728513649	Position_6	Position_6_12	5.75	904.1361414375756	0.12264358452569661
Position_6	23	14	43.27290788476562	194.7980064784096	Position_6	Position_6_14	5.75	904.1361414375756	0.21545207358781274
Position_6	23	16	64.29274878125	134.126063930994	Position_6	Position_6_16	5.75	904.1361414375756	0.1483471988164677
Position_6	23	18	52.1226566953125	116.75847492457568	Position_6	Position_6_18	5.75	904.1361414375756	0.12913815693611122
Position_6	23	20	72.52117275390624	168.57605674440603	Position_6	Position_6_20	5.75	904.1361414375756	0.18644985972618047
Position_6	23	23	61.4578747578125	89.27136828354323	Position_6	Position_6_23	5.75	904.1361414375756	0.09873664395452861
Position_6	23	25	51.174100828125	168.66511720987594	Position_6	Position_6_25	5.75	904.1361414375756	0.18654836310569178
Position_6	23	26	75.53553940625	109.86313851470064	Position_6	Position_6_26	5.75	904.1361414375756	0.12151172094505408
Position_6	23	28	66.84005921484375	89.58485694350492	Position_6	Position_6_28	5.75	904.1361414375756	0.0990833712288783
Position_6	23	29	54.306734109375	70.22368607065032	Position_6	Position_6_29	5.75	904.1361414375756	0.07766937173752918
Position_6	23	32	52.58267837109375	142.9132584637032	Position_6	Position_6_32	5.75	904.1361414375756	0.15806608309725484
Position_6	23	34	48.46963880859375	129.99890560114537	Position_6	Position_6_34	5.75	904.1361414375756	0.14378244563307382
Position_6	23	35	45.13764668359375	171.0186843920406	Position_6	Position_6_35	5.75	904.1361414375756	0.18915147459996573
Position_6	23	37	45.836541265624994	180.69800207161185	Position_6	Position_6_37	5.75	904.1361414375756	0.1998570721709036
Position_6	23	40	36.84222037890625	160.82868115294704	Position_6	Position_6_40	5.75	904.1361414375756	0.17788104443787592
Position_6	23	44	35.30222218359375	110.27904186452348	Position_6	Position_6_44	5.75	904.1361414375756	0.12197172174666075
Position_6	23	46	32.30564465820312	180.9133936610602	Position_6	Position_6_46	5.75	904.1361414375756	0.20009530132642203
Position_6	23	47	29.008001171875	218.8969128599713	Position_6	Position_6_47	5.75	904.1361414375756	0.2421061417940062
Position_6	23	48	27.7316033671875	154.7143211904136	Position_6	Position_6_48	5.75	904.1361414375756	0.17111839036145374
Position_6	23	49	39.84577005664063	165.3649867659439	Position_6	Position_6_49	5.75	904.1361414375756	0.18289832602312936
Position_6	23	50	41.442286359375	200.26703492063209	Position_6	Position_6_50	5.75	904.1361414375756	0.22150097285372056
Position_6	23	51	39.16836124609375	148.48597684265843	Position_6	Position_6_51	5.75	904.1361414375756	0.1642296663493242
Position_6	23	52	33.21427572460937	109.45236266848276	Position_6	Position_6_52	5.75	904.1361414375756	0.12105739130663841
Position_6	23	55	30.84831144140625	80.30847837770656	Position_6	Position_6_55	5.75	904.1361414375756	0.08882343564987477
Position_6	23	57	26.504595541015625	263.75120634461763	Position_6	Position_6_57	5.75	904.1361414375756	0.29171625185257327
Position_6	23	59	31.3557083984375	114.45929829897322	Position_6	Position_6_59	5.75	904.1361414375756	0.12659520292705373
Position_6	23	60	10.725832954589844	187.81536119431567	Position_6	Position_6_60	5.75	904.1361414375756	0.207729071526429
Position_6	23	63	16.628741916015624	171.64199736851558	Position_6	Position_6_63	5.75	904.1361414375756	0.1898408762817566
Position_6	23	64	4.312641469726563	69.90522921797762	Position_6	Position_6_64	5.75	904.1361414375756	0.07731714950231762
Position_6	23	65	10.44818882421875	138.24223285789984	Position_6	Position_6_65	5.75	904.1361414375756	0.1528997974111452
Position_6	23	66	14.502886653320312	218.6461272021337	Position_6	Position_6_66	5.75	904.1361414375756	0.24182876580344037
Position_6	23	67	26.42387507031249	105.21148887880952	Position_6	Position_6_67	5.75	904.1361414375756	0.11636686562658954
Position_6	23	68	25.270997705078123	196.00673357231028	Position_6	Position_6_68	5.75	904.1361414375756	0.21678895974743334
Position_6	23	71	5.89772858984375	244.29098131829755	Position_6	Position_6_71	5.75	904.1361414375756	0.2701926956817312
Position_6	23	72	7.120434712402344	280.21964878216426	Position_6	Position_6_72	5.75	904.1361414375756	0.30993081234051245
Position_6	24	1	104.285908890625	109.74363082664922	Position_6	Position_6_1	6.0	904.1361414375756	0.1213795420810819
Position_6	24	2	115.685549546875	107.39539455669944	Position_6	Position_6_2	6.0	904.1361414375756	0.11878232672564208
Position_6	24	3	96.5059747265625	160.66412119020802	Position_6	Position_6_3	6.0	904.1361414375756	0.17769903649106675
Position_6	24	4	74.47788833203124	160.83712618712488	Position_6	Position_6_4	6.0	904.1361414375756	0.17789038488318143
Position_6	24	5	69.80764849609375	172.51827697317665	Position_6	Position_6_5	6.0	904.1361414375756	0.19081006616865548
Position_6	24	7	68.59525307421875	140.17213183453782	Position_6	Position_6_7	6.0	904.1361414375756	0.1550343199550283
Position_6	24	9	58.44137642578125	145.62578688370957	Position_6	Position_6_9	6.0	904.1361414375756	0.16106621581586675
Position_6	24	11	68.98401945703125	81.91959386569015	Position_6	Position_6_11	6.0	904.1361414375756	0.09060537468996435
Position_6	24	12	63.941593546875	109.92844579087844	Position_6	Position_6_12	6.0	904.1361414375756	0.12158395262918295
Position_6	24	14	47.66780489453125	169.64629868228798	Position_6	Position_6_14	6.0	904.1361414375756	0.18763357740854217
Position_6	24	16	63.761617390625	128.99012578731012	Position_6	Position_6_16	6.0	904.1361414375756	0.14266670678844443
Position_6	24	18	47.928582109375	113.74860853109048	Position_6	Position_6_18	6.0	904.1361414375756	0.12580916005661527
Position_6	24	20	73.45750005859375	165.6668982849836	Position_6	Position_6_20	6.0	904.1361414375756	0.18323224865402835
Position_6	24	23	64.132217703125	85.83977656252186	Position_6	Position_6_23	6.0	904.1361414375756	0.09494120700234004
Position_6	24	25	49.9176680234375	159.77356565974122	Position_6	Position_6_25	6.0	904.1361414375756	0.1767140570287362
Position_6	24	26	71.57124949218749	107.63832654130768	Position_6	Position_6_26	6.0	904.1361414375756	0.11905101633274259
Position_6	24	28	56.94196853125	82.58784174511705	Position_6	Position_6_28	6.0	904.1361414375756	0.09134447563815164
Position_6	24	29	55.6144936015625	64.59604246716145	Position_6	Position_6_29	6.0	904.1361414375756	0.07144503964243018
Position_6	24	32	68.3878926328125	117.71159059206346	Position_6	Position_6_32	6.0	904.1361414375756	0.1301923296694037
Position_6	24	34	49.59878433984375	127.68074072981378	Position_6	Position_6_34	6.0	904.1361414375756	0.14121849009022194
Position_6	24	35	41.62909948828125	177.44455762096328	Position_6	Position_6_35	6.0	904.1361414375756	0.19625867110989126
Position_6	24	37	43.32234725585937	177.31418432383614	Position_6	Position_6_37	6.0	904.1361414375756	0.1961144745767012
Position_6	24	40	39.95809397851562	149.09906085404464	Position_6	Position_6_40	6.0	904.1361414375756	0.16490775450805148
Position_6	24	44	36.77541301757813	106.73798092918992	Position_6	Position_6_44	6.0	904.1361414375756	0.11805520876477367
Position_6	24	46	36.3661643125	179.03088735780682	Position_6	Position_6_46	6.0	904.1361414375756	0.19801319641215523
Position_6	24	47	32.920577056640624	202.8547442107545	Position_6	Position_6_47	6.0	904.1361414375756	0.22436305210431656
Position_6	24	48	38.354959070312496	125.12195907314072	Position_6	Position_6_48	6.0	904.1361414375756	0.13838840561577034
Position_6	24	49	37.48888100976562	166.69577557170155	Position_6	Position_6_49	6.0	904.1361414375756	0.18437021586887947
Position_6	24	50	41.82488386914062	174.66931486004725	Position_6	Position_6_50	6.0	904.1361414375756	0.1931891745664798
Position_6	24	51	59.615094859375	102.61542963001057	Position_6	Position_6_51	6.0	904.1361414375756	0.11349555108686633
Position_6	24	52	31.639637734375	110.64933142711666	Position_6	Position_6_52	6.0	904.1361414375756	0.12238127241676716
Position_6	24	55	51.604606539062495	60.04724177808994	Position_6	Position_6_55	6.0	904.1361414375756	0.06641393815163155
Position_6	24	57	28.05724343554688	247.0221966275221	Position_6	Position_6_57	6.0	904.1361414375756	0.27321349662536115
Position_6	24	59	45.9325708359375	98.07751447318776	Position_6	Position_6_59	6.0	904.1361414375756	0.10847648930087521
Position_6	24	60	17.22426693066406	164.18142921776797	Position_6	Position_6_60	6.0	904.1361414375756	0.18158927808893874
Position_6	24	63	30.50051490234375	121.97764412478956	Position_6	Position_6_63	6.0	904.1361414375756	0.13491070485341425
Position_6	24	64	11.022498426757812	91.22035236905538	Position_6	Position_6_64	6.0	904.1361414375756	0.10089227516556866
Position_6	24	65	14.482514814453124	128.00328862494817	Position_6	Position_6_65	6.0	904.1361414375756	0.14157523713345102
Position_6	24	66	24.644525640625	161.4460737764487	Position_6	Position_6_66	6.0	904.1361414375756	0.17856389804277661
Position_6	24	67	49.663831765625	58.369582849296016	Position_6	Position_6_67	6.0	904.1361414375756	0.0645584001945641
Position_6	24	68	32.4557798984375	203.91114491178283	Position_6	Position_6_68	6.0	904.1361414375756	0.22553146098945265
Position_6	24	71	15.439789771484374	179.78902582155493	Position_6	Position_6_71	6.0	904.1361414375756	0.19885171887464928
Position_6	24	72	16.815948885742188	203.0980075814473	Position_6	Position_6_72	6.0	904.1361414375756	0.22463210823374635
Position_6	24	74	1.8636316901855468	187.4220727867853	Position_6	Position_6_74	6.0	904.1361414375756	0.20729408348701156
Position_6	24	75	3.883552870849609	59.60423307576952	Position_6	Position_6_75	6.0	904.1361414375756	0.06592395806786226
Position_6	24	76	14.178229237304686	220.0221027119489	Position_6	Position_6_76	6.0	904.1361414375756	0.24335063341469124
Position_6	24	77	17.894268154296874	201.57558766556568	Position_6	Position_6_77	6.0	904.1361414375756	0.22294826899084103
Position_6	25	1	96.81365409375	105.53115919954465	Position_6	Position_6_1	6.25	904.1361414375756	0.11672042999160526
Position_6	25	2	120.099311921875	102.83909677966426	Position_6	Position_6_2	6.25	904.1361414375756	0.11374293324471046
Position_6	25	3	95.246755140625	151.41223224068366	Position_6	Position_6_3	6.25	904.1361414375756	0.1674661871163986
Position_6	25	4	70.568122625	154.40534384055087	Position_6	Position_6_4	6.25	904.1361414375756	0.1707766527229478
Position_6	25	5	52.830280765625	180.8234263098634	Position_6	Position_6_5	6.25	904.1361414375756	0.1999957949057919
Position_6	25	7	64.37510440625	154.33206592482526	Position_6	Position_6_7	6.25	904.1361414375756	0.17069560528731595
[truncated: 549 more rows]
