# Supplementary material for: Real-time assessment of mitochondrial DNA heteroplasmy dynamics at the single-cell level
Source: EMBO J. 2024 Aug 5;43(22):4. doi: 10.1038/s44318-024-00183-5 (PMC11574196; doi:10.1038/s44318-024-00183-5)
Supplement: Supplementary file 15 — Source data Fig. 2 [file 44318_2024_183_MOESM15_ESM.zip › Figure 2/2E/normalised/df_mk_norm.csv]

experiment_foldername	Position_n	frame_i_x	Cell_ID	cell_vol_fl	_mKate_3D_concentration_autoBkgr_from_vol_fl_meanProj	exp_pos	exp_pos_cell	time	frame_i_y	norm_factor	_mKate_3D_concentration_autoBkgr_from_vol_fl_meanProj_norm
exp1	Position_2	0	1	113.836166640625	686.7549569807682	exp1_Position_2	exp1_Position_2_1	0.0	0	777.7540821165665	0.8829975602466079
exp1	Position_2	0	1	113.836166640625	686.7549569807682	exp1_Position_2	exp1_Position_2_1	0.0	1	707.9846541774431	0.9700139020367042
exp1	Position_2	0	1	113.836166640625	686.7549569807682	exp1_Position_2	exp1_Position_2_1	0.0	2	655.9591539786627	1.0469477448638627
exp1	Position_2	0	1	113.836166640625	686.7549569807682	exp1_Position_2	exp1_Position_2_1	0.0	3	642.5059113345719	1.0688694763201243
exp1	Position_2	0	1	113.836166640625	686.7549569807682	exp1_Position_2	exp1_Position_2_1	0.0	4	656.1740266521633	1.046604908281162
exp1	Position_2	0	1	113.836166640625	686.7549569807682	exp1_Position_2	exp1_Position_2_1	0.0	5	718.4127093743546	0.9559337523118762
exp1	Position_2	0	1	113.836166640625	686.7549569807682	exp1_Position_2	exp1_Position_2_1	0.0	6	596.5047718771391	1.1512983455599541
exp1	Position_2	0	1	113.836166640625	686.7549569807682	exp1_Position_2	exp1_Position_2_1	0.0	7	556.2042626153371	1.2347171770161676
exp1	Position_2	0	1	113.836166640625	686.7549569807682	exp1_Position_2	exp1_Position_2_1	0.0	8	544.190527567245	1.2619752130762818
exp1	Position_2	0	1	113.836166640625	686.7549569807682	exp1_Position_2	exp1_Position_2_1	0.0	9	608.6084679407087	1.1284019088733293
exp1	Position_2	0	1	113.836166640625	686.7549569807682	exp1_Position_2	exp1_Position_2_1	0.0	10	570.2682159252254	1.204266585095489
exp1	Position_2	0	1	113.836166640625	686.7549569807682	exp1_Position_2	exp1_Position_2_1	0.0	11	521.2992410545143	1.317391054687823
exp1	Position_2	0	1	113.836166640625	686.7549569807682	exp1_Position_2	exp1_Position_2_1	0.0	12	566.2250436138798	1.212865740797364
exp1	Position_2	0	1	113.836166640625	686.7549569807682	exp1_Position_2	exp1_Position_2_1	0.0	13	486.4580010727661	1.4117456295636936
exp1	Position_2	0	1	113.836166640625	686.7549569807682	exp1_Position_2	exp1_Position_2_1	0.0	14	567.0366589362498	1.2111297323688166
exp1	Position_2	0	1	113.836166640625	686.7549569807682	exp1_Position_2	exp1_Position_2_1	0.0	15	481.27615194692225	1.4269457445639384
exp1	Position_2	0	1	113.836166640625	686.7549569807682	exp1_Position_2	exp1_Position_2_1	0.0	16	468.4597980935567	1.4659848289556225
exp1	Position_2	0	1	113.836166640625	686.7549569807682	exp1_Position_2	exp1_Position_2_1	0.0	17	512.6581771171907	1.3395962214873245
exp1	Position_2	0	1	113.836166640625	686.7549569807682	exp1_Position_2	exp1_Position_2_1	0.0	18	449.0966465860022	1.5291919060216237
exp1	Position_2	0	1	113.836166640625	686.7549569807682	exp1_Position_2	exp1_Position_2_1	0.0	19	478.76050886908973	1.4344436190090013
exp1	Position_2	0	1	113.836166640625	686.7549569807682	exp1_Position_2	exp1_Position_2_1	0.0	20	497.98201962334576	1.3790758098057494
exp1	Position_2	0	1	113.836166640625	686.7549569807682	exp1_Position_2	exp1_Position_2_1	0.0	21	425.15945146261254	1.615287992818289
exp1	Position_2	0	1	113.836166640625	686.7549569807682	exp1_Position_2	exp1_Position_2_1	0.0	22	453.4210374279043	1.514607616965644
exp1	Position_2	0	1	113.836166640625	686.7549569807682	exp1_Position_2	exp1_Position_2_1	0.0	23	493.4458171636442	1.3917535281346112
exp1	Position_2	0	1	113.836166640625	686.7549569807682	exp1_Position_2	exp1_Position_2_1	0.0	24	447.2983756993423	1.5353397067607057
exp1	Position_2	0	1	113.836166640625	686.7549569807682	exp1_Position_2	exp1_Position_2_1	0.0	25	475.2139486382961	1.445148988047664
exp1	Position_2	0	1	113.836166640625	686.7549569807682	exp1_Position_2	exp1_Position_2_1	0.0	26	485.3392718884502	1.4149997677060246
exp1	Position_2	0	1	113.836166640625	686.7549569807682	exp1_Position_2	exp1_Position_2_1	0.0	27	467.5758871570083	1.4687561438559837
exp1	Position_2	0	1	113.836166640625	686.7549569807682	exp1_Position_2	exp1_Position_2_1	0.0	28	497.4412791200919	1.3805749257390685
exp1	Position_2	0	1	113.836166640625	686.7549569807682	exp1_Position_2	exp1_Position_2_1	0.0	29	504.4968851339004	1.361266991368032
exp1	Position_2	0	1	113.836166640625	686.7549569807682	exp1_Position_2	exp1_Position_2_1	0.0	30	488.2111413444522	1.4066761260088398
exp1	Position_2	0	1	113.836166640625	686.7549569807682	exp1_Position_2	exp1_Position_2_1	0.0	31	500.1760101077789	1.3730265808485795
exp1	Position_2	0	1	113.836166640625	686.7549569807682	exp1_Position_2	exp1_Position_2_1	0.0	32	503.2067766760813	1.3647569723069102
exp1	Position_2	0	2	33.632383898437496	868.7532072523649	exp1_Position_2	exp1_Position_2_2	0.0	0	777.7540821165665	1.1170024397533922
exp1	Position_2	0	2	33.632383898437496	868.7532072523649	exp1_Position_2	exp1_Position_2_2	0.0	1	707.9846541774431	1.227079149422677
exp1	Position_2	0	2	33.632383898437496	868.7532072523649	exp1_Position_2	exp1_Position_2_2	0.0	2	655.9591539786627	1.3244013777123447
exp1	Position_2	0	2	33.632383898437496	868.7532072523649	exp1_Position_2	exp1_Position_2_2	0.0	3	642.5059113345719	1.3521326293291942
exp1	Position_2	0	2	33.632383898437496	868.7532072523649	exp1_Position_2	exp1_Position_2_2	0.0	4	656.1740266521633	1.3239676853483404
exp1	Position_2	0	2	33.632383898437496	868.7532072523649	exp1_Position_2	exp1_Position_2_2	0.0	5	718.4127093743546	1.209267592174055
exp1	Position_2	0	2	33.632383898437496	868.7532072523649	exp1_Position_2	exp1_Position_2_2	0.0	6	596.5047718771391	1.4564061315360277
exp1	Position_2	0	2	33.632383898437496	868.7532072523649	exp1_Position_2	exp1_Position_2_2	0.0	7	556.2042626153371	1.5619319477477325
exp1	Position_2	0	2	33.632383898437496	868.7532072523649	exp1_Position_2	exp1_Position_2_2	0.0	8	544.190527567245	1.5964136883015003
exp1	Position_2	0	2	33.632383898437496	868.7532072523649	exp1_Position_2	exp1_Position_2_2	0.0	9	608.6084679407087	1.427441866183498
exp1	Position_2	0	2	33.632383898437496	868.7532072523649	exp1_Position_2	exp1_Position_2_2	0.0	10	570.2682159252254	1.5234115859725161
exp1	Position_2	0	2	33.632383898437496	868.7532072523649	exp1_Position_2	exp1_Position_2_2	0.0	11	521.2992410545143	1.666515388541523
exp1	Position_2	0	2	33.632383898437496	868.7532072523649	exp1_Position_2	exp1_Position_2_2	0.0	12	566.2250436138798	1.5342896204442433
exp1	Position_2	0	2	33.632383898437496	868.7532072523649	exp1_Position_2	exp1_Position_2_2	0.0	13	486.4580010727661	1.7858750505419556
exp1	Position_2	0	2	33.632383898437496	868.7532072523649	exp1_Position_2	exp1_Position_2_2	0.0	14	567.0366589362498	1.5320935490875136
exp1	Position_2	0	2	33.632383898437496	868.7532072523649	exp1_Position_2	exp1_Position_2_2	0.0	15	481.27615194692225	1.805103377214867
exp1	Position_2	0	2	33.632383898437496	868.7532072523649	exp1_Position_2	exp1_Position_2_2	0.0	16	468.4597980935567	1.8544882843476467
exp1	Position_2	0	2	33.632383898437496	868.7532072523649	exp1_Position_2	exp1_Position_2_2	0.0	17	512.6581771171907	1.6946051892463483
exp1	Position_2	0	2	33.632383898437496	868.7532072523649	exp1_Position_2	exp1_Position_2_2	0.0	18	449.0966465860022	1.934445990315357
exp1	Position_2	0	2	33.632383898437496	868.7532072523649	exp1_Position_2	exp1_Position_2_2	0.0	19	478.76050886908973	1.8145882777685682
exp1	Position_2	0	2	33.632383898437496	868.7532072523649	exp1_Position_2	exp1_Position_2_2	0.0	20	497.98201962334576	1.7445473390976165
exp1	Position_2	0	2	33.632383898437496	868.7532072523649	exp1_Position_2	exp1_Position_2_2	0.0	21	425.15945146261254	2.0433585664477714
exp1	Position_2	0	2	33.632383898437496	868.7532072523649	exp1_Position_2	exp1_Position_2_2	0.0	22	453.4210374279043	1.9159966908030817
exp1	Position_2	0	2	33.632383898437496	868.7532072523649	exp1_Position_2	exp1_Position_2_2	0.0	23	493.4458171636442	1.7605848039122305
exp1	Position_2	0	2	33.632383898437496	868.7532072523649	exp1_Position_2	exp1_Position_2_2	0.0	24	447.2983756993423	1.9422230315370277
exp1	Position_2	0	2	33.632383898437496	868.7532072523649	exp1_Position_2	exp1_Position_2_2	0.0	25	475.2139486382961	1.8281306972190896
exp1	Position_2	0	2	33.632383898437496	868.7532072523649	exp1_Position_2	exp1_Position_2_2	0.0	26	485.3392718884502	1.7899915740839494
exp1	Position_2	0	2	33.632383898437496	868.7532072523649	exp1_Position_2	exp1_Position_2_2	0.0	27	467.5758871570083	1.8579940307329073
exp1	Position_2	0	2	33.632383898437496	868.7532072523649	exp1_Position_2	exp1_Position_2_2	0.0	28	497.4412791200919	1.7464437386239333
exp1	Position_2	0	2	33.632383898437496	868.7532072523649	exp1_Position_2	exp1_Position_2_2	0.0	29	504.4968851339004	1.722018971478458
exp1	Position_2	0	2	33.632383898437496	868.7532072523649	exp1_Position_2	exp1_Position_2_2	0.0	30	488.2111413444522	1.779462068112504
exp1	Position_2	0	2	33.632383898437496	868.7532072523649	exp1_Position_2	exp1_Position_2_2	0.0	31	500.1760101077789	1.7368949923551196
exp1	Position_2	0	2	33.632383898437496	868.7532072523649	exp1_Position_2	exp1_Position_2_2	0.0	32	503.2067766760813	1.7264338389695197
exp1	Position_2	1	1	109.7896250859375	705.6410740530009	exp1_Position_2	exp1_Position_2_1	0.25	0	777.7540821165665	0.9072804505669473
exp1	Position_2	1	1	109.7896250859375	705.6410740530009	exp1_Position_2	exp1_Position_2_1	0.25	1	707.9846541774431	0.9966897868327881
exp1	Position_2	1	1	109.7896250859375	705.6410740530009	exp1_Position_2	exp1_Position_2_1	0.25	2	655.9591539786627	1.0757393501912382
exp1	Position_2	1	1	109.7896250859375	705.6410740530009	exp1_Position_2	exp1_Position_2_1	0.25	3	642.5059113345719	1.0982639406185208
exp1	Position_2	1	1	109.7896250859375	705.6410740530009	exp1_Position_2	exp1_Position_2_1	0.25	4	656.1740266521633	1.0753870854249157
exp1	Position_2	1	1	109.7896250859375	705.6410740530009	exp1_Position_2	exp1_Position_2_1	0.25	5	718.4127093743546	0.9822224256966777
exp1	Position_2	1	1	109.7896250859375	705.6410740530009	exp1_Position_2	exp1_Position_2_1	0.25	6	596.5047718771391	1.182959646462544
exp1	Position_2	1	1	109.7896250859375	705.6410740530009	exp1_Position_2	exp1_Position_2_1	0.25	7	556.2042626153371	1.2686725389967248
exp1	Position_2	1	1	109.7896250859375	705.6410740530009	exp1_Position_2	exp1_Position_2_1	0.25	8	544.190527567245	1.2966801851687977
exp1	Position_2	1	1	109.7896250859375	705.6410740530009	exp1_Position_2	exp1_Position_2_1	0.25	9	608.6084679407087	1.159433545906143
exp1	Position_2	1	1	109.7896250859375	705.6410740530009	exp1_Position_2	exp1_Position_2_1	0.25	10	570.2682159252254	1.237384540024103
exp1	Position_2	1	1	109.7896250859375	705.6410740530009	exp1_Position_2	exp1_Position_2_1	0.25	11	521.2992410545143	1.3536199911313689
exp1	Position_2	1	1	109.7896250859375	705.6410740530009	exp1_Position_2	exp1_Position_2_1	0.25	12	566.2250436138798	1.246220176962345
exp1	Position_2	1	1	109.7896250859375	705.6410740530009	exp1_Position_2	exp1_Position_2_1	0.25	13	486.4580010727661	1.450569365694221
exp1	Position_2	1	1	109.7896250859375	705.6410740530009	exp1_Position_2	exp1_Position_2_1	0.25	14	567.0366589362498	1.2444364274027193
exp1	Position_2	1	1	109.7896250859375	705.6410740530009	exp1_Position_2	exp1_Position_2_1	0.25	15	481.27615194692225	1.4661874917309903
exp1	Position_2	1	1	109.7896250859375	705.6410740530009	exp1_Position_2	exp1_Position_2_1	0.25	16	468.4597980935567	1.506300171166612
exp1	Position_2	1	1	109.7896250859375	705.6410740530009	exp1_Position_2	exp1_Position_2_1	0.25	17	512.6581771171907	1.3764358115206567
exp1	Position_2	1	1	109.7896250859375	705.6410740530009	exp1_Position_2	exp1_Position_2_1	0.25	18	449.0966465860022	1.5712454755946845
exp1	Position_2	1	1	109.7896250859375	705.6410740530009	exp1_Position_2	exp1_Position_2_1	0.25	19	478.76050886908973	1.4738915616073682
exp1	Position_2	1	1	109.7896250859375	705.6410740530009	exp1_Position_2	exp1_Position_2_1	0.25	20	497.98201962334576	1.417001108969196
exp1	Position_2	1	1	109.7896250859375	705.6410740530009	exp1_Position_2	exp1_Position_2_1	0.25	21	425.15945146261254	1.6597092493780612
exp1	Position_2	1	1	109.7896250859375	705.6410740530009	exp1_Position_2	exp1_Position_2_1	0.25	22	453.4210374279043	1.5562601110346597
exp1	Position_2	1	1	109.7896250859375	705.6410740530009	exp1_Position_2	exp1_Position_2_1	0.25	23	493.4458171636442	1.4300274711194587
exp1	Position_2	1	1	109.7896250859375	705.6410740530009	exp1_Position_2	exp1_Position_2_1	0.25	24	447.2983756993423	1.5775623440387971
exp1	Position_2	1	1	109.7896250859375	705.6410740530009	exp1_Position_2	exp1_Position_2_1	0.25	25	475.2139486382961	1.4848913338402276
exp1	Position_2	1	1	109.7896250859375	705.6410740530009	exp1_Position_2	exp1_Position_2_1	0.25	26	485.3392718884502	1.4539129943211861
exp1	Position_2	1	1	109.7896250859375	705.6410740530009	exp1_Position_2	exp1_Position_2_1	0.25	27	467.5758871570083	1.5091476986623398
exp1	Position_2	1	1	109.7896250859375	705.6410740530009	exp1_Position_2	exp1_Position_2_1	0.25	28	497.4412791200919	1.418541451367259
exp1	Position_2	1	1	109.7896250859375	705.6410740530009	exp1_Position_2	exp1_Position_2_1	0.25	29	504.4968851339004	1.3987025387990535
exp1	Position_2	1	1	109.7896250859375	705.6410740530009	exp1_Position_2	exp1_Position_2_1	0.25	30	488.2111413444522	1.4453604481654863
exp1	Position_2	1	1	109.7896250859375	705.6410740530009	exp1_Position_2	exp1_Position_2_1	0.25	31	500.1760101077789	1.4107855230820607
exp1	Position_2	1	1	109.7896250859375	705.6410740530009	exp1_Position_2	exp1_Position_2_1	0.25	32	503.2067766760813	1.4022884960216433
exp1	Position_2	1	2	54.80628024609375	710.3282343018852	exp1_Position_2	exp1_Position_2_2	0.25	0	777.7540821165665	0.9133069830618058
exp1	Position_2	1	2	54.80628024609375	710.3282343018852	exp1_Position_2	exp1_Position_2_2	0.25	1	707.9846541774431	1.003310213167212
exp1	Position_2	1	2	54.80628024609375	710.3282343018852	exp1_Position_2	exp1_Position_2_2	0.25	2	655.9591539786627	1.082884856463168
exp1	Position_2	1	2	54.80628024609375	710.3282343018852	exp1_Position_2	exp1_Position_2_2	0.25	3	642.5059113345719	1.105559064548429
exp1	Position_2	1	2	54.80628024609375	710.3282343018852	exp1_Position_2	exp1_Position_2_2	0.25	4	656.1740266521633	1.0825302518083804
exp1	Position_2	1	2	54.80628024609375	710.3282343018852	exp1_Position_2	exp1_Position_2_2	0.25	5	718.4127093743546	0.9887467538269056
exp1	Position_2	1	2	54.80628024609375	710.3282343018852	exp1_Position_2	exp1_Position_2_2	0.25	6	596.5047718771391	1.1908173543466474
exp1	Position_2	1	2	54.80628024609375	710.3282343018852	exp1_Position_2	exp1_Position_2_2	0.25	7	556.2042626153371	1.2770995874102784
exp1	Position_2	1	2	54.80628024609375	710.3282343018852	exp1_Position_2	exp1_Position_2_2	0.25	8	544.190527567245	1.3052932719673456
exp1	Position_2	1	2	54.80628024609375	710.3282343018852	exp1_Position_2	exp1_Position_2_2	0.25	9	608.6084679407087	1.1671349836872236
exp1	Position_2	1	2	54.80628024609375	710.3282343018852	exp1_Position_2	exp1_Position_2_2	0.25	10	570.2682159252254	1.2456037605908319
exp1	Position_2	1	2	54.80628024609375	710.3282343018852	exp1_Position_2	exp1_Position_2_2	0.25	11	521.2992410545143	1.3626112957022385
exp1	Position_2	1	2	54.80628024609375	710.3282343018852	exp1_Position_2	exp1_Position_2_2	0.25	12	566.2250436138798	1.2544980874888187
exp1	Position_2	1	2	54.80628024609375	710.3282343018852	exp1_Position_2	exp1_Position_2_2	0.25	13	486.4580010727661	1.460204648161665
exp1	Position_2	1	2	54.80628024609375	710.3282343018852	exp1_Position_2	exp1_Position_2_2	0.25	14	567.0366589362498	1.2527024895258938
exp1	Position_2	1	2	54.80628024609375	710.3282343018852	exp1_Position_2	exp1_Position_2_2	0.25	15	481.27615194692225	1.4759265162596797
exp1	Position_2	1	2	54.80628024609375	710.3282343018852	exp1_Position_2	exp1_Position_2_2	0.25	16	468.4597980935567	1.516305640724425
exp1	Position_2	1	2	54.80628024609375	710.3282343018852	exp1_Position_2	exp1_Position_2_2	0.25	17	512.6581771171907	1.3855786682195226
exp1	Position_2	1	2	54.80628024609375	710.3282343018852	exp1_Position_2	exp1_Position_2_2	0.25	18	449.0966465860022	1.5816823387610335
exp1	Position_2	1	2	54.80628024609375	710.3282343018852	exp1_Position_2	exp1_Position_2_2	0.25	19	478.76050886908973	1.483681759758749
exp1	Position_2	1	2	54.80628024609375	710.3282343018852	exp1_Position_2	exp1_Position_2_2	0.25	20	497.98201962334576	1.4264134171734753
exp1	Position_2	1	2	54.80628024609375	710.3282343018852	exp1_Position_2	exp1_Position_2_2	0.25	21	425.15945146261254	1.6707337255663708
exp1	Position_2	1	2	54.80628024609375	710.3282343018852	exp1_Position_2	exp1_Position_2_2	0.25	22	453.4210374279043	1.5665974352035446
exp1	Position_2	1	2	54.80628024609375	710.3282343018852	exp1_Position_2	exp1_Position_2_2	0.25	23	493.4458171636442	1.4395263058158927
exp1	Position_2	1	2	54.80628024609375	710.3282343018852	exp1_Position_2	exp1_Position_2_2	0.25	24	447.2983756993423	1.5880411664614273
exp1	Position_2	1	2	54.80628024609375	710.3282343018852	exp1_Position_2	exp1_Position_2_2	0.25	25	475.2139486382961	1.4947545970342377
exp1	Position_2	1	2	54.80628024609375	710.3282343018852	exp1_Position_2	exp1_Position_2_2	0.25	26	485.3392718884502	1.4635704865547048
exp1	Position_2	1	2	54.80628024609375	710.3282343018852	exp1_Position_2	exp1_Position_2_2	0.25	27	467.5758871570083	1.5191720826770576
exp1	Position_2	1	2	54.80628024609375	710.3282343018852	exp1_Position_2	exp1_Position_2_2	0.25	28	497.4412791200919	1.4279639911636652
exp1	Position_2	1	2	54.80628024609375	710.3282343018852	exp1_Position_2	exp1_Position_2_2	0.25	29	504.4968851339004	1.4079933003220713
exp1	Position_2	1	2	54.80628024609375	710.3282343018852	exp1_Position_2	exp1_Position_2_2	0.25	30	488.2111413444522	1.454961130845477
exp1	Position_2	1	2	54.80628024609375	710.3282343018852	exp1_Position_2	exp1_Position_2_2	0.25	31	500.1760101077789	1.4201565447907474
exp1	Position_2	1	2	54.80628024609375	710.3282343018852	exp1_Position_2	exp1_Position_2_2	0.25	32	503.2067766760813	1.4116030769576258
exp1	Position_2	2	1	128.50709334375	675.1592955931521	exp1_Position_2	exp1_Position_2_1	0.5	0	777.7540821165665	0.868088398527958
exp1	Position_2	2	1	128.50709334375	675.1592955931521	exp1_Position_2	exp1_Position_2_1	0.5	1	707.9846541774431	0.9536354942291392
exp1	Position_2	2	1	128.50709334375	675.1592955931521	exp1_Position_2	exp1_Position_2_1	0.5	2	655.9591539786627	1.029270331083929
exp1	Position_2	2	1	128.50709334375	675.1592955931521	exp1_Position_2	exp1_Position_2_1	0.5	3	642.5059113345719	1.0508219203629656
exp1	Position_2	2	1	128.50709334375	675.1592955931521	exp1_Position_2	exp1_Position_2_1	0.5	4	656.1740266521633	1.0289332831990512
exp1	Position_2	2	1	128.50709334375	675.1592955931521	exp1_Position_2	exp1_Position_2_1	0.5	5	718.4127093743546	0.9397930838126867
exp1	Position_2	2	1	128.50709334375	675.1592955931521	exp1_Position_2	exp1_Position_2_1	0.5	6	596.5047718771391	1.1318590016782186
exp1	Position_2	2	1	128.50709334375	675.1592955931521	exp1_Position_2	exp1_Position_2_1	0.5	7	556.2042626153371	1.2138693299804546
exp1	Position_2	2	1	128.50709334375	675.1592955931521	exp1_Position_2	exp1_Position_2_1	0.5	8	544.190527567245	1.240667121883564
exp1	Position_2	2	1	128.50709334375	675.1592955931521	exp1_Position_2	exp1_Position_2_1	0.5	9	608.6084679407087	1.109349164788366
exp1	Position_2	2	1	128.50709334375	675.1592955931521	exp1_Position_2	exp1_Position_2_1	0.5	10	570.2682159252254	1.183932887611047
exp1	Position_2	2	1	128.50709334375	675.1592955931521	exp1_Position_2	exp1_Position_2_1	0.5	11	521.2992410545143	1.295147282830109
exp1	Position_2	2	1	128.50709334375	675.1592955931521	exp1_Position_2	exp1_Position_2_1	0.5	12	566.2250436138798	1.1923868490238605
exp1	Position_2	2	1	128.50709334375	675.1592955931521	exp1_Position_2	exp1_Position_2_1	0.5	13	486.4580010727661	1.3879087076463965
exp1	Position_2	2	1	128.50709334375	675.1592955931521	exp1_Position_2	exp1_Position_2_1	0.5	14	567.0366589362498	1.1906801526020176
exp1	Position_2	2	1	128.50709334375	675.1592955931521	exp1_Position_2	exp1_Position_2_1	0.5	15	481.27615194692225	1.4028521730443282
exp1	Position_2	2	1	128.50709334375	675.1592955931521	exp1_Position_2	exp1_Position_2_1	0.5	16	468.4597980935567	1.4412320936412888
exp1	Position_2	2	1	128.50709334375	675.1592955931521	exp1_Position_2	exp1_Position_2_1	0.5	17	512.6581771171907	1.3169775217275324
exp1	Position_2	2	1	128.50709334375	675.1592955931521	exp1_Position_2	exp1_Position_2_1	0.5	18	449.0966465860022	1.5033719372559573
exp1	Position_2	2	1	128.50709334375	675.1592955931521	exp1_Position_2	exp1_Position_2_1	0.5	19	478.76050886908973	1.410223448019947
exp1	Position_2	2	1	128.50709334375	675.1592955931521	exp1_Position_2	exp1_Position_2_1	0.5	20	497.98201962334576	1.35579050846819
exp1	Position_2	2	1	128.50709334375	675.1592955931521	exp1_Position_2	exp1_Position_2_1	0.5	21	425.15945146261254	1.588014316206549
exp1	Position_2	2	1	128.50709334375	675.1592955931521	exp1_Position_2	exp1_Position_2_1	0.5	22	453.4210374279043	1.4890338997570334
exp1	Position_2	2	1	128.50709334375	675.1592955931521	exp1_Position_2	exp1_Position_2_1	0.5	23	493.4458171636442	1.3682541671424184
exp1	Position_2	2	1	128.50709334375	675.1592955931521	exp1_Position_2	exp1_Position_2_1	0.5	24	447.2983756993423	1.5094159341346898
exp1	Position_2	2	1	128.50709334375	675.1592955931521	exp1_Position_2	exp1_Position_2_1	0.5	25	475.2139486382961	1.4207480599586573
exp1	Position_2	2	1	128.50709334375	675.1592955931521	exp1_Position_2	exp1_Position_2_1	0.5	26	485.3392718884502	1.391107900595215
exp1	Position_2	2	1	128.50709334375	675.1592955931521	exp1_Position_2	exp1_Position_2_1	0.5	27	467.5758871570083	1.4439566156807375
exp1	Position_2	2	1	128.50709334375	675.1592955931521	exp1_Position_2	exp1_Position_2_1	0.5	28	497.4412791200919	1.3572643122569563
exp1	Position_2	2	1	128.50709334375	675.1592955931521	exp1_Position_2	exp1_Position_2_1	0.5	29	504.4968851339004	1.338282386845571
exp1	Position_2	2	1	128.50709334375	675.1592955931521	exp1_Position_2	exp1_Position_2_1	0.5	30	488.2111413444522	1.3829248012117787
exp1	Position_2	2	1	128.50709334375	675.1592955931521	exp1_Position_2	exp1_Position_2_1	0.5	31	500.1760101077789	1.3498434190149733
exp1	Position_2	2	1	128.50709334375	675.1592955931521	exp1_Position_2	exp1_Position_2_1	0.5	32	503.2067766760813	1.3417134404526476
exp1	Position_2	2	2	77.99334528906249	636.7590123641731	exp1_Position_2	exp1_Position_2_2	0.5	0	777.7540821165665	0.8187151016055206
exp1	Position_2	2	2	77.99334528906249	636.7590123641731	exp1_Position_2	exp1_Position_2_2	0.5	1	707.9846541774431	0.8993966304311752
exp1	Position_2	2	2	77.99334528906249	636.7590123641731	exp1_Position_2	exp1_Position_2_2	0.5	2	655.9591539786627	0.9707296689160708
exp1	Position_2	2	2	77.99334528906249	636.7590123641731	exp1_Position_2	exp1_Position_2_2	0.5	3	642.5059113345719	0.9910554924569306
exp1	Position_2	2	2	77.99334528906249	636.7590123641731	exp1_Position_2	exp1_Position_2_2	0.5	4	656.1740266521633	0.9704117909283202
exp1	Position_2	2	2	77.99334528906249	636.7590123641731	exp1_Position_2	exp1_Position_2_2	0.5	5	718.4127093743546	0.8863415193736044
exp1	Position_2	2	2	77.99334528906249	636.7590123641731	exp1_Position_2	exp1_Position_2_2	0.5	6	596.5047718771391	1.067483517961404
exp1	Position_2	2	2	77.99334528906249	636.7590123641731	exp1_Position_2	exp1_Position_2_2	0.5	7	556.2042626153371	1.1448294361680333
exp1	Position_2	2	2	77.99334528906249	636.7590123641731	exp1_Position_2	exp1_Position_2_2	0.5	8	544.190527567245	1.1701030799098016
exp1	Position_2	2	2	77.99334528906249	636.7590123641731	exp1_Position_2	exp1_Position_2_2	0.5	9	608.6084679407087	1.0462539479917439
exp1	Position_2	2	2	77.99334528906249	636.7590123641731	exp1_Position_2	exp1_Position_2_2	0.5	10	570.2682159252254	1.1165956554865513
exp1	Position_2	2	2	77.99334528906249	636.7590123641731	exp1_Position_2	exp1_Position_2_2	0.5	11	521.2992410545143	1.2214846334249407
exp1	Position_2	2	2	77.99334528906249	636.7590123641731	exp1_Position_2	exp1_Position_2_2	0.5	12	566.2250436138798	1.1245687903525365
exp1	Position_2	2	2	77.99334528906249	636.7590123641731	exp1_Position_2	exp1_Position_2_2	0.5	13	486.4580010727661	1.3089701700043053
exp1	Position_2	2	2	77.99334528906249	636.7590123641731	exp1_Position_2	exp1_Position_2_2	0.5	14	567.0366589362498	1.1229591638020746
exp1	Position_2	2	2	77.99334528906249	636.7590123641731	exp1_Position_2	exp1_Position_2_2	0.5	15	481.27615194692225	1.3230637125655842
exp1	Position_2	2	2	77.99334528906249	636.7590123641731	exp1_Position_2	exp1_Position_2_2	0.5	16	468.4597980935567	1.3592607411682427
exp1	Position_2	2	2	77.99334528906249	636.7590123641731	exp1_Position_2	exp1_Position_2_2	0.5	17	512.6581771171907	1.2420732581402163
exp1	Position_2	2	2	77.99334528906249	636.7590123641731	exp1_Position_2	exp1_Position_2_2	0.5	18	449.0966465860022	1.4178663261121314
exp1	Position_2	2	2	77.99334528906249	636.7590123641731	exp1_Position_2	exp1_Position_2_2	0.5	19	478.76050886908973	1.3300157397449126
exp1	Position_2	2	2	77.99334528906249	636.7590123641731	exp1_Position_2	exp1_Position_2_2	0.5	20	497.98201962334576	1.2786787218658877
exp1	Position_2	2	2	77.99334528906249	636.7590123641731	exp1_Position_2	exp1_Position_2_2	0.5	21	425.15945146261254	1.4976945947541005
exp1	Position_2	2	2	77.99334528906249	636.7590123641731	exp1_Position_2	exp1_Position_2_2	0.5	22	453.4210374279043	1.4043437772016043
exp1	Position_2	2	2	77.99334528906249	636.7590123641731	exp1_Position_2	exp1_Position_2_2	0.5	23	493.4458171636442	1.2904334989083537
exp1	Position_2	2	2	77.99334528906249	636.7590123641731	exp1_Position_2	exp1_Position_2_2	0.5	24	447.2983756993423	1.4235665653125005
exp1	Position_2	2	2	77.99334528906249	636.7590123641731	exp1_Position_2	exp1_Position_2_2	0.5	25	475.2139486382961	1.3399417550532284
exp1	Position_2	2	2	77.99334528906249	636.7590123641731	exp1_Position_2	exp1_Position_2_2	0.5	26	485.3392718884502	1.3119874060191963
exp1	Position_2	2	2	77.99334528906249	636.7590123641731	exp1_Position_2	exp1_Position_2_2	0.5	27	467.5758871570083	1.3618303036023636
exp1	Position_2	2	2	77.99334528906249	636.7590123641731	exp1_Position_2	exp1_Position_2_2	0.5	28	497.4412791200919	1.2800687017581571
exp1	Position_2	2	2	77.99334528906249	636.7590123641731	exp1_Position_2	exp1_Position_2_2	0.5	29	504.4968851339004	1.2621663901753697
exp1	Position_2	2	2	77.99334528906249	636.7590123641731	exp1_Position_2	exp1_Position_2_2	0.5	30	488.2111413444522	1.3042697276646429
exp1	Position_2	2	2	77.99334528906249	636.7590123641731	exp1_Position_2	exp1_Position_2_2	0.5	31	500.1760101077789	1.2730698783953334
exp1	Position_2	2	2	77.99334528906249	636.7590123641731	exp1_Position_2	exp1_Position_2_2	0.5	32	503.2067766760813	1.265402299568117
exp1	Position_2	3	1	127.978374390625	642.5059113345719	exp1_Position_2	exp1_Position_2_1	0.75	0	777.7540821165665	0.8261041968253866
exp1	Position_2	3	1	127.978374390625	642.5059113345719	exp1_Position_2	exp1_Position_2_1	0.75	1	707.9846541774431	0.9075138953132448
exp1	Position_2	3	1	127.978374390625	642.5059113345719	exp1_Position_2	exp1_Position_2_1	0.75	2	655.9591539786627	0.9794907311492014
exp1	Position_2	3	1	127.978374390625	642.5059113345719	exp1_Position_2	exp1_Position_2_1	0.75	3	642.5059113345719	1.0
exp1	Position_2	3	1	127.978374390625	642.5059113345719	exp1_Position_2	exp1_Position_2_1	0.75	4	656.1740266521633	0.9791699842382867
exp1	Position_2	3	1	127.978374390625	642.5059113345719	exp1_Position_2	exp1_Position_2_1	0.75	5	718.4127093743546	0.8943409588258986
exp1	Position_2	3	1	127.978374390625	642.5059113345719	exp1_Position_2	exp1_Position_2_1	0.75	6	596.5047718771391	1.0771178063046705
exp1	Position_2	3	1	127.978374390625	642.5059113345719	exp1_Position_2	exp1_Position_2_1	0.75	7	556.2042626153371	1.155161789507751
exp1	Position_2	3	1	127.978374390625	642.5059113345719	exp1_Position_2	exp1_Position_2_1	0.75	8	544.190527567245	1.1806635337936457
exp1	Position_2	3	1	127.978374390625	642.5059113345719	exp1_Position_2	exp1_Position_2_1	0.75	9	608.6084679407087	1.0556966345022423
exp1	Position_2	3	1	127.978374390625	642.5059113345719	exp1_Position_2	exp1_Position_2_1	0.75	10	570.2682159252254	1.1266731923541369
exp1	Position_2	3	1	127.978374390625	642.5059113345719	exp1_Position_2	exp1_Position_2_1	0.75	11	521.2992410545143	1.2325088178430372
exp1	Position_2	3	1	127.978374390625	642.5059113345719	exp1_Position_2	exp1_Position_2_1	0.75	12	566.2250436138798	1.1347182866265264
exp1	Position_2	3	1	127.978374390625	642.5059113345719	exp1_Position_2	exp1_Position_2_1	0.75	13	486.4580010727661	1.320783931845462
exp1	Position_2	3	1	127.978374390625	642.5059113345719	exp1_Position_2	exp1_Position_2_1	0.75	14	567.0366589362498	1.1330941328200916
exp1	Position_2	3	1	127.978374390625	642.5059113345719	exp1_Position_2	exp1_Position_2_1	0.75	15	481.27615194692225	1.3350046719236381
exp1	Position_2	3	1	127.978374390625	642.5059113345719	exp1_Position_2	exp1_Position_2_1	0.75	16	468.4597980935567	1.3715283871728439
exp1	Position_2	3	1	127.978374390625	642.5059113345719	exp1_Position_2	exp1_Position_2_1	0.75	17	512.6581771171907	1.2532832597102976
exp1	Position_2	3	1	127.978374390625	642.5059113345719	exp1_Position_2	exp1_Position_2_1	0.75	18	449.0966465860022	1.4306629012237164
exp1	Position_2	3	1	127.978374390625	642.5059113345719	exp1_Position_2	exp1_Position_2_1	0.75	19	478.76050886908973	1.3420194427737482
exp1	Position_2	3	1	127.978374390625	642.5059113345719	exp1_Position_2	exp1_Position_2_1	0.75	20	497.98201962334576	1.290219096305
exp1	Position_2	3	1	127.978374390625	642.5059113345719	exp1_Position_2	exp1_Position_2_1	0.75	21	425.15945146261254	1.5112116386552266
exp1	Position_2	3	1	127.978374390625	642.5059113345719	exp1_Position_2	exp1_Position_2_1	0.75	22	453.4210374279043	1.4170183081474972
exp1	Position_2	3	1	127.978374390625	642.5059113345719	exp1_Position_2	exp1_Position_2_1	0.75	23	493.4458171636442	1.3020799629587174
exp1	Position_2	3	1	127.978374390625	642.5059113345719	exp1_Position_2	exp1_Position_2_1	0.75	24	447.2983756993423	1.4364145864156705
exp1	Position_2	3	1	127.978374390625	642.5059113345719	exp1_Position_2	exp1_Position_2_1	0.75	25	475.2139486382961	1.3520350426910728
exp1	Position_2	3	1	127.978374390625	642.5059113345719	exp1_Position_2	exp1_Position_2_1	0.75	26	485.3392718884502	1.3238283991208624
exp1	Position_2	3	1	127.978374390625	642.5059113345719	exp1_Position_2	exp1_Position_2_1	0.75	27	467.5758871570083	1.3741211405087352
exp1	Position_2	3	1	127.978374390625	642.5059113345719	exp1_Position_2	exp1_Position_2_1	0.75	28	497.4412791200919	1.2916216210907954
exp1	Position_2	3	1	127.978374390625	642.5059113345719	exp1_Position_2	exp1_Position_2_1	0.75	29	504.4968851339004	1.273557736960144
exp1	Position_2	3	1	127.978374390625	642.5059113345719	exp1_Position_2	exp1_Position_2_1	0.75	30	488.2111413444522	1.31604106691465
exp1	Position_2	3	1	127.978374390625	642.5059113345719	exp1_Position_2	exp1_Position_2_1	0.75	31	500.1760101077789	1.2845596317106922
exp1	Position_2	3	1	127.978374390625	642.5059113345719	exp1_Position_2	exp1_Position_2_1	0.75	32	503.2067766760813	1.2768228511917652
exp1	Position_2	3	2	95.858308046875	586.2010557481593	exp1_Position_2	exp1_Position_2_2	0.75	0	777.7540821165665	0.7537100340931441
exp1	Position_2	3	2	95.858308046875	586.2010557481593	exp1_Position_2	exp1_Position_2_2	0.75	1	707.9846541774431	0.82798553936063
exp1	Position_2	3	2	95.858308046875	586.2010557481593	exp1_Position_2	exp1_Position_2_2	0.75	2	655.9591539786627	0.8936548140118302
exp1	Position_2	3	2	95.858308046875	586.2010557481593	exp1_Position_2	exp1_Position_2_2	0.75	3	642.5059113345719	0.9123667897942608
exp1	Position_2	3	2	95.858308046875	586.2010557481593	exp1_Position_2	exp1_Position_2_2	0.75	4	656.1740266521633	0.8933621751823826
exp1	Position_2	3	2	95.858308046875	586.2010557481593	exp1_Position_2	exp1_Position_2_2	0.75	5	718.4127093743546	0.8159669895855063
exp1	Position_2	3	2	95.858308046875	586.2010557481593	exp1_Position_2	exp1_Position_2_2	0.75	6	596.5047718771391	0.9827265151684285
exp1	Position_2	3	2	95.858308046875	586.2010557481593	exp1_Position_2	exp1_Position_2_2	0.75	7	556.2042626153371	1.0539312535861802
exp1	Position_2	3	2	95.858308046875	586.2010557481593	exp1_Position_2	exp1_Position_2_2	0.75	8	544.190527567245	1.0771981981544563
exp1	Position_2	3	2	95.858308046875	586.2010557481593	exp1_Position_2	exp1_Position_2_2	0.75	9	608.6084679407087	0.9631825494174158
exp1	Position_2	3	2	95.858308046875	586.2010557481593	exp1_Position_2	exp1_Position_2_2	0.75	10	570.2682159252254	1.0279392036553956
exp1	Position_2	3	2	95.858308046875	586.2010557481593	exp1_Position_2	exp1_Position_2_2	0.75	11	521.2992410545143	1.1245001135285713
exp1	Position_2	3	2	95.858308046875	586.2010557481593	exp1_Position_2	exp1_Position_2_2	0.75	12	566.2250436138798	1.0352792804902877
exp1	Position_2	3	2	95.858308046875	586.2010557481593	exp1_Position_2	exp1_Position_2_2	0.75	13	486.4580010727661	1.205039395909686
exp1	Position_2	3	2	95.858308046875	586.2010557481593	exp1_Position_2	exp1_Position_2_2	0.75	14	567.0366589362498	1.0337974564957786
exp1	Position_2	3	2	95.858308046875	586.2010557481593	exp1_Position_2	exp1_Position_2_2	0.75	15	481.27615194692225	1.21801392688331
exp1	Position_2	3	2	95.858308046875	586.2010557481593	exp1_Position_2	exp1_Position_2_2	0.75	16	468.4597980935567	1.2513369517165875
exp1	Position_2	3	2	95.858308046875	586.2010557481593	exp1_Position_2	exp1_Position_2_2	0.75	17	512.6581771171907	1.143454024364771
exp1	Position_2	3	2	95.858308046875	586.2010557481593	exp1_Position_2	exp1_Position_2_2	0.75	18	449.0966465860022	1.3052893184672256
exp1	Position_2	3	2	95.858308046875	586.2010557481593	exp1_Position_2	exp1_Position_2_2	0.75	19	478.76050886908973	1.2244139708449673
exp1	Position_2	3	2	95.858308046875	586.2010557481593	exp1_Position_2	exp1_Position_2_2	0.75	20	497.98201962334576	1.177153055027045
exp1	Position_2	3	2	95.858308046875	586.2010557481593	exp1_Position_2	exp1_Position_2_2	0.75	21	425.15945146261254	1.3787793114595934
exp1	Position_2	3	2	95.858308046875	586.2010557481593	exp1_Position_2	exp1_Position_2_2	0.75	22	453.4210374279043	1.2928404448842266
exp1	Position_2	3	2	95.858308046875	586.2010557481593	exp1_Position_2	exp1_Position_2_2	0.75	23	493.4458171636442	1.187974515860075
exp1	Position_2	3	2	95.858308046875	586.2010557481593	exp1_Position_2	exp1_Position_2_2	0.75	24	447.2983756993423	1.310536965021716
exp1	Position_2	3	2	95.858308046875	586.2010557481593	exp1_Position_2	exp1_Position_2_2	0.75	25	475.2139486382961	1.2335518715894005
exp1	Position_2	3	2	95.858308046875	586.2010557481593	exp1_Position_2	exp1_Position_2_2	0.75	26	485.3392718884502	1.2078170667443764
exp1	Position_2	3	2	95.858308046875	586.2010557481593	exp1_Position_2	exp1_Position_2_2	0.75	27	467.5758871570083	1.253702493754383
exp1	Position_2	3	2	95.858308046875	586.2010557481593	exp1_Position_2	exp1_Position_2_2	0.75	28	497.4412791200919	1.178432672063468
exp1	Position_2	3	2	95.858308046875	586.2010557481593	exp1_Position_2	exp1_Position_2_2	0.75	29	504.4968851339004	1.1619517840879703
exp1	Position_2	3	2	95.858308046875	586.2010557481593	exp1_Position_2	exp1_Position_2_2	0.75	30	488.2111413444522	1.2007121634583333
exp1	Position_2	3	2	95.858308046875	586.2010557481593	exp1_Position_2	exp1_Position_2_2	0.75	31	500.1760101077789	1.171989547483182
exp1	Position_2	3	2	95.858308046875	586.2010557481593	exp1_Position_2	exp1_Position_2_2	0.75	32	503.2067766760813	1.1649307658777859
exp1	Position_2	3	4	3.1085725966796875	1402.683930316944	exp1_Position_2	exp1_Position_2_4	0.75	0	777.7540821165665	1.803505712885112
exp1	Position_2	3	4	3.1085725966796875	1402.683930316944	exp1_Position_2	exp1_Position_2_4	0.75	1	707.9846541774431	1.9812349350235883
exp1	Position_2	3	4	3.1085725966796875	1402.683930316944	exp1_Position_2	exp1_Position_2_4	0.75	2	655.9591539786627	2.1383708449056433
exp1	Position_2	3	4	3.1085725966796875	1402.683930316944	exp1_Position_2	exp1_Position_2_4	0.75	3	642.5059113345719	2.1831455642227153
exp1	Position_2	3	4	3.1085725966796875	1402.683930316944	exp1_Position_2	exp1_Position_2_4	0.75	4	656.1740266521633	2.137670607709842
exp1	Position_2	3	4	3.1085725966796875	1402.683930316944	exp1_Position_2	exp1_Position_2_4	0.75	5	718.4127093743546	1.952476497163451
exp1	Position_2	3	4	3.1085725966796875	1402.683930316944	exp1_Position_2	exp1_Position_2_4	0.75	6	596.5047718771391	2.3515049609793435
exp1	Position_2	3	4	3.1085725966796875	1402.683930316944	exp1_Position_2	exp1_Position_2_4	0.75	7	556.2042626153371	2.5218863367234206
exp1	Position_2	3	4	3.1085725966796875	1402.683930316944	exp1_Position_2	exp1_Position_2_4	0.75	8	544.190527567245	2.577560356641114
exp1	Position_2	3	4	3.1085725966796875	1402.683930316944	exp1_Position_2	exp1_Position_2_4	0.75	9	608.6084679407087	2.304739424778419
exp1	Position_2	3	4	3.1085725966796875	1402.683930316944	exp1_Position_2	exp1_Position_2_4	0.75	10	570.2682159252254	2.45969158221658
exp1	Position_2	3	4	3.1085725966796875	1402.683930316944	exp1_Position_2	exp1_Position_2_4	0.75	11	521.2992410545143	2.69074615853941
exp1	Position_2	3	4	3.1085725966796875	1402.683930316944	exp1_Position_2	exp1_Position_2_4	0.75	12	566.2250436138798	2.477255194091101
exp1	Position_2	3	4	3.1085725966796875	1402.683930316944	exp1_Position_2	exp1_Position_2_4	0.75	13	486.4580010727661	2.883463582105058
exp1	Position_2	3	4	3.1085725966796875	1402.683930316944	exp1_Position_2	exp1_Position_2_4	0.75	14	567.0366589362498	2.4737094299129674
exp1	Position_2	3	4	3.1085725966796875	1402.683930316944	exp1_Position_2	exp1_Position_2_4	0.75	15	481.27615194692225	2.914509527726692
exp1	Position_2	3	4	3.1085725966796875	1402.683930316944	exp1_Position_2	exp1_Position_2_4	0.75	16	468.4597980935567	2.9942461146619292
exp1	Position_2	3	4	3.1085725966796875	1402.683930316944	exp1_Position_2	exp1_Position_2_4	0.75	17	512.6581771171907	2.736099789151122
exp1	Position_2	3	4	3.1085725966796875	1402.683930316944	exp1_Position_2	exp1_Position_2_4	0.75	18	449.0966465860022	3.1233453667045574
exp1	Position_2	3	4	3.1085725966796875	1402.683930316944	exp1_Position_2	exp1_Position_2_4	0.75	19	478.76050886908973	2.9298237935921487
exp1	Position_2	3	4	3.1085725966796875	1402.683930316944	exp1_Position_2	exp1_Position_2_4	0.75	20	497.98201962334576	2.816736096973701
exp1	Position_2	3	4	3.1085725966796875	1402.683930316944	exp1_Position_2	exp1_Position_2_4	0.75	21	425.15945146261254	3.2991949855318987
exp1	Position_2	3	4	3.1085725966796875	1402.683930316944	exp1_Position_2	exp1_Position_2_4	0.75	22	453.4210374279043	3.093557233854585
exp1	Position_2	3	4	3.1085725966796875	1402.683930316944	exp1_Position_2	exp1_Position_2_4	0.75	23	493.4458171636442	2.8426300953966015
exp1	Position_2	3	4	3.1085725966796875	1402.683930316944	exp1_Position_2	exp1_Position_2_4	0.75	24	447.2983756993423	3.1359021327181775
exp1	Position_2	3	4	3.1085725966796875	1402.683930316944	exp1_Position_2	exp1_Position_2_4	0.75	25	475.2139486382961	2.9516893061246856
exp1	Position_2	3	4	3.1085725966796875	1402.683930316944	exp1_Position_2	exp1_Position_2_4	0.75	26	485.3392718884502	2.890110097332769
exp1	Position_2	3	4	3.1085725966796875	1402.683930316944	exp1_Position_2	exp1_Position_2_4	0.75	27	467.5758871570083	2.999906472606304
exp1	Position_2	3	4	3.1085725966796875	1402.683930316944	exp1_Position_2	exp1_Position_2_4	0.75	28	497.4412791200919	2.8197980127385227
exp1	Position_2	3	4	3.1085725966796875	1402.683930316944	exp1_Position_2	exp1_Position_2_4	0.75	29	504.4968851339004	2.7803619242260584
exp1	Position_2	3	4	3.1085725966796875	1402.683930316944	exp1_Position_2	exp1_Position_2_4	0.75	30	488.2111413444522	2.8731092175696484
exp1	Position_2	3	4	3.1085725966796875	1402.683930316944	exp1_Position_2	exp1_Position_2_4	0.75	31	500.1760101077789	2.804380661948763
exp1	Position_2	3	4	3.1085725966796875	1402.683930316944	exp1_Position_2	exp1_Position_2_4	0.75	32	503.2067766760813	2.7874901438775024
exp1	Position_2	4	1	121.39577871093748	582.826037618065	exp1_Position_2	exp1_Position_2_1	1.0	0	777.7540821165665	0.749370592863971
exp1	Position_2	4	1	121.39577871093748	582.826037618065	exp1_Position_2	exp1_Position_2_1	1.0	1	707.9846541774431	0.8232184612747138
exp1	Position_2	4	1	121.39577871093748	582.826037618065	exp1_Position_2	exp1_Position_2_1	1.0	2	655.9591539786627	0.8885096489361949
exp1	Position_2	4	1	121.39577871093748	582.826037618065	exp1_Position_2	exp1_Position_2_1	1.0	3	642.5059113345719	0.907113891617676
exp1	Position_2	4	1	121.39577871093748	582.826037618065	exp1_Position_2	exp1_Position_2_1	1.0	4	656.1740266521633	0.8882186949576107
exp1	Position_2	4	1	121.39577871093748	582.826037618065	exp1_Position_2	exp1_Position_2_1	1.0	5	718.4127093743546	0.8112691075936447
exp1	Position_2	4	1	121.39577871093748	582.826037618065	exp1_Position_2	exp1_Position_2_1	1.0	6	596.5047718771391	0.9770685250077237
exp1	Position_2	4	1	121.39577871093748	582.826037618065	exp1_Position_2	exp1_Position_2_1	1.0	7	556.2042626153371	1.0478633063284146
exp1	Position_2	4	1	121.39577871093748	582.826037618065	exp1_Position_2	exp1_Position_2_1	1.0	8	544.190527567245	1.0709962928306316
exp1	Position_2	4	1	121.39577871093748	582.826037618065	exp1_Position_2	exp1_Position_2_1	1.0	9	608.6084679407087	0.9576370824910122
exp1	Position_2	4	1	121.39577871093748	582.826037618065	exp1_Position_2	exp1_Position_2_1	1.0	10	570.2682159252254	1.0220209040976715
exp1	Position_2	4	1	121.39577871093748	582.826037618065	exp1_Position_2	exp1_Position_2_1	1.0	11	521.2992410545143	1.118025870206699
exp1	Position_2	4	1	121.39577871093748	582.826037618065	exp1_Position_2	exp1_Position_2_1	1.0	12	566.2250436138798	1.0293187208715298
exp1	Position_2	4	1	121.39577871093748	582.826037618065	exp1_Position_2	exp1_Position_2_1	1.0	13	486.4580010727661	1.1981014524024323
exp1	Position_2	4	1	121.39577871093748	582.826037618065	exp1_Position_2	exp1_Position_2_1	1.0	14	567.0366589362498	1.027845428391589
exp1	Position_2	4	1	121.39577871093748	582.826037618065	exp1_Position_2	exp1_Position_2_1	1.0	15	481.27615194692225	1.21100128327643
exp1	Position_2	4	1	121.39577871093748	582.826037618065	exp1_Position_2	exp1_Position_2_1	1.0	16	468.4597980935567	1.244132452752473
exp1	Position_2	4	1	121.39577871093748	582.826037618065	exp1_Position_2	exp1_Position_2_1	1.0	17	512.6581771171907	1.1368706550150947
exp1	Position_2	4	1	121.39577871093748	582.826037618065	exp1_Position_2	exp1_Position_2_1	1.0	18	449.0966465860022	1.2977741919220802
exp1	Position_2	4	1	121.39577871093748	582.826037618065	exp1_Position_2	exp1_Position_2_1	1.0	19	478.76050886908973	1.2173644793610798
exp1	Position_2	4	1	121.39577871093748	582.826037618065	exp1_Position_2	exp1_Position_2_1	1.0	20	497.98201962334576	1.1703756654886697
exp1	Position_2	4	1	121.39577871093748	582.826037618065	exp1_Position_2	exp1_Position_2_1	1.0	21	425.15945146261254	1.3708410705984677
exp1	Position_2	4	1	121.39577871093748	582.826037618065	exp1_Position_2	exp1_Position_2_1	1.0	22	453.4210374279043	1.2853969919971713
exp1	Position_2	4	1	121.39577871093748	582.826037618065	exp1_Position_2	exp1_Position_2_1	1.0	23	493.4458171636442	1.1811348223968816
exp1	Position_2	4	1	121.39577871093748	582.826037618065	exp1_Position_2	exp1_Position_2_1	1.0	24	447.2983756993423	1.3029916254599134
exp1	Position_2	4	1	121.39577871093748	582.826037618065	exp1_Position_2	exp1_Position_2_1	1.0	25	475.2139486382961	1.2264497691789698
exp1	Position_2	4	1	121.39577871093748	582.826037618065	exp1_Position_2	exp1_Position_2_1	1.0	26	485.3392718884502	1.2008631309605233
exp1	Position_2	4	1	121.39577871093748	582.826037618065	exp1_Position_2	exp1_Position_2_1	1.0	27	467.5758871570083	1.2464843753209982
exp1	Position_2	4	1	121.39577871093748	582.826037618065	exp1_Position_2	exp1_Position_2_1	1.0	28	497.4412791200919	1.1716479152052026
exp1	Position_2	4	1	121.39577871093748	582.826037618065	exp1_Position_2	exp1_Position_2_1	1.0	29	504.4968851339004	1.1552619149737169
exp1	Position_2	4	1	121.39577871093748	582.826037618065	exp1_Position_2	exp1_Position_2_1	1.0	30	488.2111413444522	1.1937991337376266
exp1	Position_2	4	1	121.39577871093748	582.826037618065	exp1_Position_2	exp1_Position_2_1	1.0	31	500.1760101077789	1.1652418865360545
exp1	Position_2	4	1	121.39577871093748	582.826037618065	exp1_Position_2	exp1_Position_2_1	1.0	32	503.2067766760813	1.1582237454509388
exp1	Position_2	4	2	101.123036953125	656.1740266521633	exp1_Position_2	exp1_Position_2_2	1.0	0	777.7540821165665	0.8436780233495692
exp1	Position_2	4	2	101.123036953125	656.1740266521633	exp1_Position_2	exp1_Position_2_2	1.0	1	707.9846541774431	0.9268195613851619
exp1	Position_2	4	2	101.123036953125	656.1740266521633	exp1_Position_2	exp1_Position_2_2	1.0	2	655.9591539786627	1.000327570203415
exp1	Position_2	4	2	101.123036953125	656.1740266521633	exp1_Position_2	exp1_Position_2_2	1.0	3	642.5059113345719	1.021273135509681
exp1	Position_2	4	2	101.123036953125	656.1740266521633	exp1_Position_2	exp1_Position_2_2	1.0	4	656.1740266521633	1.0
exp1	Position_2	4	2	101.123036953125	656.1740266521633	exp1_Position_2	exp1_Position_2_2	1.0	5	718.4127093743546	0.91336639523486
exp1	Position_2	4	2	101.123036953125	656.1740266521633	exp1_Position_2	exp1_Position_2_2	1.0	6	596.5047718771391	1.1000314793580799
exp1	Position_2	4	2	101.123036953125	656.1740266521633	exp1_Position_2	exp1_Position_2_2	1.0	7	556.2042626153371	1.179735702791555
exp1	Position_2	4	2	101.123036953125	656.1740266521633	exp1_Position_2	exp1_Position_2_2	1.0	8	544.190527567245	1.2057799491393768
exp1	Position_2	4	2	101.123036953125	656.1740266521633	exp1_Position_2	exp1_Position_2_2	1.0	9	608.6084679407087	1.0781546120651224
exp1	Position_2	4	2	101.123036953125	656.1740266521633	exp1_Position_2	exp1_Position_2_2	1.0	10	570.2682159252254	1.1506410638502114
exp1	Position_2	4	2	101.123036953125	656.1740266521633	exp1_Position_2	exp1_Position_2_2	1.0	11	521.2992410545143	1.258728144941889
exp1	Position_2	4	2	101.123036953125	656.1740266521633	exp1_Position_2	exp1_Position_2_2	1.0	12	566.2250436138798	1.1588573025032454
exp1	Position_2	4	2	101.123036953125	656.1740266521633	exp1_Position_2	exp1_Position_2_2	1.0	13	486.4580010727661	1.3488811474066196
exp1	Position_2	4	2	101.123036953125	656.1740266521633	exp1_Position_2	exp1_Position_2_2	1.0	14	567.0366589362498	1.1571985978527977
exp1	Position_2	4	2	101.123036953125	656.1740266521633	exp1_Position_2	exp1_Position_2_2	1.0	15	481.27615194692225	1.3634044072155267
exp1	Position_2	4	2	101.123036953125	656.1740266521633	exp1_Position_2	exp1_Position_2_2	1.0	16	468.4597980935567	1.4007050964085461
exp1	Position_2	4	2	101.123036953125	656.1740266521633	exp1_Position_2	exp1_Position_2_2	1.0	17	512.6581771171907	1.2799445243261296
exp1	Position_2	4	2	101.123036953125	656.1740266521633	exp1_Position_2	exp1_Position_2_2	1.0	18	449.0966465860022	1.461097586990122
exp1	Position_2	4	2	101.123036953125	656.1740266521633	exp1_Position_2	exp1_Position_2_2	1.0	19	478.76050886908973	1.3705684042365007
exp1	Position_2	4	2	101.123036953125	656.1740266521633	exp1_Position_2	exp1_Position_2_2	1.0	20	497.98201962334576	1.3176661019778744
exp1	Position_2	4	2	101.123036953125	656.1740266521633	exp1_Position_2	exp1_Position_2_2	1.0	21	425.15945146261254	1.5433598486281461
exp1	Position_2	4	2	101.123036953125	656.1740266521633	exp1_Position_2	exp1_Position_2_2	1.0	22	453.4210374279043	1.4471627306364176
exp1	Position_2	4	2	101.123036953125	656.1740266521633	exp1_Position_2	exp1_Position_2_2	1.0	23	493.4458171636442	1.3297792864551785
exp1	Position_2	4	2	101.123036953125	656.1740266521633	exp1_Position_2	exp1_Position_2_2	1.0	24	447.2983756993423	1.4669716285605734
exp1	Position_2	4	2	101.123036953125	656.1740266521633	exp1_Position_2	exp1_Position_2_2	1.0	25	475.2139486382961	1.3807970673680772
exp1	Position_2	4	2	101.123036953125	656.1740266521633	exp1_Position_2	exp1_Position_2_2	1.0	26	485.3392718884502	1.3519903800469244
exp1	Position_2	4	2	101.123036953125	656.1740266521633	exp1_Position_2	exp1_Position_2_2	1.0	27	467.5758871570083	1.4033530057374948
exp1	Position_2	4	2	101.123036953125	656.1740266521633	exp1_Position_2	exp1_Position_2_2	1.0	28	497.4412791200919	1.3190984628634936
exp1	Position_2	4	2	101.123036953125	656.1740266521633	exp1_Position_2	exp1_Position_2_2	1.0	29	504.4968851339004	1.3006503032778998
exp1	Position_2	4	2	101.123036953125	656.1740266521633	exp1_Position_2	exp1_Position_2_2	1.0	30	488.2111413444522	1.3440373868674307
exp1	Position_2	4	2	101.123036953125	656.1740266521633	exp1_Position_2	exp1_Position_2_2	1.0	31	500.1760101077789	1.3118862428263396
exp1	Position_2	4	2	101.123036953125	656.1740266521633	exp1_Position_2	exp1_Position_2_2	1.0	32	503.2067766760813	1.3039848767270248
exp1	Position_2	4	4	22.618951609375	1067.9662028215655	exp1_Position_2	exp1_Position_2_4	1.0	0	777.7540821165665	1.3731412375428758
exp1	Position_2	4	4	22.618951609375	1067.9662028215655	exp1_Position_2	exp1_Position_2_4	1.0	1	707.9846541774431	1.5084595358388937
exp1	Position_2	4	4	22.618951609375	1067.9662028215655	exp1_Position_2	exp1_Position_2_4	1.0	2	655.9591539786627	1.6280986344102528
exp1	Position_2	4	4	22.618951609375	1067.9662028215655	exp1_Position_2	exp1_Position_2_4	1.0	3	642.5059113345719	1.6621889137226067
exp1	Position_2	4	4	22.618951609375	1067.9662028215655	exp1_Position_2	exp1_Position_2_4	1.0	4	656.1740266521633	1.6275654924508198
exp1	Position_2	4	4	22.618951609375	1067.9662028215655	exp1_Position_2	exp1_Position_2_4	1.0	5	718.4127093743546	1.486563626848455
exp1	Position_2	4	4	22.618951609375	1067.9662028215655	exp1_Position_2	exp1_Position_2_4	1.0	6	596.5047718771391	1.790373276412837
exp1	Position_2	4	4	22.618951609375	1067.9662028215655	exp1_Position_2	exp1_Position_2_4	1.0	7	556.2042626153371	1.9200971200757508
exp1	Position_2	4	4	22.618951609375	1067.9662028215655	exp1_Position_2	exp1_Position_2_4	1.0	8	544.190527567245	1.9624858367083542
exp1	Position_2	4	4	22.618951609375	1067.9662028215655	exp1_Position_2	exp1_Position_2_4	1.0	9	608.6084679407087	1.7547672421238936
exp1	Position_2	4	4	22.618951609375	1067.9662028215655	exp1_Position_2	exp1_Position_2_4	1.0	10	570.2682159252254	1.8727436897195042
exp1	Position_2	4	4	22.618951609375	1067.9662028215655	exp1_Position_2	exp1_Position_2_4	1.0	11	521.2992410545143	2.0486624930840525
exp1	Position_2	4	4	22.618951609375	1067.9662028215655	exp1_Position_2	exp1_Position_2_4	1.0	12	566.2250436138798	1.8861161562289233
exp1	Position_2	4	4	22.618951609375	1067.9662028215655	exp1_Position_2	exp1_Position_2_4	1.0	13	486.4580010727661	2.1953924089364816
exp1	Position_2	4	4	22.618951609375	1067.9662028215655	exp1_Position_2	exp1_Position_2_4	1.0	14	567.0366589362498	1.8834165057776868
exp1	Position_2	4	4	22.618951609375	1067.9662028215655	exp1_Position_2	exp1_Position_2_4	1.0	15	481.27615194692225	2.219029965439357
exp1	Position_2	4	4	22.618951609375	1067.9662028215655	exp1_Position_2	exp1_Position_2_4	1.0	16	468.4597980935567	2.279739280014548
exp1	Position_2	4	4	22.618951609375	1067.9662028215655	exp1_Position_2	exp1_Position_2_4	1.0	17	512.6581771171907	2.0831935400445873
exp1	Position_2	4	4	22.618951609375	1067.9662028215655	exp1_Position_2	exp1_Position_2_4	1.0	18	449.0966465860022	2.378032013688282
exp1	Position_2	4	4	22.618951609375	1067.9662028215655	exp1_Position_2	exp1_Position_2_4	1.0	19	478.76050886908973	2.2306898397787145
exp1	Position_2	4	4	22.618951609375	1067.9662028215655	exp1_Position_2	exp1_Position_2_4	1.0	20	497.98201962334576	2.144587878151371
exp1	Position_2	4	4	22.618951609375	1067.9662028215655	exp1_Position_2	exp1_Position_2_4	1.0	21	425.15945146261254	2.5119192320612913
exp1	Position_2	4	4	22.618951609375	1067.9662028215655	exp1_Position_2	exp1_Position_2_4	1.0	22	453.4210374279043	2.3553521223447342
exp1	Position_2	4	4	22.618951609375	1067.9662028215655	exp1_Position_2	exp1_Position_2_4	1.0	23	493.4458171636442	2.1643028792103225
exp1	Position_2	4	4	22.618951609375	1067.9662028215655	exp1_Position_2	exp1_Position_2_4	1.0	24	447.2983756993423	2.3875924010495706
exp1	Position_2	4	4	22.618951609375	1067.9662028215655	exp1_Position_2	exp1_Position_2_4	1.0	25	475.2139486382961	2.2473376589255722
exp1	Position_2	4	4	22.618951609375	1067.9662028215655	exp1_Position_2	exp1_Position_2_4	1.0	26	485.3392718884502	2.2004528886898433
exp1	Position_2	4	4	22.618951609375	1067.9662028215655	exp1_Position_2	exp1_Position_2_4	1.0	27	467.5758871570083	2.2840489258654837
exp1	Position_2	4	4	22.618951609375	1067.9662028215655	exp1_Position_2	exp1_Position_2_4	1.0	28	497.4412791200919	2.1469191393015414
exp1	Position_2	4	4	22.618951609375	1067.9662028215655	exp1_Position_2	exp1_Position_2_4	1.0	29	504.4968851339004	2.116893551360803
exp1	Position_2	4	4	22.618951609375	1067.9662028215655	exp1_Position_2	exp1_Position_2_4	1.0	30	488.2111413444522	2.1875088714292024
exp1	Position_2	4	4	22.618951609375	1067.9662028215655	exp1_Position_2	exp1_Position_2_4	1.0	31	500.1760101077789	2.135180778845107
exp1	Position_2	4	4	22.618951609375	1067.9662028215655	exp1_Position_2	exp1_Position_2_4	1.0	32	503.2067766760813	2.1223207880386417
exp1	Position_2	5	1	110.74987919531247	528.1164007687914	exp1_Position_2	exp1_Position_2_1	1.25	0	777.7540821165665	0.6790274881381331
exp1	Position_2	5	1	110.74987919531247	528.1164007687914	exp1_Position_2	exp1_Position_2_1	1.25	1	707.9846541774431	0.7459432879691047
exp1	Position_2	5	1	110.74987919531247	528.1164007687914	exp1_Position_2	exp1_Position_2_1	1.25	2	655.9591539786627	0.805105619100744
exp1	Position_2	5	1	110.74987919531247	528.1164007687914	exp1_Position_2	exp1_Position_2_1	1.25	3	642.5059113345719	0.8219634892880939
exp1	Position_2	5	1	110.74987919531247	528.1164007687914	exp1_Position_2	exp1_Position_2_1	1.25	4	656.1740266521633	0.8048419768506702
exp1	Position_2	5	1	110.74987919531247	528.1164007687914	exp1_Position_2	exp1_Position_2_1	1.25	5	718.4127093743546	0.7351156151297952
exp1	Position_2	5	1	110.74987919531247	528.1164007687914	exp1_Position_2	exp1_Position_2_1	1.25	6	596.5047718771391	0.8853515104445242
exp1	Position_2	5	1	110.74987919531247	528.1164007687914	exp1_Position_2	exp1_Position_2_1	1.25	7	556.2042626153371	0.9495008151960697
exp1	Position_2	5	1	110.74987919531247	528.1164007687914	exp1_Position_2	exp1_Position_2_1	1.25	8	544.190527567245	0.9704623179122366
exp1	Position_2	5	1	110.74987919531247	528.1164007687914	exp1_Position_2	exp1_Position_2_1	1.25	9	608.6084679407087	0.8677440893251606
exp1	Position_2	5	1	110.74987919531247	528.1164007687914	exp1_Position_2	exp1_Position_2_1	1.25	10	570.2682159252254	0.9260842284747622
exp1	Position_2	5	1	110.74987919531247	528.1164007687914	exp1_Position_2	exp1_Position_2_1	1.25	11	521.2992410545143	1.0130772484926067
exp1	Position_2	5	1	110.74987919531247	528.1164007687914	exp1_Position_2	exp1_Position_2_1	1.25	12	566.2250436138798	0.9326970022345471
exp1	Position_2	5	1	110.74987919531247	528.1164007687914	exp1_Position_2	exp1_Position_2_1	1.25	13	486.4580010727661	1.085636169215344
exp1	Position_2	5	1	110.74987919531247	528.1164007687914	exp1_Position_2	exp1_Position_2_1	1.25	14	567.0366589362498	0.9313620071046694
exp1	Position_2	5	1	110.74987919531247	528.1164007687914	exp1_Position_2	exp1_Position_2_1	1.25	15	481.27615194692225	1.0973250983502607
exp1	Position_2	5	1	110.74987919531247	528.1164007687914	exp1_Position_2	exp1_Position_2_1	1.25	16	468.4597980935567	1.1273462587782628
exp1	Position_2	5	1	110.74987919531247	528.1164007687914	exp1_Position_2	exp1_Position_2_1	1.25	17	512.6581771171907	1.0301530812178328
exp1	Position_2	5	1	110.74987919531247	528.1164007687914	exp1_Position_2	exp1_Position_2_1	1.25	18	449.0966465860022	1.1759526702848737
exp1	Position_2	5	1	110.74987919531247	528.1164007687914	exp1_Position_2	exp1_Position_2_1	1.25	19	478.76050886908973	1.1030909838747736
exp1	Position_2	5	1	110.74987919531247	528.1164007687914	exp1_Position_2	exp1_Position_2_1	1.25	20	497.98201962334576	1.060512990344989
exp1	Position_2	5	1	110.74987919531247	528.1164007687914	exp1_Position_2	exp1_Position_2_1	1.25	21	425.15945146261254	1.2421607915618282
exp1	Position_2	5	1	110.74987919531247	528.1164007687914	exp1_Position_2	exp1_Position_2_1	1.25	22	453.4210374279043	1.1647373129500282
exp1	Position_2	5	1	110.74987919531247	528.1164007687914	exp1_Position_2	exp1_Position_2_1	1.25	23	493.4458171636442	1.0702621896856594
exp1	Position_2	5	1	110.74987919531247	528.1164007687914	exp1_Position_2	exp1_Position_2_1	1.25	24	447.2983756993423	1.180680345514539
exp1	Position_2	5	1	110.74987919531247	528.1164007687914	exp1_Position_2	exp1_Position_2_1	1.25	25	475.2139486382961	1.1113234413301312
exp1	Position_2	5	1	110.74987919531247	528.1164007687914	exp1_Position_2	exp1_Position_2_1	1.25	26	485.3392718884502	1.0881386101600554
exp1	Position_2	5	1	110.74987919531247	528.1164007687914	exp1_Position_2	exp1_Position_2_1	1.25	27	467.5758871570083	1.1294774073570952
exp1	Position_2	5	1	110.74987919531247	528.1164007687914	exp1_Position_2	exp1_Position_2_1	1.25	28	497.4412791200919	1.0616658145117346
exp1	Position_2	5	1	110.74987919531247	528.1164007687914	exp1_Position_2	exp1_Position_2_1	1.25	29	504.4968851339004	1.0468179612816086
exp1	Position_2	5	1	110.74987919531247	528.1164007687914	exp1_Position_2	exp1_Position_2_1	1.25	30	488.2111413444522	1.0817377074075918
exp1	Position_2	5	1	110.74987919531247	528.1164007687914	exp1_Position_2	exp1_Position_2_1	1.25	31	500.1760101077789	1.0558611170795495
exp1	Position_2	5	1	110.74987919531247	528.1164007687914	exp1_Position_2	exp1_Position_2_1	1.25	32	503.2067766760813	1.0495017659683559
exp1	Position_2	5	2	96.30438021875	648.7204481016086	exp1_Position_2	exp1_Position_2_2	1.25	0	777.7540821165665	0.8340945589590375
exp1	Position_2	5	2	96.30438021875	648.7204481016086	exp1_Position_2	exp1_Position_2_2	1.25	1	707.9846541774431	0.9162916798744891
exp1	Position_2	5	2	96.30438021875	648.7204481016086	exp1_Position_2	exp1_Position_2_2	1.25	2	655.9591539786627	0.988964700266551
exp1	Position_2	5	2	96.30438021875	648.7204481016086	exp1_Position_2	exp1_Position_2_2	1.25	3	642.5059113345719	1.0096723417752347
exp1	Position_2	5	2	96.30438021875	648.7204481016086	exp1_Position_2	exp1_Position_2_2	1.25	4	656.1740266521633	0.9886408509818907
exp1	Position_2	5	2	96.30438021875	648.7204481016086	exp1_Position_2	exp1_Position_2_2	1.25	5	718.4127093743546	0.9029913302432538
exp1	Position_2	5	2	96.30438021875	648.7204481016086	exp1_Position_2	exp1_Position_2_2	1.25	6	596.5047718771391	1.0875360578594402
exp1	Position_2	5	2	96.30438021875	648.7204481016086	exp1_Position_2	exp1_Position_2_2	1.25	7	556.2042626153371	1.1663349091415616
exp1	Position_2	5	2	96.30438021875	648.7204481016086	exp1_Position_2	exp1_Position_2_2	1.25	8	544.190527567245	1.1920833150140544
exp1	Position_2	5	2	96.30438021875	648.7204481016086	exp1_Position_2	exp1_Position_2_2	1.25	9	608.6084679407087	1.065907693162113
exp1	Position_2	5	2	96.30438021875	648.7204481016086	exp1_Position_2	exp1_Position_2_2	1.25	10	570.2682159252254	1.1375707605395808
exp1	Position_2	5	2	96.30438021875	648.7204481016086	exp1_Position_2	exp1_Position_2_2	1.25	11	521.2992410545143	1.2444300643702058
exp1	Position_2	5	2	96.30438021875	648.7204481016086	exp1_Position_2	exp1_Position_2_2	1.25	12	566.2250436138798	1.1456936697133868
exp1	Position_2	5	2	96.30438021875	648.7204481016086	exp1_Position_2	exp1_Position_2_2	1.25	13	486.4580010727661	1.3335590054455095
exp1	Position_2	5	2	96.30438021875	648.7204481016086	exp1_Position_2	exp1_Position_2_2	1.25	14	567.0366589362498	1.1440538065362407
exp1	Position_2	5	2	96.30438021875	648.7204481016086	exp1_Position_2	exp1_Position_2_2	1.25	15	481.27615194692225	1.3479172933820185
exp1	Position_2	5	2	96.30438021875	648.7204481016086	exp1_Position_2	exp1_Position_2_2	1.25	16	468.4597980935567	1.384794278488016
exp1	Position_2	5	2	96.30438021875	648.7204481016086	exp1_Position_2	exp1_Position_2_2	1.25	17	512.6581771171907	1.265405443739396
exp1	Position_2	5	2	96.30438021875	648.7204481016086	exp1_Position_2	exp1_Position_2_2	1.25	18	449.0966465860022	1.4445007617695012
exp1	Position_2	5	2	96.30438021875	648.7204481016086	exp1_Position_2	exp1_Position_2_2	1.25	19	478.76050886908973	1.354999913493266
exp1	Position_2	5	2	96.30438021875	648.7204481016086	exp1_Position_2	exp1_Position_2_2	1.25	20	497.98201962334576	1.3026985363693964
exp1	Position_2	5	2	96.30438021875	648.7204481016086	exp1_Position_2	exp1_Position_2_2	1.25	21	425.15945146261254	1.5258285941190124
exp1	Position_2	5	2	96.30438021875	648.7204481016086	exp1_Position_2	exp1_Position_2_2	1.25	22	453.4210374279043	1.4307241935256645
exp1	Position_2	5	2	96.30438021875	648.7204481016086	exp1_Position_2	exp1_Position_2_2	1.25	23	493.4458171636442	1.3146741253791392
exp1	Position_2	5	2	96.30438021875	648.7204481016086	exp1_Position_2	exp1_Position_2_2	1.25	24	447.2983756993423	1.4503080792264154
exp1	Position_2	5	2	96.30438021875	648.7204481016086	exp1_Position_2	exp1_Position_2_2	1.25	25	475.2139486382961	1.365112387716075
exp1	Position_2	5	2	96.30438021875	648.7204481016086	exp1_Position_2	exp1_Position_2_2	1.25	26	485.3392718884502	1.336632919848921
exp1	Position_2	5	2	96.30438021875	648.7204481016086	exp1_Position_2	exp1_Position_2_2	1.25	27	467.5758871570083	1.387412109820311
exp1	Position_2	5	2	96.30438021875	648.7204481016086	exp1_Position_2	exp1_Position_2_2	1.25	28	497.4412791200919	1.3041146268542683
exp1	Position_2	5	2	96.30438021875	648.7204481016086	exp1_Position_2	exp1_Position_2_2	1.25	29	504.4968851339004	1.285876022662517
exp1	Position_2	5	2	96.30438021875	648.7204481016086	exp1_Position_2	exp1_Position_2_2	1.25	30	488.2111413444522	1.3287702659040932
exp1	Position_2	5	2	96.30438021875	648.7204481016086	exp1_Position_2	exp1_Position_2_2	1.25	31	500.1760101077789	1.2969843314992677
exp1	Position_2	5	2	96.30438021875	648.7204481016086	exp1_Position_2	exp1_Position_2_2	1.25	32	503.2067766760813	1.2891727181949215
exp1	Position_2	5	4	60.97446699609375	836.5208636652958	exp1_Position_2	exp1_Position_2_4	1.25	0	777.7540821165665	1.0755595925498744
exp1	Position_2	5	4	60.97446699609375	836.5208636652958	exp1_Position_2	exp1_Position_2_4	1.25	1	707.9846541774431	1.181552253610906
exp1	Position_2	5	4	60.97446699609375	836.5208636652958	exp1_Position_2	exp1_Position_2_4	1.25	2	655.9591539786627	1.2752636480357837
exp1	Position_2	5	4	60.97446699609375	836.5208636652958	exp1_Position_2	exp1_Position_2_4	1.25	3	642.5059113345719	1.3019660191572844
exp1	Position_2	5	4	60.97446699609375	836.5208636652958	exp1_Position_2	exp1_Position_2_4	1.25	4	656.1740266521633	1.2748460464570233
exp1	Position_2	5	4	60.97446699609375	836.5208636652958	exp1_Position_2	exp1_Position_2_4	1.25	5	718.4127093743546	1.1644015379318642
exp1	Position_2	5	4	60.97446699609375	836.5208636652958	exp1_Position_2	exp1_Position_2_4	1.25	6	596.5047718771391	1.4023707824379188
exp1	Position_2	5	4	60.97446699609375	836.5208636652958	exp1_Position_2	exp1_Position_2_4	1.25	7	556.2042626153371	1.5039813965680116
exp1	Position_2	5	4	60.97446699609375	836.5208636652958	exp1_Position_2	exp1_Position_2_4	1.25	8	544.190527567245	1.5371838010574852
exp1	Position_2	5	4	60.97446699609375	836.5208636652958	exp1_Position_2	exp1_Position_2_4	1.25	9	608.6084679407087	1.374481144660627
exp1	Position_2	5	4	60.97446699609375	836.5208636652958	exp1_Position_2	exp1_Position_2_4	1.25	10	570.2682159252254	1.466890211140545
exp1	Position_2	5	4	60.97446699609375	836.5208636652958	exp1_Position_2	exp1_Position_2_4	1.25	11	521.2992410545143	1.60468459914335
exp1	Position_2	5	4	60.97446699609375	836.5208636652958	exp1_Position_2	exp1_Position_2_4	1.25	12	566.2250436138798	1.4773646505041131
exp1	Position_2	5	4	60.97446699609375	836.5208636652958	exp1_Position_2	exp1_Position_2_4	1.25	13	486.4580010727661	1.7196157979117421
exp1	Position_2	5	4	60.97446699609375	836.5208636652958	exp1_Position_2	exp1_Position_2_4	1.25	14	567.0366589362498	1.4752500574382499
exp1	Position_2	5	4	60.97446699609375	836.5208636652958	exp1_Position_2	exp1_Position_2_4	1.25	15	481.27615194692225	1.7381307182607957
exp1	Position_2	5	4	60.97446699609375	836.5208636652958	exp1_Position_2	exp1_Position_2_4	1.25	16	468.4597980935567	1.7856833544086383
exp1	Position_2	5	4	60.97446699609375	836.5208636652958	exp1_Position_2	exp1_Position_2_4	1.25	17	512.6581771171907	1.6317322165214814
exp1	Position_2	5	4	60.97446699609375	836.5208636652958	exp1_Position_2	exp1_Position_2_4	1.25	18	449.0966465860022	1.8626744822622534
exp1	Position_2	5	4	60.97446699609375	836.5208636652958	exp1_Position_2	exp1_Position_2_4	1.25	19	478.76050886908973	1.747263711539814
exp1	Position_2	5	4	60.97446699609375	836.5208636652958	exp1_Position_2	exp1_Position_2_4	1.25	20	497.98201962334576	1.6798214206569297
exp1	Position_2	5	4	60.97446699609375	836.5208636652958	exp1_Position_2	exp1_Position_2_4	1.25	21	425.15945146261254	1.9675462012841018
exp1	Position_2	5	4	60.97446699609375	836.5208636652958	exp1_Position_2	exp1_Position_2_4	1.25	22	453.4210374279043	1.844909685731787
exp1	Position_2	5	4	60.97446699609375	836.5208636652958	exp1_Position_2	exp1_Position_2_4	1.25	23	493.4458171636442	1.6952638659978259
exp1	Position_2	5	4	60.97446699609375	836.5208636652958	exp1_Position_2	exp1_Position_2_4	1.25	24	447.2983756993423	1.8701629809350677
exp1	Position_2	5	4	60.97446699609375	836.5208636652958	exp1_Position_2	exp1_Position_2_4	1.25	25	475.2139486382961	1.7603036822936453
exp1	Position_2	5	4	60.97446699609375	836.5208636652958	exp1_Position_2	exp1_Position_2_4	1.25	26	485.3392718884502	1.7235795908507499
exp1	Position_2	5	4	60.97446699609375	836.5208636652958	exp1_Position_2	exp1_Position_2_4	1.25	27	467.5758871570083	1.7890590311480254
exp1	Position_2	5	4	60.97446699609375	836.5208636652958	exp1_Position_2	exp1_Position_2_4	1.25	28	497.4412791200919	1.6816474602690614
exp1	Position_2	5	4	60.97446699609375	836.5208636652958	exp1_Position_2	exp1_Position_2_4	1.25	29	504.4968851339004	1.6581288969569588
exp1	Position_2	5	4	60.97446699609375	836.5208636652958	exp1_Position_2	exp1_Position_2_4	1.25	30	488.2111413444522	1.7134407489383725
exp1	Position_2	5	4	60.97446699609375	836.5208636652958	exp1_Position_2	exp1_Position_2_4	1.25	31	500.1760101077789	1.6724529900685174
exp1	Position_2	5	4	60.97446699609375	836.5208636652958	exp1_Position_2	exp1_Position_2_4	1.25	32	503.2067766760813	1.6623799647351962
exp1	Position_2	5	6	4.242477037841796	788.1049706471007	exp1_Position_2	exp1_Position_2_6	1.25	0	777.7540821165665	1.0133086907141207
exp1	Position_2	5	6	4.242477037841796	788.1049706471007	exp1_Position_2	exp1_Position_2_6	1.25	1	707.9846541774431	1.1131667416756987
exp1	Position_2	5	6	4.242477037841796	788.1049706471007	exp1_Position_2	exp1_Position_2_6	1.25	2	655.9591539786627	1.2014543373118878
exp1	Position_2	5	6	4.242477037841796	788.1049706471007	exp1_Position_2	exp1_Position_2_6	1.25	3	642.5059113345719	1.2266112369458202
exp1	Position_2	5	6	4.242477037841796	788.1049706471007	exp1_Position_2	exp1_Position_2_6	1.25	4	656.1740266521633	1.201060905546744
exp1	Position_2	5	6	4.242477037841796	788.1049706471007	exp1_Position_2	exp1_Position_2_6	1.25	5	718.4127093743546	1.0970086697567463
exp1	Position_2	5	6	4.242477037841796	788.1049706471007	exp1_Position_2	exp1_Position_2_6	1.25	6	596.5047718771391	1.32120480472774
exp1	Position_2	5	6	4.242477037841796	788.1049706471007	exp1_Position_2	exp1_Position_2_6	1.25	7	556.2042626153371	1.4169344315006496
exp1	Position_2	5	6	4.242477037841796	788.1049706471007	exp1_Position_2	exp1_Position_2_6	1.25	8	544.190527567245	1.448215157603447
exp1	Position_2	5	6	4.242477037841796	788.1049706471007	exp1_Position_2	exp1_Position_2_6	1.25	9	608.6084679407087	1.2949293546863345
exp1	Position_2	5	6	4.242477037841796	788.1049706471007	exp1_Position_2	exp1_Position_2_6	1.25	10	570.2682159252254	1.3819899981072037
exp1	Position_2	5	6	4.242477037841796	788.1049706471007	exp1_Position_2	exp1_Position_2_6	1.25	11	521.2992410545143	1.5118091656010786
exp1	Position_2	5	6	4.242477037841796	788.1049706471007	exp1_Position_2	exp1_Position_2_6	1.25	12	566.2250436138798	1.3918582011440053
exp1	Position_2	5	6	4.242477037841796	788.1049706471007	exp1_Position_2	exp1_Position_2_6	1.25	13	486.4580010727661	1.620088412379126
exp1	Position_2	5	6	4.242477037841796	788.1049706471007	exp1_Position_2	exp1_Position_2_6	1.25	14	567.0366589362498	1.3898659958345039
exp1	Position_2	5	6	4.242477037841796	788.1049706471007	exp1_Position_2	exp1_Position_2_6	1.25	15	481.27615194692225	1.6375317319567024
exp1	Position_2	5	6	4.242477037841796	788.1049706471007	exp1_Position_2	exp1_Position_2_6	1.25	16	468.4597980935567	1.6823321314963877
exp1	Position_2	5	6	4.242477037841796	788.1049706471007	exp1_Position_2	exp1_Position_2_6	1.25	17	512.6581771171907	1.5372913294367379
exp1	Position_2	5	6	4.242477037841796	788.1049706471007	exp1_Position_2	exp1_Position_2_6	1.25	18	449.0966465860022	1.7548671909225184
exp1	Position_2	5	6	4.242477037841796	788.1049706471007	exp1_Position_2	exp1_Position_2_6	1.25	19	478.76050886908973	1.6461361287060474
exp1	Position_2	5	6	4.242477037841796	788.1049706471007	exp1_Position_2	exp1_Position_2_6	1.25	20	497.98201962334576	1.5825972416497942
exp1	Position_2	5	6	4.242477037841796	788.1049706471007	exp1_Position_2	exp1_Position_2_6	1.25	21	425.15945146261254	1.8536691773778071
exp1	Position_2	5	6	4.242477037841796	788.1049706471007	exp1_Position_2	exp1_Position_2_6	1.25	22	453.4210374279043	1.7381305797316746
exp1	Position_2	5	6	4.242477037841796	788.1049706471007	exp1_Position_2	exp1_Position_2_6	1.25	23	493.4458171636442	1.59714591396716
exp1	Position_2	5	6	4.242477037841796	788.1049706471007	exp1_Position_2	exp1_Position_2_6	1.25	24	447.2983756993423	1.7619222726103443
exp1	Position_2	5	6	4.242477037841796	788.1049706471007	exp1_Position_2	exp1_Position_2_6	1.25	25	475.2139486382961	1.6584213761093916
exp1	Position_2	5	6	4.242477037841796	788.1049706471007	exp1_Position_2	exp1_Position_2_6	1.25	26	485.3392718884502	1.6238227901496458
exp1	Position_2	5	6	4.242477037841796	788.1049706471007	exp1_Position_2	exp1_Position_2_6	1.25	27	467.5758871570083	1.6855124318728207
exp1	Position_2	5	6	4.242477037841796	788.1049706471007	exp1_Position_2	exp1_Position_2_6	1.25	28	497.4412791200919	1.584317594312146
exp1	Position_2	5	6	4.242477037841796	788.1049706471007	exp1_Position_2	exp1_Position_2_6	1.25	29	504.4968851339004	1.5621602310546017
exp1	Position_2	5	6	4.242477037841796	788.1049706471007	exp1_Position_2	exp1_Position_2_6	1.25	30	488.2111413444522	1.6142707609596758
exp1	Position_2	5	6	4.242477037841796	788.1049706471007	exp1_Position_2	exp1_Position_2_6	1.25	31	500.1760101077789	1.5756552787833193
exp1	Position_2	5	6	4.242477037841796	788.1049706471007	exp1_Position_2	exp1_Position_2_6	1.25	32	503.2067766760813	1.5661652568610198
exp1	Position_2	6	1	112.1548328828125	584.536127771135	exp1_Position_2	exp1_Position_2_1	1.5	0	777.7540821165665	0.7515693471905524
exp1	Position_2	6	1	112.1548328828125	584.536127771135	exp1_Position_2	exp1_Position_2_1	1.5	1	707.9846541774431	0.8256338952011127
exp1	Position_2	6	1	112.1548328828125	584.536127771135	exp1_Position_2	exp1_Position_2_1	1.5	2	655.9591539786627	0.8911166560077445
exp1	Position_2	6	1	112.1548328828125	584.536127771135	exp1_Position_2	exp1_Position_2_1	1.5	3	642.5059113345719	0.9097754860449054
exp1	Position_2	6	1	112.1548328828125	584.536127771135	exp1_Position_2	exp1_Position_2_1	1.5	4	656.1740266521633	0.8908248483309696
exp1	Position_2	6	1	112.1548328828125	584.536127771135	exp1_Position_2	exp1_Position_2_1	1.5	5	718.4127093743546	0.8136494805056986
exp1	Position_2	6	1	112.1548328828125	584.536127771135	exp1_Position_2	exp1_Position_2_1	1.5	6	596.5047718771391	0.9799353757584538
exp1	Position_2	6	1	112.1548328828125	584.536127771135	exp1_Position_2	exp1_Position_2_1	1.5	7	556.2042626153371	1.0509378785099168
exp1	Position_2	6	1	112.1548328828125	584.536127771135	exp1_Position_2	exp1_Position_2_1	1.5	8	544.190527567245	1.0741387403126097
exp1	Position_2	6	1	112.1548328828125	584.536127771135	exp1_Position_2	exp1_Position_2_1	1.5	9	608.6084679407087	0.9604469187702482
exp1	Position_2	6	1	112.1548328828125	584.536127771135	exp1_Position_2	exp1_Position_2_1	1.5	10	570.2682159252254	1.02501965118775
exp1	Position_2	6	1	112.1548328828125	584.536127771135	exp1_Position_2	exp1_Position_2_1	1.5	11	521.2992410545143	1.121306308807781
exp1	Position_2	6	1	112.1548328828125	584.536127771135	exp1_Position_2	exp1_Position_2_1	1.5	12	566.2250436138798	1.0323388807396903
exp1	Position_2	6	1	112.1548328828125	584.536127771135	exp1_Position_2	exp1_Position_2_1	1.5	13	486.4580010727661	1.2016168435550063
exp1	Position_2	6	1	112.1548328828125	584.536127771135	exp1_Position_2	exp1_Position_2_1	1.5	14	567.0366589362498	1.0308612654210294
exp1	Position_2	6	1	112.1548328828125	584.536127771135	exp1_Position_2	exp1_Position_2_1	1.5	15	481.27615194692225	1.2145545242715472
exp1	Position_2	6	1	112.1548328828125	584.536127771135	exp1_Position_2	exp1_Position_2_1	1.5	16	468.4597980935567	1.2477829050645592
exp1	Position_2	6	1	112.1548328828125	584.536127771135	exp1_Position_2	exp1_Position_2_1	1.5	17	512.6581771171907	1.1402063867548795
exp1	Position_2	6	1	112.1548328828125	584.536127771135	exp1_Position_2	exp1_Position_2_1	1.5	18	449.0966465860022	1.301582036327221
exp1	Position_2	6	1	112.1548328828125	584.536127771135	exp1_Position_2	exp1_Position_2_1	1.5	19	478.76050886908973	1.2209363908311999
exp1	Position_2	6	1	112.1548328828125	584.536127771135	exp1_Position_2	exp1_Position_2_1	1.5	20	497.98201962334576	1.1738097054452998
exp1	Position_2	6	1	112.1548328828125	584.536127771135	exp1_Position_2	exp1_Position_2_1	1.5	21	425.15945146261254	1.3748633030742765
exp1	Position_2	6	1	112.1548328828125	584.536127771135	exp1_Position_2	exp1_Position_2_1	1.5	22	453.4210374279043	1.2891685200294187
exp1	Position_2	6	1	112.1548328828125	584.536127771135	exp1_Position_2	exp1_Position_2_1	1.5	23	493.4458171636442	1.1846004311700995
exp1	Position_2	6	1	112.1548328828125	584.536127771135	exp1_Position_2	exp1_Position_2_1	1.5	24	447.2983756993423	1.3068147785183084
exp1	Position_2	6	1	112.1548328828125	584.536127771135	exp1_Position_2	exp1_Position_2_1	1.5	25	475.2139486382961	1.2300483381140153
exp1	Position_2	6	1	112.1548328828125	584.536127771135	exp1_Position_2	exp1_Position_2_1	1.5	26	485.3392718884502	1.2043866252502315
exp1	Position_2	6	1	112.1548328828125	584.536127771135	exp1_Position_2	exp1_Position_2_1	1.5	27	467.5758871570083	1.2501417284909142
exp1	Position_2	6	1	112.1548328828125	584.536127771135	exp1_Position_2	exp1_Position_2_1	1.5	28	497.4412791200919	1.175085688113987
exp1	Position_2	6	1	112.1548328828125	584.536127771135	exp1_Position_2	exp1_Position_2_1	1.5	29	504.4968851339004	1.1586516091491648
exp1	Position_2	6	1	112.1548328828125	584.536127771135	exp1_Position_2	exp1_Position_2_1	1.5	30	488.2111413444522	1.1973019013073316
exp1	Position_2	6	1	112.1548328828125	584.536127771135	exp1_Position_2	exp1_Position_2_1	1.5	31	500.1760101077789	1.1686608632932596
exp1	Position_2	6	1	112.1548328828125	584.536127771135	exp1_Position_2	exp1_Position_2_1	1.5	32	503.2067766760813	1.16162213003623
exp1	Position_2	6	2	91.1850110703125	608.4734159831432	exp1_Position_2	exp1_Position_2_2	1.5	0	777.7540821165665	0.7823467982672032
exp1	Position_2	6	2	91.1850110703125	608.4734159831432	exp1_Position_2	exp1_Position_2_2	1.5	1	707.9846541774431	0.8594443571521831
exp1	Position_2	6	2	91.1850110703125	608.4734159831432	exp1_Position_2	exp1_Position_2_2	1.5	2	655.9591539786627	0.9276086968106186
exp1	Position_2	6	2	91.1850110703125	608.4734159831432	exp1_Position_2	exp1_Position_2_2	1.5	3	642.5059113345719	0.9470316229764508
exp1	Position_2	6	2	91.1850110703125	608.4734159831432	exp1_Position_2	exp1_Position_2_2	1.5	4	656.1740266521633	0.9273049393430105
exp1	Position_2	6	2	91.1850110703125	608.4734159831432	exp1_Position_2	exp1_Position_2_2	1.5	5	718.4127093743546	0.846969169731206
exp1	Position_2	6	2	91.1850110703125	608.4734159831432	exp1_Position_2	exp1_Position_2_2	1.5	6	596.5047718771391	1.0200646242415463
exp1	Position_2	6	2	91.1850110703125	608.4734159831432	exp1_Position_2	exp1_Position_2_2	1.5	7	556.2042626153371	1.0939747443179066
exp1	Position_2	6	2	91.1850110703125	608.4734159831432	exp1_Position_2	exp1_Position_2_2	1.5	8	544.190527567245	1.118125702597708
exp1	Position_2	6	2	91.1850110703125	608.4734159831432	exp1_Position_2	exp1_Position_2_2	1.5	9	608.6084679407087	0.9997780971434354
exp1	Position_2	6	2	91.1850110703125	608.4734159831432	exp1_Position_2	exp1_Position_2_2	1.5	10	570.2682159252254	1.0669951419191972
exp1	Position_2	6	2	91.1850110703125	608.4734159831432	exp1_Position_2	exp1_Position_2_2	1.5	11	521.2992410545143	1.1672248260946785
exp1	Position_2	6	2	91.1850110703125	608.4734159831432	exp1_Position_2	exp1_Position_2_2	1.5	12	566.2250436138798	1.0746141006049768
exp1	Position_2	6	2	91.1850110703125	608.4734159831432	exp1_Position_2	exp1_Position_2_2	1.5	13	486.4580010727661	1.2508241505768258
exp1	Position_2	6	2	91.1850110703125	608.4734159831432	exp1_Position_2	exp1_Position_2_2	1.5	14	567.0366589362498	1.0730759755897055
exp1	Position_2	6	2	91.1850110703125	608.4734159831432	exp1_Position_2	exp1_Position_2_2	1.5	15	481.27615194692225	1.2642916411329872
exp1	Position_2	6	2	91.1850110703125	608.4734159831432	exp1_Position_2	exp1_Position_2_2	1.5	16	468.4597980935567	1.2988807544625725
exp1	Position_2	6	2	91.1850110703125	608.4734159831432	exp1_Position_2	exp1_Position_2_2	1.5	17	512.6581771171907	1.18689887949266
exp1	Position_2	6	2	91.1850110703125	608.4734159831432	exp1_Position_2	exp1_Position_2_2	1.5	18	449.0966465860022	1.354883009278094
exp1	Position_2	6	2	91.1850110703125	608.4734159831432	exp1_Position_2	exp1_Position_2_2	1.5	19	478.76050886908973	1.2709348509559748
exp1	Position_2	6	2	91.1850110703125	608.4734159831432	exp1_Position_2	exp1_Position_2_2	1.5	20	497.98201962334576	1.2218782847689338
exp1	Position_2	6	2	91.1850110703125	608.4734159831432	exp1_Position_2	exp1_Position_2_2	1.5	21	425.15945146261254	1.431165210816561
exp1	Position_2	6	2	91.1850110703125	608.4734159831432	exp1_Position_2	exp1_Position_2_2	1.5	22	453.4210374279043	1.3419611481522686
exp1	Position_2	6	2	91.1850110703125	608.4734159831432	exp1_Position_2	exp1_Position_2_2	1.5	23	493.4458171636442	1.233110900565911
exp1	Position_2	6	2	91.1850110703125	608.4734159831432	exp1_Position_2	exp1_Position_2_2	1.5	24	447.2983756993423	1.3603300370402798
exp1	Position_2	6	2	91.1850110703125	608.4734159831432	exp1_Position_2	exp1_Position_2_2	1.5	25	475.2139486382961	1.2804199408007617
exp1	Position_2	6	2	91.1850110703125	608.4734159831432	exp1_Position_2	exp1_Position_2_2	1.5	26	485.3392718884502	1.2537073573617468
exp1	Position_2	6	2	91.1850110703125	608.4734159831432	exp1_Position_2	exp1_Position_2_2	1.5	27	467.5758871570083	1.301336173862239
exp1	Position_2	6	2	91.1850110703125	608.4734159831432	exp1_Position_2	exp1_Position_2_2	1.5	28	497.4412791200919	1.2232065200930904
exp1	Position_2	6	2	91.1850110703125	608.4734159831432	exp1_Position_2	exp1_Position_2_2	1.5	29	504.4968851339004	1.206099450587581
exp1	Position_2	6	2	91.1850110703125	608.4734159831432	exp1_Position_2	exp1_Position_2_2	1.5	30	488.2111413444522	1.246332507503841
exp1	Position_2	6	2	91.1850110703125	608.4734159831432	exp1_Position_2	exp1_Position_2_2	1.5	31	500.1760101077789	1.2165185928290088
exp1	Position_2	6	2	91.1850110703125	608.4734159831432	exp1_Position_2	exp1_Position_2_2	1.5	32	503.2067766760813	1.2091916170175567
exp1	Position_2	6	4	79.5323244375	712.3089461746573	exp1_Position_2	exp1_Position_2_4	1.5	0	777.7540821165665	0.9158536902001106
exp1	Position_2	6	4	79.5323244375	712.3089461746573	exp1_Position_2	exp1_Position_2_4	1.5	1	707.9846541774431	1.0061078894460478
exp1	Position_2	6	4	79.5323244375	712.3089461746573	exp1_Position_2	exp1_Position_2_4	1.5	2	655.9591539786627	1.085904422332107
exp1	Position_2	6	4	79.5323244375	712.3089461746573	exp1_Position_2	exp1_Position_2_4	1.5	3	642.5059113345719	1.1086418562205833
exp1	Position_2	6	4	79.5323244375	712.3089461746573	exp1_Position_2	exp1_Position_2_4	1.5	4	656.1740266521633	1.0855488288814135
exp1	Position_2	6	4	79.5323244375	712.3089461746573	exp1_Position_2	exp1_Position_2_4	1.5	5	718.4127093743546	0.9915038206868405
exp1	Position_2	6	4	79.5323244375	712.3089461746573	exp1_Position_2	exp1_Position_2_4	1.5	6	596.5047718771391	1.1941378841498524
exp1	Position_2	6	4	79.5323244375	712.3089461746573	exp1_Position_2	exp1_Position_2_4	1.5	7	556.2042626153371	1.2806607105549637
exp1	Position_2	6	4	79.5323244375	712.3089461746573	exp1_Position_2	exp1_Position_2_4	1.5	8	544.190527567245	1.3089330116769409
exp1	Position_2	6	4	79.5323244375	712.3089461746573	exp1_Position_2	exp1_Position_2_4	1.5	9	608.6084679407087	1.1703894764803884
exp1	Position_2	6	4	79.5323244375	712.3089461746573	exp1_Position_2	exp1_Position_2_4	1.5	10	570.2682159252254	1.2490770593254605
exp1	Position_2	6	4	79.5323244375	712.3089461746573	exp1_Position_2	exp1_Position_2_4	1.5	11	521.2992410545143	1.3664108636217416
exp1	Position_2	6	4	79.5323244375	712.3089461746573	exp1_Position_2	exp1_Position_2_4	1.5	12	566.2250436138798	1.257996187573072
exp1	Position_2	6	4	79.5323244375	712.3089461746573	exp1_Position_2	exp1_Position_2_4	1.5	13	486.4580010727661	1.4642763498674733
exp1	Position_2	6	4	79.5323244375	712.3089461746573	exp1_Position_2	exp1_Position_2_4	1.5	14	567.0366589362498	1.2561955826823183
exp1	Position_2	6	4	79.5323244375	712.3089461746573	exp1_Position_2	exp1_Position_2_4	1.5	15	481.27615194692225	1.480042057544573
exp1	Position_2	6	4	79.5323244375	712.3089461746573	exp1_Position_2	exp1_Position_2_4	1.5	16	468.4597980935567	1.5205337770145246
exp1	Position_2	6	4	79.5323244375	712.3089461746573	exp1_Position_2	exp1_Position_2_4	1.5	17	512.6581771171907	1.3894422794154078
exp1	Position_2	6	4	79.5323244375	712.3089461746573	exp1_Position_2	exp1_Position_2_4	1.5	18	449.0966465860022	1.586092774438586
exp1	Position_2	6	4	79.5323244375	712.3089461746573	exp1_Position_2	exp1_Position_2_4	1.5	19	478.76050886908973	1.487818926120801
exp1	Position_2	6	4	79.5323244375	712.3089461746573	exp1_Position_2	exp1_Position_2_4	1.5	20	497.98201962334576	1.4303908938588186
exp1	Position_2	6	4	79.5323244375	712.3089461746573	exp1_Position_2	exp1_Position_2_4	1.5	21	425.15945146261254	1.6753924762208796
exp1	Position_2	6	4	79.5323244375	712.3089461746573	exp1_Position_2	exp1_Position_2_4	1.5	22	453.4210374279043	1.5709658074431916
exp1	Position_2	6	4	79.5323244375	712.3089461746573	exp1_Position_2	exp1_Position_2_4	1.5	23	493.4458171636442	1.4435403470821808
exp1	Position_2	6	4	79.5323244375	712.3089461746573	exp1_Position_2	exp1_Position_2_4	1.5	24	447.2983756993423	1.5924693333861903
exp1	Position_2	6	4	79.5323244375	712.3089461746573	exp1_Position_2	exp1_Position_2_4	1.5	25	475.2139486382961	1.4989226394043065
exp1	Position_2	6	4	79.5323244375	712.3089461746573	exp1_Position_2	exp1_Position_2_4	1.5	26	485.3392718884502	1.467651573718876
exp1	Position_2	6	4	79.5323244375	712.3089461746573	exp1_Position_2	exp1_Position_2_4	1.5	27	467.5758871570083	1.5234082118855492
exp1	Position_2	6	4	79.5323244375	712.3089461746573	exp1_Position_2	exp1_Position_2_4	1.5	28	497.4412791200919	1.4319457915407383
exp1	Position_2	6	4	79.5323244375	712.3089461746573	exp1_Position_2	exp1_Position_2_4	1.5	29	504.4968851339004	1.4119194135075794
exp1	Position_2	6	4	79.5323244375	712.3089461746573	exp1_Position_2	exp1_Position_2_4	1.5	30	488.2111413444522	1.4590182112867747
exp1	Position_2	6	4	79.5323244375	712.3089461746573	exp1_Position_2	exp1_Position_2_4	1.5	31	500.1760101077789	1.4241165745257707
exp1	Position_2	6	4	79.5323244375	712.3089461746573	exp1_Position_2	exp1_Position_2_4	1.5	32	503.2067766760813	1.415539255810096
exp1	Position_2	6	6	28.16919561328125	541.4474073176369	exp1_Position_2	exp1_Position_2_6	1.5	0	777.7540821165665	0.6961678758974191
exp1	Position_2	6	6	28.16919561328125	541.4474073176369	exp1_Position_2	exp1_Position_2_6	1.5	1	707.9846541774431	0.764772801391728
exp1	Position_2	6	6	28.16919561328125	541.4474073176369	exp1_Position_2	exp1_Position_2_6	1.5	2	655.9591539786627	0.8254285408375432
exp1	Position_2	6	6	28.16919561328125	541.4474073176369	exp1_Position_2	exp1_Position_2_6	1.5	3	642.5059113345719	0.8427119467165325
exp1	Position_2	6	6	28.16919561328125	541.4474073176369	exp1_Position_2	exp1_Position_2_6	1.5	4	656.1740266521633	0.825158243583843
exp1	Position_2	6	6	28.16919561328125	541.4474073176369	exp1_Position_2	exp1_Position_2_6	1.5	5	718.4127093743546	0.7536718104405032
exp1	Position_2	6	6	28.16919561328125	541.4474073176369	exp1_Position_2	exp1_Position_2_6	1.5	6	596.5047718771391	0.9077000433940497
exp1	Position_2	6	6	28.16919561328125	541.4474073176369	exp1_Position_2	exp1_Position_2_6	1.5	7	556.2042626153371	0.9734686404086301
exp1	Position_2	6	6	28.16919561328125	541.4474073176369	exp1_Position_2	exp1_Position_2_6	1.5	8	544.190527567245	0.9949592649804638
exp1	Position_2	6	6	28.16919561328125	541.4474073176369	exp1_Position_2	exp1_Position_2_6	1.5	9	608.6084679407087	0.8896481660034762
exp1	Position_2	6	6	28.16919561328125	541.4474073176369	exp1_Position_2	exp1_Position_2_6	1.5	10	570.2682159252254	0.949460959242085
exp1	Position_2	6	6	28.16919561328125	541.4474073176369	exp1_Position_2	exp1_Position_2_6	1.5	11	521.2992410545143	1.0386499052297982
exp1	Position_2	6	6	28.16919561328125	541.4474073176369	exp1_Position_2	exp1_Position_2_6	1.5	12	566.2250436138798	0.9562406562978883
exp1	Position_2	6	6	28.16919561328125	541.4474073176369	exp1_Position_2	exp1_Position_2_6	1.5	13	486.4580010727661	1.1130403983974053
exp1	Position_2	6	6	28.16919561328125	541.4474073176369	exp1_Position_2	exp1_Position_2_6	1.5	14	567.0366589362498	0.9548719624819005
exp1	Position_2	6	6	28.16919561328125	541.4474073176369	exp1_Position_2	exp1_Position_2_6	1.5	15	481.27615194692225	1.125024385952435
exp1	Position_2	6	6	28.16919561328125	541.4474073176369	exp1_Position_2	exp1_Position_2_6	1.5	16	468.4597980935567	1.1558033571314135
exp1	Position_2	6	6	28.16919561328125	541.4474073176369	exp1_Position_2	exp1_Position_2_6	1.5	17	512.6581771171907	1.0561567755777066
exp1	Position_2	6	6	28.16919561328125	541.4474073176369	exp1_Position_2	exp1_Position_2_6	1.5	18	449.0966465860022	1.2056367185853603
exp1	Position_2	6	6	28.16919561328125	541.4474073176369	exp1_Position_2	exp1_Position_2_6	1.5	19	478.76050886908973	1.1309358171513015
exp1	Position_2	6	6	28.16919561328125	541.4474073176369	exp1_Position_2	exp1_Position_2_6	1.5	20	497.98201962334576	1.0872830463380319
exp1	Position_2	6	6	28.16919561328125	541.4474073176369	exp1_Position_2	exp1_Position_2_6	1.5	21	425.15945146261254	1.273516101911827
exp1	Position_2	6	6	28.16919561328125	541.4474073176369	exp1_Position_2	exp1_Position_2_6	1.5	22	453.4210374279043	1.1941382569919445
exp1	Position_2	6	6	28.16919561328125	541.4474073176369	exp1_Position_2	exp1_Position_2_6	1.5	23	493.4458171636442	1.0972783403655313
exp1	Position_2	6	6	28.16919561328125	541.4474073176369	exp1_Position_2	exp1_Position_2_6	1.5	24	447.2983756993423	1.2104837324103725
exp1	Position_2	6	6	28.16919561328125	541.4474073176369	exp1_Position_2	exp1_Position_2_6	1.5	25	475.2139486382961	1.139376082855164
exp1	Position_2	6	6	28.16919561328125	541.4474073176369	exp1_Position_2	exp1_Position_2_6	1.5	26	485.3392718884502	1.1156060073417726
exp1	Position_2	6	6	28.16919561328125	541.4474073176369	exp1_Position_2	exp1_Position_2_6	1.5	27	467.5758871570083	1.1579883013424581
exp1	Position_2	6	6	28.16919561328125	541.4474073176369	exp1_Position_2	exp1_Position_2_6	1.5	28	497.4412791200919	1.0884649707305876
exp1	Position_2	6	6	28.16919561328125	541.4474073176369	exp1_Position_2	exp1_Position_2_6	1.5	29	504.4968851339004	1.0732423197695846
exp1	Position_2	6	6	28.16919561328125	541.4474073176369	exp1_Position_2	exp1_Position_2_6	1.5	30	488.2111413444522	1.1090435294585472
exp1	Position_2	6	6	28.16919561328125	541.4474073176369	exp1_Position_2	exp1_Position_2_6	1.5	31	500.1760101077789	1.0825137479123894
exp1	Position_2	6	6	28.16919561328125	541.4474073176369	exp1_Position_2	exp1_Position_2_6	1.5	32	503.2067766760813	1.0759938705399659
exp1	Position_2	7	1	121.0349321328125	608.3359180218285	exp1_Position_2	exp1_Position_2_1	1.75	0	777.7540821165665	0.782170009788073
exp1	Position_2	7	1	121.0349321328125	608.3359180218285	exp1_Position_2	exp1_Position_2_1	1.75	1	707.9846541774431	0.8592501467826456
exp1	Position_2	7	1	121.0349321328125	608.3359180218285	exp1_Position_2	exp1_Position_2_1	1.75	2	655.9591539786627	0.9273990832081852
exp1	Position_2	7	1	121.0349321328125	608.3359180218285	exp1_Position_2	exp1_Position_2_1	1.75	3	642.5059113345719	0.9468176203363364
exp1	Position_2	7	1	121.0349321328125	608.3359180218285	exp1_Position_2	exp1_Position_2_1	1.75	4	656.1740266521633	0.9270953943812628
exp1	Position_2	7	1	121.0349321328125	608.3359180218285	exp1_Position_2	exp1_Position_2_1	1.75	5	718.4127093743546	0.8467777784048548
exp1	Position_2	7	1	121.0349321328125	608.3359180218285	exp1_Position_2	exp1_Position_2_1	1.75	6	596.5047718771391	1.019834118187283
exp1	Position_2	7	1	121.0349321328125	608.3359180218285	exp1_Position_2	exp1_Position_2_1	1.75	7	556.2042626153371	1.0937275366451926
exp1	Position_2	7	1	121.0349321328125	608.3359180218285	exp1_Position_2	exp1_Position_2_1	1.75	8	544.190527567245	1.1178730374843895
exp1	Position_2	7	1	121.0349321328125	608.3359180218285	exp1_Position_2	exp1_Position_2_1	1.75	9	608.6084679407087	0.9995521752764921
exp1	Position_2	7	1	121.0349321328125	608.3359180218285	exp1_Position_2	exp1_Position_2_1	1.75	10	570.2682159252254	1.0667540308814873
exp1	Position_2	7	1	121.0349321328125	608.3359180218285	exp1_Position_2	exp1_Position_2_1	1.75	11	521.2992410545143	1.1669610659536958
exp1	Position_2	7	1	121.0349321328125	608.3359180218285	exp1_Position_2	exp1_Position_2_1	1.75	12	566.2250436138798	1.0743712678958526
exp1	Position_2	7	1	121.0349321328125	608.3359180218285	exp1_Position_2	exp1_Position_2_1	1.75	13	486.4580010727661	1.2505414993283903
exp1	Position_2	7	1	121.0349321328125	608.3359180218285	exp1_Position_2	exp1_Position_2_1	1.75	14	567.0366589362498	1.0728334904537837
exp1	Position_2	7	1	121.0349321328125	608.3359180218285	exp1_Position_2	exp1_Position_2_1	1.75	15	481.27615194692225	1.2640059466086304
exp1	Position_2	7	1	121.0349321328125	608.3359180218285	exp1_Position_2	exp1_Position_2_1	1.75	16	468.4597980935567	1.2985872437667256
exp1	Position_2	7	1	121.0349321328125	608.3359180218285	exp1_Position_2	exp1_Position_2_1	1.75	17	512.6581771171907	1.1866306735662708
exp1	Position_2	7	1	121.0349321328125	608.3359180218285	exp1_Position_2	exp1_Position_2_1	1.75	18	449.0966465860022	1.3545768436401182
exp1	Position_2	7	1	121.0349321328125	608.3359180218285	exp1_Position_2	exp1_Position_2_1	1.75	19	478.76050886908973	1.2706476552521364
exp1	Position_2	7	1	121.0349321328125	608.3359180218285	exp1_Position_2	exp1_Position_2_1	1.75	20	497.98201962334576	1.2216021744759986
exp1	Position_2	7	1	121.0349321328125	608.3359180218285	exp1_Position_2	exp1_Position_2_1	1.75	21	425.15945146261254	1.4308418075361171
exp1	Position_2	7	1	121.0349321328125	608.3359180218285	exp1_Position_2	exp1_Position_2_1	1.75	22	453.4210374279043	1.3416579024932347
exp1	Position_2	7	1	121.0349321328125	608.3359180218285	exp1_Position_2	exp1_Position_2_1	1.75	23	493.4458171636442	1.2328322520161978
exp1	Position_2	7	1	121.0349321328125	608.3359180218285	exp1_Position_2	exp1_Position_2_1	1.75	24	447.2983756993423	1.360022640526488
exp1	Position_2	7	1	121.0349321328125	608.3359180218285	exp1_Position_2	exp1_Position_2_1	1.75	25	475.2139486382961	1.2801306017320986
exp1	Position_2	7	1	121.0349321328125	608.3359180218285	exp1_Position_2	exp1_Position_2_1	1.75	26	485.3392718884502	1.2534240545892765
exp1	Position_2	7	1	121.0349321328125	608.3359180218285	exp1_Position_2	exp1_Position_2_1	1.75	27	467.5758871570083	1.3010421083103332
exp1	Position_2	7	1	121.0349321328125	608.3359180218285	exp1_Position_2	exp1_Position_2_1	1.75	28	497.4412791200919	1.222930109656148
exp1	Position_2	7	1	121.0349321328125	608.3359180218285	exp1_Position_2	exp1_Position_2_1	1.75	29	504.4968851339004	1.2058269058695334
exp1	Position_2	7	1	121.0349321328125	608.3359180218285	exp1_Position_2	exp1_Position_2_1	1.75	30	488.2111413444522	1.2460508712410223
exp1	Position_2	7	1	121.0349321328125	608.3359180218285	exp1_Position_2	exp1_Position_2_1	1.75	31	500.1760101077789	1.2162436936764383
exp1	Position_2	7	1	121.0349321328125	608.3359180218285	exp1_Position_2	exp1_Position_2_1	1.75	32	503.2067766760813	1.2089183735564433
exp1	Position_2	7	2	124.7009636640625	460.3678163986164	exp1_Position_2	exp1_Position_2_2	1.75	0	777.7540821165665	0.59191951155792
exp1	Position_2	7	2	124.7009636640625	460.3678163986164	exp1_Position_2	exp1_Position_2_2	1.75	1	707.9846541774431	0.6502511229335683
exp1	Position_2	7	2	124.7009636640625	460.3678163986164	exp1_Position_2	exp1_Position_2_2	1.75	2	655.9591539786627	0.7018239071843053
exp1	Position_2	7	2	124.7009636640625	460.3678163986164	exp1_Position_2	exp1_Position_2_2	1.75	3	642.5059113345719	0.7165191919283201
exp1	Position_2	7	2	124.7009636640625	460.3678163986164	exp1_Position_2	exp1_Position_2_2	1.75	4	656.1740266521633	0.7015940858668832
exp1	Position_2	7	2	124.7009636640625	460.3678163986164	exp1_Position_2	exp1_Position_2_2	1.75	5	718.4127093743546	0.640812461126332
exp1	Position_2	7	2	124.7009636640625	460.3678163986164	exp1_Position_2	exp1_Position_2_2	1.75	6	596.5047718771391	0.7717755801850273
exp1	Position_2	7	2	124.7009636640625	460.3678163986164	exp1_Position_2	exp1_Position_2_2	1.75	7	556.2042626153371	0.827695591964566
exp1	Position_2	7	2	124.7009636640625	460.3678163986164	exp1_Position_2	exp1_Position_2_2	1.75	8	544.190527567245	0.8459680811730581
exp1	Position_2	7	2	124.7009636640625	460.3678163986164	exp1_Position_2	exp1_Position_2_2	1.75	9	608.6084679407087	0.7564268994749938
exp1	Position_2	7	2	124.7009636640625	460.3678163986164	exp1_Position_2	exp1_Position_2_2	1.75	10	570.2682159252254	0.807282965352887
exp1	Position_2	7	2	124.7009636640625	460.3678163986164	exp1_Position_2	exp1_Position_2_2	1.75	11	521.2992410545143	0.8831162222054223
exp1	Position_2	7	2	124.7009636640625	460.3678163986164	exp1_Position_2	exp1_Position_2_2	1.75	12	566.2250436138798	0.8130474297999267
exp1	Position_2	7	2	124.7009636640625	460.3678163986164	exp1_Position_2	exp1_Position_2_2	1.75	13	486.4580010727661	0.9463670355578199
exp1	Position_2	7	2	124.7009636640625	460.3678163986164	exp1_Position_2	exp1_Position_2_2	1.75	14	567.0366589362498	0.8118836924269727
exp1	Position_2	7	2	124.7009636640625	460.3678163986164	exp1_Position_2	exp1_Position_2_2	1.75	15	481.27615194692225	0.9565564687472573
exp1	Position_2	7	2	124.7009636640625	460.3678163986164	exp1_Position_2	exp1_Position_2_2	1.75	16	468.4597980935567	0.9827264116838385
exp1	Position_2	7	2	124.7009636640625	460.3678163986164	exp1_Position_2	exp1_Position_2_2	1.75	17	512.6581771171907	0.8980015085049136
exp1	Position_2	7	2	124.7009636640625	460.3678163986164	exp1_Position_2	exp1_Position_2_2	1.75	18	449.0966465860022	1.0250974259066434
exp1	Position_2	7	2	124.7009636640625	460.3678163986164	exp1_Position_2	exp1_Position_2_2	1.75	19	478.76050886908973	0.9615826866883406
exp1	Position_2	7	2	124.7009636640625	460.3678163986164	exp1_Position_2	exp1_Position_2_2	1.75	20	497.98201962334576	0.9244667442949461
exp1	Position_2	7	2	124.7009636640625	460.3678163986164	exp1_Position_2	exp1_Position_2_2	1.75	21	425.15945146261254	1.0828121421619155
exp1	Position_2	7	2	124.7009636640625	460.3678163986164	exp1_Position_2	exp1_Position_2_2	1.75	22	453.4210374279043	1.01532081310148
exp1	Position_2	7	2	124.7009636640625	460.3678163986164	exp1_Position_2	exp1_Position_2_2	1.75	23	493.4458171636442	0.9329652828852373
exp1	Position_2	7	2	124.7009636640625	460.3678163986164	exp1_Position_2	exp1_Position_2_2	1.75	24	447.2983756993423	1.0292186187326084
exp1	Position_2	7	2	124.7009636640625	460.3678163986164	exp1_Position_2	exp1_Position_2_2	1.75	25	475.2139486382961	0.9687590562477794
exp1	Position_2	7	2	124.7009636640625	460.3678163986164	exp1_Position_2	exp1_Position_2_2	1.75	26	485.3392718884502	0.948548454789842
exp1	Position_2	7	2	124.7009636640625	460.3678163986164	exp1_Position_2	exp1_Position_2_2	1.75	27	467.5758871570083	0.9845841692089407
exp1	Position_2	7	2	124.7009636640625	460.3678163986164	exp1_Position_2	exp1_Position_2_2	1.75	28	497.4412791200919	0.9254716802211237
exp1	Position_2	7	2	124.7009636640625	460.3678163986164	exp1_Position_2	exp1_Position_2_2	1.75	29	504.4968851339004	0.9125285605607426
exp1	Position_2	7	2	124.7009636640625	460.3678163986164	exp1_Position_2	exp1_Position_2_2	1.75	30	488.2111413444522	0.9429686818101695
exp1	Position_2	7	2	124.7009636640625	460.3678163986164	exp1_Position_2	exp1_Position_2_2	1.75	31	500.1760101077789	0.9204116292970858
exp1	Position_2	7	2	124.7009636640625	460.3678163986164	exp1_Position_2	exp1_Position_2_2	1.75	32	503.2067766760813	0.9148680775715373
exp1	Position_2	7	4	103.5661186484375	631.6241539476915	exp1_Position_2	exp1_Position_2_4	1.75	0	777.7540821165665	0.8121129396438531
exp1	Position_2	7	4	103.5661186484375	631.6241539476915	exp1_Position_2	exp1_Position_2_4	1.75	1	707.9846541774431	0.8921438483458807
exp1	Position_2	7	4	103.5661186484375	631.6241539476915	exp1_Position_2	exp1_Position_2_4	1.75	2	655.9591539786627	0.9629016534286177
exp1	Position_2	7	4	103.5661186484375	631.6241539476915	exp1_Position_2	exp1_Position_2_4	1.75	3	642.5059113345719	0.9830635684514132
exp1	Position_2	7	4	103.5661186484375	631.6241539476915	exp1_Position_2	exp1_Position_2_4	1.75	4	656.1740266521633	0.9625863388258041
exp1	Position_2	7	4	103.5661186484375	631.6241539476915	exp1_Position_2	exp1_Position_2_4	1.75	5	718.4127093743546	0.8791940143956463
exp1	Position_2	7	4	103.5661186484375	631.6241539476915	exp1_Position_2	exp1_Position_2_4	1.75	6	596.5047718771391	1.0588752743084273
exp1	Position_2	7	4	103.5661186484375	631.6241539476915	exp1_Position_2	exp1_Position_2_4	1.75	7	556.2042626153371	1.1355974709322099
exp1	Position_2	7	4	103.5661186484375	631.6241539476915	exp1_Position_2	exp1_Position_2_4	1.75	8	544.190527567245	1.160667306671637
exp1	Position_2	7	4	103.5661186484375	631.6241539476915	exp1_Position_2	exp1_Position_2_4	1.75	9	608.6084679407087	1.0378169007159215
exp1	Position_2	7	4	103.5661186484375	631.6241539476915	exp1_Position_2	exp1_Position_2_4	1.75	10	570.2682159252254	1.1075913689542032
exp1	Position_2	7	4	103.5661186484375	631.6241539476915	exp1_Position_2	exp1_Position_2_4	1.75	11	521.2992410545143	1.211634516616609
exp1	Position_2	7	4	103.5661186484375	631.6241539476915	exp1_Position_2	exp1_Position_2_4	1.75	12	566.2250436138798	1.1155002080381464
exp1	Position_2	7	4	103.5661186484375	631.6241539476915	exp1_Position_2	exp1_Position_2_4	1.75	13	486.4580010727661	1.298414565193288
exp1	Position_2	7	4	103.5661186484375	631.6241539476915	exp1_Position_2	exp1_Position_2_4	1.75	14	567.0366589362498	1.1139035616014787
exp1	Position_2	7	4	103.5661186484375	631.6241539476915	exp1_Position_2	exp1_Position_2_4	1.75	15	481.27615194692225	1.3123944566805597
exp1	Position_2	7	4	103.5661186484375	631.6241539476915	exp1_Position_2	exp1_Position_2_4	1.75	16	468.4597980935567	1.3482995905265474
exp1	Position_2	7	4	103.5661186484375	631.6241539476915	exp1_Position_2	exp1_Position_2_4	1.75	17	512.6581771171907	1.2320571135712244
exp1	Position_2	7	4	103.5661186484375	631.6241539476915	exp1_Position_2	exp1_Position_2_4	1.75	18	449.0966465860022	1.4064325769280384
exp1	Position_2	7	4	103.5661186484375	631.6241539476915	exp1_Position_2	exp1_Position_2_4	1.75	19	478.76050886908973	1.3192904223443378
exp1	Position_2	7	4	103.5661186484375	631.6241539476915	exp1_Position_2	exp1_Position_2_4	1.75	20	497.98201962334576	1.2683673888977507
exp1	Position_2	7	4	103.5661186484375	631.6241539476915	exp1_Position_2	exp1_Position_2_4	1.75	21	425.15945146261254	1.4856171061817145
exp1	Position_2	7	4	103.5661186484375	631.6241539476915	exp1_Position_2	exp1_Position_2_4	1.75	22	453.4210374279043	1.3930190745684627
exp1	Position_2	7	4	103.5661186484375	631.6241539476915	exp1_Position_2	exp1_Position_2_4	1.75	23	493.4458171636442	1.2800273747952806
exp1	Position_2	7	4	103.5661186484375	631.6241539476915	exp1_Position_2	exp1_Position_2_4	1.75	24	447.2983756993423	1.4120868490974499
exp1	Position_2	7	4	103.5661186484375	631.6241539476915	exp1_Position_2	exp1_Position_2_4	1.75	25	475.2139486382961	1.3291363937392449
exp1	Position_2	7	4	103.5661186484375	631.6241539476915	exp1_Position_2	exp1_Position_2_4	1.75	26	485.3392718884502	1.3014074700570764
exp1	Position_2	7	4	103.5661186484375	631.6241539476915	exp1_Position_2	exp1_Position_2_4	1.75	27	467.5758871570083	1.350848431873043
exp1	Position_2	7	4	103.5661186484375	631.6241539476915	exp1_Position_2	exp1_Position_2_4	1.75	28	497.4412791200919	1.2697461599185162
exp1	Position_2	7	4	103.5661186484375	631.6241539476915	exp1_Position_2	exp1_Position_2_4	1.75	29	504.4968851339004	1.2519882135249454
exp1	Position_2	7	4	103.5661186484375	631.6241539476915	exp1_Position_2	exp1_Position_2_4	1.75	30	488.2111413444522	1.293752027469721
exp1	Position_2	7	4	103.5661186484375	631.6241539476915	exp1_Position_2	exp1_Position_2_4	1.75	31	500.1760101077789	1.262803775438146
exp1	Position_2	7	4	103.5661186484375	631.6241539476915	exp1_Position_2	exp1_Position_2_4	1.75	32	503.2067766760813	1.2551980283728843
exp1	Position_2	7	6	62.13671075390625	504.0726072088457	exp1_Position_2	exp1_Position_2_6	1.75	0	777.7540821165665	0.648113097442152
exp1	Position_2	7	6	62.13671075390625	504.0726072088457	exp1_Position_2	exp1_Position_2_6	1.75	1	707.9846541774431	0.7119823914749843
exp1	Position_2	7	6	62.13671075390625	504.0726072088457	exp1_Position_2	exp1_Position_2_6	1.75	2	655.9591539786627	0.7684512124747974
exp1	Position_2	7	6	62.13671075390625	504.0726072088457	exp1_Position_2	exp1_Position_2_6	1.75	3	642.5059113345719	0.7845415868031759
exp1	Position_2	7	6	62.13671075390625	504.0726072088457	exp1_Position_2	exp1_Position_2_6	1.75	4	656.1740266521633	0.7681995731843462
exp1	Position_2	7	6	62.13671075390625	504.0726072088457	exp1_Position_2	exp1_Position_2_6	1.75	5	718.4127093743546	0.7016476749803443
exp1	Position_2	7	6	62.13671075390625	504.0726072088457	exp1_Position_2	exp1_Position_2_6	1.75	6	596.5047718771391	0.845043712932222
exp1	Position_2	7	6	62.13671075390625	504.0726072088457	exp1_Position_2	exp1_Position_2_6	1.75	7	556.2042626153371	0.9062724633548072
exp1	Position_2	7	6	62.13671075390625	504.0726072088457	exp1_Position_2	exp1_Position_2_6	1.75	8	544.190527567245	0.926279642283112
exp1	Position_2	7	6	62.13671075390625	504.0726072088457	exp1_Position_2	exp1_Position_2_6	1.75	9	608.6084679407087	0.8282379128151615
exp1	Position_2	7	6	62.13671075390625	504.0726072088457	exp1_Position_2	exp1_Position_2_6	1.75	10	570.2682159252254	0.8839219741381144
exp1	Position_2	7	6	62.13671075390625	504.0726072088457	exp1_Position_2	exp1_Position_2_6	1.75	11	521.2992410545143	0.9669544236994829
exp1	Position_2	7	6	62.13671075390625	504.0726072088457	exp1_Position_2	exp1_Position_2_6	1.75	12	566.2250436138798	0.8902336851645559
exp1	Position_2	7	6	62.13671075390625	504.0726072088457	exp1_Position_2	exp1_Position_2_6	1.75	13	486.4580010727661	1.0362099217141765
exp1	Position_2	7	6	62.13671075390625	504.0726072088457	exp1_Position_2	exp1_Position_2_6	1.75	14	567.0366589362498	0.8889594689600432
exp1	Position_2	7	6	62.13671075390625	504.0726072088457	exp1_Position_2	exp1_Position_2_6	1.75	15	481.27615194692225	1.0473666837006241
exp1	Position_2	7	6	62.13671075390625	504.0726072088457	exp1_Position_2	exp1_Position_2_6	1.75	16	468.4597980935567	1.0760210572181836
exp1	Position_2	7	6	62.13671075390625	504.0726072088457	exp1_Position_2	exp1_Position_2_6	1.75	17	512.6581771171907	0.9832528372869738
exp1	Position_2	7	6	62.13671075390625	504.0726072088457	exp1_Position_2	exp1_Position_2_6	1.75	18	449.0966465860022	1.1224145427064898
exp1	Position_2	7	6	62.13671075390625	504.0726072088457	exp1_Position_2	exp1_Position_2_6	1.75	19	478.76050886908973	1.0528700631544303
exp1	Position_2	7	6	62.13671075390625	504.0726072088457	exp1_Position_2	exp1_Position_2_6	1.75	20	497.98201962334576	1.0122305371388842
exp1	Position_2	7	6	62.13671075390625	504.0726072088457	exp1_Position_2	exp1_Position_2_6	1.75	21	425.15945146261254	1.185608376985999
exp1	Position_2	7	6	62.13671075390625	504.0726072088457	exp1_Position_2	exp1_Position_2_6	1.75	22	453.4210374279043	1.111709792003189
exp1	Position_2	7	6	62.13671075390625	504.0726072088457	exp1_Position_2	exp1_Position_2_6	1.75	23	493.4458171636442	1.0215358802842527
exp1	Position_2	7	6	62.13671075390625	504.0726072088457	exp1_Position_2	exp1_Position_2_6	1.75	24	447.2983756993423	1.1269269789337777
exp1	Position_2	7	6	62.13671075390625	504.0726072088457	exp1_Position_2	exp1_Position_2_6	1.75	25	475.2139486382961	1.0607277178063539
exp1	Position_2	7	6	62.13671075390625	504.0726072088457	exp1_Position_2	exp1_Position_2_6	1.75	26	485.3392718884502	1.0385984329013893
exp1	Position_2	7	6	62.13671075390625	504.0726072088457	exp1_Position_2	exp1_Position_2_6	1.75	27	467.5758871570083	1.0780551800345128
exp1	Position_2	7	6	62.13671075390625	504.0726072088457	exp1_Position_2	exp1_Position_2_6	1.75	28	497.4412791200919	1.013330876159863
exp1	Position_2	7	6	62.13671075390625	504.0726072088457	exp1_Position_2	exp1_Position_2_6	1.75	29	504.4968851339004	0.9991590078401731
exp1	Position_2	7	6	62.13671075390625	504.0726072088457	exp1_Position_2	exp1_Position_2_6	1.75	30	488.2111413444522	1.0324889469353642
exp1	Position_2	7	6	62.13671075390625	504.0726072088457	exp1_Position_2	exp1_Position_2_6	1.75	31	500.1760101077789	1.0077904518056098
exp1	Position_2	7	6	62.13671075390625	504.0726072088457	exp1_Position_2	exp1_Position_2_6	1.75	32	503.2067766760813	1.0017206257405427
exp1	Position_2	8	1	128.90439684375	544.190527567245	exp1_Position_2	exp1_Position_2_1	2.0	0	777.7540821165665	0.699694852242105
exp1	Position_2	8	1	128.90439684375	544.190527567245	exp1_Position_2	exp1_Position_2_1	2.0	1	707.9846541774431	0.7686473490015135
exp1	Position_2	8	1	128.90439684375	544.190527567245	exp1_Position_2	exp1_Position_2_1	2.0	2	655.9591539786627	0.8296103869677023
exp1	Position_2	8	1	128.90439684375	544.190527567245	exp1_Position_2	exp1_Position_2_1	2.0	3	642.5059113345719	0.8469813552950626
exp1	Position_2	8	1	128.90439684375	544.190527567245	exp1_Position_2	exp1_Position_2_1	2.0	4	656.1740266521633	0.8293387203143892
exp1	Position_2	8	1	128.90439684375	544.190527567245	exp1_Position_2	exp1_Position_2_1	2.0	5	718.4127093743546	0.7574901174022454
exp1	Position_2	8	1	128.90439684375	544.190527567245	exp1_Position_2	exp1_Position_2_1	2.0	6	596.5047718771391	0.9122986993963744
exp1	Position_2	8	1	128.90439684375	544.190527567245	exp1_Position_2	exp1_Position_2_1	2.0	7	556.2042626153371	0.9784004980623446
exp1	Position_2	8	1	128.90439684375	544.190527567245	exp1_Position_2	exp1_Position_2_1	2.0	8	544.190527567245	1.0
exp1	Position_2	8	1	128.90439684375	544.190527567245	exp1_Position_2	exp1_Position_2_1	2.0	9	608.6084679407087	0.8941553662711453
exp1	Position_2	8	1	128.90439684375	544.190527567245	exp1_Position_2	exp1_Position_2_1	2.0	10	570.2682159252254	0.9542711874347215
exp1	Position_2	8	1	128.90439684375	544.190527567245	exp1_Position_2	exp1_Position_2_1	2.0	11	521.2992410545143	1.0439119889498112
exp1	Position_2	8	1	128.90439684375	544.190527567245	exp1_Position_2	exp1_Position_2_1	2.0	12	566.2250436138798	0.9610852322850265
exp1	Position_2	8	1	128.90439684375	544.190527567245	exp1_Position_2	exp1_Position_2_1	2.0	13	486.4580010727661	1.1186793646464108
exp1	Position_2	8	1	128.90439684375	544.190527567245	exp1_Position_2	exp1_Position_2_1	2.0	14	567.0366589362498	0.9597096042928447
exp1	Position_2	8	1	128.90439684375	544.190527567245	exp1_Position_2	exp1_Position_2_1	2.0	15	481.27615194692225	1.1307240663511233
exp1	Position_2	8	1	128.90439684375	544.190527567245	exp1_Position_2	exp1_Position_2_1	2.0	16	468.4597980935567	1.1616589721933066
exp1	Position_2	8	1	128.90439684375	544.190527567245	exp1_Position_2	exp1_Position_2_1	2.0	17	512.6581771171907	1.0615075538780419
exp1	Position_2	8	1	128.90439684375	544.190527567245	exp1_Position_2	exp1_Position_2_1	2.0	18	449.0966465860022	1.2117448030488296
exp1	Position_2	8	1	128.90439684375	544.190527567245	exp1_Position_2	exp1_Position_2_1	2.0	19	478.76050886908973	1.1366654464728339
exp1	Position_2	8	1	128.90439684375	544.190527567245	exp1_Position_2	exp1_Position_2_1	2.0	20	497.98201962334576	1.0927915188159796
exp1	Position_2	8	1	128.90439684375	544.190527567245	exp1_Position_2	exp1_Position_2_1	2.0	21	425.15945146261254	1.279968081845876
exp1	Position_2	8	1	128.90439684375	544.190527567245	exp1_Position_2	exp1_Position_2_1	2.0	22	453.4210374279043	1.2001880871126835
exp1	Position_2	8	1	128.90439684375	544.190527567245	exp1_Position_2	exp1_Position_2_1	2.0	23	493.4458171636442	1.1028374517293194
exp1	Position_2	8	1	128.90439684375	544.190527567245	exp1_Position_2	exp1_Position_2_1	2.0	24	447.2983756993423	1.2166163731679414
exp1	Position_2	8	1	128.90439684375	544.190527567245	exp1_Position_2	exp1_Position_2_1	2.0	25	475.2139486382961	1.1451484728649026
exp1	Position_2	8	1	128.90439684375	544.190527567245	exp1_Position_2	exp1_Position_2_1	2.0	26	485.3392718884502	1.121257971665481
exp1	Position_2	8	1	128.90439684375	544.190527567245	exp1_Position_2	exp1_Position_2_1	2.0	27	467.5758871570083	1.1638549859276857
exp1	Position_2	8	1	128.90439684375	544.190527567245	exp1_Position_2	exp1_Position_2_1	2.0	28	497.4412791200919	1.0939794311598876
exp1	Position_2	8	1	128.90439684375	544.190527567245	exp1_Position_2	exp1_Position_2_1	2.0	29	504.4968851339004	1.0786796580970155
exp1	Position_2	8	1	128.90439684375	544.190527567245	exp1_Position_2	exp1_Position_2_1	2.0	30	488.2111413444522	1.1146622464793305
exp1	Position_2	8	1	128.90439684375	544.190527567245	exp1_Position_2	exp1_Position_2_1	2.0	31	500.1760101077789	1.0879980578236486
exp1	Position_2	8	1	128.90439684375	544.190527567245	exp1_Position_2	exp1_Position_2_1	2.0	32	503.2067766760813	1.0814451489741073
exp1	Position_2	8	2	126.9459239296875	488.8562659105162	exp1_Position_2	exp1_Position_2_2	2.0	0	777.7540821165665	0.6285486340105747
exp1	Position_2	8	2	126.9459239296875	488.8562659105162	exp1_Position_2	exp1_Position_2_2	2.0	1	707.9846541774431	0.6904899181444596
exp1	Position_2	8	2	126.9459239296875	488.8562659105162	exp1_Position_2	exp1_Position_2_2	2.0	2	655.9591539786627	0.7452541258787249
exp1	Position_2	8	2	126.9459239296875	488.8562659105162	exp1_Position_2	exp1_Position_2_2	2.0	3	642.5059113345719	0.7608587832213021
exp1	Position_2	8	2	126.9459239296875	488.8562659105162	exp1_Position_2	exp1_Position_2_2	2.0	4	656.1740266521633	0.7450100827743644
exp1	Position_2	8	2	126.9459239296875	488.8562659105162	exp1_Position_2	exp1_Position_2_2	2.0	5	718.4127093743546	0.6804671737172459
exp1	Position_2	8	2	126.9459239296875	488.8562659105162	exp1_Position_2	exp1_Position_2_2	2.0	6	596.5047718771391	0.8195345434909697
exp1	Position_2	8	2	126.9459239296875	488.8562659105162	exp1_Position_2	exp1_Position_2_2	2.0	7	556.2042626153371	0.8789149935886093
exp1	Position_2	8	2	126.9459239296875	488.8562659105162	exp1_Position_2	exp1_Position_2_2	2.0	8	544.190527567245	0.898318219715996
exp1	Position_2	8	2	126.9459239296875	488.8562659105162	exp1_Position_2	exp1_Position_2_2	2.0	9	608.6084679407087	0.8032360567781996
exp1	Position_2	8	2	126.9459239296875	488.8562659105162	exp1_Position_2	exp1_Position_2_2	2.0	10	570.2682159252254	0.8572391942226286
exp1	Position_2	8	2	126.9459239296875	488.8562659105162	exp1_Position_2	exp1_Position_2_2	2.0	11	521.2992410545143	0.9377651594535789
exp1	Position_2	8	2	126.9459239296875	488.8562659105162	exp1_Position_2	exp1_Position_2_2	2.0	12	566.2250436138798	0.8633603748616195
exp1	Position_2	8	2	126.9459239296875	488.8562659105162	exp1_Position_2	exp1_Position_2_2	2.0	13	486.4580010727661	1.0049300552821854
exp1	Position_2	8	2	126.9459239296875	488.8562659105162	exp1_Position_2	exp1_Position_2_2	2.0	14	567.0366589362498	0.8621246231726912
exp1	Position_2	8	2	126.9459239296875	488.8562659105162	exp1_Position_2	exp1_Position_2_2	2.0	15	481.27615194692225	1.0157500302745728
exp1	Position_2	8	2	126.9459239296875	488.8562659105162	exp1_Position_2	exp1_Position_2_2	2.0	16	468.4597980935567	1.043539419817805
exp1	Position_2	8	2	126.9459239296875	488.8562659105162	exp1_Position_2	exp1_Position_2_2	2.0	17	512.6581771171907	0.9535715760148042
exp1	Position_2	8	2	126.9459239296875	488.8562659105162	exp1_Position_2	exp1_Position_2_2	2.0	18	449.0966465860022	1.0885324342249347
exp1	Position_2	8	2	126.9459239296875	488.8562659105162	exp1_Position_2	exp1_Position_2_2	2.0	19	478.76050886908973	1.0210872802881639
exp1	Position_2	8	2	126.9459239296875	488.8562659105162	exp1_Position_2	exp1_Position_2_2	2.0	20	497.98201962334576	0.9816745317035103
exp1	Position_2	8	2	126.9459239296875	488.8562659105162	exp1_Position_2	exp1_Position_2_2	2.0	21	425.15945146261254	1.1498186485770856
exp1	Position_2	8	2	126.9459239296875	488.8562659105162	exp1_Position_2	exp1_Position_2_2	2.0	22	453.4210374279043	1.0781508257394128
exp1	Position_2	8	2	126.9459239296875	488.8562659105162	exp1_Position_2	exp1_Position_2_2	2.0	23	493.4458171636442	0.9906989762736078
exp1	Position_2	8	2	126.9459239296875	488.8562659105162	exp1_Position_2	exp1_Position_2_2	2.0	24	447.2983756993423	1.092908654421557
exp1	Position_2	8	2	126.9459239296875	488.8562659105162	exp1_Position_2	exp1_Position_2_2	2.0	25	475.2139486382961	1.0287077374544908
exp1	Position_2	8	2	126.9459239296875	488.8562659105162	exp1_Position_2	exp1_Position_2_2	2.0	26	485.3392718884502	1.0072464649489035
exp1	Position_2	8	2	126.9459239296875	488.8562659105162	exp1_Position_2	exp1_Position_2_2	2.0	27	467.5758871570083	1.0455121389661441
exp1	Position_2	8	2	126.9459239296875	488.8562659105162	exp1_Position_2	exp1_Position_2_2	2.0	28	497.4412791200919	0.9827416550054682
exp1	Position_2	8	2	126.9459239296875	488.8562659105162	exp1_Position_2	exp1_Position_2_2	2.0	29	504.4968851339004	0.9689975901055703
exp1	Position_2	8	2	126.9459239296875	488.8562659105162	exp1_Position_2	exp1_Position_2_2	2.0	30	488.2111413444522	1.001321404841945
exp1	Position_2	8	2	126.9459239296875	488.8562659105162	exp1_Position_2	exp1_Position_2_2	2.0	31	500.1760101077789	0.9773684783586012
exp1	Position_2	8	2	126.9459239296875	488.8562659105162	exp1_Position_2	exp1_Position_2_2	2.0	32	503.2067766760813	0.97148188094692
exp1	Position_2	8	4	125.382965984375	604.0830470334364	exp1_Position_2	exp1_Position_2_4	2.0	0	777.7540821165665	0.7767018662113547
exp1	Position_2	8	4	125.382965984375	604.0830470334364	exp1_Position_2	exp1_Position_2_4	2.0	1	707.9846541774431	0.8532431366542506
exp1	Position_2	8	4	125.382965984375	604.0830470334364	exp1_Position_2	exp1_Position_2_4	2.0	2	655.9591539786627	0.9209156444717993
exp1	Position_2	8	4	125.382965984375	604.0830470334364	exp1_Position_2	exp1_Position_2_4	2.0	3	642.5059113345719	0.9401984267797225
exp1	Position_2	8	4	125.382965984375	604.0830470334364	exp1_Position_2	exp1_Position_2_4	2.0	4	656.1740266521633	0.920614078730763
exp1	Position_2	8	4	125.382965984375	604.0830470334364	exp1_Position_2	exp1_Position_2_4	2.0	5	718.4127093743546	0.8408579624927784
exp1	Position_2	8	4	125.382965984375	604.0830470334364	exp1_Position_2	exp1_Position_2_4	2.0	6	596.5047718771391	1.012704466944077
exp1	Position_2	8	4	125.382965984375	604.0830470334364	exp1_Position_2	exp1_Position_2_4	2.0	7	556.2042626153371	1.0860812971712364
exp1	Position_2	8	4	125.382965984375	604.0830470334364	exp1_Position_2	exp1_Position_2_4	2.0	8	544.190527567245	1.1100579970289735
exp1	Position_2	8	4	125.382965984375	604.0830470334364	exp1_Position_2	exp1_Position_2_4	2.0	9	608.6084679407087	0.9925643149156558
exp1	Position_2	8	4	125.382965984375	604.0830470334364	exp1_Position_2	exp1_Position_2_4	2.0	10	570.2682159252254	1.0592963629462473
exp1	Position_2	8	4	125.382965984375	604.0830470334364	exp1_Position_2	exp1_Position_2_4	2.0	11	521.2992410545143	1.1588028515281592
exp1	Position_2	8	4	125.382965984375	604.0830470334364	exp1_Position_2	exp1_Position_2_4	2.0	12	566.2250436138798	1.0668603479244423
exp1	Position_2	8	4	125.382965984375	604.0830470334364	exp1_Position_2	exp1_Position_2_4	2.0	13	486.4580010727661	1.2417989748370395
exp1	Position_2	8	4	125.382965984375	604.0830470334364	exp1_Position_2	exp1_Position_2_4	2.0	14	567.0366589362498	1.065333321070784
exp1	Position_2	8	4	125.382965984375	604.0830470334364	exp1_Position_2	exp1_Position_2_4	2.0	15	481.27615194692225	1.2551692922861841
exp1	Position_2	8	4	125.382965984375	604.0830470334364	exp1_Position_2	exp1_Position_2_4	2.0	16	468.4597980935567	1.289508831903638
exp1	Position_2	8	4	125.382965984375	604.0830470334364	exp1_Position_2	exp1_Position_2_4	2.0	17	512.6581771171907	1.1783349490889843
exp1	Position_2	8	4	125.382965984375	604.0830470334364	exp1_Position_2	exp1_Position_2_4	2.0	18	449.0966465860022	1.3451070089826518
exp1	Position_2	8	4	125.382965984375	604.0830470334364	exp1_Position_2	exp1_Position_2_4	2.0	19	478.76050886908973	1.2617645688036778
exp1	Position_2	8	4	125.382965984375	604.0830470334364	exp1_Position_2	exp1_Position_2_4	2.0	20	497.98201962334576	1.2130619645471163
exp1	Position_2	8	4	125.382965984375	604.0830470334364	exp1_Position_2	exp1_Position_2_4	2.0	21	425.15945146261254	1.4208388051948504
exp1	Position_2	8	4	125.382965984375	604.0830470334364	exp1_Position_2	exp1_Position_2_4	2.0	22	453.4210374279043	1.3322783840383408
exp1	Position_2	8	4	125.382965984375	604.0830470334364	exp1_Position_2	exp1_Position_2_4	2.0	23	493.4458171636442	1.2242135327151855
exp1	Position_2	8	4	125.382965984375	604.0830470334364	exp1_Position_2	exp1_Position_2_4	2.0	24	447.2983756993423	1.3505147343514592
exp1	Position_2	8	4	125.382965984375	604.0830470334364	exp1_Position_2	exp1_Position_2_4	2.0	25	475.2139486382961	1.2711812200892016
exp1	Position_2	8	4	125.382965984375	604.0830470334364	exp1_Position_2	exp1_Position_2_4	2.0	26	485.3392718884502	1.2446613781797533
exp1	Position_2	8	4	125.382965984375	604.0830470334364	exp1_Position_2	exp1_Position_2_4	2.0	27	467.5758871570083	1.2919465345110708
exp1	Position_2	8	4	125.382965984375	604.0830470334364	exp1_Position_2	exp1_Position_2_4	2.0	28	497.4412791200919	1.2143806161442408
exp1	Position_2	8	4	125.382965984375	604.0830470334364	exp1_Position_2	exp1_Position_2_4	2.0	29	504.4968851339004	1.197396980703071
exp1	Position_2	8	4	125.382965984375	604.0830470334364	exp1_Position_2	exp1_Position_2_4	2.0	30	488.2111413444522	1.2373397406906617
exp1	Position_2	8	4	125.382965984375	604.0830470334364	exp1_Position_2	exp1_Position_2_4	2.0	31	500.1760101077789	1.2077409448391325
exp1	Position_2	8	4	125.382965984375	604.0830470334364	exp1_Position_2	exp1_Position_2_4	2.0	32	503.2067766760813	1.2004668359668973
exp1	Position_2	8	6	78.42459968749999	442.360759958981	exp1_Position_2	exp1_Position_2_6	2.0	0	777.7540821165665	0.5687668764851072
exp1	Position_2	8	6	78.42459968749999	442.360759958981	exp1_Position_2	exp1_Position_2_6	2.0	1	707.9846541774431	0.6248168761128424
exp1	Position_2	8	6	78.42459968749999	442.360759958981	exp1_Position_2	exp1_Position_2_6	2.0	2	655.9591539786627	0.6743724167516844
exp1	Position_2	8	6	78.42459968749999	442.360759958981	exp1_Position_2	exp1_Position_2_6	2.0	3	642.5059113345719	0.6884929027970151
exp1	Position_2	8	6	78.42459968749999	442.360759958981	exp1_Position_2	exp1_Position_2_6	2.0	4	656.1740266521633	0.6741515847799255
exp1	Position_2	8	6	78.42459968749999	442.360759958981	exp1_Position_2	exp1_Position_2_6	2.0	5	718.4127093743546	0.6157474028323087
exp1	Position_2	8	6	78.42459968749999	442.360759958981	exp1_Position_2	exp1_Position_2_6	2.0	6	596.5047718771391	0.7415879651170556
exp1	Position_2	8	6	78.42459968749999	442.360759958981	exp1_Position_2	exp1_Position_2_6	2.0	7	556.2042626153371	0.795320693658386
exp1	Position_2	8	6	78.42459968749999	442.360759958981	exp1_Position_2	exp1_Position_2_6	2.0	8	544.190527567245	0.812878463608169
exp1	Position_2	8	6	78.42459968749999	442.360759958981	exp1_Position_2	exp1_Position_2_6	2.0	9	608.6084679407087	0.7268396403614882
exp1	Position_2	8	6	78.42459968749999	442.360759958981	exp1_Position_2	exp1_Position_2_6	2.0	10	570.2682159252254	0.7757064967074795
exp1	Position_2	8	6	78.42459968749999	442.360759958981	exp1_Position_2	exp1_Position_2_6	2.0	11	521.2992410545143	0.8485735737196702
exp1	Position_2	8	6	78.42459968749999	442.360759958981	exp1_Position_2	exp1_Position_2_6	2.0	12	566.2250436138798	0.7812454870163525
exp1	Position_2	8	6	78.42459968749999	442.360759958981	exp1_Position_2	exp1_Position_2_6	2.0	13	486.4580010727661	0.909350363203937
exp1	Position_2	8	6	78.42459968749999	442.360759958981	exp1_Position_2	exp1_Position_2_6	2.0	14	567.0366589362498	0.7801272686475714
exp1	Position_2	8	6	78.42459968749999	442.360759958981	exp1_Position_2	exp1_Position_2_6	2.0	15	481.27615194692225	0.9191412418202823
exp1	Position_2	8	6	78.42459968749999	442.360759958981	exp1_Position_2	exp1_Position_2_6	2.0	16	468.4597980935567	0.9442875605531398
exp1	Position_2	8	6	78.42459968749999	442.360759958981	exp1_Position_2	exp1_Position_2_6	2.0	17	512.6581771171907	0.8628766295048482
exp1	Position_2	8	6	78.42459968749999	442.360759958981	exp1_Position_2	exp1_Position_2_6	2.0	18	449.0966465860022	0.9850012537875158
exp1	Position_2	8	6	78.42459968749999	442.360759958981	exp1_Position_2	exp1_Position_2_6	2.0	19	478.76050886908973	0.9239708617653305
exp1	Position_2	8	6	78.42459968749999	442.360759958981	exp1_Position_2	exp1_Position_2_6	2.0	20	497.98201962334576	0.888306690859171
exp1	Position_2	8	6	78.42459968749999	442.360759958981	exp1_Position_2	exp1_Position_2_6	2.0	21	425.15945146261254	1.0404584878383707
exp1	Position_2	8	6	78.42459968749999	442.360759958981	exp1_Position_2	exp1_Position_2_6	2.0	22	453.4210374279043	0.9756070482929855
exp1	Position_2	8	6	78.42459968749999	442.360759958981	exp1_Position_2	exp1_Position_2_6	2.0	23	493.4458171636442	0.8964728133712773
exp1	Position_2	8	6	78.42459968749999	442.360759958981	exp1_Position_2	exp1_Position_2_6	2.0	24	447.2983756993423	0.9889612482212988
exp1	Position_2	8	6	78.42459968749999	442.360759958981	exp1_Position_2	exp1_Position_2_6	2.0	25	475.2139486382961	0.930866531225663
exp1	Position_2	8	6	78.42459968749999	442.360759958981	exp1_Position_2	exp1_Position_2_6	2.0	26	485.3392718884502	0.911446457315848
exp1	Position_2	8	6	78.42459968749999	442.360759958981	exp1_Position_2	exp1_Position_2_6	2.0	27	467.5758871570083	0.9460726528236041
exp1	Position_2	8	6	78.42459968749999	442.360759958981	exp1_Position_2	exp1_Position_2_6	2.0	28	497.4412791200919	0.889272319220188
exp1	Position_2	8	6	78.42459968749999	442.360759958981	exp1_Position_2	exp1_Position_2_6	2.0	29	504.4968851339004	0.876835463199287
exp1	Position_2	8	6	78.42459968749999	442.360759958981	exp1_Position_2	exp1_Position_2_6	2.0	30	488.2111413444522	0.9060849343601483
exp1	Position_2	8	6	78.42459968749999	442.360759958981	exp1_Position_2	exp1_Position_2_6	2.0	31	500.1760101077789	0.8844101896523591
exp1	Position_2	8	6	78.42459968749999	442.360759958981	exp1_Position_2	exp1_Position_2_6	2.0	32	503.2067766760813	0.8790834711745796
exp1	Position_2	8	8	1.1391286811523438	1283.1343785806323	exp1_Position_2	exp1_Position_2_8	2.0	0	777.7540821165665	1.6497944634231076
exp1	Position_2	8	8	1.1391286811523438	1283.1343785806323	exp1_Position_2	exp1_Position_2_8	2.0	1	707.9846541774431	1.8123759759615337
exp1	Position_2	8	8	1.1391286811523438	1283.1343785806323	exp1_Position_2	exp1_Position_2_8	2.0	2	655.9591539786627	1.9561193266347352
exp1	Position_2	8	8	1.1391286811523438	1283.1343785806323	exp1_Position_2	exp1_Position_2_8	2.0	3	642.5059113345719	1.9970779349179655
exp1	Position_2	8	8	1.1391286811523438	1283.1343785806323	exp1_Position_2	exp1_Position_2_8	2.0	4	656.1740266521633	1.9554787700562546
exp1	Position_2	8	8	1.1391286811523438	1283.1343785806323	exp1_Position_2	exp1_Position_2_8	2.0	5	718.4127093743546	1.7860685951645787
exp1	Position_2	8	8	1.1391286811523438	1283.1343785806323	exp1_Position_2	exp1_Position_2_8	2.0	6	596.5047718771391	2.1510882042783
exp1	Position_2	8	8	1.1391286811523438	1283.1343785806323	exp1_Position_2	exp1_Position_2_8	2.0	7	556.2042626153371	2.306948121086281
exp1	Position_2	8	8	1.1391286811523438	1283.1343785806323	exp1_Position_2	exp1_Position_2_8	2.0	8	544.190527567245	2.3578770919015617
exp1	Position_2	8	8	1.1391286811523438	1283.1343785806323	exp1_Position_2	exp1_Position_2_8	2.0	9	608.6084679407087	2.108308454731584
exp1	Position_2	8	8	1.1391286811523438	1283.1343785806323	exp1_Position_2	exp1_Position_2_8	2.0	10	570.2682159252254	2.2500541723140315
exp1	Position_2	8	8	1.1391286811523438	1283.1343785806323	exp1_Position_2	exp1_Position_2_8	2.0	11	521.2992410545143	2.4614161647061557
exp1	Position_2	8	8	1.1391286811523438	1283.1343785806323	exp1_Position_2	exp1_Position_2_8	2.0	12	566.2250436138798	2.266120852569755
exp1	Position_2	8	8	1.1391286811523438	1283.1343785806323	exp1_Position_2	exp1_Position_2_8	2.0	13	486.4580010727661	2.637708447082766
exp1	Position_2	8	8	1.1391286811523438	1283.1343785806323	exp1_Position_2	exp1_Position_2_8	2.0	14	567.0366589362498	2.262877290840011
exp1	Position_2	8	8	1.1391286811523438	1283.1343785806323	exp1_Position_2	exp1_Position_2_8	2.0	15	481.27615194692225	2.666108373311095
exp1	Position_2	8	8	1.1391286811523438	1283.1343785806323	exp1_Position_2	exp1_Position_2_8	2.0	16	468.4597980935567	2.739049079136511
exp1	Position_2	8	8	1.1391286811523438	1283.1343785806323	exp1_Position_2	exp1_Position_2_8	2.0	17	512.6581771171907	2.502904344169498
exp1	Position_2	8	8	1.1391286811523438	1283.1343785806323	exp1_Position_2	exp1_Position_2_8	2.0	18	449.0966465860022	2.857145312339605
exp1	Position_2	8	8	1.1391286811523438	1283.1343785806323	exp1_Position_2	exp1_Position_2_8	2.0	19	478.76050886908973	2.6801174173943556
exp1	Position_2	8	8	1.1391286811523438	1283.1343785806323	exp1_Position_2	exp1_Position_2_8	2.0	20	497.98201962334576	2.576668088440513
exp1	Position_2	8	8	1.1391286811523438	1283.1343785806323	exp1_Position_2	exp1_Position_2_8	2.0	21	425.15945146261254	3.0180074185495744
exp1	Position_2	8	8	1.1391286811523438	1283.1343785806323	exp1_Position_2	exp1_Position_2_8	2.0	22	453.4210374279043	2.8298959965761528
exp1	Position_2	8	8	1.1391286811523438	1283.1343785806323	exp1_Position_2	exp1_Position_2_8	2.0	23	493.4458171636442	2.6003551635236564
exp1	Position_2	8	8	1.1391286811523438	1283.1343785806323	exp1_Position_2	exp1_Position_2_8	2.0	24	447.2983756993423	2.8686318759250504
exp1	Position_2	8	8	1.1391286811523438	1283.1343785806323	exp1_Position_2	exp1_Position_2_8	2.0	25	475.2139486382961	2.700119350994211
exp1	Position_2	8	8	1.1391286811523438	1283.1343785806323	exp1_Position_2	exp1_Position_2_8	2.0	26	485.3392718884502	2.6437884855020477
exp1	Position_2	8	8	1.1391286811523438	1283.1343785806323	exp1_Position_2	exp1_Position_2_8	2.0	27	467.5758871570083	2.7442270096143044
exp1	Position_2	8	8	1.1391286811523438	1283.1343785806323	exp1_Position_2	exp1_Position_2_8	2.0	28	497.4412791200919	2.5794690397434006
exp1	Position_2	8	8	1.1391286811523438	1283.1343785806323	exp1_Position_2	exp1_Position_2_8	2.0	29	504.4968851339004	2.543394055327162
exp1	Position_2	8	8	1.1391286811523438	1283.1343785806323	exp1_Position_2	exp1_Position_2_8	2.0	30	488.2111413444522	2.6282365761811457
exp1	Position_2	8	8	1.1391286811523438	1283.1343785806323	exp1_Position_2	exp1_Position_2_8	2.0	31	500.1760101077789	2.5653656965757716
exp1	Position_2	8	8	1.1391286811523438	1283.1343785806323	exp1_Position_2	exp1_Position_2_8	2.0	32	503.2067766760813	2.549914742914119
exp1	Position_2	9	1	151.054212546875	405.6481513215046	exp1_Position_2	exp1_Position_2_1	2.25	0	777.7540821165665	0.5215635130034686
exp1	Position_2	9	1	151.054212546875	405.6481513215046	exp1_Position_2	exp1_Position_2_1	2.25	1	707.9846541774431	0.5729617851573326
exp1	Position_2	9	1	151.054212546875	405.6481513215046	exp1_Position_2	exp1_Position_2_1	2.25	2	655.9591539786627	0.6184045894642697
exp1	Position_2	9	1	151.054212546875	405.6481513215046	exp1_Position_2	exp1_Position_2_1	2.25	3	642.5059113345719	0.6313531816056266
exp1	Position_2	9	1	151.054212546875	405.6481513215046	exp1_Position_2	exp1_Position_2_1	2.25	4	656.1740266521633	0.6182020848815736
exp1	Position_2	9	1	151.054212546875	405.6481513215046	exp1_Position_2	exp1_Position_2_1	2.25	5	718.4127093743546	0.5646450097949578
exp1	Position_2	9	1	151.054212546875	405.6481513215046	exp1_Position_2	exp1_Position_2_1	2.25	6	596.5047718771391	0.6800417539745267
exp1	Position_2	9	1	151.054212546875	405.6481513215046	exp1_Position_2	exp1_Position_2_1	2.25	7	556.2042626153371	0.7293150710749677
exp1	Position_2	9	1	151.054212546875	405.6481513215046	exp1_Position_2	exp1_Position_2_1	2.25	8	544.190527567245	0.7454156784663605
exp1	Position_2	9	1	151.054212546875	405.6481513215046	exp1_Position_2	exp1_Position_2_1	2.25	9	608.6084679407087	0.6665174290033429
exp1	Position_2	9	1	151.054212546875	405.6481513215046	exp1_Position_2	exp1_Position_2_1	2.25	10	570.2682159252254	0.7113287046225525
exp1	Position_2	9	1	151.054212546875	405.6481513215046	exp1_Position_2	exp1_Position_2_1	2.25	11	521.2992410545143	0.7781483635021913
exp1	Position_2	9	1	151.054212546875	405.6481513215046	exp1_Position_2	exp1_Position_2_1	2.25	12	566.2250436138798	0.7164080004877428
exp1	Position_2	9	1	151.054212546875	405.6481513215046	exp1_Position_2	exp1_Position_2_1	2.25	13	486.4580010727661	0.8338811375842214
exp1	Position_2	9	1	151.054212546875	405.6481513215046	exp1_Position_2	exp1_Position_2_1	2.25	14	567.0366589362498	0.7153825858146332
exp1	Position_2	9	1	151.054212546875	405.6481513215046	exp1_Position_2	exp1_Position_2_1	2.25	15	481.27615194692225	0.8428594470773646
exp1	Position_2	9	1	151.054212546875	405.6481513215046	exp1_Position_2	exp1_Position_2_1	2.25	16	468.4597980935567	0.8659188109040087
exp1	Position_2	9	1	151.054212546875	405.6481513215046	exp1_Position_2	exp1_Position_2_1	2.25	17	512.6581771171907	0.7912643734711673
exp1	Position_2	9	1	151.054212546875	405.6481513215046	exp1_Position_2	exp1_Position_2_1	2.25	18	449.0966465860022	0.9032535744927297
exp1	Position_2	9	1	151.054212546875	405.6481513215046	exp1_Position_2	exp1_Position_2_1	2.25	19	478.76050886908973	0.847288244971816
exp1	Position_2	9	1	151.054212546875	405.6481513215046	exp1_Position_2	exp1_Position_2_1	2.25	20	497.98201962334576	0.814583931420498
exp1	Position_2	9	1	151.054212546875	405.6481513215046	exp1_Position_2	exp1_Position_2_1	2.25	21	425.15945146261254	0.9541082761444297
exp1	Position_2	9	1	151.054212546875	405.6481513215046	exp1_Position_2	exp1_Position_2_1	2.25	22	453.4210374279043	0.8946390172423445
exp1	Position_2	9	1	151.054212546875	405.6481513215046	exp1_Position_2	exp1_Position_2_1	2.25	23	493.4458171636442	0.8220723273189227
exp1	Position_2	9	1	151.054212546875	405.6481513215046	exp1_Position_2	exp1_Position_2_1	2.25	24	447.2983756993423	0.9068849192382638
exp1	Position_2	9	1	151.054212546875	405.6481513215046	exp1_Position_2	exp1_Position_2_1	2.25	25	475.2139486382961	0.853611625845308
exp1	Position_2	9	1	151.054212546875	405.6481513215046	exp1_Position_2	exp1_Position_2_1	2.25	26	485.3392718884502	0.8358032716848397
exp1	Position_2	9	1	151.054212546875	405.6481513215046	exp1_Position_2	exp1_Position_2_1	2.25	27	467.5758871570083	0.8675557539717422
exp1	Position_2	9	1	151.054212546875	405.6481513215046	exp1_Position_2	exp1_Position_2_1	2.25	28	497.4412791200919	0.8154694199062907
exp1	Position_2	9	1	151.054212546875	405.6481513215046	exp1_Position_2	exp1_Position_2_1	2.25	29	504.4968851339004	0.8040647291882487
exp1	Position_2	9	1	151.054212546875	405.6481513215046	exp1_Position_2	exp1_Position_2_1	2.25	30	488.2111413444522	0.8308867147202277
exp1	Position_2	9	1	151.054212546875	405.6481513215046	exp1_Position_2	exp1_Position_2_1	2.25	31	500.1760101077789	0.8110108104426975
exp1	Position_2	9	1	151.054212546875	405.6481513215046	exp1_Position_2	exp1_Position_2_1	2.25	32	503.2067766760813	0.8061261694466884
exp1	Position_2	9	2	110.36298453125	587.326169556091	exp1_Position_2	exp1_Position_2_2	2.25	0	777.7540821165665	0.755156653061533
exp1	Position_2	9	2	110.36298453125	587.326169556091	exp1_Position_2	exp1_Position_2_2	2.25	1	707.9846541774431	0.8295747176024083
exp1	Position_2	9	2	110.36298453125	587.326169556091	exp1_Position_2	exp1_Position_2_2	2.25	2	655.9591539786627	0.8953700333225257
exp1	Position_2	9	2	110.36298453125	587.326169556091	exp1_Position_2	exp1_Position_2_2	2.25	3	642.5059113345719	0.9141179235785316
exp1	Position_2	9	2	110.36298453125	587.326169556091	exp1_Position_2	exp1_Position_2_2	2.25	4	656.1740266521633	0.8950768328223262
exp1	Position_2	9	2	110.36298453125	587.326169556091	exp1_Position_2	exp1_Position_2_2	2.25	5	718.4127093743546	0.8175331002531635
exp1	Position_2	9	2	110.36298453125	587.326169556091	exp1_Position_2	exp1_Position_2_2	2.25	6	596.5047718771391	0.9846126925486883
exp1	Position_2	9	2	110.36298453125	587.326169556091	exp1_Position_2	exp1_Position_2_2	2.25	7	556.2042626153371	1.0559540964220862
exp1	Position_2	9	2	110.36298453125	587.326169556091	exp1_Position_2	exp1_Position_2_2	2.25	8	544.190527567245	1.079265697956339
exp1	Position_2	9	2	110.36298453125	587.326169556091	exp1_Position_2	exp1_Position_2_2	2.25	9	608.6084679407087	0.9650312154600337
exp1	Position_2	9	2	110.36298453125	587.326169556091	exp1_Position_2	exp1_Position_2_2	2.25	10	570.2682159252254	1.0299121591463591
exp1	Position_2	9	2	110.36298453125	587.326169556091	exp1_Position_2	exp1_Position_2_2	2.25	11	521.2992410545143	1.126658401358908
exp1	Position_2	9	2	110.36298453125	587.326169556091	exp1_Position_2	exp1_Position_2_2	2.25	12	566.2250436138798	1.0372663240176294
exp1	Position_2	9	2	110.36298453125	587.326169556091	exp1_Position_2	exp1_Position_2_2	2.25	13	486.4580010727661	1.2073522652744626
exp1	Position_2	9	2	110.36298453125	587.326169556091	exp1_Position_2	exp1_Position_2_2	2.25	14	567.0366589362498	1.035781655912519
exp1	Position_2	9	2	110.36298453125	587.326169556091	exp1_Position_2	exp1_Position_2_2	2.25	15	481.27615194692225	1.2203516986664749
exp1	Position_2	9	2	110.36298453125	587.326169556091	exp1_Position_2	exp1_Position_2_2	2.25	16	468.4597980935567	1.2537386814114526
exp1	Position_2	9	2	110.36298453125	587.326169556091	exp1_Position_2	exp1_Position_2_2	2.25	17	512.6581771171907	1.1456486910221109
exp1	Position_2	9	2	110.36298453125	587.326169556091	exp1_Position_2	exp1_Position_2_2	2.25	18	449.0966465860022	1.3077946006074614
exp1	Position_2	9	2	110.36298453125	587.326169556091	exp1_Position_2	exp1_Position_2_2	2.25	19	478.76050886908973	1.2267640264303568
exp1	Position_2	9	2	110.36298453125	587.326169556091	exp1_Position_2	exp1_Position_2_2	2.25	20	497.98201962334576	1.1794124012756961
exp1	Position_2	9	2	110.36298453125	587.326169556091	exp1_Position_2	exp1_Position_2_2	2.25	21	425.15945146261254	1.3814256452152258
exp1	Position_2	9	2	110.36298453125	587.326169556091	exp1_Position_2	exp1_Position_2_2	2.25	22	453.4210374279043	1.295321833516554
exp1	Position_2	9	2	110.36298453125	587.326169556091	exp1_Position_2	exp1_Position_2_2	2.25	23	493.4458171636442	1.190254632073034
exp1	Position_2	9	2	110.36298453125	587.326169556091	exp1_Position_2	exp1_Position_2_2	2.25	24	447.2983756993423	1.3130523191322079
exp1	Position_2	9	2	110.36298453125	587.326169556091	exp1_Position_2	exp1_Position_2_2	2.25	25	475.2139486382961	1.2359194658301749
exp1	Position_2	9	2	110.36298453125	587.326169556091	exp1_Position_2	exp1_Position_2_2	2.25	26	485.3392718884502	1.2101352673786543
exp1	Position_2	9	2	110.36298453125	587.326169556091	exp1_Position_2	exp1_Position_2_2	2.25	27	467.5758871570083	1.2561087637072088
exp1	Position_2	9	2	110.36298453125	587.326169556091	exp1_Position_2	exp1_Position_2_2	2.25	28	497.4412791200919	1.1806944743206549
exp1	Position_2	9	2	110.36298453125	587.326169556091	exp1_Position_2	exp1_Position_2_2	2.25	29	504.4968851339004	1.1641819540673806
exp1	Position_2	9	2	110.36298453125	587.326169556091	exp1_Position_2	exp1_Position_2_2	2.25	30	488.2111413444522	1.2030167274320953
exp1	Position_2	9	2	110.36298453125	587.326169556091	exp1_Position_2	exp1_Position_2_2	2.25	31	500.1760101077789	1.1742389832521813
exp1	Position_2	9	2	110.36298453125	587.326169556091	exp1_Position_2	exp1_Position_2_2	2.25	32	503.2067766760813	1.1671666535090368
exp1	Position_2	9	4	114.224402703125	629.8907663253264	exp1_Position_2	exp1_Position_2_4	2.25	0	777.7540821165665	0.8098842305155797
exp1	Position_2	9	4	114.224402703125	629.8907663253264	exp1_Position_2	exp1_Position_2_4	2.25	1	707.9846541774431	0.8896955076761537
exp1	Position_2	9	4	114.224402703125	629.8907663253264	exp1_Position_2	exp1_Position_2_4	2.25	2	655.9591539786627	0.9602591297107131
exp1	Position_2	9	4	114.224402703125	629.8907663253264	exp1_Position_2	exp1_Position_2_4	2.25	3	642.5059113345719	0.9803657137051981
exp1	Position_2	9	4	114.224402703125	629.8907663253264	exp1_Position_2	exp1_Position_2_4	2.25	4	656.1740266521633	0.9599446804364756
exp1	Position_2	9	4	114.224402703125	629.8907663253264	exp1_Position_2	exp1_Position_2_4	2.25	5	718.4127093743546	0.8767812123951434
exp1	Position_2	9	4	114.224402703125	629.8907663253264	exp1_Position_2	exp1_Position_2_4	2.25	6	596.5047718771391	1.0559693669224557
exp1	Position_2	9	4	114.224402703125	629.8907663253264	exp1_Position_2	exp1_Position_2_4	2.25	7	556.2042626153371	1.13248101221574
exp1	Position_2	9	4	114.224402703125	629.8907663253264	exp1_Position_2	exp1_Position_2_4	2.25	8	544.190527567245	1.157482047953309
exp1	Position_2	9	4	114.224402703125	629.8907663253264	exp1_Position_2	exp1_Position_2_4	2.25	9	608.6084679407087	1.0349687845399664
exp1	Position_2	9	4	114.224402703125	629.8907663253264	exp1_Position_2	exp1_Position_2_4	2.25	10	570.2682159252254	1.1045517683347774
exp1	Position_2	9	4	114.224402703125	629.8907663253264	exp1_Position_2	exp1_Position_2_4	2.25	11	521.2992410545143	1.2083093868526393
exp1	Position_2	9	4	114.224402703125	629.8907663253264	exp1_Position_2	exp1_Position_2_4	2.25	12	566.2250436138798	1.1124389029229542
exp1	Position_2	9	4	114.224402703125	629.8907663253264	exp1_Position_2	exp1_Position_2_4	2.25	13	486.4580010727661	1.294851281994034
exp1	Position_2	9	4	114.224402703125	629.8907663253264	exp1_Position_2	exp1_Position_2_4	2.25	14	567.0366589362498	1.1108466382173416
exp1	Position_2	9	4	114.224402703125	629.8907663253264	exp1_Position_2	exp1_Position_2_4	2.25	15	481.27615194692225	1.3087928079901914
exp1	Position_2	9	4	114.224402703125	629.8907663253264	exp1_Position_2	exp1_Position_2_4	2.25	16	468.4597980935567	1.3445994061576445
exp1	Position_2	9	4	114.224402703125	629.8907663253264	exp1_Position_2	exp1_Position_2_4	2.25	17	512.6581771171907	1.2286759373806633
exp1	Position_2	9	4	114.224402703125	629.8907663253264	exp1_Position_2	exp1_Position_2_4	2.25	18	449.0966465860022	1.4025728562297382
exp1	Position_2	9	4	114.224402703125	629.8907663253264	exp1_Position_2	exp1_Position_2_4	2.25	19	478.76050886908973	1.315669848821138
exp1	Position_2	9	4	114.224402703125	629.8907663253264	exp1_Position_2	exp1_Position_2_4	2.25	20	497.98201962334576	1.264886565185127
exp1	Position_2	9	4	114.224402703125	629.8907663253264	exp1_Position_2	exp1_Position_2_4	2.25	21	425.15945146261254	1.481540076689833
exp1	Position_2	9	4	114.224402703125	629.8907663253264	exp1_Position_2	exp1_Position_2_4	2.25	22	453.4210374279043	1.3891961650003533
exp1	Position_2	9	4	114.224402703125	629.8907663253264	exp1_Position_2	exp1_Position_2_4	2.25	23	493.4458171636442	1.276514552187261
exp1	Position_2	9	4	114.224402703125	629.8907663253264	exp1_Position_2	exp1_Position_2_4	2.25	24	447.2983756993423	1.4082116111879557
exp1	Position_2	9	4	114.224402703125	629.8907663253264	exp1_Position_2	exp1_Position_2_4	2.25	25	475.2139486382961	1.3254887995822717
exp1	Position_2	9	4	114.224402703125	629.8907663253264	exp1_Position_2	exp1_Position_2_4	2.25	26	485.3392718884502	1.2978359733273341
exp1	Position_2	9	4	114.224402703125	629.8907663253264	exp1_Position_2	exp1_Position_2_4	2.25	27	467.5758871570083	1.347141252632247
exp1	Position_2	9	4	114.224402703125	629.8907663253264	exp1_Position_2	exp1_Position_2_4	2.25	28	497.4412791200919	1.2662615523977425
exp1	Position_2	9	4	114.224402703125	629.8907663253264	exp1_Position_2	exp1_Position_2_4	2.25	29	504.4968851339004	1.2485523397397087
exp1	Position_2	9	4	114.224402703125	629.8907663253264	exp1_Position_2	exp1_Position_2_4	2.25	30	488.2111413444522	1.2902015398311315
exp1	Position_2	9	4	114.224402703125	629.8907663253264	exp1_Position_2	exp1_Position_2_4	2.25	31	500.1760101077789	1.2593382201389391
exp1	Position_2	9	4	114.224402703125	629.8907663253264	exp1_Position_2	exp1_Position_2_4	2.25	32	503.2067766760813	1.2517533457837209
exp1	Position_2	9	6	73.4074471796875	488.2347819259744	exp1_Position_2	exp1_Position_2_6	2.25	0	777.7540821165665	0.627749558828802
exp1	Position_2	9	6	73.4074471796875	488.2347819259744	exp1_Position_2	exp1_Position_2_6	2.25	1	707.9846541774431	0.6896120968797264
exp1	Position_2	9	6	73.4074471796875	488.2347819259744	exp1_Position_2	exp1_Position_2_6	2.25	2	655.9591539786627	0.7443066827631403
exp1	Position_2	9	6	73.4074471796875	488.2347819259744	exp1_Position_2	exp1_Position_2_6	2.25	3	642.5059113345719	0.7598915018724801
exp1	Position_2	9	6	73.4074471796875	488.2347819259744	exp1_Position_2	exp1_Position_2_6	2.25	4	656.1740266521633	0.7440629499112844
exp1	Position_2	9	6	73.4074471796875	488.2347819259744	exp1_Position_2	exp1_Position_2_6	2.25	5	718.4127093743546	0.679602094388286
exp1	Position_2	9	6	73.4074471796875	488.2347819259744	exp1_Position_2	exp1_Position_2_6	2.25	6	596.5047718771391	0.8184926675264471
exp1	Position_2	9	6	73.4074471796875	488.2347819259744	exp1_Position_2	exp1_Position_2_6	2.25	7	556.2042626153371	0.8777976271347466
exp1	Position_2	9	6	73.4074471796875	488.2347819259744	exp1_Position_2	exp1_Position_2_6	2.25	8	544.190527567245	0.8971761859005232
exp1	Position_2	9	6	73.4074471796875	488.2347819259744	exp1_Position_2	exp1_Position_2_6	2.25	9	608.6084679407087	0.8022149011136315
exp1	Position_2	9	6	73.4074471796875	488.2347819259744	exp1_Position_2	exp1_Position_2_6	2.25	10	570.2682159252254	0.8561493842574468
exp1	Position_2	9	6	73.4074471796875	488.2347819259744	exp1_Position_2	exp1_Position_2_6	2.25	11	521.2992410545143	0.9365729766618207
exp1	Position_2	9	6	73.4074471796875	488.2347819259744	exp1_Position_2	exp1_Position_2_6	2.25	12	566.2250436138798	0.8622627830267985
exp1	Position_2	9	6	73.4074471796875	488.2347819259744	exp1_Position_2	exp1_Position_2_6	2.25	13	486.4580010727661	1.0036524856190874
exp1	Position_2	9	6	73.4074471796875	488.2347819259744	exp1_Position_2	exp1_Position_2_6	2.25	14	567.0366589362498	0.8610286023515549
exp1	Position_2	9	6	73.4074471796875	488.2347819259744	exp1_Position_2	exp1_Position_2_6	2.25	15	481.27615194692225	1.0144587051548308
exp1	Position_2	9	6	73.4074471796875	488.2347819259744	exp1_Position_2	exp1_Position_2_6	2.25	16	468.4597980935567	1.0422127659895128
exp1	Position_2	9	6	73.4074471796875	488.2347819259744	exp1_Position_2	exp1_Position_2_6	2.25	17	512.6581771171907	0.9523592984928957
exp1	Position_2	9	6	73.4074471796875	488.2347819259744	exp1_Position_2	exp1_Position_2_6	2.25	18	449.0966465860022	1.0871485806841295
exp1	Position_2	9	6	73.4074471796875	488.2347819259744	exp1_Position_2	exp1_Position_2_6	2.25	19	478.76050886908973	1.0197891699114123
exp1	Position_2	9	6	73.4074471796875	488.2347819259744	exp1_Position_2	exp1_Position_2_6	2.25	20	497.98201962334576	0.9804265268357605
exp1	Position_2	9	6	73.4074471796875	488.2347819259744	exp1_Position_2	exp1_Position_2_6	2.25	21	425.15945146261254	1.1483568817448917
exp1	Position_2	9	6	73.4074471796875	488.2347819259744	exp1_Position_2	exp1_Position_2_6	2.25	22	453.4210374279043	1.0767801703590023
exp1	Position_2	9	6	73.4074471796875	488.2347819259744	exp1_Position_2	exp1_Position_2_6	2.25	23	493.4458171636442	0.9894394986107631
exp1	Position_2	9	6	73.4074471796875	488.2347819259744	exp1_Position_2	exp1_Position_2_6	2.25	24	447.2983756993423	1.0915192373829412
exp1	Position_2	9	6	73.4074471796875	488.2347819259744	exp1_Position_2	exp1_Position_2_6	2.25	25	475.2139486382961	1.0273999391747421
exp1	Position_2	9	6	73.4074471796875	488.2347819259744	exp1_Position_2	exp1_Position_2_6	2.25	26	485.3392718884502	1.005965950429393
exp1	Position_2	9	6	73.4074471796875	488.2347819259744	exp1_Position_2	exp1_Position_2_6	2.25	27	467.5758871570083	1.0441829772159081
exp1	Position_2	9	6	73.4074471796875	488.2347819259744	exp1_Position_2	exp1_Position_2_6	2.25	28	497.4412791200919	0.9814922935016519
exp1	Position_2	9	6	73.4074471796875	488.2347819259744	exp1_Position_2	exp1_Position_2_6	2.25	29	504.4968851339004	0.9677657014599609
exp1	Position_2	9	6	73.4074471796875	488.2347819259744	exp1_Position_2	exp1_Position_2_6	2.25	30	488.2111413444522	1.0000484228636346
exp1	Position_2	9	6	73.4074471796875	488.2347819259744	exp1_Position_2	exp1_Position_2_6	2.25	31	500.1760101077789	0.9761259477853979
exp1	Position_2	9	6	73.4074471796875	488.2347819259744	exp1_Position_2	exp1_Position_2_6	2.25	32	503.2067766760813	0.9702468340172126
exp1	Position_2	9	8	7.6098781171875	776.0738733604837	exp1_Position_2	exp1_Position_2_8	2.25	0	777.7540821165665	0.9978396657829037
exp1	Position_2	9	8	7.6098781171875	776.0738733604837	exp1_Position_2	exp1_Position_2_8	2.25	1	707.9846541774431	1.0961732980810843
exp1	Position_2	9	8	7.6098781171875	776.0738733604837	exp1_Position_2	exp1_Position_2_8	2.25	2	655.9591539786627	1.1831131079630122
exp1	Position_2	9	8	7.6098781171875	776.0738733604837	exp1_Position_2	exp1_Position_2_8	2.25	3	642.5059113345719	1.207885965980411
exp1	Position_2	9	8	7.6098781171875	776.0738733604837	exp1_Position_2	exp1_Position_2_8	2.25	4	656.1740266521633	1.1827256822706869
exp1	Position_2	9	8	7.6098781171875	776.0738733604837	exp1_Position_2	exp1_Position_2_8	2.25	5	718.4127093743546	1.0802618929672676
exp1	Position_2	9	8	7.6098781171875	776.0738733604837	exp1_Position_2	exp1_Position_2_8	2.25	6	596.5047718771391	1.301035481943018
exp1	Position_2	9	8	7.6098781171875	776.0738733604837	exp1_Position_2	exp1_Position_2_8	2.25	7	556.2042626153371	1.39530371398323
exp1	Position_2	9	8	7.6098781171875	776.0738733604837	exp1_Position_2	exp1_Position_2_8	2.25	8	544.190527567245	1.4261069130141835
exp1	Position_2	9	8	7.6098781171875	776.0738733604837	exp1_Position_2	exp1_Position_2_8	2.25	9	608.6084679407087	1.2751611491480097
exp1	Position_2	9	8	7.6098781171875	776.0738733604837	exp1_Position_2	exp1_Position_2_8	2.25	10	570.2682159252254	1.36089273729091
exp1	Position_2	9	8	7.6098781171875	776.0738733604837	exp1_Position_2	exp1_Position_2_8	2.25	11	521.2992410545143	1.4887301040197116
exp1	Position_2	9	8	7.6098781171875	776.0738733604837	exp1_Position_2	exp1_Position_2_8	2.25	12	566.2250436138798	1.3706102937575189
exp1	Position_2	9	8	7.6098781171875	776.0738733604837	exp1_Position_2	exp1_Position_2_8	2.25	13	486.4580010727661	1.5953563753685611
exp1	Position_2	9	8	7.6098781171875	776.0738733604837	exp1_Position_2	exp1_Position_2_8	2.25	14	567.0366589362498	1.3686485011681324
exp1	Position_2	9	8	7.6098781171875	776.0738733604837	exp1_Position_2	exp1_Position_2_8	2.25	15	481.27615194692225	1.6125334077348452
exp1	Position_2	9	8	7.6098781171875	776.0738733604837	exp1_Position_2	exp1_Position_2_8	2.25	16	468.4597980935567	1.6566498908098257
exp1	Position_2	9	8	7.6098781171875	776.0738733604837	exp1_Position_2	exp1_Position_2_8	2.25	17	512.6581771171907	1.5138232608022513
exp1	Position_2	9	8	7.6098781171875	776.0738733604837	exp1_Position_2	exp1_Position_2_8	2.25	18	449.0966465860022	1.728077640436946
exp1	Position_2	9	8	7.6098781171875	776.0738733604837	exp1_Position_2	exp1_Position_2_8	2.25	19	478.76050886908973	1.6210064509992617
exp1	Position_2	9	8	7.6098781171875	776.0738733604837	exp1_Position_2	exp1_Position_2_8	2.25	20	497.98201962334576	1.5584375394667378
exp1	Position_2	9	8	7.6098781171875	776.0738733604837	exp1_Position_2	exp1_Position_2_8	2.25	21	425.15945146261254	1.8253713299579082
exp1	Position_2	9	8	7.6098781171875	776.0738733604837	exp1_Position_2	exp1_Position_2_8	2.25	22	453.4210374279043	1.7115965279486673
exp1	Position_2	9	8	7.6098781171875	776.0738733604837	exp1_Position_2	exp1_Position_2_8	2.25	23	493.4458171636442	1.5727641138421282
exp1	Position_2	9	8	7.6098781171875	776.0738733604837	exp1_Position_2	exp1_Position_2_8	2.25	24	447.2983756993423	1.7350250202610447
exp1	Position_2	9	8	7.6098781171875	776.0738733604837	exp1_Position_2	exp1_Position_2_8	2.25	25	475.2139486382961	1.6331041535802728
exp1	Position_2	9	8	7.6098781171875	776.0738733604837	exp1_Position_2	exp1_Position_2_8	2.25	26	485.3392718884502	1.5990337446644038
exp1	Position_2	9	8	7.6098781171875	776.0738733604837	exp1_Position_2	exp1_Position_2_8	2.25	27	467.5758871570083	1.6597816411774977
exp1	Position_2	9	8	7.6098781171875	776.0738733604837	exp1_Position_2	exp1_Position_2_8	2.25	28	497.4412791200919	1.5601316294724399
exp1	Position_2	9	8	7.6098781171875	776.0738733604837	exp1_Position_2	exp1_Position_2_8	2.25	29	504.4968851339004	1.53831251733993
exp1	Position_2	9	8	7.6098781171875	776.0738733604837	exp1_Position_2	exp1_Position_2_8	2.25	30	488.2111413444522	1.589627535380093
exp1	Position_2	9	8	7.6098781171875	776.0738733604837	exp1_Position_2	exp1_Position_2_8	2.25	31	500.1760101077789	1.5516015516083106
exp1	Position_2	9	8	7.6098781171875	776.0738733604837	exp1_Position_2	exp1_Position_2_8	2.25	32	503.2067766760813	1.5422564029976278
exp1	Position_2	9	11	26.65761374804688	1094.498720466633	exp1_Position_2	exp1_Position_2_11	2.25	0	777.7540821165665	1.407255513835534
exp1	Position_2	9	11	26.65761374804688	1094.498720466633	exp1_Position_2	exp1_Position_2_11	2.25	1	707.9846541774431	1.5459356555379762
exp1	Position_2	9	11	26.65761374804688	1094.498720466633	exp1_Position_2	exp1_Position_2_11	2.25	2	655.9591539786627	1.6685470639872115
exp1	Position_2	9	11	26.65761374804688	1094.498720466633	exp1_Position_2	exp1_Position_2_11	2.25	3	642.5059113345719	1.7034842810912207
exp1	Position_2	9	11	26.65761374804688	1094.498720466633	exp1_Position_2	exp1_Position_2_11	2.25	4	656.1740266521633	1.6680006766662598
exp1	Position_2	9	11	26.65761374804688	1094.498720466633	exp1_Position_2	exp1_Position_2_11	2.25	5	718.4127093743546	1.523495765295969
exp1	Position_2	9	11	26.65761374804688	1094.498720466633	exp1_Position_2	exp1_Position_2_11	2.25	6	596.5047718771391	1.8348532519234644
exp1	Position_2	9	11	26.65761374804688	1094.498720466633	exp1_Position_2	exp1_Position_2_11	2.25	7	556.2042626153371	1.9677999505436592
exp1	Position_2	9	11	26.65761374804688	1094.498720466633	exp1_Position_2	exp1_Position_2_11	2.25	8	544.190527567245	2.011241771075089
exp1	Position_2	9	11	26.65761374804688	1094.498720466633	exp1_Position_2	exp1_Position_2_11	2.25	9	608.6084679407087	1.7983626224754734
exp1	Position_2	9	11	26.65761374804688	1094.498720466633	exp1_Position_2	exp1_Position_2_11	2.25	10	570.2682159252254	1.9192700731021377
exp1	Position_2	9	11	26.65761374804688	1094.498720466633	exp1_Position_2	exp1_Position_2_11	2.25	11	521.2992410545143	2.099559397501937
exp1	Position_2	9	11	26.65761374804688	1094.498720466633	exp1_Position_2	exp1_Position_2_11	2.25	12	566.2250436138798	1.9329747647350501
exp1	Position_2	9	11	26.65761374804688	1094.498720466633	exp1_Position_2	exp1_Position_2_11	2.25	13	486.4580010727661	2.249934666616603
exp1	Position_2	9	11	26.65761374804688	1094.498720466633	exp1_Position_2	exp1_Position_2_11	2.25	14	567.0366589362498	1.930208044255714
exp1	Position_2	9	11	26.65761374804688	1094.498720466633	exp1_Position_2	exp1_Position_2_11	2.25	15	481.27615194692225	2.2741594738052595
exp1	Position_2	9	11	26.65761374804688	1094.498720466633	exp1_Position_2	exp1_Position_2_11	2.25	16	468.4597980935567	2.3363770486193336
exp1	Position_2	9	11	26.65761374804688	1094.498720466633	exp1_Position_2	exp1_Position_2_11	2.25	17	512.6581771171907	2.134948332671258
exp1	Position_2	9	11	26.65761374804688	1094.498720466633	exp1_Position_2	exp1_Position_2_11	2.25	18	449.0966465860022	2.4371117637749626
exp1	Position_2	9	11	26.65761374804688	1094.498720466633	exp1_Position_2	exp1_Position_2_11	2.25	19	478.76050886908973	2.286109025683879
exp1	Position_2	9	11	26.65761374804688	1094.498720466633	exp1_Position_2	exp1_Position_2_11	2.25	20	497.98201962334576	2.1978679497192872
exp1	Position_2	9	11	26.65761374804688	1094.498720466633	exp1_Position_2	exp1_Position_2_11	2.25	21	425.15945146261254	2.574325271851284
exp1	Position_2	9	11	26.65761374804688	1094.498720466633	exp1_Position_2	exp1_Position_2_11	2.25	22	453.4210374279043	2.413868413947737
exp1	Position_2	9	11	26.65761374804688	1094.498720466633	exp1_Position_2	exp1_Position_2_11	2.25	23	493.4458171636442	2.2180727496240142
exp1	Position_2	9	11	26.65761374804688	1094.498720466633	exp1_Position_2	exp1_Position_2_11	2.25	24	447.2983756993423	2.4469096690892416
exp1	Position_2	9	11	26.65761374804688	1094.498720466633	exp1_Position_2	exp1_Position_2_11	2.25	25	475.2139486382961	2.30317044270874
exp1	Position_2	9	11	26.65761374804688	1094.498720466633	exp1_Position_2	exp1_Position_2_11	2.25	26	485.3392718884502	2.2551208687645437
exp1	Position_2	9	11	26.65761374804688	1094.498720466633	exp1_Position_2	exp1_Position_2_11	2.25	27	467.5758871570083	2.3407937631717712
exp1	Position_2	9	11	26.65761374804688	1094.498720466633	exp1_Position_2	exp1_Position_2_11	2.25	28	497.4412791200919	2.2002571286457306
exp1	Position_2	9	11	26.65761374804688	1094.498720466633	exp1_Position_2	exp1_Position_2_11	2.25	29	504.4968851339004	2.169485585973713
exp1	Position_2	9	11	26.65761374804688	1094.498720466633	exp1_Position_2	exp1_Position_2_11	2.25	30	488.2111413444522	2.241855270759626
exp1	Position_2	9	11	26.65761374804688	1094.498720466633	exp1_Position_2	exp1_Position_2_11	2.25	31	500.1760101077789	2.188227140743492
exp1	Position_2	9	11	26.65761374804688	1094.498720466633	exp1_Position_2	exp1_Position_2_11	2.25	32	503.2067766760813	2.1750476567432466
exp1	Position_2	10	1	123.85725524218748	436.8237694082189	exp1_Position_2	exp1_Position_2_1	2.5	0	777.7540821165665	0.5616476717415024
exp1	Position_2	10	1	123.85725524218748	436.8237694082189	exp1_Position_2	exp1_Position_2_1	2.5	1	707.9846541774431	0.6169960984757972
exp1	Position_2	10	1	123.85725524218748	436.8237694082189	exp1_Position_2	exp1_Position_2_1	2.5	2	655.9591539786627	0.6659313567905908
exp1	Position_2	10	1	123.85725524218748	436.8237694082189	exp1_Position_2	exp1_Position_2_1	2.5	3	642.5059113345719	0.6798750979596073
exp1	Position_2	10	1	123.85725524218748	436.8237694082189	exp1_Position_2	exp1_Position_2_1	2.5	4	656.1740266521633	0.6657132889531124
exp1	Position_2	10	1	123.85725524218748	436.8237694082189	exp1_Position_2	exp1_Position_2_1	2.5	5	718.4127093743546	0.608040146991047
exp1	Position_2	10	1	123.85725524218748	436.8237694082189	exp1_Position_2	exp1_Position_2_1	2.5	6	596.5047718771391	0.7323055740754252
exp1	Position_2	10	1	123.85725524218748	436.8237694082189	exp1_Position_2	exp1_Position_2_1	2.5	7	556.2042626153371	0.7853657348007775
exp1	Position_2	10	1	123.85725524218748	436.8237694082189	exp1_Position_2	exp1_Position_2_1	2.5	8	544.190527567245	0.8027037356952912
exp1	Position_2	10	1	123.85725524218748	436.8237694082189	exp1_Position_2	exp1_Position_2_1	2.5	9	608.6084679407087	0.7177418527978398
exp1	Position_2	10	1	123.85725524218748	436.8237694082189	exp1_Position_2	exp1_Position_2_1	2.5	10	570.2682159252254	0.7659970470202323
exp1	Position_2	10	1	123.85725524218748	436.8237694082189	exp1_Position_2	exp1_Position_2_1	2.5	11	521.2992410545143	0.8379520532671149
exp1	Position_2	10	1	123.85725524218748	436.8237694082189	exp1_Position_2	exp1_Position_2_1	2.5	12	566.2250436138798	0.7714667062767674
exp1	Position_2	10	1	123.85725524218748	436.8237694082189	exp1_Position_2	exp1_Position_2_1	2.5	13	486.4580010727661	0.8979681050469088
exp1	Position_2	10	1	123.85725524218748	436.8237694082189	exp1_Position_2	exp1_Position_2_1	2.5	14	567.0366589362498	0.7703624845485161
exp1	Position_2	10	1	123.85725524218748	436.8237694082189	exp1_Position_2	exp1_Position_2_1	2.5	15	481.27615194692225	0.9076364321006168
exp1	Position_2	10	1	123.85725524218748	436.8237694082189	exp1_Position_2	exp1_Position_2_1	2.5	16	468.4597980935567	0.9324679965835195
exp1	Position_2	10	1	123.85725524218748	436.8237694082189	exp1_Position_2	exp1_Position_2_1	2.5	17	512.6581771171907	0.8520760789666747
exp1	Position_2	10	1	123.85725524218748	436.8237694082189	exp1_Position_2	exp1_Position_2_1	2.5	18	449.0966465860022	0.9726720801166503
exp1	Position_2	10	1	123.85725524218748	436.8237694082189	exp1_Position_2	exp1_Position_2_1	2.5	19	478.76050886908973	0.9124056001194997
exp1	Position_2	10	1	123.85725524218748	436.8237694082189	exp1_Position_2	exp1_Position_2_1	2.5	20	497.98201962334576	0.8771878344897179
exp1	Position_2	10	1	123.85725524218748	436.8237694082189	exp1_Position_2	exp1_Position_2_1	2.5	21	425.15945146261254	1.027435160868421
exp1	Position_2	10	1	123.85725524218748	436.8237694082189	exp1_Position_2	exp1_Position_2_1	2.5	22	453.4210374279043	0.9633954610623366
exp1	Position_2	10	1	123.85725524218748	436.8237694082189	exp1_Position_2	exp1_Position_2_1	2.5	23	493.4458171636442	0.8852517423677999
exp1	Position_2	10	1	123.85725524218748	436.8237694082189	exp1_Position_2	exp1_Position_2_1	2.5	24	447.2983756993423	0.9765825076499628
exp1	Position_2	10	1	123.85725524218748	436.8237694082189	exp1_Position_2	exp1_Position_2_1	2.5	25	475.2139486382961	0.919214957094415
exp1	Position_2	10	1	123.85725524218748	436.8237694082189	exp1_Position_2	exp1_Position_2_1	2.5	26	485.3392718884502	0.9000379625340064
exp1	Position_2	10	1	123.85725524218748	436.8237694082189	exp1_Position_2	exp1_Position_2_1	2.5	27	467.5758871570083	0.9342307450117437
exp1	Position_2	10	1	123.85725524218748	436.8237694082189	exp1_Position_2	exp1_Position_2_1	2.5	28	497.4412791200919	0.8781413761658513
exp1	Position_2	10	1	123.85725524218748	436.8237694082189	exp1_Position_2	exp1_Position_2_1	2.5	29	504.4968851339004	0.8658601911729938
exp1	Position_2	10	1	123.85725524218748	436.8237694082189	exp1_Position_2	exp1_Position_2_1	2.5	30	488.2111413444522	0.8947435492874639
exp1	Position_2	10	1	123.85725524218748	436.8237694082189	exp1_Position_2	exp1_Position_2_1	2.5	31	500.1760101077789	0.873340105444264
exp1	Position_2	10	1	123.85725524218748	436.8237694082189	exp1_Position_2	exp1_Position_2_1	2.5	32	503.2067766760813	0.8680800610310665
exp1	Position_2	10	2	110.5201569140625	572.7543130520995	exp1_Position_2	exp1_Position_2_2	2.5	0	777.7540821165665	0.7364208381824443
exp1	Position_2	10	2	110.5201569140625	572.7543130520995	exp1_Position_2	exp1_Position_2_2	2.5	1	707.9846541774431	0.8089925532602708
exp1	Position_2	10	2	110.5201569140625	572.7543130520995	exp1_Position_2	exp1_Position_2_2	2.5	2	655.9591539786627	0.8731554542353872
exp1	Position_2	10	2	110.5201569140625	572.7543130520995	exp1_Position_2	exp1_Position_2_2	2.5	3	642.5059113345719	0.8914381999418669
exp1	Position_2	10	2	110.5201569140625	572.7543130520995	exp1_Position_2	exp1_Position_2_2	2.5	4	656.1740266521633	0.8728695281864846
exp1	Position_2	10	2	110.5201569140625	572.7543130520995	exp1_Position_2	exp1_Position_2_2	2.5	5	718.4127093743546	0.7972496944700423
exp1	Position_2	10	2	110.5201569140625	572.7543130520995	exp1_Position_2	exp1_Position_2_2	2.5	6	596.5047718771391	0.9601839583775679
exp1	Position_2	10	2	110.5201569140625	572.7543130520995	exp1_Position_2	exp1_Position_2_2	2.5	7	556.2042626153371	1.0297553462804152
exp1	Position_2	10	2	110.5201569140625	572.7543130520995	exp1_Position_2	exp1_Position_2_2	2.5	8	544.190527567245	1.0524885753020112
exp1	Position_2	10	2	110.5201569140625	572.7543130520995	exp1_Position_2	exp1_Position_2_2	2.5	9	608.6084679407087	0.9410883075453658
exp1	Position_2	10	2	110.5201569140625	572.7543130520995	exp1_Position_2	exp1_Position_2_2	2.5	10	570.2682159252254	1.0043595225149284
exp1	Position_2	10	2	110.5201569140625	572.7543130520995	exp1_Position_2	exp1_Position_2_2	2.5	11	521.2992410545143	1.0987054419904756
exp1	Position_2	10	2	110.5201569140625	572.7543130520995	exp1_Position_2	exp1_Position_2_2	2.5	12	566.2250436138798	1.01153122687147
exp1	Position_2	10	2	110.5201569140625	572.7543130520995	exp1_Position_2	exp1_Position_2_2	2.5	13	486.4580010727661	1.17739725071646
exp1	Position_2	10	2	110.5201569140625	572.7543130520995	exp1_Position_2	exp1_Position_2_2	2.5	14	567.0366589362498	1.010083394125833
exp1	Position_2	10	2	110.5201569140625	572.7543130520995	exp1_Position_2	exp1_Position_2_2	2.5	15	481.27615194692225	1.1900741616535904
exp1	Position_2	10	2	110.5201569140625	572.7543130520995	exp1_Position_2	exp1_Position_2_2	2.5	16	468.4597980935567	1.222632796630532
exp1	Position_2	10	2	110.5201569140625	572.7543130520995	exp1_Position_2	exp1_Position_2_2	2.5	17	512.6581771171907	1.1172245730534232
exp1	Position_2	10	2	110.5201569140625	572.7543130520995	exp1_Position_2	exp1_Position_2_2	2.5	18	449.0966465860022	1.2753475613904788
exp1	Position_2	10	2	110.5201569140625	572.7543130520995	exp1_Position_2	exp1_Position_2_2	2.5	19	478.76050886908973	1.1963273963532173
exp1	Position_2	10	2	110.5201569140625	572.7543130520995	exp1_Position_2	exp1_Position_2_2	2.5	20	497.98201962334576	1.1501505887407513
exp1	Position_2	10	2	110.5201569140625	572.7543130520995	exp1_Position_2	exp1_Position_2_2	2.5	21	425.15945146261254	1.347151782894014
exp1	Position_2	10	2	110.5201569140625	572.7543130520995	exp1_Position_2	exp1_Position_2_2	2.5	22	453.4210374279043	1.2631842498996744
exp1	Position_2	10	2	110.5201569140625	572.7543130520995	exp1_Position_2	exp1_Position_2_2	2.5	23	493.4458171636442	1.1607238183602917
exp1	Position_2	10	2	110.5201569140625	572.7543130520995	exp1_Position_2	exp1_Position_2_2	2.5	24	447.2983756993423	1.2804748332846265
exp1	Position_2	10	2	110.5201569140625	572.7543130520995	exp1_Position_2	exp1_Position_2_2	2.5	25	475.2139486382961	1.205255684714855
exp1	Position_2	10	2	110.5201569140625	572.7543130520995	exp1_Position_2	exp1_Position_2_2	2.5	26	485.3392718884502	1.1801112051442249
exp1	Position_2	10	2	110.5201569140625	572.7543130520995	exp1_Position_2	exp1_Position_2_2	2.5	27	467.5758871570083	1.224944075997172
exp1	Position_2	10	2	110.5201569140625	572.7543130520995	exp1_Position_2	exp1_Position_2_2	2.5	28	497.4412791200919	1.1514008529111746
exp1	Position_2	10	2	110.5201569140625	572.7543130520995	exp1_Position_2	exp1_Position_2_2	2.5	29	504.4968851339004	1.1352980165577884
exp1	Position_2	10	2	110.5201569140625	572.7543130520995	exp1_Position_2	exp1_Position_2_2	2.5	30	488.2111413444522	1.1731692797399698
exp1	Position_2	10	2	110.5201569140625	572.7543130520995	exp1_Position_2	exp1_Position_2_2	2.5	31	500.1760101077789	1.145105525810167
exp1	Position_2	10	2	110.5201569140625	572.7543130520995	exp1_Position_2	exp1_Position_2_2	2.5	32	503.2067766760813	1.1382086641110292
exp1	Position_2	10	4	110.3125313125	567.7821187983512	exp1_Position_2	exp1_Position_2_4	2.5	0	777.7540821165665	0.7300278222303879
exp1	Position_2	10	4	110.3125313125	567.7821187983512	exp1_Position_2	exp1_Position_2_4	2.5	1	707.9846541774431	0.8019695277972047
exp1	Position_2	10	4	110.3125313125	567.7821187983512	exp1_Position_2	exp1_Position_2_4	2.5	2	655.9591539786627	0.8655754178511247
exp1	Position_2	10	4	110.3125313125	567.7821187983512	exp1_Position_2	exp1_Position_2_4	2.5	3	642.5059113345719	0.8836994474011777
exp1	Position_2	10	4	110.3125313125	567.7821187983512	exp1_Position_2	exp1_Position_2_4	2.5	4	656.1740266521633	0.8652919739831938
exp1	Position_2	10	4	110.3125313125	567.7821187983512	exp1_Position_2	exp1_Position_2_4	2.5	5	718.4127093743546	0.7903286111026859
exp1	Position_2	10	4	110.3125313125	567.7821187983512	exp1_Position_2	exp1_Position_2_4	2.5	6	596.5047718771391	0.951848410217406
exp1	Position_2	10	4	110.3125313125	567.7821187983512	exp1_Position_2	exp1_Position_2_4	2.5	7	556.2042626153371	1.020815835046955
exp1	Position_2	10	4	110.3125313125	567.7821187983512	exp1_Position_2	exp1_Position_2_4	2.5	8	544.190527567245	1.0433517123801663
exp1	Position_2	10	4	110.3125313125	567.7821187983512	exp1_Position_2	exp1_Position_2_4	2.5	9	608.6084679407087	0.9329185325329145
exp1	Position_2	10	4	110.3125313125	567.7821187983512	exp1_Position_2	exp1_Position_2_4	2.5	10	570.2682159252254	0.9956404774850715
exp1	Position_2	10	4	110.3125313125	567.7821187983512	exp1_Position_2	exp1_Position_2_4	2.5	11	521.2992410545143	1.0891673612449708
exp1	Position_2	10	4	110.3125313125	567.7821187983512	exp1_Position_2	exp1_Position_2_4	2.5	12	566.2250436138798	1.0027499228478725
exp1	Position_2	10	4	110.3125313125	567.7821187983512	exp1_Position_2	exp1_Position_2_4	2.5	13	486.4580010727661	1.1671760307081893
exp1	Position_2	10	4	110.3125313125	567.7821187983512	exp1_Position_2	exp1_Position_2_4	2.5	14	567.0366589362498	1.0013146590266315
exp1	Position_2	10	4	110.3125313125	567.7821187983512	exp1_Position_2	exp1_Position_2_4	2.5	15	481.27615194692225	1.1797428908569094
exp1	Position_2	10	4	110.3125313125	567.7821187983512	exp1_Position_2	exp1_Position_2_4	2.5	16	468.4597980935567	1.2120188778396705
exp1	Position_2	10	4	110.3125313125	567.7821187983512	exp1_Position_2	exp1_Position_2_4	2.5	17	512.6581771171907	1.1075257240431367
exp1	Position_2	10	4	110.3125313125	567.7821187983512	exp1_Position_2	exp1_Position_2_4	2.5	18	449.0966465860022	1.2642760152287638
exp1	Position_2	10	4	110.3125313125	567.7821187983512	exp1_Position_2	exp1_Position_2_4	2.5	19	478.76050886908973	1.1859418399807975
exp1	Position_2	10	4	110.3125313125	567.7821187983512	exp1_Position_2	exp1_Position_2_4	2.5	20	497.98201962334576	1.1401659024311752
exp1	Position_2	10	4	110.3125313125	567.7821187983512	exp1_Position_2	exp1_Position_2_4	2.5	21	425.15945146261254	1.3354568899858517
exp1	Position_2	10	4	110.3125313125	567.7821187983512	exp1_Position_2	exp1_Position_2_4	2.5	22	453.4210374279043	1.2522182958672947
exp1	Position_2	10	4	110.3125313125	567.7821187983512	exp1_Position_2	exp1_Position_2_4	2.5	23	493.4458171636442	1.1506473437387643
exp1	Position_2	10	4	110.3125313125	567.7821187983512	exp1_Position_2	exp1_Position_2_4	2.5	24	447.2983756993423	1.269358776254519
exp1	Position_2	10	4	110.3125313125	567.7821187983512	exp1_Position_2	exp1_Position_2_4	2.5	25	475.2139486382961	1.1947926200931287
exp1	Position_2	10	4	110.3125313125	567.7821187983512	exp1_Position_2	exp1_Position_2_4	2.5	26	485.3392718884502	1.1698664247570916
exp1	Position_2	10	4	110.3125313125	567.7821187983512	exp1_Position_2	exp1_Position_2_4	2.5	27	467.5758871570083	1.2143100925298453
exp1	Position_2	10	4	110.3125313125	567.7821187983512	exp1_Position_2	exp1_Position_2_4	2.5	28	497.4412791200919	1.141405312809349
exp1	Position_2	10	4	110.3125313125	567.7821187983512	exp1_Position_2	exp1_Position_2_4	2.5	29	504.4968851339004	1.1254422683851737
exp1	Position_2	10	4	110.3125313125	567.7821187983512	exp1_Position_2	exp1_Position_2_4	2.5	30	488.2111413444522	1.1629847635897326
exp1	Position_2	10	4	110.3125313125	567.7821187983512	exp1_Position_2	exp1_Position_2_4	2.5	31	500.1760101077789	1.135164636696599
exp1	Position_2	10	4	110.3125313125	567.7821187983512	exp1_Position_2	exp1_Position_2_4	2.5	32	503.2067766760813	1.128327648027359
exp1	Position_2	10	6	97.413955890625	473.10080232652285	exp1_Position_2	exp1_Position_2_6	2.5	0	777.7540821165665	0.608290992236305
exp1	Position_2	10	6	97.413955890625	473.10080232652285	exp1_Position_2	exp1_Position_2_6	2.5	1	707.9846541774431	0.668235956153859
exp1	Position_2	10	6	97.413955890625	473.10080232652285	exp1_Position_2	exp1_Position_2_6	2.5	2	655.9591539786627	0.7212351553552862
exp1	Position_2	10	6	97.413955890625	473.10080232652285	exp1_Position_2	exp1_Position_2_6	2.5	3	642.5059113345719	0.7363368865258039
exp1	Position_2	10	6	97.413955890625	473.10080232652285	exp1_Position_2	exp1_Position_2_6	2.5	4	656.1740266521633	0.7209989775735405
exp1	Position_2	10	6	97.413955890625	473.10080232652285	exp1_Position_2	exp1_Position_2_6	2.5	5	718.4127093743546	0.6585362371143643
exp1	Position_2	10	6	97.413955890625	473.10080232652285	exp1_Position_2	exp1_Position_2_6	2.5	6	596.5047718771391	0.7931215719158848
exp1	Position_2	10	6	97.413955890625	473.10080232652285	exp1_Position_2	exp1_Position_2_6	2.5	7	556.2042626153371	0.8505882355197133
exp1	Position_2	10	6	97.413955890625	473.10080232652285	exp1_Position_2	exp1_Position_2_6	2.5	8	544.190527567245	0.8693661105081664
exp1	Position_2	10	6	97.413955890625	473.10080232652285	exp1_Position_2	exp1_Position_2_6	2.5	9	608.6084679407087	0.7773483729651505
exp1	Position_2	10	6	97.413955890625	473.10080232652285	exp1_Position_2	exp1_Position_2_6	2.5	10	570.2682159252254	0.8296110305901332
exp1	Position_2	10	6	97.413955890625	473.10080232652285	exp1_Position_2	exp1_Position_2_6	2.5	11	521.2992410545143	0.9075417055461412
exp1	Position_2	10	6	97.413955890625	473.10080232652285	exp1_Position_2	exp1_Position_2_6	2.5	12	566.2250436138798	0.8355349302584711
exp1	Position_2	10	6	97.413955890625	473.10080232652285	exp1_Position_2	exp1_Position_2_6	2.5	13	486.4580010727661	0.9725419281483969
exp1	Position_2	10	6	97.413955890625	473.10080232652285	exp1_Position_2	exp1_Position_2_6	2.5	14	567.0366589362498	0.8343390059014019
exp1	Position_2	10	6	97.413955890625	473.10080232652285	exp1_Position_2	exp1_Position_2_6	2.5	15	481.27615194692225	0.9830131836216538
exp1	Position_2	10	6	97.413955890625	473.10080232652285	exp1_Position_2	exp1_Position_2_6	2.5	16	468.4597980935567	1.009906942392609
exp1	Position_2	10	6	97.413955890625	473.10080232652285	exp1_Position_2	exp1_Position_2_6	2.5	17	512.6581771171907	0.922838693389991
exp1	Position_2	10	6	97.413955890625	473.10080232652285	exp1_Position_2	exp1_Position_2_6	2.5	18	449.0966465860022	1.053449866355045
exp1	Position_2	10	6	97.413955890625	473.10080232652285	exp1_Position_2	exp1_Position_2_6	2.5	19	478.76050886908973	0.9881784181491159
exp1	Position_2	10	6	97.413955890625	473.10080232652285	exp1_Position_2	exp1_Position_2_6	2.5	20	497.98201962334576	0.9500359123093599
exp1	Position_2	10	6	97.413955890625	473.10080232652285	exp1_Position_2	exp1_Position_2_6	2.5	21	425.15945146261254	1.1127608728889475
exp1	Position_2	10	6	97.413955890625	473.10080232652285	exp1_Position_2	exp1_Position_2_6	2.5	22	453.4210374279043	1.04340284917139
exp1	Position_2	10	6	97.413955890625	473.10080232652285	exp1_Position_2	exp1_Position_2_6	2.5	23	493.4458171636442	0.958769505932656
exp1	Position_2	10	6	97.413955890625	473.10080232652285	exp1_Position_2	exp1_Position_2_6	2.5	24	447.2983756993423	1.057685044321565
exp1	Position_2	10	6	97.413955890625	473.10080232652285	exp1_Position_2	exp1_Position_2_6	2.5	25	475.2139486382961	0.9955532738089268
exp1	Position_2	10	6	97.413955890625	473.10080232652285	exp1_Position_2	exp1_Position_2_6	2.5	26	485.3392718884502	0.9747836817030949
exp1	Position_2	10	6	97.413955890625	473.10080232652285	exp1_Position_2	exp1_Position_2_6	2.5	27	467.5758871570083	1.0118160823114886
exp1	Position_2	10	6	97.413955890625	473.10080232652285	exp1_Position_2	exp1_Position_2_6	2.5	28	497.4412791200919	0.9510686430434078
exp1	Position_2	10	6	97.413955890625	473.10080232652285	exp1_Position_2	exp1_Position_2_6	2.5	29	504.4968851339004	0.9377675388440811
exp1	Position_2	10	6	97.413955890625	473.10080232652285	exp1_Position_2	exp1_Position_2_6	2.5	30	488.2111413444522	0.9690495817520305
exp1	Position_2	10	6	97.413955890625	473.10080232652285	exp1_Position_2	exp1_Position_2_6	2.5	31	500.1760101077789	0.9458686397705843
exp1	Position_2	10	6	97.413955890625	473.10080232652285	exp1_Position_2	exp1_Position_2_6	2.5	32	503.2067766760813	0.940171762891544
exp1	Position_2	10	8	31.52405390234375	623.4812068682728	exp1_Position_2	exp1_Position_2_8	2.5	0	777.7540821165665	0.8016431172839902
exp1	Position_2	10	8	31.52405390234375	623.4812068682728	exp1_Position_2	exp1_Position_2_8	2.5	1	707.9846541774431	0.8806422613674462
exp1	Position_2	10	8	31.52405390234375	623.4812068682728	exp1_Position_2	exp1_Position_2_8	2.5	2	655.9591539786627	0.9504878513953228
exp1	Position_2	10	8	31.52405390234375	623.4812068682728	exp1_Position_2	exp1_Position_2_8	2.5	3	642.5059113345719	0.9703898374619119
exp1	Position_2	10	8	31.52405390234375	623.4812068682728	exp1_Position_2	exp1_Position_2_8	2.5	4	656.1740266521633	0.9501766018525739
exp1	Position_2	10	8	31.52405390234375	623.4812068682728	exp1_Position_2	exp1_Position_2_8	2.5	5	718.4127093743546	0.8678593776705942
exp1	Position_2	10	8	31.52405390234375	623.4812068682728	exp1_Position_2	exp1_Position_2_8	2.5	6	596.5047718771391	1.0452241729873202
exp1	Position_2	10	8	31.52405390234375	623.4812068682728	exp1_Position_2	exp1_Position_2_8	2.5	7	556.2042626153371	1.1209572611626377
exp1	Position_2	10	8	31.52405390234375	623.4812068682728	exp1_Position_2	exp1_Position_2_8	2.5	8	544.190527567245	1.1457038946552225
exp1	Position_2	10	8	31.52405390234375	623.4812068682728	exp1_Position_2	exp1_Position_2_8	2.5	9	608.6084679407087	1.0244372855637183
exp1	Position_2	10	8	31.52405390234375	623.4812068682728	exp1_Position_2	exp1_Position_2_8	2.5	10	570.2682159252254	1.0933122160012243
exp1	Position_2	10	8	31.52405390234375	623.4812068682728	exp1_Position_2	exp1_Position_2_8	2.5	11	521.2992410545143	1.1960140314170782
exp1	Position_2	10	8	31.52405390234375	623.4812068682728	exp1_Position_2	exp1_Position_2_8	2.5	12	566.2250436138798	1.101119093724574
exp1	Position_2	10	8	31.52405390234375	623.4812068682728	exp1_Position_2	exp1_Position_2_8	2.5	13	486.4580010727661	1.2816753049458227
exp1	Position_2	10	8	31.52405390234375	623.4812068682728	exp1_Position_2	exp1_Position_2_8	2.5	14	567.0366589362498	1.0995430313763346
exp1	Position_2	10	8	31.52405390234375	623.4812068682728	exp1_Position_2	exp1_Position_2_8	2.5	15	481.27615194692225	1.295474966598872
exp1	Position_2	10	8	31.52405390234375	623.4812068682728	exp1_Position_2	exp1_Position_2_8	2.5	16	468.4597980935567	1.330917208703054
exp1	Position_2	10	8	31.52405390234375	623.4812068682728	exp1_Position_2	exp1_Position_2_8	2.5	17	512.6581771171907	1.216173338684011
exp1	Position_2	10	8	31.52405390234375	623.4812068682728	exp1_Position_2	exp1_Position_2_8	2.5	18	449.0966465860022	1.3883007401812695
exp1	Position_2	10	8	31.52405390234375	623.4812068682728	exp1_Position_2	exp1_Position_2_8	2.5	19	478.76050886908973	1.302282028943943
exp1	Position_2	10	8	31.52405390234375	623.4812068682728	exp1_Position_2	exp1_Position_2_8	2.5	20	497.98201962334576	1.2520154991536636
exp1	Position_2	10	8	31.52405390234375	623.4812068682728	exp1_Position_2	exp1_Position_2_8	2.5	21	425.15945146261254	1.4664644164051948
exp1	Position_2	10	8	31.52405390234375	623.4812068682728	exp1_Position_2	exp1_Position_2_8	2.5	22	453.4210374279043	1.375060165723803
exp1	Position_2	10	8	31.52405390234375	623.4812068682728	exp1_Position_2	exp1_Position_2_8	2.5	23	493.4458171636442	1.263525163617922
exp1	Position_2	10	8	31.52405390234375	623.4812068682728	exp1_Position_2	exp1_Position_2_8	2.5	24	447.2983756993423	1.393882117039822
exp1	Position_2	10	8	31.52405390234375	623.4812068682728	exp1_Position_2	exp1_Position_2_8	2.5	25	475.2139486382961	1.3120010653197993
exp1	Position_2	10	8	31.52405390234375	623.4812068682728	exp1_Position_2	exp1_Position_2_8	2.5	26	485.3392718884502	1.2846296250503566
exp1	Position_2	10	8	31.52405390234375	623.4812068682728	exp1_Position_2	exp1_Position_2_8	2.5	27	467.5758871570083	1.3334331901912484
exp1	Position_2	10	8	31.52405390234375	623.4812068682728	exp1_Position_2	exp1_Position_2_8	2.5	28	497.4412791200919	1.253376494952588
exp1	Position_2	10	8	31.52405390234375	623.4812068682728	exp1_Position_2	exp1_Position_2_8	2.5	29	504.4968851339004	1.2358474853671146
exp1	Position_2	10	8	31.52405390234375	623.4812068682728	exp1_Position_2	exp1_Position_2_8	2.5	30	488.2111413444522	1.2770728770165085
exp1	Position_2	10	8	31.52405390234375	623.4812068682728	exp1_Position_2	exp1_Position_2_8	2.5	31	500.1760101077789	1.246523612225872
exp1	Position_2	10	8	31.52405390234375	623.4812068682728	exp1_Position_2	exp1_Position_2_8	2.5	32	503.2067766760813	1.2390159190356318
exp1	Position_2	10	11	57.3811465390625	755.2498697246123	exp1_Position_2	exp1_Position_2_11	2.5	0	777.7540821165665	0.9710651311135371
exp1	Position_2	10	11	57.3811465390625	755.2498697246123	exp1_Position_2	exp1_Position_2_11	2.5	1	707.9846541774431	1.0667602260420224
exp1	Position_2	10	11	57.3811465390625	755.2498697246123	exp1_Position_2	exp1_Position_2_11	2.5	2	655.9591539786627	1.1513672233152177
exp1	Position_2	10	11	57.3811465390625	755.2498697246123	exp1_Position_2	exp1_Position_2_11	2.5	3	642.5059113345719	1.1754753635742523
exp1	Position_2	10	11	57.3811465390625	755.2498697246123	exp1_Position_2	exp1_Position_2_11	2.5	4	656.1740266521633	1.1509901932234952
exp1	Position_2	10	11	57.3811465390625	755.2498697246123	exp1_Position_2	exp1_Position_2_11	2.5	5	718.4127093743546	1.0512757637352186
exp1	Position_2	10	11	57.3811465390625	755.2498697246123	exp1_Position_2	exp1_Position_2_11	2.5	6	596.5047718771391	1.2661254449782835
exp1	Position_2	10	11	57.3811465390625	755.2498697246123	exp1_Position_2	exp1_Position_2_11	2.5	7	556.2042626153371	1.3578642245087076
exp1	Position_2	10	11	57.3811465390625	755.2498697246123	exp1_Position_2	exp1_Position_2_11	2.5	8	544.190527567245	1.3878408966449474
exp1	Position_2	10	11	57.3811465390625	755.2498697246123	exp1_Position_2	exp1_Position_2_11	2.5	9	608.6084679407087	1.2409453852656378
exp1	Position_2	10	11	57.3811465390625	755.2498697246123	exp1_Position_2	exp1_Position_2_11	2.5	10	570.2682159252254	1.3243765804118426
exp1	Position_2	10	11	57.3811465390625	755.2498697246123	exp1_Position_2	exp1_Position_2_11	2.5	11	521.2992410545143	1.4487837507625163
exp1	Position_2	10	11	57.3811465390625	755.2498697246123	exp1_Position_2	exp1_Position_2_11	2.5	12	566.2250436138798	1.3338333905266688
exp1	Position_2	10	11	57.3811465390625	755.2498697246123	exp1_Position_2	exp1_Position_2_11	2.5	13	486.4580010727661	1.5525489724890749
exp1	Position_2	10	11	57.3811465390625	755.2498697246123	exp1_Position_2	exp1_Position_2_11	2.5	14	567.0366589362498	1.3319242377405494
exp1	Position_2	10	11	57.3811465390625	755.2498697246123	exp1_Position_2	exp1_Position_2_11	2.5	15	481.27615194692225	1.569265102102764
exp1	Position_2	10	11	57.3811465390625	755.2498697246123	exp1_Position_2	exp1_Position_2_11	2.5	16	468.4597980935567	1.6121978295644066
exp1	Position_2	10	11	57.3811465390625	755.2498697246123	exp1_Position_2	exp1_Position_2_11	2.5	17	512.6581771171907	1.4732035953694864
exp1	Position_2	10	11	57.3811465390625	755.2498697246123	exp1_Position_2	exp1_Position_2_11	2.5	18	449.0966465860022	1.6817089939681427
exp1	Position_2	10	11	57.3811465390625	755.2498697246123	exp1_Position_2	exp1_Position_2_11	2.5	19	478.76050886908973	1.5775107924181873
exp1	Position_2	10	11	57.3811465390625	755.2498697246123	exp1_Position_2	exp1_Position_2_11	2.5	20	497.98201962334576	1.516620761319563
exp1	Position_2	10	11	57.3811465390625	755.2498697246123	exp1_Position_2	exp1_Position_2_11	2.5	21	425.15945146261254	1.776392050385894
exp1	Position_2	10	11	57.3811465390625	755.2498697246123	exp1_Position_2	exp1_Position_2_11	2.5	22	453.4210374279043	1.665670110961051
exp1	Position_2	10	11	57.3811465390625	755.2498697246123	exp1_Position_2	exp1_Position_2_11	2.5	23	493.4458171636442	1.5305629178616473
exp1	Position_2	10	11	57.3811465390625	755.2498697246123	exp1_Position_2	exp1_Position_2_11	2.5	24	447.2983756993423	1.6884699582103195
exp1	Position_2	10	11	57.3811465390625	755.2498697246123	exp1_Position_2	exp1_Position_2_11	2.5	25	475.2139486382961	1.5892838833724185
exp1	Position_2	10	11	57.3811465390625	755.2498697246123	exp1_Position_2	exp1_Position_2_11	2.5	26	485.3392718884502	1.556127668766516
exp1	Position_2	10	11	57.3811465390625	755.2498697246123	exp1_Position_2	exp1_Position_2_11	2.5	27	467.5758871570083	1.6152455472345717
exp1	Position_2	10	11	57.3811465390625	755.2498697246123	exp1_Position_2	exp1_Position_2_11	2.5	28	497.4412791200919	1.5182693946520678
exp1	Position_2	10	11	57.3811465390625	755.2498697246123	exp1_Position_2	exp1_Position_2_11	2.5	29	504.4968851339004	1.4970357438860273
exp1	Position_2	10	11	57.3811465390625	755.2498697246123	exp1_Position_2	exp1_Position_2_11	2.5	30	488.2111413444522	1.5469738516101452
exp1	Position_2	10	11	57.3811465390625	755.2498697246123	exp1_Position_2	exp1_Position_2_11	2.5	31	500.1760101077789	1.5099682001179335
exp1	Position_2	10	11	57.3811465390625	755.2498697246123	exp1_Position_2	exp1_Position_2_11	2.5	32	503.2067766760813	1.5008738052245536
exp1	Position_2	11	1	152.29301999999998	455.43283191383546	exp1_Position_2	exp1_Position_2_1	2.75	0	777.7540821165665	0.5855743381949581
exp1	Position_2	11	1	152.29301999999998	455.43283191383546	exp1_Position_2	exp1_Position_2_1	2.75	1	707.9846541774431	0.643280654780534
exp1	Position_2	11	1	152.29301999999998	455.43283191383546	exp1_Position_2	exp1_Position_2_1	2.75	2	655.9591539786627	0.6943005965408785
exp1	Position_2	11	1	152.29301999999998	455.43283191383546	exp1_Position_2	exp1_Position_2_1	2.75	3	642.5059113345719	0.7088383528920997
exp1	Position_2	11	1	152.29301999999998	455.43283191383546	exp1_Position_2	exp1_Position_2_1	2.75	4	656.1740266521633	0.6940732388288505
exp1	Position_2	11	1	152.29301999999998	455.43283191383546	exp1_Position_2	exp1_Position_2_1	2.75	5	718.4127093743546	0.6339431721780913
exp1	Position_2	11	1	152.29301999999998	455.43283191383546	exp1_Position_2	exp1_Position_2_1	2.75	6	596.5047718771391	0.7635024116917544
exp1	Position_2	11	1	152.29301999999998	455.43283191383546	exp1_Position_2	exp1_Position_2_1	2.75	7	556.2042626153371	0.8188229801985647
exp1	Position_2	11	1	152.29301999999998	455.43283191383546	exp1_Position_2	exp1_Position_2_1	2.75	8	544.190527567245	0.8368995946140539
exp1	Position_2	11	1	152.29301999999998	455.43283191383546	exp1_Position_2	exp1_Position_2_1	2.75	9	608.6084679407087	0.7483182635543024
exp1	Position_2	11	1	152.29301999999998	455.43283191383546	exp1_Position_2	exp1_Position_2_1	2.75	10	570.2682159252254	0.7986291699159903
exp1	Position_2	11	1	152.29301999999998	455.43283191383546	exp1_Position_2	exp1_Position_2_1	2.75	11	521.2992410545143	0.8736495203648477
exp1	Position_2	11	1	152.29301999999998	455.43283191383546	exp1_Position_2	exp1_Position_2_1	2.75	12	566.2250436138798	0.8043318412888926
exp1	Position_2	11	1	152.29301999999998	455.43283191383546	exp1_Position_2	exp1_Position_2_1	2.75	13	486.4580010727661	0.9362223067756886
exp1	Position_2	11	1	152.29301999999998	455.43283191383546	exp1_Position_2	exp1_Position_2_1	2.75	14	567.0366589362498	0.8031805787798958
exp1	Position_2	11	1	152.29301999999998	455.43283191383546	exp1_Position_2	exp1_Position_2_1	2.75	15	481.27615194692225	0.9463025127496096
exp1	Position_2	11	1	152.29301999999998	455.43283191383546	exp1_Position_2	exp1_Position_2_1	2.75	16	468.4597980935567	0.9721919229083568
exp1	Position_2	11	1	152.29301999999998	455.43283191383546	exp1_Position_2	exp1_Position_2_1	2.75	17	512.6581771171907	0.8883752415202891
exp1	Position_2	11	1	152.29301999999998	455.43283191383546	exp1_Position_2	exp1_Position_2_1	2.75	18	449.0966465860022	1.014108734447252
exp1	Position_2	11	1	152.29301999999998	455.43283191383546	exp1_Position_2	exp1_Position_2_1	2.75	19	478.76050886908973	0.9512748513649172
exp1	Position_2	11	1	152.29301999999998	455.43283191383546	exp1_Position_2	exp1_Position_2_1	2.75	20	497.98201962334576	0.9145567790947696
exp1	Position_2	11	1	152.29301999999998	455.43283191383546	exp1_Position_2	exp1_Position_2_1	2.75	21	425.15945146261254	1.0712047688157418
exp1	Position_2	11	1	152.29301999999998	455.43283191383546	exp1_Position_2	exp1_Position_2_1	2.75	22	453.4210374279043	1.0044369235652217
exp1	Position_2	11	1	152.29301999999998	455.43283191383546	exp1_Position_2	exp1_Position_2_1	2.75	23	493.4458171636442	0.9229642162774635
exp1	Position_2	11	1	152.29301999999998	455.43283191383546	exp1_Position_2	exp1_Position_2_1	2.75	24	447.2983756993423	1.0181857495050706
exp1	Position_2	11	1	152.29301999999998	455.43283191383546	exp1_Position_2	exp1_Position_2_1	2.75	25	475.2139486382961	0.9583742927135399
exp1	Position_2	11	1	152.29301999999998	455.43283191383546	exp1_Position_2	exp1_Position_2_1	2.75	26	485.3392718884502	0.9383803419446173
exp1	Position_2	11	1	152.29301999999998	455.43283191383546	exp1_Position_2	exp1_Position_2_1	2.75	27	467.5758871570083	0.9740297659124254
exp1	Position_2	11	1	152.29301999999998	455.43283191383546	exp1_Position_2	exp1_Position_2_1	2.75	28	497.4412791200919	0.9155509424538232
exp1	Position_2	11	1	152.29301999999998	455.43283191383546	exp1_Position_2	exp1_Position_2_1	2.75	29	504.4968851339004	0.9027465685798186
exp1	Position_2	11	1	152.29301999999998	455.43283191383546	exp1_Position_2	exp1_Position_2_1	2.75	30	488.2111413444522	0.9328603822101422
exp1	Position_2	11	1	152.29301999999998	455.43283191383546	exp1_Position_2	exp1_Position_2_1	2.75	31	500.1760101077789	0.9105451335334893
exp1	Position_2	11	1	152.29301999999998	455.43283191383546	exp1_Position_2	exp1_Position_2_1	2.75	32	503.2067766760813	0.9050610067737654
exp1	Position_2	11	2	123.877688171875	521.2992410545143	exp1_Position_2	exp1_Position_2_2	2.75	0	777.7540821165665	0.6702623014666276
exp1	Position_2	11	2	123.877688171875	521.2992410545143	exp1_Position_2	exp1_Position_2_2	2.75	1	707.9846541774431	0.7363143226037501
exp1	Position_2	11	2	123.877688171875	521.2992410545143	exp1_Position_2	exp1_Position_2_2	2.75	2	655.9591539786627	0.7947129602393982
exp1	Position_2	11	2	123.877688171875	521.2992410545143	exp1_Position_2	exp1_Position_2_2	2.75	3	642.5059113345719	0.8113532215940318
exp1	Position_2	11	2	123.877688171875	521.2992410545143	exp1_Position_2	exp1_Position_2_2	2.75	4	656.1740266521633	0.7944527211999113
exp1	Position_2	11	2	123.877688171875	521.2992410545143	exp1_Position_2	exp1_Position_2_2	2.75	5	718.4127093743546	0.7256264181468882
exp1	Position_2	11	2	123.877688171875	521.2992410545143	exp1_Position_2	exp1_Position_2_2	2.75	6	596.5047718771391	0.8739230021815907
exp1	Position_2	11	2	123.877688171875	521.2992410545143	exp1_Position_2	exp1_Position_2_2	2.75	7	556.2042626153371	0.9372442393794406
exp1	Position_2	11	2	123.877688171875	521.2992410545143	exp1_Position_2	exp1_Position_2_2	2.75	8	544.190527567245	0.9579351617620685
exp1	Position_2	11	2	123.877688171875	521.2992410545143	exp1_Position_2	exp1_Position_2_2	2.75	9	608.6084679407087	0.8565428654293713
exp1	Position_2	11	2	123.877688171875	521.2992410545143	exp1_Position_2	exp1_Position_2_2	2.75	10	570.2682159252254	0.9141299243001612
exp1	Position_2	11	2	123.877688171875	521.2992410545143	exp1_Position_2	exp1_Position_2_2	2.75	11	521.2992410545143	1.0
exp1	Position_2	11	2	123.877688171875	521.2992410545143	exp1_Position_2	exp1_Position_2_2	2.75	12	566.2250436138798	0.9206573374560921
exp1	Position_2	11	2	123.877688171875	521.2992410545143	exp1_Position_2	exp1_Position_2_2	2.75	13	486.4580010727661	1.0716222981324477
exp1	Position_2	11	2	123.877688171875	521.2992410545143	exp1_Position_2	exp1_Position_2_2	2.75	14	567.0366589362498	0.919339575032877
exp1	Position_2	11	2	123.877688171875	521.2992410545143	exp1_Position_2	exp1_Position_2_2	2.75	15	481.27615194692225	1.083160341408327
exp1	Position_2	11	2	123.877688171875	521.2992410545143	exp1_Position_2	exp1_Position_2_2	2.75	16	468.4597980935567	1.1127939754403535
exp1	Position_2	11	2	123.877688171875	521.2992410545143	exp1_Position_2	exp1_Position_2_2	2.75	17	512.6581771171907	1.0168554103358196
exp1	Position_2	11	2	123.877688171875	521.2992410545143	exp1_Position_2	exp1_Position_2_2	2.75	18	449.0966465860022	1.1607729539229263
exp1	Position_2	11	2	123.877688171875	521.2992410545143	exp1_Position_2	exp1_Position_2_2	2.75	19	478.76050886908973	1.088851798336308
exp1	Position_2	11	2	123.877688171875	521.2992410545143	exp1_Position_2	exp1_Position_2_2	2.75	20	497.98201962334576	1.046823420349202
exp1	Position_2	11	2	123.877688171875	521.2992410545143	exp1_Position_2	exp1_Position_2_2	2.75	21	425.15945146261254	1.2261264315333138
exp1	Position_2	11	2	123.877688171875	521.2992410545143	exp1_Position_2	exp1_Position_2_2	2.75	22	453.4210374279043	1.1497023693731963
exp1	Position_2	11	2	123.877688171875	521.2992410545143	exp1_Position_2	exp1_Position_2_2	2.75	23	493.4458171636442	1.056446772719593
exp1	Position_2	11	2	123.877688171875	521.2992410545143	exp1_Position_2	exp1_Position_2_2	2.75	24	447.2983756993423	1.165439602233013
exp1	Position_2	11	2	123.877688171875	521.2992410545143	exp1_Position_2	exp1_Position_2_2	2.75	25	475.2139486382961	1.0969779875954262
exp1	Position_2	11	2	123.877688171875	521.2992410545143	exp1_Position_2	exp1_Position_2_2	2.75	26	485.3392718884502	1.0740924364643814
exp1	Position_2	11	2	123.877688171875	521.2992410545143	exp1_Position_2	exp1_Position_2_2	2.75	27	467.5758871570083	1.1148976142122276
exp1	Position_2	11	2	123.877688171875	521.2992410545143	exp1_Position_2	exp1_Position_2_2	2.75	28	497.4412791200919	1.0479613633525227
exp1	Position_2	11	2	123.877688171875	521.2992410545143	exp1_Position_2	exp1_Position_2_2	2.75	29	504.4968851339004	1.0333051727686173
exp1	Position_2	11	2	123.877688171875	521.2992410545143	exp1_Position_2	exp1_Position_2_2	2.75	30	488.2111413444522	1.0677741593912482
exp1	Position_2	11	2	123.877688171875	521.2992410545143	exp1_Position_2	exp1_Position_2_2	2.75	31	500.1760101077789	1.0422315955181132
exp1	Position_2	11	2	123.877688171875	521.2992410545143	exp1_Position_2	exp1_Position_2_2	2.75	32	503.2067766760813	1.0359543337193156
exp1	Position_2	11	4	123.5523730546875	512.0224293781497	exp1_Position_2	exp1_Position_2_4	2.75	0	777.7540821165665	0.6583346087811468
exp1	Position_2	11	4	123.5523730546875	512.0224293781497	exp1_Position_2	exp1_Position_2_4	2.75	1	707.9846541774431	0.7232111972441437
exp1	Position_2	11	4	123.5523730546875	512.0224293781497	exp1_Position_2	exp1_Position_2_4	2.75	2	655.9591539786627	0.7805705984473615
exp1	Position_2	11	4	123.5523730546875	512.0224293781497	exp1_Position_2	exp1_Position_2_4	2.75	3	642.5059113345719	0.7969147370404883
exp1	Position_2	11	4	123.5523730546875	512.0224293781497	exp1_Position_2	exp1_Position_2_4	2.75	4	656.1740266521633	0.7803149905071934
exp1	Position_2	11	4	123.5523730546875	512.0224293781497	exp1_Position_2	exp1_Position_2_4	2.75	5	718.4127093743546	0.7127134900272792
exp1	Position_2	11	4	123.5523730546875	512.0224293781497	exp1_Position_2	exp1_Position_2_4	2.75	6	596.5047718771391	0.8583710533729141
exp1	Position_2	11	4	123.5523730546875	512.0224293781497	exp1_Position_2	exp1_Position_2_4	2.75	7	556.2042626153371	0.9205654537247893
exp1	Position_2	11	4	123.5523730546875	512.0224293781497	exp1_Position_2	exp1_Position_2_4	2.75	8	544.190527567245	0.9408881695664569
exp1	Position_2	11	4	123.5523730546875	512.0224293781497	exp1_Position_2	exp1_Position_2_4	2.75	9	608.6084679407087	0.8413002058788829
exp1	Position_2	11	4	123.5523730546875	512.0224293781497	exp1_Position_2	exp1_Position_2_4	2.75	10	570.2682159252254	0.8978624708154646
exp1	Position_2	11	4	123.5523730546875	512.0224293781497	exp1_Position_2	exp1_Position_2_4	2.75	11	521.2992410545143	0.9822044404714673
exp1	Position_2	11	4	123.5523730546875	512.0224293781497	exp1_Position_2	exp1_Position_2_4	2.75	12	566.2250436138798	0.9042737250020118
exp1	Position_2	11	4	123.5523730546875	512.0224293781497	exp1_Position_2	exp1_Position_2_4	2.75	13	486.4580010727661	1.0525521797339286
exp1	Position_2	11	4	123.5523730546875	512.0224293781497	exp1_Position_2	exp1_Position_2_4	2.75	14	567.0366589362498	0.9029794128984434
exp1	Position_2	11	4	123.5523730546875	512.0224293781497	exp1_Position_2	exp1_Position_2_4	2.75	15	481.27615194692225	1.0638848970738495
exp1	Position_2	11	4	123.5523730546875	512.0224293781497	exp1_Position_2	exp1_Position_2_4	2.75	16	468.4597980935567	1.092991184007412
exp1	Position_2	11	4	123.5523730546875	512.0224293781497	exp1_Position_2	exp1_Position_2_4	2.75	17	512.6581771171907	0.998759899349278
exp1	Position_2	11	4	123.5523730546875	512.0224293781497	exp1_Position_2	exp1_Position_2_4	2.75	18	449.0966465860022	1.1401163497222802
exp1	Position_2	11	4	123.5523730546875	512.0224293781497	exp1_Position_2	exp1_Position_2_4	2.75	19	478.76050886908973	1.0694750713412642
exp1	Position_2	11	4	123.5523730546875	512.0224293781497	exp1_Position_2	exp1_Position_2_4	2.75	20	497.98201962334576	1.0281946118565155
exp1	Position_2	11	4	123.5523730546875	512.0224293781497	exp1_Position_2	exp1_Position_2_4	2.75	21	425.15945146261254	1.2043068256314553
exp1	Position_2	11	4	123.5523730546875	512.0224293781497	exp1_Position_2	exp1_Position_2_4	2.75	22	453.4210374279043	1.1292427724189202
exp1	Position_2	11	4	123.5523730546875	512.0224293781497	exp1_Position_2	exp1_Position_2_4	2.75	23	493.4458171636442	1.0376467112869352
exp1	Position_2	11	4	123.5523730546875	512.0224293781497	exp1_Position_2	exp1_Position_2_4	2.75	24	447.2983756993423	1.1446999524145658
exp1	Position_2	11	4	123.5523730546875	512.0224293781497	exp1_Position_2	exp1_Position_2_4	2.75	25	475.2139486382961	1.0774566505156817
exp1	Position_2	11	4	123.5523730546875	512.0224293781497	exp1_Position_2	exp1_Position_2_4	2.75	26	485.3392718884502	1.0549783605721326
exp1	Position_2	11	4	123.5523730546875	512.0224293781497	exp1_Position_2	exp1_Position_2_4	2.75	27	467.5758871570083	1.0950573873502947
exp1	Position_2	11	4	123.5523730546875	512.0224293781497	exp1_Position_2	exp1_Position_2_4	2.75	28	497.4412791200919	1.0293123045273804
exp1	Position_2	11	4	123.5523730546875	512.0224293781497	exp1_Position_2	exp1_Position_2_4	2.75	29	504.4968851339004	1.0149169290554727
exp1	Position_2	11	4	123.5523730546875	512.0224293781497	exp1_Position_2	exp1_Position_2_4	2.75	30	488.2111413444522	1.0487725207747722
exp1	Position_2	11	4	123.5523730546875	512.0224293781497	exp1_Position_2	exp1_Position_2_4	2.75	31	500.1760101077789	1.0236845011175528
exp1	Position_2	11	4	123.5523730546875	512.0224293781497	exp1_Position_2	exp1_Position_2_4	2.75	32	503.2067766760813	1.017518946704772
exp1	Position_2	11	6	90.3717492734375	531.3527318894451	exp1_Position_2	exp1_Position_2_6	2.75	0	777.7540821165665	0.6831886120654371
exp1	Position_2	11	6	90.3717492734375	531.3527318894451	exp1_Position_2	exp1_Position_2_6	2.75	1	707.9846541774431	0.7505144762025753
exp1	Position_2	11	6	90.3717492734375	531.3527318894451	exp1_Position_2	exp1_Position_2_6	2.75	2	655.9591539786627	0.8100393578877155
exp1	Position_2	11	6	90.3717492734375	531.3527318894451	exp1_Position_2	exp1_Position_2_6	2.75	3	642.5059113345719	0.8270005341830293
exp1	Position_2	11	6	90.3717492734375	531.3527318894451	exp1_Position_2	exp1_Position_2_6	2.75	4	656.1740266521633	0.8097741000210515
exp1	Position_2	11	6	90.3717492734375	531.3527318894451	exp1_Position_2	exp1_Position_2_6	2.75	5	718.4127093743546	0.7396204506907809
exp1	Position_2	11	6	90.3717492734375	531.3527318894451	exp1_Position_2	exp1_Position_2_6	2.75	6	596.5047718771391	0.8907770011920152
exp1	Position_2	11	6	90.3717492734375	531.3527318894451	exp1_Position_2	exp1_Position_2_6	2.75	7	556.2042626153371	0.9553194169907342
exp1	Position_2	11	6	90.3717492734375	531.3527318894451	exp1_Position_2	exp1_Position_2_6	2.75	8	544.190527567245	0.9764093731377682
exp1	Position_2	11	6	90.3717492734375	531.3527318894451	exp1_Position_2	exp1_Position_2_6	2.75	9	608.6084679407087	0.8730616806685806
exp1	Position_2	11	6	90.3717492734375	531.3527318894451	exp1_Position_2	exp1_Position_2_6	2.75	10	570.2682159252254	0.9317593319265702
exp1	Position_2	11	6	90.3717492734375	531.3527318894451	exp1_Position_2	exp1_Position_2_6	2.75	11	521.2992410545143	1.019285450741486
exp1	Position_2	11	6	90.3717492734375	531.3527318894451	exp1_Position_2	exp1_Position_2_6	2.75	12	566.2250436138798	0.9384126291873891
exp1	Position_2	11	6	90.3717492734375	531.3527318894451	exp1_Position_2	exp1_Position_2_6	2.75	13	486.4580010727661	1.092289017176559
exp1	Position_2	11	6	90.3717492734375	531.3527318894451	exp1_Position_2	exp1_Position_2_6	2.75	14	567.0366589362498	0.9370694531218721
exp1	Position_2	11	6	90.3717492734375	531.3527318894451	exp1_Position_2	exp1_Position_2_6	2.75	15	481.27615194692225	1.1040495768176886
exp1	Position_2	11	6	90.3717492734375	531.3527318894451	exp1_Position_2	exp1_Position_2_6	2.75	16	468.4597980935567	1.1342547088391306
exp1	Position_2	11	6	90.3717492734375	531.3527318894451	exp1_Position_2	exp1_Position_2_6	2.75	17	512.6581771171907	1.0364659252630646
exp1	Position_2	11	6	90.3717492734375	531.3527318894451	exp1_Position_2	exp1_Position_2_6	2.75	18	449.0966465860022	1.183158983547856
exp1	Position_2	11	6	90.3717492734375	531.3527318894451	exp1_Position_2	exp1_Position_2_6	2.75	19	478.76050886908973	1.1098507960579012
exp1	Position_2	11	6	90.3717492734375	531.3527318894451	exp1_Position_2	exp1_Position_2_6	2.75	20	497.98201962334576	1.0670118818573804
exp1	Position_2	11	6	90.3717492734375	531.3527318894451	exp1_Position_2	exp1_Position_2_6	2.75	21	425.15945146261254	1.2497728324314834
exp1	Position_2	11	6	90.3717492734375	531.3527318894451	exp1_Position_2	exp1_Position_2_6	2.75	22	453.4210374279043	1.1718748977851126
exp1	Position_2	11	6	90.3717492734375	531.3527318894451	exp1_Position_2	exp1_Position_2_6	2.75	23	493.4458171636442	1.0768208249158784
exp1	Position_2	11	6	90.3717492734375	531.3527318894451	exp1_Position_2	exp1_Position_2_6	2.75	24	447.2983756993423	1.1879156302740546
exp1	Position_2	11	6	90.3717492734375	531.3527318894451	exp1_Position_2	exp1_Position_2_6	2.75	25	475.2139486382961	1.118133702539692
exp1	Position_2	11	6	90.3717492734375	531.3527318894451	exp1_Position_2	exp1_Position_2_6	2.75	26	485.3392718884502	1.0948067932396177
exp1	Position_2	11	6	90.3717492734375	531.3527318894451	exp1_Position_2	exp1_Position_2_6	2.75	27	467.5758871570083	1.1363989172329174
exp1	Position_2	11	6	90.3717492734375	531.3527318894451	exp1_Position_2	exp1_Position_2_6	2.75	28	497.4412791200919	1.068171770604438
exp1	Position_2	11	6	90.3717492734375	531.3527318894451	exp1_Position_2	exp1_Position_2_6	2.75	29	504.4968851339004	1.0532329287789692
exp1	Position_2	11	6	90.3717492734375	531.3527318894451	exp1_Position_2	exp1_Position_2_6	2.75	30	488.2111413444522	1.0883666653452195
exp1	Position_2	11	6	90.3717492734375	531.3527318894451	exp1_Position_2	exp1_Position_2_6	2.75	31	500.1760101077789	1.062331501614698
exp1	Position_2	11	6	90.3717492734375	531.3527318894451	exp1_Position_2	exp1_Position_2_6	2.75	32	503.2067766760813	1.0559331799926883
exp1	Position_2	11	8	77.02652456640625	466.873656507902	exp1_Position_2	exp1_Position_2_8	2.75	0	777.7540821165665	0.6002844179709866
exp1	Position_2	11	8	77.02652456640625	466.873656507902	exp1_Position_2	exp1_Position_2_8	2.75	1	707.9846541774431	0.6594403618116966
exp1	Position_2	11	8	77.02652456640625	466.873656507902	exp1_Position_2	exp1_Position_2_8	2.75	2	655.9591539786627	0.7117419639258341
exp1	Position_2	11	8	77.02652456640625	466.873656507902	exp1_Position_2	exp1_Position_2_8	2.75	3	642.5059113345719	0.7266449199481171
exp1	Position_2	11	8	77.02652456640625	466.873656507902	exp1_Position_2	exp1_Position_2_8	2.75	4	656.1740266521633	0.711508894812429
exp1	Position_2	11	8	77.02652456640625	466.873656507902	exp1_Position_2	exp1_Position_2_8	2.75	5	718.4127093743546	0.6498683144323674
exp1	Position_2	11	8	77.02652456640625	466.873656507902	exp1_Position_2	exp1_Position_2_8	2.75	6	596.5047718771391	0.7826821821369487
exp1	Position_2	11	8	77.02652456640625	466.873656507902	exp1_Position_2	exp1_Position_2_8	2.75	7	556.2042626153371	0.8393924460639833
exp1	Position_2	11	8	77.02652456640625	466.873656507902	exp1_Position_2	exp1_Position_2_8	2.75	8	544.190527567245	0.8579231589991447
exp1	Position_2	11	8	77.02652456640625	466.873656507902	exp1_Position_2	exp1_Position_2_8	2.75	9	608.6084679407087	0.7671165964673784
exp1	Position_2	11	8	77.02652456640625	466.873656507902	exp1_Position_2	exp1_Position_2_8	2.75	10	570.2682159252254	0.8186913516658613
exp1	Position_2	11	8	77.02652456640625	466.873656507902	exp1_Position_2	exp1_Position_2_8	2.75	11	521.2992410545143	0.8955962712769022
exp1	Position_2	11	8	77.02652456640625	466.873656507902	exp1_Position_2	exp1_Position_2_8	2.75	12	566.2250436138798	0.8245372785493968
exp1	Position_2	11	8	77.02652456640625	466.873656507902	exp1_Position_2	exp1_Position_2_8	2.75	13	486.4580010727661	0.959740934424605
exp1	Position_2	11	8	77.02652456640625	466.873656507902	exp1_Position_2	exp1_Position_2_8	2.75	14	567.0366589362498	0.8233570954367365
exp1	Position_2	11	8	77.02652456640625	466.873656507902	exp1_Position_2	exp1_Position_2_8	2.75	15	481.27615194692225	0.9700743629603142
exp1	Position_2	11	8	77.02652456640625	466.873656507902	exp1_Position_2	exp1_Position_2_8	2.75	16	468.4597980935567	0.9966141351037813
exp1	Position_2	11	8	77.02652456640625	466.873656507902	exp1_Position_2	exp1_Position_2_8	2.75	17	512.6581771171907	0.9106919139245045
exp1	Position_2	11	8	77.02652456640625	466.873656507902	exp1_Position_2	exp1_Position_2_8	2.75	18	449.0966465860022	1.0395839293324483
exp1	Position_2	11	8	77.02652456640625	466.873656507902	exp1_Position_2	exp1_Position_2_8	2.75	19	478.76050886908973	0.9751716105631469
exp1	Position_2	11	8	77.02652456640625	466.873656507902	exp1_Position_2	exp1_Position_2_8	2.75	20	497.98201962334576	0.9375311519500786
exp1	Position_2	11	8	77.02652456640625	466.873656507902	exp1_Position_2	exp1_Position_2_8	2.75	21	425.15945146261254	1.0981142601952898
exp1	Position_2	11	8	77.02652456640625	466.873656507902	exp1_Position_2	exp1_Position_2_8	2.75	22	453.4210374279043	1.0296691550888544
exp1	Position_2	11	8	77.02652456640625	466.873656507902	exp1_Position_2	exp1_Position_2_8	2.75	23	493.4458171636442	0.9461497904501844
exp1	Position_2	11	8	77.02652456640625	466.873656507902	exp1_Position_2	exp1_Position_2_8	2.75	24	447.2983756993423	1.0437633621583227
exp1	Position_2	11	8	77.02652456640625	466.873656507902	exp1_Position_2	exp1_Position_2_8	2.75	25	475.2139486382961	0.9824493953633037
exp1	Position_2	11	8	77.02652456640625	466.873656507902	exp1_Position_2	exp1_Position_2_8	2.75	26	485.3392718884502	0.9619531811042229
exp1	Position_2	11	8	77.02652456640625	466.873656507902	exp1_Position_2	exp1_Position_2_8	2.75	27	467.5758871570083	0.9984981461439852
exp1	Position_2	11	8	77.02652456640625	466.873656507902	exp1_Position_2	exp1_Position_2_8	2.75	28	497.4412791200919	0.9385502894607782
exp1	Position_2	11	8	77.02652456640625	466.873656507902	exp1_Position_2	exp1_Position_2_8	2.75	29	504.4968851339004	0.925424259822709
exp1	Position_2	11	8	77.02652456640625	466.873656507902	exp1_Position_2	exp1_Position_2_8	2.75	30	488.2111413444522	0.9562945557166306
exp1	Position_2	11	8	77.02652456640625	466.873656507902	exp1_Position_2	exp1_Position_2_8	2.75	31	500.1760101077789	0.9334187307529986
exp1	Position_2	11	8	77.02652456640625	466.873656507902	exp1_Position_2	exp1_Position_2_8	2.75	32	503.2067766760813	0.9277968384921668
exp1	Position_2	11	11	107.82584896875	573.0795880063697	exp1_Position_2	exp1_Position_2_11	2.75	0	777.7540821165665	0.7368390615794659
exp1	Position_2	11	11	107.82584896875	573.0795880063697	exp1_Position_2	exp1_Position_2_11	2.75	1	707.9846541774431	0.8094519911200477
exp1	Position_2	11	11	107.82584896875	573.0795880063697	exp1_Position_2	exp1_Position_2_11	2.75	2	655.9591539786627	0.8736513310781712
exp1	Position_2	11	11	107.82584896875	573.0795880063697	exp1_Position_2	exp1_Position_2_11	2.75	3	642.5059113345719	0.8919444598042774
exp1	Position_2	11	11	107.82584896875	573.0795880063697	exp1_Position_2	exp1_Position_2_11	2.75	4	656.1740266521633	0.8733652426479815
exp1	Position_2	11	11	107.82584896875	573.0795880063697	exp1_Position_2	exp1_Position_2_11	2.75	5	718.4127093743546	0.7977024634008056
exp1	Position_2	11	11	107.82584896875	573.0795880063697	exp1_Position_2	exp1_Position_2_11	2.75	6	596.5047718771391	0.9607292598899876
exp1	Position_2	11	11	107.82584896875	573.0795880063697	exp1_Position_2	exp1_Position_2_11	2.75	7	556.2042626153371	1.0303401583290333
exp1	Position_2	11	11	107.82584896875	573.0795880063697	exp1_Position_2	exp1_Position_2_11	2.75	8	544.190527567245	1.0530862978601827
exp1	Position_2	11	11	107.82584896875	573.0795880063697	exp1_Position_2	exp1_Position_2_11	2.75	9	608.6084679407087	0.9416227643782961
exp1	Position_2	11	11	107.82584896875	573.0795880063697	exp1_Position_2	exp1_Position_2_11	2.75	10	570.2682159252254	1.0049299119302713
exp1	Position_2	11	11	107.82584896875	573.0795880063697	exp1_Position_2	exp1_Position_2_11	2.75	11	521.2992410545143	1.0993294117350165
exp1	Position_2	11	11	107.82584896875	573.0795880063697	exp1_Position_2	exp1_Position_2_11	2.75	12	566.2250436138798	1.0121056891951323
exp1	Position_2	11	11	107.82584896875	573.0795880063697	exp1_Position_2	exp1_Position_2_11	2.75	13	486.4580010727661	1.17806591060807
exp1	Position_2	11	11	107.82584896875	573.0795880063697	exp1_Position_2	exp1_Position_2_11	2.75	14	567.0366589362498	1.0106570342056127
exp1	Position_2	11	11	107.82584896875	573.0795880063697	exp1_Position_2	exp1_Position_2_11	2.75	15	481.27615194692225	1.1907500209351158
exp1	Position_2	11	11	107.82584896875	573.0795880063697	exp1_Position_2	exp1_Position_2_11	2.75	16	468.4597980935567	1.2233271464031141
exp1	Position_2	11	11	107.82584896875	573.0795880063697	exp1_Position_2	exp1_Position_2_11	2.75	17	512.6581771171907	1.1178590600640455
exp1	Position_2	11	11	107.82584896875	573.0795880063697	exp1_Position_2	exp1_Position_2_11	2.75	18	449.0966465860022	1.2760718485940081
exp1	Position_2	11	11	107.82584896875	573.0795880063697	exp1_Position_2	exp1_Position_2_11	2.75	19	478.76050886908973	1.1970068069316682
exp1	Position_2	11	11	107.82584896875	573.0795880063697	exp1_Position_2	exp1_Position_2_11	2.75	20	497.98201962334576	1.150803774882926
exp1	Position_2	11	11	107.82584896875	573.0795880063697	exp1_Position_2	exp1_Position_2_11	2.75	21	425.15945146261254	1.3479168486902728
exp1	Position_2	11	11	107.82584896875	573.0795880063697	exp1_Position_2	exp1_Position_2_11	2.75	22	453.4210374279043	1.2639016293933905
exp1	Position_2	11	11	107.82584896875	573.0795880063697	exp1_Position_2	exp1_Position_2_11	2.75	23	493.4458171636442	1.1613830091831867
exp1	Position_2	11	11	107.82584896875	573.0795880063697	exp1_Position_2	exp1_Position_2_11	2.75	24	447.2983756993423	1.2812020323355098
exp1	Position_2	11	11	107.82584896875	573.0795880063697	exp1_Position_2	exp1_Position_2_11	2.75	25	475.2139486382961	1.205940165789542
exp1	Position_2	11	11	107.82584896875	573.0795880063697	exp1_Position_2	exp1_Position_2_11	2.75	26	485.3392718884502	1.180781406327419
exp1	Position_2	11	11	107.82584896875	573.0795880063697	exp1_Position_2	exp1_Position_2_11	2.75	27	467.5758871570083	1.2256397383767013
exp1	Position_2	11	11	107.82584896875	573.0795880063697	exp1_Position_2	exp1_Position_2_11	2.75	28	497.4412791200919	1.1520547490953545
exp1	Position_2	11	11	107.82584896875	573.0795880063697	exp1_Position_2	exp1_Position_2_11	2.75	29	504.4968851339004	1.1359427677224738
exp1	Position_2	11	11	107.82584896875	573.0795880063697	exp1_Position_2	exp1_Position_2_11	2.75	30	488.2111413444522	1.1738355385094326
exp1	Position_2	11	11	107.82584896875	573.0795880063697	exp1_Position_2	exp1_Position_2_11	2.75	31	500.1760101077789	1.1457558467925748
exp1	Position_2	11	11	107.82584896875	573.0795880063697	exp1_Position_2	exp1_Position_2_11	2.75	32	503.2067766760813	1.1388550682719962
exp1	Position_2	11	12	60.84471529296875	735.065114050675	exp1_Position_2	exp1_Position_2_12	2.75	0	777.7540821165665	0.9451125117212905
exp1	Position_2	11	12	60.84471529296875	735.065114050675	exp1_Position_2	exp1_Position_2_12	2.75	1	707.9846541774431	1.038250066175085
exp1	Position_2	11	12	60.84471529296875	735.065114050675	exp1_Position_2	exp1_Position_2_12	2.75	2	655.9591539786627	1.1205958627030388
exp1	Position_2	11	12	60.84471529296875	735.065114050675	exp1_Position_2	exp1_Position_2_12	2.75	3	642.5059113345719	1.1440596904763802
exp1	Position_2	11	12	60.84471529296875	735.065114050675	exp1_Position_2	exp1_Position_2_12	2.75	4	656.1740266521633	1.1202289090914166
exp1	Position_2	11	12	60.84471529296875	735.065114050675	exp1_Position_2	exp1_Position_2_12	2.75	5	718.4127093743546	1.0231794405347068
exp1	Position_2	11	12	60.84471529296875	735.065114050675	exp1_Position_2	exp1_Position_2_12	2.75	6	596.5047718771391	1.232287064087519
exp1	Position_2	11	12	60.84471529296875	735.065114050675	exp1_Position_2	exp1_Position_2_12	2.75	7	556.2042626153371	1.3215740393543791
exp1	Position_2	11	12	60.84471529296875	735.065114050675	exp1_Position_2	exp1_Position_2_12	2.75	8	544.190527567245	1.3507495570287078
exp1	Position_2	11	12	60.84471529296875	735.065114050675	exp1_Position_2	exp1_Position_2_12	2.75	9	608.6084679407087	1.2077799649055916
exp1	Position_2	11	12	60.84471529296875	735.065114050675	exp1_Position_2	exp1_Position_2_12	2.75	10	570.2682159252254	1.288981383712709
exp1	Position_2	11	12	60.84471529296875	735.065114050675	exp1_Position_2	exp1_Position_2_12	2.75	11	521.2992410545143	1.4100636566509146
exp1	Position_2	11	12	60.84471529296875	735.065114050675	exp1_Position_2	exp1_Position_2_12	2.75	12	566.2250436138798	1.2981854517758324
exp1	Position_2	11	12	60.84471529296875	735.065114050675	exp1_Position_2	exp1_Position_2_12	2.75	13	486.4580010727661	1.5110556562532957
exp1	Position_2	11	12	60.84471529296875	735.065114050675	exp1_Position_2	exp1_Position_2_12	2.75	14	567.0366589362498	1.2963273228747565
exp1	Position_2	11	12	60.84471529296875	735.065114050675	exp1_Position_2	exp1_Position_2_12	2.75	15	481.27615194692225	1.527325031745479
exp1	Position_2	11	12	60.84471529296875	735.065114050675	exp1_Position_2	exp1_Position_2_12	2.75	16	468.4597980935567	1.5691103421085328
exp1	Position_2	11	12	60.84471529296875	735.065114050675	exp1_Position_2	exp1_Position_2_12	2.75	17	512.6581771171907	1.4338308581833923
exp1	Position_2	11	12	60.84471529296875	735.065114050675	exp1_Position_2	exp1_Position_2_12	2.75	18	449.0966465860022	1.6367637559500452
exp1	Position_2	11	12	60.84471529296875	735.065114050675	exp1_Position_2	exp1_Position_2_12	2.75	19	478.76050886908973	1.5353503483130186
exp1	Position_2	11	12	60.84471529296875	735.065114050675	exp1_Position_2	exp1_Position_2_12	2.75	20	497.98201962334576	1.4760876599654134
exp1	Position_2	11	12	60.84471529296875	735.065114050675	exp1_Position_2	exp1_Position_2_12	2.75	21	425.15945146261254	1.7289163195642019
exp1	Position_2	11	12	60.84471529296875	735.065114050675	exp1_Position_2	exp1_Position_2_12	2.75	22	453.4210374279043	1.6211535270185895
exp1	Position_2	11	12	60.84471529296875	735.065114050675	exp1_Position_2	exp1_Position_2_12	2.75	23	493.4458171636442	1.489657199398047
exp1	Position_2	11	12	60.84471529296875	735.065114050675	exp1_Position_2	exp1_Position_2_12	2.75	24	447.2983756993423	1.6433440271304698
exp1	Position_2	11	12	60.84471529296875	735.065114050675	exp1_Position_2	exp1_Position_2_12	2.75	25	475.2139486382961	1.5468087924543683
exp1	Position_2	11	12	60.84471529296875	735.065114050675	exp1_Position_2	exp1_Position_2_12	2.75	26	485.3392718884502	1.5145387085420556
exp1	Position_2	11	12	60.84471529296875	735.065114050675	exp1_Position_2	exp1_Position_2_12	2.75	27	467.5758871570083	1.5720766066874743
exp1	Position_2	11	12	60.84471529296875	735.065114050675	exp1_Position_2	exp1_Position_2_12	2.75	28	497.4412791200919	1.477692232037736
exp1	Position_2	11	12	60.84471529296875	735.065114050675	exp1_Position_2	exp1_Position_2_12	2.75	29	504.4968851339004	1.4570260703504219
exp1	Position_2	11	12	60.84471529296875	735.065114050675	exp1_Position_2	exp1_Position_2_12	2.75	30	488.2111413444522	1.5056295356685798
exp1	Position_2	11	12	60.84471529296875	735.065114050675	exp1_Position_2	exp1_Position_2_12	2.75	31	500.1760101077789	1.4696128946533875
exp1	Position_2	11	12	60.84471529296875	735.065114050675	exp1_Position_2	exp1_Position_2_12	2.75	32	503.2067766760813	1.4607615559276201
exp1	Position_2	12	1	137.6276460625	516.6256021333991	exp1_Position_2	exp1_Position_2_1	3.0	0	777.7540821165665	0.6642531540656953
exp1	Position_2	12	1	137.6276460625	516.6256021333991	exp1_Position_2	exp1_Position_2_1	3.0	1	707.9846541774431	0.7297129946038584
exp1	Position_2	12	1	137.6276460625	516.6256021333991	exp1_Position_2	exp1_Position_2_1	3.0	2	655.9591539786627	0.7875880670310823
exp1	Position_2	12	1	137.6276460625	516.6256021333991	exp1_Position_2	exp1_Position_2_1	3.0	3	642.5059113345719	0.8040791423386248
exp1	Position_2	12	1	137.6276460625	516.6256021333991	exp1_Position_2	exp1_Position_2_1	3.0	4	656.1740266521633	0.7873301611300464
exp1	Position_2	12	1	137.6276460625	516.6256021333991	exp1_Position_2	exp1_Position_2_1	3.0	5	718.4127093743546	0.7191209111310319
exp1	Position_2	12	1	137.6276460625	516.6256021333991	exp1_Position_2	exp1_Position_2_1	3.0	6	596.5047718771391	0.8660879618911204
exp1	Position_2	12	1	137.6276460625	516.6256021333991	exp1_Position_2	exp1_Position_2_1	3.0	7	556.2042626153371	0.9288415009697434
exp1	Position_2	12	1	137.6276460625	516.6256021333991	exp1_Position_2	exp1_Position_2_1	3.0	8	544.190527567245	0.9493469216432846
exp1	Position_2	12	1	137.6276460625	516.6256021333991	exp1_Position_2	exp1_Position_2_1	3.0	9	608.6084679407087	0.8488636444403355
exp1	Position_2	12	1	137.6276460625	516.6256021333991	exp1_Position_2	exp1_Position_2_1	3.0	10	570.2682159252254	0.9059344142040348
exp1	Position_2	12	1	137.6276460625	516.6256021333991	exp1_Position_2	exp1_Position_2_1	3.0	11	521.2992410545143	0.9910346331760217
exp1	Position_2	12	1	137.6276460625	516.6256021333991	exp1_Position_2	exp1_Position_2_1	3.0	12	566.2250436138798	0.9124033067066111
exp1	Position_2	12	1	137.6276460625	516.6256021333991	exp1_Position_2	exp1_Position_2_1	3.0	13	486.4580010727661	1.0620148111329357
exp1	Position_2	12	1	137.6276460625	516.6256021333991	exp1_Position_2	exp1_Position_2_1	3.0	14	567.0366589362498	0.911097358506907
exp1	Position_2	12	1	137.6276460625	516.6256021333991	exp1_Position_2	exp1_Position_2_1	3.0	15	481.27615194692225	1.073449411618416
exp1	Position_2	12	1	137.6276460625	516.6256021333991	exp1_Position_2	exp1_Position_2_1	3.0	16	468.4597980935567	1.1028173692510177
exp1	Position_2	12	1	137.6276460625	516.6256021333991	exp1_Position_2	exp1_Position_2_1	3.0	17	512.6581771171907	1.007738928575212
exp1	Position_2	12	1	137.6276460625	516.6256021333991	exp1_Position_2	exp1_Position_2_1	3.0	18	449.0966465860022	1.1503661985916545
exp1	Position_2	12	1	137.6276460625	516.6256021333991	exp1_Position_2	exp1_Position_2_1	3.0	19	478.76050886908973	1.0790898425472746
exp1	Position_2	12	1	137.6276460625	516.6256021333991	exp1_Position_2	exp1_Position_2_1	3.0	20	497.98201962334576	1.0374382643858397
exp1	Position_2	12	1	137.6276460625	516.6256021333991	exp1_Position_2	exp1_Position_2_1	3.0	21	425.15945146261254	1.2151337583020423
exp1	Position_2	12	1	137.6276460625	516.6256021333991	exp1_Position_2	exp1_Position_2_1	3.0	22	453.4210374279043	1.1393948658933686
exp1	Position_2	12	1	137.6276460625	516.6256021333991	exp1_Position_2	exp1_Position_2_1	3.0	23	493.4458171636442	1.0469753398721537
exp1	Position_2	12	1	137.6276460625	516.6256021333991	exp1_Position_2	exp1_Position_2_1	3.0	24	447.2983756993423	1.1549910086878028
exp1	Position_2	12	1	137.6276460625	516.6256021333991	exp1_Position_2	exp1_Position_2_1	3.0	25	475.2139486382961	1.0871431775388036
exp1	Position_2	12	1	137.6276460625	516.6256021333991	exp1_Position_2	exp1_Position_2_1	3.0	26	485.3392718884502	1.0644628037686175
exp1	Position_2	12	1	137.6276460625	516.6256021333991	exp1_Position_2	exp1_Position_2_1	3.0	27	467.5758871570083	1.1049021481296366
exp1	Position_2	12	1	137.6276460625	516.6256021333991	exp1_Position_2	exp1_Position_2_1	3.0	28	497.4412791200919	1.0385660053127108
exp1	Position_2	12	1	137.6276460625	516.6256021333991	exp1_Position_2	exp1_Position_2_1	3.0	29	504.4968851339004	1.0240412128536325
exp1	Position_2	12	1	137.6276460625	516.6256021333991	exp1_Position_2	exp1_Position_2_1	3.0	30	488.2111413444522	1.0582011723671405
exp1	Position_2	12	1	137.6276460625	516.6256021333991	exp1_Position_2	exp1_Position_2_1	3.0	31	500.1760101077789	1.0328876069487531
exp1	Position_2	12	1	137.6276460625	516.6256021333991	exp1_Position_2	exp1_Position_2_1	3.0	32	503.2067766760813	1.026666623104632
exp1	Position_2	12	2	137.31881246875	500.747874322932	exp1_Position_2	exp1_Position_2_2	3.0	0	777.7540821165665	0.6438383106395346
exp1	Position_2	12	2	137.31881246875	500.747874322932	exp1_Position_2	exp1_Position_2_2	3.0	1	707.9846541774431	0.7072863392847338
exp1	Position_2	12	2	137.31881246875	500.747874322932	exp1_Position_2	exp1_Position_2_2	3.0	2	655.9591539786627	0.7633827065080039
exp1	Position_2	12	2	137.31881246875	500.747874322932	exp1_Position_2	exp1_Position_2_2	3.0	3	642.5059113345719	0.7793669528780066
exp1	Position_2	12	2	137.31881246875	500.747874322932	exp1_Position_2	exp1_Position_2_2	3.0	4	656.1740266521633	0.7631327269653992
exp1	Position_2	12	2	137.31881246875	500.747874322932	exp1_Position_2	exp1_Position_2_2	3.0	5	718.4127093743546	0.6970197879141353
exp1	Position_2	12	2	137.31881246875	500.747874322932	exp1_Position_2	exp1_Position_2_2	3.0	6	596.5047718771391	0.8394700225903139
exp1	Position_2	12	2	137.31881246875	500.747874322932	exp1_Position_2	exp1_Position_2_2	3.0	7	556.2042626153371	0.9002949239697611
exp1	Position_2	12	2	137.31881246875	500.747874322932	exp1_Position_2	exp1_Position_2_2	3.0	8	544.190527567245	0.920170140706933
exp1	Position_2	12	2	137.31881246875	500.747874322932	exp1_Position_2	exp1_Position_2_2	3.0	9	608.6084679407087	0.8227750691955791
exp1	Position_2	12	2	137.31881246875	500.747874322932	exp1_Position_2	exp1_Position_2_2	3.0	10	570.2682159252254	0.8780918528143798
exp1	Position_2	12	2	137.31881246875	500.747874322932	exp1_Position_2	exp1_Position_2_2	3.0	11	521.2992410545143	0.960576641757602
exp1	Position_2	12	2	137.31881246875	500.747874322932	exp1_Position_2	exp1_Position_2_2	3.0	12	566.2250436138798	0.8843619334230683
exp1	Position_2	12	2	137.31881246875	500.747874322932	exp1_Position_2	exp1_Position_2_2	3.0	13	486.4580010727661	1.0293753483726304
exp1	Position_2	12	2	137.31881246875	500.747874322932	exp1_Position_2	exp1_Position_2_2	3.0	14	567.0366589362498	0.883096121619942
exp1	Position_2	12	2	137.31881246875	500.747874322932	exp1_Position_2	exp1_Position_2_2	3.0	15	481.27615194692225	1.0404585232350285
exp1	Position_2	12	2	137.31881246875	500.747874322932	exp1_Position_2	exp1_Position_2_2	3.0	16	468.4597980935567	1.0689238998965862
exp1	Position_2	12	2	137.31881246875	500.747874322932	exp1_Position_2	exp1_Position_2_2	3.0	17	512.6581771171907	0.9767675552134301
exp1	Position_2	12	2	137.31881246875	500.747874322932	exp1_Position_2	exp1_Position_2_2	3.0	18	449.0966465860022	1.1150113859223363
exp1	Position_2	12	2	137.31881246875	500.747874322932	exp1_Position_2	exp1_Position_2_2	3.0	19	478.76050886908973	1.0459256038176163
exp1	Position_2	12	2	137.31881246875	500.747874322932	exp1_Position_2	exp1_Position_2_2	3.0	20	497.98201962334576	1.0055541256322431
exp1	Position_2	12	2	137.31881246875	500.747874322932	exp1_Position_2	exp1_Position_2_2	3.0	21	425.15945146261254	1.177788409972503
exp1	Position_2	12	2	137.31881246875	500.747874322932	exp1_Position_2	exp1_Position_2_2	3.0	22	453.4210374279043	1.1043772409932628
exp1	Position_2	12	2	137.31881246875	500.747874322932	exp1_Position_2	exp1_Position_2_2	3.0	23	493.4458171636442	1.0147980931346432
exp1	Position_2	12	2	137.31881246875	500.747874322932	exp1_Position_2	exp1_Position_2_2	3.0	24	447.2983756993423	1.1194940592843032
exp1	Position_2	12	2	137.31881246875	500.747874322932	exp1_Position_2	exp1_Position_2_2	3.0	25	475.2139486382961	1.053731431406427
exp1	Position_2	12	2	137.31881246875	500.747874322932	exp1_Position_2	exp1_Position_2_2	3.0	26	485.3392718884502	1.031748105556196
exp1	Position_2	12	2	137.31881246875	500.747874322932	exp1_Position_2	exp1_Position_2_2	3.0	27	467.5758871570083	1.0709446061635441
exp1	Position_2	12	2	137.31881246875	500.747874322932	exp1_Position_2	exp1_Position_2_2	3.0	28	497.4412791200919	1.0066472071008843
exp1	Position_2	12	2	137.31881246875	500.747874322932	exp1_Position_2	exp1_Position_2_2	3.0	29	504.4968851339004	0.9925688127688372
exp1	Position_2	12	2	137.31881246875	500.747874322932	exp1_Position_2	exp1_Position_2_2	3.0	30	488.2111413444522	1.0256789161835915
exp1	Position_2	12	2	137.31881246875	500.747874322932	exp1_Position_2	exp1_Position_2_2	3.0	31	500.1760101077789	1.0011433259564566
exp1	Position_2	12	2	137.31881246875	500.747874322932	exp1_Position_2	exp1_Position_2_2	3.0	32	503.2067766760813	0.9951135348983344
exp1	Position_2	12	4	122.112407828125	566.2250436138798	exp1_Position_2	exp1_Position_2_4	3.0	0	777.7540821165665	0.7280258074286988
exp1	Position_2	12	4	122.112407828125	566.2250436138798	exp1_Position_2	exp1_Position_2_4	3.0	1	707.9846541774431	0.7997702213923498
exp1	Position_2	12	4	122.112407828125	566.2250436138798	exp1_Position_2	exp1_Position_2_4	3.0	2	655.9591539786627	0.8632016798294398
exp1	Position_2	12	4	122.112407828125	566.2250436138798	exp1_Position_2	exp1_Position_2_4	3.0	3	642.5059113345719	0.8812760063759626
exp1	Position_2	12	4	122.112407828125	566.2250436138798	exp1_Position_2	exp1_Position_2_4	3.0	4	656.1740266521633	0.8629190132727316
exp1	Position_2	12	4	122.112407828125	566.2250436138798	exp1_Position_2	exp1_Position_2_4	3.0	5	718.4127093743546	0.7881612285325371
exp1	Position_2	12	4	122.112407828125	566.2250436138798	exp1_Position_2	exp1_Position_2_4	3.0	6	596.5047718771391	0.9492380787366176
exp1	Position_2	12	4	122.112407828125	566.2250436138798	exp1_Position_2	exp1_Position_2_4	3.0	7	556.2042626153371	1.018016368575501
exp1	Position_2	12	4	122.112407828125	566.2250436138798	exp1_Position_2	exp1_Position_2_4	3.0	8	544.190527567245	1.0404904439353955
exp1	Position_2	12	4	122.112407828125	566.2250436138798	exp1_Position_2	exp1_Position_2_4	3.0	9	608.6084679407087	0.9303601139986802
exp1	Position_2	12	4	122.112407828125	566.2250436138798	exp1_Position_2	exp1_Position_2_4	3.0	10	570.2682159252254	0.9929100514487105
exp1	Position_2	12	4	122.112407828125	566.2250436138798	exp1_Position_2	exp1_Position_2_4	3.0	11	521.2992410545143	1.0861804488118707
exp1	Position_2	12	4	122.112407828125	566.2250436138798	exp1_Position_2	exp1_Position_2_4	3.0	12	566.2250436138798	1.0
exp1	Position_2	12	4	122.112407828125	566.2250436138798	exp1_Position_2	exp1_Position_2_4	3.0	13	486.4580010727661	1.1639751887423102
exp1	Position_2	12	4	122.112407828125	566.2250436138798	exp1_Position_2	exp1_Position_2_4	3.0	14	567.0366589362498	0.9985686722197248
exp1	Position_2	12	4	122.112407828125	566.2250436138798	exp1_Position_2	exp1_Position_2_4	3.0	15	481.27615194692225	1.1765075857661158
exp1	Position_2	12	4	122.112407828125	566.2250436138798	exp1_Position_2	exp1_Position_2_4	3.0	16	468.4597980935567	1.208695059678949
exp1	Position_2	12	4	122.112407828125	566.2250436138798	exp1_Position_2	exp1_Position_2_4	3.0	17	512.6581771171907	1.1044884659753396
exp1	Position_2	12	4	122.112407828125	566.2250436138798	exp1_Position_2	exp1_Position_2_4	3.0	18	449.0966465860022	1.260808888060685
exp1	Position_2	12	4	122.112407828125	566.2250436138798	exp1_Position_2	exp1_Position_2_4	3.0	19	478.76050886908973	1.1826895350065434
exp1	Position_2	12	4	122.112407828125	566.2250436138798	exp1_Position_2	exp1_Position_2_4	3.0	20	497.98201962334576	1.1370391325416738
exp1	Position_2	12	4	122.112407828125	566.2250436138798	exp1_Position_2	exp1_Position_2_4	3.0	21	425.15945146261254	1.3317945577029522
exp1	Position_2	12	4	122.112407828125	566.2250436138798	exp1_Position_2	exp1_Position_2_4	3.0	22	453.4210374279043	1.2487842355658494
exp1	Position_2	12	4	122.112407828125	566.2250436138798	exp1_Position_2	exp1_Position_2_4	3.0	23	493.4458171636442	1.1474918297384198
exp1	Position_2	12	4	122.112407828125	566.2250436138798	exp1_Position_2	exp1_Position_2_4	3.0	24	447.2983756993423	1.2658777102165821
exp1	Position_2	12	4	122.112407828125	566.2250436138798	exp1_Position_2	exp1_Position_2_4	3.0	25	475.2139486382961	1.1915160429031426
exp1	Position_2	12	4	122.112407828125	566.2250436138798	exp1_Position_2	exp1_Position_2_4	3.0	26	485.3392718884502	1.1666582047043172
exp1	Position_2	12	4	122.112407828125	566.2250436138798	exp1_Position_2	exp1_Position_2_4	3.0	27	467.5758871570083	1.210979990984321
exp1	Position_2	12	4	122.112407828125	566.2250436138798	exp1_Position_2	exp1_Position_2_4	3.0	28	497.4412791200919	1.1382751439837429
exp1	Position_2	12	4	122.112407828125	566.2250436138798	exp1_Position_2	exp1_Position_2_4	3.0	29	504.4968851339004	1.1223558763174444
exp1	Position_2	12	4	122.112407828125	566.2250436138798	exp1_Position_2	exp1_Position_2_4	3.0	30	488.2111413444522	1.1597954156773038
exp1	Position_2	12	4	122.112407828125	566.2250436138798	exp1_Position_2	exp1_Position_2_4	3.0	31	500.1760101077789	1.1320515821857762
exp1	Position_2	12	4	122.112407828125	566.2250436138798	exp1_Position_2	exp1_Position_2_4	3.0	32	503.2067766760813	1.1252333431478487
exp1	Position_2	12	6	85.85987244140624	518.7076470930723	exp1_Position_2	exp1_Position_2_6	3.0	0	777.7540821165665	0.666930150570821
exp1	Position_2	12	6	85.85987244140624	518.7076470930723	exp1_Position_2	exp1_Position_2_6	3.0	1	707.9846541774431	0.7326537998139546
exp1	Position_2	12	6	85.85987244140624	518.7076470930723	exp1_Position_2	exp1_Position_2_6	3.0	2	655.9591539786627	0.790762113687867
exp1	Position_2	12	6	85.85987244140624	518.7076470930723	exp1_Position_2	exp1_Position_2_6	3.0	3	642.5059113345719	0.8073196494264873
exp1	Position_2	12	6	85.85987244140624	518.7076470930723	exp1_Position_2	exp1_Position_2_6	3.0	4	656.1740266521633	0.7905031684041927
exp1	Position_2	12	6	85.85987244140624	518.7076470930723	exp1_Position_2	exp1_Position_2_6	3.0	5	718.4127093743546	0.722019029347073
exp1	Position_2	12	6	85.85987244140624	518.7076470930723	exp1_Position_2	exp1_Position_2_6	3.0	6	596.5047718771391	0.8695783697769135
exp1	Position_2	12	6	85.85987244140624	518.7076470930723	exp1_Position_2	exp1_Position_2_6	3.0	7	556.2042626153371	0.9325848109362711
exp1	Position_2	12	6	85.85987244140624	518.7076470930723	exp1_Position_2	exp1_Position_2_6	3.0	8	544.190527567245	0.9531728701929237
exp1	Position_2	12	6	85.85987244140624	518.7076470930723	exp1_Position_2	exp1_Position_2_6	3.0	9	608.6084679407087	0.8522846368670726
exp1	Position_2	12	6	85.85987244140624	518.7076470930723	exp1_Position_2	exp1_Position_2_6	3.0	10	570.2682159252254	0.909585406669563
exp1	Position_2	12	6	85.85987244140624	518.7076470930723	exp1_Position_2	exp1_Position_2_6	3.0	11	521.2992410545143	0.9950285867360951
exp1	Position_2	12	6	85.85987244140624	518.7076470930723	exp1_Position_2	exp1_Position_2_6	3.0	12	566.2250436138798	0.9160803693571515
exp1	Position_2	12	6	85.85987244140624	518.7076470930723	exp1_Position_2	exp1_Position_2_6	3.0	13	486.4580010727661	1.0662948208256158
exp1	Position_2	12	6	85.85987244140624	518.7076470930723	exp1_Position_2	exp1_Position_2_6	3.0	14	567.0366589362498	0.9147691580755258
exp1	Position_2	12	6	85.85987244140624	518.7076470930723	exp1_Position_2	exp1_Position_2_6	3.0	15	481.27615194692225	1.077775503720114
exp1	Position_2	12	6	85.85987244140624	518.7076470930723	exp1_Position_2	exp1_Position_2_6	3.0	16	468.4597980935567	1.1072618167108559
exp1	Position_2	12	6	85.85987244140624	518.7076470930723	exp1_Position_2	exp1_Position_2_6	3.0	17	512.6581771171907	1.0118002018614027
exp1	Position_2	12	6	85.85987244140624	518.7076470930723	exp1_Position_2	exp1_Position_2_6	3.0	18	449.0966465860022	1.1550022718634119
exp1	Position_2	12	6	85.85987244140624	518.7076470930723	exp1_Position_2	exp1_Position_2_6	3.0	19	478.76050886908973	1.0834386660636321
exp1	Position_2	12	6	85.85987244140624	518.7076470930723	exp1_Position_2	exp1_Position_2_6	3.0	20	497.98201962334576	1.0416192285123118
exp1	Position_2	12	6	85.85987244140624	518.7076470930723	exp1_Position_2	exp1_Position_2_6	3.0	21	425.15945146261254	1.2200308503283648
exp1	Position_2	12	6	85.85987244140624	518.7076470930723	exp1_Position_2	exp1_Position_2_6	3.0	22	453.4210374279043	1.1439867237645513
exp1	Position_2	12	6	85.85987244140624	518.7076470930723	exp1_Position_2	exp1_Position_2_6	3.0	23	493.4458171636442	1.0511947392210852
exp1	Position_2	12	6	85.85987244140624	518.7076470930723	exp1_Position_2	exp1_Position_2_6	3.0	24	447.2983756993423	1.1596457203361918
exp1	Position_2	12	6	85.85987244140624	518.7076470930723	exp1_Position_2	exp1_Position_2_6	3.0	25	475.2139486382961	1.0915244566776827
exp1	Position_2	12	6	85.85987244140624	518.7076470930723	exp1_Position_2	exp1_Position_2_6	3.0	26	485.3392718884502	1.0687526790790824
exp1	Position_2	12	6	85.85987244140624	518.7076470930723	exp1_Position_2	exp1_Position_2_6	3.0	27	467.5758871570083	1.109354997425037
exp1	Position_2	12	6	85.85987244140624	518.7076470930723	exp1_Position_2	exp1_Position_2_6	3.0	28	497.4412791200919	1.042751514330692
exp1	Position_2	12	6	85.85987244140624	518.7076470930723	exp1_Position_2	exp1_Position_2_6	3.0	29	504.4968851339004	1.028168185727054
exp1	Position_2	12	6	85.85987244140624	518.7076470930723	exp1_Position_2	exp1_Position_2_6	3.0	30	488.2111413444522	1.0624658127723956
exp1	Position_2	12	6	85.85987244140624	518.7076470930723	exp1_Position_2	exp1_Position_2_6	3.0	31	500.1760101077789	1.0370502315400936
exp1	Position_2	12	6	85.85987244140624	518.7076470930723	exp1_Position_2	exp1_Position_2_6	3.0	32	503.2067766760813	1.0308041766038636
exp1	Position_2	12	8	84.750655515625	491.8334453338455	exp1_Position_2	exp1_Position_2_8	3.0	0	777.7540821165665	0.6323765527470823
exp1	Position_2	12	8	84.750655515625	491.8334453338455	exp1_Position_2	exp1_Position_2_8	3.0	1	707.9846541774431	0.6946950649732256
exp1	Position_2	12	8	84.750655515625	491.8334453338455	exp1_Position_2	exp1_Position_2_8	3.0	2	655.9591539786627	0.7497927917472801
exp1	Position_2	12	8	84.750655515625	491.8334453338455	exp1_Position_2	exp1_Position_2_8	3.0	3	642.5059113345719	0.7654924828819718
exp1	Position_2	12	8	84.750655515625	491.8334453338455	exp1_Position_2	exp1_Position_2_8	3.0	4	656.1740266521633	0.7495472623980673
exp1	Position_2	12	8	84.750655515625	491.8334453338455	exp1_Position_2	exp1_Position_2_8	3.0	5	718.4127093743546	0.6846112811146804
exp1	Position_2	12	8	84.750655515625	491.8334453338455	exp1_Position_2	exp1_Position_2_8	3.0	6	596.5047718771391	0.8245255839045449
exp1	Position_2	12	8	84.750655515625	491.8334453338455	exp1_Position_2	exp1_Position_2_8	3.0	7	556.2042626153371	0.8842676663806699
exp1	Position_2	12	8	84.750655515625	491.8334453338455	exp1_Position_2	exp1_Position_2_8	3.0	8	544.190527567245	0.9037890599319007
exp1	Position_2	12	8	84.750655515625	491.8334453338455	exp1_Position_2	exp1_Position_2_8	3.0	9	608.6084679407087	0.8081278379152629
exp1	Position_2	12	8	84.750655515625	491.8334453338455	exp1_Position_2	exp1_Position_2_8	3.0	10	570.2682159252254	0.8624598594117256
exp1	Position_2	12	8	84.750655515625	491.8334453338455	exp1_Position_2	exp1_Position_2_8	3.0	11	521.2992410545143	0.9434762351445906
exp1	Position_2	12	8	84.750655515625	491.8334453338455	exp1_Position_2	exp1_Position_2_8	3.0	12	566.2250436138798	0.8686183186013166
exp1	Position_2	12	8	84.750655515625	491.8334453338455	exp1_Position_2	exp1_Position_2_8	3.0	13	486.4580010727661	1.0110501713389957
exp1	Position_2	12	8	84.750655515625	491.8334453338455	exp1_Position_2	exp1_Position_2_8	3.0	14	567.0366589362498	0.8673750410714466
exp1	Position_2	12	8	84.750655515625	491.8334453338455	exp1_Position_2	exp1_Position_2_8	3.0	15	481.27615194692225	1.021936040969858
exp1	Position_2	12	8	84.750655515625	491.8334453338455	exp1_Position_2	exp1_Position_2_8	3.0	16	468.4597980935567	1.0498946704400467
exp1	Position_2	12	8	84.750655515625	491.8334453338455	exp1_Position_2	exp1_Position_2_8	3.0	17	512.6581771171907	0.9593789142300468
exp1	Position_2	12	8	84.750655515625	491.8334453338455	exp1_Position_2	exp1_Position_2_8	3.0	18	449.0966465860022	1.0951616964248678
exp1	Position_2	12	8	84.750655515625	491.8334453338455	exp1_Position_2	exp1_Position_2_8	3.0	19	478.76050886908973	1.0273057953247566
exp1	Position_2	12	8	84.750655515625	491.8334453338455	exp1_Position_2	exp1_Position_2_8	3.0	20	497.98201962334576	0.9876530194922483
exp1	Position_2	12	8	84.750655515625	491.8334453338455	exp1_Position_2	exp1_Position_2_8	3.0	21	425.15945146261254	1.1568211494343226
exp1	Position_2	12	8	84.750655515625	491.8334453338455	exp1_Position_2	exp1_Position_2_8	3.0	22	453.4210374279043	1.0847168629930386
exp1	Position_2	12	8	84.750655515625	491.8334453338455	exp1_Position_2	exp1_Position_2_8	3.0	23	493.4458171636442	0.9967324237561345
exp1	Position_2	12	8	84.750655515625	491.8334453338455	exp1_Position_2	exp1_Position_2_8	3.0	24	447.2983756993423	1.0995645682032122
exp1	Position_2	12	8	84.750655515625	491.8334453338455	exp1_Position_2	exp1_Position_2_8	3.0	25	475.2139486382961	1.034972661773022
exp1	Position_2	12	8	84.750655515625	491.8334453338455	exp1_Position_2	exp1_Position_2_8	3.0	26	485.3392718884502	1.0133806881526948
exp1	Position_2	12	8	84.750655515625	491.8334453338455	exp1_Position_2	exp1_Position_2_8	3.0	27	467.5758871570083	1.0518794036286385
exp1	Position_2	12	8	84.750655515625	491.8334453338455	exp1_Position_2	exp1_Position_2_8	3.0	28	497.4412791200919	0.9887266416728303
exp1	Position_2	12	8	84.750655515625	491.8334453338455	exp1_Position_2	exp1_Position_2_8	3.0	29	504.4968851339004	0.9748988741591658
exp1	Position_2	12	8	84.750655515625	491.8334453338455	exp1_Position_2	exp1_Position_2_8	3.0	30	488.2111413444522	1.0074195438871347
exp1	Position_2	12	8	84.750655515625	491.8334453338455	exp1_Position_2	exp1_Position_2_8	3.0	31	500.1760101077789	0.983320741888169
exp1	Position_2	12	8	84.750655515625	491.8334453338455	exp1_Position_2	exp1_Position_2_8	3.0	32	503.2067766760813	0.9773982945592227
exp1	Position_2	12	11	102.84566290625	645.377155474358	exp1_Position_2	exp1_Position_2_11	3.0	0	777.7540821165665	0.8297959089048299
exp1	Position_2	12	11	102.84566290625	645.377155474358	exp1_Position_2	exp1_Position_2_11	3.0	1	707.9846541774431	0.9115694127921117
exp1	Position_2	12	11	102.84566290625	645.377155474358	exp1_Position_2	exp1_Position_2_11	3.0	2	655.9591539786627	0.9838679002493974
exp1	Position_2	12	11	102.84566290625	645.377155474358	exp1_Position_2	exp1_Position_2_11	3.0	3	642.5059113345719	1.0044688213588917
exp1	Position_2	12	11	102.84566290625	645.377155474358	exp1_Position_2	exp1_Position_2_11	3.0	4	656.1740266521633	0.9835457199778365
exp1	Position_2	12	11	102.84566290625	645.377155474358	exp1_Position_2	exp1_Position_2_11	3.0	5	718.4127093743546	0.8983376088048315
exp1	Position_2	12	11	102.84566290625	645.377155474358	exp1_Position_2	exp1_Position_2_11	3.0	6	596.5047718771391	1.0819312533635272
exp1	Position_2	12	11	102.84566290625	645.377155474358	exp1_Position_2	exp1_Position_2_11	3.0	7	556.2042626153371	1.1603240011856788
exp1	Position_2	12	11	102.84566290625	645.377155474358	exp1_Position_2	exp1_Position_2_11	3.0	8	544.190527567245	1.1859397082111274
exp1	Position_2	12	11	102.84566290625	645.377155474358	exp1_Position_2	exp1_Position_2_11	3.0	9	608.6084679407087	1.0604143541710158
exp1	Position_2	12	11	102.84566290625	645.377155474358	exp1_Position_2	exp1_Position_2_11	3.0	10	570.2682159252254	1.1317080935806196
exp1	Position_2	12	11	102.84566290625	645.377155474358	exp1_Position_2	exp1_Position_2_11	3.0	11	521.2992410545143	1.2380166795732366
exp1	Position_2	12	11	102.84566290625	645.377155474358	exp1_Position_2	exp1_Position_2_11	3.0	12	566.2250436138798	1.139789139942128
exp1	Position_2	12	11	102.84566290625	645.377155474358	exp1_Position_2	exp1_Position_2_11	3.0	13	486.4580010727661	1.3266862792905738
exp1	Position_2	12	11	102.84566290625	645.377155474358	exp1_Position_2	exp1_Position_2_11	3.0	14	567.0366589362498	1.1381577280824728
exp1	Position_2	12	11	102.84566290625	645.377155474358	exp1_Position_2	exp1_Position_2_11	3.0	15	481.27615194692225	1.3409705693157505
exp1	Position_2	12	11	102.84566290625	645.377155474358	exp1_Position_2	exp1_Position_2_11	3.0	16	468.4597980935567	1.3776575025237683
exp1	Position_2	12	11	102.84566290625	645.377155474358	exp1_Position_2	exp1_Position_2_11	3.0	17	512.6581771171907	1.2588839587100324
exp1	Position_2	12	11	102.84566290625	645.377155474358	exp1_Position_2	exp1_Position_2_11	3.0	18	449.0966465860022	1.4370562781540788
exp1	Position_2	12	11	102.84566290625	645.377155474358	exp1_Position_2	exp1_Position_2_11	3.0	19	478.76050886908973	1.3480166879236635
exp1	Position_2	12	11	102.84566290625	645.377155474358	exp1_Position_2	exp1_Position_2_11	3.0	20	497.98201962334576	1.2959848549602175
exp1	Position_2	12	11	102.84566290625	645.377155474358	exp1_Position_2	exp1_Position_2_11	3.0	21	425.15945146261254	1.5179649735038547
exp1	Position_2	12	11	102.84566290625	645.377155474358	exp1_Position_2	exp1_Position_2_11	3.0	22	453.4210374279043	1.4233507098288871
exp1	Position_2	12	11	102.84566290625	645.377155474358	exp1_Position_2	exp1_Position_2_11	3.0	23	493.4458171636442	1.3078987257081722
exp1	Position_2	12	11	102.84566290625	645.377155474358	exp1_Position_2	exp1_Position_2_11	3.0	24	447.2983756993423	1.4428336665996684
exp1	Position_2	12	11	102.84566290625	645.377155474358	exp1_Position_2	exp1_Position_2_11	3.0	25	475.2139486382961	1.3580770457678206
exp1	Position_2	12	11	102.84566290625	645.377155474358	exp1_Position_2	exp1_Position_2_11	3.0	26	485.3392718884502	1.329744351746361
exp1	Position_2	12	11	102.84566290625	645.377155474358	exp1_Position_2	exp1_Position_2_11	3.0	27	467.5758871570083	1.3802618424111452
exp1	Position_2	12	11	102.84566290625	645.377155474358	exp1_Position_2	exp1_Position_2_11	3.0	28	497.4412791200919	1.2973936473787322
exp1	Position_2	12	11	102.84566290625	645.377155474358	exp1_Position_2	exp1_Position_2_11	3.0	29	504.4968851339004	1.2792490389768534
exp1	Position_2	12	11	102.84566290625	645.377155474358	exp1_Position_2	exp1_Position_2_11	3.0	30	488.2111413444522	1.3219222193436568
exp1	Position_2	12	11	102.84566290625	645.377155474358	exp1_Position_2	exp1_Position_2_11	3.0	31	500.1760101077789	1.290300099229651
exp1	Position_2	12	11	102.84566290625	645.377155474358	exp1_Position_2	exp1_Position_2_11	3.0	32	503.2067766760813	1.2825287444206919
exp1	Position_2	12	12	67.16443847265624	745.0360960712097	exp1_Position_2	exp1_Position_2_12	3.0	0	777.7540821165665	0.9579327363267338
exp1	Position_2	12	12	67.16443847265624	745.0360960712097	exp1_Position_2	exp1_Position_2_12	3.0	1	707.9846541774431	1.052333679374469
exp1	Position_2	12	12	67.16443847265624	745.0360960712097	exp1_Position_2	exp1_Position_2_12	3.0	2	655.9591539786627	1.1357964768877127
exp1	Position_2	12	12	67.16443847265624	745.0360960712097	exp1_Position_2	exp1_Position_2_12	3.0	3	642.5059113345719	1.159578585858718
exp1	Position_2	12	12	67.16443847265624	745.0360960712097	exp1_Position_2	exp1_Position_2_12	3.0	4	656.1740266521633	1.1354245456383356
exp1	Position_2	12	12	67.16443847265624	745.0360960712097	exp1_Position_2	exp1_Position_2_12	3.0	5	718.4127093743546	1.0370586243108655
exp1	Position_2	12	12	67.16443847265624	745.0360960712097	exp1_Position_2	exp1_Position_2_12	3.0	6	596.5047718771391	1.2490027426380141
exp1	Position_2	12	12	67.16443847265624	745.0360960712097	exp1_Position_2	exp1_Position_2_12	3.0	7	556.2042626153371	1.339500874315424
exp1	Position_2	12	12	67.16443847265624	745.0360960712097	exp1_Position_2	exp1_Position_2_12	3.0	8	544.190527567245	1.3690721508913926
exp1	Position_2	12	12	67.16443847265624	745.0360960712097	exp1_Position_2	exp1_Position_2_12	3.0	9	608.6084679407087	1.2241632105319178
exp1	Position_2	12	12	67.16443847265624	745.0360960712097	exp1_Position_2	exp1_Position_2_12	3.0	10	570.2682159252254	1.3064661071149373
exp1	Position_2	12	12	67.16443847265624	745.0360960712097	exp1_Position_2	exp1_Position_2_12	3.0	11	521.2992410545143	1.4291908320528295
exp1	Position_2	12	12	67.16443847265624	745.0360960712097	exp1_Position_2	exp1_Position_2_12	3.0	12	566.2250436138798	1.315795026154415
exp1	Position_2	12	12	67.16443847265624	745.0360960712097	exp1_Position_2	exp1_Position_2_12	3.0	13	486.4580010727661	1.531552763914278
exp1	Position_2	12	12	67.16443847265624	745.0360960712097	exp1_Position_2	exp1_Position_2_12	3.0	14	567.0366589362498	1.313911692180332
exp1	Position_2	12	12	67.16443847265624	745.0360960712097	exp1_Position_2	exp1_Position_2_12	3.0	15	481.27615194692225	1.5480428295839939
exp1	Position_2	12	12	67.16443847265624	745.0360960712097	exp1_Position_2	exp1_Position_2_12	3.0	16	468.4597980935567	1.5903949476629746
exp1	Position_2	12	12	67.16443847265624	745.0360960712097	exp1_Position_2	exp1_Position_2_12	3.0	17	512.6581771171907	1.4532804299752713
exp1	Position_2	12	12	67.16443847265624	745.0360960712097	exp1_Position_2	exp1_Position_2_12	3.0	18	449.0966465860022	1.6589660638415278
exp1	Position_2	12	12	67.16443847265624	745.0360960712097	exp1_Position_2	exp1_Position_2_12	3.0	19	478.76050886908973	1.5561770076464876
exp1	Position_2	12	12	67.16443847265624	745.0360960712097	exp1_Position_2	exp1_Position_2_12	3.0	20	497.98201962334576	1.4961104351412648
exp1	Position_2	12	12	67.16443847265624	745.0360960712097	exp1_Position_2	exp1_Position_2_12	3.0	21	425.15945146261254	1.7523686548850634
exp1	Position_2	12	12	67.16443847265624	745.0360960712097	exp1_Position_2	exp1_Position_2_12	3.0	22	453.4210374279043	1.6431440858975876
exp1	Position_2	12	12	67.16443847265624	745.0360960712097	exp1_Position_2	exp1_Position_2_12	3.0	23	493.4458171636442	1.5098640421226415
exp1	Position_2	12	12	67.16443847265624	745.0360960712097	exp1_Position_2	exp1_Position_2_12	3.0	24	447.2983756993423	1.6656355948227184
exp1	Position_2	12	12	67.16443847265624	745.0360960712097	exp1_Position_2	exp1_Position_2_12	3.0	25	475.2139486382961	1.5677908828351457
exp1	Position_2	12	12	67.16443847265624	745.0360960712097	exp1_Position_2	exp1_Position_2_12	3.0	26	485.3392718884502	1.53508306297218
exp1	Position_2	12	12	67.16443847265624	745.0360960712097	exp1_Position_2	exp1_Position_2_12	3.0	27	467.5758871570083	1.5934014489096877
exp1	Position_2	12	12	67.16443847265624	745.0360960712097	exp1_Position_2	exp1_Position_2_12	3.0	28	497.4412791200919	1.4977367728490094
exp1	Position_2	12	12	67.16443847265624	745.0360960712097	exp1_Position_2	exp1_Position_2_12	3.0	29	504.4968851339004	1.476790279633673
exp1	Position_2	12	12	67.16443847265624	745.0360960712097	exp1_Position_2	exp1_Position_2_12	3.0	30	488.2111413444522	1.5260530393048883
exp1	Position_2	12	12	67.16443847265624	745.0360960712097	exp1_Position_2	exp1_Position_2_12	3.0	31	500.1760101077789	1.48954784119028
exp1	Position_2	12	12	67.16443847265624	745.0360960712097	exp1_Position_2	exp1_Position_2_12	3.0	32	503.2067766760813	1.4805764361770433
exp1	Position_2	12	14	8.616240198242187	782.3718110424935	exp1_Position_2	exp1_Position_2_14	3.0	0	777.7540821165665	1.0059372609313222
exp1	Position_2	12	14	8.616240198242187	782.3718110424935	exp1_Position_2	exp1_Position_2_14	3.0	1	707.9846541774431	1.105068883098145
exp1	Position_2	12	14	8.616240198242187	782.3718110424935	exp1_Position_2	exp1_Position_2_14	3.0	2	655.9591539786627	1.192714220538102
exp1	Position_2	12	14	8.616240198242187	782.3718110424935	exp1_Position_2	exp1_Position_2_14	3.0	3	642.5059113345719	1.2176881134329194
exp1	Position_2	12	14	8.616240198242187	782.3718110424935	exp1_Position_2	exp1_Position_2_14	3.0	4	656.1740266521633	1.192323650837261
exp1	Position_2	12	14	8.616240198242187	782.3718110424935	exp1_Position_2	exp1_Position_2_14	3.0	5	718.4127093743546	1.089028354918497
exp1	Position_2	12	14	8.616240198242187	782.3718110424935	exp1_Position_2	exp1_Position_2_14	3.0	6	596.5047718771391	1.3115935495041389
exp1	Position_2	12	14	8.616240198242187	782.3718110424935	exp1_Position_2	exp1_Position_2_14	3.0	7	556.2042626153371	1.4066267801754886
exp1	Position_2	12	14	8.616240198242187	782.3718110424935	exp1_Position_2	exp1_Position_2_14	3.0	8	544.190527567245	1.4376799510642286
exp1	Position_2	12	14	8.616240198242187	782.3718110424935	exp1_Position_2	exp1_Position_2_14	3.0	9	608.6084679407087	1.2855092432245177
exp1	Position_2	12	14	8.616240198242187	782.3718110424935	exp1_Position_2	exp1_Position_2_14	3.0	10	570.2682159252254	1.3719365540531536
exp1	Position_2	12	14	8.616240198242187	782.3718110424935	exp1_Position_2	exp1_Position_2_14	3.0	11	521.2992410545143	1.500811337188726
exp1	Position_2	12	14	8.616240198242187	782.3718110424935	exp1_Position_2	exp1_Position_2_14	3.0	12	566.2250436138798	1.3817329697200897
exp1	Position_2	12	14	8.616240198242187	782.3718110424935	exp1_Position_2	exp1_Position_2_14	3.0	13	486.4580010727661	1.6083028942214141
exp1	Position_2	12	14	8.616240198242187	782.3718110424935	exp1_Position_2	exp1_Position_2_14	3.0	14	567.0366589362498	1.379755256935607
exp1	Position_2	12	14	8.616240198242187	782.3718110424935	exp1_Position_2	exp1_Position_2_14	3.0	15	481.27615194692225	1.6256193203788285
exp1	Position_2	12	14	8.616240198242187	782.3718110424935	exp1_Position_2	exp1_Position_2_14	3.0	16	468.4597980935567	1.6700938142961952
exp1	Position_2	12	14	8.616240198242187	782.3718110424935	exp1_Position_2	exp1_Position_2_14	3.0	17	512.6581771171907	1.5261081281136921
exp1	Position_2	12	14	8.616240198242187	782.3718110424935	exp1_Position_2	exp1_Position_2_14	3.0	18	449.0966465860022	1.7421012091495744
exp1	Position_2	12	14	8.616240198242187	782.3718110424935	exp1_Position_2	exp1_Position_2_14	3.0	19	478.76050886908973	1.6341611234614632
exp1	Position_2	12	14	8.616240198242187	782.3718110424935	exp1_Position_2	exp1_Position_2_14	3.0	20	497.98201962334576	1.5710844572947615
exp1	Position_2	12	14	8.616240198242187	782.3718110424935	exp1_Position_2	exp1_Position_2_14	3.0	21	425.15945146261254	1.8401844492719535
exp1	Position_2	12	14	8.616240198242187	782.3718110424935	exp1_Position_2	exp1_Position_2_14	3.0	22	453.4210374279043	1.725486350348033
exp1	Position_2	12	14	8.616240198242187	782.3718110424935	exp1_Position_2	exp1_Position_2_14	3.0	23	493.4458171636442	1.5855272936340064
exp1	Position_2	12	14	8.616240198242187	782.3718110424935	exp1_Position_2	exp1_Position_2_14	3.0	24	447.2983756993423	1.749104967840025
exp1	Position_2	12	14	8.616240198242187	782.3718110424935	exp1_Position_2	exp1_Position_2_14	3.0	25	475.2139486382961	1.6463570004296892
exp1	Position_2	12	14	8.616240198242187	782.3718110424935	exp1_Position_2	exp1_Position_2_14	3.0	26	485.3392718884502	1.6120101058344047
exp1	Position_2	12	14	8.616240198242187	782.3718110424935	exp1_Position_2	exp1_Position_2_14	3.0	27	467.5758871570083	1.6732509792143733
exp1	Position_2	12	14	8.616240198242187	782.3718110424935	exp1_Position_2	exp1_Position_2_14	3.0	28	497.4412791200919	1.5727922950552198
exp1	Position_2	12	14	8.616240198242187	782.3718110424935	exp1_Position_2	exp1_Position_2_14	3.0	29	504.4968851339004	1.550796118066896
exp1	Position_2	12	14	8.616240198242187	782.3718110424935	exp1_Position_2	exp1_Position_2_14	3.0	30	488.2111413444522	1.6025275639715468
exp1	Position_2	12	14	8.616240198242187	782.3718110424935	exp1_Position_2	exp1_Position_2_14	3.0	31	500.1760101077789	1.5641929945298787
exp1	Position_2	12	14	8.616240198242187	782.3718110424935	exp1_Position_2	exp1_Position_2_14	3.0	32	503.2067766760813	1.5547720088557417
exp1	Position_2	12	15	8.255381921875	585.7328372717883	exp1_Position_2	exp1_Position_2_15	3.0	0	777.7540821165665	0.7531080205683847
exp1	Position_2	12	15	8.255381921875	585.7328372717883	exp1_Position_2	exp1_Position_2_15	3.0	1	707.9846541774431	0.8273241994945633
exp1	Position_2	12	15	8.255381921875	585.7328372717883	exp1_Position_2	exp1_Position_2_15	3.0	2	655.9591539786627	0.8929410218899716
exp1	Position_2	12	15	8.255381921875	585.7328372717883	exp1_Position_2	exp1_Position_2_15	3.0	3	642.5059113345719	0.9116380517887248
exp1	Position_2	12	15	8.255381921875	585.7328372717883	exp1_Position_2	exp1_Position_2_15	3.0	4	656.1740266521633	0.8926486168009882
exp1	Position_2	12	15	8.255381921875	585.7328372717883	exp1_Position_2	exp1_Position_2_15	3.0	5	718.4127093743546	0.8153152493389024
exp1	Position_2	12	15	8.255381921875	585.7328372717883	exp1_Position_2	exp1_Position_2_15	3.0	6	596.5047718771391	0.9819415784865347
exp1	Position_2	12	15	8.255381921875	585.7328372717883	exp1_Position_2	exp1_Position_2_15	3.0	7	556.2042626153371	1.053089443287623
exp1	Position_2	12	15	8.255381921875	585.7328372717883	exp1_Position_2	exp1_Position_2_15	3.0	8	544.190527567245	1.0763378037656306
exp1	Position_2	12	15	8.255381921875	585.7328372717883	exp1_Position_2	exp1_Position_2_15	3.0	9	608.6084679407087	0.9624132231575375
exp1	Position_2	12	15	8.255381921875	585.7328372717883	exp1_Position_2	exp1_Position_2_15	3.0	10	570.2682159252254	1.0271181540803085
exp1	Position_2	12	15	8.255381921875	585.7328372717883	exp1_Position_2	exp1_Position_2_15	3.0	11	521.2992410545143	1.1236019375108508
exp1	Position_2	12	15	8.255381921875	585.7328372717883	exp1_Position_2	exp1_Position_2_15	3.0	12	566.2250436138798	1.0344523681492463
exp1	Position_2	12	15	8.255381921875	585.7328372717883	exp1_Position_2	exp1_Position_2_15	3.0	13	486.4580010727661	1.2040768904614487
exp1	Position_2	12	15	8.255381921875	585.7328372717883	exp1_Position_2	exp1_Position_2_15	3.0	14	567.0366589362498	1.032971727737343
exp1	Position_2	12	15	8.255381921875	585.7328372717883	exp1_Position_2	exp1_Position_2_15	3.0	15	481.27615194692225	1.2170410582413111
exp1	Position_2	12	15	8.255381921875	585.7328372717883	exp1_Position_2	exp1_Position_2_15	3.0	16	468.4597980935567	1.2503374668551832
exp1	Position_2	12	15	8.255381921875	585.7328372717883	exp1_Position_2	exp1_Position_2_15	3.0	17	512.6581771171907	1.1425407092217184
exp1	Position_2	12	15	8.255381921875	585.7328372717883	exp1_Position_2	exp1_Position_2_15	3.0	18	449.0966465860022	1.3042467400379936
exp1	Position_2	12	15	8.255381921875	585.7328372717883	exp1_Position_2	exp1_Position_2_15	3.0	19	478.76050886908973	1.2234359902728498
exp1	Position_2	12	15	8.255381921875	585.7328372717883	exp1_Position_2	exp1_Position_2_15	3.0	20	497.98201962334576	1.1762128233360993
exp1	Position_2	12	15	8.255381921875	585.7328372717883	exp1_Position_2	exp1_Position_2_15	3.0	21	425.15945146261254	1.377678034104097
exp1	Position_2	12	15	8.255381921875	585.7328372717883	exp1_Position_2	exp1_Position_2_15	3.0	22	453.4210374279043	1.291807809788539
exp1	Position_2	12	15	8.255381921875	585.7328372717883	exp1_Position_2	exp1_Position_2_15	3.0	23	493.4458171636442	1.18702564070482
exp1	Position_2	12	15	8.255381921875	585.7328372717883	exp1_Position_2	exp1_Position_2_15	3.0	24	447.2983756993423	1.3094901951208886
exp1	Position_2	12	15	8.255381921875	585.7328372717883	exp1_Position_2	exp1_Position_2_15	3.0	25	475.2139486382961	1.232566592268975
exp1	Position_2	12	15	8.255381921875	585.7328372717883	exp1_Position_2	exp1_Position_2_15	3.0	26	485.3392718884502	1.2068523426771294
exp1	Position_2	12	15	8.255381921875	585.7328372717883	exp1_Position_2	exp1_Position_2_15	3.0	27	467.5758871570083	1.252701119455084
exp1	Position_2	12	15	8.255381921875	585.7328372717883	exp1_Position_2	exp1_Position_2_15	3.0	28	497.4412791200919	1.1774914182994072
exp1	Position_2	12	15	8.255381921875	585.7328372717883	exp1_Position_2	exp1_Position_2_15	3.0	29	504.4968851339004	1.161023694162803
exp1	Position_2	12	15	8.255381921875	585.7328372717883	exp1_Position_2	exp1_Position_2_15	3.0	30	488.2111413444522	1.1997531143160265
exp1	Position_2	12	15	8.255381921875	585.7328372717883	exp1_Position_2	exp1_Position_2_15	3.0	31	500.1760101077789	1.1710534400591772
exp1	Position_2	12	15	8.255381921875	585.7328372717883	exp1_Position_2	exp1_Position_2_15	3.0	32	503.2067766760813	1.1640002965397855
exp1	Position_2	13	1	123.98214047656248	440.1957699981848	exp1_Position_2	exp1_Position_2_1	3.25	0	777.7540821165665	0.565983233158023
exp1	Position_2	13	1	123.98214047656248	440.1957699981848	exp1_Position_2	exp1_Position_2_1	3.25	1	707.9846541774431	0.6217589144070035
exp1	Position_2	13	1	123.98214047656248	440.1957699981848	exp1_Position_2	exp1_Position_2_1	3.25	2	655.9591539786627	0.6710719216710613
exp1	Position_2	13	1	123.98214047656248	440.1957699981848	exp1_Position_2	exp1_Position_2_1	3.25	3	642.5059113345719	0.6851232996188914
exp1	Position_2	13	1	123.98214047656248	440.1957699981848	exp1_Position_2	exp1_Position_2_1	3.25	4	656.1740266521633	0.6708521704891129
exp1	Position_2	13	1	123.98214047656248	440.1957699981848	exp1_Position_2	exp1_Position_2_1	3.25	5	718.4127093743546	0.6127338286951228
exp1	Position_2	13	1	123.98214047656248	440.1957699981848	exp1_Position_2	exp1_Position_2_1	3.25	6	596.5047718771391	0.7379585055337178
exp1	Position_2	13	1	123.98214047656248	440.1957699981848	exp1_Position_2	exp1_Position_2_1	3.25	7	556.2042626153371	0.7914282568212136
exp1	Position_2	13	1	123.98214047656248	440.1957699981848	exp1_Position_2	exp1_Position_2_1	3.25	8	544.190527567245	0.8089000960124031
exp1	Position_2	13	1	123.98214047656248	440.1957699981848	exp1_Position_2	exp1_Position_2_1	3.25	9	608.6084679407087	0.723282361626735
exp1	Position_2	13	1	123.98214047656248	440.1957699981848	exp1_Position_2	exp1_Position_2_1	3.25	10	570.2682159252254	0.7719100551378162
exp1	Position_2	13	1	123.98214047656248	440.1957699981848	exp1_Position_2	exp1_Position_2_1	3.25	11	521.2992410545143	0.8444205080900009
exp1	Position_2	13	1	123.98214047656248	440.1957699981848	exp1_Position_2	exp1_Position_2_1	3.25	12	566.2250436138798	0.7774219366714608
exp1	Position_2	13	1	123.98214047656248	440.1957699981848	exp1_Position_2	exp1_Position_2_1	3.25	13	486.4580010727661	0.9048998454695759
exp1	Position_2	13	1	123.98214047656248	440.1957699981848	exp1_Position_2	exp1_Position_2_1	3.25	14	567.0366589362498	0.7763091910565075
exp1	Position_2	13	1	123.98214047656248	440.1957699981848	exp1_Position_2	exp1_Position_2_1	3.25	15	481.27615194692225	0.9146428058349585
exp1	Position_2	13	1	123.98214047656248	440.1957699981848	exp1_Position_2	exp1_Position_2_1	3.25	16	468.4597980935567	0.9396660541408353
exp1	Position_2	13	1	123.98214047656248	440.1957699981848	exp1_Position_2	exp1_Position_2_1	3.25	17	512.6581771171907	0.8586535622498392
exp1	Position_2	13	1	123.98214047656248	440.1957699981848	exp1_Position_2	exp1_Position_2_1	3.25	18	449.0966465860022	0.9801804875287288
exp1	Position_2	13	1	123.98214047656248	440.1957699981848	exp1_Position_2	exp1_Position_2_1	3.25	19	478.76050886908973	0.9194487887858563
exp1	Position_2	13	1	123.98214047656248	440.1957699981848	exp1_Position_2	exp1_Position_2_1	3.25	20	497.98201962334576	0.8839591644917858
exp1	Position_2	13	1	123.98214047656248	440.1957699981848	exp1_Position_2	exp1_Position_2_1	3.25	21	425.15945146261254	1.0353663042979406
exp1	Position_2	13	1	123.98214047656248	440.1957699981848	exp1_Position_2	exp1_Position_2_1	3.25	22	453.4210374279043	0.9708322588983923
exp1	Position_2	13	1	123.98214047656248	440.1957699981848	exp1_Position_2	exp1_Position_2_1	3.25	23	493.4458171636442	0.8920853205899204
exp1	Position_2	13	1	123.98214047656248	440.1957699981848	exp1_Position_2	exp1_Position_2_1	3.25	24	447.2983756993423	0.9841211010658094
exp1	Position_2	13	1	123.98214047656248	440.1957699981848	exp1_Position_2	exp1_Position_2_1	3.25	25	475.2139486382961	0.9263107096488765
exp1	Position_2	13	1	123.98214047656248	440.1957699981848	exp1_Position_2	exp1_Position_2_1	3.25	26	485.3392718884502	0.9069856809348799
exp1	Position_2	13	1	123.98214047656248	440.1957699981848	exp1_Position_2	exp1_Position_2_1	3.25	27	467.5758871570083	0.9414424098614189
exp1	Position_2	13	1	123.98214047656248	440.1957699981848	exp1_Position_2	exp1_Position_2_1	3.25	28	497.4412791200919	0.8849200669008273
exp1	Position_2	13	1	123.98214047656248	440.1957699981848	exp1_Position_2	exp1_Position_2_1	3.25	29	504.4968851339004	0.8725440790013022
exp1	Position_2	13	1	123.98214047656248	440.1957699981848	exp1_Position_2	exp1_Position_2_1	3.25	30	488.2111413444522	0.9016503981985314
exp1	Position_2	13	1	123.98214047656248	440.1957699981848	exp1_Position_2	exp1_Position_2_1	3.25	31	500.1760101077789	0.8800817334348574
exp1	Position_2	13	1	123.98214047656248	440.1957699981848	exp1_Position_2	exp1_Position_2_1	3.25	32	503.2067766760813	0.8747810848373029
exp1	Position_2	13	2	129.35134248437498	534.9370656478915	exp1_Position_2	exp1_Position_2_2	3.25	0	777.7540821165665	0.6877971815874281
exp1	Position_2	13	2	129.35134248437498	534.9370656478915	exp1_Position_2	exp1_Position_2_2	3.25	1	707.9846541774431	0.7555772042395421
exp1	Position_2	13	2	129.35134248437498	534.9370656478915	exp1_Position_2	exp1_Position_2_2	3.25	2	655.9591539786627	0.8155036215338678
exp1	Position_2	13	2	129.35134248437498	534.9370656478915	exp1_Position_2	exp1_Position_2_2	3.25	3	642.5059113345719	0.832579212441415
exp1	Position_2	13	2	129.35134248437498	534.9370656478915	exp1_Position_2	exp1_Position_2_2	3.25	4	656.1740266521633	0.8152365743233855
exp1	Position_2	13	2	129.35134248437498	534.9370656478915	exp1_Position_2	exp1_Position_2_2	3.25	5	718.4127093743546	0.7446096911533666
exp1	Position_2	13	2	129.35134248437498	534.9370656478915	exp1_Position_2	exp1_Position_2_2	3.25	6	596.5047718771391	0.896785894879767
exp1	Position_2	13	2	129.35134248437498	534.9370656478915	exp1_Position_2	exp1_Position_2_2	3.25	7	556.2042626153371	0.9617636929507788
exp1	Position_2	13	2	129.35134248437498	534.9370656478915	exp1_Position_2	exp1_Position_2_2	3.25	8	544.190527567245	0.9829959151242116
exp1	Position_2	13	2	129.35134248437498	534.9370656478915	exp1_Position_2	exp1_Position_2_2	3.25	9	608.6084679407087	0.8789510725309291
exp1	Position_2	13	2	129.35134248437498	534.9370656478915	exp1_Position_2	exp1_Position_2_2	3.25	10	570.2682159252254	0.9380446791690621
exp1	Position_2	13	2	129.35134248437498	534.9370656478915	exp1_Position_2	exp1_Position_2_2	3.25	11	521.2992410545143	1.0261612208868554
exp1	Position_2	13	2	129.35134248437498	534.9370656478915	exp1_Position_2	exp1_Position_2_2	3.25	12	566.2250436138798	0.9447428574223851
exp1	Position_2	13	2	129.35134248437498	534.9370656478915	exp1_Position_2	exp1_Position_2_2	3.25	13	486.4580010727661	1.0996572457811702
exp1	Position_2	13	2	129.35134248437498	534.9370656478915	exp1_Position_2	exp1_Position_2_2	3.25	14	567.0366589362498	0.9433906207253399
exp1	Position_2	13	2	129.35134248437498	534.9370656478915	exp1_Position_2	exp1_Position_2_2	3.25	15	481.27615194692225	1.1114971383557921
exp1	Position_2	13	2	129.35134248437498	534.9370656478915	exp1_Position_2	exp1_Position_2_2	3.25	16	468.4597980935567	1.1419060244334105
exp1	Position_2	13	2	129.35134248437498	534.9370656478915	exp1_Position_2	exp1_Position_2_2	3.25	17	512.6581771171907	1.043457589335609
exp1	Position_2	13	2	129.35134248437498	534.9370656478915	exp1_Position_2	exp1_Position_2_2	3.25	18	449.0966465860022	1.1911401915699917
exp1	Position_2	13	2	129.35134248437498	534.9370656478915	exp1_Position_2	exp1_Position_2_2	3.25	19	478.76050886908973	1.1173374907456337
exp1	Position_2	13	2	129.35134248437498	534.9370656478915	exp1_Position_2	exp1_Position_2_2	3.25	20	497.98201962334576	1.074209599078491
exp1	Position_2	13	2	129.35134248437498	534.9370656478915	exp1_Position_2	exp1_Position_2_2	3.25	21	425.15945146261254	1.2582033959438685
exp1	Position_2	13	2	129.35134248437498	534.9370656478915	exp1_Position_2	exp1_Position_2_2	3.25	22	453.4210374279043	1.1797799870125094
exp1	Position_2	13	2	129.35134248437498	534.9370656478915	exp1_Position_2	exp1_Position_2_2	3.25	23	493.4458171636442	1.0840847100959157
exp1	Position_2	13	2	129.35134248437498	534.9370656478915	exp1_Position_2	exp1_Position_2_2	3.25	24	447.2983756993423	1.1959289250973197
exp1	Position_2	13	2	129.35134248437498	534.9370656478915	exp1_Position_2	exp1_Position_2_2	3.25	25	475.2139486382961	1.1256762710369284
exp1	Position_2	13	2	129.35134248437498	534.9370656478915	exp1_Position_2	exp1_Position_2_2	3.25	26	485.3392718884502	1.1021920059476267
exp1	Position_2	13	2	129.35134248437498	534.9370656478915	exp1_Position_2	exp1_Position_2_2	3.25	27	467.5758871570083	1.1440646969638617
exp1	Position_2	13	2	129.35134248437498	534.9370656478915	exp1_Position_2	exp1_Position_2_2	3.25	28	497.4412791200919	1.075377312060078
exp1	Position_2	13	2	129.35134248437498	534.9370656478915	exp1_Position_2	exp1_Position_2_2	3.25	29	504.4968851339004	1.0603376976369474
exp1	Position_2	13	2	129.35134248437498	534.9370656478915	exp1_Position_2	exp1_Position_2_2	3.25	30	488.2111413444522	1.095708435032359
exp1	Position_2	13	2	129.35134248437498	534.9370656478915	exp1_Position_2	exp1_Position_2_2	3.25	31	500.1760101077789	1.0694976465037223
exp1	Position_2	13	2	129.35134248437498	534.9370656478915	exp1_Position_2	exp1_Position_2_2	3.25	32	503.2067766760813	1.0630561638724418
exp1	Position_2	13	4	142.027245765625	586.7594427883837	exp1_Position_2	exp1_Position_2_4	3.25	0	777.7540821165665	0.7544279821606166
exp1	Position_2	13	4	142.027245765625	586.7594427883837	exp1_Position_2	exp1_Position_2_4	3.25	1	707.9846541774431	0.8287742387158061
exp1	Position_2	13	4	142.027245765625	586.7594427883837	exp1_Position_2	exp1_Position_2_4	3.25	2	655.9591539786627	0.8945060667717583
exp1	Position_2	13	4	142.027245765625	586.7594427883837	exp1_Position_2	exp1_Position_2_4	3.25	3	642.5059113345719	0.9132358666858096
exp1	Position_2	13	4	142.027245765625	586.7594427883837	exp1_Position_2	exp1_Position_2_4	3.25	4	656.1740266521633	0.8942131491885823
exp1	Position_2	13	4	142.027245765625	586.7594427883837	exp1_Position_2	exp1_Position_2_4	3.25	5	718.4127093743546	0.8167442406459875
exp1	Position_2	13	4	142.027245765625	586.7594427883837	exp1_Position_2	exp1_Position_2_4	3.25	6	596.5047718771391	0.9836626133633636
exp1	Position_2	13	4	142.027245765625	586.7594427883837	exp1_Position_2	exp1_Position_2_4	3.25	7	556.2042626153371	1.0549351780034417
exp1	Position_2	13	4	142.027245765625	586.7594427883837	exp1_Position_2	exp1_Position_2_4	3.25	8	544.190527567245	1.0782242855483708
exp1	Position_2	13	4	142.027245765625	586.7594427883837	exp1_Position_2	exp1_Position_2_4	3.25	9	608.6084679407087	0.9641000309669474
exp1	Position_2	13	4	142.027245765625	586.7594427883837	exp1_Position_2	exp1_Position_2_4	3.25	10	570.2682159252254	1.028918369291198
exp1	Position_2	13	4	142.027245765625	586.7594427883837	exp1_Position_2	exp1_Position_2_4	3.25	11	521.2992410545143	1.1255712584607889
exp1	Position_2	13	4	142.027245765625	586.7594427883837	exp1_Position_2	exp1_Position_2_4	3.25	12	566.2250436138798	1.0362654379316127
exp1	Position_2	13	4	142.027245765625	586.7594427883837	exp1_Position_2	exp1_Position_2_4	3.25	13	486.4580010727661	1.2061872587035816
exp1	Position_2	13	4	142.027245765625	586.7594427883837	exp1_Position_2	exp1_Position_2_4	3.25	14	567.0366589362498	1.0347822024225621
exp1	Position_2	13	4	142.027245765625	586.7594427883837	exp1_Position_2	exp1_Position_2_4	3.25	15	481.27615194692225	1.2191741485937884
exp1	Position_2	13	4	142.027245765625	586.7594427883837	exp1_Position_2	exp1_Position_2_4	3.25	16	468.4597980935567	1.2525289153439827
exp1	Position_2	13	4	142.027245765625	586.7594427883837	exp1_Position_2	exp1_Position_2_4	3.25	17	512.6581771171907	1.1445432238843503
exp1	Position_2	13	4	142.027245765625	586.7594427883837	exp1_Position_2	exp1_Position_2_4	3.25	18	449.0966465860022	1.3065326745342754
exp1	Position_2	13	4	142.027245765625	586.7594427883837	exp1_Position_2	exp1_Position_2_4	3.25	19	478.76050886908973	1.225580288930691
exp1	Position_2	13	4	142.027245765625	586.7594427883837	exp1_Position_2	exp1_Position_2_4	3.25	20	497.98201962334576	1.1782743546286787
exp1	Position_2	13	4	142.027245765625	586.7594427883837	exp1_Position_2	exp1_Position_2_4	3.25	21	425.15945146261254	1.3800926705729881
exp1	Position_2	13	4	142.027245765625	586.7594427883837	exp1_Position_2	exp1_Position_2_4	3.25	22	453.4210374279043	1.294071942750739
exp1	Position_2	13	4	142.027245765625	586.7594427883837	exp1_Position_2	exp1_Position_2_4	3.25	23	493.4458171636442	1.1891061234668312
exp1	Position_2	13	4	142.027245765625	586.7594427883837	exp1_Position_2	exp1_Position_2_4	3.25	24	447.2983756993423	1.3117853197454534
exp1	Position_2	13	4	142.027245765625	586.7594427883837	exp1_Position_2	exp1_Position_2_4	3.25	25	475.2139486382961	1.2347268940015674
exp1	Position_2	13	4	142.027245765625	586.7594427883837	exp1_Position_2	exp1_Position_2_4	3.25	26	485.3392718884502	1.2089675754144285
exp1	Position_2	13	4	142.027245765625	586.7594427883837	exp1_Position_2	exp1_Position_2_4	3.25	27	467.5758871570083	1.2548967106837878
exp1	Position_2	13	4	142.027245765625	586.7594427883837	exp1_Position_2	exp1_Position_2_4	3.25	28	497.4412791200919	1.1795551905669828
exp1	Position_2	13	4	142.027245765625	586.7594427883837	exp1_Position_2	exp1_Position_2_4	3.25	29	504.4968851339004	1.1630586036872155
exp1	Position_2	13	4	142.027245765625	586.7594427883837	exp1_Position_2	exp1_Position_2_4	3.25	30	488.2111413444522	1.201855904337918
exp1	Position_2	13	4	142.027245765625	586.7594427883837	exp1_Position_2	exp1_Position_2_4	3.25	31	500.1760101077789	1.1731059285749184
exp1	Position_2	13	4	142.027245765625	586.7594427883837	exp1_Position_2	exp1_Position_2_4	3.25	32	503.2067766760813	1.166040423112358
exp1	Position_2	13	6	97.6156231875	428.4305716211902	exp1_Position_2	exp1_Position_2_6	3.25	0	777.7540821165665	0.5508560886691417
exp1	Position_2	13	6	97.6156231875	428.4305716211902	exp1_Position_2	exp1_Position_2_6	3.25	1	707.9846541774431	0.6051410423845318
exp1	Position_2	13	6	97.6156231875	428.4305716211902	exp1_Position_2	exp1_Position_2_6	3.25	2	655.9591539786627	0.6531360512656652
exp1	Position_2	13	6	97.6156231875	428.4305716211902	exp1_Position_2	exp1_Position_2_6	3.25	3	642.5059113345719	0.6668118752888698
exp1	Position_2	13	6	97.6156231875	428.4305716211902	exp1_Position_2	exp1_Position_2_6	3.25	4	656.1740266521633	0.652922173416505
exp1	Position_2	13	6	97.6156231875	428.4305716211902	exp1_Position_2	exp1_Position_2_6	3.25	5	718.4127093743546	0.5963571719023434
exp1	Position_2	13	6	97.6156231875	428.4305716211902	exp1_Position_2	exp1_Position_2_6	3.25	6	596.5047718771391	0.7182349443290509
exp1	Position_2	13	6	97.6156231875	428.4305716211902	exp1_Position_2	exp1_Position_2_6	3.25	7	556.2042626153371	0.7702755991237101
exp1	Position_2	13	6	97.6156231875	428.4305716211902	exp1_Position_2	exp1_Position_2_6	3.25	8	544.190527567245	0.7872804650541249
exp1	Position_2	13	6	97.6156231875	428.4305716211902	exp1_Position_2	exp1_Position_2_6	3.25	9	608.6084679407087	0.7039510525885887
exp1	Position_2	13	6	97.6156231875	428.4305716211902	exp1_Position_2	exp1_Position_2_6	3.25	10	570.2682159252254	0.7512790642313596
exp1	Position_2	13	6	97.6156231875	428.4305716211902	exp1_Position_2	exp1_Position_2_6	3.25	11	521.2992410545143	0.8218515161359837
exp1	Position_2	13	6	97.6156231875	428.4305716211902	exp1_Position_2	exp1_Position_2_6	3.25	12	566.2250436138798	0.7566436286300073
exp1	Position_2	13	6	97.6156231875	428.4305716211902	exp1_Position_2	exp1_Position_2_6	3.25	13	486.4580010727661	0.8807144104452793
exp1	Position_2	13	6	97.6156231875	428.4305716211902	exp1_Position_2	exp1_Position_2_6	3.25	14	567.0366589362498	0.755560623584581
exp1	Position_2	13	6	97.6156231875	428.4305716211902	exp1_Position_2	exp1_Position_2_6	3.25	15	481.27615194692225	0.8901969688048035
exp1	Position_2	13	6	97.6156231875	428.4305716211902	exp1_Position_2	exp1_Position_2_6	3.25	16	468.4597980935567	0.9145514158626432
exp1	Position_2	13	6	97.6156231875	428.4305716211902	exp1_Position_2	exp1_Position_2_6	3.25	17	512.6581771171907	0.8357041606755713
exp1	Position_2	13	6	97.6156231875	428.4305716211902	exp1_Position_2	exp1_Position_2_6	3.25	18	449.0966465860022	0.9539830120712015
[truncated: 238,340 more rows]
