# Supplementary material for: Real-time assessment of mitochondrial DNA heteroplasmy dynamics at the single-cell level
Source: EMBO J. 2024 Aug 5;43(22):4. doi: 10.1038/s44318-024-00183-5 (PMC11574196; doi:10.1038/s44318-024-00183-5)
Supplement: Supplementary file 15 — Source data Fig. 2 [file 44318_2024_183_MOESM15_ESM.zip › Figure 2/2E/normalised/df_ng_cap_norm.csv]

Position_n	frame_i	Cell_ID	cell_vol_fl	_NG_3D_concentration_autoBkgr_from_vol_fl_meanProj	exp_pos	exp_pos_cell	time	norm_factor	_NG_3D_concentration_autoBkgr_from_vol_fl_meanProj_norm
Position_4	0	1	52.58678575390625	1897.123347954546	Position_4	Position_4_1	0.0	1925.392141479234	0.9853179033425525
Position_4	0	2	101.65907640625	1280.9462187461263	Position_4	Position_4_2	0.0	1925.392141479234	0.6652910807883557
Position_4	0	3	34.57017478320312	1925.392141479234	Position_4	Position_4_3	0.0	1925.392141479234	1.0
Position_4	0	4	37.65598130078125	2377.957770323079	Position_4	Position_4_4	0.0	1925.392141479234	1.2350511457349926
Position_4	0	5	2.452287237060547	5109.069024443742	Position_4	Position_4_5	0.0	1925.392141479234	2.65352128243266
Position_4	1	1	57.85520090625	1936.573642262705	Position_4	Position_4_1	0.25	1925.392141479234	1.005807388813211
Position_4	1	2	99.938779703125	1385.134173729465	Position_4	Position_4_2	0.25	1925.392141479234	0.7194036704986749
Position_4	1	3	34.802967203125	1740.0719402232164	Position_4	Position_4_3	0.25	1925.392141479234	0.9037493727830216
Position_4	1	4	31.41441017773437	2711.8279703006087	Position_4	Position_4_4	0.25	1925.392141479234	1.4084548866067224
Position_4	1	5	9.358414376953125	2700.762770785324	Position_4	Position_4_5	0.25	1925.392141479234	1.4027079017318471
Position_4	2	1	67.8128382421875	1830.6190893695248	Position_4	Position_4_1	0.5	1925.392141479234	0.9507772728121259
Position_4	2	2	111.00439135156248	1132.2207586583654	Position_4	Position_4_2	0.5	1925.392141479234	0.5880468369360367
Position_4	2	3	36.97310551171875	1562.1264664489845	Position_4	Position_4_3	0.5	1925.392141479234	0.81132899257023
Position_4	2	4	34.470258796875	2313.8773877782214	Position_4	Position_4_4	0.5	1925.392141479234	1.2017694151387381
Position_4	2	5	19.306781505859373	2559.554625392353	Position_4	Position_4_5	0.5	1925.392141479234	1.3293679610772209
Position_4	2	7	4.837140281982422	3191.377954169276	Position_4	Position_4_7	0.5	1925.392141479234	1.6575210241158536
Position_4	2	8	6.725073770507812	2907.229571082758	Position_4	Position_4_8	0.5	1925.392141479234	1.509941537856907
Position_4	3	1	67.23588613671875	1703.4469014339868	Position_4	Position_4_1	0.75	1925.392141479234	0.8847272536000216
Position_4	3	2	112.3824026875	1146.7275740522505	Position_4	Position_4_2	0.75	1925.392141479234	0.5955813100863944
Position_4	3	3	37.41332336328125	1258.886905068893	Position_4	Position_4_3	0.75	1925.392141479234	0.653834030973929
Position_4	3	4	42.27058949609375	2185.051821431634	Position_4	Position_4_4	0.75	1925.392141479234	1.1348606729810944
Position_4	3	5	29.968783001953124	2081.362621826838	Position_4	Position_4_5	0.75	1925.392141479234	1.0810071242047221
Position_4	3	7	17.32745582519531	2335.04453051606	Position_4	Position_4_7	0.75	1925.392141479234	1.21276309392335
Position_4	3	8	23.583510671875	1967.0503270861896	Position_4	Position_4_8	0.75	1925.392141479234	1.0216362083907493
Position_4	4	1	61.082532757812494	1593.6946352221123	Position_4	Position_4_1	1.0	1925.392141479234	0.8277247013160207
Position_4	4	2	106.2506520625	1147.758110202587	Position_4	Position_4_2	1.0	1925.392141479234	0.5961165445085858
Position_4	4	3	40.44224522851562	1332.967301186831	Position_4	Position_4_3	1.0	1925.392141479234	0.6923095157969967
Position_4	4	4	46.17336225390625	1978.820797614316	Position_4	Position_4_4	1.0	1925.392141479234	1.027749493198842
Position_4	4	5	31.746793632812498	1890.87262012812	Position_4	Position_4_5	1.0	1925.392141479234	0.9820714333420965
Position_4	4	7	29.036914027343748	1897.4156546461093	Position_4	Position_4_7	1.0	1925.392141479234	0.9854697200479737
Position_4	4	8	41.63896760546875	1824.6278286121728	Position_4	Position_4_8	1.0	1925.392141479234	0.9476655634474304
Position_4	4	10	20.970068775390622	2713.361675721117	Position_4	Position_4_10	1.0	1925.392141479234	1.4092514544265795
Position_4	5	1	57.10142337109375	1832.734732804216	Position_4	Position_4_1	1.25	1925.392141479234	0.9518760845238355
Position_4	5	2	99.60172475	1323.6259603168023	Position_4	Position_4_2	1.25	1925.392141479234	0.6874578595194075
Position_4	5	3	40.20776826171875	1397.0351774074193	Position_4	Position_4_3	1.25	1925.392141479234	0.725584750924614
Position_4	5	4	42.31034012304687	2106.561494758197	Position_4	Position_4_4	1.25	1925.392141479234	1.0940947817205564
Position_4	5	5	52.366708023437496	1387.970168735793	Position_4	Position_4_5	1.25	1925.392141479234	0.7208766146045699
Position_4	5	7	24.527311853515624	2346.75805528262	Position_4	Position_4_7	1.25	1925.392141479234	1.2188468025426031
Position_4	5	8	52.697009191406245	1640.5485116999475	Position_4	Position_4_8	1.25	1925.392141479234	0.8520594201862444
Position_4	5	10	26.004074550781247	2494.909380340182	Position_4	Position_4_10	1.25	1925.392141479234	1.295792855175674
Position_4	6	1	69.3913002578125	1701.5087528729753	Position_4	Position_4_1	1.5	1925.392141479234	0.8837206282382277
Position_4	6	2	105.0128220625	1458.0858915931613	Position_4	Position_4_2	1.5	1925.392141479234	0.757292948372038
Position_4	6	3	45.2688905625	1392.1880731050337	Position_4	Position_4_3	1.5	1925.392141479234	0.7230672874957556
Position_4	6	4	49.404032003906245	1732.2087240031092	Position_4	Position_4_4	1.5	1925.392141479234	0.8996654170782548
Position_4	6	5	52.068985160156245	1465.820954432838	Position_4	Position_4_5	1.5	1925.392141479234	0.7613103444510176
Position_4	6	7	35.8697117109375	1910.2839154528133	Position_4	Position_4_7	1.5	1925.392141479234	0.9921531693721294
Position_4	6	8	51.490088546875	1890.4849621033688	Position_4	Position_4_8	1.5	1925.392141479234	0.9818700935649157
Position_4	6	10	41.225416546875	2017.021982883388	Position_4	Position_4_10	1.5	1925.392141479234	1.0475902230149112
Position_4	6	12	9.666847630859374	2788.144849054104	Position_4	Position_4_12	1.5	1925.392141479234	1.44809194396734
Position_4	6	13	1.465342450805664	2095.8533313863268	Position_4	Position_4_13	1.5	1925.392141479234	1.0885332323918864
Position_4	6	14	1.2902214712524414	1799.211223889759	Position_4	Position_4_14	1.5	1925.392141479234	0.9344648215440762
Position_4	7	1	69.4389043046875	1846.349355224797	Position_4	Position_4_1	1.75	1925.392141479234	0.9589471752005229
Position_4	7	2	103.18971600781248	1475.397117211592	Position_4	Position_4_2	1.75	1925.392141479234	0.7662839612911678
Position_4	7	3	47.83024928515625	1398.4674681552644	Position_4	Position_4_3	1.75	1925.392141479234	0.7263286465274832
Position_4	7	4	43.05255459570312	1701.681002990383	Position_4	Position_4_4	1.75	1925.392141479234	0.8838100905943352
Position_4	7	5	62.44546116015625	1369.5722609722736	Position_4	Position_4_5	1.75	1925.392141479234	0.7113212064530725
Position_4	7	7	42.52063812304687	1765.8808584926414	Position_4	Position_4_7	1.75	1925.392141479234	0.9171538724241163
Position_4	7	8	56.25069600390625	1563.393142279438	Position_4	Position_4_8	1.75	1925.392141479234	0.8119868719721269
Position_4	7	10	43.966059929687496	1997.280892784235	Position_4	Position_4_10	1.75	1925.392141479234	1.0373371999169845
Position_4	7	12	23.927454589843748	2124.793699681064	Position_4	Position_4_12	1.75	1925.392141479234	1.1035641280059627
Position_4	7	13	3.3671115478515623	1177.4964530924683	Position_4	Position_4_13	1.75	1925.392141479234	0.6115618879527706
Position_4	7	14	2.3730228725585936	854.3453060758037	Position_4	Position_4_14	1.75	1925.392141479234	0.44372535218692133
Position_4	7	16	2.7230003214111327	4117.412031704819	Position_4	Position_4_16	1.75	1925.392141479234	2.138479711744075
Position_4	7	17	6.713138963867187	3643.452061941243	Position_4	Position_4_17	1.75	1925.392141479234	1.8923168862328812
Position_4	7	19	1.68837788684082	890.8240452390025	Position_4	Position_4_19	1.75	1925.392141479234	0.46267148704294764
Position_4	8	1	66.51577874218749	1695.137350633879	Position_4	Position_4_1	2.0	1925.392141479234	0.8804114829987538
Position_4	8	2	88.50513615624999	1451.7371087860545	Position_4	Position_4_2	2.0	1925.392141479234	0.753995551093669
Position_4	8	3	46.5777730859375	1417.95713574434	Position_4	Position_4_3	2.0	1925.392141479234	0.7364510871302073
Position_4	8	4	48.61914234375	1637.6481315961132	Position_4	Position_4_4	2.0	1925.392141479234	0.8505530360885063
Position_4	8	5	62.3022902734375	1362.0893444179885	Position_4	Position_4_5	2.0	1925.392141479234	0.7074347687798949
Position_4	8	7	50.6366159921875	1585.037838889856	Position_4	Position_4_7	2.0	1925.392141479234	0.8232285801645104
Position_4	8	8	56.783267578125	1497.0305398034764	Position_4	Position_4_8	2.0	1925.392141479234	0.7775198140433578
Position_4	8	10	48.94785775	1879.4470072983893	Position_4	Position_4_10	2.0	1925.392141479234	0.9761372589037649
Position_4	8	12	23.793286150390625	2232.5325463046074	Position_4	Position_4_12	2.0	1925.392141479234	1.1595209610596025
Position_4	8	13	18.016977515625	1689.7342928636426	Position_4	Position_4_13	2.0	1925.392141479234	0.8776052713944594
Position_4	8	14	3.1539945964355467	1623.2778361749963	Position_4	Position_4_14	2.0	1925.392141479234	0.8430894679604695
Position_4	8	16	8.811139412109375	2618.790003232942	Position_4	Position_4_16	2.0	1925.392141479234	1.3601333187227962
Position_4	8	17	17.493321301757813	2698.0963678934954	Position_4	Position_4_17	2.0	1925.392141479234	1.4013230394825498
Position_4	8	19	2.592764278564453	1051.35078589328	Position_4	Position_4_19	2.0	1925.392141479234	0.5460450176583518
Position_4	9	1	62.36453012109375	1503.8989662688002	Position_4	Position_4_1	2.25	1925.392141479234	0.7810871011000334
Position_4	9	2	89.647986828125	1301.4957760754933	Position_4	Position_4_2	2.25	1925.392141479234	0.6759640013257686
Position_4	9	3	43.603409222656246	1365.9635273592107	Position_4	Position_4_3	2.25	1925.392141479234	0.7094469214514258
Position_4	9	4	49.9611646875	1664.2612135147417	Position_4	Position_4_4	2.25	1925.392141479234	0.8643751979979146
Position_4	9	5	60.397026164062495	1320.2013933375222	Position_4	Position_4_5	2.25	1925.392141479234	0.685679226011197
Position_4	9	7	55.349354242187495	1431.487428294401	Position_4	Position_4_7	2.25	1925.392141479234	0.7434783790041973
Position_4	9	8	56.549911042968745	1610.3591497689815	Position_4	Position_4_8	2.25	1925.392141479234	0.8363798288549055
Position_4	9	10	50.76796385546875	1910.379851242504	Position_4	Position_4_10	2.25	1925.392141479234	0.9922029959958202
Position_4	9	12	29.815808988281248	2026.0440654447973	Position_4	Position_4_12	2.25	1925.392141479234	1.0522760645985783
Position_4	9	13	25.1265452109375	2157.839335407171	Position_4	Position_4_13	2.25	1925.392141479234	1.1207271957334122
Position_4	9	14	8.12270630810547	1475.610704894237	Position_4	Position_4_14	2.25	1925.392141479234	0.7663948933335522
Position_4	9	16	23.39968709375	1473.6786397810226	Position_4	Position_4_16	2.25	1925.392141479234	0.7653914275607407
Position_4	9	17	26.19999671093749	2648.831666586026	Position_4	Position_4_17	2.25	1925.392141479234	1.3757361991469388
Position_4	9	19	12.15973004296875	1001.3380195920262	Position_4	Position_4_19	2.25	1925.392141479234	0.5200696512777504
Position_4	10	1	60.149590144531246	1350.5914772539786	Position_4	Position_4_1	2.5	1925.392141479234	0.7014630672670922
Position_4	10	2	102.39882125	1133.5389040823318	Position_4	Position_4_2	2.5	1925.392141479234	0.588731448343536
Position_4	10	3	57.3487034140625	953.8921184582894	Position_4	Position_4_3	2.5	1925.392141479234	0.4954274497689786
Position_4	10	4	50.77393255859375	1598.2357520183743	Position_4	Position_4_4	2.5	1925.392141479234	0.8300832425702575
Position_4	10	5	57.1313968671875	1251.8493977692517	Position_4	Position_4_5	2.5	1925.392141479234	0.6501789276066563
Position_4	10	7	57.27198374218749	1368.765313155374	Position_4	Position_4_7	2.5	1925.392141479234	0.7109020981584476
Position_4	10	8	53.6675525546875	1368.137131905753	Position_4	Position_4_8	2.5	1925.392141479234	0.7105758366992425
Position_4	10	10	56.520603046875	1820.840444937364	Position_4	Position_4_10	2.5	1925.392141479234	0.945698492120392
Position_4	10	12	33.40339470703125	1963.6441603515848	Position_4	Position_4_12	2.5	1925.392141479234	1.0198671315044232
Position_4	10	13	42.613636548828126	1763.6965510654272	Position_4	Position_4_13	2.5	1925.392141479234	0.9160193983706718
Position_4	10	14	17.258888528320313	1474.5252352089558	Position_4	Position_4_14	2.5	1925.392141479234	0.7658311278221549
Position_4	10	16	31.802950394531248	1519.1432711710272	Position_4	Position_4_16	2.5	1925.392141479234	0.789004607655615
Position_4	10	17	33.01456333398438	2311.7431451115804	Position_4	Position_4_17	2.5	1925.392141479234	1.2006609434561843
Position_4	10	19	27.938287910156248	738.0808141152476	Position_4	Position_4_19	2.5	1925.392141479234	0.38334051449290596
Position_4	11	1	62.148486984375	1285.925646965886	Position_4	Position_4_1	2.75	1925.392141479234	0.6678772699144494
Position_4	11	2	105.807491453125	1107.0788701869226	Position_4	Position_4_2	2.75	1925.392141479234	0.5749887757079862
Position_4	11	3	58.76261015625	897.201547407731	Position_4	Position_4_3	2.75	1925.392141479234	0.46598380043165233
Position_4	11	4	48.631225328125	1687.5606629981455	Position_4	Position_4_4	2.75	1925.392141479234	0.8764763429966178
Position_4	11	5	53.28357465234375	1184.5390742323243	Position_4	Position_4_5	2.75	1925.392141479234	0.6152196473193614
Position_4	11	7	61.426461078124994	1346.8927835128118	Position_4	Position_4_7	2.75	1925.392141479234	0.6995420592493046
Position_4	11	8	55.6857228984375	1223.4639804305718	Position_4	Position_4_8	2.75	1925.392141479234	0.6354362594887362
Position_4	11	10	47.199495664062496	1777.5078951607402	Position_4	Position_4_10	2.75	1925.392141479234	0.9231926613116445
Position_4	11	12	39.668565083984376	1611.8832406143815	Position_4	Position_4_12	2.75	1925.392141479234	0.8371714031075297
Position_4	11	13	44.426481945312496	1726.9633201284787	Position_4	Position_4_13	2.75	1925.392141479234	0.8969410869214897
Position_4	11	14	28.827125550781247	1211.0204339916218	Position_4	Position_4_14	2.75	1925.392141479234	0.6289733960694485
Position_4	11	16	38.27969777929688	1393.5660104175872	Position_4	Position_4_16	2.75	1925.392141479234	0.7237829532985124
Position_4	11	17	37.1057115859375	2182.504457967933	Position_4	Position_4_17	2.75	1925.392141479234	1.1335376368011794
Position_4	11	19	39.06271312109375	671.3173278359807	Position_4	Position_4_19	2.75	1925.392141479234	0.3486652476519527
Position_4	12	1	73.84663558593749	1175.7655937119978	Position_4	Position_4_1	3.0	1925.392141479234	0.6106629233506087
Position_4	12	2	108.371850125	1096.2774826727086	Position_4	Position_4_2	3.0	1925.392141479234	0.5693788081167009
Position_4	12	3	64.36815825	789.2796309808386	Position_4	Position_4_3	3.0	1925.392141479234	0.40993188555057336
Position_4	12	4	53.9152225390625	1315.9946211060676	Position_4	Position_4_4	3.0	1925.392141479234	0.6834943348709316
Position_4	12	5	59.0376176328125	1004.1918630054132	Position_4	Position_4_5	3.0	1925.392141479234	0.5215518653950234
Position_4	12	7	69.01893741015624	1161.7039386174745	Position_4	Position_4_7	3.0	1925.392141479234	0.6033596552050765
Position_4	12	8	65.491501453125	1060.1251908369188	Position_4	Position_4_8	3.0	1925.392141479234	0.5506022217492014
Position_4	12	10	52.5740320703125	1375.5324228807217	Position_4	Position_4_10	3.0	1925.392141479234	0.7144167638618968
Position_4	12	12	40.26296576757812	1601.983803675942	Position_4	Position_4_12	3.0	1925.392141479234	0.8320298858419434
Position_4	12	13	55.14565925	1433.0593028498429	Position_4	Position_4_13	3.0	1925.392141479234	0.7442947709077367
Position_4	12	14	34.90975915625	1122.5255110669957	Position_4	Position_4_14	3.0	1925.392141479234	0.5830113704549482
Position_4	12	16	44.60251189453125	1280.5161787814222	Position_4	Position_4_16	3.0	1925.392141479234	0.6650677289030751
Position_4	12	17	40.73270998242187	1925.741417659606	Position_4	Position_4_17	3.0	1925.392141479234	1.0001814052175906
Position_4	12	19	44.12568634375	628.1051633431891	Position_4	Position_4_19	3.0	1925.392141479234	0.32622194191601434
Position_4	12	21	7.74144434765625	1867.9792159502144	Position_4	Position_4_21	3.0	1925.392141479234	0.970181178009322
Position_4	12	22	4.435702428222656	1306.8526614695058	Position_4	Position_4_22	3.0	1925.392141479234	0.6787462321651949
Position_4	12	23	12.256408215820311	2817.499871361567	Position_4	Position_4_23	3.0	1925.392141479234	1.4633382003922315
Position_4	12	24	5.565782519042968	1868.389140874252	Position_4	Position_4_24	3.0	1925.392141479234	0.9703940826510344
Position_4	13	1	82.868746296875	1020.6386774097622	Position_4	Position_4_1	3.25	1925.392141479234	0.5300939249838369
Position_4	13	2	102.73377571875	899.4904253497822	Position_4	Position_4_2	3.25	1925.392141479234	0.46717258576672316
Position_4	13	3	60.8662660546875	815.8612609291838	Position_4	Position_4_3	3.25	1925.392141479234	0.4237377121017938
Position_4	13	4	48.25245184375	1122.7201505827113	Position_4	Position_4_4	3.25	1925.392141479234	0.583112461298482
Position_4	13	5	62.9940151328125	937.9590965782515	Position_4	Position_4_5	3.25	1925.392141479234	0.48715224102745086
Position_4	13	7	60.041680359375	1074.5384681430132	Position_4	Position_4_7	3.25	1925.392141479234	0.5580881135816158
Position_4	13	8	62.09132677343749	1150.008787686569	Position_4	Position_4_8	3.25	1925.392141479234	0.5972854894915297
Position_4	13	10	55.39552330468749	1157.0231841546884	Position_4	Position_4_10	3.25	1925.392141479234	0.6009285896772043
Position_4	13	12	42.22792470703125	1367.0371740416326	Position_4	Position_4_12	3.25	1925.392141479234	0.7100045463940503
Position_4	13	13	51.64766646875	1475.031837634854	Position_4	Position_4_13	3.25	1925.392141479234	0.766094244314107
Position_4	13	14	38.79222896484375	967.8939031523406	Position_4	Position_4_14	3.25	1925.392141479234	0.5026996227421653
Position_4	13	16	49.294396078125	1153.0133191613922	Position_4	Position_4_16	3.25	1925.392141479234	0.5988459671781765
Position_4	13	17	44.2360241640625	1799.4825232422515	Position_4	Position_4_17	3.25	1925.392141479234	0.9346057275686973
Position_4	13	19	44.37366308203125	599.9708591262438	Position_4	Position_4_19	3.25	1925.392141479234	0.31160969560481333
Position_4	13	21	21.861321453125	1437.786129685755	Position_4	Position_4_21	3.25	1925.392141479234	0.7467497652613962
Position_4	13	22	12.80404842578125	1689.216473147619	Position_4	Position_4_22	3.25	1925.392141479234	0.8773363289256148
Position_4	13	23	20.86987073144531	2081.9600971351592	Position_4	Position_4_23	3.25	1925.392141479234	1.081317437774332
Position_4	13	24	24.898406091796875	1499.2296468217266	Position_4	Position_4_24	3.25	1925.392141479234	0.7786619746302191
Position_4	13	28	0.8056020478515624	2297.8969345067626	Position_4	Position_4_28	3.25	1925.392141479234	1.1934695717316794
Position_4	14	1	79.2515146328125	910.8811941346293	Position_4	Position_4_1	3.5	1925.392141479234	0.4730886630890788
Position_4	14	2	101.4270352734375	830.3754869938583	Position_4	Position_4_2	3.5	1925.392141479234	0.43127603416720095
Position_4	14	3	63.0042991875	796.213239251613	Position_4	Position_4_3	3.5	1925.392141479234	0.413533026389056
Position_4	14	4	49.36164797265625	996.6046442837264	Position_4	Position_4_4	3.5	1925.392141479234	0.5176112558130929
Position_4	14	5	58.4447923125	1101.6314114585134	Position_4	Position_4_5	3.5	1925.392141479234	0.5721595033685739
Position_4	14	7	63.0959718125	944.7142971947655	Position_4	Position_4_7	3.5	1925.392141479234	0.49066072144086115
Position_4	14	8	66.00931764453125	1055.3603874950911	Position_4	Position_4_8	3.5	1925.392141479234	0.5481275033585015
Position_4	14	10	53.836766328125	1103.337865708912	Position_4	Position_4_10	3.5	1925.392141479234	0.5730457925631934
Position_4	14	12	48.734668984375	1048.8113955768097	Position_4	Position_4_12	3.5	1925.392141479234	0.5447261225295291
Position_4	14	13	51.57008892578125	1252.133172400591	Position_4	Position_4_13	3.5	1925.392141479234	0.6503263129757071
Position_4	14	14	44.87778453125	786.8375005217816	Position_4	Position_4_14	3.5	1925.392141479234	0.4086635047327412
Position_4	14	16	48.676177773437495	1175.096178307656	Position_4	Position_4_16	3.5	1925.392141479234	0.6103152459139346
Position_4	14	17	50.435634992187495	1353.763163138147	Position_4	Position_4_17	3.5	1925.392141479234	0.7031103607279099
Position_4	14	19	49.3256849765625	542.693209398585	Position_4	Position_4_19	3.5	1925.392141479234	0.2818611324452828
Position_4	14	21	28.43094248242188	1232.1367659713778	Position_4	Position_4_21	3.5	1925.392141479234	0.6399406850309235
Position_4	14	22	25.010436257812497	1229.9779738818634	Position_4	Position_4_22	3.5	1925.392141479234	0.6388194629987946
Position_4	14	23	28.88132740625	1664.7648624770018	Position_4	Position_4_23	3.5	1925.392141479234	0.8646367805355234
Position_4	14	24	40.159917251953125	1250.4839842739211	Position_4	Position_4_24	3.5	1925.392141479234	0.6494697663579344
Position_4	14	28	3.569263021972656	1424.717216099137	Position_4	Position_4_28	3.5	1925.392141479234	0.7399621019563111
Position_4	14	30	12.27948884765625	1672.4598748157357	Position_4	Position_4_30	3.5	1925.392141479234	0.8686333753968808
Position_4	14	31	1.7940182130126952	1534.331718403558	Position_4	Position_4_31	3.5	1925.392141479234	0.7968931031497649
Position_4	14	32	1.8907928963623049	1360.6284811076962	Position_4	Position_4_32	3.5	1925.392141479234	0.7066760333104699
Position_4	15	1	75.4599635625	755.2090529681618	Position_4	Position_4_1	3.75	1925.392141479234	0.39223648871234734
Position_4	15	2	99.77795746875	733.4008427478271	Position_4	Position_4_2	3.75	1925.392141479234	0.3809098556849683
Position_4	15	3	57.819284703125	681.3956576270159	Position_4	Position_4_3	3.75	1925.392141479234	0.3538996773423597
Position_4	15	4	53.4560275390625	910.55703436237	Position_4	Position_4_4	3.75	1925.392141479234	0.4729203026988623
Position_4	15	5	64.45676853515624	1002.8397481414768	Position_4	Position_4_5	3.75	1925.392141479234	0.5208496111192281
Position_4	15	7	58.059873351562494	934.2391981354492	Position_4	Position_4_7	3.75	1925.392141479234	0.4852202198237368
Position_4	15	8	64.62593031640624	959.3222864964526	Position_4	Position_4_8	3.75	1925.392141479234	0.4982477417610252
Position_4	15	10	59.423690820312494	1067.274349285318	Position_4	Position_4_10	3.75	1925.392141479234	0.5543153139003445
Position_4	15	12	50.38155271875	855.0049346622226	Position_4	Position_4_12	3.75	1925.392141479234	0.44406794659779913
Position_4	15	13	49.2923683828125	1141.0990795501891	Position_4	Position_4_13	3.75	1925.392141479234	0.5926580123431423
Position_4	15	14	48.33372603125	796.5767792168725	Position_4	Position_4_14	3.75	1925.392141479234	0.4137218398558961
Position_4	15	16	48.356571398437495	1088.1005001423594	Position_4	Position_4_16	3.75	1925.392141479234	0.565131890123119
Position_4	15	17	43.9784756640625	1299.1690896000082	Position_4	Position_4_17	3.75	1925.392141479234	0.6747555791943177
Position_4	15	19	52.9184907109375	534.9682862338906	Position_4	Position_4_19	3.75	1925.392141479234	0.277849002657135
Position_4	15	21	31.8080196328125	1122.4692458593936	Position_4	Position_4_21	3.75	1925.392141479234	0.5829821477286319
Position_4	15	22	36.17436253320312	941.745624066732	Position_4	Position_4_22	3.75	1925.392141479234	0.48911886767295665
Position_4	15	23	29.743844001953125	1497.502346621753	Position_4	Position_4_23	3.75	1925.392141479234	0.7777648585764232
Position_4	15	24	50.528191484375	1111.7065970369083	Position_4	Position_4_24	3.75	1925.392141479234	0.5773923000344283
Position_4	15	28	16.74290766113281	832.0367386396814	Position_4	Position_4_28	3.75	1925.392141479234	0.4321388462718285
Position_4	15	30	29.580606730468748	1194.4118960560847	Position_4	Position_4_30	3.75	1925.392141479234	0.6203473413672739
Position_4	15	31	5.406161304199219	1418.3992682828512	Position_4	Position_4_31	3.75	1925.392141479234	0.7366807195925958
Position_4	15	32	5.797691721679687	1486.034760412435	Position_4	Position_4_32	3.75	1925.392141479234	0.7718088842259162
Position_4	15	34	21.409745908203124	1421.4687948550218	Position_4	Position_4_34	3.75	1925.392141479234	0.7382749540895811
Position_4	15	35	10.621021903808591	1635.996285321805	Position_4	Position_4_35	3.75	1925.392141479234	0.8496951088960544
Position_4	15	36	13.522550561523436	1628.084660707444	Position_4	Position_4_36	3.75	1925.392141479234	0.8455860110951863
Position_4	15	37	3.1283855195312498	2092.4074421102537	Position_4	Position_4_37	3.75	1925.392141479234	1.0867435246217978
Position_4	16	1	71.23866586718749	634.7950488750186	Position_4	Position_4_1	4.0	1925.392141479234	0.32969649932575307
Position_4	16	2	104.8902036875	672.1804360986772	Position_4	Position_4_2	4.0	1925.392141479234	0.349113524262261
Position_4	16	3	53.6662007578125	622.5493265981473	Position_4	Position_4_3	4.0	1925.392141479234	0.32333638077480525
Position_4	16	4	54.835505054687495	843.6608978513779	Position_4	Position_4_4	4.0	1925.392141479234	0.43817614068124994
Position_4	16	5	52.00089619140625	876.9143740424482	Position_4	Position_4_5	4.0	1925.392141479234	0.45544715549152254
Position_4	16	7	55.0563470703125	984.7824400750976	Position_4	Position_4_7	4.0	1925.392141479234	0.5114711018392919
Position_4	16	8	62.62322244921874	754.279749971855	Position_4	Position_4_8	4.0	1925.392141479234	0.391753832230955
Position_4	16	10	64.15452235156249	1000.1930091580202	Position_4	Position_4_10	4.0	1925.392141479234	0.5194749618067909
Position_4	16	12	44.37269602734375	849.201971616974	Position_4	Position_4_12	4.0	1925.392141479234	0.44105403430417656
Position_4	16	13	46.4386419921875	1052.1820334480265	Position_4	Position_4_13	4.0	1925.392141479234	0.5464767466224618
Position_4	16	14	50.874012320312495	777.4181580836243	Position_4	Position_4_14	4.0	1925.392141479234	0.4037713364127227
Position_4	16	16	47.98482205859375	822.3403870222369	Position_4	Position_4_16	4.0	1925.392141479234	0.42710280638750914
Position_4	16	17	41.414127390625	1234.2418116630088	Position_4	Position_4_17	4.0	1925.392141479234	0.6410339925428228
Position_4	16	19	48.55714166015625	550.3148120359995	Position_4	Position_4_19	4.0	1925.392141479234	0.2858196001637388
Position_4	16	21	39.55910853125	1008.6750484471772	Position_4	Position_4_21	4.0	1925.392141479234	0.52388031856837
Position_4	16	22	38.908579681640624	897.8653796286201	Position_4	Position_4_22	4.0	1925.392141479234	0.4663285781039965
Position_4	16	23	36.44440735546875	1324.611104134822	Position_4	Position_4_23	4.0	1925.392141479234	0.6879695183118147
Position_4	16	24	51.64570636328125	1096.381189059285	Position_4	Position_4_24	4.0	1925.392141479234	0.5694326705919558
Position_4	16	28	29.239426197265622	850.140453506698	Position_4	Position_4_28	4.0	1925.392141479234	0.4415414580707465
Position_4	16	30	42.280831957031246	966.12168400427	Position_4	Position_4_30	4.0	1925.392141479234	0.5017791769223807
Position_4	16	31	15.798209614257813	1400.8489127737437	Position_4	Position_4_31	4.0	1925.392141479234	0.727565508653995
Position_4	16	32	18.41313198828125	1172.5094591355655	Position_4	Position_4_32	4.0	1925.392141479234	0.6089717693740839
Position_4	16	34	26.28977162109375	1346.3175512708551	Position_4	Position_4_34	4.0	1925.392141479234	0.6992432981660093
Position_4	16	35	25.719224953125	1116.0671056261058	Position_4	Position_4_35	4.0	1925.392141479234	0.5796570379521012
Position_4	16	36	24.38424755078125	1297.7699144187443	Position_4	Position_4_36	4.0	1925.392141479234	0.6740288829794941
Position_4	16	37	16.08187508984375	1099.2262375413595	Position_4	Position_4_37	4.0	1925.392141479234	0.570910316844261
Position_4	16	40	3.783143608642578	439.4556436413835	Position_4	Position_4_40	4.0	1925.392141479234	0.22824215087102204
Position_4	17	1	72.633189921875	657.9990701217665	Position_4	Position_4_1	4.25	1925.392141479234	0.34174808131097967
Position_4	17	2	109.4972938125	661.1752879105411	Position_4	Position_4_2	4.25	1925.392141479234	0.34339772852847295
Position_4	17	3	51.6348451953125	578.5000766783287	Position_4	Position_4_3	4.25	1925.392141479234	0.300458314031489
Position_4	17	4	52.77681719921875	818.2488774486138	Position_4	Position_4_4	4.25	1925.392141479234	0.4249777797576198
Position_4	17	5	51.3024487421875	825.7426319064379	Position_4	Position_4_5	4.25	1925.392141479234	0.42886984636388875
Position_4	17	7	58.2461301640625	856.7632341681785	Position_4	Position_4_7	4.25	1925.392141479234	0.4449811629073895
Position_4	17	8	60.967531238281246	656.1259762354227	Position_4	Position_4_8	4.25	1925.392141479234	0.3407752437024784
Position_4	17	10	68.57001086718749	850.6099473471721	Position_4	Position_4_10	4.25	1925.392141479234	0.44178530130161864
Position_4	17	12	49.310284890625	775.5882221184925	Position_4	Position_4_12	4.25	1925.392141479234	0.4028209139373687
Position_4	17	13	48.50292940625	957.2804226526104	Position_4	Position_4_13	4.25	1925.392141479234	0.4971872493034869
Position_4	17	14	44.627161390625	820.6085135211349	Position_4	Position_4_14	4.25	1925.392141479234	0.42620331507673054
Position_4	17	16	46.2737435703125	734.7713071010871	Position_4	Position_4_16	4.25	1925.392141479234	0.38162164022160155
Position_4	17	17	49.102773671875	968.2558451128768	Position_4	Position_4_17	4.25	1925.392141479234	0.5028876062457533
Position_4	17	19	47.227353078125	497.54459554071633	Position_4	Position_4_19	4.25	1925.392141479234	0.2584120838669594
Position_4	17	21	37.66179142773437	1085.1505660354308	Position_4	Position_4_21	4.25	1925.392141479234	0.5635997689290114
Position_4	17	22	48.47896620703125	726.4397402504812	Position_4	Position_4_22	4.25	1925.392141479234	0.37729443504032095
Position_4	17	23	39.7355388203125	1238.527849115609	Position_4	Position_4_23	4.25	1925.392141479234	0.6432600520349464
Position_4	17	24	53.900009625	1032.7200205508136	Position_4	Position_4_24	4.25	1925.392141479234	0.5363686691675177
Position_4	17	28	38.7894057890625	764.7313895909283	Position_4	Position_4_28	4.25	1925.392141479234	0.3971821496079251
Position_4	17	30	43.539918962890624	1004.2234934124616	Position_4	Position_4_30	4.25	1925.392141479234	0.5215682934287558
Position_4	17	31	24.29527072070312	1108.216857550182	Position_4	Position_4_31	4.25	1925.392141479234	0.5755798175735592
Position_4	17	32	27.69056333398437	935.577451213196	Position_4	Position_4_32	4.25	1925.392141479234	0.4859152746382426
Position_4	17	34	32.52528565429687	1370.9114252896682	Position_4	Position_4_34	4.25	1925.392141479234	0.7120167345424132
Position_4	17	35	32.12428031054687	985.1856803151582	Position_4	Position_4_35	4.25	1925.392141479234	0.5116805346251506
Position_4	17	36	26.766027857421875	1120.0231722189872	Position_4	Position_4_36	4.25	1925.392141479234	0.5817117189220994
Position_4	17	37	27.89322108203125	718.7033839511129	Position_4	Position_4_37	4.25	1925.392141479234	0.37327636717107915
Position_4	17	40	13.358344935546874	401.094028250068	Position_4	Position_4_40	4.25	1925.392141479234	0.20831809770549745
Position_4	18	1	78.13927176171875	633.9919166092959	Position_4	Position_4_1	4.5	1925.392141479234	0.3292793727319437
Position_4	18	2	100.9490606953125	585.3343455992759	Position_4	Position_4_2	4.5	1925.392141479234	0.30400786052319567
Position_4	18	3	53.39381888671875	568.1725973987377	Position_4	Position_4_3	4.5	1925.392141479234	0.2950944823957908
Position_4	18	4	52.38217569921875	721.7740525936023	Position_4	Position_4_4	4.5	1925.392141479234	0.3748711948305139
Position_4	18	5	53.554329167968746	752.0880581333416	Position_4	Position_4_5	4.5	1925.392141479234	0.39061552290097634
Position_4	18	7	64.2940277890625	700.5005215688439	Position_4	Position_4_7	4.5	1925.392141479234	0.3638222606594133
Position_4	18	8	67.90956970703125	618.0235637889609	Position_4	Position_4_8	4.5	1925.392141479234	0.3209858139932719
Position_4	18	10	63.13444603125	759.8870447885317	Position_4	Position_4_10	4.5	1925.392141479234	0.3946661193935944
Position_4	18	12	54.20395075390625	698.1524136391829	Position_4	Position_4_12	4.5	1925.392141479234	0.3626027127662465
Position_4	18	13	52.054640515625	977.3045705688378	Position_4	Position_4_13	4.5	1925.392141479234	0.5075872854752578
Position_4	18	14	47.229703125	815.2889938974643	Position_4	Position_4_14	4.5	1925.392141479234	0.42344049107372833
Position_4	18	16	44.843708851562496	673.4065578519924	Position_4	Position_4_16	4.5	1925.392141479234	0.34975034090179147
Position_4	18	17	53.71150155078125	920.206384845477	Position_4	Position_4_17	4.5	1925.392141479234	0.47793193138230217
Position_4	18	19	49.820291855468746	409.59596413826495	Position_4	Position_4_19	4.5	1925.392141479234	0.2127337882575868
Position_4	18	21	34.73094242578125	1041.1465245226968	Position_4	Position_4_21	4.5	1925.392141479234	0.5407451822893637
Position_4	18	22	50.7855008203125	669.1514295867369	Position_4	Position_4_22	4.5	1925.392141479234	0.3475403348601202
Position_4	18	23	36.48314153515625	1162.918076038516	Position_4	Position_4_23	4.5	1925.392141479234	0.6039902474854151
Position_4	18	24	66.638740265625	773.5354594933548	Position_4	Position_4_24	4.5	1925.392141479234	0.4017547609283715
Position_4	18	28	38.34522093359375	822.7783874881475	Position_4	Position_4_28	4.5	1925.392141479234	0.427330292755857
Position_4	18	30	51.6509211796875	873.7658204933991	Position_4	Position_4_30	4.5	1925.392141479234	0.45381187638072795
Position_4	18	31	32.2711660390625	1039.701537644088	Position_4	Position_4_31	4.5	1925.392141479234	0.5399946926371629
Position_4	18	32	38.402625507812495	732.2354014321577	Position_4	Position_4_32	4.5	1925.392141479234	0.3803045549306118
Position_4	18	34	37.35699762695312	1286.6181312577464	Position_4	Position_4_34	4.5	1925.392141479234	0.6682369287480667
Position_4	18	35	43.87886383203125	734.9769242978936	Position_4	Position_4_35	4.5	1925.392141479234	0.38172843259515327
Position_4	18	36	32.56302418359375	993.5780098153684	Position_4	Position_4_36	4.5	1925.392141479234	0.5160392983904181
Position_4	18	37	33.0465983203125	666.2568896233556	Position_4	Position_4_37	4.5	1925.392141479234	0.3460369839836814
Position_4	18	40	26.41723566796875	397.78323006274354	Position_4	Position_4_40	4.5	1925.392141479234	0.2065985528314954
Position_4	18	44	3.11218475390625	669.3812417862803	Position_4	Position_4_44	4.5	1925.392141479234	0.3476596935063889
Position_4	18	45	16.43134577734375	1145.690581303155	Position_4	Position_4_45	4.5	1925.392141479234	0.5950427222700451
Position_4	19	1	73.50284764453124	590.147527607404	Position_4	Position_4_1	4.75	1925.392141479234	0.3065077055700494
Position_4	19	2	99.844611453125	469.0164168423558	Position_4	Position_4_2	4.75	1925.392141479234	0.24359526910815238
Position_4	19	3	56.7815414375	496.2905575249482	Position_4	Position_4_3	4.75	1925.392141479234	0.25776076822649735
Position_4	19	4	50.8315451015625	610.1713477129579	Position_4	Position_4_4	4.75	1925.392141479234	0.3169075714852443
Position_4	19	5	57.92171451171875	748.6697944078405	Position_4	Position_4_5	4.75	1925.392141479234	0.3888401631434181
Position_4	19	7	60.053700953125	634.9594789575143	Position_4	Position_4_7	4.75	1925.392141479234	0.3297819001534356
Position_4	19	8	72.817679	570.8569232270671	Position_4	Position_4_8	4.75	1925.392141479234	0.2964886533651742
Position_4	19	10	62.98201013671875	622.8135230027965	Position_4	Position_4_10	4.75	1925.392141479234	0.3234735977078952
Position_4	19	12	46.86865377734375	816.5392464631656	Position_4	Position_4_12	4.75	1925.392141479234	0.42408984064713046
Position_4	19	13	50.1838264296875	1018.1756955608564	Position_4	Position_4_13	4.75	1925.392141479234	0.5288147144812878
Position_4	19	14	45.35932057421875	799.7274822214424	Position_4	Position_4_14	4.75	1925.392141479234	0.41535823533954513
Position_4	19	16	59.144633152343744	523.3039313625796	Position_4	Position_4_16	4.75	1925.392141479234	0.2717908316383474
Position_4	19	17	57.369749851562496	893.2797899212445	Position_4	Position_4_17	4.75	1925.392141479234	0.46394693874410353
Position_4	19	19	47.717992953125	358.7156419802756	Position_4	Position_4_19	4.75	1925.392141479234	0.18630783529877853
Position_4	19	21	36.409783158203126	800.6103055431158	Position_4	Position_4_21	4.75	1925.392141479234	0.4158167514530446
Position_4	19	22	45.033885875	752.3181458923908	Position_4	Position_4_22	4.75	1925.392141479234	0.3907350246658856
Position_4	19	23	36.592135357421874	1033.8495290105775	Position_4	Position_4_23	4.75	1925.392141479234	0.536955307304981
Position_4	19	24	64.27394840625	620.8210330476435	Position_4	Position_4_24	4.75	1925.392141479234	0.32243874879985807
Position_4	19	28	44.075461890625	722.5259883990092	Position_4	Position_4_28	4.75	1925.392141479234	0.37526173127719803
Position_4	19	30	48.309164921875	955.0312446794252	Position_4	Position_4_30	4.75	1925.392141479234	0.4960190831285397
Position_4	19	31	33.54310811328125	899.0335913576439	Position_4	Position_4_31	4.75	1925.392141479234	0.46693531774100694
Position_4	19	32	43.36320271679687	633.1262275917278	Position_4	Position_4_32	4.75	1925.392141479234	0.32882975574280243
Position_4	19	34	43.249737566406246	991.9179373128202	Position_4	Position_4_34	4.75	1925.392141479234	0.515177098702996
Position_4	19	35	46.149575828125	684.0005084964582	Position_4	Position_4_35	4.75	1925.392141479234	0.3552525710274046
Position_4	19	36	35.02566793945312	848.6850830695695	Position_4	Position_4_36	4.75	1925.392141479234	0.4407855754607706
Position_4	19	37	41.8699844921875	560.0397857140945	Position_4	Position_4_37	4.75	1925.392141479234	0.29087050562272937
Position_4	19	40	35.45151515039063	364.9652595575701	Position_4	Position_4_40	4.75	1925.392141479234	0.1895537286639052
Position_4	19	44	6.43781303515625	682.2192530313837	Position_4	Position_4_44	4.75	1925.392141479234	0.3543274319730268
Position_4	19	45	23.628608695312497	1093.9744938610477	Position_4	Position_4_45	4.75	1925.392141479234	0.5681826939527096
Position_4	19	47	11.056064583007812	780.9676315294789	Position_4	Position_4_47	4.75	1925.392141479234	0.40561484318175295
Position_4	19	48	10.737751513671874	959.0728283452444	Position_4	Position_4_48	4.75	1925.392141479234	0.498118179504156
Position_4	19	49	1.2929279083251952	1100.271267571422	Position_4	Position_4_49	4.75	1925.392141479234	0.5714530790211438
Position_4	19	50	22.60154982421875	1053.1620806193107	Position_4	Position_4_50	4.75	1925.392141479234	0.5469857583454095
Position_4	19	51	1.9724035708007808	1251.4342246557626	Position_4	Position_4_51	4.75	1925.392141479234	0.6499632971880288
Position_4	19	52	17.735487913085937	1183.5753161770938	Position_4	Position_4_52	4.75	1925.392141479234	0.6147190957514662
Position_4	19	53	15.468217799804687	1405.8072891634558	Position_4	Position_4_53	4.75	1925.392141479234	0.7301407639918001
Position_4	19	54	13.753778016601562	1125.529705045419	Position_4	Position_4_54	4.75	1925.392141479234	0.5845716728544974
Position_4	20	1	78.10461896875	452.9108398260291	Position_4	Position_4_1	5.0	1925.392141479234	0.23523043959142173
Position_4	20	2	101.46579025	435.9752318449166	Position_4	Position_4_2	5.0	1925.392141479234	0.2264345129766485
Position_4	20	3	56.1677944609375	507.9652136622191	Position_4	Position_4_3	5.0	1925.392141479234	0.2638242894623852
Position_4	20	4	52.944122859375	554.367030849374	Position_4	Position_4_4	5.0	1925.392141479234	0.2879242201661147
Position_4	20	5	63.757426820312496	738.7733172957882	Position_4	Position_4_5	5.0	1925.392141479234	0.38370018313682625
Position_4	20	7	61.41872983984375	574.3113913696319	Position_4	Position_4_7	5.0	1925.392141479234	0.2982828167816255
Position_4	20	8	74.42869852343749	530.9171996072566	Position_4	Position_4_8	5.0	1925.392141479234	0.27574497068392795
Position_4	20	10	60.65768899609375	575.279794444362	Position_4	Position_4_10	5.0	1925.392141479234	0.2987857808552121
Position_4	20	12	50.6001590703125	742.7070572223624	Position_4	Position_4_12	5.0	1925.392141479234	0.38574326820081334
Position_4	20	13	55.18763254296875	903.9784145947144	Position_4	Position_4_13	5.0	1925.392141479234	0.4695035339139843
Position_4	20	14	42.08802672851562	682.8873479332781	Position_4	Position_4_14	5.0	1925.392141479234	0.35467442357411494
Position_4	20	16	61.954795289062496	503.6782959041539	Position_4	Position_4_16	5.0	1925.392141479234	0.2615977727618591
Position_4	20	17	54.710484640625	839.2584784588661	Position_4	Position_4_17	5.0	1925.392141479234	0.4358896353519358
Position_4	20	19	50.28389059375	372.8070810519285	Position_4	Position_4_19	5.0	1925.392141479234	0.19362657248902526
Position_4	20	21	38.01826286328125	748.3420999265285	Position_4	Position_4_21	5.0	1925.392141479234	0.3886699669146851
Position_4	20	22	47.3575103203125	695.6265782201169	Position_4	Position_4_22	5.0	1925.392141479234	0.3612908577084371
Position_4	20	23	39.35256176757812	796.6275110242373	Position_4	Position_4_23	5.0	1925.392141479234	0.41374818867402613
Position_4	20	24	56.83781778125	554.6323991434903	Position_4	Position_4_24	5.0	1925.392141479234	0.28806204574896577
Position_4	20	28	53.7459775703125	664.4794057634178	Position_4	Position_4_28	5.0	1925.392141479234	0.34511380380565687
Position_4	20	30	53.638488921875	781.2176326288005	Position_4	Position_4_30	5.0	1925.392141479234	0.4057446874321452
Position_4	20	31	40.03633962109375	816.7211118445026	Position_4	Position_4_31	5.0	1925.392141479234	0.42418429692822723
Position_4	20	32	44.5106365	677.0730492913168	Position_4	Position_4_32	5.0	1925.392141479234	0.3516546238581494
Position_4	20	34	47.853890132812495	1013.3325551448692	Position_4	Position_4_34	5.0	1925.392141479234	0.5262993097948085
Position_4	20	35	54.940825628906246	664.0443138507883	Position_4	Position_4_35	5.0	1925.392141479234	0.3448878280663483
Position_4	20	36	40.91460205078125	797.3343846074664	Position_4	Position_4_36	5.0	1925.392141479234	0.41411532094178644
Position_4	20	37	44.51317891796874	490.444372339029	Position_4	Position_4_37	5.0	1925.392141479234	0.25472440744576424
Position_4	20	40	38.383817333984375	318.831039509901	Position_4	Position_4_40	5.0	1925.392141479234	0.16559278114896145
Position_4	20	44	17.389245940429685	571.1849855078167	Position_4	Position_4_44	5.0	1925.392141479234	0.2966590406196364
Position_4	20	45	29.951056265625	939.7076966377496	Position_4	Position_4_45	5.0	1925.392141479234	0.488060419689775
Position_4	20	47	23.272171054687497	708.2094485229261	Position_4	Position_4_47	5.0	1925.392141479234	0.3678260824201896
Position_4	20	48	28.5110910390625	646.6873498282014	Position_4	Position_4_48	5.0	1925.392141479234	0.33587305977647053
Position_4	20	49	6.960496995117187	661.1117955937274	Position_4	Position_4_49	5.0	1925.392141479234	0.34336475222434976
Position_4	20	50	33.8302765625	796.2126821024344	Position_4	Position_4_50	5.0	1925.392141479234	0.4135327370198586
Position_4	20	51	6.477928257324218	1417.3623207682724	Position_4	Position_4_51	5.0	1925.392141479234	0.7361421552699109
Position_4	20	52	31.475264433593747	797.1520455851085	Position_4	Position_4_52	5.0	1925.392141479234	0.41402061866351814
Position_4	20	53	32.023048921874995	981.1965387356064	Position_4	Position_4_53	5.0	1925.392141479234	0.5096086753432867
Position_4	20	54	21.441773095703123	848.8037375278614	Position_4	Position_4_54	5.0	1925.392141479234	0.4408472015865533
Position_4	20	57	3.456796121582031	860.8301389647546	Position_4	Position_4_57	5.0	1925.392141479234	0.44709341043814527
Position_4	20	58	0.6481796963500976	866.3088533716074	Position_4	Position_4_58	5.0	1925.392141479234	0.44993891618672677
Position_4	20	59	17.892747382812498	1119.1286215509165	Position_4	Position_4_59	5.0	1925.392141479234	0.5812471119213751
Position_4	20	60	3.058377714111328	831.8446823480318	Position_4	Position_4_60	5.0	1925.392141479234	0.4320390970895648
Position_4	21	1	78.51222732031249	425.4429829662265	Position_4	Position_4_1	5.25	1925.392141479234	0.22096432918821854
Position_4	21	2	117.912104578125	391.3488107931087	Position_4	Position_4_2	5.25	1925.392141479234	0.20325667813957346
Position_4	21	3	60.783270925781245	461.3205410220533	Position_4	Position_4_3	5.25	1925.392141479234	0.239598225776299
Position_4	21	4	55.07971755859375	570.9075856820971	Position_4	Position_4_4	5.25	1925.392141479234	0.2965149661634549
Position_4	21	5	70.239968734375	620.248540542374	Position_4	Position_4_5	5.25	1925.392141479234	0.3221414106665313
Position_4	21	7	63.20061648828125	502.5433197306991	Position_4	Position_4_7	5.25	1925.392141479234	0.26100829483214094
Position_4	21	8	73.48326738671875	479.7068751164391	Position_4	Position_4_8	5.25	1925.392141479234	0.24914762285665687
Position_4	21	10	63.3938766484375	581.8558067154333	Position_4	Position_4_10	5.25	1925.392141479234	0.3022011953722877
Position_4	21	12	56.4919969453125	605.0751718866449	Position_4	Position_4_12	5.25	1925.392141479234	0.31426074660395137
Position_4	21	13	58.6480297734375	740.9626575329874	Position_4	Position_4_13	5.25	1925.392141479234	0.38483727110453614
Position_4	21	14	47.57888265625	620.2471562831063	Position_4	Position_4_14	5.25	1925.392141479234	0.32214069171726484
Position_4	21	16	73.6623544765625	395.5189506212041	Position_4	Position_4_16	5.25	1925.392141479234	0.20542254333568438
Position_4	21	17	52.735166257812494	692.595576139517	Position_4	Position_4_17	5.25	1925.392141479234	0.35971663185838704
Position_4	21	19	51.57514256640625	365.7021952553588	Position_4	Position_4_19	5.25	1925.392141479234	0.18993647443392925
Position_4	21	21	40.69200529882812	610.0098441262784	Position_4	Position_4_21	5.25	1925.392141479234	0.31682369060550025
Position_4	21	22	49.005569078125	516.7177546429275	Position_4	Position_4_22	5.25	1925.392141479234	0.2683701379636593
Position_4	21	23	39.09771686132813	703.2440843734748	Position_4	Position_4_23	5.25	1925.392141479234	0.36524719781664255
Position_4	21	24	64.64282777734374	516.1490374192343	Position_4	Position_4_24	5.25	1925.392141479234	0.2680747606161356
Position_4	21	28	55.0968385859375	646.6726578521491	Position_4	Position_4_28	5.25	1925.392141479234	0.3358654291355555
Position_4	21	30	55.45485158984375	698.5356441434415	Position_4	Position_4_30	5.25	1925.392141479234	0.36280175300122125
Position_4	21	31	53.125404019531246	689.5302182568633	Position_4	Position_4_31	5.25	1925.392141479234	0.3581245624733429
Position_4	21	32	43.06121389453125	769.5224642234191	Position_4	Position_4_32	5.25	1925.392141479234	0.39967051264279746
Position_4	21	34	47.943015140625	951.5393750863695	Position_4	Position_4_34	5.25	1925.392141479234	0.49420549434429706
Position_4	21	35	63.293068996093744	598.2630541148469	Position_4	Position_4_35	5.25	1925.392141479234	0.3107227048590815
Position_4	21	36	39.60764323828125	779.1497597731054	Position_4	Position_4_36	5.25	1925.392141479234	0.4046706865514174
Position_4	21	37	52.0134315078125	457.1319236345455	Position_4	Position_4_37	5.25	1925.392141479234	0.23742276380298388
Position_4	21	40	48.0773005625	301.626355529868	Position_4	Position_4_40	5.25	1925.392141479234	0.15665710326320098
Position_4	21	44	34.219617458984374	455.5880157846254	Position_4	Position_4_44	5.25	1925.392141479234	0.23662089709923076
Position_4	21	45	30.037389292968747	959.1062438236372	Position_4	Position_4_45	5.25	1925.392141479234	0.4981355346588141
Position_4	21	47	36.64618903515625	516.3805964714892	Position_4	Position_4_47	5.25	1925.392141479234	0.26819502653353827
Position_4	21	48	44.610690265625	528.6796004350388	Position_4	Position_4_48	5.25	1925.392141479234	0.2745828182454648
Position_4	21	49	21.352548002929687	542.1902273936774	Position_4	Position_4_49	5.25	1925.392141479234	0.2815998963084607
Position_4	21	50	41.005042460937496	758.8671803479837	Position_4	Position_4_50	5.25	1925.392141479234	0.39413642758766204
Position_4	21	51	14.816066793945312	1153.3264625767572	Position_4	Position_4_51	5.25	1925.392141479234	0.5990086059511406
Position_4	21	52	36.552093574218745	674.8698186553054	Position_4	Position_4_52	5.25	1925.392141479234	0.3505103215684773
Position_4	21	53	33.59477015039062	945.151364780916	Position_4	Position_4_53	5.25	1925.392141479234	0.4908877232950469
Position_4	21	54	26.654676189453124	767.2717840208949	Position_4	Position_4_54	5.25	1925.392141479234	0.3985015662479114
Position_4	21	57	9.92439353125	837.8345713335202	Position_4	Position_4_57	5.25	1925.392141479234	0.4351500939906358
Position_4	21	58	3.8269197307128895	657.5971291936754	Position_4	Position_4_58	5.25	1925.392141479234	0.3415393233549083
Position_4	21	59	22.567068605468748	973.8104670680232	Position_4	Position_4_59	5.25	1925.392141479234	0.5057725364558033
Position_4	21	60	12.407890053710936	684.3149580750278	Position_4	Position_4_60	5.25	1925.392141479234	0.35541588818851444
Position_4	21	64	11.016714295898437	1086.3060880120463	Position_4	Position_4_64	5.25	1925.392141479234	0.5641999178294468
Position_4	22	1	77.76527116015625	430.0315977893469	Position_4	Position_4_1	5.5	1925.392141479234	0.2233475397167476
Position_4	22	2	120.27244590625	342.8058266166241	Position_4	Position_4_2	5.5	1925.392141479234	0.17804467943514837
Position_4	22	3	59.827831292968746	429.5556164577414	Position_4	Position_4_3	5.5	1925.392141479234	0.2231003270470003
Position_4	22	4	62.04317680859375	529.524480245995	Position_4	Position_4_4	5.5	1925.392141479234	0.2750216274587959
Position_4	22	5	70.04607426953125	460.6063509357975	Position_4	Position_4_5	5.5	1925.392141479234	0.23922729350184443
Position_4	22	7	64.73653849609374	478.11006265121966	Position_4	Position_4_7	5.5	1925.392141479234	0.24831827883326607
Position_4	22	8	71.21990708593749	445.9420642409609	Position_4	Position_4_8	5.5	1925.392141479234	0.23161103373900446
Position_4	22	10	76.02426596875	495.56482921438266	Position_4	Position_4_10	5.5	1925.392141479234	0.2573838432900488
Position_4	22	12	54.77571923828125	517.3720941599785	Position_4	Position_4_12	5.5	1925.392141479234	0.2687099853656271
Position_4	22	13	58.424972890625	581.6095776909873	Position_4	Position_4_13	5.5	1925.392141479234	0.3020733102422191
Position_4	22	14	55.2112837890625	505.3884087127586	Position_4	Position_4_14	5.5	1925.392141479234	0.2624859621191143
Position_4	22	16	68.31819190625	351.71347339522225	Position_4	Position_4_16	5.5	1925.392141479234	0.1826710859664198
Position_4	22	17	52.3167539296875	608.9590716499599	Position_4	Position_4_17	5.5	1925.392141479234	0.3162779459472141
Position_4	22	19	51.254309175781245	364.9189105743433	Position_4	Position_4_19	5.5	1925.392141479234	0.18952965617382472
Position_4	22	21	42.30669027148437	592.3503065724852	Position_4	Position_4_21	5.5	1925.392141479234	0.3076517732732597
Position_4	22	22	53.70148785546875	455.6670769692288	Position_4	Position_4_22	5.5	1925.392141479234	0.23666195947966753
Position_4	22	23	41.60036080664062	641.1734682548672	Position_4	Position_4_23	5.5	1925.392141479234	0.3330092890907244
Position_4	22	24	70.00323790624999	487.1039992253379	Position_4	Position_4_24	5.5	1925.392141479234	0.25298950210272864
Position_4	22	28	51.89939704296875	654.7841920739367	Position_4	Position_4_28	5.5	1925.392141479234	0.3400783549323522
Position_4	22	30	55.97229863671875	549.508218250319	Position_4	Position_4_30	5.5	1925.392141479234	0.2854006757439784
Position_4	22	31	60.306024238281246	640.4627463444057	Position_4	Position_4_31	5.5	1925.392141479234	0.3326401580990941
Position_4	22	32	42.328513992187496	729.5442456407363	Position_4	Position_4_32	5.5	1925.392141479234	0.3789068366510754
Position_4	22	34	46.8411447109375	786.0315813123547	Position_4	Position_4_34	5.5	1925.392141479234	0.408244930670832
Position_4	22	35	64.02923157812499	609.9364453110861	Position_4	Position_4_35	5.5	1925.392141479234	0.31678556911657807
Position_4	22	36	37.75659658203125	680.6429665589144	Position_4	Position_4_36	5.5	1925.392141479234	0.35350874863132675
Position_4	22	37	55.059747359375	439.2034059580739	Position_4	Position_4_37	5.5	1925.392141479234	0.2281111449954523
Position_4	22	40	50.03839908203125	277.6277393741846	Position_4	Position_4_40	5.5	1925.392141479234	0.1441928287714365
Position_4	22	44	43.023098421875	412.4351510261304	Position_4	Position_4_44	5.5	1925.392141479234	0.21420839014605414
Position_4	22	45	38.0555048671875	844.1754726849857	Position_4	Position_4_45	5.5	1925.392141479234	0.43844339784020586
Position_4	22	47	43.678865484375	488.44042932286544	Position_4	Position_4_47	5.5	1925.392141479234	0.25368361010739765
Position_4	22	48	54.0051066328125	492.75675230705656	Position_4	Position_4_48	5.5	1925.392141479234	0.2559253991389427
Position_4	22	49	35.58333094335937	444.1566039370721	Position_4	Position_4_49	5.5	1925.392141479234	0.2306837107976544
Position_4	22	50	40.5344299765625	742.8029765190894	Position_4	Position_4_50	5.5	1925.392141479234	0.3857930862584757
Position_4	22	51	27.07453130078125	985.4965482666444	Position_4	Position_4_51	5.5	1925.392141479234	0.5118419915797051
Position_4	22	52	42.24308562890625	594.3390240540133	Position_4	Position_4_52	5.5	1925.392141479234	0.3086846628538727
Position_4	22	53	36.15258300585937	906.9232768874376	Position_4	Position_4_53	5.5	1925.392141479234	0.4710330209360206
Position_4	22	54	29.719087921875	776.8648333490873	Position_4	Position_4_54	5.5	1925.392141479234	0.4034839535349096
Position_4	22	57	21.834451890625	566.7146958343254	Position_4	Position_4_57	5.5	1925.392141479234	0.2943372851822963
Position_4	22	58	14.032635514648437	356.91968228601763	Position_4	Position_4_58	5.5	1925.392141479234	0.18537505923951916
Position_4	22	59	25.83349858203125	920.9083949176472	Position_4	Position_4_59	5.5	1925.392141479234	0.47829653766537905
Position_4	22	60	25.598954025390626	536.1528587198966	Position_4	Position_4_60	5.5	1925.392141479234	0.2784642396576849
Position_4	22	64	20.1623935390625	860.9333091751225	Position_4	Position_4_64	5.5	1925.392141479234	0.44714699443703326
Position_4	22	66	17.75928863671875	854.4985120017474	Position_4	Position_4_66	5.5	1925.392141479234	0.44380492347146283
Position_4	22	67	7.025566517578125	535.9066218542492	Position_4	Position_4_67	5.5	1925.392141479234	0.27833635045509464
Position_4	22	68	5.795791407226562	865.480226028909	Position_4	Position_4_68	5.5	1925.392141479234	0.4495085480945096
Position_4	22	69	3.143963678710937	854.5779084392958	Position_4	Position_4_69	5.5	1925.392141479234	0.44384615997380333
Position_4	23	1	76.99382148046875	430.0542975116945	Position_4	Position_4_1	5.75	1925.392141479234	0.2233593293786344
Position_4	23	2	110.3017689296875	357.9966762984401	Position_4	Position_4_2	5.75	1925.392141479234	0.18593442270071778
Position_4	23	3	60.912861453125	369.5708674750513	Position_4	Position_4_3	5.75	1925.392141479234	0.19194576497602123
Position_4	23	4	60.2515520234375	508.9945944261278	Position_4	Position_4_4	5.75	1925.392141479234	0.2643589238060768
Position_4	23	5	66.8200994140625	476.4691247827437	Position_4	Position_4_5	5.75	1925.392141479234	0.24746601719101416
Position_4	23	7	68.5903294140625	446.6171734311351	Position_4	Position_4_7	5.75	1925.392141479234	0.231961668384088
Position_4	23	8	65.845422671875	416.470356691626	Position_4	Position_4_8	5.75	1925.392141479234	0.2163041739495527
Position_4	23	10	69.8809626796875	530.0557992252202	Position_4	Position_4_10	5.75	1925.392141479234	0.27529758110365543
Position_4	23	12	54.5883861875	494.2905569115807	Position_4	Position_4_12	5.75	1925.392141479234	0.2567220184724701
Position_4	23	13	61.723492445312495	503.4125536546935	Position_4	Position_4_13	5.75	1925.392141479234	0.2614597529560567
Position_4	23	14	56.392925832031246	504.3954168658674	Position_4	Position_4_14	5.75	1925.392141479234	0.26197022725892716
Position_4	23	16	65.07779441796875	329.8989375732036	Position_4	Position_4_16	5.75	1925.392141479234	0.1713411675814517
Position_4	23	17	49.37076740234375	585.9858566265268	Position_4	Position_4_17	5.75	1925.392141479234	0.3043462388790719
Position_4	23	19	49.573916476562495	360.6610536981471	Position_4	Position_4_19	5.75	1925.392141479234	0.18731823296061634
Position_4	23	21	45.7451493984375	555.1501941820309	Position_4	Position_4_21	5.75	1925.392141479234	0.2883309754009497
Position_4	23	22	58.86492558203125	417.8444244884787	Position_4	Position_4_22	5.75	1925.392141479234	0.21701783002368472
Position_4	23	23	43.669548484375	620.3134784757831	Position_4	Position_4_23	5.75	1925.392141479234	0.32217513778736556
Position_4	23	24	62.120317617187496	480.15653065855446	Position_4	Position_4_24	5.75	1925.392141479234	0.2493811625769187
Position_4	23	28	49.424750890625	548.8902101863247	Position_4	Position_4_28	5.75	1925.392141479234	0.28507969798018656
Position_4	23	30	59.08294962109375	517.6620361059388	Position_4	Position_4_30	5.75	1925.392141479234	0.2688605738819683
Position_4	23	31	63.3811073671875	620.6536288143094	Position_4	Position_4_31	5.75	1925.392141479234	0.3223518032734234
Position_4	23	32	41.172491099609374	677.951506830667	Position_4	Position_4_32	5.75	1925.392141479234	0.35211087249468703
Position_4	23	34	46.979454328124994	665.182369800249	Position_4	Position_4_34	5.75	1925.392141479234	0.3454789055538603
Position_4	23	35	70.1369098203125	492.7104796137212	Position_4	Position_4_35	5.75	1925.392141479234	0.255901366271903
Position_4	23	36	40.11420312109375	566.012561401314	Position_4	Position_4_36	5.75	1925.392141479234	0.2939726143093426
Position_4	23	37	56.75670996875	465.92854735821874	Position_4	Position_4_37	5.75	1925.392141479234	0.24199150776644215
Position_4	23	40	50.09176386328125	295.0660909590247	Position_4	Position_4_40	5.75	1925.392141479234	0.15324986770348625
Position_4	23	44	48.43246959375	384.42333386555407	Position_4	Position_4_44	5.75	1925.392141479234	0.19965976051518033
Position_4	23	45	40.04627012890625	724.6379631770263	Position_4	Position_4_45	5.75	1925.392141479234	0.3763586375813832
Position_4	23	47	54.52354153125	383.1817960587561	Position_4	Position_4_47	5.75	1925.392141479234	0.19901493716722374
Position_4	23	48	55.773568898437496	457.32790688465536	Position_4	Position_4_48	5.75	1925.392141479234	0.23752455254818947
Position_4	23	49	44.33365509375	365.08005710576055	Position_4	Position_4_49	5.75	1925.392141479234	0.1896133516080927
Position_4	23	50	42.73785368359375	702.4017415424549	Position_4	Position_4_50	5.75	1925.392141479234	0.3648097062465499
Position_4	23	51	37.319409875	818.3434663192206	Position_4	Position_4_51	5.75	1925.392141479234	0.4250269068255916
Position_4	23	52	39.26931707617187	653.7383141413096	Position_4	Position_4_52	5.75	1925.392141479234	0.3395351523763142
Position_4	23	53	36.9956545234375	883.4872878241338	Position_4	Position_4_53	5.75	1925.392141479234	0.458860960731548
Position_4	23	54	32.84589547851562	655.7766538184471	Position_4	Position_4_54	5.75	1925.392141479234	0.340593814470765
Position_4	23	57	30.772714800781248	491.98655376280107	Position_4	Position_4_57	5.75	1925.392141479234	0.25552537748742404
Position_4	23	58	25.957900289062497	384.995186643719	Position_4	Position_4_58	5.75	1925.392141479234	0.19995676639042279
Position_4	23	59	25.67561390625	869.5336207082842	Position_4	Position_4_59	5.75	1925.392141479234	0.45161377881195763
Position_4	23	60	40.8346744609375	471.67547041764993	Position_4	Position_4_60	5.75	1925.392141479234	0.24497631430824926
Position_4	23	64	27.358889572265625	767.933562080958	Position_4	Position_4_64	5.75	1925.392141479234	0.3988452770410565
Position_4	23	66	23.5774899765625	792.973864135608	Position_4	Position_4_66	5.75	1925.392141479234	0.4118505768525598
Position_4	23	67	26.158171595703124	323.68652327513854	Position_4	Position_4_67	5.75	1925.392141479234	0.16811459665897344
Position_4	23	68	14.86800308984375	571.6014031754372	Position_4	Position_4_68	5.75	1925.392141479234	0.2968753174282145
Position_4	23	69	7.240261756835937	768.0595768104629	Position_4	Position_4_69	5.75	1925.392141479234	0.3989107259056228
Position_4	23	71	18.42773139453125	1048.6627885302833	Position_4	Position_4_71	5.75	1925.392141479234	0.5446489397866868
Position_4	23	72	22.7054146171875	715.5834553807247	Position_4	Position_4_72	5.75	1925.392141479234	0.37165595515049654
Position_4	23	73	0.8902819673461914	539.9038555160985	Position_4	Position_4_73	5.75	1925.392141479234	0.2804124125599177
Position_4	23	75	1.845379020385742	432.2508589590069	Position_4	Position_4_75	5.75	1925.392141479234	0.22450016786030852
Position_4	23	76	3.998482251220703	1383.4058680228184	Position_4	Position_4_76	5.75	1925.392141479234	0.7185060322101345
Position_4	23	77	13.559310337890624	861.4955645379033	Position_4	Position_4_77	5.75	1925.392141479234	0.4474390156573696
Position_4	24	1	79.1754188671875	406.8181824718922	Position_4	Position_4_1	6.0	1925.392141479234	0.21129107868869937
Position_4	24	2	119.424869265625	320.3213331408216	Position_4	Position_4_2	6.0	1925.392141479234	0.1663668019828554
Position_4	24	3	61.591473882812494	332.2568723574764	Position_4	Position_4_3	6.0	1925.392141479234	0.17256581929445874
Position_4	24	4	59.7799516875	446.8371754721612	Position_4	Position_4_4	6.0	1925.392141479234	0.23207593188204592
Position_4	24	5	62.3171808359375	448.0909041485178	Position_4	Position_4_5	6.0	1925.392141479234	0.2327270868594384
Position_4	24	7	69.904099203125	430.3242429892265	Position_4	Position_4_7	6.0	1925.392141479234	0.22349953223483005
Position_4	24	8	70.30230216796875	398.923466663032	Position_4	Position_4_8	6.0	1925.392141479234	0.20719076289391541
Position_4	24	10	62.57541563281249	472.34661432735015	Position_4	Position_4_10	6.0	1925.392141479234	0.2453248894869059
Position_4	24	12	59.8245401875	466.92735452985374	Position_4	Position_4_12	6.0	1925.392141479234	0.2425102629592766
Position_4	24	13	68.79583893359374	455.1112740260958	Position_4	Position_4_13	6.0	1925.392141479234	0.23637328948296446
Position_4	24	14	56.5461208125	502.0099323849491	Position_4	Position_4_14	6.0	1925.392141479234	0.26073126693000137
Position_4	24	16	61.37842549609375	321.544656813668	Position_4	Position_4_16	6.0	1925.392141479234	0.16700216537013218
Position_4	24	17	58.27839131640625	541.9308328431176	Position_4	Position_4_17	6.0	1925.392141479234	0.28146517333698307
Position_4	24	19	53.989914515625	312.2170423828522	Position_4	Position_4_19	6.0	1925.392141479234	0.1621576382580346
Position_4	24	21	44.0643875546875	527.7093763604767	Position_4	Position_4_21	6.0	1925.392141479234	0.27407890839060445
Position_4	24	22	58.71868715625	397.8890697496967	Position_4	Position_4_22	6.0	1925.392141479234	0.2066535232890313
Position_4	24	23	40.983229138671874	646.3456855413554	Position_4	Position_4_23	6.0	1925.392141479234	0.33569560798393155
Position_4	24	24	69.90911644921874	396.6544467044511	Position_4	Position_4_24	6.0	1925.392141479234	0.20601229129340412
Position_4	24	28	45.07809483203125	541.5627953795447	Position_4	Position_4_28	6.0	1925.392141479234	0.2812740239832259
Position_4	24	30	59.2869825625	486.959060581273	Position_4	Position_4_30	6.0	1925.392141479234	0.2529142246353793
Position_4	24	31	63.79387334374999	571.1527723471789	Position_4	Position_4_31	6.0	1925.392141479234	0.29664230991842294
Position_4	24	32	37.55766407421875	684.0959961800296	Position_4	Position_4_32	6.0	1925.392141479234	0.35530216491610617
Position_4	24	34	44.174954140625	674.0126112116192	Position_4	Position_4_34	6.0	1925.392141479234	0.3500651096943768
Position_4	24	35	67.510753234375	410.3155861636821	Position_4	Position_4_35	6.0	1925.392141479234	0.21310754174391
Position_4	24	36	37.03399876171875	519.486615270757	Position_4	Position_4_36	6.0	1925.392141479234	0.2698082141706715
Position_4	24	37	60.3895600859375	429.22272312772446	Position_4	Position_4_37	6.0	1925.392141479234	0.22292743066768864
Position_4	24	40	53.90671141796875	228.19669406197363	Position_4	Position_4_40	6.0	1925.392141479234	0.11851959356531674
Position_4	24	44	49.686167609375	408.8845193621144	Position_4	Position_4_44	6.0	1925.392141479234	0.21236428182779327
Position_4	24	45	42.96181523046875	684.6600390939108	Position_4	Position_4_45	6.0	1925.392141479234	0.3555951145452907
Position_4	24	47	56.88025900390625	371.147261820706	Position_4	Position_4_47	6.0	1925.392141479234	0.19276450434432654
Position_4	24	48	56.196920484375	455.22067365084206	Position_4	Position_4_48	6.0	1925.392141479234	0.2364301088821868
Position_4	24	49	47.547458578125	379.4194077016009	Position_4	Position_4_49	6.0	1925.392141479234	0.19706084777623628
Position_4	24	50	50.853496203125	556.6653832276992	Position_4	Position_4_50	6.0	1925.392141479234	0.289117926283851
Position_4	24	51	43.10131546875	675.7312264174708	Position_4	Position_4_51	6.0	1925.392141479234	0.3509577149818022
Position_4	24	52	39.803978736328126	628.120983867772	Position_4	Position_4_52	6.0	1925.392141479234	0.3262301586965039
Position_4	24	53	40.330384037109376	727.3636947236884	Position_4	Position_4_53	6.0	1925.392141479234	0.3777743136340381
Position_4	24	54	34.031884068359375	589.020465343944	Position_4	Position_4_54	6.0	1925.392141479234	0.305922337925101
Position_4	24	57	38.5322316328125	403.58173152530975	Position_4	Position_4_57	6.0	1925.392141479234	0.20961014789187168
Position_4	24	58	37.648198070312496	384.8220601633941	Position_4	Position_4_58	6.0	1925.392141479234	0.19986684887357245
Position_4	24	59	30.872986933593747	795.589948846551	Position_4	Position_4_59	6.0	1925.392141479234	0.4132093051108632
Position_4	24	60	46.7062561796875	459.2104303433275	Position_4	Position_4_60	6.0	1925.392141479234	0.2385022876381571
Position_4	24	64	33.557268185546874	677.3126399648697	Position_4	Position_4_64	6.0	1925.392141479234	0.3517790611965967
Position_4	24	66	26.23096845703125	739.1263510441613	Position_4	Position_4_66	6.0	1925.392141479234	0.38388353994023666
Position_4	24	67	37.42201645703125	299.43793759585105	Position_4	Position_4_67	6.0	1925.392141479234	0.15552049431644602
Position_4	24	68	29.4669778046875	429.8580984984517	Position_4	Position_4_68	6.0	1925.392141479234	0.22325742857151257
Position_4	24	69	21.363410470703123	444.2352949869901	Position_4	Position_4_69	6.0	1925.392141479234	0.2307245809394934
Position_4	24	71	27.241886353515625	920.0135569418944	Position_4	Position_4_71	6.0	1925.392141479234	0.4778317814443085
Position_4	24	72	26.667403876953124	715.2623691530404	Position_4	Position_4_72	6.0	1925.392141479234	0.3714891910816261
Position_4	24	73	4.958772755126953	278.8804468756817	Position_4	Position_4_73	6.0	1925.392141479234	0.14484345337642457
Position_4	24	75	4.741286510253906	382.2852311506363	Position_4	Position_4_75	6.0	1925.392141479234	0.19854928402114255
Position_4	24	76	17.935872302734374	617.0183260657327	Position_4	Position_4_76	6.0	1925.392141479234	0.3204637189345189
Position_4	24	77	17.499319900390624	914.0654551475882	Position_4	Position_4_77	6.0	1925.392141479234	0.4747424877538624
Position_4	24	82	5.5549168017578126	465.2677801953678	Position_4	Position_4_82	6.0	1925.392141479234	0.2416483220077513
Position_4	24	83	13.62540540625	316.1146657856326	Position_4	Position_4_83	6.0	1925.392141479234	0.16418196531267085
Position_4	24	84	6.8352400166015626	914.2745096159506	Position_4	Position_4_84	6.0	1925.392141479234	0.47485106535935834
Position_4	24	85	13.973246138671874	725.5497837562127	Position_4	Position_4_85	6.0	1925.392141479234	0.3768322141373184
Position_4	24	88	11.267293243164062	464.5346052587341	Position_4	Position_4_88	6.0	1925.392141479234	0.2412675294819906
Position_4	24	89	6.991161337402343	782.9954645391681	Position_4	Position_4_89	6.0	1925.392141479234	0.40666804837876347
Position_4	24	91	10.247744643554688	647.6593484618089	Position_4	Position_4_91	6.0	1925.392141479234	0.33637789129243423
Position_4	25	1	83.08244978515624	327.4595648960218	Position_4	Position_4_1	6.25	1925.392141479234	0.17007421908580256
Position_4	25	2	112.46882410156248	277.4216407393937	Position_4	Position_4_2	6.25	1925.392141479234	0.14408578635116745
Position_4	25	3	63.481852628906246	317.82536302281324	Position_4	Position_4_3	6.25	1925.392141479234	0.16507045820735272
Position_4	25	4	55.7581376171875	437.9851827710653	Position_4	Position_4_4	6.25	1925.392141479234	0.22747843067156776
Position_4	25	5	67.266805890625	424.09086796276665	Position_4	Position_4_5	6.25	1925.392141479234	0.22026207483995833
Position_4	25	7	80.21463351171874	341.7272211998473	Position_4	Position_4_7	6.25	1925.392141479234	0.17748447905126807
Position_4	25	8	71.799027265625	377.9949074555255	Position_4	Position_4_8	6.25	1925.392141479234	0.1963209983630248
Position_4	25	10	63.661828785156246	410.9579293052528	Position_4	Position_4_10	6.25	1925.392141479234	0.21344115853174894
Position_4	25	12	57.4731623125	508.6448595342124	Position_4	Position_4_12	6.25	1925.392141479234	0.26417728034530796
Position_4	25	13	65.2933592265625	451.6743154690639	Position_4	Position_4_13	6.25	1925.392141479234	0.2345882201025569
Position_4	25	14	56.144543554687495	502.58710861258623	Position_4	Position_4_14	6.25	1925.392141479234	0.2610310376703108
Position_4	25	16	61.583935015625	362.27598880650265	Position_4	Position_4_16	6.25	1925.392141479234	0.18815698942667047
Position_4	25	17	58.12004391015625	526.702974404509	Position_4	Position_4_17	6.25	1925.392141479234	0.273556208658801
Position_4	25	19	58.131658964843744	244.05847110098804	Position_4	Position_4_19	6.25	1925.392141479234	0.12675779953764826
Position_4	25	21	47.14708233984375	452.2897663833151	Position_4	Position_4_21	6.25	1925.392141479234	0.23490786974742267
Position_4	25	22	70.527007203125	327.7785207680525	Position_4	Position_4_22	6.25	1925.392141479234	0.17023987670180676
Position_4	25	23	42.8577736640625	541.6442498536037	Position_4	Position_4_23	6.25	1925.392141479234	0.2813163293776981
Position_4	25	24	67.62128342578124	345.738568241551	Position_4	Position_4_24	6.25	1925.392141479234	0.1795678712887693
Position_4	25	28	45.76034671484375	500.2563661625206	Position_4	Position_4_28	6.25	1925.392141479234	0.259820508968207
Position_4	25	30	56.99098156640625	506.32572394593336	Position_4	Position_4_30	6.25	1925.392141479234	0.26297277995376833
Position_4	25	31	62.1286363671875	509.1356677290727	Position_4	Position_4_31	6.25	1925.392141479234	0.264432193712973
Position_4	25	32	40.459283068359376	623.095568881079	Position_4	Position_4_32	6.25	1925.392141479234	0.32362008520631497
Position_4	25	34	43.80098993359375	608.8914350904352	Position_4	Position_4_34	6.25	1925.392141479234	0.3162428172282027
Position_4	25	35	63.197647734375	381.5731229567147	Position_4	Position_4_35	6.25	1925.392141479234	0.19817943302893143
Position_4	25	36	39.745620105468745	499.9784209736897	Position_4	Position_4_36	6.25	1925.392141479234	0.2596761512642136
Position_4	25	37	66.3707829296875	307.84773564809007	Position_4	Position_4_37	6.25	1925.392141479234	0.1598883308059925
Position_4	25	40	47.28097262109375	178.14273771948996	Position_4	Position_4_40	6.25	1925.392141479234	0.0925228341186783
Position_4	25	44	52.87596630078125	428.5473860460174	Position_4	Position_4_44	6.25	1925.392141479234	0.22257667766150452
Position_4	25	45	39.01831439257813	602.3435132271906	Position_4	Position_4_45	6.25	1925.392141479234	0.31284199215876307
Position_4	25	47	46.968431984375	409.273879684706	Position_4	Position_4_47	6.25	1925.392141479234	0.21256650573543445
Position_4	25	48	59.075488742187495	412.6544261216249	Position_4	Position_4_48	6.25	1925.392141479234	0.21432227608688179
Position_4	25	49	47.76273223046875	364.0525163686219	Position_4	Position_4_49	6.25	1925.392141479234	0.18907967292778544
Position_4	25	50	53.779616515624994	427.01166905590986	Position_4	Position_4_50	6.25	1925.392141479234	0.22177906508325454
Position_4	25	51	40.4559633671875	746.9768150713923	Position_4	Position_4_51	6.25	1925.392141479234	0.38796087247842787
Position_4	25	52	44.3915951875	551.2186729745277	Position_4	Position_4_52	6.25	1925.392141479234	0.28628904268355393
Position_4	25	53	41.54243891015625	581.7584932587616	Position_4	Position_4_53	6.25	1925.392141479234	0.3021506532231975
Position_4	25	54	49.210569074218746	449.1214839680187	Position_4	Position_4_54	6.25	1925.392141479234	0.23326234396228976
Position_4	25	57	39.58682556640625	433.1431394012249	Position_4	Position_4_57	6.25	1925.392141479234	0.22496359576312133
Position_4	25	58	47.441384117187496	335.9554273716107	Position_4	Position_4_58	6.25	1925.392141479234	0.17448675526093296
Position_4	25	59	37.81897420898437	620.3109497335515	Position_4	Position_4_59	6.25	1925.392141479234	0.32217382442258286
Position_4	25	60	53.75038130859375	388.1079886891338	Position_4	Position_4_60	6.25	1925.392141479234	0.2015734770741089
Position_4	25	64	37.69550836132812	629.6746162536286	Position_4	Position_4_64	6.25	1925.392141479234	0.32703707607836413
Position_4	25	66	31.14356467578125	593.948279820754	Position_4	Position_4_66	6.25	1925.392141479234	0.3084817201780191
Position_4	25	67	37.40278194726562	345.6516510339002	Position_4	Position_4_67	6.25	1925.392141479234	0.1795227286885798
Position_4	25	68	39.92035804882812	367.7882367006745	Position_4	Position_4_68	6.25	1925.392141479234	0.1910199116207628
Position_4	25	69	28.886802183593748	421.8486028812867	Position_4	Position_4_69	6.25	1925.392141479234	0.21909749904618922
Position_4	25	71	33.2601406328125	859.9110334652669	Position_4	Position_4_71	6.25	1925.392141479234	0.4466160502787849
Position_4	25	72	30.31542011523437	655.299071929523	Position_4	Position_4_72	6.25	1925.392141479234	0.3403457705120122
Position_4	25	73	21.79887753613281	269.0090454600321	Position_4	Position_4_73	6.25	1925.392141479234	0.13971649705257377
Position_4	25	75	10.872415178710938	409.2883051105093	Position_4	Position_4_75	6.25	1925.392141479234	0.2125739979368892
Position_4	25	76	31.5771327265625	469.1173540249909	Position_4	Position_4_76	6.25	1925.392141479234	0.24364769332889194
Position_4	25	77	23.695813796875	683.228978985383	Position_4	Position_4_77	6.25	1925.392141479234	0.35485185810536973
Position_4	25	82	15.51846694921875	474.9241830531643	Position_4	Position_4_82	6.25	1925.392141479234	0.24666361351630486
Position_4	25	83	26.757612921875	232.3557685223458	Position_4	Position_4_83	6.25	1925.392141479234	0.12067971168918987
Position_4	25	84	13.635677762695313	631.5085886383912	Position_4	Position_4_84	6.25	1925.392141479234	0.32798959496802443
Position_4	25	85	20.890372550781247	716.6823793289406	Position_4	Position_4_85	6.25	1925.392141479234	0.3722267084659077
Position_4	25	88	26.070011042968748	534.3852194180781	Position_4	Position_4_88	6.25	1925.392141479234	0.2775461724942548
Position_4	25	89	12.051599291015624	642.5545138712398	Position_4	Position_4_89	6.25	1925.392141479234	0.33372656926789995
Position_4	25	91	15.298790858398435	507.1269123970996	Position_4	Position_4_91	6.25	1925.392141479234	0.2633888969794412
Position_4	25	94	2.665930771850586	604.8633469969872	Position_4	Position_4_94	6.25	1925.392141479234	0.31415073011167727
Position_4	25	96	17.133705638671874	645.5362782972338	Position_4	Position_4_96	6.25	1925.392141479234	0.3352752223249874
Position_4	26	1	74.84475040625	280.8499292608706	Position_4	Position_4_1	6.5	1925.392141479234	0.14586635273430593
Position_4	26	2	110.1641144140625	263.95251659539895	Position_4	Position_4_2	6.5	1925.392141479234	0.1370902638008122
Position_4	26	3	68.18382329687499	292.9566544682196	Position_4	Position_4_3	6.5	1925.392141479234	0.15215427972150536
Position_4	26	4	52.6216777109375	388.7823771937363	Position_4	Position_4_4	6.5	1925.392141479234	0.20192373741332706
Position_4	26	5	67.17656305078124	416.4490973804544	Position_4	Position_4_5	6.5	1925.392141479234	0.21629313240081383
Position_4	26	7	75.81886043359374	324.36269001100635	Position_4	Position_4_7	6.5	1925.392141479234	0.1684657805665531
Position_4	26	8	67.20254354687499	397.58274044991646	Position_4	Position_4_8	6.5	1925.392141479234	0.20649442359542555
Position_4	26	10	63.33526065625	363.4460826787619	Position_4	Position_4_10	6.5	1925.392141479234	0.18876470660129252
Position_4	26	12	56.1027418359375	463.3505822452764	Position_4	Position_4_12	6.5	1925.392141479234	0.2406525778635904
Position_4	26	13	59.78265528125	403.2241360040418	Position_4	Position_4_13	6.5	1925.392141479234	0.20942442181895168
Position_4	26	14	63.7298501640625	403.3207572652632	Position_4	Position_4_14	6.5	1925.392141479234	0.20947460445922525
Position_4	26	16	74.287581328125	303.9526170891245	Position_4	Position_4_16	6.5	1925.392141479234	0.15786530470390556
Position_4	26	17	52.369536398437496	544.4850295119154	Position_4	Position_4_17	6.5	1925.392141479234	0.28279175851086635
Position_4	26	19	65.738526734375	209.5603774610734	Position_4	Position_4_19	6.5	1925.392141479234	0.10884036189120053
Position_4	26	21	50.09339121875	399.6468631808913	Position_4	Position_4_21	6.5	1925.392141479234	0.2075664767561853
Position_4	26	22	61.91163657421875	361.4583207415169	Position_4	Position_4_22	6.5	1925.392141479234	0.1877323133062218
Position_4	26	23	43.6333099296875	432.1283557578947	Position_4	Position_4_23	6.5	1925.392141479234	0.22443654279480987
Position_4	26	24	62.697742851562495	326.287283402043	Position_4	Position_4_24	6.5	1925.392141479234	0.16946536571576742
Position_4	26	28	47.723275359375	464.7627354362391	Position_4	Position_4_28	6.5	1925.392141479234	0.24138601452853792
Position_4	26	30	47.7203326015625	586.6741530919055	Position_4	Position_4_30	6.5	1925.392141479234	0.3047037226614924
Position_4	26	31	59.83543775	423.3866210751303	Position_4	Position_4_31	6.5	1925.392141479234	0.21989630681148006
Position_4	26	32	46.857335078125	470.2470546561333	Position_4	Position_4_32	6.5	1925.392141479234	0.24423443127531072
Position_4	26	34	48.4192947734375	612.8145351535666	Position_4	Position_4_34	6.5	1925.392141479234	0.31828037621611743
Position_4	26	35	58.484457152343744	383.0859089657048	Position_4	Position_4_35	6.5	1925.392141479234	0.1989651358353363
Position_4	26	36	50.548915570312495	358.14531209230523	Position_4	Position_4_36	6.5	1925.392141479234	0.18601162037420105
Position_4	26	37	66.694226328125	264.58847760982667	Position_4	Position_4_37	6.5	1925.392141479234	0.13742056587316778
Position_4	26	40	47.73769279296875	172.5331253241135	Position_4	Position_4_40	6.5	1925.392141479234	0.08960934326425594
Position_4	26	44	47.31417483203125	471.0166030344597	Position_4	Position_4_44	6.5	1925.392141479234	0.24463411524708345
Position_4	26	45	35.166122234375	533.1646522858811	Position_4	Position_4_45	6.5	1925.392141479234	0.27691224078449966
Position_4	26	47	48.5813024296875	308.2334191030307	Position_4	Position_4_47	6.5	1925.392141479234	0.16008864504153536
Position_4	26	48	57.18860387109375	389.0385482870143	Position_4	Position_4_48	6.5	1925.392141479234	0.20205678620258885
Position_4	26	49	51.12870125	343.886618682225	Position_4	Position_4_49	6.5	1925.392141479234	0.17860601550914448
Position_4	26	50	56.8376826015625	408.410304143137	Position_4	Position_4_50	6.5	1925.392141479234	0.21211798643229368
Position_4	26	51	38.80522701171875	731.3668628787153	Position_4	Position_4_51	6.5	1925.392141479234	0.37985345796458025
Position_4	26	52	38.0690124375	529.6383655055906	Position_4	Position_4_52	6.5	1925.392141479234	0.2750807765833519
Position_4	26	53	40.34714371875	509.0441180581416	Position_4	Position_4_53	6.5	1925.392141479234	0.26438464512847487
Position_4	26	54	47.1127726953125	401.4925781116367	Position_4	Position_4_54	6.5	1925.392141479234	0.20852509442735095
Position_4	26	57	37.144113015625	422.1164966450342	Position_4	Position_4_57	6.5	1925.392141479234	0.21923663629411716
Position_4	26	58	49.365604578124994	374.81948482789664	Position_4	Position_4_58	6.5	1925.392141479234	0.19467176413212717
Position_4	26	59	39.54540858984375	609.5620657861107	Position_4	Position_4_59	6.5	1925.392141479234	0.31659112585647015
Position_4	26	60	52.8254454921875	403.5456017806587	Position_4	Position_4_60	6.5	1925.392141479234	0.2095913830159419
Position_4	26	64	40.30607508984375	543.175828097495	Position_4	Position_4_64	6.5	1925.392141479234	0.2821117923958003
Position_4	26	66	40.735421375	496.97242029280346	Position_4	Position_4_66	6.5	1925.392141479234	0.25811491050908264
Position_4	26	67	40.23204081445312	310.2194582254023	Position_4	Position_4_67	6.5	1925.392141479234	0.1611201435501175
Position_4	26	68	43.446465605468745	307.25826665645667	Position_4	Position_4_68	6.5	1925.392141479234	0.15958217551485243
Position_4	26	69	34.662172359375	343.1323969658069	Position_4	Position_4_69	6.5	1925.392141479234	0.17821429181807413
Position_4	26	71	40.647562376953125	744.0743738413721	Position_4	Position_4_71	6.5	1925.392141479234	0.3864534178838588
Position_4	26	72	30.062088181640625	622.850627110648	Position_4	Position_4_72	6.5	1925.392141479234	0.3234928686434372
Position_4	26	73	41.536631382812494	259.5230746173325	Position_4	Position_4_73	6.5	1925.392141479234	0.13478972362375333
Position_4	26	75	20.013225353515622	270.67815214458943	Position_4	Position_4_75	6.5	1925.392141479234	0.14058338886572672
Position_4	26	76	35.433000732421874	409.9689067016162	Position_4	Position_4_76	6.5	1925.392141479234	0.21292748519615678
Position_4	26	77	36.7450105859375	537.8391364368835	Position_4	Position_4_77	6.5	1925.392141479234	0.27934004967095905
Position_4	26	82	26.30019085546875	483.8150658812688	Position_4	Position_4_82	6.5	1925.392141479234	0.25128131327552056
Position_4	26	83	36.85055992578125	218.39818049724272	Position_4	Position_4_83	6.5	1925.392141479234	0.11343049334846277
Position_4	26	84	24.413038224609373	550.2017042907473	Position_4	Position_4_84	6.5	1925.392141479234	0.2857608548604754
Position_4	26	85	33.374863994140625	541.0002427868894	Position_4	Position_4_85	6.5	1925.392141479234	0.28098184838920737
Position_4	26	88	47.553609253906245	405.89478291127546	Position_4	Position_4_88	6.5	1925.392141479234	0.2108114883025522
Position_4	26	89	24.42872946679688	645.5377340888942	Position_4	Position_4_89	6.5	1925.392141479234	0.33527597842637014
Position_4	26	91	20.79616010742188	524.4191574584283	Position_4	Position_4_91	6.5	1925.392141479234	0.27237005187708374
Position_4	26	94	9.504087387695312	404.156938004998	Position_4	Position_4_94	6.5	1925.392141479234	0.20990889559489612
Position_4	26	96	26.8651015703125	539.7017695687866	Position_4	Position_4_96	6.5	1925.392141479234	0.2803074542280755
Position_4	26	99	16.19033209277344	652.535219427494	Position_4	Position_4_99	6.5	1925.392141479234	0.338910295398924
Position_4	26	100	7.5952143706054684	845.3756813841816	Position_4	Position_4_100	6.5	1925.392141479234	0.4390667558945676
Position_4	26	101	9.894826874023437	674.339862175176	Position_4	Position_4_101	6.5	1925.392141479234	0.350235075571201
Position_4	26	102	1.5056142994384765	416.536198797229	Position_4	Position_4_102	6.5	1925.392141479234	0.21633837067456502
Position_4	26	103	1.7745864578857422	485.0492918713138	Position_4	Position_4_103	6.5	1925.392141479234	0.251922339050715
Position_4	26	104	17.299732291015623	703.5864450444946	Position_4	Position_4_104	6.5	1925.392141479234	0.36542501129351523
Position_4	26	105	11.872304232421875	715.5990410529122	Position_4	Position_4_105	6.5	1925.392141479234	0.37166404995458957
Position_4	27	1	80.106921296875	267.1518757586947	Position_4	Position_4_1	6.75	1925.392141479234	0.13875193006316527
Position_4	27	2	116.33527511718748	270.8546685363624	Position_4	Position_4_2	6.75	1925.392141479234	0.14067506701687849
Position_4	27	3	66.22060869531249	282.2923527414613	Position_4	Position_4_3	6.75	1925.392141479234	0.1466155110223846
Position_4	27	4	53.06739113671875	379.38462678678496	Position_4	Position_4_4	6.75	1925.392141479234	0.19704278344842135
Position_4	27	5	70.44808306249999	371.1851987666808	Position_4	Position_4_5	6.75	1925.392141479234	0.19278420783493375
Position_4	27	7	72.2475638671875	319.20140382750816	Position_4	Position_4_7	6.75	1925.392141479234	0.16578513901187586
Position_4	27	8	69.75909299218749	351.7698095629063	Position_4	Position_4_8	6.75	1925.392141479234	0.18270034554760867
Position_4	27	10	66.1552233203125	365.9646959886011	Position_4	Position_4_10	6.75	1925.392141479234	0.19007281067816081
Position_4	27	12	52.557841703125	399.8768972550308	Position_4	Position_4_12	6.75	1925.392141479234	0.20768595063850978
Position_4	27	13	65.45090075390625	304.93814386939533	Position_4	Position_4_13	6.75	1925.392141479234	0.1583771623972239
Position_4	27	14	66.65318369531249	333.66533914600086	Position_4	Position_4_14	6.75	1925.392141479234	0.17329734133518046
Position_4	27	16	74.03514366015625	276.49738755812695	Position_4	Position_4_16	6.75	1925.392141479234	0.14360575261603614
Position_4	27	17	54.52679624218749	413.6882559155892	Position_4	Position_4_17	6.75	1925.392141479234	0.21485922114430267
Position_4	27	19	79.04650423828124	187.01167357202377	Position_4	Position_4_19	6.75	1925.392141479234	0.09712913517365197
Position_4	27	21	53.1727117109375	348.18253438824144	Position_4	Position_4_21	6.75	1925.392141479234	0.1808372055163479
Position_4	27	22	55.015325234375	401.8525297244621	Position_4	Position_4_22	6.75	1925.392141479234	0.20871204419465852
Position_4	27	23	43.82354934375	379.9327131035903	Position_4	Position_4_23	6.75	1925.392141479234	0.19732744562450372
Position_4	27	24	68.3152491484375	282.91319954481565	Position_4	Position_4_24	6.75	1925.392141479234	0.14693796315563024
Position_4	27	28	54.81977741796874	438.8440534865768	Position_4	Position_4_28	6.75	1925.392141479234	0.22792450640700296
Position_4	27	30	60.916979234375	418.2491730663312	Position_4	Position_4_30	6.75	1925.392141479234	0.2172280462020584
Position_4	27	31	60.735048171875	407.3987211199582	Position_4	Position_4_31	6.75	1925.392141479234	0.21159259578516992
Position_4	27	32	48.90274412890625	462.1300700806706	Position_4	Position_4_32	6.75	1925.392141479234	0.24001867470261243
Position_4	27	34	51.549827570312495	533.9022985291548	Position_4	Position_4_34	6.75	1925.392141479234	0.2772953555938844
Position_4	27	35	69.0333236484375	363.6863309426424	Position_4	Position_4_35	6.75	1925.392141479234	0.18888948547553056
Position_4	27	36	51.25069571875	393.7461066968346	Position_4	Position_4_36	6.75	1925.392141479234	0.20450177302288594
Position_4	27	37	66.4386223359375	251.8479159128765	Position_4	Position_4_37	6.75	1925.392141479234	0.13080344023809487
Position_4	27	40	48.13470513671875	143.60987624178614	Position_4	Position_4_40	6.75	1925.392141479234	0.07458733893629274
Position_4	27	44	44.425608476562495	466.4437546191384	Position_4	Position_4_44	6.75	1925.392141479234	0.24225909339215468
Position_4	27	45	34.66879876367187	517.9283107947692	Position_4	Position_4_45	6.75	1925.392141479234	0.26899887022331825
Position_4	27	47	48.63827026953125	276.05050453510773	Position_4	Position_4_47	6.75	1925.392141479234	0.1433736528720973
Position_4	27	48	54.002309453124994	325.76031843748365	Position_4	Position_4_48	6.75	1925.392141479234	0.1691916734360459
Position_4	27	49	55.95594189453125	361.0076629144913	Position_4	Position_4_49	6.75	1925.392141479234	0.18749825302451764
Position_4	27	50	64.41777439453125	374.2334462944795	Position_4	Position_4_50	6.75	1925.392141479234	0.19436739053425484
Position_4	27	51	42.5789915546875	644.1618484443035	Position_4	Position_4_51	6.75	1925.392141479234	0.3345613782080823
Position_4	27	52	39.71877393945312	419.5952661885965	Position_4	Position_4_52	6.75	1925.392141479234	0.217927172937473
Position_4	27	53	41.0443069609375	468.91022563524	Position_4	Position_4_53	6.75	1925.392141479234	0.24354011607993123
Position_4	27	54	44.12087706640625	383.07316022039527	Position_4	Position_4_54	6.75	1925.392141479234	0.19895851445933974
Position_4	27	57	38.9787613359375	305.9260643212084	Position_4	Position_4_57	6.75	1925.392141479234	0.15889026330302383
Position_4	27	58	55.75868353515624	332.8040245787748	Position_4	Position_4_58	6.75	1925.392141479234	0.17284999632495082
Position_4	27	59	42.20802209765625	571.0525820004818	Position_4	Position_4_59	6.75	1925.392141479234	0.29659027358538786
Position_4	27	60	58.361188875	317.2142370103488	Position_4	Position_4_60	6.75	1925.392141479234	0.16475305480713165
Position_4	27	64	38.942041853515626	460.7274249808481	Position_4	Position_4_64	6.75	1925.392141479234	0.23929017629981703
Position_4	27	66	41.883957392578125	524.6832174388486	Position_4	Position_4_66	6.75	1925.392141479234	0.27250719795487827
Position_4	27	67	42.8053447421875	313.2241253380804	Position_4	Position_4_67	6.75	1925.392141479234	0.16268069168363677
Position_4	27	68	50.05000373828125	279.7935188955003	Position_4	Position_4_68	6.75	1925.392141479234	0.14531767989898486
Position_4	27	69	36.12713023046875	326.45430366651385	Position_4	Position_4_69	6.75	1925.392141479234	0.16955211181848215
Position_4	27	71	48.35760084375	558.3669421800006	Position_4	Position_4_71	6.75	1925.392141479234	0.2900016729844032
Position_4	27	72	41.24901580078125	551.6576066501531	Position_4	Position_4_72	6.75	1925.392141479234	0.286517013737434
Position_4	27	73	45.37283334375	238.1884691310423	Position_4	Position_4_73	6.75	1925.392141479234	0.12370906892143418
Position_4	27	75	32.9665095546875	206.61228035035376	Position_4	Position_4_75	6.75	1925.392141479234	0.1073091947864804
Position_4	27	76	37.1895229921875	405.2754320932328	Position_4	Position_4_76	6.75	1925.392141479234	0.21048981314625556
Position_4	27	77	40.128007046875	453.34208261237217	Position_4	Position_4_77	6.75	1925.392141479234	0.2354544161918517
Position_4	27	82	40.5216606953125	353.5158079220755	Position_4	Position_4_82	6.75	1925.392141479234	0.18360717295255893
Position_4	27	83	38.42988241210937	223.68257976731616	Position_4	Position_4_83	6.75	1925.392141479234	0.11617507672772885
Position_4	27	84	35.01338478515625	464.02254736845225	Position_4	Position_4_84	6.75	1925.392141479234	0.24100157955976415
Position_4	27	85	36.0380208203125	477.704474820117	Position_4	Position_4_85	6.75	1925.392141479234	0.24810762676797246
Position_4	27	88	51.89641269140625	359.00545474852123	Position_4	Position_4_88	6.75	1925.392141479234	0.1864583567234806
Position_4	27	89	31.03162289648437	564.344438830746	Position_4	Position_4_89	6.75	1925.392141479234	0.29310623362011506
Position_4	27	91	24.8770555	499.7701405541958	Position_4	Position_4_91	6.75	1925.392141479234	0.2595679756801303
Position_4	27	94	24.55170398828125	352.94999539176314	Position_4	Position_4_94	6.75	1925.392141479234	0.18331330422933995
Position_4	27	96	31.26739446875	463.4281404762586	Position_4	Position_4_96	6.75	1925.392141479234	0.2406928596479144
Position_4	27	99	22.38309425	612.4073497376896	Position_4	Position_4_99	6.75	1925.392141479234	0.31806889440568265
Position_4	27	100	18.96363306835937	430.8095530146792	Position_4	Position_4_100	6.75	1925.392141479234	0.22375158999231098
Position_4	27	101	21.87022771484375	416.18657824570624	Position_4	Position_4_101	6.75	1925.392141479234	0.21615678659930532
Position_4	27	102	6.672074884277343	412.4082980697945	Position_4	Position_4_102	6.75	1925.392141479234	0.21419444339943697
Position_4	27	103	4.886337564453124	487.8519939250888	Position_4	Position_4_103	6.75	1925.392141479234	0.25337799163877517
Position_4	27	104	30.0242820625	525.8426358432966	Position_4	Position_4_104	6.75	1925.392141479234	0.27310937056141926
Position_4	27	105	24.37198519335937	523.2393197028362	Position_4	Position_4_105	6.75	1925.392141479234	0.27175727397580607
Position_4	27	108	12.4661979921875	637.7015903883713	Position_4	Position_4_108	6.75	1925.392141479234	0.3312060835038207
Position_4	27	109	3.736391583740234	714.9500456425002	Position_4	Position_4_109	6.75	1925.392141479234	0.3713269781464989
Position_4	27	112	16.241569093749998	634.5064872055141	Position_4	Position_4_112	6.75	1925.392141479234	0.32954662769010656
Position_4	27	113	1.1957892796630858	466.8365110242317	Position_4	Position_4_113	6.75	1925.392141479234	0.24246308113918658
Position_4	27	115	10.88021790625	483.78320287528686	Position_4	Position_4_115	6.75	1925.392141479234	0.25126476443578266
Position_4	27	116	3.275533158691406	249.5413457232416	Position_4	Position_4_116	6.75	1925.392141479234	0.1296054659969292
Position_4	27	117	6.104812172851562	406.8219231405683	Position_4	Position_4_117	6.75	1925.392141479234	0.21129302149743712
Position_4	27	118	14.329366626953124	581.1043404524637	Position_4	Position_4_118	6.75	1925.392141479234	0.30181090279407435
Position_4	27	119	18.252715292968748	361.8848399462765	Position_4	Position_4_119	6.75	1925.392141479234	0.18795383659780018
Position_4	27	120	4.372169274902344	996.4542525092384	Position_4	Position_4_120	6.75	1925.392141479234	0.5175331461276692
Position_4	28	1	86.01316620703125	251.60987391942788	Position_4	Position_4_1	7.0	1925.392141479234	0.13067980724493966
Position_4	28	2	118.7440315703125	265.9056953697736	Position_4	Position_4_2	7.0	1925.392141479234	0.13810469547542895
Position_4	28	3	66.65535176953125	259.75908721027685	Position_4	Position_4_3	7.0	1925.392141479234	0.13491230259759449
Position_4	28	4	55.499258117187495	340.63175193967	Position_4	Position_4_4	7.0	1925.392141479234	0.1769155200134818
Position_4	28	5	66.83911815625	343.8284512142617	Position_4	Position_4_5	7.0	1925.392141479234	0.17857580479689
Position_4	28	7	74.67421603125	308.3380848922364	Position_4	Position_4_7	7.0	1925.392141479234	0.16014300580626004
Position_4	28	8	77.06913736328124	279.77538554000506	Position_4	Position_4_8	7.0	1925.392141479234	0.14530826189259302
Position_4	28	10	70.00509922656249	367.9970023796744	Position_4	Position_4_10	7.0	1925.392141479234	0.19112833923636507
Position_4	28	12	49.0616686484375	386.5708208930548	Position_4	Position_4_12	7.0	1925.392141479234	0.200775110983917
Position_4	28	13	60.29841258203125	278.3931773299959	Position_4	Position_4_13	7.0	1925.392141479234	0.14459037789367568
Position_4	28	14	54.95635049609375	318.77506653138283	Position_4	Position_4_14	7.0	1925.392141479234	0.16556371019904306
Position_4	28	16	74.55667209375	252.901897040338	Position_4	Position_4_16	7.0	1925.392141479234	0.13135085138866276
Position_4	28	17	57.0429685546875	357.8229925870223	Position_4	Position_4_17	7.0	1925.392141479234	0.1858442157721259
Position_4	28	19	68.69286840625	215.0725792025329	Position_4	Position_4_19	7.0	1925.392141479234	0.11170326011474091
Position_4	28	21	47.033567796875	369.022155546145	Position_4	Position_4_21	7.0	1925.392141479234	0.19166077787283053
Position_4	28	22	55.750702734375	320.7552991490338	Position_4	Position_4_22	7.0	1925.392141479234	0.16659219295587493
Position_4	28	23	45.15383705078125	336.2083098502161	Position_4	Position_4_23	7.0	1925.392141479234	0.17461809602687745
Position_4	28	24	68.2246371640625	300.2441415670533	Position_4	Position_4_24	7.0	1925.392141479234	0.15593921627642188
Position_4	28	28	53.57230806640625	433.69599102012	Position_4	Position_4_28	7.0	1925.392141479234	0.22525073291663145
Position_4	28	30	58.63155344921875	368.4721616118652	Position_4	Position_4_30	7.0	1925.392141479234	0.19137512492846087
Position_4	28	31	63.897514570312495	406.10864926176185	Position_4	Position_4_31	7.0	1925.392141479234	0.21092256507796797
Position_4	28	32	45.314726875	458.2490065251794	Position_4	Position_4_32	7.0	1925.392141479234	0.2380029484139877
Position_4	28	34	60.516800566406246	472.1939428260093	Position_4	Position_4_34	7.0	1925.392141479234	0.2452455957689916
Position_4	28	35	56.9664360546875	405.6298289768884	Position_4	Position_4_35	7.0	1925.392141479234	0.2106738779276685
Position_4	28	36	46.697963425781246	411.3272067564795	Position_4	Position_4_36	7.0	1925.392141479234	0.21363295190374382
Position_4	28	37	71.6145069921875	238.5284205050624	Position_4	Position_4_37	7.0	1925.392141479234	0.12388563107035773
Position_4	28	40	49.53037821875	149.21866960546046	Position_4	Position_4_40	7.0	1925.392141479234	0.07750040440635601
Position_4	28	44	42.856018927734375	373.41090381935686	Position_4	Position_4_44	7.0	1925.392141479234	0.19394018276841724
Position_4	28	45	38.257432125	504.7248369254264	Position_4	Position_4_45	7.0	1925.392141479234	0.2621413197093752
Position_4	28	47	48.4624482890625	269.2118769742624	Position_4	Position_4_47	7.0	1925.392141479234	0.13982184261302386
Position_4	28	48	51.8164643046875	250.62267614438824	Position_4	Position_4_48	7.0	1925.392141479234	0.13016708167918492
Position_4	28	49	56.35148805859375	327.3661808076799	Position_4	Position_4_49	7.0	1925.392141479234	0.17002571775127953
Position_4	28	50	66.03520975390624	338.66636973288087	Position_4	Position_4_50	7.0	1925.392141479234	0.17589475018459946
Position_4	28	51	43.286428453125	585.2257679509353	Position_4	Position_4_51	7.0	1925.392141479234	0.3039514680377369
Position_4	28	52	40.45319218359375	354.25658026615594	Position_4	Position_4_52	7.0	1925.392141479234	0.18399191137966775
Position_4	28	53	41.50527489453125	464.34488034920366	Position_4	Position_4_53	7.0	1925.392141479234	0.2411689911606569
Position_4	28	54	43.37000329492187	347.8023825272956	Position_4	Position_4_54	7.0	1925.392141479234	0.1806397642508747
Position_4	28	57	37.2883705390625	256.15671933587254	Position_4	Position_4_57	7.0	1925.392141479234	0.13304132379966674
Position_4	28	58	62.8727485546875	301.25929652216286	Position_4	Position_4_58	7.0	1925.392141479234	0.15646646209468393
Position_4	28	59	43.87995566796875	544.0145271331442	Position_4	Position_4_59	7.0	1925.392141479234	0.28254739147070085
Position_4	28	60	57.8038846171875	240.9609022424536	Position_4	Position_4_60	7.0	1925.392141479234	0.12514900058609826
Position_4	28	64	40.977369619140624	369.9103315277728	Position_4	Position_4_64	7.0	1925.392141479234	0.1921220740225829
Position_4	28	66	41.880434921875	526.3043992731853	Position_4	Position_4_66	7.0	1925.392141479234	0.2733491988124756
Position_4	28	67	42.86234377734375	255.68674896229643	Position_4	Position_4_67	7.0	1925.392141479234	0.13279723306954927
Position_4	28	68	56.1662138984375	246.9371326079297	Position_4	Position_4_68	7.0	1925.392141479234	0.1282529035452558
Position_4	28	69	39.44628288476562	305.7877598106705	Position_4	Position_4_69	7.0	1925.392141479234	0.15881843143690244
Position_4	28	71	53.226856375	530.2165828830972	Position_4	Position_4_71	7.0	1925.392141479234	0.27538108807058087
Position_4	28	72	42.7120291640625	505.847236191269	Position_4	Position_4_72	7.0	1925.392141479234	0.26272426551125233
Position_4	28	73	47.76545662109375	239.2175044818341	Position_4	Position_4_73	7.0	1925.392141479234	0.12424352386628569
Position_4	28	75	44.3025533671875	169.1905061644369	Position_4	Position_4_75	7.0	1925.392141479234	0.08787327138172059
Position_4	28	76	43.6194488125	351.28607029792784	Position_4	Position_4_76	7.0	1925.392141479234	0.18244910360340566
Position_4	28	77	42.22388231445312	431.211617061471	Position_4	Position_4_77	7.0	1925.392141479234	0.2239604118931228
Position_4	28	82	44.556129664062496	324.3966038305867	Position_4	Position_4_82	7.0	1925.392141479234	0.16848339454702477
Position_4	28	83	36.83935041015625	227.97827146963016	Position_4	Position_4_83	7.0	1925.392141479234	0.11840615039307253
Position_4	28	84	32.62791303320312	474.9088824197019	Position_4	Position_4_84	7.0	1925.392141479234	0.24665566675411923
Position_4	28	85	40.5583879765625	459.3577420921101	Position_4	Position_4_85	7.0	1925.392141479234	0.23857879763609932
Position_4	28	88	56.837017101562495	361.43279419561856	Position_4	Position_4_88	7.0	1925.392141479234	0.18771905546365125
Position_4	28	89	26.291513359375	543.4543801238896	Position_4	Position_4_89	7.0	1925.392141479234	0.28225646527588205
Position_4	28	91	29.544607339843747	422.1816297206015	Position_4	Position_4_91	7.0	1925.392141479234	0.21927046476685483
Position_4	28	94	36.8044480546875	320.3054872375738	Position_4	Position_4_94	7.0	1925.392141479234	0.1663585720213289
Position_4	28	96	32.37962694140625	388.585023478089	Position_4	Position_4_96	7.0	1925.392141479234	0.20182123688296982
Position_4	28	99	26.670344035156248	520.6817687262188	Position_4	Position_4_99	7.0	1925.392141479234	0.27042894665924583
Position_4	28	100	26.87402862890625	373.3450556606798	Position_4	Position_4_100	7.0	1925.392141479234	0.1939059828995913
Position_4	28	101	25.1951125078125	370.7294986547527	Position_4	Position_4_101	7.0	1925.392141479234	0.19254752871793165
Position_4	28	102	18.95080529589844	343.5562006473564	Position_4	Position_4_102	7.0	1925.392141479234	0.17843440473555178
Position_4	28	103	15.819788971679689	410.3299573056259	Position_4	Position_4_103	7.0	1925.392141479234	0.2131150057517005
Position_4	28	104	29.2041053046875	488.39187060314674	Position_4	Position_4_104	7.0	1925.392141479234	0.25365838993605044
Position_4	28	105	27.360555921875	461.5455509457156	Position_4	Position_4_105	7.0	1925.392141479234	0.2397150902418875
Position_4	28	108	25.1298623125	439.6571565785338	Position_4	Position_4_108	7.0	1925.392141479234	0.22834681159587336
Position_4	28	109	12.76632289453125	539.2461504431699	Position_4	Position_4_109	7.0	1925.392141479234	0.280070817173316
Position_4	28	112	27.31587903515625	499.4844619606472	Position_4	Position_4_112	7.0	1925.392141479234	0.25941960144124454
Position_4	28	113	5.457673213867187	403.9136249175605	Position_4	Position_4_113	7.0	1925.392141479234	0.20978252492878832
Position_4	28	115	20.41093179296875	439.9673149775739	Position_4	Position_4_115	7.0	1925.392141479234	0.22850790002682636
Position_4	28	116	11.65280621484375	249.09593561842172	Position_4	Position_4_116	7.0	1925.392141479234	0.1293741312494644
Position_4	28	117	11.547432348632812	495.52966108285705	Position_4	Position_4_117	7.0	1925.392141479234	0.25736557785166464
Position_4	28	118	28.96119260546875	434.9317733125513	Position_4	Position_4_118	7.0	1925.392141479234	0.22589256699593846
Position_4	28	119	34.091919447265624	311.4129928380489	Position_4	Position_4_119	7.0	1925.392141479234	0.16174003525266162
Position_4	28	120	11.770049897460938	571.8307270666803	Position_4	Position_4_120	7.0	1925.392141479234	0.2969944224594976
Position_4	28	122	2.1012398864746094	446.2444639007177	Position_4	Position_4_122	7.0	1925.392141479234	0.23176809247693222
Position_4	28	123	2.1486189046630857	457.9021159694287	Position_4	Position_4_123	7.0	1925.392141479234	0.2378227822295115
Position_4	28	124	26.1806764140625	401.3265293006845	Position_4	Position_4_124	7.0	1925.392141479234	0.20843885287303326
Position_4	28	125	5.446009416503906	757.015636664265	Position_4	Position_4_125	7.0	1925.392141479234	0.39317478260956623
Position_4	28	126	16.196602350585938	541.5098091422711	Position_4	Position_4_126	7.0	1925.392141479234	0.28124650427119835
Position_4	28	127	25.6386890546875	585.8946764606538	Position_4	Position_4_127	7.0	1925.392141479234	0.3042988822061591
Position_4	28	128	18.33058659179688	512.1104917878956	Position_4	Position_4_128	7.0	1925.392141479234	0.26597724211882007
Position_4	29	1	90.35206503125	254.73631812390653	Position_4	Position_4_1	7.25	1925.392141479234	0.1323036033211388
Position_4	29	2	113.818302125	261.99443629033084	Position_4	Position_4_2	7.25	1925.392141479234	0.13607328639507515
Position_4	29	3	72.54880660156249	216.8549996276936	Position_4	Position_4_3	7.25	1925.392141479234	0.11262900421993462
Position_4	29	4	57.7904914296875	335.14987866198425	Position_4	Position_4_4	7.25	1925.392141479234	0.1740683736272531
Position_4	29	5	72.26949937109374	299.5270045460547	Position_4	Position_4_5	7.25	1925.392141479234	0.1555667534385671
Position_4	29	7	74.035689578125	305.1732808117174	Position_4	Position_4_7	7.25	1925.392141479234	0.1584992865802703
Position_4	29	8	68.842127578125	291.57879728695457	Position_4	Position_4_8	7.25	1925.392141479234	0.15143865553691382
Position_4	29	10	67.1859164453125	358.5076745402818	Position_4	Position_4_10	7.25	1925.392141479234	0.18619982226833476
Position_4	29	12	50.76474033984375	324.9433870091065	Position_4	Position_4_12	7.25	1925.392141479234	0.16876737990602791
Position_4	29	13	55.819249234375	269.95039843977446	Position_4	Position_4_13	7.25	1925.392141479234	0.1402054119907116
Position_4	29	14	58.2186366953125	294.8155930649584	Position_4	Position_4_14	7.25	1925.392141479234	0.15311976543046368
Position_4	29	16	70.951554609375	196.77343265056817	Position_4	Position_4_16	7.25	1925.392141479234	0.10219914603961754
Position_4	29	17	48.591560488281246	391.2662590826496	Position_4	Position_4_17	7.25	1925.392141479234	0.20321380286825563
Position_4	29	19	61.7475128359375	219.43124040208352	Position_4	Position_4_19	7.25	1925.392141479234	0.11396703854493745
Position_4	29	21	50.698049960937496	367.1062583849187	Position_4	Position_4_21	7.25	1925.392141479234	0.19066570932551927
Position_4	29	22	58.03823940234375	297.6124868668441	Position_4	Position_4_22	7.25	1925.392141479234	0.15457240135933834
Position_4	29	23	59.2458359453125	286.8298829670022	Position_4	Position_4_23	7.25	1925.392141479234	0.14897218950246546
Position_4	29	24	69.59712692968749	260.86873247018696	Position_4	Position_4_24	7.25	1925.392141479234	0.13548862429124053
Position_4	29	28	48.074243421875	412.2136040489402	Position_4	Position_4_28	7.25	1925.392141479234	0.2140933242473121
Position_4	29	30	59.38555975	329.0193791597629	Position_4	Position_4_30	7.25	1925.392141479234	0.17088434717874404
Position_4	29	31	72.749610828125	375.0044606545385	Position_4	Position_4_31	7.25	1925.392141479234	0.19476783589987612
Position_4	29	32	43.83411935546875	408.5412888947063	Position_4	Position_4_32	7.25	1925.392141479234	0.2121860166006669
Position_4	29	34	60.153676730468746	435.64134390068193	Position_4	Position_4_34	7.25	1925.392141479234	0.22626110001985822
Position_4	29	35	56.494565359375	376.3227549579232	Position_4	Position_4_35	7.25	1925.392141479234	0.1954525246315814
Position_4	29	36	44.666883421875	394.0577892370557	Position_4	Position_4_36	7.25	1925.392141479234	0.2046636530542346
Position_4	29	37	69.391497828125	257.247790904067	Position_4	Position_4_37	7.25	1925.392141479234	0.1336079987874208
Position_4	29	40	50.944212171875	142.9425429826456	Position_4	Position_4_40	7.25	1925.392141479234	0.07424074291319491
Position_4	29	44	43.9459077578125	337.7550524784344	Position_4	Position_4_44	7.25	1925.392141479234	0.17542143504280902
Position_4	29	45	43.685177335937496	399.5579958514395	Position_4	Position_4_45	7.25	1925.392141479234	0.2075203213120359
Position_4	29	47	60.17247190625	245.852812090222	Position_4	Position_4_47	7.25	1925.392141479234	0.1276897348824427
Position_4	29	48	54.905184984375	265.07341275776696	Position_4	Position_4_48	7.25	1925.392141479234	0.13767242892874654
Position_4	29	49	55.8619348203125	290.67668273562106	Position_4	Position_4_49	7.25	1925.392141479234	0.15097012004645502
Position_4	29	50	53.566084601562494	387.7755710936012	Position_4	Position_4_50	7.25	1925.392141479234	0.20140082777926072
Position_4	29	51	39.64930197851562	504.8584644726474	Position_4	Position_4_51	7.25	1925.392141479234	0.262210722478994
Position_4	29	52	38.89017964648437	371.1733947031256	Position_4	Position_4_52	7.25	1925.392141479234	0.1927780771027567
Position_4	29	53	44.313835671875	445.3440886506256	Position_4	Position_4_53	7.25	1925.392141479234	0.23130046033556476
Position_4	29	54	44.8901274765625	301.05781759207184	Position_4	Position_4_54	7.25	1925.392141479234	0.1563618190322394
Position_4	29	57	37.96616669140625	290.60084178836394	Position_4	Position_4_57	7.25	1925.392141479234	0.150930730175881
Position_4	29	58	63.07343319921875	301.3615051184533	Position_4	Position_4_58	7.25	1925.392141479234	0.15651954665553183
Position_4	29	59	41.79909314453125	532.1760477807527	Position_4	Position_4_59	7.25	1925.392141479234	0.2763987845987022
Position_4	29	60	54.90728546875	230.031924973182	Position_4	Position_4_60	7.25	1925.392141479234	0.11947276610179462
Position_4	29	64	40.75048351171875	349.06392719078303	Position_4	Position_4_64	7.25	1925.392141479234	0.18129497865437705
Position_4	29	66	44.36177246875	432.05796514012127	Position_4	Position_4_66	7.25	1925.392141479234	0.22439998368757297
Position_4	29	67	42.192881972656245	239.83056819159043	Position_4	Position_4_67	7.25	1925.392141479234	0.12456193365749077
Position_4	29	68	57.100003984375	221.14751188072188	Position_4	Position_4_68	7.25	1925.392141479234	0.114858426559703
Position_4	29	69	44.56659569140625	287.6551220689617	Position_4	Position_4_69	7.25	1925.392141479234	0.14940079782810528
Position_4	29	71	57.638320695312494	542.2277203963879	Position_4	Position_4_71	7.25	1925.392141479234	0.2816193692261603
Position_4	29	72	43.831649726562496	436.1210422413171	Position_4	Position_4_72	7.25	1925.392141479234	0.2265102432101211
Position_4	29	73	52.329559605468745	223.8778361552323	Position_4	Position_4_73	7.25	1925.392141479234	0.11627648795908774
Position_4	29	75	43.83145215625	167.30538767222797	Position_4	Position_4_75	7.25	1925.392141479234	0.0868941884969423
Position_4	29	76	49.316882699218745	316.1874818301923	Position_4	Position_4_76	7.25	1925.392141479234	0.16421978412526025
Position_4	29	77	44.58242211328125	375.4554708396562	Position_4	Position_4_77	7.25	1925.392141479234	0.1950020791874649
Position_4	29	82	48.42511269921875	308.35928924073045	Position_4	Position_4_82	7.25	1925.392141479234	0.16015401880877378
Position_4	29	83	35.9022380234375	199.7859269965124	Position_4	Position_4_83	7.25	1925.392141479234	0.10376375944020501
Position_4	29	84	37.52381456054688	446.7854730239058	Position_4	Position_4_84	7.25	1925.392141479234	0.2320490789375773
Position_4	29	85	46.190103738281245	407.04555021152703	Position_4	Position_4_85	7.25	1925.392141479234	0.21140916774429308
Position_4	29	88	42.19904824609375	421.1548381302288	Position_4	Position_4_88	7.25	1925.392141479234	0.21873717517443764
Position_4	29	89	31.12272620703125	488.95979752968753	Position_4	Position_4_89	7.25	1925.392141479234	0.25395335682321374
Position_4	29	91	29.5615619921875	445.5544574324799	Position_4	Position_4_91	7.25	1925.392141479234	0.2314097205622595
Position_4	29	94	41.52244531445312	297.7162030869571	Position_4	Position_4_94	7.25	1925.392141479234	0.15462626894188353
Position_4	29	96	37.299434476562496	390.0084664081449	Position_4	Position_4_96	7.25	1925.392141479234	0.20256053715297212
Position_4	29	99	25.444079697265625	518.5470466188756	Position_4	Position_4_99	7.25	1925.392141479234	0.2693202259673128
Position_4	29	100	35.26509976171875	274.8704356099885	Position_4	Position_4_100	7.25	1925.392141479234	0.14276075490721174
Position_4	29	101	30.378507435546872	308.3900218371584	Position_4	Position_4_101	7.25	1925.392141479234	0.16016998054236864
Position_4	29	102	35.31411799609375	304.7304116579117	Position_4	Position_4_102	7.25	1925.392141479234	0.1582692715385212
Position_4	29	103	30.229692796875	211.58162810403456	Position_4	Position_4_103	7.25	1925.392141479234	0.10989014837334972
Position_4	29	104	33.50966413867187	446.94284908157744	Position_4	Position_4_104	7.25	1925.392141479234	0.23213081608310795
Position_4	29	105	35.85353954101562	425.23927981759977	Position_4	Position_4_105	7.25	1925.392141479234	0.22085853092289986
Position_4	29	108	32.239097257812496	431.0515947324391	Position_4	Position_4_108	7.25	1925.392141479234	0.22387730034115141
Position_4	29	109	24.090088751953125	446.73974059674094	Position_4	Position_4_109	7.25	1925.392141479234	0.23202532667112746
Position_4	29	112	31.0436512890625	484.3594451656336	Position_4	Position_4_112	7.25	1925.392141479234	0.2515640501126755
Position_4	29	113	18.71467627734375	257.7020009503498	Position_4	Position_4_113	7.25	1925.392141479234	0.13384390400199897
Position_4	29	115	32.16437668554688	367.8100486149629	Position_4	Position_4_115	7.25	1925.392141479234	0.1910312401775895
Position_4	29	116	26.690896546875	226.085645374662	Position_4	Position_4_116	7.25	1925.392141479234	0.11742316824923034
Position_4	29	117	19.65974866796875	391.5033336818535	Position_4	Position_4_117	7.25	1925.392141479234	0.20333693342129808
Position_4	29	118	37.9064536640625	369.75234149344834	Position_4	Position_4_118	7.25	1925.392141479234	0.19204001799310152
Position_4	29	119	36.579862601562496	344.96081040720054	Position_4	Position_4_119	7.25	1925.392141479234	0.17916392353309138
Position_4	29	120	22.74998751953125	374.4261604045928	Position_4	Position_4_120	7.25	1925.392141479234	0.19446748137079747
Position_4	29	122	7.366782145507812	347.0469191461092	Position_4	Position_4_122	7.25	1925.392141479234	0.1802473956705158
Position_4	29	123	17.399566389648438	175.49698424600362	Position_4	Position_4_123	7.25	1925.392141479234	0.09114869665520364
Position_4	29	124	36.6335601328125	315.482253249156	Position_4	Position_4_124	7.25	1925.392141479234	0.1638535062300495
Position_4	29	125	15.650878052734374	424.4186036810448	Position_4	Position_4_125	7.25	1925.392141479234	0.220432292486129
Position_4	29	126	20.303944869140626	506.2445732102192	Position_4	Position_4_126	7.25	1925.392141479234	0.2629306323133132
Position_4	29	127	25.802448847656247	597.5383372323929	Position_4	Position_4_127	7.25	1925.392141479234	0.3103463052328229
Position_4	29	128	19.730919473632813	580.6670719732954	Position_4	Position_4_128	7.25	1925.392141479234	0.30158379660113416
Position_4	29	134	20.235076017578123	421.9453008567027	Position_4	Position_4_134	7.25	1925.392141479234	0.21914772152987597
Position_4	29	135	1.715362157104492	383.7035074281311	Position_4	Position_4_135	7.25	1925.392141479234	0.1992859008624293
Position_4	29	136	19.187941663085937	519.339061688859	Position_4	Position_4_136	7.25	1925.392141479234	0.2697315785707232
Position_4	30	1	93.037627890625	221.38456993238464	Position_4	Position_4_1	7.5	1925.392141479234	0.11498154851837093
Position_4	30	2	117.624733359375	233.00412112571425	Position_4	Position_4_2	7.5	1925.392141479234	0.12101644963955374
Position_4	30	3	64.6588049765625	201.55101263890475	Position_4	Position_4_3	7.5	1925.392141479234	0.1046805002974915
Position_4	30	4	64.51517655859375	269.295809039407	Position_4	Position_4_4	7.5	1925.392141479234	0.13986543480566682
Position_4	30	5	63.60922308984375	299.3239184492091	Position_4	Position_4_5	7.5	1925.392141479234	0.15546127565434306
Position_4	30	7	77.71285263671875	282.13204084501973	Position_4	Position_4_7	7.5	1925.392141479234	0.1465322490764215
Position_4	30	8	72.76549444140625	278.5484306993268	Position_4	Position_4_8	7.5	1925.392141479234	0.1446710125685485
Position_4	30	10	72.5523212734375	301.62797192019696	Position_4	Position_4_10	7.5	1925.392141479234	0.15665794277547182
Position_4	30	12	57.3797947421875	296.08813114113485	Position_4	Position_4_12	7.5	1925.392141479234	0.15378068953457827
Position_4	30	13	55.34075993359375	285.5184775700543	Position_4	Position_4_13	7.5	1925.392141479234	0.14829107869459626
Position_4	30	14	64.8368470234375	265.7476247882571	Position_4	Position_4_14	7.5	1925.392141479234	0.1380225976117724
Position_4	30	16	72.57869691015625	165.77801604576214	Position_4	Position_4_16	7.5	1925.392141479234	0.08610091028957807
Position_4	30	17	56.6445836171875	381.7092566322845	Position_4	Position_4_17	7.5	1925.392141479234	0.198250137418254
Position_4	30	19	64.80060846875	181.51872470759693	Position_4	Position_4_19	7.5	1925.392141479234	0.09427623640768593
Position_4	30	21	52.552652882812495	334.2525292115583	Position_4	Position_4_21	7.5	1925.392141479234	0.17360231300973308
Position_4	30	22	57.30718765234375	282.55327118065424	Position_4	Position_4_22	7.5	1925.392141479234	0.14675102546309093
Position_4	30	23	55.076790398437495	317.9837402075753	Position_4	Position_4_23	7.5	1925.392141479234	0.16515271531298337
Position_4	30	24	64.72299453125	241.6135485418858	Position_4	Position_4_24	7.5	1925.392141479234	0.12548796857364325
Position_4	30	28	47.82381265234375	356.4870821259357	Position_4	Position_4_28	7.5	1925.392141479234	0.18515037765348671
Position_4	30	30	56.400625875	336.0812080029155	Position_4	Position_4_30	7.5	1925.392141479234	0.17455208254081278
Position_4	30	31	69.6186308984375	331.8857075074592	Position_4	Position_4_31	7.5	1925.392141479234	0.1723730456552498
Position_4	30	32	42.85546261132812	383.103908759473	Position_4	Position_4_32	7.5	1925.392141479234	0.19897448447314384
Position_4	30	34	55.8430720546875	428.5998683935995	Position_4	Position_4_34	7.5	1925.392141479234	0.22260393566596579
Position_4	30	35	54.614106722656246	283.6063004849861	Position_4	Position_4_35	7.5	1925.392141479234	0.14729794226078952
Position_4	30	36	44.847525078125	340.64416246904983	Position_4	Position_4_36	7.5	1925.392141479234	0.17692196572867533
Position_4	30	37	64.08291351171874	278.59591764618045	Position_4	Position_4_37	7.5	1925.392141479234	0.1446956760881665
Position_4	30	40	51.56656385546875	137.6621084286011	Position_4	Position_4_40	7.5	1925.392141479234	0.07149821870719723
Position_4	30	44	42.90425727929687	298.78597810796475	Position_4	Position_4_44	7.5	1925.392141479234	0.1551818830414538
Position_4	30	45	46.53119328515625	377.10391673305486	Position_4	Position_4_45	7.5	1925.392141479234	0.19585824030804172
Position_4	30	47	66.0312115546875	211.6711844720432	Position_4	Position_4_47	7.5	1925.392141479234	0.1099366616867051
Position_4	30	48	56.87749821875	268.15692876356667	Position_4	Position_4_48	7.5	1925.392141479234	0.13927392918387418
Position_4	30	49	56.451006304687496	290.3276094995813	Position_4	Position_4_49	7.5	1925.392141479234	0.15078882023301982
Position_4	30	50	47.849819144531246	385.0280761537515	Position_4	Position_4_50	7.5	1925.392141479234	0.19997384837041215
Position_4	30	51	34.96400260546875	477.1574216369579	Position_4	Position_4_51	7.5	1925.392141479234	0.247823501175386
Position_4	30	52	52.41171766015625	337.59081128465266	Position_4	Position_4_52	7.5	1925.392141479234	0.17533613231914902
Position_4	30	53	51.40414026171874	371.2874914071396	Position_4	Position_4_53	7.5	1925.392141479234	0.19283733604619788
Position_4	30	54	42.07203133203125	296.11120750699706	Position_4	Position_4_54	7.5	1925.392141479234	0.15379267481558417
Position_4	30	57	38.305465107421874	263.6227088712177	Position_4	Position_4_57	7.5	1925.392141479234	0.13691897000716047
Position_4	30	58	57.697519	302.05804863117294	Position_4	Position_4_58	7.5	1925.392141479234	0.15688131374583714
Position_4	30	59	42.32517349414062	435.6407760767721	Position_4	Position_4_59	7.5	1925.392141479234	0.2262608051064753
Position_4	30	60	56.088277609375	211.74953435691745	Position_4	Position_4_60	7.5	1925.392141479234	0.10997735463604584
Position_4	30	64	46.84519490234375	326.09127906617545	Position_4	Position_4_64	7.5	1925.392141479234	0.1693635660191524
Position_4	30	66	40.88728015625	403.7884021807663	Position_4	Position_4_66	7.5	1925.392141479234	0.20971748740521245
Position_4	30	67	43.00657270507812	223.055606142836	Position_4	Position_4_67	7.5	1925.392141479234	0.11584944247849042
Position_4	30	68	51.5114781328125	211.5534045311537	Position_4	Position_4_68	7.5	1925.392141479234	0.10987548976315138
Position_4	30	69	48.86529935546875	247.2608650687411	Position_4	Position_4_69	7.5	1925.392141479234	0.1284210420007097
Position_4	30	71	56.32589750390625	525.1732942347825	Position_4	Position_4_71	7.5	1925.392141479234	0.2727617314524324
Position_4	30	72	38.22936934179688	437.9841318635294	Position_4	Position_4_72	7.5	1925.392141479234	0.22747788485676293
Position_4	30	73	55.63929907421875	211.309190333475	Position_4	Position_4_73	7.5	1925.392141479234	0.10974865108316639
Position_4	30	75	51.44163702734375	138.90822842337636	Position_4	Position_4_75	7.5	1925.392141479234	0.07214542192774112
Position_4	30	76	53.140029421875	295.6815037640111	Position_4	Position_4_76	7.5	1925.392141479234	0.1535694975553634
Position_4	30	77	46.55347713671875	346.63668214838447	Position_4	Position_4_77	7.5	1925.392141479234	0.1800343289456202
Position_4	30	82	51.832633875	286.3318381451504	Position_4	Position_4_82	7.5	1925.392141479234	0.1487135176136994
Position_4	30	83	35.7405215234375	161.5306724722692	Position_4	Position_4_83	7.5	1925.392141479234	0.08389494741999359
Position_4	30	84	42.69665767382812	361.3118769543818	Position_4	Position_4_84	7.5	1925.392141479234	0.1876562541056152
Position_4	30	85	45.02003515625	398.7568547368269	Position_4	Position_4_85	7.5	1925.392141479234	0.2071042288717722
Position_4	30	88	48.982167394531245	385.4755633687346	Position_4	Position_4_88	7.5	1925.392141479234	0.20020626191638172
Position_4	30	89	36.61281265039062	413.8572017169112	Position_4	Position_4_89	7.5	1925.392141479234	0.2149469673221759
Position_4	30	91	36.34090390820312	382.3069725363888	Position_4	Position_4_91	7.5	1925.392141479234	0.1985605759472308
Position_4	30	94	50.5400768984375	260.15940214928054	Position_4	Position_4_94	7.5	1925.392141479234	0.13512021605604255
Position_4	30	96	41.57532396875	386.69572393673366	Position_4	Position_4_96	7.5	1925.392141479234	0.2008399824669713
Position_4	30	99	31.3561867265625	482.9319615282452	Position_4	Position_4_99	7.5	1925.392141479234	0.250822651201443
Position_4	30	100	38.94078104296875	251.8268270611388	Position_4	Position_4_100	7.5	1925.392141479234	0.13079248722167636
Position_4	30	101	30.702327777343747	312.582162160419	Position_4	Position_4_101	7.5	1925.392141479234	0.16234727223944592
Position_4	30	102	41.08353766601562	309.7625857003535	Position_4	Position_4_102	7.5	1925.392141479234	0.16088285551138176
Position_4	30	103	38.955986158203125	202.6144990141792	Position_4	Position_4_103	7.5	1925.392141479234	0.10523284823345917
Position_4	30	104	42.47719345117187	374.94406137917855	Position_4	Position_4_104	7.5	1925.392141479234	0.19473646604328496
Position_4	30	105	34.82884631445312	375.039424454608	Position_4	Position_4_105	7.5	1925.392141479234	0.194785995213668
Position_4	30	108	38.037162023437496	380.8255673911272	Position_4	Position_4_108	7.5	1925.392141479234	0.19779117156806705
Position_4	30	109	32.758065076171874	405.8920471743536	Position_4	Position_4_109	7.5	1925.392141479234	0.2108100674299606
Position_4	30	112	40.2333536171875	375.1578177268606	Position_4	Position_4_112	7.5	1925.392141479234	0.1948474856860253
Position_4	30	113	32.14404774023437	195.5231280358645	Position_4	Position_4_113	7.5	1925.392141479234	0.10154976943327951
Position_4	30	115	39.34847258203125	320.156434037022	Position_4	Position_4_115	7.5	1925.392141479234	0.16628115755736556
Position_4	30	116	44.1459736953125	191.43092913141743	Position_4	Position_4_116	7.5	1925.392141479234	0.09942438478238802
Position_4	30	117	25.477690046875	371.4342115346699	Position_4	Position_4_117	7.5	1925.392141479234	0.1929135387710192
Position_4	30	118	49.04036225	314.44458162574483	Position_4	Position_4_118	7.5	1925.392141479234	0.16331456582354406
Position_4	30	119	34.7929535078125	415.5001151951684	Position_4	Position_4_119	7.5	1925.392141479234	0.21580025504620026
Position_4	30	120	30.93831771679688	334.4765850511872	Position_4	Position_4_120	7.5	1925.392141479234	0.1737186819481961
Position_4	30	122	25.555524951171872	290.45065839192165	Position_4	Position_4_122	7.5	1925.392141479234	0.15085272871674607
Position_4	30	123	28.8363645625	192.17797977630485	Position_4	Position_4_123	7.5	1925.392141479234	0.09981238400020631
Position_4	30	124	36.21640081640625	338.6113870467878	Position_4	Position_4_124	7.5	1925.392141479234	0.17586619356752986
Position_4	30	125	28.487346207031248	319.37488283472567	Position_4	Position_4_125	7.5	1925.392141479234	0.1658752396222815
Position_4	30	126	18.97600720898437	534.4694026725157	Position_4	Position_4_126	7.5	1925.392141479234	0.2775898951482659
Position_4	30	127	27.55414883203125	546.4115351080102	Position_4	Position_4_127	7.5	1925.392141479234	0.28379233681104304
Position_4	30	128	25.563651330078123	476.3217762713327	Position_4	Position_4_128	7.5	1925.392141479234	0.24738948809949216
Position_4	30	134	31.62767953125	341.6175827219915	Position_4	Position_4_134	7.5	1925.392141479234	0.1774275355977794
Position_4	30	135	6.358950635253906	194.64127915263563	Position_4	Position_4_135	7.5	1925.392141479234	0.10109175941847216
Position_4	30	136	28.4128673984375	474.71114311561934	Position_4	Position_4_136	7.5	1925.392141479234	0.24655296595887724
Position_4	30	139	2.727359053955078	154.99033216814144	Position_4	Position_4_139	7.5	1925.392141479234	0.08049806002068025
Position_4	30	140	7.398917216796875	294.8114771893661	Position_4	Position_4_140	7.5	1925.392141479234	0.1531176277487397
Position_4	30	141	2.71789761315918	274.9849548277223	Position_4	Position_4_141	7.5	1925.392141479234	0.1428202332935969
Position_4	30	142	17.984752757812497	517.6183526456434	Position_4	Position_4_142	7.5	1925.392141479234	0.26883788579710793
Position_4	30	143	14.50454650390625	465.7554392860245	Position_4	Position_4_143	7.5	1925.392141479234	0.24190159981030954
Position_4	30	144	5.187007734863281	266.81132007004084	Position_4	Position_4_144	7.5	1925.392141479234	0.1385750540484994
Position_4	31	1	92.5811156875	207.79512775413863	Position_4	Position_4_1	7.75	1925.392141479234	0.10792353582293863
Position_4	31	2	126.85424090625	204.23327559071555	Position_4	Position_4_2	7.75	1925.392141479234	0.1060735998609654
Position_4	31	3	67.9465829453125	188.2122749671429	Position_4	Position_4_3	7.75	1925.392141479234	0.09775269718434801
Position_4	31	4	60.25782748046875	253.0293679263825	Position_4	Position_4_4	7.75	1925.392141479234	0.1314170565441209
Position_4	31	5	67.39456109375	301.3200620905387	Position_4	Position_4_5	7.75	1925.392141479234	0.15649802219460682
Position_4	31	7	66.9860792734375	237.57459234520508	Position_4	Position_4_7	7.75	1925.392141479234	0.12339023683906908
Position_4	31	8	79.30216022265624	248.2019698541461	Position_4	Position_4_8	7.75	1925.392141479234	0.12890982803298362
Position_4	31	10	81.25175287109374	232.24583206615745	Position_4	Position_4_10	7.75	1925.392141479234	0.12062261347328881
Position_4	31	12	53.16800121875	319.35248540705885	Position_4	Position_4_12	7.75	1925.392141479234	0.16586360696460917
Position_4	31	13	58.73080653515625	254.0639543822548	Position_4	Position_4_13	7.75	1925.392141479234	0.13195439459260666
Position_4	31	14	64.00878305078125	290.997267321951	Position_4	Position_4_14	7.75	1925.392141479234	0.15113662357548868
Position_4	31	16	71.7669480859375	159.65234986782198	Position_4	Position_4_16	7.75	1925.392141479234	0.08291939414750327
Position_4	31	17	54.391325398437495	392.322713679733	Position_4	Position_4_17	7.75	1925.392141479234	0.2037624986764102
Position_4	31	19	68.20920068359375	157.87773757484405	Position_4	Position_4_19	7.75	1925.392141479234	0.08199770538875797
Position_4	31	21	56.34443271875	284.49846752242496	Position_4	Position_4_21	7.75	1925.392141479234	0.1477613112640272
Position_4	31	22	61.476207203125	240.91395458962745	Position_4	Position_4_22	7.75	1925.392141479234	0.12512461716216358
Position_4	31	23	57.7296189765625	288.50998367637595	Position_4	Position_4_23	7.75	1925.392141479234	0.14984479133415413
Position_4	31	24	64.16643376171875	222.98040118590995	Position_4	Position_4_24	7.75	1925.392141479234	0.11581038292521507
Position_4	31	28	48.074451390625	322.3046462188161	Position_4	Position_4_28	7.75	1925.392141479234	0.16739688465290867
Position_4	31	30	63.68056676953125	280.4010099771712	Position_4	Position_4_30	7.75	1925.392141479234	0.14563319540805109
Position_4	31	31	73.47988789453125	267.77265624229625	Position_4	Position_4_31	7.75	1925.392141479234	0.139074347751608
Position_4	31	32	44.658023953125	328.8738695261825	Position_4	Position_4_32	7.75	1925.392141479234	0.17080877315387624
Position_4	31	34	56.45790046875	336.3517617206704	Position_4	Position_4_34	7.75	1925.392141479234	0.1746926013016025
Position_4	31	35	58.3682078203125	254.18028363523945	Position_4	Position_4_35	7.75	1925.392141479234	0.13201481306553928
Position_4	31	36	42.607571660156246	299.0883562450334	Position_4	Position_4_36	7.75	1925.392141479234	0.1553389306010415
Position_4	31	37	61.16240835546875	264.46060666938064	Position_4	Position_4_37	7.75	1925.392141479234	0.1373541529395678
Position_4	31	40	52.97879644921875	106.72284004162184	Position_4	Position_4_40	7.75	1925.392141479234	0.055429144921942584
Position_4	31	44	52.97369081640625	266.30470030934345	Position_4	Position_4_44	7.75	1925.392141479234	0.13831192855329083
Position_4	31	45	49.2247889375	294.24489509814146	Position_4	Position_4_45	7.75	1925.392141479234	0.15282335933503913
Position_4	31	47	59.3465136171875	253.12755846347565	Position_4	Position_4_47	7.75	1925.392141479234	0.1314680542266074
Position_4	31	48	49.06111753125	300.8638006729521	Position_4	Position_4_48	7.75	1925.392141479234	0.15626105154963676
Position_4	31	49	59.335418484375	242.67606232654344	Position_4	Position_4_49	7.75	1925.392141479234	0.12603981137063386
Position_4	31	50	60.045413398437496	292.218505282829	Position_4	Position_4_50	7.75	1925.392141479234	0.15177090369670063
Position_4	31	51	38.832028984375	447.2706944676316	Position_4	Position_4_51	7.75	1925.392141479234	0.23230109068794885
Position_4	31	52	46.493972078125	327.386013930993	Position_4	Position_4_52	7.75	1925.392141479234	0.17003601857410197
Position_4	31	53	52.488291753906246	336.9368197036428	Position_4	Position_4_53	7.75	1925.392141479234	0.17499646562636434
Position_4	31	54	49.5032486953125	272.9941083518208	Position_4	Position_4_54	7.75	1925.392141479234	0.14178623796713213
Position_4	31	57	37.50636598242188	300.0125620715852	Position_4	Position_4_57	7.75	1925.392141479234	0.1558189397413311
Position_4	31	58	60.11263409765625	269.41329556167835	Position_4	Position_4_58	7.75	1925.392141479234	0.13992645433500855
Position_4	31	59	50.515557382812496	356.7519541149413	Position_4	Position_4_59	7.75	1925.392141479234	0.18528794546801106
Position_4	31	60	61.57866820703125	216.7370834898477	Position_4	Position_4_60	7.75	1925.392141479234	0.11256776155912511
Position_4	31	64	47.909532171875	347.5409392391936	Position_4	Position_4_64	7.75	1925.392141479234	0.18050397721691439
Position_4	31	66	42.58778343359375	379.8652510958802	Position_4	Position_4_66	7.75	1925.392141479234	0.19729240756329178
Position_4	31	67	42.05620750976562	214.8847609033608	Position_4	Position_4_67	7.75	1925.392141479234	0.1116057120386239
Position_4	31	68	50.9558064296875	198.16331319385165	Position_4	Position_4_68	7.75	1925.392141479234	0.10292101485446356
Position_4	31	69	49.439100734375	206.39726626338748	Position_4	Position_4_69	7.75	1925.392141479234	0.10719752190575436
Position_4	31	71	56.179950234375	493.271216249604	Position_4	Position_4_71	7.75	1925.392141479234	0.25619259870388544
Position_4	31	72	44.056162390625	359.635111126122	Position_4	Position_4_72	7.75	1925.392141479234	0.18678538432686378
Position_4	31	73	45.488869507812495	235.71962028595783	Position_4	Position_4_73	7.75	1925.392141479234	0.12242681124940083
Position_4	31	75	50.435894953125	149.45327193688453	Position_4	Position_4_75	7.75	1925.392141479234	0.07762225092601815
Position_4	31	76	47.64204796484375	283.1262479662492	Position_4	Position_4_76	7.75	1925.392141479234	0.14704861511937506
Position_4	31	77	46.366154484375	308.5532697401014	Position_4	Position_4_77	7.75	1925.392141479234	0.16025476737587965
Position_4	31	82	63.756568949218746	197.7566535038618	Position_4	Position_4_82	7.75	1925.392141479234	0.10270980609276299
Position_4	31	83	36.518875765625	146.10187412993815	Position_4	Position_4_83	7.75	1925.392141479234	0.07588161963603501
Position_4	31	84	40.52661295117187	318.76525694463766	Position_4	Position_4_84	7.75	1925.392141479234	0.16555861534769625
Position_4	31	85	46.23142712890625	355.0141222776012	Position_4	Position_4_85	7.75	1925.392141479234	0.18438535954803062
Position_4	31	88	55.50849192968749	311.20678020762625	Position_4	Position_4_88	7.75	1925.392141479234	0.1616329336259435
Position_4	31	89	37.3953288671875	381.8264003035014	Position_4	Position_4_89	7.75	1925.392141479234	0.19831097887942611
Position_4	31	91	50.55514943359375	280.520620820046	Position_4	Position_4_91	7.75	1925.392141479234	0.14569531825580662
Position_4	31	94	47.76459875	248.4306533861645	Position_4	Position_4_94	7.75	1925.392141479234	0.12902860047787512
Position_4	31	96	45.51606662109375	349.2675640587618	Position_4	Position_4_96	7.75	1925.392141479234	0.1814007424952029
Position_4	31	99	33.51697683984375	433.920826308692	Position_4	Position_4_99	7.75	1925.392141479234	0.22536750668116926
Position_4	31	100	47.27151004296875	219.4949375094158	Position_4	Position_4_100	7.75	1925.392141479234	0.11400012121207835
Position_4	31	101	32.091228876953124	298.2167773579971	Position_4	Position_4_101	7.75	1925.392141479234	0.15488625456260774
Position_4	31	102	39.233640037109375	302.35593226383247	Position_4	Position_4_102	7.75	1925.392141479234	0.15703602697346603
Position_4	31	103	48.2597203515625	192.72110569462865	Position_4	Position_4_103	7.75	1925.392141479234	0.10009446987072748
Position_4	31	104	45.28747776953125	376.55000542938205	Position_4	Position_4_104	7.75	1925.392141479234	0.1955705527810493
Position_4	31	105	39.0116411953125	306.6325263105168	Position_4	Position_4_105	7.75	1925.392141479234	0.15925718179930776
Position_4	31	108	42.03138643945312	345.3167760252379	Position_4	Position_4_108	7.75	1925.392141479234	0.17934880307548107
Position_4	31	109	41.49240942773437	358.48094387345583	Position_4	Position_4_109	7.75	1925.392141479234	0.18618593903579728
Position_4	31	112	44.37759369140625	353.99889315452526	Position_4	Position_4_112	7.75	1925.392141479234	0.18385807520880196
Position_4	31	113	43.08868916601562	194.29140377203208	Position_4	Position_4_113	7.75	1925.392141479234	0.10091004299143058
Position_4	31	115	39.438075917968746	326.717136629491	Position_4	Position_4_115	7.75	1925.392141479234	0.16968862061443848
Position_4	31	116	46.788492222656245	178.09120687125207	Position_4	Position_4_116	7.75	1925.392141479234	0.09249607029892037
Position_4	31	117	33.3713831171875	300.7509804203185	Position_4	Position_4_117	7.75	1925.392141479234	0.156202455562771
Position_4	31	118	52.02638276171875	331.5625473907183	Position_4	Position_4_118	7.75	1925.392141479234	0.17220520446083598
Position_4	31	119	37.53308996679687	360.4717613068316	Position_4	Position_4_119	7.75	1925.392141479234	0.18721991927830842
Position_4	31	120	35.88221583203125	301.32581961636413	Position_4	Position_4_120	7.75	1925.392141479234	0.15650101250795723
Position_4	31	122	38.37119363085937	249.64163771397105	Position_4	Position_4_122	7.75	1925.392141479234	0.1296575551213049
Position_4	31	123	37.27310043359375	220.60592145577743	Position_4	Position_4_123	7.75	1925.392141479234	0.1145771381856223
Position_4	31	124	36.21721709375	333.5509098618852	Position_4	Position_4_124	7.75	1925.392141479234	0.17323790965804287
Position_4	31	125	37.1840534140625	279.089171670079	Position_4	Position_4_125	7.75	1925.392141479234	0.1449518597575979
Position_4	31	126	26.484440769531247	430.9214751796435	Position_4	Position_4_126	7.75	1925.392141479234	0.22380971953514703
Position_4	31	127	33.31150111523437	559.0275729282935	Position_4	Position_4_127	7.75	1925.392141479234	0.2903447878928215
Position_4	31	128	32.54903048632812	458.0503632622075	Position_4	Position_4_128	7.75	1925.392141479234	0.23789977812535273
Position_4	31	134	33.534160257812495	340.63630319447634	Position_4	Position_4_134	7.75	1925.392141479234	0.17691788382016216
Position_4	31	135	12.24580830859375	321.52498504898495	Position_4	Position_4_135	7.75	1925.392141479234	0.16699194835290268
Position_4	31	136	33.84226856054687	407.0494318615382	Position_4	Position_4_136	7.75	1925.392141479234	0.21141118377517196
Position_4	31	139	8.301304671386719	236.64094370607148	Position_4	Position_4_139	7.75	1925.392141479234	0.12290532334066023
Position_4	31	140	20.609499055664063	226.0954656456659	Position_4	Position_4_140	7.75	1925.392141479234	0.11742826864971102
Position_4	31	141	10.445950560546876	207.34396064300088	Position_4	Position_4_141	7.75	1925.392141479234	0.10768921103194248
Position_4	31	142	23.9185171328125	553.0960812403223	Position_4	Position_4_142	7.75	1925.392141479234	0.2872641210716646
Position_4	31	143	24.97606162304688	360.6291245607703	Position_4	Position_4_143	7.75	1925.392141479234	0.1873016497739039
Position_4	31	144	9.532718185546877	282.0311853548813	Position_4	Position_4_144	7.75	1925.392141479234	0.14647986728469936
Position_4	31	150	14.66624220703125	509.8069618247416	Position_4	Position_4_150	7.75	1925.392141479234	0.2647808468944247
Position_4	31	151	18.977492885742187	404.3913165737018	Position_4	Position_4_151	7.75	1925.392141479234	0.21003062589785856
Position_4	31	155	8.90433280859375	383.49441537789977	Position_4	Position_4_155	7.75	1925.392141479234	0.19917730373786088
Position_4	31	156	12.377863265625	449.87763154472407	Position_4	Position_4_156	7.75	1925.392141479234	0.23365506789650317
Position_4	31	157	22.746106302734376	427.33007173745415	Position_4	Position_4_157	7.75	1925.392141479234	0.22194443538610603
Position_4	31	158	16.55202484375	558.8670292428832	Position_4	Position_4_158	7.75	1925.392141479234	0.2902614055615282
Position_4	31	159	23.99184951367188	425.4222527050428	Position_4	Position_4_159	7.75	1925.392141479234	0.2209535624146678
Position_4	31	160	20.55789031054688	217.94435726595748	Position_4	Position_4_160	7.75	1925.392141479234	0.11319478903581476
Position_4	31	161	24.86756432617188	317.6522634717603	Position_4	Position_4_161	7.75	1925.392141479234	0.16498055467688544
Position_4	31	162	13.693126530273435	177.82296654960888	Position_4	Position_4_162	7.75	1925.392141479234	0.09235675305758319
Position_4	31	163	14.01730691796875	621.9386372092138	Position_4	Position_4_163	7.75	1925.392141479234	0.3230192041458073
Position_4	31	164	2.156323496948242	362.565971625308	Position_4	Position_4_164	7.75	1925.392141479234	0.18830759917133402
Position_4	31	165	9.045550738769531	632.9183709685354	Position_4	Position_4_165	7.75	1925.392141479234	0.3287218002678036
Position_4	31	166	4.830851501953124	564.6446148492597	Position_4	Position_4_166	7.75	1925.392141479234	0.2932621374549999
Position_4	31	167	18.653607553710938	430.5639756516501	Position_4	Position_4_167	7.75	1925.392141479234	0.22362404331870692
Position_4	31	168	19.56949283007813	353.13468400392253	Position_4	Position_4_168	7.75	1925.392141479234	0.18340922682514813
Position_4	31	169	14.02716463671875	356.9468606539165	Position_4	Position_4_169	7.75	1925.392141479234	0.18538917499667498
Position_4	31	170	14.368501146484377	465.6979099046931	Position_4	Position_4_170	7.75	1925.392141479234	0.24187172050411937
Position_4	31	171	12.769963647460935	352.9152008674956	Position_4	Position_4_171	7.75	1925.392141479234	0.18329523283311996
Position_4	31	172	13.977079262695312	507.0171610554695	Position_4	Position_4_172	7.75	1925.392141479234	0.2633318949073616
Position_4	31	173	31.006359892578125	352.3194239823595	Position_4	Position_4_173	7.75	1925.392141479234	0.18298580138157244
Position_4	32	1	79.16177091796875	211.4903720168309	Position_4	Position_4_1	8.0	1925.392141479234	0.10984275226881718
Position_4	32	2	123.2371548203125	182.8282884986273	Position_4	Position_4_2	8.0	1925.392141479234	0.09495639073200153
Position_4	32	3	68.16631752734375	188.92377588201376	Position_4	Position_4_3	8.0	1925.392141479234	0.09812223277117357
Position_4	32	4	57.87888334765625	218.0884211240652	Position_4	Position_4_4	8.0	1925.392141479234	0.11326961216145452
Position_4	32	5	75.1012486640625	291.9778985299042	Position_4	Position_4_5	8.0	1925.392141479234	0.15164593863231643
Position_4	32	7	67.0349727265625	199.31671383967225	Position_4	Position_4_7	8.0	1925.392141479234	0.10352006198931603
Position_4	32	8	73.14917598828124	186.2104756904577	Position_4	Position_4_8	8.0	1925.392141479234	0.09671301325006787
Position_4	32	10	64.94084699609375	232.32424631358515	Position_4	Position_4_10	8.0	1925.392141479234	0.12066333985091257
Position_4	32	12	52.1924718046875	316.2233099868988	Position_4	Position_4_12	8.0	1925.392141479234	0.16423839236403645
Position_4	32	13	59.79683355078125	238.83252211507747	Position_4	Position_4_13	8.0	1925.392141479234	0.12404357375822049
Position_4	32	14	60.2591116875	254.9086934475632	Position_4	Position_4_14	8.0	1925.392141479234	0.13239313070620656
Position_4	32	16	62.842905039062494	175.25636411577594	Position_4	Position_4_16	8.0	1925.392141479234	0.09102372464298653
Position_4	32	17	60.870586605468745	315.9036107187848	Position_4	Position_4_17	8.0	1925.392141479234	0.16407234864690132
Position_4	32	19	70.39213946875	136.0717407464677	Position_4	Position_4_19	8.0	1925.392141479234	0.07067222194120255
Position_4	32	21	56.18612690625	227.2277574916353	Position_4	Position_4_21	8.0	1925.392141479234	0.11801635240759915
Position_4	32	22	59.36562074609375	254.8685313363652	Position_4	Position_4_22	8.0	1925.392141479234	0.1323722715210397
Position_4	32	23	50.0201342265625	265.3141144911249	Position_4	Position_4_23	8.0	1925.392141479234	0.13779744332356642
Position_4	32	24	57.4722576484375	238.95587010590853	Position_4	Position_4_24	8.0	1925.392141479234	0.12410763758614092
Position_4	32	28	48.69571123828125	272.48219500865025	Position_4	Position_4_28	8.0	1925.392141479234	0.1415203631190208
Position_4	32	30	57.210684953125	302.80890319874624	Position_4	Position_4_30	8.0	1925.392141479234	0.15727128862492668
Position_4	32	31	72.25965724999999	225.40734017745604	Position_4	Position_4_31	8.0	1925.392141479234	0.11707087367889682
Position_4	32	32	52.32334133984375	276.55507740417784	Position_4	Position_4_32	8.0	1925.392141479234	0.1436357152635447
Position_4	32	34	55.8190308671875	294.17258444522923	Position_4	Position_4_34	8.0	1925.392141479234	0.15278580301009398
Position_4	32	35	66.14903625	237.66318252581456	Position_4	Position_4_35	8.0	1925.392141479234	0.12343624833911676
Position_4	32	36	47.337534921875	273.23429740446994	Position_4	Position_4_36	8.0	1925.392141479234	0.14191098608855357
Position_4	32	37	67.12903179296875	237.4105872149964	Position_4	Position_4_37	8.0	1925.392141479234	0.12330505672086071
Position_4	32	40	54.24752020703125	79.04684346362836	Position_4	Position_4_40	8.0	1925.392141479234	0.04105493201135563
Position_4	32	44	48.6323379609375	268.6738627645904	Position_4	Position_4_44	8.0	1925.392141479234	0.13954241163474082
Position_4	32	45	48.658427640625	272.2789721960789	Position_4	Position_4_45	8.0	1925.392141479234	0.1414148143281053
Position_4	32	47	48.69866959375	268.5944110035639	Position_4	Position_4_47	8.0	1925.392141479234	0.13950114639878455
Position_4	32	48	53.2871673125	249.76262632036847	Position_4	Position_4_48	8.0	1925.392141479234	0.12972039354460108
Position_4	32	49	62.21652916015625	218.5080027337125	Position_4	Position_4_49	8.0	1925.392141479234	0.1134875322415297
Position_4	32	50	56.8885517578125	263.6868305001604	Position_4	Position_4_50	8.0	1925.392141479234	0.13695227316009295
Position_4	32	51	41.98006755078125	443.7003681816324	Position_4	Position_4_51	8.0	1925.392141479234	0.23044675348095467
Position_4	32	52	46.65001103125	305.5590560050381	Position_4	Position_4_52	8.0	1925.392141479234	0.1586996484624084
Position_4	32	53	42.892767005859376	300.592360793063	Position_4	Position_4_53	8.0	1925.392141479234	0.15612007253863874
Position_4	32	54	46.255182359375	267.06608527048047	Position_4	Position_4_54	8.0	1925.392141479234	0.1387073726525651
Position_4	32	57	43.42338887304688	256.76638687192224	Position_4	Position_4_57	8.0	1925.392141479234	0.1333579697041116
Position_4	32	58	57.35534281640625	248.0509560301682	Position_4	Position_4_58	8.0	1925.392141479234	0.1288313952707818
Position_4	32	59	49.72911315625	346.0567491727406	Position_4	Position_4_59	8.0	1925.392141479234	0.17973312642009293
Position_4	32	60	50.637125515624994	264.3966374069658	Position_4	Position_4_60	8.0	1925.392141479234	0.13732092892195769
Position_4	32	64	52.603854789062495	287.0131867814982	Position_4	Position_4_64	8.0	1925.392141479234	0.1490673928693781
Position_4	32	66	42.76056387109375	303.37588270891	Position_4	Position_4_66	8.0	1925.392141479234	0.15756576344797657
Position_4	32	67	41.53805596875	232.1611732811673	Position_4	Position_4_67	8.0	1925.392141479234	0.1205786438407312
Position_4	32	68	59.024541597656246	167.23390804439103	Position_4	Position_4_68	8.0	1925.392141479234	0.08685706378541107
Position_4	32	69	50.496497046875	180.4057246664184	Position_4	Position_4_69	8.0	1925.392141479234	0.09369817232546554
Position_4	32	71	52.70061225	406.5869453420052	Position_4	Position_4_71	8.0	1925.392141479234	0.21117097996963566
Position_4	32	72	41.08001259570312	341.5691909533239	Position_4	Position_4_72	8.0	1925.392141479234	0.17740240213658723
Position_4	32	73	50.4556623828125	193.8703543051552	Position_4	Position_4_73	8.0	1925.392141479234	0.1006913605434211
Position_4	32	75	46.59600674609375	160.37139635990684	Position_4	Position_4_75	8.0	1925.392141479234	0.08329284871636447
Position_4	32	76	43.762838066406246	240.6738660913443	Position_4	Position_4_76	8.0	1925.392141479234	0.1249999212661376
Position_4	32	77	36.7328652109375	287.77136240162326	Position_4	Position_4_77	8.0	1925.392141479234	0.1494611701180702
Position_4	32	82	41.930984326171874	237.9374713301237	Position_4	Position_4_82	8.0	1925.392141479234	0.12357870700943129
Position_4	32	83	34.75356162695312	133.13195273261422	Position_4	Position_4_83	8.0	1925.392141479234	0.06914537037132189
Position_4	32	84	41.38441645507813	263.9433823840357	Position_4	Position_4_84	8.0	1925.392141479234	0.13708551972236377
Position_4	32	85	38.35668001171875	308.14896974817225	Position_4	Position_4_85	8.0	1925.392141479234	0.16004478418169327
Position_4	32	88	59.1239454609375	252.27551533038888	Position_4	Position_4_88	8.0	1925.392141479234	0.13102552456486682
Position_4	32	89	37.801367054687496	331.6723082667442	Position_4	Position_4_89	8.0	1925.392141479234	0.1722622114848397
Position_4	32	91	44.163900601562496	237.6429154191776	Position_4	Position_4_91	8.0	1925.392141479234	0.12342572211632799
Position_4	32	94	50.10229228125	257.77453785140506	Position_4	Position_4_94	8.0	1925.392141479234	0.13388157783450955
Position_4	32	96	44.02245065625	288.6265400866251	Position_4	Position_4_96	8.0	1925.392141479234	0.14990532778682686
Position_4	32	99	34.55555198046875	382.21547362727193	Position_4	Position_4_99	8.0	1925.392141479234	0.19851305372713565
Position_4	32	100	51.7850610234375	204.7979857680625	Position_4	Position_4_100	8.0	1925.392141479234	0.10636689604992412
Position_4	32	101	34.98079608203125	275.99905513945737	Position_4	Position_4_101	8.0	1925.392141479234	0.14334693135675403
Position_4	32	102	38.45045312109375	305.90635845551026	Position_4	Position_4_102	8.0	1925.392141479234	0.15888002857458924
Position_4	32	103	43.773865609375	203.4079525991292	Position_4	Position_4_103	8.0	1925.392141479234	0.1056449479651743
Position_4	32	104	44.37651225390625	337.5026498363921	Position_4	Position_4_104	8.0	1925.392141479234	0.17529034349184405
Position_4	32	105	35.114130046875	278.2328580791434	Position_4	Position_4_105	8.0	1925.392141479234	0.1445071121280175
Position_4	32	108	41.15673226757812	347.99953787406525	Position_4	Position_4_108	8.0	1925.392141479234	0.18074216175345212
Position_4	32	109	43.8896938046875	340.7253967157131	Position_4	Position_4_109	8.0	1925.392141479234	0.17696415674260604
Position_4	32	112	40.88531225195312	394.2887594517264	Position_4	Position_4_112	8.0	1925.392141479234	0.20478361314428317
Position_4	32	113	37.756882539062495	224.27194604980733	Position_4	Position_4_113	8.0	1925.392141479234	0.11648117867433717
Position_4	32	115	43.31006930078125	295.39485009183886	Position_4	Position_4_115	8.0	1925.392141479234	0.1534206168852927
Position_4	32	116	39.827926337890624	205.289073447431	Position_4	Position_4_116	8.0	1925.392141479234	0.10662195457477674
Position_4	32	117	32.6291634453125	308.7188585794171	Position_4	Position_4_117	8.0	1925.392141479234	0.16034077003255845
Position_4	32	118	59.3784888125	296.4292989184064	Position_4	Position_4_118	8.0	1925.392141479234	0.15395788345259717
Position_4	32	119	40.7774206640625	228.80426145418937	Position_4	Position_4_119	8.0	1925.392141479234	0.11883514870815064
Position_4	32	120	39.962671890625	257.31989353301617	Position_4	Position_4_120	8.0	1925.392141479234	0.13364544706997883
Position_4	32	122	44.13750416796875	224.3616192496112	Position_4	Position_4_122	8.0	1925.392141479234	0.11652775266717325
Position_4	32	123	37.61758247070312	232.7166585480598	Position_4	Position_4_123	8.0	1925.392141479234	0.12086714884442658
Position_4	32	124	32.392528802734375	320.8294188380537	Position_4	Position_4_124	8.0	1925.392141479234	0.16663068884843787
Position_4	32	125	37.65074828710937	278.8308587158885	Position_4	Position_4_125	8.0	1925.392141479234	0.14481769853992923
Position_4	32	126	25.038335265625	434.1076680227933	Position_4	Position_4_126	8.0	1925.392141479234	0.22546454754369075
Position_4	32	127	43.710643109375	430.6676947684715	Position_4	Position_4_127	8.0	1925.392141479234	0.22367791240572923
Position_4	32	128	38.53443870117187	357.5774835051271	Position_4	Position_4_128	8.0	1925.392141479234	0.18571670456201644
Position_4	32	134	39.741484126953125	264.36091829217463	Position_4	Position_4_134	8.0	1925.392141479234	0.13730237731679548
Position_4	32	135	24.7298656171875	226.32168118272605	Position_4	Position_4_135	8.0	1925.392141479234	0.11754575928041774
Position_4	32	136	36.9634505625	398.54298192791504	Position_4	Position_4_136	8.0	1925.392141479234	0.20699314874201352
Position_4	32	139	17.7967906015625	160.10644931287675	Position_4	Position_4_139	8.0	1925.392141479234	0.08315524191859987
Position_4	32	140	33.87623245703125	147.63405938453644	Position_4	Position_4_140	8.0	1925.392141479234	0.07667739792015181
Position_4	32	141	26.1014819140625	177.09266345872072	Position_4	Position_4_141	8.0	1925.392141479234	0.09197745209589593
Position_4	32	142	21.01944835546875	507.8697916620364	Position_4	Position_4_142	8.0	1925.392141479234	0.26377472968797505
Position_4	32	143	30.8678345078125	340.095123852728	Position_4	Position_4_143	8.0	1925.392141479234	0.1766368089523004
Position_4	32	144	24.77967933203125	206.3134427156395	Position_4	Position_4_144	8.0	1925.392141479234	0.10715398607430364
Position_4	32	150	25.155666035156248	349.5624476086971	Position_4	Position_4_150	8.0	1925.392141479234	0.18155389755571372
Position_4	32	151	30.318274486328125	387.46394028906445	Position_4	Position_4_151	8.0	1925.392141479234	0.20123897461811854
Position_4	32	155	19.468793061523435	296.2983586266559	Position_4	Position_4_155	8.0	1925.392141479234	0.1538898763755298
Position_4	32	156	30.219590714843747	359.54128494710346	Position_4	Position_4_156	8.0	1925.392141479234	0.18673665338162038
Position_4	32	157	43.136340005859374	283.96784084299804	Position_4	Position_4_157	8.0	1925.392141479234	0.14748571718217993
Position_4	32	158	24.9483471875	442.0676472060235	Position_4	Position_4_158	8.0	1925.392141479234	0.2295987594851162
Position_4	32	159	21.36067828125	425.528221009259	Position_4	Position_4_159	8.0	1925.392141479234	0.2210085996727584
Position_4	32	160	26.006193232421875	176.89009899007354	Position_4	Position_4_160	8.0	1925.392141479234	0.0918722452321702
Position_4	32	161	35.233800464843746	273.52252575915327	Position_4	Position_4_161	8.0	1925.392141479234	0.14206068460890897
Position_4	32	162	22.240913814453123	147.73930470077397	Position_4	Position_4_162	8.0	1925.392141479234	0.07673205967656506
Position_4	32	163	22.682475664062498	465.5702433318217	Position_4	Position_4_163	8.0	1925.392141479234	0.24180541371387074
Position_4	32	164	8.930061792480469	327.6306449777906	Position_4	Position_4_164	8.0	1925.392141479234	0.17016307375498044
Position_4	32	165	19.98449966992188	343.1373656929475	Position_4	Position_4_165	8.0	1925.392141479234	0.1782168724493303
Position_4	32	166	15.617022040039062	318.89806407839524	Position_4	Position_4_166	8.0	1925.392141479234	0.1656275920153041
Position_4	32	167	19.46441271972656	381.2427723106199	Position_4	Position_4_167	8.0	1925.392141479234	0.19800785725536407
Position_4	32	168	22.25303059375	401.7515923741833	Position_4	Position_4_168	8.0	1925.392141479234	0.20865961988684908
Position_4	32	169	19.533685810546874	361.99493053570666	Position_4	Position_4_169	8.0	1925.392141479234	0.18801101486661018
Position_4	32	170	16.1000775546875	425.9636387311016	Position_4	Position_4_170	8.0	1925.392141479234	0.22123474462913495
Position_4	32	171	23.8176626875	335.22340961812284	Position_4	Position_4_171	8.0	1925.392141479234	0.174106563746842
Position_4	32	172	19.69503966503906	418.9186306775928	Position_4	Position_4_172	8.0	1925.392141479234	0.21757574555993947
Position_4	32	173	29.80611764453125	333.3400058022777	Position_4	Position_4_173	8.0	1925.392141479234	0.17312837142161613
Position_4	32	177	8.358687798828125	482.9192722256429	Position_4	Position_4_177	8.0	1925.392141479234	0.25081606069848567
Position_4	32	179	9.773645433105468	201.6550298856629	Position_4	Position_4_179	8.0	1925.392141479234	0.10473452422566555
Position_4	32	182	6.641970107910156	388.9479944067055	Position_4	Position_4_182	8.0	1925.392141479234	0.20200975480656413
Position_4	32	183	19.13035771582032	533.014701357594	Position_4	Position_4_183	8.0	1925.392141479234	0.27683436006344725
Position_4	32	184	3.413881120117188	665.2113243106787	Position_4	Position_4_184	8.0	1925.392141479234	0.3454939437945417
Position_4	32	185	3.0167374960937496	119.96561264391626	Position_4	Position_4_185	8.0	1925.392141479234	0.0623071062042195
Position_4	32	186	17.15845651953125	458.3856634912137	Position_4	Position_4_186	8.0	1925.392141479234	0.23807392458714755
Position_4	32	187	10.795179484375	394.61616984861314	Position_4	Position_4_187	8.0	1925.392141479234	0.20495366182674804
Position_4	32	188	22.051568666015623	378.3944173119066	Position_4	Position_4_188	8.0	1925.392141479234	0.196528493681913
Position_4	32	189	10.262541620117188	442.2045751558216	Position_4	Position_4_189	8.0	1925.392141479234	0.22966987640039194
Position_4	32	190	15.541234328124998	508.1382257909755	Position_4	Position_4_190	8.0	1925.392141479234	0.26391414758792187
Position_6	0	1	53.21392071875	1886.7001891544264	Position_6	Position_6_1	0.0	2374.3354521195733	0.7946224226531116
Position_6	0	2	46.5263528125	2779.076327675254	Position_6	Position_6_2	0.0	2374.3354521195733	1.170464908483916
Position_6	0	3	19.240772224609373	2374.3354521195733	Position_6	Position_6_3	0.0	2374.3354521195733	1.0
Position_6	1	1	43.74027865625	1939.284790787144	Position_6	Position_6_1	0.25	2374.3354521195733	0.8167695045179657
Position_6	1	2	49.249516421875	2579.489673754293	Position_6	Position_6_2	0.25	2374.3354521195733	1.0864049018227724
Position_6	1	3	29.505883558593748	2667.195246828362	Position_6	Position_6_3	0.25	2374.3354521195733	1.1233439000573202
Position_6	1	6	6.826890071289062	3288.5642557926108	Position_6	Position_6_6	0.25	2374.3354521195733	1.3850461832833705
Position_6	2	1	53.764429597656246	1881.327058566721	Position_6	Position_6_1	0.5	2374.3354521195733	0.7923594186690247
Position_6	2	2	47.241338976562496	2115.697461538244	Position_6	Position_6_2	0.5	2374.3354521195733	0.8910693135839577
Position_6	2	3	33.125842212890625	2340.60823417939	Position_6	Position_6_3	0.5	2374.3354521195733	0.9857950914601915
Position_6	2	6	20.02409172070312	2950.888258355536	Position_6	Position_6_6	0.5	2374.3354521195733	1.242827021649899
Position_6	3	1	66.1089086796875	1711.3348026759618	Position_6	Position_6_1	0.75	2374.3354521195733	0.7207636988060176
Position_6	3	2	56.785082105468746	2024.9994829837133	Position_6	Position_6_2	0.75	2374.3354521195733	0.8528700024994331
Position_6	3	3	44.13167064453125	1822.92366211692	Position_6	Position_6_3	0.75	2374.3354521195733	0.7677616322030625
Position_6	3	6	27.37112333398437	2518.6171612762178	Position_6	Position_6_6	0.75	2374.3354521195733	1.0607671965761383
Position_6	4	1	66.2137249296875	1820.8791395472929	Position_6	Position_6_1	1.0	2374.3354521195733	0.7669005396528072
Position_6	4	2	51.46276665234375	2250.1677363197755	Position_6	Position_6_2	1.0	2374.3354521195733	0.9477042236433133
Position_6	4	3	34.46633078710937	2360.4126127400004	Position_6	Position_6_3	1.0	2374.3354521195733	0.9941361110675646
Position_6	4	6	30.325717167968747	2452.568701012078	Position_6	Position_6_6	1.0	2374.3354521195733	1.0329495349204618
Position_6	5	1	56.2897473359375	1700.0414692003692	Position_6	Position_6_1	1.25	2374.3354521195733	0.7160072801350539
Position_6	5	2	62.473573335937495	2146.1638361639234	Position_6	Position_6_2	1.25	2374.3354521195733	0.9039008511826074
Position_6	5	3	47.12638425	2012.841721056764	Position_6	Position_6_3	1.25	2374.3354521195733	0.8477495120834324
Position_6	5	6	40.191978234375	1966.7807606494328	Position_6	Position_6_6	1.25	2374.3354521195733	0.8283499953191888
Position_6	5	10	24.005656039062497	2152.123765044186	Position_6	Position_6_10	1.25	2374.3354521195733	0.9064109972847271
Position_6	6	1	55.728314898437496	1752.2450991857384	Position_6	Position_6_1	1.5	2374.3354521195733	0.7379939079886568
Position_6	6	2	57.1840961484375	2182.300904747527	Position_6	Position_6_2	1.5	2374.3354521195733	0.9191207176725527
Position_6	6	3	45.2770741328125	1930.032798473364	Position_6	Position_6_3	1.5	2374.3354521195733	0.8128728384822037
Position_6	6	6	42.67790929101562	2075.20095446387	Position_6	Position_6_6	1.5	2374.3354521195733	0.8740133802960885
Position_6	6	10	34.83722225585937	1970.838068123412	Position_6	Position_6_10	1.5	2374.3354521195733	0.8300588134520088
Position_6	6	13	4.859505696289062	3149.673670419892	Position_6	Position_6_13	1.5	2374.3354521195733	1.3265495688943922
Position_6	6	14	11.055542061523436	3268.4146138661617	Position_6	Position_6_14	1.5	2374.3354521195733	1.3765597489387789
Position_6	7	1	49.67412621875	2075.995008772056	Position_6	Position_6_1	1.75	2374.3354521195733	0.8743478125295275
Position_6	7	2	51.2241173125	2046.1948259662136	Position_6	Position_6_2	1.75	2374.3354521195733	0.8617968552588354
Position_6	7	3	37.39363912109375	1796.791459932295	Position_6	Position_6_3	1.75	2374.3354521195733	0.7567555200880719
Position_6	7	6	56.187520296875	1793.1850082592582	Position_6	Position_6_6	1.75	2374.3354521195733	0.7552365891089563
Position_6	7	10	30.963120589843747	2413.0781118985915	Position_6	Position_6_10	1.75	2374.3354521195733	1.0163172645821519
Position_6	7	13	22.692567347656247	2395.258790944398	Position_6	Position_6_13	1.75	2374.3354521195733	1.0088122926379868
Position_6	7	14	21.08808844140625	3429.2773839050874	Position_6	Position_6_14	1.75	2374.3354521195733	1.444310398871299
Position_6	8	1	56.86282082421874	1884.3193625047604	Position_6	Position_6_1	2.0	2374.3354521195733	0.7936196887523308
Position_6	8	2	63.11090916796875	1771.0952043796408	Position_6	Position_6_2	2.0	2374.3354521195733	0.7459330158249463
Position_6	8	3	44.6869212109375	1883.138609380631	Position_6	Position_6_3	2.0	2374.3354521195733	0.7931223903932992
Position_6	8	6	58.00627460546875	1773.1472563309526	Position_6	Position_6_6	2.0	2374.3354521195733	0.7467972795284933
Position_6	8	10	38.28816470703125	2011.615030607708	Position_6	Position_6_10	2.0	2374.3354521195733	0.8472328662792512
Position_6	8	13	23.37992486328125	2011.823647395777	Position_6	Position_6_13	2.0	2374.3354521195733	0.8473207295118382
Position_6	8	14	20.713606912109373	3182.2077284601487	Position_6	Position_6_14	2.0	2374.3354521195733	1.3402519537074622
Position_6	9	1	53.43180437890625	2048.8537427003007	Position_6	Position_6_1	2.25	2374.3354521195733	0.862916712493715
Position_6	9	2	68.56723968359374	1703.7644961429144	Position_6	Position_6_2	2.25	2374.3354521195733	0.7175753091762838
Position_6	9	3	44.96175711328125	1846.6148333540607	Position_6	Position_6_3	2.25	2374.3354521195733	0.7777396541443141
Position_6	9	6	48.0059152890625	1994.586538021246	Position_6	Position_6_6	2.25	2374.3354521195733	0.8400609678976385
Position_6	9	10	42.30709841015625	1876.5397619869336	Position_6	Position_6_10	2.25	2374.3354521195733	0.790343150674747
Position_6	9	13	23.405284052734373	1923.3019548066345	Position_6	Position_6_13	2.25	2374.3354521195733	0.8100380058300943
Position_6	9	14	28.7984622578125	2465.905473651491	Position_6	Position_6_14	2.25	2374.3354521195733	1.0385665898431382
Position_6	10	1	56.5999743203125	1820.376057277851	Position_6	Position_6_1	2.5	2374.3354521195733	0.7666886562523414
Position_6	10	2	63.402730917968746	1794.088260729125	Position_6	Position_6_2	2.5	2374.3354521195733	0.7556170123844713
Position_6	10	3	51.30533430859375	1674.2322952695324	Position_6	Position_6_3	2.5	2374.3354521195733	0.7051372179844859
Position_6	10	6	61.491128960937495	1689.4237133711524	Position_6	Position_6_6	2.5	2374.3354521195733	0.7115353948251082
Position_6	10	10	55.59901552734375	1575.448416155899	Position_6	Position_6_10	2.5	2374.3354521195733	0.6635323642872339
Position_6	10	13	40.60034827148437	1315.8718931576273	Position_6	Position_6_13	2.5	2374.3354521195733	0.5542063957234629
Position_6	10	14	31.233667136718747	2374.630818942009	Position_6	Position_6_14	2.5	2374.3354521195733	1.0001243997861262
Position_6	10	16	9.393573443847655	1773.061237232295	Position_6	Position_6_16	2.5	2374.3354521195733	0.7467610508234969
Position_6	11	1	54.37040894140625	1783.848481498342	Position_6	Position_6_1	2.75	2374.3354521195733	0.7513043196595903
Position_6	11	2	64.1515899921875	1696.0259584838368	Position_6	Position_6_2	2.75	2374.3354521195733	0.7143160655625942
Position_6	11	3	64.3611393046875	1322.1665088042528	Position_6	Position_6_3	2.75	2374.3354521195733	0.5568575020113322
Position_6	11	6	51.842470796875	1691.0845230255622	Position_6	Position_6_6	2.75	2374.3354521195733	0.7122348788230105
Position_6	11	10	52.1896642265625	1564.6329187361598	Position_6	Position_6_10	2.75	2374.3354521195733	0.6589771960568627
Position_6	11	13	34.41514967773438	1580.6272620896796	Position_6	Position_6_13	2.75	2374.3354521195733	0.6657135413105384
Position_6	11	14	38.28418990429687	2092.3805737653747	Position_6	Position_6_14	2.75	2374.3354521195733	0.8812489287886861
Position_6	11	16	22.49031773828125	1554.3937587109042	Position_6	Position_6_16	2.75	2374.3354521195733	0.6546647641230704
Position_6	11	18	6.714707828125	2183.259905896157	Position_6	Position_6_18	2.75	2374.3354521195733	0.9195246206458135
Position_6	11	19	1.4223793565673828	1716.0046035116195	Position_6	Position_6_19	2.75	2374.3354521195733	0.7227304810614437
Position_6	12	1	50.92901485546875	1462.4491647730638	Position_6	Position_6_1	3.0	2374.3354521195733	0.6159404154402585
Position_6	12	2	78.93420111328125	1314.609702804822	Position_6	Position_6_2	3.0	2374.3354521195733	0.5536747984078104
Position_6	12	3	56.596459648437495	1307.8363067529483	Position_6	Position_6_3	3.0	2374.3354521195733	0.5508220439472613
Position_6	12	6	52.432057003906245	1342.5056607656877	Position_6	Position_6_6	3.0	2374.3354521195733	0.56542375238816
Position_6	12	10	52.471534671875	1535.237843109329	Position_6	Position_6_10	3.0	2374.3354521195733	0.6465968579708565
Position_6	12	13	37.55059053710937	1627.5427257473723	Position_6	Position_6_13	3.0	2374.3354521195733	0.6854729496181604
Position_6	12	14	41.189731708984375	1733.682201827227	Position_6	Position_6_14	3.0	2374.3354521195733	0.7301757636140107
Position_6	12	16	36.274470890625	1349.6833011477745	Position_6	Position_6_16	3.0	2374.3354521195733	0.5684467626269532
Position_6	12	18	24.50558691796875	1978.2505368456927	Position_6	Position_6_18	3.0	2374.3354521195733	0.8331807264553562
Position_6	12	19	3.998342522216797	1395.6140140912837	Position_6	Position_6_19	3.0	2374.3354521195733	0.5877914230044523
Position_6	12	21	8.955863565429688	2411.6097192924785	Position_6	Position_6_21	3.0	2374.3354521195733	1.0156988209646747
Position_6	13	1	59.50829770703125	1340.068419849424	Position_6	Position_6_1	3.25	2374.3354521195733	0.5643972584636862
Position_6	13	2	84.94088973046874	1073.7539874732809	Position_6	Position_6_2	3.25	2374.3354521195733	0.4522334813788586
Position_6	13	3	75.19700267578125	1120.5791119029468	Position_6	Position_6_3	3.25	2374.3354521195733	0.47195484147052763
Position_6	13	6	59.09259937109375	1185.392172749301	Position_6	Position_6_6	3.25	2374.3354521195733	0.4992521893614903
Position_6	13	10	53.592137886718746	1411.3290836991796	Position_6	Position_6_10	3.25	2374.3354521195733	0.5944101464008734
Position_6	13	13	49.320808109375	1385.4048287845785	Position_6	Position_6_13	3.25	2374.3354521195733	0.5834916155372339
Position_6	13	14	43.072802953125	1544.482502069532	Position_6	Position_6_14	3.25	2374.3354521195733	0.6504904354145788
Position_6	13	16	44.333967046875	1179.1174095853248	Position_6	Position_6_16	3.25	2374.3354521195733	0.4966094443532504
Position_6	13	18	33.229044105468745	1793.09429831006	Position_6	Position_6_18	3.25	2374.3354521195733	0.75519838475619
Position_6	13	19	15.470461262695313	1243.5434308982428	Position_6	Position_6_19	3.25	2374.3354521195733	0.523743782618471
Position_6	13	21	26.818152625	1840.940341341616	Position_6	Position_6_21	3.25	2374.3354521195733	0.7753497256245765
Position_6	14	1	66.07685549609374	1137.3386542161447	Position_6	Position_6_1	3.5	2374.3354521195733	0.4790134659366858
Position_6	14	2	83.96967566796874	996.144759588016	Position_6	Position_6_2	3.5	2374.3354521195733	0.4195467656850071
Position_6	14	3	75.04042300390624	1073.276770480763	Position_6	Position_6_3	3.5	2374.3354521195733	0.45203249166946774
Position_6	14	6	53.18156078125	1168.965853167413	Position_6	Position_6_6	3.5	2374.3354521195733	0.4923339084727371
Position_6	14	10	46.4366766875	1243.0732471371905	Position_6	Position_6_10	3.5	2374.3354521195733	0.5235457550985464
Position_6	14	13	45.5952039296875	1447.7692310605648	Position_6	Position_6_13	3.5	2374.3354521195733	0.609757660724873
Position_6	14	14	43.156655953125	1577.5793122849154	Position_6	Position_6_14	3.5	2374.3354521195733	0.6644298348308819
Position_6	14	16	48.42107810546874	969.5570986201916	Position_6	Position_6_16	3.5	2374.3354521195733	0.4083488277760694
Position_6	14	18	35.60908267382813	1470.9422660978023	Position_6	Position_6_18	3.5	2374.3354521195733	0.6195174589945535
Position_6	14	19	22.57639340429688	1276.5314492168225	Position_6	Position_6_19	3.5	2374.3354521195733	0.5376373620994711
Position_6	14	21	25.699998242187498	1786.2461848019327	Position_6	Position_6_21	3.5	2374.3354521195733	0.7523141615087908
Position_6	14	24	3.1027673439941403	1194.2488042645791	Position_6	Position_6_24	3.5	2374.3354521195733	0.5029823411003155
Position_6	14	25	1.782707962524414	1700.5429337279393	Position_6	Position_6_25	3.5	2374.3354521195733	0.7162184821904005
Position_6	15	1	60.81076959375	1156.3615880050525	Position_6	Position_6_1	3.75	2374.3354521195733	0.48702536407514213
Position_6	15	2	80.55615979296874	915.291656676224	Position_6	Position_6_2	3.75	2374.3354521195733	0.3854938255919742
Position_6	15	3	67.24651853906249	930.870636632994	Position_6	Position_6_3	3.75	2374.3354521195733	0.39205523204482506
Position_6	15	6	59.6214691015625	1105.7721806964687	Position_6	Position_6_6	3.75	2374.3354521195733	0.46571859915975394
Position_6	15	10	56.14773067578125	950.6545428579344	Position_6	Position_6_10	3.75	2374.3354521195733	0.400387629308775
Position_6	15	13	44.21292403515625	1356.106384724813	Position_6	Position_6_13	3.75	2374.3354521195733	0.5711519758146283
Position_6	15	14	45.95449594140625	1329.3906273799664	Position_6	Position_6_14	3.75	2374.3354521195733	0.5599000874932045
Position_6	15	16	57.193407949218745	917.0828792833228	Position_6	Position_6_16	3.75	2374.3354521195733	0.38624823567564615
Position_6	15	18	41.24190066992188	1268.5145818002254	Position_6	Position_6_18	3.75	2374.3354521195733	0.534260894208449
Position_6	15	19	31.4370865703125	1158.7209088964703	Position_6	Position_6_19	3.75	2374.3354521195733	0.4880190403854174
Position_6	15	21	37.82707459179687	1382.491763160554	Position_6	Position_6_21	3.75	2374.3354521195733	0.5822647182926074
Position_6	15	24	6.2984141816406245	1533.2808889241	Position_6	Position_6_24	3.75	2374.3354521195733	0.6457726466390153
Position_6	15	25	11.933456143554688	1382.5476232618798	Position_6	Position_6_25	3.75	2374.3354521195733	0.5822882449182474
Position_6	15	27	2.2985941064453126	1720.1611932552175	Position_6	Position_6_27	3.75	2374.3354521195733	0.7244811139553287
Position_6	16	1	60.47094345703125	973.3537411970902	Position_6	Position_6_1	4.0	2374.3354521195733	0.4099478615492919
Position_6	16	2	83.06755922265624	862.9252611836055	Position_6	Position_6_2	4.0	2374.3354521195733	0.36343864571169615
Position_6	16	3	63.9964245078125	735.3878101493816	Position_6	Position_6_3	4.0	2374.3354521195733	0.30972363635176303
Position_6	16	6	60.23679144140625	1070.1820563606768	Position_6	Position_6_6	4.0	2374.3354521195733	0.45072908944072054
Position_6	16	10	43.07219724414063	1111.6086857617167	Position_6	Position_6_10	4.0	2374.3354521195733	0.4681767627945671
Position_6	16	13	52.11902244140624	934.4618493179092	Position_6	Position_6_13	4.0	2374.3354521195733	0.39356774481201195
Position_6	16	14	45.172164296875	1109.2819537569333	Position_6	Position_6_14	4.0	2374.3354521195733	0.4671968119612902
Position_6	16	16	60.67834029296875	797.7986049777426	Position_6	Position_6_16	4.0	2374.3354521195733	0.33600922071291417
Position_6	16	18	44.928908449218746	1123.0048245976986	Position_6	Position_6_18	4.0	2374.3354521195733	0.4729764800484238
Position_6	16	19	41.05832145507812	1011.9658469983588	Position_6	Position_6_19	4.0	2374.3354521195733	0.4262101406500817
Position_6	16	21	44.9832974765625	1353.9109929438418	Position_6	Position_6_21	4.0	2374.3354521195733	0.5702273416063443
Position_6	16	24	17.502018294921875	1165.4030077104217	Position_6	Position_6_24	4.0	2374.3354521195733	0.49083334314452676
Position_6	16	25	24.30837275195312	1303.7659449615833	Position_6	Position_6_25	4.0	2374.3354521195733	0.5491077277213332
Position_6	16	27	13.836073850585937	1082.2296617891654	Position_6	Position_6_27	4.0	2374.3354521195733	0.4558031851914847
Position_6	16	29	9.554456119140625	1183.3122284433782	Position_6	Position_6_29	4.0	2374.3354521195733	0.4983761782215876
Position_6	17	1	61.31165712890625	786.9139778519096	Position_6	Position_6_1	4.25	2374.3354521195733	0.3314249370911049
Position_6	17	2	88.413109984375	758.6722313062584	Position_6	Position_6_2	4.25	2374.3354521195733	0.3195303471668211
Position_6	17	3	67.66157737109374	646.5363115426808	Position_6	Position_6_3	4.25	2374.3354521195733	0.272302008111582
Position_6	17	6	70.30941469921875	895.5787687465801	Position_6	Position_6_6	4.25	2374.3354521195733	0.37719133913748176
Position_6	17	10	52.03782104296874	1044.1691182538	Position_6	Position_6_10	4.25	2374.3354521195733	0.43977320783449886
Position_6	17	13	57.25010542968749	811.793888683139	Position_6	Position_6_13	4.25	2374.3354521195733	0.34190362105676736
Position_6	17	14	46.57928605859375	1006.7391418838384	Position_6	Position_6_14	4.25	2374.3354521195733	0.424008806752694
Position_6	17	16	54.9338534765625	807.4065366609673	Position_6	Position_6_16	4.25	2374.3354521195733	0.34005579790344875
Position_6	17	18	54.4854936484375	1010.6001420182909	Position_6	Position_6_18	4.25	2374.3354521195733	0.42563494602926744
Position_6	17	19	47.98740087109375	890.7804406841136	Position_6	Position_6_19	4.25	2374.3354521195733	0.3751704250083586
Position_6	17	21	50.026544863281245	1320.1534198734687	Position_6	Position_6_21	4.25	2374.3354521195733	0.5560096483818096
Position_6	17	24	23.80339603125	1008.893655618186	Position_6	Position_6_24	4.25	2374.3354521195733	0.42491622433449533
Position_6	17	25	42.565611365234375	951.9097165068036	Position_6	Position_6_25	4.25	2374.3354521195733	0.4009162713958688
Position_6	17	27	24.973989734375	827.3388673861989	Position_6	Position_6_27	4.25	2374.3354521195733	0.3484507071853019
Position_6	17	29	22.1827059609375	1147.6422023823102	Position_6	Position_6_29	4.25	2374.3354521195733	0.4833530162546358
Position_6	17	31	3.929295922363281	1573.8309715620037	Position_6	Position_6_31	4.25	2374.3354521195733	0.6628511443726463
Position_6	17	32	3.315180126220703	1839.35994173596	Position_6	Position_6_32	4.25	2374.3354521195733	0.7746841079654353
Position_6	18	1	62.00500934375	727.4604254331449	Position_6	Position_6_1	4.5	2374.3354521195733	0.3063848559325262
Position_6	18	2	89.97861554687499	736.763947712267	Position_6	Position_6_2	4.5	2374.3354521195733	0.3103032248684812
Position_6	18	3	82.63800496875	610.3308499351683	Position_6	Position_6_3	4.5	2374.3354521195733	0.2570533364989875
Position_6	18	6	69.93643834375	783.2901575608959	Position_6	Position_6_6	4.5	2374.3354521195733	0.329898690962834
Position_6	18	10	60.5478555	914.4966252984716	Position_6	Position_6_10	4.5	2374.3354521195733	0.38515898184567765
Position_6	18	13	51.710769386718745	775.6927066138147	Position_6	Position_6_13	4.5	2374.3354521195733	0.3266988689072357
Position_6	18	14	42.48102267578125	899.0423414879735	Position_6	Position_6_14	4.5	2374.3354521195733	0.3786500937284986
Position_6	18	16	56.42182308984375	703.6098836745754	Position_6	Position_6_16	4.5	2374.3354521195733	0.29633971183240415
Position_6	18	18	47.29488053125	1117.770230730982	Position_6	Position_6_18	4.5	2374.3354521195733	0.47077182364149367
Position_6	18	19	55.362757828125	767.0000513172811	Position_6	Position_6_19	4.5	2374.3354521195733	0.3230377791110261
Position_6	18	21	49.447544265625	1226.437717666236	Position_6	Position_6_21	4.5	2374.3354521195733	0.516539361180575
Position_6	18	24	38.69137971875	984.3388591534832	Position_6	Position_6_24	4.5	2374.3354521195733	0.414574468942357
Position_6	18	25	50.56731040625	760.0731942054542	Position_6	Position_6_25	4.5	2374.3354521195733	0.3201203913823279
Position_6	18	27	34.74529486914062	800.4852266428071	Position_6	Position_6_27	4.5	2374.3354521195733	0.33714074644684794
Position_6	18	29	39.0246392421875	923.275061349588	Position_6	Position_6_29	4.5	2374.3354521195733	0.38885619996339554
Position_6	18	31	25.704843914062497	675.3479750257189	Position_6	Position_6_31	4.5	2374.3354521195733	0.284436630225453
Position_6	18	32	16.208201807617186	1107.7401678228318	Position_6	Position_6_32	4.5	2374.3354521195733	0.4665474572406988
Position_6	18	34	2.1483334350585936	926.9643803566528	Position_6	Position_6_34	4.5	2374.3354521195733	0.3904100322172885
Position_6	19	1	63.251043710937495	692.4493302798918	Position_6	Position_6_1	4.75	2374.3354521195733	0.29163921621173666
Position_6	19	2	86.45664396875	702.6208201788978	Position_6	Position_6_2	4.75	2374.3354521195733	0.2959231474860332
Position_6	19	3	65.3602211796875	705.0203454422589	Position_6	Position_6_3	4.75	2374.3354521195733	0.2969337566909031
Position_6	19	6	60.214336015624994	797.035316780687	Position_6	Position_6_6	4.75	2374.3354521195733	0.335687746257241
Position_6	19	10	53.98057671875	929.3236867920264	Position_6	Position_6_10	4.75	2374.3354521195733	0.3914037024391046
Position_6	19	13	52.9591278046875	764.0402408274427	Position_6	Position_6_13	4.75	2374.3354521195733	0.32179119430886766
Position_6	19	14	53.94472290625	848.9130814883697	Position_6	Position_6_14	4.75	2374.3354521195733	0.3575371292757068
Position_6	19	16	61.11401402734375	557.1779483695111	Position_6	Position_6_16	4.75	2374.3354521195733	0.23466690347908398
Position_6	19	18	55.9553959765625	919.250040184595	Position_6	Position_6_18	4.75	2374.3354521195733	0.3871609798708009
Position_6	19	19	49.389744550781245	868.0016740783652	Position_6	Position_6_19	4.75	2374.3354521195733	0.3655766809628769
Position_6	19	21	55.87325871875	1035.384136183778	Position_6	Position_6_21	4.75	2374.3354521195733	0.4360732327268621
Position_6	19	24	40.54959869726562	712.0533153987338	Position_6	Position_6_24	4.75	2374.3354521195733	0.29989583601722436
Position_6	19	25	62.185172671874994	701.3967207363405	Position_6	Position_6_25	4.75	2374.3354521195733	0.2954075929373006
Position_6	19	27	43.5365940625	768.4132385291639	Position_6	Position_6_27	4.75	2374.3354521195733	0.3236329718461644
Position_6	19	29	40.59137701953125	898.8068945346366	Position_6	Position_6_29	4.75	2374.3354521195733	0.37855093042235044
Position_6	19	31	36.57181941015625	635.5335726382926	Position_6	Position_6_31	4.75	2374.3354521195733	0.2676679792954069
Position_6	19	32	20.074858192382813	963.356149762301	Position_6	Position_6_32	4.75	2374.3354521195733	0.40573717117449065
Position_6	19	34	24.27150249218749	486.00793712460927	Position_6	Position_6_34	4.75	2374.3354521195733	0.20469219574291794
Position_6	19	37	3.6078600722656247	908.4794313013346	Position_6	Position_6_37	4.75	2374.3354521195733	0.3826247173668461
Position_6	19	38	3.9842601132812496	1394.845821662916	Position_6	Position_6_38	4.75	2374.3354521195733	0.5874678830313277
Position_6	19	39	6.639751341308593	1422.120095187606	Position_6	Position_6_39	4.75	2374.3354521195733	0.5989550018798215
Position_6	20	1	70.2812401328125	663.2190475690716	Position_6	Position_6_1	5.0	2374.3354521195733	0.2793282840371249
Position_6	20	2	88.162133296875	564.7252294216622	Position_6	Position_6_2	5.0	2374.3354521195733	0.23784559545599634
Position_6	20	3	76.87228974218749	643.827266710318	Position_6	Position_6_3	5.0	2374.3354521195733	0.2711610384015335
Position_6	20	6	58.8598875390625	788.6614424588689	Position_6	Position_6_6	5.0	2374.3354521195733	0.332160917596892
Position_6	20	10	52.40567096875	837.7501200020289	Position_6	Position_6_10	5.0	2374.3354521195733	0.35283561943792224
Position_6	20	13	60.54989359375	685.1830687452158	Position_6	Position_6_13	5.0	2374.3354521195733	0.288578881359646
Position_6	20	14	63.539496367187496	705.6173560060583	Position_6	Position_6_14	5.0	2374.3354521195733	0.2971851999161081
Position_6	20	16	53.346209640625	580.4393283765327	Position_6	Position_6_16	5.0	2374.3354521195733	0.24446391004201765
Position_6	20	18	48.17658484375	864.2155212119341	Position_6	Position_6_18	5.0	2374.3354521195733	0.363982065146038
Position_6	20	19	60.85249332421875	612.9904949211696	Position_6	Position_6_19	5.0	2374.3354521195733	0.25817350045207466
Position_6	20	21	54.32211339843749	1000.6448471260388	Position_6	Position_6_21	5.0	2374.3354521195733	0.4214420697095524
Position_6	20	24	54.51422973046875	607.7679197488881	Position_6	Position_6_24	5.0	2374.3354521195733	0.2559739059644384
Position_6	20	25	64.06674914062499	615.6793025660079	Position_6	Position_6_25	5.0	2374.3354521195733	0.25930594685615715
Position_6	20	27	38.45244962109375	856.0653442934853	Position_6	Position_6_27	5.0	2374.3354521195733	0.3605494512282476
Position_6	20	29	44.13103633984375	875.0843885692826	Position_6	Position_6_29	5.0	2374.3354521195733	0.36855971121860365
Position_6	20	31	49.0854810703125	537.3308416670459	Position_6	Position_6_31	5.0	2374.3354521195733	0.22630788803973328
Position_6	20	32	35.734495628906245	684.131531950868	Position_6	Position_6_32	5.0	2374.3354521195733	0.28813600510414084
Position_6	20	34	43.2041248203125	533.580005120687	Position_6	Position_6_34	5.0	2374.3354521195733	0.22472814641434058
Position_6	20	37	21.88587216406249	667.889002720924	Position_6	Position_6_37	5.0	2374.3354521195733	0.2812951312859766
Position_6	20	38	19.072707478515625	898.7487197546792	Position_6	Position_6_38	5.0	2374.3354521195733	0.3785264289224021
Position_6	20	39	14.225247072265624	1034.7497905515872	Position_6	Position_6_39	5.0	2374.3354521195733	0.43580606507301417
Position_6	20	41	11.180477988281249	917.8029956529303	Position_6	Position_6_41	5.0	2374.3354521195733	0.3865515274320678
Position_6	21	1	66.45472951562499	632.7078430368524	Position_6	Position_6_1	5.25	2374.3354521195733	0.26647786540525814
Position_6	21	2	81.6082165078125	544.9311239218155	Position_6	Position_6_2	5.25	2374.3354521195733	0.22950890255854728
Position_6	21	3	78.53597215234375	584.5838013413706	Position_6	Position_6_3	5.25	2374.3354521195733	0.24620943970638676
Position_6	21	6	66.38975487890625	682.8104596907026	Position_6	Position_6_6	5.25	2374.3354521195733	0.28757960846735303
Position_6	21	10	65.40168494921875	656.0556182987975	Position_6	Position_6_10	5.25	2374.3354521195733	0.2763112590991031
Position_6	21	13	62.09490903515625	662.4674676561207	Position_6	Position_6_13	5.25	2374.3354521195733	0.279011740765078
Position_6	21	14	54.130075054687495	718.5988470274821	Position_6	Position_6_14	5.25	2374.3354521195733	0.30265262070950744
Position_6	21	16	63.4928281796875	509.474863971309	Position_6	Position_6_16	5.25	2374.3354521195733	0.21457577256680385
Position_6	21	18	46.6732515390625	671.0869393274471	Position_6	Position_6_18	5.25	2374.3354521195733	0.2826420077787941
Position_6	21	19	59.56608182421875	433.272300996639	Position_6	Position_6_19	5.25	2374.3354521195733	0.18248150260733212
Position_6	21	21	54.13950123828125	887.8773722660197	Position_6	Position_6_21	5.25	2374.3354521195733	0.37394773829174394
Position_6	21	24	49.97166191015625	610.9786603157537	Position_6	Position_6_24	5.25	2374.3354521195733	0.25732617510736827
Position_6	21	25	60.6846885390625	632.9760159554371	Position_6	Position_6_25	5.25	2374.3354521195733	0.2665908119218699
Position_6	21	27	41.37830737304687	743.9382303481124	Position_6	Position_6_27	5.25	2374.3354521195733	0.31332482092368097
Position_6	21	29	46.603680792968746	817.6392798087528	Position_6	Position_6_29	5.25	2374.3354521195733	0.34436552723788244
Position_6	21	31	47.51416278125	527.6511948096074	Position_6	Position_6_31	5.25	2374.3354521195733	0.2222311065349137
Position_6	21	32	40.03601466992188	661.9111800404733	Position_6	Position_6_32	5.25	2374.3354521195733	0.27877744884345806
Position_6	21	34	45.2825333125	508.33013320219953	Position_6	Position_6_34	5.25	2374.3354521195733	0.21409364576029571
Position_6	21	37	26.356462	885.6940626083231	Position_6	Position_6_37	5.25	2374.3354521195733	0.37302819271710846
Position_6	21	38	26.956158087890625	834.7946717587309	Position_6	Position_6_38	5.25	2374.3354521195733	0.3515908718852293
Position_6	21	39	26.53596502734375	797.474743539794	Position_6	Position_6_39	5.25	2374.3354521195733	0.3358728198359195
Position_6	21	41	18.816989103515624	1019.1043893889168	Position_6	Position_6_41	5.25	2374.3354521195733	0.4292166839690494
Position_6	21	44	3.551812494140625	1158.617039322668	Position_6	Position_6_44	5.25	2374.3354521195733	0.4879752935872514
Position_6	21	45	0.7565080998535156	1070.2683379377477	Position_6	Position_6_45	5.25	2374.3354521195733	0.45076542869387615
Position_6	22	1	71.7414095234375	540.1794912124998	Position_6	Position_6_1	5.5	2374.3354521195733	0.2275076551336841
Position_6	22	2	82.69078743749999	517.7584888185646	Position_6	Position_6_2	5.5	2374.3354521195733	0.2180645908127096
Position_6	22	3	68.44784482421875	602.3418283786788	Position_6	Position_6_3	5.5	2374.3354521195733	0.2536885964622089
Position_6	22	6	76.1871366953125	576.4077644561098	Position_6	Position_6_6	5.5	2374.3354521195733	0.2427659343339837
Position_6	22	10	55.9346822890625	569.782784908229	Position_6	Position_6_10	5.5	2374.3354521195733	0.23997568852353315
Position_6	22	13	54.78629444921874	649.227370866093	Position_6	Position_6_13	5.5	2374.3354521195733	0.2734354028562083
Position_6	22	14	51.76529359375	705.4689926112716	Position_6	Position_6_14	5.5	2374.3354521195733	0.29712271363403947
Position_6	22	16	59.709003148437496	553.0704579372943	Position_6	Position_6_16	5.5	2374.3354521195733	0.23293694976569862
Position_6	22	18	47.4646974140625	618.7395541172184	Position_6	Position_6_18	5.5	2374.3354521195733	0.2605948344682587
Position_6	22	19	63.37754590234375	403.9901576712505	Position_6	Position_6_19	5.5	2374.3354521195733	0.1701487282728343
Position_6	22	21	57.35234806640625	781.8702590201574	Position_6	Position_6_21	5.5	2374.3354521195733	0.3293006716141059
Position_6	22	24	49.2158150859375	627.2935204030221	Position_6	Position_6_24	5.5	2374.3354521195733	0.2641975125473682
Position_6	22	25	77.44286240625	558.3372921885763	Position_6	Position_6_25	5.5	2374.3354521195733	0.23515518487084358
Position_6	22	27	52.684671445312496	649.9875582962903	Position_6	Position_6_27	5.5	2374.3354521195733	0.27375557136041806
Position_6	22	29	45.4025624765625	704.9706986692422	Position_6	Position_6_29	5.5	2374.3354521195733	0.2969128469357241
Position_6	22	31	48.598662621093744	539.6523183540786	Position_6	Position_6_31	5.5	2374.3354521195733	0.22728562548831507
Position_6	22	32	46.13843390234375	552.3511938346146	Position_6	Position_6_32	5.5	2374.3354521195733	0.23263401695894728
Position_6	22	34	56.35626094140625	491.7727991090646	Position_6	Position_6_34	5.5	2374.3354521195733	0.20712018542706684
Position_6	22	37	35.302066207031245	802.2112394110724	Position_6	Position_6_37	5.5	2374.3354521195733	0.33786769207145395
Position_6	22	38	27.49142285742188	850.3015693743611	Position_6	Position_6_38	5.5	2374.3354521195733	0.35812191938392507
Position_6	22	39	35.23327534375	826.5279180027046	Position_6	Position_6_39	5.5	2374.3354521195733	0.34810915924490016
Position_6	22	41	25.64254167578125	701.9046424956498	Position_6	Position_6_41	5.5	2374.3354521195733	0.29562151458803276
Position_6	22	44	23.900088501953125	621.3445810034092	Position_6	Position_6_44	5.5	2374.3354521195733	0.26169199489007916
Position_6	22	45	3.3554152553710934	684.0257617940141	Position_6	Position_6_45	5.5	2374.3354521195733	0.28809145783650036
Position_6	22	48	5.108969086181641	1255.6535633473118	Position_6	Position_6_48	5.5	2374.3354521195733	0.5288442129044519
Position_6	23	1	62.292775703125	515.082277194065	Position_6	Position_6_1	5.75	2374.3354521195733	0.2169374494805484
Position_6	23	2	92.28196303906248	478.3708380944784	Position_6	Position_6_2	5.75	2374.3354521195733	0.20147567508518477
Position_6	23	3	65.7783423515625	551.2604712079467	Position_6	Position_6_3	5.75	2374.3354521195733	0.23217463678766853
Position_6	23	6	79.45097226171875	510.6299704603514	Position_6	Position_6_6	5.75	2374.3354521195733	0.21506226932024755
Position_6	23	10	74.15282797656249	486.1099644483118	Position_6	Position_6_10	5.75	2374.3354521195733	0.20473516663972677
Position_6	23	13	63.802826398437496	498.2231887430318	Position_6	Position_6_13	5.75	2374.3354521195733	0.20983689911982198
Position_6	23	14	62.24691859375	556.1927641790438	Position_6	Position_6_14	5.75	2374.3354521195733	0.23425197298154715
Position_6	23	16	64.0394740390625	529.065794910005	Position_6	Position_6_16	5.75	2374.3354521195733	0.22282689433698472
Position_6	23	18	45.6465722109375	618.9856118440648	Position_6	Position_6_18	5.75	2374.3354521195733	0.26069846671896985
Position_6	23	19	60.91714041015625	425.617170763621	Position_6	Position_6_19	5.75	2374.3354521195733	0.17925738773923955
Position_6	23	21	57.83645252343749	693.4059940984652	Position_6	Position_6_21	5.75	2374.3354521195733	0.2920421347705778
Position_6	23	24	51.00375882421875	597.9690001236661	Position_6	Position_6_24	5.75	2374.3354521195733	0.25184689029086355
Position_6	23	25	82.22649720312499	521.1296616565365	Position_6	Position_6_25	5.75	2374.3354521195733	0.21948442929213022
Position_6	23	27	55.42085909765625	605.7397809092922	Position_6	Position_6_27	5.75	2374.3354521195733	0.2551197137576105
Position_6	23	29	40.94337712695312	658.0609609142697	Position_6	Position_6_29	5.75	2374.3354521195733	0.27715585020929434
Position_6	23	31	50.25344396875	487.8149439394677	Position_6	Position_6_31	5.75	2374.3354521195733	0.2054532536689348
Position_6	23	32	51.3391344296875	487.5005669823772	Position_6	Position_6_32	5.75	2374.3354521195733	0.20532084737528752
Position_6	23	34	63.7164153828125	436.4876524257627	Position_6	Position_6_34	5.75	2374.3354521195733	0.18383571370932839
Position_6	23	37	45.6118830234375	623.0059867485525	Position_6	Position_6_37	5.75	2374.3354521195733	0.2623917299438013
Position_6	23	38	38.01451682617187	699.8554470209688	Position_6	Position_6_38	5.75	2374.3354521195733	0.294758453948117
Position_6	23	39	38.9271226953125	707.7082946684116	Position_6	Position_6_39	5.75	2374.3354521195733	0.2980658415543765
Position_6	23	41	38.5070466171875	586.8833068868958	Position_6	Position_6_41	5.75	2374.3354521195733	0.24717792355877263
Position_6	23	44	27.275254939453124	520.8890250125678	Position_6	Position_6_44	5.75	2374.3354521195733	0.2193830802414921
Position_6	23	45	12.75816921972656	462.952675239337	Position_6	Position_6_45	5.75	2374.3354521195733	0.19498200004808014
Position_6	23	48	19.635648989257813	722.1316604957177	Position_6	Position_6_48	5.75	2374.3354521195733	0.30414053745062414
Position_6	23	50	3.8431208212890624	581.2860133299341	Position_6	Position_6_50	5.75	2374.3354521195733	0.2448205087495194
Position_6	23	51	10.242015104492188	713.331537438171	Position_6	Position_6_51	5.75	2374.3354521195733	0.30043418540601696
Position_6	23	52	23.889430103515625	728.4114044550828	Position_6	Position_6_52	5.75	2374.3354521195733	0.3067853802228445
Position_6	23	53	10.99368045703125	677.2505549508007	Position_6	Position_6_53	5.75	2374.3354521195733	0.28523794072409525
Position_6	23	54	2.2959473791503906	820.8044429228919	Position_6	Position_6_54	5.75	2374.3354521195733	0.3456986005032096
Position_6	24	1	66.548232265625	492.6730987933309	Position_6	Position_6_1	6.0	2374.3354521195733	0.20749936507645572
Position_6	24	2	89.608140015625	435.7751426733216	Position_6	Position_6_2	6.0	2374.3354521195733	0.18353562563550335
Position_6	24	3	70.70214288671875	509.7616086825617	Position_6	Position_6_3	6.0	2374.3354521195733	0.21469654097423202
Position_6	24	6	69.87277391015624	483.1127588384177	Position_6	Position_6_6	6.0	2374.3354521195733	0.203472832116937
Position_6	24	10	70.411418171875	472.8129248890265	Position_6	Position_6_10	6.0	2374.3354521195733	0.19913484611744545
Position_6	24	13	60.526455515625	477.1577390519931	Position_6	Position_6_13	6.0	2374.3354521195733	0.20096475358022117
Position_6	24	14	58.89389562890625	547.2852756736631	Position_6	Position_6_14	6.0	2374.3354521195733	0.23050040177983303
Position_6	24	16	62.518213828125	469.2042163017322	Position_6	Position_6_16	6.0	2374.3354521195733	0.19761496459267067
Position_6	24	18	58.522993761718745	513.3814440516869	Position_6	Position_6_18	6.0	2374.3354521195733	0.21622110877104178
Position_6	24	19	54.06158574609375	423.67641887518977	Position_6	Position_6_19	6.0	2374.3354521195733	0.1784400003365039
Position_6	24	21	68.27311987890624	600.8981360300436	Position_6	Position_6_21	6.0	2374.3354521195733	0.2530805558640085
Position_6	24	24	45.84209403125	500.4674562823549	Position_6	Position_6_24	6.0	2374.3354521195733	0.21078211835466917
Position_6	24	25	82.55420916015625	416.7910696849564	Position_6	Position_6_25	6.0	2374.3354521195733	0.17554009451903113
Position_6	24	27	49.29185366015625	565.5218251642171	Position_6	Position_6_27	6.0	2374.3354521195733	0.23818109806656632
Position_6	24	29	50.189867921875	462.6403316900717	Position_6	Position_6_29	6.0	2374.3354521195733	0.19485045016578087
Position_6	24	31	54.993873257812496	399.8324182450567	Position_6	Position_6_31	6.0	2374.3354521195733	0.16839761116657953
Position_6	24	32	58.419690484375	459.0958608795008	Position_6	Position_6_32	6.0	2374.3354521195733	0.19335762369620735
Position_6	24	34	58.51329721875	427.2435456502992	Position_6	Position_6_34	6.0	2374.3354521195733	0.1799423688295174
Position_6	24	37	35.88061447265625	695.1638127856794	Position_6	Position_6_37	6.0	2374.3354521195733	0.2927824761093069
Position_6	24	38	37.576703613281246	695.9707265286133	Position_6	Position_6_38	6.0	2374.3354521195733	0.2931223243570402
Position_6	24	39	43.90170919921875	600.6296143735547	Position_6	Position_6_39	6.0	2374.3354521195733	0.25296746246928653
Position_6	24	41	29.72311731640625	629.748725170338	Position_6	Position_6_41	6.0	2374.3354521195733	0.2652315723155969
Position_6	24	44	34.53842835351562	435.9505726471482	Position_6	Position_6_44	6.0	2374.3354521195733	0.1836095115616348
Position_6	24	45	24.3283819453125	468.50629136049577	Position_6	Position_6_45	6.0	2374.3354521195733	0.1973210192107688
Position_6	24	48	18.251233515625	772.5270413367233	Position_6	Position_6_48	6.0	2374.3354521195733	0.32536558414569733
Position_6	24	50	17.673301357421874	378.3727274749945	Position_6	Position_6_50	6.0	2374.3354521195733	0.15935942292283112
Position_6	24	51	27.2114319296875	396.9532619443709	Position_6	Position_6_51	6.0	2374.3354521195733	0.1671849955279108
Position_6	24	52	20.262287428710938	709.1123421178409	Position_6	Position_6_52	6.0	2374.3354521195733	0.298657184891383
Position_6	24	53	24.528429685546875	636.1034622943156	Position_6	Position_6_53	6.0	2374.3354521195733	0.26790799999488907
Position_6	24	54	10.814268416015624	553.2197312401181	Position_6	Position_6_54	6.0	2374.3354521195733	0.23299981927417118
Position_6	24	60	16.116475890625	903.5887724771038	Position_6	Position_6_60	6.0	2374.3354521195733	0.38056491624655164
Position_6	24	61	13.642057204101562	610.4441699020663	Position_6	Position_6_61	6.0	2374.3354521195733	0.2571010635237416
Position_6	24	62	25.09005189453125	650.6354095678195	Position_6	Position_6_62	6.0	2374.3354521195733	0.2740284271908572
Position_6	24	63	3.842641843261719	1105.638152569834	Position_6	Position_6_63	6.0	2374.3354521195733	0.46566215046944137
Position_6	25	1	69.7672245703125	428.03288866064327	Position_6	Position_6_1	6.25	2374.3354521195733	0.18027481680338706
Position_6	25	2	94.861222671875	382.72199290596143	Position_6	Position_6_2	6.25	2374.3354521195733	0.1611912051282833
Position_6	25	3	77.126396359375	425.69145155006	Position_6	Position_6_3	6.25	2374.3354521195733	0.1792886726136547
Position_6	25	6	76.6547960234375	418.8014908724981	Position_6	Position_6_6	6.25	2374.3354521195733	0.17638682457385424
Position_6	25	10	64.82884022656249	436.2197279603959	Position_6	Position_6_10	6.25	2374.3354521195733	0.18372287183387748
Position_6	25	13	70.8587485546875	432.8255411793798	Position_6	Position_6_13	6.25	2374.3354521195733	0.18229334056103813
Position_6	25	14	69.74399966015625	475.7623822874556	Position_6	Position_6_14	6.25	2374.3354521195733	0.20037707050313455
Position_6	25	16	59.80074336328125	387.837988218737	Position_6	Position_6_16	6.25	2374.3354521195733	0.1633459113254251
Position_6	25	18	59.8285331875	485.5598455387642	Position_6	Position_6_18	6.25	2374.3354521195733	0.20450347279501052
Position_6	25	19	74.29579609375	357.2322868627269	Position_6	Position_6_19	6.25	2374.3354521195733	0.15045569342100545
Position_6	25	21	68.17389278906249	570.5884834183759	Position_6	Position_6_21	6.25	2374.3354521195733	0.24031502495109128
Position_6	25	24	47.02167718359375	490.0039918577951	Position_6	Position_6_24	6.25	2374.3354521195733	0.20637521602954953
Position_6	25	25	74.62971071874999	412.8516605955308	Position_6	Position_6_25	6.25	2374.3354521195733	0.17388093170532304
Position_6	25	27	54.82389	455.3697823547886	Position_6	Position_6_27	6.25	2374.3354521195733	0.19178830941865405
Position_6	25	29	51.86585168359375	439.3247510897435	Position_6	Position_6_29	6.25	2374.3354521195733	0.18503061591299474
Position_6	25	31	53.5415442890625	360.971141897013	Position_6	Position_6_31	6.25	2374.3354521195733	0.1520303887872177
Position_6	25	32	58.663721015625	464.4340335003948	Position_6	Position_6_32	6.25	2374.3354521195733	0.19560590441666265
Position_6	25	34	63.46034866015625	301.64317335999044	Position_6	Position_6_34	6.25	2374.3354521195733	0.12704319985228416
Position_6	25	37	35.61968648046875	712.2519309680523	Position_6	Position_6_37	6.25	2374.3354521195733	0.2999794870317182
Position_6	25	38	45.05289421875	628.6314599269368	Position_6	Position_6_38	6.25	2374.3354521195733	0.264761013177711
Position_6	25	39	43.55153141796875	587.5655830973408	Position_6	Position_6_39	6.25	2374.3354521195733	0.2474652781572292
Position_6	25	41	37.7365951875	535.8017392101877	Position_6	Position_6_41	6.25	2374.3354521195733	0.22566387522532952
Position_6	25	44	50.427550207031246	342.16934659570325	Position_6	Position_6_44	6.25	2374.3354521195733	0.14411162765153848
Position_6	25	45	36.5411180234375	367.34873094806807	Position_6	Position_6_45	6.25	2374.3354521195733	0.15471644102358628
Position_6	25	48	31.74962720703125	617.0121190451772	Position_6	Position_6_48	6.25	2374.3354521195733	0.2598672898112899
Position_6	25	50	33.496229357421875	282.6885348485324	Position_6	Position_6_50	6.25	2374.3354521195733	0.11906006566855407
Position_6	25	51	32.99099007617188	374.37494211247264	Position_6	Position_6_51	6.25	2374.3354521195733	0.15767567374621286
Position_6	25	52	34.48410171679687	644.2692868008186	Position_6	Position_6_52	6.25	2374.3354521195733	0.2713472042148376
Position_6	25	53	28.98478666015625	558.2025198971654	Position_6	Position_6_53	6.25	2374.3354521195733	0.23509842276029574
Position_6	25	54	23.018849519531248	448.723348633524	Position_6	Position_6_54	6.25	2374.3354521195733	0.18898902774371998
Position_6	25	60	28.576736375	554.7386111413168	Position_6	Position_6_60	6.25	2374.3354521195733	0.23363952664990986
Position_6	25	61	21.69253791503906	512.4474488795986	Position_6	Position_6_61	6.25	2374.3354521195733	0.21582773757690216
Position_6	25	62	30.648154517578124	570.8647928839454	Position_6	Position_6_62	6.25	2374.3354521195733	0.24043139834109514
Position_6	25	63	18.162052616210936	521.8442047845583	Position_6	Position_6_63	6.25	2374.3354521195733	0.21978537376372284
Position_6	25	66	1.6217227651367188	451.69484283712006	Position_6	Position_6_66	6.25	2374.3354521195733	0.1902405333811999
Position_6	25	67	2.3463214722900387	777.8132798736989	Position_6	Position_6_67	6.25	2374.3354521195733	0.3275919917631452
Position_6	25	68	6.152524103515625	1082.8927603415273	Position_6	Position_6_68	6.25	2374.3354521195733	0.45608246272649766
Position_6	26	1	73.6784928515625	387.0535716165785	Position_6	Position_6_1	6.5	2374.3354521195733	0.16301553820925138
Position_6	26	2	98.1827955625	334.2623250416428	Position_6	Position_6_2	6.5	2374.3354521195733	0.14078142359507215
Position_6	26	3	83.30636973828125	390.652114910907	Position_6	Position_6_3	6.5	2374.3354521195733	0.16453113841271721
Position_6	26	6	75.06763571484375	420.55153626700655	Position_6	Position_6_6	6.5	2374.3354521195733	0.17712389203117002
Position_6	26	10	76.291235453125	336.0231210748989	Position_6	Position_6_10	6.5	2374.3354521195733	0.14152301890406027
Position_6	26	13	67.87565520312499	432.46236929607176	Position_6	Position_6_13	6.5	2374.3354521195733	0.18214038328493637
Position_6	26	14	66.1115914765625	519.563811867511	Position_6	Position_6_14	6.5	2374.3354521195733	0.21882493958623056
Position_6	26	16	66.80887430078124	336.58345751380114	Position_6	Position_6_16	6.5	2374.3354521195733	0.1417590160705104
Position_6	26	18	59.0148242578125	447.4848214386093	Position_6	Position_6_18	6.5	2374.3354521195733	0.18846739665161416
Position_6	26	19	74.5364471328125	329.1167129616425	Position_6	Position_6_19	6.5	2374.3354521195733	0.1386142436898878
Position_6	26	21	67.7404235234375	517.4795770527968	Position_6	Position_6_21	6.5	2374.3354521195733	0.21794712141068437
Position_6	26	24	51.54343253125	440.9272655274908	Position_6	Position_6_24	6.5	2374.3354521195733	0.18570554768656394
Position_6	26	25	83.68980172265624	351.541382173737	Position_6	Position_6_25	6.5	2374.3354521195733	0.14805885236642338
Position_6	26	27	51.128872824218746	401.557658952834	Position_6	Position_6_27	6.5	2374.3354521195733	0.16912423162209989
Position_6	26	29	59.468809640625	403.6577789956137	Position_6	Position_6_29	6.5	2374.3354521195733	0.1700087401867616
Position_6	26	31	51.379241203125	315.79921052895867	Position_6	Position_6_31	6.5	2374.3354521195733	0.13300530480941275
Position_6	26	32	60.28851846875	416.0556867122664	Position_6	Position_6_32	6.5	2374.3354521195733	0.17523037292007443
Position_6	26	34	66.08103046875	301.43006824370286	Position_6	Position_6_34	6.5	2374.3354521195733	0.1269534462683509
Position_6	26	37	44.401473703125	661.6393433512162	Position_6	Position_6_37	6.5	2374.3354521195733	0.2786629592547968
Position_6	26	38	49.84248212109375	589.8171826501178	Position_6	Position_6_38	6.5	2374.3354521195733	0.24841358541969588
Position_6	26	39	41.002585830078125	548.3184959028561	Position_6	Position_6_39	6.5	2374.3354521195733	0.23093556363881573
Position_6	26	41	38.59476523632812	553.3442254518114	Position_6	Position_6_41	6.5	2374.3354521195733	0.2330522525609598
Position_6	26	44	50.4754402109375	344.88248473607376	Position_6	Position_6_44	6.5	2374.3354521195733	0.14525432134208188
Position_6	26	45	42.24994599804688	377.77788494293264	Position_6	Position_6_45	6.5	2374.3354521195733	0.15910889280859183
Position_6	26	48	41.37072951171875	463.7866119995656	Position_6	Position_6_48	6.5	2374.3354521195733	0.19533322959295515
Position_6	26	50	49.833778628906245	268.2087834917709	Position_6	Position_6_50	6.5	2374.3354521195733	0.1129616218518493
Position_6	26	51	38.3023429765625	317.5312404160921	Position_6	Position_6_51	6.5	2374.3354521195733	0.13373478466685548
Position_6	26	52	33.03559157421875	576.4576367532301	Position_6	Position_6_52	6.5	2374.3354521195733	0.24278693907325746
Position_6	26	53	33.008987171875	576.27451567026	Position_6	Position_6_53	6.5	2374.3354521195733	0.24270981387900298
Position_6	26	54	30.9118198984375	450.4179353070659	Position_6	Position_6_54	6.5	2374.3354521195733	0.18970273762495396
Position_6	26	60	38.691049568359375	533.7151674708531	Position_6	Position_6_60	6.5	2374.3354521195733	0.22478507280612123
Position_6	26	61	30.18614674023437	549.6908155200592	Position_6	Position_6_61	6.5	2374.3354521195733	0.23151354414952163
Position_6	26	62	32.77447381054687	555.827455423255	Position_6	Position_6_62	6.5	2374.3354521195733	0.23409811571783878
Position_6	26	63	29.244505833984373	436.8455875389565	Position_6	Position_6_63	6.5	2374.3354521195733	0.18398646541245203
Position_6	26	66	8.143494084472655	350.84974919925594	Position_6	Position_6_66	6.5	2374.3354521195733	0.14776755697517457
Position_6	26	67	6.803813988769531	587.9615402455211	Position_6	Position_6_67	6.5	2374.3354521195733	0.2476320436190458
Position_6	26	68	28.2247596640625	436.5468021014533	Position_6	Position_6_68	6.5	2374.3354521195733	0.18386062580657977
Position_6	26	70	5.047982575195312	691.9312994502559	Position_6	Position_6_70	6.5	2374.3354521195733	0.29142103691901144
Position_6	26	71	12.780696134765623	665.7994887488189	Position_6	Position_6_71	6.5	2374.3354521195733	0.2804150896851827
Position_6	26	72	1.644317757446289	695.5265559151062	Position_6	Position_6_72	6.5	2374.3354521195733	0.29293525280693106
Position_6	26	73	2.762430059082031	802.5887319051227	Position_6	Position_6_73	6.5	2374.3354521195733	0.33802668076604353
Position_6	27	1	75.5934898984375	388.56583627123615	Position_6	Position_6_1	6.75	2374.3354521195733	0.16365245943843476
Position_6	27	2	114.3286574375	294.15197163829583	Position_6	Position_6_2	6.75	2374.3354521195733	0.12388812683384981
Position_6	27	3	83.02687013671874	394.5584402616749	Position_6	Position_6_3	6.75	2374.3354521195733	0.1661763673323632
Position_6	27	6	77.55686047656249	425.4316465931975	Position_6	Position_6_6	6.75	2374.3354521195733	0.17917925043549088
Position_6	27	10	73.84450390625	310.4999434328064	Position_6	Position_6_10	6.75	2374.3354521195733	0.13077340994745396
Position_6	27	13	66.010092328125	435.6065498059773	Position_6	Position_6_13	6.75	2374.3354521195733	0.18346461929678495
Position_6	27	14	53.6462045625	551.635350505843	Position_6	Position_6_14	6.75	2374.3354521195733	0.2323325248811819
Position_6	27	16	62.21369558593749	295.16850970792666	Position_6	Position_6_16	6.75	2374.3354521195733	0.12431626265969672
Position_6	27	18	52.38921544140625	422.373370881225	Position_6	Position_6_18	6.75	2374.3354521195733	0.17789119498854788
Position_6	27	19	60.325240550781245	338.6476342817567	Position_6	Position_6_19	6.75	2374.3354521195733	0.1426283863888927
Position_6	27	21	80.76981648828125	377.5290536332533	Position_6	Position_6_21	6.75	2374.3354521195733	0.15900409240667002
Position_6	27	24	54.7178363359375	425.2195773101852	Position_6	Position_6_24	6.75	2374.3354521195733	0.17908993311395444
Position_6	27	25	81.87208205859375	338.5187892913605	Position_6	Position_6_25	6.75	2374.3354521195733	0.14257412068255318
Position_6	27	27	56.2382750703125	371.8980487178113	Position_6	Position_6_27	6.75	2374.3354521195733	0.1566324793684133
Position_6	27	29	59.813039515625	389.7868010409824	Position_6	Position_6_29	6.75	2374.3354521195733	0.1641666937555176
Position_6	27	31	54.9390111015625	315.02378530441007	Position_6	Position_6_31	6.75	2374.3354521195733	0.13267871859605507
Position_6	27	32	58.58238963671874	341.15810684394205	Position_6	Position_6_32	6.75	2374.3354521195733	0.14368572332076734
Position_6	27	34	54.34159487109375	252.57859733566465	Position_6	Position_6_34	6.75	2374.3354521195733	0.10637864885948921
Position_6	27	37	46.67807121484375	595.0811028028264	Position_6	Position_6_37	6.75	2374.3354521195733	0.2506305931925485
Position_6	27	38	55.3074901328125	501.2814535796613	Position_6	Position_6_38	6.75	2374.3354521195733	0.21112494998639153
Position_6	27	39	35.8272860859375	517.0254593994968	Position_6	Position_6_39	6.75	2374.3354521195733	0.21775586046105963
Position_6	27	41	45.93423978515625	481.6678739548309	Position_6	Position_6_41	6.75	2374.3354521195733	0.20286428925821967
Position_6	27	44	47.10436555859375	332.00946563310714	Position_6	Position_6_44	6.75	2374.3354521195733	0.139832585718552
Position_6	27	45	44.63189787890625	328.0720042469097	Position_6	Position_6_45	6.75	2374.3354521195733	0.13817424321994573
Position_6	27	48	39.610248046875	487.9437110744426	Position_6	Position_6_48	6.75	2374.3354521195733	0.20550748658486923
Position_6	27	50	52.378588238281246	246.48930677604608	Position_6	Position_6_50	6.75	2374.3354521195733	0.10381401943689324
Position_6	27	51	50.605899007812496	315.7584077850533	Position_6	Position_6_51	6.75	2374.3354521195733	0.13298811989821202
Position_6	27	52	34.1854871875	534.2799108709952	Position_6	Position_6_52	6.75	2374.3354521195733	0.22502292605454827
Position_6	27	53	38.71896937304688	469.6688866608697	Position_6	Position_6_53	6.75	2374.3354521195733	0.19781067003046915
Position_6	27	54	36.58636682421875	421.81077677568345	Position_6	Position_6_54	6.75	2374.3354521195733	0.17765424695955756
Position_6	27	60	33.7523194765625	540.8996872139827	Position_6	Position_6_60	6.75	2374.3354521195733	0.22781098042870085
Position_6	27	61	32.774811759765626	533.7127017402717	Position_6	Position_6_61	6.75	2374.3354521195733	0.22478403431319083
Position_6	27	62	50.4109906953125	449.0517354432351	Position_6	Position_6_62	6.75	2374.3354521195733	0.18912733457370812
Position_6	27	63	41.86105743359375	418.5035227022448	Position_6	Position_6_63	6.75	2374.3354521195733	0.17626132917682125
Position_6	27	66	21.64791951953125	402.8914601651642	Position_6	Position_6_66	6.75	2374.3354521195733	0.16968598931776985
Position_6	27	67	20.494342859375	453.9649965628614	Position_6	Position_6_67	6.75	2374.3354521195733	0.1911966551135839
Position_6	27	68	35.209088578125	453.61934814315856	Position_6	Position_6_68	6.75	2374.3354521195733	0.1910510782030449
Position_6	27	70	25.12299934375	348.3470938234522	Position_6	Position_6_70	6.75	2374.3354521195733	0.14671351241143377
Position_6	27	71	27.43175662304688	468.9212400829687	Position_6	Position_6_71	6.75	2374.3354521195733	0.1974957833630298
Position_6	27	72	5.8131736953125	458.9329826852387	Position_6	Position_6_72	6.75	2374.3354521195733	0.19328902420908908
Position_6	27	73	7.566775293945312	572.1440833256761	Position_6	Position_6_73	6.75	2374.3354521195733	0.24097019770939362
Position_6	27	76	12.730343000976562	811.245114969513	Position_6	Position_6_76	6.75	2374.3354521195733	0.341672493768862
Position_6	28	1	71.2340905546875	370.6010474178981	Position_6	Position_6_1	7.0	2374.3354521195733	0.15608622070948816
Position_6	28	2	99.3122842421875	340.4887375589124	Position_6	Position_6_2	7.0	2374.3354521195733	0.14340380473827216
Position_6	28	3	80.258904859375	377.68721063256703	Position_6	Position_6_3	7.0	2374.3354521195733	0.15907070346584978
Position_6	28	6	71.0778124375	409.5906799243286	Position_6	Position_6_6	7.0	2374.3354521195733	0.1725075029135779
Position_6	28	10	64.942172796875	321.7155180078933	Position_6	Position_6_10	7.0	2374.3354521195733	0.13549707886503456
Position_6	28	13	71.73156740234374	358.5955246640633	Position_6	Position_6_13	7.0	2374.3354521195733	0.1510298489389713
Position_6	28	14	50.64923449609375	478.6280207060685	Position_6	Position_6_14	7.0	2374.3354521195733	0.20158399280893374
Position_6	28	16	66.07624198828125	259.49388821812704	Position_6	Position_6_16	7.0	2374.3354521195733	0.10929116523382422
Position_6	28	18	50.886220085937495	399.4120882676479	Position_6	Position_6_18	7.0	2374.3354521195733	0.16822058058859882
Position_6	28	19	62.89670135546875	254.38611682703825	Position_6	Position_6_19	7.0	2374.3354521195733	0.10713992270971961
Position_6	28	21	61.6975379453125	426.3633899279443	Position_6	Position_6_21	7.0	2374.3354521195733	0.17957167322221843
Position_6	28	24	45.19597151953125	460.3960689296284	Position_6	Position_6_24	7.0	2374.3354521195733	0.19390523294365675
Position_6	28	25	94.240061609375	329.4352685027482	Position_6	Position_6_25	7.0	2374.3354521195733	0.1387484098797669
Position_6	28	27	56.58769896484375	385.20402706870686	Position_6	Position_6_27	7.0	2374.3354521195733	0.16223656464584
Position_6	28	29	63.24028132812499	373.7860243012643	Position_6	Position_6_29	7.0	2374.3354521195733	0.15742763894949421
Position_6	28	31	55.38236928125	298.6828140334224	Position_6	Position_6_31	7.0	2374.3354521195733	0.12579638389629727
Position_6	28	32	64.713032828125	278.44394851358504	Position_6	Position_6_32	7.0	2374.3354521195733	0.117272371208128
Position_6	28	34	50.475289433593744	267.01703063027526	Position_6	Position_6_34	7.0	2374.3354521195733	0.11245969072816088
Position_6	28	37	39.53439664453125	547.3822900601186	Position_6	Position_6_37	7.0	2374.3354521195733	0.2305412613754596
Position_6	28	38	55.77864853515625	454.23337558196056	Position_6	Position_6_38	7.0	2374.3354521195733	0.1913096884336481
Position_6	28	39	37.262650003906245	465.80154654004633	Position_6	Position_6_39	7.0	2374.3354521195733	0.19618186053879813
Position_6	28	41	44.05613639453125	429.053251564179	Position_6	Position_6_41	7.0	2374.3354521195733	0.18070456353636233
Position_6	28	44	52.9467640625	265.1639184596569	Position_6	Position_6_44	7.0	2374.3354521195733	0.11167921458736785
Position_6	28	45	45.10459005078125	340.32646559925536	Position_6	Position_6_45	7.0	2374.3354521195733	0.14333546057927296
Position_6	28	48	39.349611210937496	505.4772517753536	Position_6	Position_6_48	7.0	2374.3354521195733	0.21289209632283138
Position_6	28	50	35.589325642578125	297.45007605265647	Position_6	Position_6_50	7.0	2374.3354521195733	0.1252771910502883
Position_6	28	51	39.22527709375	333.4171718181389	Position_6	Position_6_51	7.0	2374.3354521195733	0.14042547000698524
Position_6	28	52	35.72389182226562	555.4772593797148	Position_6	Position_6_52	7.0	2374.3354521195733	0.2339506234823893
Position_6	28	53	39.987916697265625	472.790440798271	Position_6	Position_6_53	7.0	2374.3354521195733	0.199125376482169
Position_6	28	54	39.68125377734375	412.5901699064507	Position_6	Position_6_54	7.0	2374.3354521195733	0.17377079954651342
Position_6	28	60	49.573864484375	450.2756642855693	Position_6	Position_6_60	7.0	2374.3354521195733	0.189642817270663
Position_6	28	61	42.12214920117187	458.6355314741826	Position_6	Position_6_61	7.0	2374.3354521195733	0.19316374654000884
Position_6	28	62	37.21384753710937	497.44539648573686	Position_6	Position_6_62	7.0	2374.3354521195733	0.2095093159821484
Position_6	28	63	49.527274285156246	338.8186034253704	Position_6	Position_6_63	7.0	2374.3354521195733	0.142700393545026
Position_6	28	66	35.74074768945312	323.312446394022	Position_6	Position_6_66	7.0	2374.3354521195733	0.13616965795856706
Position_6	28	67	25.7856813671875	432.7207740261092	Position_6	Position_6_67	7.0	2374.3354521195733	0.18224921572889738
Position_6	28	68	36.8765716171875	391.1594385009477	Position_6	Position_6_68	7.0	2374.3354521195733	0.1647448081322119
Position_6	28	70	39.49063741992188	304.72322231100907	Position_6	Position_6_70	7.0	2374.3354521195733	0.1283404255447486
Position_6	28	71	27.15277434375	499.99100221844543	Position_6	Position_6_71	7.0	2374.3354521195733	0.2105814499682859
Position_6	28	72	12.292013765625	474.69071164094	Position_6	Position_6_72	7.0	2374.3354521195733	0.19992571446346505
Position_6	28	73	17.98986748925781	483.3249820291538	Position_6	Position_6_73	7.0	2374.3354521195733	0.2035622142598632
Position_6	28	76	21.190609236328125	622.4635075506941	Position_6	Position_6_76	7.0	2374.3354521195733	0.26216325372011773
Position_6	28	78	20.638602982421872	460.49628495178047	Position_6	Position_6_78	7.0	2374.3354521195733	0.19394744097372368
Position_6	28	79	3.790794908935547	466.6567415267354	Position_6	Position_6_79	7.0	2374.3354521195733	0.1965420434210971
Position_6	28	80	2.074143183105469	624.5149051831221	Position_6	Position_6_80	7.0	2374.3354521195733	0.2630272418438669
Position_6	28	81	5.69249462890625	954.5568117388934	Position_6	Position_6_81	7.0	2374.3354521195733	0.402031149763088
Position_6	28	82	6.532483009765625	732.7411400019519	Position_6	Position_6_82	7.0	2374.3354521195733	0.30860893701765374
Position_6	28	83	3.475188682861328	925.9243737271072	Position_6	Position_6_83	7.0	2374.3354521195733	0.3899720121268176
Position_6	28	84	6.445714547851562	928.6494894200146	Position_6	Position_6_84	7.0	2374.3354521195733	0.3911197504089018
Position_6	29	1	60.490726484375	358.10211584171503	Position_6	Position_6_1	7.25	2374.3354521195733	0.15082203970885272
Position_6	29	2	86.58432638281249	331.8471495375119	Position_6	Position_6_2	7.25	2374.3354521195733	0.13976422297079857
Position_6	29	3	66.987399875	354.8492494974391	Position_6	Position_6_3	7.25	2374.3354521195733	0.14945202843206698
Position_6	29	6	67.73901973437499	361.1901495269316	Position_6	Position_6_6	7.25	2374.3354521195733	0.15212262833564505
Position_6	29	10	61.4572300546875	341.52671208267054	Position_6	Position_6_10	7.25	2374.3354521195733	0.14384096896577483
Position_6	29	13	58.97382321875	358.80083718448174	Position_6	Position_6_13	7.25	2374.3354521195733	0.15111632051156867
Position_6	29	14	59.14472673828125	368.4690284636067	Position_6	Position_6_14	7.25	2374.3354521195733	0.15518827726498116
Position_6	29	16	64.32483316015625	273.895552444258	Position_6	Position_6_16	7.25	2374.3354521195733	0.11535672105630691
Position_6	29	18	43.45736056835937	388.8431100529945	Position_6	Position_6_18	7.25	2374.3354521195733	0.16376923896994994
Position_6	29	19	64.15448595703124	207.95190577916932	Position_6	Position_6_19	7.25	2374.3354521195733	0.08758320379436288
Position_6	29	21	55.378189109375	397.79370890201074	Position_6	Position_6_21	7.25	2374.3354521195733	0.16753896697574877
Position_6	29	24	50.77857026171875	402.8836778470701	Position_6	Position_6_24	7.25	2374.3354521195733	0.16968271163512938
Position_6	29	25	64.63767535156249	350.1510884766876	Position_6	Position_6_25	7.25	2374.3354521195733	0.1474733017038966
Position_6	29	27	57.740209785156246	370.2924181314362	Position_6	Position_6_27	7.25	2374.3354521195733	0.15595623516503346
Position_6	29	29	71.6240319609375	323.37975495981493	Position_6	Position_6_29	7.25	2374.3354521195733	0.13619800633947207
Position_6	29	31	53.7093542734375	288.07166026188355	Position_6	Position_6_31	7.25	2374.3354521195733	0.12132727917814708
Position_6	29	32	60.82271219921875	264.9652437253818	Position_6	Position_6_32	7.25	2374.3354521195733	0.1115955386543409
Position_6	29	34	55.911420984375	254.25591540201208	Position_6	Position_6_34	7.25	2374.3354521195733	0.10708508571315709
Position_6	29	37	44.77199602734375	448.50314335142	Position_6	Position_6_37	7.25	2374.3354521195733	0.18889628377954787
Position_6	29	38	51.3780037890625	401.4549196117907	Position_6	Position_6_38	7.25	2374.3354521195733	0.1690809608446065
Position_6	29	39	37.54619199804687	432.5249992732008	Position_6	Position_6_39	7.25	2374.3354521195733	0.18216676118241212
Position_6	29	41	40.599747761718746	391.1389536295621	Position_6	Position_6_41	7.25	2374.3354521195733	0.16473618050911537
Position_6	29	44	49.83922741015625	221.7597243708697	Position_6	Position_6_44	7.25	2374.3354521195733	0.09339864936645932
Position_6	29	45	52.230748453125	287.02031194785167	Position_6	Position_6_45	7.25	2374.3354521195733	0.12088448230498691
Position_6	29	48	45.7285950859375	418.4794252811205	Position_6	Position_6_48	7.25	2374.3354521195733	0.17625118005442036
Position_6	29	50	45.79722997265625	275.3722380549086	Position_6	Position_6_50	7.25	2374.3354521195733	0.11597865744247864
Position_6	29	51	37.23749358398437	307.67760540334774	Position_6	Position_6_51	7.25	2374.3354521195733	0.12958472448730166
Position_6	29	52	34.93452043554687	477.5532919902255	Position_6	Position_6_52	7.25	2374.3354521195733	0.20113134880074038
Position_6	29	53	48.72520640625	413.23776179042505	Position_6	Position_6_53	7.25	2374.3354521195733	0.17404354613057182
Position_6	29	54	40.703498171875	396.1189896589628	Position_6	Position_6_54	7.25	2374.3354521195733	0.16683362466973514
Position_6	29	60	51.57362959375	441.7189132992177	Position_6	Position_6_60	7.25	2374.3354521195733	0.18603896635788952
Position_6	29	61	44.3224767734375	414.81264468826527	Position_6	Position_6_61	7.25	2374.3354521195733	0.17470684031523906
Position_6	29	62	36.03854334179688	463.1694522900794	Position_6	Position_6_62	7.25	2374.3354521195733	0.1950733001424071
Position_6	29	63	41.7053772265625	380.96720396672345	Position_6	Position_6_63	7.25	2374.3354521195733	0.160452139829961
Position_6	29	66	41.67903018554687	299.0644031356735	Position_6	Position_6_66	7.25	2374.3354521195733	0.12595709796132565
Position_6	29	67	31.488920181640623	386.8344779603476	Position_6	Position_6_67	7.25	2374.3354521195733	0.16292326242908087
Position_6	29	68	39.99647981054687	366.6429806045488	Position_6	Position_6_68	7.25	2374.3354521195733	0.15441919981325553
Position_6	29	70	46.89388038671875	297.7228763592588	Position_6	Position_6_70	7.25	2374.3354521195733	0.1253920864861286
Position_6	29	71	32.249597080078125	473.5489211490296	Position_6	Position_6_71	7.25	2374.3354521195733	0.19944482601491362
Position_6	29	72	20.50562126464844	464.42549632726826	Position_6	Position_6_72	7.25	2374.3354521195733	0.1956023088113665
Position_6	29	73	25.767603683593748	491.63431147087846	Position_6	Position_6_73	7.25	2374.3354521195733	0.2070618585221375
Position_6	29	76	31.4409963828125	543.2488686529921	Position_6	Position_6_76	7.25	2374.3354521195733	0.228800386300947
Position_6	29	78	24.045781009765623	470.4141731092992	Position_6	Position_6_78	7.25	2374.3354521195733	0.19812456268104814
Position_6	29	79	13.607625377929686	387.8987557183932	Position_6	Position_6_79	7.25	2374.3354521195733	0.16337150480237125
Position_6	29	80	8.624673331054687	244.6579895956705	Position_6	Position_6_80	7.25	2374.3354521195733	0.10304272270258354
Position_6	29	81	15.533523886718749	603.6835815053529	Position_6	Position_6_81	7.25	2374.3354521195733	0.2542537032694531
Position_6	29	82	18.42604554785156	520.8336610794788	Position_6	Position_6_82	7.25	2374.3354521195733	0.21935976258726614
Position_6	29	83	9.505586712402344	753.0558935303202	Position_6	Position_6_83	7.25	2374.3354521195733	0.31716491149473675
Position_6	29	84	21.012268234375	435.8451517915163	Position_6	Position_6_84	7.25	2374.3354521195733	0.18356511140935733
Position_6	29	90	8.008691990234375	606.4244539044306	Position_6	Position_6_90	7.25	2374.3354521195733	0.25540807781102476
Position_6	29	93	3.470570151855469	741.6374397528537	Position_6	Position_6_93	7.25	2374.3354521195733	0.3123557958462831
Position_6	29	94	9.75926959326172	483.1401769401644	Position_6	Position_6_94	7.25	2374.3354521195733	0.2034843798119867
Position_6	29	95	3.794176025878906	666.987153312278	Position_6	Position_6_95	7.25	2374.3354521195733	0.2809152989384282
Position_6	29	96	3.791313531005859	363.098181240057	Position_6	Position_6_96	7.25	2374.3354521195733	0.15292623496646973
Position_6	29	97	3.648295696289064	1003.325628224667	Position_6	Position_6_97	7.25	2374.3354521195733	0.4225711355693217
Position_6	29	98	8.452071616699218	746.123080858194	Position_6	Position_6_98	7.25	2374.3354521195733	0.31424501545985367
Position_6	29	99	3.537148747558593	1037.0472767712497	Position_6	Position_6_99	7.25	2374.3354521195733	0.4367736984449589
Position_6	30	1	59.678691703125	328.9313139410287	Position_6	Position_6_1	7.5	2374.3354521195733	0.13853615909554445
Position_6	30	2	84.656695234375	301.8004482775296	Position_6	Position_6_2	7.5	2374.3354521195733	0.1271094394046603
Position_6	30	3	68.5648948359375	298.3812086262124	Position_6	Position_6_3	7.5	2374.3354521195733	0.12566935660243247
Position_6	30	6	69.705156296875	325.17578003687447	Position_6	Position_6_6	7.5	2374.3354521195733	0.13695443908171842
Position_6	30	10	56.0503545078125	343.5049001498782	Position_6	Position_6_10	7.5	2374.3354521195733	0.14467412338186283
Position_6	30	13	60.774395859375	302.3955154474777	Position_6	Position_6_13	7.5	2374.3354521195733	0.12736006412974574
Position_6	30	14	62.94487211718749	321.46875262749626	Position_6	Position_6_14	7.5	2374.3354521195733	0.13539314857153842
Position_6	30	16	66.6016074453125	259.3523846773376	Position_6	Position_6_16	7.5	2374.3354521195733	0.10923156811975043
Position_6	30	18	54.693306421875	301.4149633818353	Position_6	Position_6_18	7.5	2374.3354521195733	0.12694708454644085
Position_6	30	19	62.52678733984375	202.41305580677428	Position_6	Position_6_19	7.5	2374.3354521195733	0.08525040369762402
Position_6	30	21	63.51140498828125	377.18984719795367	Position_6	Position_6_21	7.5	2374.3354521195733	0.1588612286697887
Position_6	30	24	49.573625320312495	367.982732297035	Position_6	Position_6_24	7.5	2374.3354521195733	0.1549834636755039
Position_6	30	25	64.23955557421874	328.4054327437745	Position_6	Position_6_25	7.5	2374.3354521195733	0.13831467345972803
Position_6	30	27	53.4490189921875	370.32084194433713	Position_6	Position_6_27	7.5	2374.3354521195733	0.15596820643593182
Position_6	30	29	60.71030508984375	316.8395965555193	Position_6	Position_6_29	7.5	2374.3354521195733	0.13344348469070622
Position_6	30	31	50.91457142578125	247.0674500652604	Position_6	Position_6_31	7.5	2374.3354521195733	0.1040575163230212
Position_6	30	32	54.756601710937495	289.86285244093926	Position_6	Position_6_32	7.5	2374.3354521195733	0.12208167644642555
Position_6	30	34	56.23786433203125	235.8968195344013	Position_6	Position_6_34	7.5	2374.3354521195733	0.09935277651008234
Position_6	30	37	40.365834910156245	437.9764658314435	Position_6	Position_6_37	7.5	2374.3354521195733	0.18446275796474385
Position_6	30	38	52.639729398437495	333.3540439360145	Position_6	Position_6_38	7.5	2374.3354521195733	0.14039888240662404
Position_6	30	39	48.5671189609375	352.10869262512807	Position_6	Position_6_39	7.5	2374.3354521195733	0.1482977867810549
Position_6	30	41	31.606323740234373	420.3257705685282	Position_6	Position_6_41	7.5	2374.3354521195733	0.1770288061837693
Position_6	30	44	47.622660078124994	181.4942315498309	Position_6	Position_6_44	7.5	2374.3354521195733	0.07644001246235475
Position_6	30	45	51.8041005625	254.30419323864115	Position_6	Position_6_45	7.5	2374.3354521195733	0.10710541891274182
Position_6	30	48	49.91329028125	354.5119354614905	Position_6	Position_6_48	7.5	2374.3354521195733	0.14930996171792704
Position_6	30	50	48.442519683593744	275.0210842196625	Position_6	Position_6_50	7.5	2374.3354521195733	0.1158307618134374
Position_6	30	51	37.32116461132812	292.8441764373115	Position_6	Position_6_51	7.5	2374.3354521195733	0.1233373221024388
Position_6	30	52	36.107516177734375	423.4232515331444	Position_6	Position_6_52	7.5	2374.3354521195733	0.17833337372575292
Position_6	30	53	46.83622105078125	402.0016489977697	Position_6	Position_6_53	7.5	2374.3354521195733	0.1693112271220573
Position_6	30	54	52.292811527343744	326.2726517734233	Position_6	Position_6_54	7.5	2374.3354521195733	0.137416409076552
Position_6	30	60	45.39303230859375	356.47384077412926	Position_6	Position_6_60	7.5	2374.3354521195733	0.15013625831847158
Position_6	30	61	44.0602697734375	421.8442493463045	Position_6	Position_6_61	7.5	2374.3354521195733	0.17766834461816394
Position_6	30	62	38.9528068359375	356.91908053139883	Position_6	Position_6_62	7.5	2374.3354521195733	0.15032378016037143
Position_6	30	63	44.6679440625	325.5237395777826	Position_6	Position_6_63	7.5	2374.3354521195733	0.1371009893682828
Position_6	30	66	44.39397123046875	290.08550625471145	Position_6	Position_6_66	7.5	2374.3354521195733	0.12217545165985355
Position_6	30	67	32.22353339648437	367.0165925956995	Position_6	Position_6_67	7.5	2374.3354521195733	0.1545765541545796
Position_6	30	68	44.518768078125	343.88064894961093	Position_6	Position_6_68	7.5	2374.3354521195733	0.1448323776838812
Position_6	30	70	41.122336835937496	319.81228654144303	Position_6	Position_6_70	7.5	2374.3354521195733	0.134695493956402
Position_6	30	71	40.29198780664062	412.9557867350304	Position_6	Position_6_71	7.5	2374.3354521195733	0.1739247865613867
Position_6	30	72	29.497819570312497	417.03001678323295	Position_6	Position_6_72	7.5	2374.3354521195733	0.17564073198290053
Position_6	30	73	32.7151793203125	375.2575808134616	Position_6	Position_6_73	7.5	2374.3354521195733	0.1580474151108128
Position_6	30	76	34.04471833984375	502.24698504395417	Position_6	Position_6_76	7.5	2374.3354521195733	0.21153160333582915
Position_6	30	78	39.40146821875	371.7615876553005	Position_6	Position_6_78	7.5	2374.3354521195733	0.15657500599733212
Position_6	30	79	34.45858915039062	239.22296058926915	Position_6	Position_6_79	7.5	2374.3354521195733	0.10075364893183665
Position_6	30	80	21.922409673828124	203.8401221924764	Position_6	Position_6_80	7.5	2374.3354521195733	0.0858514419310498
Position_6	30	81	24.85945354492188	496.7086158829548	Position_6	Position_6_81	7.5	2374.3354521195733	0.20919900574265618
Position_6	30	82	24.062200142578124	493.61555136676645	Position_6	Position_6_82	7.5	2374.3354521195733	0.207896298278373
Position_6	30	83	16.903680502929685	521.9319796681164	Position_6	Position_6_83	7.5	2374.3354521195733	0.21982234195348715
Position_6	30	84	30.57203535546875	368.0004840603888	Position_6	Position_6_84	7.5	2374.3354521195733	0.15499094019418114
Position_6	30	90	18.3800805546875	534.7403891581325	Position_6	Position_6_90	7.5	2374.3354521195733	0.22521686591537388
Position_6	30	93	9.364028233398438	453.5898937467287	Position_6	Position_6_93	7.5	2374.3354521195733	0.19103867288078785
Position_6	30	94	17.881816025390624	383.8749343262518	Position_6	Position_6_94	7.5	2374.3354521195733	0.16167679001868332
Position_6	30	95	9.181718927734376	652.7100259949688	Position_6	Position_6_95	7.5	2374.3354521195733	0.2749021943855041
Position_6	30	96	9.971252790039062	523.0369185448059	Position_6	Position_6_96	7.5	2374.3354521195733	0.22028770958959903
Position_6	30	97	10.255305607421874	661.7434147910297	Position_6	Position_6_97	7.5	2374.3354521195733	0.2787067910729675
Position_6	30	98	22.07208218359375	440.4702355322736	Position_6	Position_6_98	7.5	2374.3354521195733	0.18551306014449856
Position_6	30	99	11.595736990234377	496.8821119836244	Position_6	Position_6_99	7.5	2374.3354521195733	0.20927207717850352
Position_6	30	104	8.751138478027343	340.2169582576237	Position_6	Position_6_104	7.5	2374.3354521195733	0.14328933931972898
Position_6	30	105	2.1804785798339843	618.0818734834319	Position_6	Position_6_105	7.5	2374.3354521195733	0.26031783880060805
Position_6	30	106	2.766856543945313	716.5945376000941	Position_6	Position_6_106	7.5	2374.3354521195733	0.3018084647476366
Position_6	30	107	2.10515847265625	492.75783595733134	Position_6	Position_6_107	7.5	2374.3354521195733	0.20753505386841845
Position_6	30	108	10.830103936523438	423.2426513750827	Position_6	Position_6_108	7.5	2374.3354521195733	0.17825731027064995
Position_6	30	109	3.236957230224609	475.1522833500318	Position_6	Position_6_109	7.5	2374.3354521195733	0.2001201148413391
Position_6	30	110	10.665152872558592	516.1893280876499	Position_6	Position_6_110	7.5	2374.3354521195733	0.21740370663582803
Position_6	31	1	65.8602404453125	262.2580913096301	Position_6	Position_6_1	7.75	2374.3354521195733	0.1104553659743032
Position_6	31	2	84.4224912265625	257.938485437137	Position_6	Position_6_2	7.75	2374.3354521195733	0.10863607549930439
Position_6	31	3	67.78225123828125	283.9828959402988	Position_6	Position_6_3	7.75	2374.3354521195733	0.11960521234974898
Position_6	31	6	62.122116546875	319.50510440764725	Position_6	Position_6_6	7.75	2374.3354521195733	0.13456611790992906
Position_6	31	10	63.219676824218745	299.9382621446093	Position_6	Position_6_10	7.75	2374.3354521195733	0.12632514157881689
Position_6	31	13	56.23758877343749	315.21452374710697	Position_6	Position_6_13	7.75	2374.3354521195733	0.13275905199735547
Position_6	31	14	59.0775268359375	339.3160386795039	Position_6	Position_6_14	7.75	2374.3354521195733	0.1429098985893488
Position_6	31	16	61.422956804687495	228.0704582377384	Position_6	Position_6_16	7.75	2374.3354521195733	0.0960565441728714
Position_6	31	18	49.82301624609375	324.7542865594104	Position_6	Position_6_18	7.75	2374.3354521195733	0.13677691847186196
Position_6	31	19	67.32563505078124	197.41578147934047	Position_6	Position_6_19	7.75	2374.3354521195733	0.08314569927476215
Position_6	31	21	62.83863128125	375.54999429290814	Position_6	Position_6_21	7.75	2374.3354521195733	0.15817057103605728
Position_6	31	24	48.656524726562495	342.68491711152944	Position_6	Position_6_24	7.75	2374.3354521195733	0.14432877073271766
Position_6	31	25	62.6516985703125	275.8949255763088	Position_6	Position_6_25	7.75	2374.3354521195733	0.11619879799630543
Position_6	31	27	52.91732088671875	331.2642959598249	Position_6	Position_6_27	7.75	2374.3354521195733	0.1395187422502177
Position_6	31	29	53.17189543359375	294.81202725397753	Position_6	Position_6_29	7.75	2374.3354521195733	0.12416612277376321
Position_6	31	31	47.259879390625	245.55006945211707	Position_6	Position_6_31	7.75	2374.3354521195733	0.10341844040315117
Position_6	31	32	46.701051761718745	310.1683994205912	Position_6	Position_6_32	7.75	2374.3354521195733	0.13063377339697443
Position_6	31	34	55.40616610546875	211.70928841514265	Position_6	Position_6_34	7.75	2374.3354521195733	0.08916570243945497
Position_6	31	37	38.67648915625	448.34669766487895	Position_6	Position_6_37	7.75	2374.3354521195733	0.18883039347478853
Position_6	31	38	53.29416026171874	321.28151541075385	Position_6	Position_6_38	7.75	2374.3354521195733	0.13531428978325083
Position_6	31	39	47.91870359375	346.995435634868	Position_6	Position_6_39	7.75	2374.3354521195733	0.14614423388451897
Position_6	31	41	39.56068129492187	357.0680959094192	Position_6	Position_6_41	7.75	2374.3354521195733	0.15038654103853097
Position_6	31	44	47.739704890625	194.5211218556273	Position_6	Position_6_44	7.75	2374.3354521195733	0.08192655409410578
Position_6	31	45	51.9686454375	265.5658064956315	Position_6	Position_6_45	7.75	2374.3354521195733	0.11184847796403849
Position_6	31	48	56.763494949218746	300.10652538810444	Position_6	Position_6_48	7.75	2374.3354521195733	0.1263960090897008
Position_6	31	50	52.441249222656246	227.1022141169456	Position_6	Position_6_50	7.75	2374.3354521195733	0.09564874833259598
Position_6	31	51	38.5264293046875	270.5242484557277	Position_6	Position_6_51	7.75	2374.3354521195733	0.11393682734014278
Position_6	31	52	35.9448924140625	373.87257608126646	Position_6	Position_6_52	7.75	2374.3354521195733	0.15746409200414785
Position_6	31	53	47.2337793125	370.6447511880411	Position_6	Position_6_53	7.75	2374.3354521195733	0.15610462744729936
Position_6	31	54	53.45985936328125	314.7924836540193	Position_6	Position_6_54	7.75	2374.3354521195733	0.1325813011691349
Position_6	31	60	51.360108078125	253.83142698957963	Position_6	Position_6_60	7.75	2374.3354521195733	0.10690630372510501
Position_6	31	61	47.18740228125	390.8640071544232	Position_6	Position_6_61	7.75	2374.3354521195733	0.16462038117044422
Position_6	31	62	40.5035258203125	275.50687931478245	Position_6	Position_6_62	7.75	2374.3354521195733	0.11603536436641124
Position_6	31	63	41.6705008671875	291.0783575901763	Position_6	Position_6_63	7.75	2374.3354521195733	0.12259361133252261
Position_6	31	66	48.047165890625	262.1630275730428	Position_6	Position_6_66	7.75	2374.3354521195733	0.11041532793481622
Position_6	31	67	37.924034822265625	342.484153209229	Position_6	Position_6_67	7.75	2374.3354521195733	0.1442442149037925
Position_6	31	68	48.7358024140625	315.3699900788876	Position_6	Position_6_68	7.75	2374.3354521195733	0.13282452982680112
Position_6	31	70	48.2153398203125	298.79445512913173	Position_6	Position_6_70	7.75	2374.3354521195733	0.1258434038300685
Position_6	31	71	38.487424765625	373.7708167818114	Position_6	Position_6_71	7.75	2374.3354521195733	0.15742123399123975
Position_6	31	72	32.862961914062495	367.5653383244443	Position_6	Position_6_72	7.75	2374.3354521195733	0.15480766965607917
Position_6	31	73	31.492146296875	412.5911530415532	Position_6	Position_6_73	7.75	2374.3354521195733	0.17377121361399558
Position_6	31	76	37.229388001953126	431.56126831628336	Position_6	Position_6_76	7.75	2374.3354521195733	0.18176086615352852
Position_6	31	78	37.98401041015625	394.9481406445464	Position_6	Position_6_78	7.75	2374.3354521195733	0.1663404976293369
Position_6	31	79	49.43299165234375	235.1090328273069	Position_6	Position_6_79	7.75	2374.3354521195733	0.09902098400519803
Position_6	31	80	30.1139893828125	175.42076476370414	Position_6	Position_6_80	7.75	2374.3354521195733	0.07388204754602208
Position_6	31	81	25.037927126953125	505.8345107736096	Position_6	Position_6_81	7.75	2374.3354521195733	0.2130425632663027
Position_6	31	82	31.157701351562498	468.5824610813346	Position_6	Position_6_82	7.75	2374.3354521195733	0.19735309964859019
Position_6	31	83	23.932968361328125	416.6697045927768	Position_6	Position_6_83	7.75	2374.3354521195733	0.17548897912500738
Position_6	31	84	36.3781329140625	342.15086170621	Position_6	Position_6_84	7.75	2374.3354521195733	0.14410384236177382
Position_6	31	90	25.927586244140624	431.7188829699938	Position_6	Position_6_90	7.75	2374.3354521195733	0.18182724879275067
Position_6	31	93	15.075403825195313	428.6547101539504	Position_6	Position_6_93	7.75	2374.3354521195733	0.18053670965966062
Position_6	31	94	27.45208296875	318.2879301586389	Position_6	Position_6_94	7.75	2374.3354521195733	0.1340534800482816
Position_6	31	95	16.014792169921876	518.6009050984918	Position_6	Position_6_95	7.75	2374.3354521195733	0.21841939168095895
Position_6	31	96	21.294784682617188	457.68192731217886	Position_6	Position_6_96	7.75	2374.3354521195733	0.19276211661819118
Position_6	31	97	19.43336168554688	428.92120711056367	Position_6	Position_6_97	7.75	2374.3354521195733	0.18064895031056583
Position_6	31	98	30.84109492578125	358.5800058854383	Position_6	Position_6_98	7.75	2374.3354521195733	0.1510233128875422
Position_6	31	99	21.643463789062498	405.6739975524407	Position_6	Position_6_99	7.75	2374.3354521195733	0.17085791192238436
Position_6	31	104	23.673693720703124	196.6337688561326	Position_6	Position_6_104	7.75	2374.3354521195733	0.0828163386435549
Position_6	31	105	8.583822419433593	264.87256335494783	Position_6	Position_6_105	7.75	2374.3354521195733	0.11155650441831866
Position_6	31	106	11.984619055664062	398.8644172197447	Position_6	Position_6_106	7.75	2374.3354521195733	0.16798991771094424
Position_6	31	107	7.781905967773437	404.0753259546111	Position_6	Position_6_107	7.75	2374.3354521195733	0.17018459863954455
Position_6	31	108	25.059103544921875	343.18675309097864	Position_6	Position_6_108	7.75	2374.3354521195733	0.1445401292326302
Position_6	31	109	12.276677370117186	274.98521465768044	Position_6	Position_6_109	7.75	2374.3354521195733	0.115815654612831
Position_6	31	110	27.638077220703124	402.1418886225189	Position_6	Position_6_110	7.75	2374.3354521195733	0.16937029191200684
Position_6	31	113	7.198876625488281	365.07018731092336	Position_6	Position_6_113	7.75	2374.3354521195733	0.15375678570819662
Position_6	31	114	5.273557504638672	350.5269086186753	Position_6	Position_6_114	7.75	2374.3354521195733	0.1476315860531667
Position_6	31	115	2.278401478149414	472.177328766188	Position_6	Position_6_115	7.75	2374.3354521195733	0.19886715179385225
Position_6	31	116	1.050821737915039	473.7788769434415	Position_6	Position_6_116	7.75	2374.3354521195733	0.19954167660702632
Position_6	31	117	2.7999339736328124	418.85341433258384	Position_6	Position_6_117	7.75	2374.3354521195733	0.17640869320241698
Position_6	32	1	64.976612421875	247.4392139801548	Position_6	Position_6_1	8.0	2374.3354521195733	0.10421409230918292
Position_6	32	2	84.21208404296874	222.02276802056065	Position_6	Position_6_2	8.0	2374.3354521195733	0.09350943558643347
Position_6	32	3	73.1352160859375	275.4304662612445	Position_6	Position_6_3	8.0	2374.3354521195733	0.11600318144404036
Position_6	32	6	63.18692174609375	313.4622440590524	Position_6	Position_6_6	8.0	2374.3354521195733	0.13202104352155636
Position_6	32	10	68.210235328125	235.2335137996129	Position_6	Position_6_10	8.0	2374.3354521195733	0.09907341171594752
Position_6	32	13	61.700813453124994	313.9018582747556	Position_6	Position_6_13	8.0	2374.3354521195733	0.1322061960514193
Position_6	32	14	59.421164	345.91891807950384	Position_6	Position_6_14	8.0	2374.3354521195733	0.14569083646992737
Position_6	32	16	67.04047869921875	182.2076147321433	Position_6	Position_6_16	8.0	2374.3354521195733	0.0767404683990572
Position_6	32	18	50.239198109375	303.5563692363694	Position_6	Position_6_18	8.0	2374.3354521195733	0.12784898147622067
Position_6	32	19	67.17944341796874	191.3864932646809	Position_6	Position_6_19	8.0	2374.3354521195733	0.08060634106854186
Position_6	32	21	63.7718390546875	298.5800673502829	Position_6	Position_6_21	8.0	2374.3354521195733	0.12575311002652972
Position_6	32	24	52.0769451640625	301.5547008292017	Position_6	Position_6_24	8.0	2374.3354521195733	0.12700593783410144
Position_6	32	25	64.410916625	267.6106554949621	Position_6	Position_6_25	8.0	2374.3354521195733	0.11270970799684837
Position_6	32	27	48.8880563359375	301.3814310740247	Position_6	Position_6_27	8.0	2374.3354521195733	0.1269329617282937
Position_6	32	29	53.55100166796875	281.5082285951838	Position_6	Position_6_29	8.0	2374.3354521195733	0.11856295551830343
Position_6	32	31	46.0578928046875	215.5785823767583	Position_6	Position_6_31	8.0	2374.3354521195733	0.09079533483118864
Position_6	32	32	55.9706192890625	259.9875944111677	Position_6	Position_6_32	8.0	2374.3354521195733	0.10949909970769983
Position_6	32	34	55.3206961484375	205.3790909504888	Position_6	Position_6_34	8.0	2374.3354521195733	0.08649961014023799
Position_6	32	37	41.04283298242187	455.80488602080686	Position_6	Position_6_37	8.0	2374.3354521195733	0.19197156223814502
Position_6	32	38	49.14836562109375	322.2051627299808	Position_6	Position_6_38	8.0	2374.3354521195733	0.13570330276724282
Position_6	32	39	41.6843099921875	344.88481917968886	Position_6	Position_6_39	8.0	2374.3354521195733	0.14525530454081775
Position_6	32	41	35.7008202890625	387.8862454905445	Position_6	Position_6_41	8.0	2374.3354521195733	0.16336623586371413
Position_6	32	44	54.12505780859375	170.68144092912263	Position_6	Position_6_44	8.0	2374.3354521195733	0.0718859842558283
Position_6	32	45	40.96682300390625	279.8745567230866	Position_6	Position_6_45	8.0	2374.3354521195733	0.11787490115318039
Position_6	32	48	49.68004812890625	279.2315752038604	Position_6	Position_6_48	8.0	2374.3354521195733	0.11760409631865198
Position_6	32	50	49.84341278125	203.20018054623444	Position_6	Position_6_50	8.0	2374.3354521195733	0.08558191740128265
Position_6	32	51	38.2020396484375	283.1686252140071	Position_6	Position_6_51	8.0	2374.3354521195733	0.11926226555780986
Position_6	32	52	40.68243873632812	359.6321838161956	Position_6	Position_6_52	8.0	2374.3354521195733	0.1514664591707761
Position_6	32	53	44.4268666875	343.4558366223895	Position_6	Position_6_53	8.0	2374.3354521195733	0.14465345927248227
Position_6	32	54	56.51952680859375	258.6202691964628	Position_6	Position_6_54	8.0	2374.3354521195733	0.10892322269188713
Position_6	32	60	51.420325429687495	243.8020539081048	Position_6	Position_6_60	8.0	2374.3354521195733	0.10268222785894145
Position_6	32	61	52.183830703125	306.3446642348689	Position_6	Position_6_61	8.0	2374.3354521195733	0.12902332901671265
Position_6	32	62	37.01733786523437	269.19946689106746	Position_6	Position_6_62	8.0	2374.3354521195733	0.11337886845380363
Position_6	32	63	42.61507933203125	235.5772420115388	Position_6	Position_6_63	8.0	2374.3354521195733	0.09921817989165709
[truncated: 448 more rows]
