# Supplementary material for: Real-time assessment of mitochondrial DNA heteroplasmy dynamics at the single-cell level
Source: EMBO J. 2024 Aug 5;43(22):4. doi: 10.1038/s44318-024-00183-5 (PMC11574196; doi:10.1038/s44318-024-00183-5)
Supplement: Supplementary file 15 — Source data Fig. 2 [file 44318_2024_183_MOESM15_ESM.zip › Figure 2/2E/normalised/df_ng_norm.csv]

experiment_foldername	Position_n	frame_i_x	Cell_ID	cell_vol_fl	_NG_3D_concentration_autoBkgr_from_vol_fl_meanProj	exp_pos	exp_pos_cell	time	frame_i_y	norm_factor	_NG_3D_concentration_autoBkgr_from_vol_fl_meanProj_norm
exp1	Position_1	0	1	42.73271425585937	2375.8735099678984	exp1_Position_1	exp1_Position_1_1	0.0	0	2617.594647452885	0.9076552445886916
exp1	Position_1	0	1	42.73271425585937	2375.8735099678984	exp1_Position_1	exp1_Position_1_1	0.0	1	2286.5617284146965	1.03905942290704
exp1	Position_1	0	1	42.73271425585937	2375.8735099678984	exp1_Position_1	exp1_Position_1_1	0.0	2	2205.58521656739	1.0772077597008618
exp1	Position_1	0	1	42.73271425585937	2375.8735099678984	exp1_Position_1	exp1_Position_1_1	0.0	3	2120.248771237907	1.1205635594264465
exp1	Position_1	0	1	42.73271425585937	2375.8735099678984	exp1_Position_1	exp1_Position_1_1	0.0	4	2246.540421310423	1.0575698916568055
exp1	Position_1	0	1	42.73271425585937	2375.8735099678984	exp1_Position_1	exp1_Position_1_1	0.0	5	2088.6878054632507	1.1374957539147181
exp1	Position_1	0	1	42.73271425585937	2375.8735099678984	exp1_Position_1	exp1_Position_1_1	0.0	6	1974.1791565609308	1.203474113315394
exp1	Position_1	0	1	42.73271425585937	2375.8735099678984	exp1_Position_1	exp1_Position_1_1	0.0	7	1928.3943795626144	1.232047518468073
exp1	Position_1	0	1	42.73271425585937	2375.8735099678984	exp1_Position_1	exp1_Position_1_1	0.0	8	2043.603758244504	1.1625901060236945
exp1	Position_1	0	1	42.73271425585937	2375.8735099678984	exp1_Position_1	exp1_Position_1_1	0.0	9	1777.17609775216	1.336881310171228
exp1	Position_1	0	1	42.73271425585937	2375.8735099678984	exp1_Position_1	exp1_Position_1_1	0.0	10	2051.3011119484654	1.1582275737720105
exp1	Position_1	0	1	42.73271425585937	2375.8735099678984	exp1_Position_1	exp1_Position_1_1	0.0	11	1837.720965875728	1.2928369181638655
exp1	Position_1	0	1	42.73271425585937	2375.8735099678984	exp1_Position_1	exp1_Position_1_1	0.0	12	1819.035370025776	1.306117269140419
exp1	Position_1	0	1	42.73271425585937	2375.8735099678984	exp1_Position_1	exp1_Position_1_1	0.0	13	1880.7665005535928	1.2632474628129402
exp1	Position_1	0	1	42.73271425585937	2375.8735099678984	exp1_Position_1	exp1_Position_1_1	0.0	14	1930.613650483059	1.2306312603629581
exp1	Position_1	0	1	42.73271425585937	2375.8735099678984	exp1_Position_1	exp1_Position_1_1	0.0	15	1843.7486117461085	1.288610331599298
exp1	Position_1	0	1	42.73271425585937	2375.8735099678984	exp1_Position_1	exp1_Position_1_1	0.0	16	1939.849773115288	1.224771909090868
exp1	Position_1	0	1	42.73271425585937	2375.8735099678984	exp1_Position_1	exp1_Position_1_1	0.0	17	1887.4698111607631	1.2587610651673284
exp1	Position_1	0	1	42.73271425585937	2375.8735099678984	exp1_Position_1	exp1_Position_1_1	0.0	18	2077.567109928309	1.1435844833189928
exp1	Position_1	0	1	42.73271425585937	2375.8735099678984	exp1_Position_1	exp1_Position_1_1	0.0	19	2114.9391004806066	1.123376795780075
exp1	Position_1	0	1	42.73271425585937	2375.8735099678984	exp1_Position_1	exp1_Position_1_1	0.0	20	2260.361507287779	1.0511033311741018
exp1	Position_1	0	1	42.73271425585937	2375.8735099678984	exp1_Position_1	exp1_Position_1_1	0.0	21	2229.3006700980645	1.0657483496218507
exp1	Position_1	0	1	42.73271425585937	2375.8735099678984	exp1_Position_1	exp1_Position_1_1	0.0	22	2415.285324188108	0.9836823360679104
exp1	Position_1	0	1	42.73271425585937	2375.8735099678984	exp1_Position_1	exp1_Position_1_1	0.0	23	2555.250637949157	0.9298005740347934
exp1	Position_1	0	1	42.73271425585937	2375.8735099678984	exp1_Position_1	exp1_Position_1_1	0.0	24	2454.610651253632	0.9679227574256958
exp1	Position_1	0	1	42.73271425585937	2375.8735099678984	exp1_Position_1	exp1_Position_1_1	0.0	25	2621.3462053392245	0.9063562474611934
exp1	Position_1	0	1	42.73271425585937	2375.8735099678984	exp1_Position_1	exp1_Position_1_1	0.0	26	2713.2263601428795	0.8756635807720754
exp1	Position_1	0	1	42.73271425585937	2375.8735099678984	exp1_Position_1	exp1_Position_1_1	0.0	27	2915.880394522349	0.8148048577133393
exp1	Position_1	0	1	42.73271425585937	2375.8735099678984	exp1_Position_1	exp1_Position_1_1	0.0	28	3006.6153461566882	0.7902153206943955
exp1	Position_1	0	1	42.73271425585937	2375.8735099678984	exp1_Position_1	exp1_Position_1_1	0.0	29	2942.3249899121	0.807481674564738
exp1	Position_1	0	1	42.73271425585937	2375.8735099678984	exp1_Position_1	exp1_Position_1_1	0.0	30	3095.442952707786	0.7675391038589701
exp1	Position_1	0	1	42.73271425585937	2375.8735099678984	exp1_Position_1	exp1_Position_1_1	0.0	31	3056.5453537991025	0.7773068071817846
exp1	Position_1	0	1	42.73271425585937	2375.8735099678984	exp1_Position_1	exp1_Position_1_1	0.0	32	3137.4379234225125	0.7572655038784473
exp1	Position_1	0	2	40.64619758203125	2775.079473148389	exp1_Position_1	exp1_Position_1_2	0.0	0	2617.594647452885	1.0601639470224118
exp1	Position_1	0	2	40.64619758203125	2775.079473148389	exp1_Position_1	exp1_Position_1_2	0.0	1	2286.5617284146965	1.2136473022630305
exp1	Position_1	0	2	40.64619758203125	2775.079473148389	exp1_Position_1	exp1_Position_1_2	0.0	2	2205.58521656739	1.2582055104029568
exp1	Position_1	0	2	40.64619758203125	2775.079473148389	exp1_Position_1	exp1_Position_1_2	0.0	3	2120.248771237907	1.3088461650319263
exp1	Position_1	0	2	40.64619758203125	2775.079473148389	exp1_Position_1	exp1_Position_1_2	0.0	4	2246.540421310423	1.2352679910961342
exp1	Position_1	0	2	40.64619758203125	2775.079473148389	exp1_Position_1	exp1_Position_1_2	0.0	5	2088.6878054632507	1.3286233901925344
exp1	Position_1	0	2	40.64619758203125	2775.079473148389	exp1_Position_1	exp1_Position_1_2	0.0	6	1974.1791565609308	1.4056877583403558
exp1	Position_1	0	2	40.64619758203125	2775.079473148389	exp1_Position_1	exp1_Position_1_2	0.0	7	1928.3943795626144	1.4390622076889759
exp1	Position_1	0	2	40.64619758203125	2775.079473148389	exp1_Position_1	exp1_Position_1_2	0.0	8	2043.603758244504	1.3579342188782413
exp1	Position_1	0	2	40.64619758203125	2775.079473148389	exp1_Position_1	exp1_Position_1_2	0.0	9	1777.17609775216	1.5615106891536605
exp1	Position_1	0	2	40.64619758203125	2775.079473148389	exp1_Position_1	exp1_Position_1_2	0.0	10	2051.3011119484654	1.3528386724815986
exp1	Position_1	0	2	40.64619758203125	2775.079473148389	exp1_Position_1	exp1_Position_1_2	0.0	11	1837.720965875728	1.5100657415779015
exp1	Position_1	0	2	40.64619758203125	2775.079473148389	exp1_Position_1	exp1_Position_1_2	0.0	12	1819.035370025776	1.5255775225025259
exp1	Position_1	0	2	40.64619758203125	2775.079473148389	exp1_Position_1	exp1_Position_1_2	0.0	13	1880.7665005535928	1.4755045202748773
exp1	Position_1	0	2	40.64619758203125	2775.079473148389	exp1_Position_1	exp1_Position_1_2	0.0	14	1930.613650483059	1.4374079829250332
exp1	Position_1	0	2	40.64619758203125	2775.079473148389	exp1_Position_1	exp1_Position_1_2	0.0	15	1843.7486117461085	1.505128983131963
exp1	Position_1	0	2	40.64619758203125	2775.079473148389	exp1_Position_1	exp1_Position_1_2	0.0	16	1939.849773115288	1.4305641146075811
exp1	Position_1	0	2	40.64619758203125	2775.079473148389	exp1_Position_1	exp1_Position_1_2	0.0	17	1887.4698111607631	1.47026429601105
exp1	Position_1	0	2	40.64619758203125	2775.079473148389	exp1_Position_1	exp1_Position_1_2	0.0	18	2077.567109928309	1.3357351778851316
exp1	Position_1	0	2	40.64619758203125	2775.079473148389	exp1_Position_1	exp1_Position_1_2	0.0	19	2114.9391004806066	1.3121320952067932
exp1	Position_1	0	2	40.64619758203125	2775.079473148389	exp1_Position_1	exp1_Position_1_2	0.0	20	2260.361507287779	1.2277148872873096
exp1	Position_1	0	2	40.64619758203125	2775.079473148389	exp1_Position_1	exp1_Position_1_2	0.0	21	2229.3006700980645	1.2448206338296737
exp1	Position_1	0	2	40.64619758203125	2775.079473148389	exp1_Position_1	exp1_Position_1_2	0.0	22	2415.285324188108	1.148965484680873
exp1	Position_1	0	2	40.64619758203125	2775.079473148389	exp1_Position_1	exp1_Position_1_2	0.0	23	2555.250637949157	1.086030243739873
exp1	Position_1	0	2	40.64619758203125	2775.079473148389	exp1_Position_1	exp1_Position_1_2	0.0	24	2454.610651253632	1.130557904053372
exp1	Position_1	0	2	40.64619758203125	2775.079473148389	exp1_Position_1	exp1_Position_1_2	0.0	25	2621.3462053392245	1.0586466860028014
exp1	Position_1	0	2	40.64619758203125	2775.079473148389	exp1_Position_1	exp1_Position_1_2	0.0	26	2713.2263601428795	1.0227968863616128
exp1	Position_1	0	2	40.64619758203125	2775.079473148389	exp1_Position_1	exp1_Position_1_2	0.0	27	2915.880394522349	0.9517123810570342
exp1	Position_1	0	2	40.64619758203125	2775.079473148389	exp1_Position_1	exp1_Position_1_2	0.0	28	3006.6153461566882	0.9229911889779089
exp1	Position_1	0	2	40.64619758203125	2775.079473148389	exp1_Position_1	exp1_Position_1_2	0.0	29	2942.3249899121	0.943158720624975
exp1	Position_1	0	2	40.64619758203125	2775.079473148389	exp1_Position_1	exp1_Position_1_2	0.0	30	3095.442952707786	0.8965048025584984
exp1	Position_1	0	2	40.64619758203125	2775.079473148389	exp1_Position_1	exp1_Position_1_2	0.0	31	3056.5453537991025	0.9079137234784138
exp1	Position_1	0	2	40.64619758203125	2775.079473148389	exp1_Position_1	exp1_Position_1_2	0.0	32	3137.4379234225125	0.8845049817340002
exp1	Position_1	0	3	39.374161921875	3196.3576776978825	exp1_Position_1	exp1_Position_1_3	0.0	0	2617.594647452885	1.2211049104979554
exp1	Position_1	0	3	39.374161921875	3196.3576776978825	exp1_Position_1	exp1_Position_1_3	0.0	1	2286.5617284146965	1.3978882082986492
exp1	Position_1	0	3	39.374161921875	3196.3576776978825	exp1_Position_1	exp1_Position_1_3	0.0	2	2205.58521656739	1.4492106918781662
exp1	Position_1	0	3	39.374161921875	3196.3576776978825	exp1_Position_1	exp1_Position_1_3	0.0	3	2120.248771237907	1.5075389836597757
exp1	Position_1	0	3	39.374161921875	3196.3576776978825	exp1_Position_1	exp1_Position_1_3	0.0	4	2246.540421310423	1.4227910824027927
exp1	Position_1	0	3	39.374161921875	3196.3576776978825	exp1_Position_1	exp1_Position_1_3	0.0	5	2088.6878054632507	1.5303185422624523
exp1	Position_1	0	3	39.374161921875	3196.3576776978825	exp1_Position_1	exp1_Position_1_3	0.0	6	1974.1791565609308	1.6190818685706403
exp1	Position_1	0	3	39.374161921875	3196.3576776978825	exp1_Position_1	exp1_Position_1_3	0.0	7	1928.3943795626144	1.6575228135765772
exp1	Position_1	0	3	39.374161921875	3196.3576776978825	exp1_Position_1	exp1_Position_1_3	0.0	8	2043.603758244504	1.5640789780322273
exp1	Position_1	0	3	39.374161921875	3196.3576776978825	exp1_Position_1	exp1_Position_1_3	0.0	9	1777.17609775216	1.7985599073388154
exp1	Position_1	0	3	39.374161921875	3196.3576776978825	exp1_Position_1	exp1_Position_1_3	0.0	10	2051.3011119484654	1.5582098888747564
exp1	Position_1	0	3	39.374161921875	3196.3576776978825	exp1_Position_1	exp1_Position_1_3	0.0	11	1837.720965875728	1.7393052248139989
exp1	Position_1	0	3	39.374161921875	3196.3576776978825	exp1_Position_1	exp1_Position_1_3	0.0	12	1819.035370025776	1.7571718122515614
exp1	Position_1	0	3	39.374161921875	3196.3576776978825	exp1_Position_1	exp1_Position_1_3	0.0	13	1880.7665005535928	1.6994973468301637
exp1	Position_1	0	3	39.374161921875	3196.3576776978825	exp1_Position_1	exp1_Position_1_3	0.0	14	1930.613650483059	1.6556174648916016
exp1	Position_1	0	3	39.374161921875	3196.3576776978825	exp1_Position_1	exp1_Position_1_3	0.0	15	1843.7486117461085	1.7336190288277942
exp1	Position_1	0	3	39.374161921875	3196.3576776978825	exp1_Position_1	exp1_Position_1_3	0.0	16	1939.849773115288	1.647734645227045
exp1	Position_1	0	3	39.374161921875	3196.3576776978825	exp1_Position_1	exp1_Position_1_3	0.0	17	1887.4698111607631	1.6934616166031151
exp1	Position_1	0	3	39.374161921875	3196.3576776978825	exp1_Position_1	exp1_Position_1_3	0.0	18	2077.567109928309	1.538509953504308
exp1	Position_1	0	3	39.374161921875	3196.3576776978825	exp1_Position_1	exp1_Position_1_3	0.0	19	2114.9391004806066	1.5113237430673678
exp1	Position_1	0	3	39.374161921875	3196.3576776978825	exp1_Position_1	exp1_Position_1_3	0.0	20	2260.361507287779	1.414091359896325
exp1	Position_1	0	3	39.374161921875	3196.3576776978825	exp1_Position_1	exp1_Position_1_3	0.0	21	2229.3006700980645	1.433793889075213
exp1	Position_1	0	3	39.374161921875	3196.3576776978825	exp1_Position_1	exp1_Position_1_3	0.0	22	2415.285324188108	1.3233871980621297
exp1	Position_1	0	3	39.374161921875	3196.3576776978825	exp1_Position_1	exp1_Position_1_3	0.0	23	2555.250637949157	1.2508979081062974
exp1	Position_1	0	3	39.374161921875	3196.3576776978825	exp1_Position_1	exp1_Position_1_3	0.0	24	2454.610651253632	1.3021852064666228
exp1	Position_1	0	3	39.374161921875	3196.3576776978825	exp1_Position_1	exp1_Position_1_3	0.0	25	2621.3462053392245	1.2193573176970902
exp1	Position_1	0	3	39.374161921875	3196.3576776978825	exp1_Position_1	exp1_Position_1_3	0.0	26	2713.2263601428795	1.178065245366981
exp1	Position_1	0	3	39.374161921875	3196.3576776978825	exp1_Position_1	exp1_Position_1_3	0.0	27	2915.880394522349	1.096189570636171
exp1	Position_1	0	3	39.374161921875	3196.3576776978825	exp1_Position_1	exp1_Position_1_3	0.0	28	3006.6153461566882	1.0631082828017022
exp1	Position_1	0	3	39.374161921875	3196.3576776978825	exp1_Position_1	exp1_Position_1_3	0.0	29	2942.3249899121	1.0863373993888321
exp1	Position_1	0	3	39.374161921875	3196.3576776978825	exp1_Position_1	exp1_Position_1_3	0.0	30	3095.442952707786	1.0326010611508185
exp1	Position_1	0	3	39.374161921875	3196.3576776978825	exp1_Position_1	exp1_Position_1_3	0.0	31	3056.5453537991025	1.045741943179414
exp1	Position_1	0	3	39.374161921875	3196.3576776978825	exp1_Position_1	exp1_Position_1_3	0.0	32	3137.4379234225125	1.0187795761106555
exp1	Position_1	0	4	22.969906673828124	2617.594647452885	exp1_Position_1	exp1_Position_1_4	0.0	0	2617.594647452885	1.0
exp1	Position_1	0	4	22.969906673828124	2617.594647452885	exp1_Position_1	exp1_Position_1_4	0.0	1	2286.5617284146965	1.1447732265105732
exp1	Position_1	0	4	22.969906673828124	2617.594647452885	exp1_Position_1	exp1_Position_1_4	0.0	2	2205.58521656739	1.1868027713418918
exp1	Position_1	0	4	22.969906673828124	2617.594647452885	exp1_Position_1	exp1_Position_1_4	0.0	3	2120.248771237907	1.2345695858720402
exp1	Position_1	0	4	22.969906673828124	2617.594647452885	exp1_Position_1	exp1_Position_1_4	0.0	4	2246.540421310423	1.1651669485323677
exp1	Position_1	0	4	22.969906673828124	2617.594647452885	exp1_Position_1	exp1_Position_1_4	0.0	5	2088.6878054632507	1.2532244601640348
exp1	Position_1	0	4	22.969906673828124	2617.594647452885	exp1_Position_1	exp1_Position_1_4	0.0	6	1974.1791565609308	1.3259154513680511
exp1	Position_1	0	4	22.969906673828124	2617.594647452885	exp1_Position_1	exp1_Position_1_4	0.0	7	1928.3943795626144	1.3573959119537522
exp1	Position_1	0	4	22.969906673828124	2617.594647452885	exp1_Position_1	exp1_Position_1_4	0.0	8	2043.603758244504	1.2808719091911684
exp1	Position_1	0	4	22.969906673828124	2617.594647452885	exp1_Position_1	exp1_Position_1_4	0.0	9	1777.17609775216	1.4728954833253263
exp1	Position_1	0	4	22.969906673828124	2617.594647452885	exp1_Position_1	exp1_Position_1_4	0.0	10	2051.3011119484654	1.2760655333367978
exp1	Position_1	0	4	22.969906673828124	2617.594647452885	exp1_Position_1	exp1_Position_1_4	0.0	11	1837.720965875728	1.4243700192023028
exp1	Position_1	0	4	22.969906673828124	2617.594647452885	exp1_Position_1	exp1_Position_1_4	0.0	12	1819.035370025776	1.4390015117824748
exp1	Position_1	0	4	22.969906673828124	2617.594647452885	exp1_Position_1	exp1_Position_1_4	0.0	13	1880.7665005535928	1.3917701355710086
exp1	Position_1	0	4	22.969906673828124	2617.594647452885	exp1_Position_1	exp1_Position_1_4	0.0	14	1930.613650483059	1.355835563888164
exp1	Position_1	0	4	22.969906673828124	2617.594647452885	exp1_Position_1	exp1_Position_1_4	0.0	15	1843.7486117461085	1.4197134201358999
exp1	Position_1	0	4	22.969906673828124	2617.594647452885	exp1_Position_1	exp1_Position_1_4	0.0	16	1939.849773115288	1.3493800827933071
exp1	Position_1	0	4	22.969906673828124	2617.594647452885	exp1_Position_1	exp1_Position_1_4	0.0	17	1887.4698111607631	1.386827292269701
exp1	Position_1	0	4	22.969906673828124	2617.594647452885	exp1_Position_1	exp1_Position_1_4	0.0	18	2077.567109928309	1.2599326562997095
exp1	Position_1	0	4	22.969906673828124	2617.594647452885	exp1_Position_1	exp1_Position_1_4	0.0	19	2114.9391004806066	1.2376690406158992
exp1	Position_1	0	4	22.969906673828124	2617.594647452885	exp1_Position_1	exp1_Position_1_4	0.0	20	2260.361507287779	1.1580424808214647
exp1	Position_1	0	4	22.969906673828124	2617.594647452885	exp1_Position_1	exp1_Position_1_4	0.0	21	2229.3006700980645	1.174177482007279
exp1	Position_1	0	4	22.969906673828124	2617.594647452885	exp1_Position_1	exp1_Position_1_4	0.0	22	2415.285324188108	1.0837620802969863
exp1	Position_1	0	4	22.969906673828124	2617.594647452885	exp1_Position_1	exp1_Position_1_4	0.0	23	2555.250637949157	1.0243983930882667
exp1	Position_1	0	4	22.969906673828124	2617.594647452885	exp1_Position_1	exp1_Position_1_4	0.0	24	2454.610651253632	1.0663991236720223
exp1	Position_1	0	4	22.969906673828124	2617.594647452885	exp1_Position_1	exp1_Position_1_4	0.0	25	2621.3462053392245	0.9985688430323708
exp1	Position_1	0	4	22.969906673828124	2617.594647452885	exp1_Position_1	exp1_Position_1_4	0.0	26	2713.2263601428795	0.9647535074497218
exp1	Position_1	0	4	22.969906673828124	2617.594647452885	exp1_Position_1	exp1_Position_1_4	0.0	27	2915.880394522349	0.8977030238860925
exp1	Position_1	0	4	22.969906673828124	2617.594647452885	exp1_Position_1	exp1_Position_1_4	0.0	28	3006.6153461566882	0.8706117497866555
exp1	Position_1	0	4	22.969906673828124	2617.594647452885	exp1_Position_1	exp1_Position_1_4	0.0	29	2942.3249899121	0.8896347808034231
exp1	Position_1	0	4	22.969906673828124	2617.594647452885	exp1_Position_1	exp1_Position_1_4	0.0	30	3095.442952707786	0.8456284568782326
exp1	Position_1	0	4	22.969906673828124	2617.594647452885	exp1_Position_1	exp1_Position_1_4	0.0	31	3056.5453537991025	0.8563899253774763
exp1	Position_1	0	4	22.969906673828124	2617.594647452885	exp1_Position_1	exp1_Position_1_4	0.0	32	3137.4379234225125	0.8343096218450275
exp1	Position_1	0	5	1.7800495369873046	1612.769456218789	exp1_Position_1	exp1_Position_1_5	0.0	0	2617.594647452885	0.6161265105688285
exp1	Position_1	0	5	1.7800495369873046	1612.769456218789	exp1_Position_1	exp1_Position_1_5	0.0	1	2286.5617284146965	0.7053251334425786
exp1	Position_1	0	5	1.7800495369873046	1612.769456218789	exp1_Position_1	exp1_Position_1_5	0.0	2	2205.58521656739	0.731220650240295
exp1	Position_1	0	5	1.7800495369873046	1612.769456218789	exp1_Position_1	exp1_Position_1_5	0.0	3	2120.248771237907	0.7606510509977439
exp1	Position_1	0	5	1.7800495369873046	1612.769456218789	exp1_Position_1	exp1_Position_1_5	0.0	4	2246.540421310423	0.7178902462293775
exp1	Position_1	0	5	1.7800495369873046	1612.769456218789	exp1_Position_1	exp1_Position_1_5	0.0	5	2088.6878054632507	0.7721448136003707
exp1	Position_1	0	5	1.7800495369873046	1612.769456218789	exp1_Position_1	exp1_Position_1_5	0.0	6	1974.1791565609308	0.8169316603606906
exp1	Position_1	0	5	1.7800495369873046	1612.769456218789	exp1_Position_1	exp1_Position_1_5	0.0	7	1928.3943795626144	0.8363276066924581
exp1	Position_1	0	5	1.7800495369873046	1612.769456218789	exp1_Position_1	exp1_Position_1_5	0.0	8	2043.603758244504	0.7891791398955881
exp1	Position_1	0	5	1.7800495369873046	1612.769456218789	exp1_Position_1	exp1_Position_1_5	0.0	9	1777.17609775216	0.9074899545738214
exp1	Position_1	0	5	1.7800495369873046	1612.769456218789	exp1_Position_1	exp1_Position_1_5	0.0	10	2051.3011119484654	0.7862178043119524
exp1	Position_1	0	5	1.7800495369873046	1612.769456218789	exp1_Position_1	exp1_Position_1_5	0.0	11	1837.720965875728	0.87759212968997
exp1	Position_1	0	5	1.7800495369873046	1612.769456218789	exp1_Position_1	exp1_Position_1_5	0.0	12	1819.035370025776	0.8866069801578051
exp1	Position_1	0	5	1.7800495369873046	1612.769456218789	exp1_Position_1	exp1_Position_1_5	0.0	13	1880.7665005535928	0.8575064771432709
exp1	Position_1	0	5	1.7800495369873046	1612.769456218789	exp1_Position_1	exp1_Position_1_5	0.0	14	1930.613650483059	0.8353662348835345
exp1	Position_1	0	5	1.7800495369873046	1612.769456218789	exp1_Position_1	exp1_Position_1_5	0.0	15	1843.7486117461085	0.8747230755560692
exp1	Position_1	0	5	1.7800495369873046	1612.769456218789	exp1_Position_1	exp1_Position_1_5	0.0	16	1939.849773115288	0.8313888418425172
exp1	Position_1	0	5	1.7800495369873046	1612.769456218789	exp1_Position_1	exp1_Position_1_5	0.0	17	1887.4698111607631	0.8544610603477478
exp1	Position_1	0	5	1.7800495369873046	1612.769456218789	exp1_Position_1	exp1_Position_1_5	0.0	18	2077.567109928309	0.7762779110776552
exp1	Position_1	0	5	1.7800495369873046	1612.769456218789	exp1_Position_1	exp1_Position_1_5	0.0	19	2114.9391004806066	0.7625607072337436
exp1	Position_1	0	5	1.7800495369873046	1612.769456218789	exp1_Position_1	exp1_Position_1_5	0.0	20	2260.361507287779	0.7135006727989985
exp1	Position_1	0	5	1.7800495369873046	1612.769456218789	exp1_Position_1	exp1_Position_1_5	0.0	21	2229.3006700980645	0.7234418747776382
exp1	Position_1	0	5	1.7800495369873046	1612.769456218789	exp1_Position_1	exp1_Position_1_5	0.0	22	2415.285324188108	0.6677345488201968
exp1	Position_1	0	5	1.7800495369873046	1612.769456218789	exp1_Position_1	exp1_Position_1_5	0.0	23	2555.250637949157	0.631159007365789
exp1	Position_1	0	5	1.7800495369873046	1612.769456218789	exp1_Position_1	exp1_Position_1_5	0.0	24	2454.610651253632	0.6570367709416997
exp1	Position_1	0	5	1.7800495369873046	1612.769456218789	exp1_Position_1	exp1_Position_1_5	0.0	25	2621.3462053392245	0.6152447368202869
exp1	Position_1	0	5	1.7800495369873046	1612.769456218789	exp1_Position_1	exp1_Position_1_5	0.0	26	2713.2263601428795	0.5944102121040354
exp1	Position_1	0	5	1.7800495369873046	1612.769456218789	exp1_Position_1	exp1_Position_1_5	0.0	27	2915.880394522349	0.5530986316340238
exp1	Position_1	0	5	1.7800495369873046	1612.769456218789	exp1_Position_1	exp1_Position_1_5	0.0	28	3006.6153461566882	0.536406979456274
exp1	Position_1	0	5	1.7800495369873046	1612.769456218789	exp1_Position_1	exp1_Position_1_5	0.0	29	2942.3249899121	0.5481275731770776
exp1	Position_1	0	5	1.7800495369873046	1612.769456218789	exp1_Position_1	exp1_Position_1_5	0.0	30	3095.442952707786	0.5210141103740885
exp1	Position_1	0	5	1.7800495369873046	1612.769456218789	exp1_Position_1	exp1_Position_1_5	0.0	31	3056.5453537991025	0.5276445364091239
exp1	Position_1	0	5	1.7800495369873046	1612.769456218789	exp1_Position_1	exp1_Position_1_5	0.0	32	3137.4379234225125	0.5140402760413757
exp1	Position_1	1	1	48.33218186328125	2274.968483467628	exp1_Position_1	exp1_Position_1_1	0.25	0	2617.594647452885	0.8691064851012521
exp1	Position_1	1	1	48.33218186328125	2274.968483467628	exp1_Position_1	exp1_Position_1_1	0.25	1	2286.5617284146965	0.9949298351306238
exp1	Position_1	1	1	48.33218186328125	2274.968483467628	exp1_Position_1	exp1_Position_1_1	0.25	2	2205.58521656739	1.0314579851093766
exp1	Position_1	1	1	48.33218186328125	2274.968483467628	exp1_Position_1	exp1_Position_1_1	0.25	3	2120.248771237907	1.0729724333901574
exp1	Position_1	1	1	48.33218186328125	2274.968483467628	exp1_Position_1	exp1_Position_1_1	0.25	4	2246.540421310423	1.0126541511951175
exp1	Position_1	1	1	48.33218186328125	2274.968483467628	exp1_Position_1	exp1_Position_1_1	0.25	5	2088.6878054632507	1.0891855056160786
exp1	Position_1	1	1	48.33218186328125	2274.968483467628	exp1_Position_1	exp1_Position_1_1	0.25	6	1974.1791565609308	1.1523617174799272
exp1	Position_1	1	1	48.33218186328125	2274.968483467628	exp1_Position_1	exp1_Position_1_1	0.25	7	1928.3943795626144	1.1797215899289342
exp1	Position_1	1	1	48.33218186328125	2274.968483467628	exp1_Position_1	exp1_Position_1_1	0.25	8	2043.603758244504	1.1132140828620667
exp1	Position_1	1	1	48.33218186328125	2274.968483467628	exp1_Position_1	exp1_Position_1_1	0.25	9	1777.17609775216	1.2801030164343843
exp1	Position_1	1	1	48.33218186328125	2274.968483467628	exp1_Position_1	exp1_Position_1_1	0.25	10	2051.3011119484654	1.1090368304371991
exp1	Position_1	1	1	48.33218186328125	2274.968483467628	exp1_Position_1	exp1_Position_1_1	0.25	11	1837.720965875728	1.2379292208725163
exp1	Position_1	1	1	48.33218186328125	2274.968483467628	exp1_Position_1	exp1_Position_1_1	0.25	12	1819.035370025776	1.2506455459606547
exp1	Position_1	1	1	48.33218186328125	2274.968483467628	exp1_Position_1	exp1_Position_1_1	0.25	13	1880.7665005535928	1.2095964505950123
exp1	Position_1	1	1	48.33218186328125	2274.968483467628	exp1_Position_1	exp1_Position_1_1	0.25	14	1930.613650483059	1.1783654813061164
exp1	Position_1	1	1	48.33218186328125	2274.968483467628	exp1_Position_1	exp1_Position_1_1	0.25	15	1843.7486117461085	1.2338821404253892
exp1	Position_1	1	1	48.33218186328125	2274.968483467628	exp1_Position_1	exp1_Position_1_1	0.25	16	1939.849773115288	1.1727549808221276
exp1	Position_1	1	1	48.33218186328125	2274.968483467628	exp1_Position_1	exp1_Position_1_1	0.25	17	1887.4698111607631	1.2053005934270067
exp1	Position_1	1	1	48.33218186328125	2274.968483467628	exp1_Position_1	exp1_Position_1_1	0.25	18	2077.567109928309	1.0950156423809245
exp1	Position_1	1	1	48.33218186328125	2274.968483467628	exp1_Position_1	exp1_Position_1_1	0.25	19	2114.9391004806066	1.075666189608323
exp1	Position_1	1	1	48.33218186328125	2274.968483467628	exp1_Position_1	exp1_Position_1_1	0.25	20	2260.361507287779	1.0064622301046773
exp1	Position_1	1	1	48.33218186328125	2274.968483467628	exp1_Position_1	exp1_Position_1_1	0.25	21	2229.3006700980645	1.020485264272385
exp1	Position_1	1	1	48.33218186328125	2274.968483467628	exp1_Position_1	exp1_Position_1_1	0.25	22	2415.285324188108	0.9419046522929349
exp1	Position_1	1	1	48.33218186328125	2274.968483467628	exp1_Position_1	exp1_Position_1_1	0.25	23	2555.250637949157	0.8903112867603143
exp1	Position_1	1	1	48.33218186328125	2274.968483467628	exp1_Position_1	exp1_Position_1_1	0.25	24	2454.610651253632	0.9268143940896467
exp1	Position_1	1	1	48.33218186328125	2274.968483467628	exp1_Position_1	exp1_Position_1_1	0.25	25	2621.3462053392245	0.8678626572994877
exp1	Position_1	1	1	48.33218186328125	2274.968483467628	exp1_Position_1	exp1_Position_1_1	0.25	26	2713.2263601428795	0.8384735298487324
exp1	Position_1	1	1	48.33218186328125	2274.968483467628	exp1_Position_1	exp1_Position_1_1	0.25	27	2915.880394522349	0.7801995197544073
exp1	Position_1	1	1	48.33218186328125	2274.968483467628	exp1_Position_1	exp1_Position_1_1	0.25	28	3006.6153461566882	0.7566543177449309
exp1	Position_1	1	1	48.33218186328125	2274.968483467628	exp1_Position_1	exp1_Position_1_1	0.25	29	2942.3249899121	0.7731873573678859
exp1	Position_1	1	1	48.33218186328125	2274.968483467628	exp1_Position_1	exp1_Position_1_1	0.25	30	3095.442952707786	0.7349411758590365
exp1	Position_1	1	1	48.33218186328125	2274.968483467628	exp1_Position_1	exp1_Position_1_1	0.25	31	3056.5453537991025	0.744294037920942
exp1	Position_1	1	1	48.33218186328125	2274.968483467628	exp1_Position_1	exp1_Position_1_1	0.25	32	3137.4379234225125	0.7251039029278867
exp1	Position_1	1	2	45.82656396484375	2417.880226458752	exp1_Position_1	exp1_Position_1_2	0.25	0	2617.594647452885	0.9237030755741841
exp1	Position_1	1	2	45.82656396484375	2417.880226458752	exp1_Position_1	exp1_Position_1_2	0.25	1	2286.5617284146965	1.0574305501627985
exp1	Position_1	1	2	45.82656396484375	2417.880226458752	exp1_Position_1	exp1_Position_1_2	0.25	2	2205.58521656739	1.0962533699884707
exp1	Position_1	1	2	45.82656396484375	2417.880226458752	exp1_Position_1	exp1_Position_1_2	0.25	3	2120.248771237907	1.1403757234803504
exp1	Position_1	1	2	45.82656396484375	2417.880226458752	exp1_Position_1	exp1_Position_1_2	0.25	4	2246.540421310423	1.076268293916735
exp1	Position_1	1	2	45.82656396484375	2417.880226458752	exp1_Position_1	exp1_Position_1_2	0.25	5	2088.6878054632507	1.1576072882383155
exp1	Position_1	1	2	45.82656396484375	2417.880226458752	exp1_Position_1	exp1_Position_1_2	0.25	6	1974.1791565609308	1.2247521803800014
exp1	Position_1	1	2	45.82656396484375	2417.880226458752	exp1_Position_1	exp1_Position_1_2	0.25	7	1928.3943795626144	1.2538307786435052
exp1	Position_1	1	2	45.82656396484375	2417.880226458752	exp1_Position_1	exp1_Position_1_2	0.25	8	2043.603758244504	1.1831453219364594
exp1	Position_1	1	2	45.82656396484375	2417.880226458752	exp1_Position_1	exp1_Position_1_2	0.25	9	1777.17609775216	1.3605180879469283
exp1	Position_1	1	2	45.82656396484375	2417.880226458752	exp1_Position_1	exp1_Position_1_2	0.25	10	2051.3011119484654	1.1787056577774118
exp1	Position_1	1	2	45.82656396484375	2417.880226458752	exp1_Position_1	exp1_Position_1_2	0.25	11	1837.720965875728	1.3156949674928267
exp1	Position_1	1	2	45.82656396484375	2417.880226458752	exp1_Position_1	exp1_Position_1_2	0.25	12	1819.035370025776	1.3292101221893724
exp1	Position_1	1	2	45.82656396484375	2417.880226458752	exp1_Position_1	exp1_Position_1_2	0.25	13	1880.7665005535928	1.2855823547192398
exp1	Position_1	1	2	45.82656396484375	2417.880226458752	exp1_Position_1	exp1_Position_1_2	0.25	14	1930.613650483059	1.2523894803363553
exp1	Position_1	1	2	45.82656396484375	2417.880226458752	exp1_Position_1	exp1_Position_1_2	0.25	15	1843.7486117461085	1.3113936526134744
exp1	Position_1	1	2	45.82656396484375	2417.880226458752	exp1_Position_1	exp1_Position_1_2	0.25	16	1939.849773115288	1.2464265325947248
exp1	Position_1	1	2	45.82656396484375	2417.880226458752	exp1_Position_1	exp1_Position_1_2	0.25	17	1887.4698111607631	1.2810166351597407
exp1	Position_1	1	2	45.82656396484375	2417.880226458752	exp1_Position_1	exp1_Position_1_2	0.25	18	2077.567109928309	1.163803669640393
exp1	Position_1	1	2	45.82656396484375	2417.880226458752	exp1_Position_1	exp1_Position_1_2	0.25	19	2114.9391004806066	1.1432386993598558
exp1	Position_1	1	2	45.82656396484375	2417.880226458752	exp1_Position_1	exp1_Position_1_2	0.25	20	2260.361507287779	1.069687401180345
exp1	Position_1	1	2	45.82656396484375	2417.880226458752	exp1_Position_1	exp1_Position_1_2	0.25	21	2229.3006700980645	1.0845913514000747
exp1	Position_1	1	2	45.82656396484375	2417.880226458752	exp1_Position_1	exp1_Position_1_2	0.25	22	2415.285324188108	1.0010743667610023
exp1	Position_1	1	2	45.82656396484375	2417.880226458752	exp1_Position_1	exp1_Position_1_2	0.25	23	2555.250637949157	0.9462399463088841
exp1	Position_1	1	2	45.82656396484375	2417.880226458752	exp1_Position_1	exp1_Position_1_2	0.25	24	2454.610651253632	0.9850361503254617
exp1	Position_1	1	2	45.82656396484375	2417.880226458752	exp1_Position_1	exp1_Position_1_2	0.25	25	2621.3462053392245	0.9223811114815557
exp1	Position_1	1	2	45.82656396484375	2417.880226458752	exp1_Position_1	exp1_Position_1_2	0.25	26	2713.2263601428795	0.8911457820022896
exp1	Position_1	1	2	45.82656396484375	2417.880226458752	exp1_Position_1	exp1_Position_1_2	0.25	27	2915.880394522349	0.8292110441158289
exp1	Position_1	1	2	45.82656396484375	2417.880226458752	exp1_Position_1	exp1_Position_1_2	0.25	28	3006.6153461566882	0.8041867509089556
exp1	Position_1	1	2	45.82656396484375	2417.880226458752	exp1_Position_1	exp1_Position_1_2	0.25	29	2942.3249899121	0.821758383165887
exp1	Position_1	1	2	45.82656396484375	2417.880226458752	exp1_Position_1	exp1_Position_1_2	0.25	30	3095.442952707786	0.7811096064114748
exp1	Position_1	1	2	45.82656396484375	2417.880226458752	exp1_Position_1	exp1_Position_1_2	0.25	31	3056.5453537991025	0.7910500079619208
exp1	Position_1	1	2	45.82656396484375	2417.880226458752	exp1_Position_1	exp1_Position_1_2	0.25	32	3137.4379234225125	0.7706543636793864
exp1	Position_1	1	4	31.4639977265625	2298.1549733617644	exp1_Position_1	exp1_Position_1_4	0.25	0	2617.594647452885	0.877964422642001
exp1	Position_1	1	4	31.4639977265625	2298.1549733617644	exp1_Position_1	exp1_Position_1_4	0.25	1	2286.5617284146965	1.005070164869376
exp1	Position_1	1	4	31.4639977265625	2298.1549733617644	exp1_Position_1	exp1_Position_1_4	0.25	2	2205.58521656739	1.0419706099311108
exp1	Position_1	1	4	31.4639977265625	2298.1549733617644	exp1_Position_1	exp1_Position_1_4	0.25	3	2120.248771237907	1.0839081736715201
exp1	Position_1	1	4	31.4639977265625	2298.1549733617644	exp1_Position_1	exp1_Position_1_4	0.25	4	2246.540421310423	1.0229751272497623
exp1	Position_1	1	4	31.4639977265625	2298.1549733617644	exp1_Position_1	exp1_Position_1_4	0.25	5	2088.6878054632507	1.1002864896087503
exp1	Position_1	1	4	31.4639977265625	2298.1549733617644	exp1_Position_1	exp1_Position_1_4	0.25	6	1974.1791565609308	1.1641065937324593
exp1	Position_1	1	4	31.4639977265625	2298.1549733617644	exp1_Position_1	exp1_Position_1_4	0.25	7	1928.3943795626144	1.1917453181350885
exp1	Position_1	1	4	31.4639977265625	2298.1549733617644	exp1_Position_1	exp1_Position_1_4	0.25	8	2043.603758244504	1.1245599662313819
exp1	Position_1	1	4	31.4639977265625	2298.1549733617644	exp1_Position_1	exp1_Position_1_4	0.25	9	1777.17609775216	1.293149832629731
exp1	Position_1	1	4	31.4639977265625	2298.1549733617644	exp1_Position_1	exp1_Position_1_4	0.25	10	2051.3011119484654	1.1203401392293988
exp1	Position_1	1	4	31.4639977265625	2298.1549733617644	exp1_Position_1	exp1_Position_1_4	0.25	11	1837.720965875728	1.2505462015375255
exp1	Position_1	1	4	31.4639977265625	2298.1549733617644	exp1_Position_1	exp1_Position_1_4	0.25	12	1819.035370025776	1.263392131473067
exp1	Position_1	1	4	31.4639977265625	2298.1549733617644	exp1_Position_1	exp1_Position_1_4	0.25	13	1880.7665005535928	1.22192466352698
exp1	Position_1	1	4	31.4639977265625	2298.1549733617644	exp1_Position_1	exp1_Position_1_4	0.25	14	1930.613650483059	1.1903753880465637
exp1	Position_1	1	4	31.4639977265625	2298.1549733617644	exp1_Position_1	exp1_Position_1_4	0.25	15	1843.7486117461085	1.246457873226716
exp1	Position_1	1	4	31.4639977265625	2298.1549733617644	exp1_Position_1	exp1_Position_1_4	0.25	16	1939.849773115288	1.1847077053142414
exp1	Position_1	1	4	31.4639977265625	2298.1549733617644	exp1_Position_1	exp1_Position_1_4	0.25	17	1887.4698111607631	1.2175850229617378
exp1	Position_1	1	4	31.4639977265625	2298.1549733617644	exp1_Position_1	exp1_Position_1_4	0.25	18	2077.567109928309	1.1061760471559772
exp1	Position_1	1	4	31.4639977265625	2298.1549733617644	exp1_Position_1	exp1_Position_1_4	0.25	19	2114.9391004806066	1.0866293846662172
exp1	Position_1	1	4	31.4639977265625	2298.1549733617644	exp1_Position_1	exp1_Position_1_4	0.25	20	2260.361507287779	1.0167200980693278
exp1	Position_1	1	4	31.4639977265625	2298.1549733617644	exp1_Position_1	exp1_Position_1_4	0.25	21	2229.3006700980645	1.0308860550697592
exp1	Position_1	1	4	31.4639977265625	2298.1549733617644	exp1_Position_1	exp1_Position_1_4	0.25	22	2415.285324188108	0.9515045491092375
exp1	Position_1	1	4	31.4639977265625	2298.1549733617644	exp1_Position_1	exp1_Position_1_4	0.25	23	2555.250637949157	0.8993853437431337
exp1	Position_1	1	4	31.4639977265625	2298.1549733617644	exp1_Position_1	exp1_Position_1_4	0.25	24	2454.610651253632	0.9362604909206428
exp1	Position_1	1	4	31.4639977265625	2298.1549733617644	exp1_Position_1	exp1_Position_1_4	0.25	25	2621.3462053392245	0.8767079177412064
exp1	Position_1	1	4	31.4639977265625	2298.1549733617644	exp1_Position_1	exp1_Position_1_4	0.25	26	2713.2263601428795	0.8470192561599404
exp1	Position_1	1	4	31.4639977265625	2298.1549733617644	exp1_Position_1	exp1_Position_1_4	0.25	27	2915.880394522349	0.7881513170701316
exp1	Position_1	1	4	31.4639977265625	2298.1549733617644	exp1_Position_1	exp1_Position_1_4	0.25	28	3006.6153461566882	0.7643661422467831
exp1	Position_1	1	4	31.4639977265625	2298.1549733617644	exp1_Position_1	exp1_Position_1_4	0.25	29	2942.3249899121	0.7810676866903205
exp1	Position_1	1	4	31.4639977265625	2298.1549733617644	exp1_Position_1	exp1_Position_1_4	0.25	30	3095.442952707786	0.7424316999127437
exp1	Position_1	1	4	31.4639977265625	2298.1549733617644	exp1_Position_1	exp1_Position_1_4	0.25	31	3056.5453537991025	0.7518798863904622
exp1	Position_1	1	4	31.4639977265625	2298.1549733617644	exp1_Position_1	exp1_Position_1_4	0.25	32	3137.4379234225125	0.7324941654478359
exp1	Position_1	1	5	4.769611529052734	1274.7668903656818	exp1_Position_1	exp1_Position_1_5	0.25	0	2617.594647452885	0.48699934942414597
exp1	Position_1	1	5	4.769611529052734	1274.7668903656818	exp1_Position_1	exp1_Position_1_5	0.25	1	2286.5617284146965	0.5575038165488296
exp1	Position_1	1	5	4.769611529052734	1274.7668903656818	exp1_Position_1	exp1_Position_1_5	0.25	2	2205.58521656739	0.5779721775382748
exp1	Position_1	1	5	4.769611529052734	1274.7668903656818	exp1_Position_1	exp1_Position_1_5	0.25	3	2120.248771237907	0.6012345851385209
exp1	Position_1	1	5	4.769611529052734	1274.7668903656818	exp1_Position_1	exp1_Position_1_5	0.25	4	2246.540421310423	0.5674355459057804
exp1	Position_1	1	5	4.769611529052734	1274.7668903656818	exp1_Position_1	exp1_Position_1_5	0.25	5	2088.6878054632507	0.6103194967823116
exp1	Position_1	1	5	4.769611529052734	1274.7668903656818	exp1_Position_1	exp1_Position_1_5	0.25	6	1974.1791565609308	0.6457199622076638
exp1	Position_1	1	5	4.769611529052734	1274.7668903656818	exp1_Position_1	exp1_Position_1_5	0.25	7	1928.3943795626144	0.6610509260324726
exp1	Position_1	1	5	4.769611529052734	1274.7668903656818	exp1_Position_1	exp1_Position_1_5	0.25	8	2043.603758244504	0.6237837864717629
exp1	Position_1	1	5	4.769611529052734	1274.7668903656818	exp1_Position_1	exp1_Position_1_5	0.25	9	1777.17609775216	0.7172991421491969
exp1	Position_1	1	5	4.769611529052734	1274.7668903656818	exp1_Position_1	exp1_Position_1_5	0.25	10	2051.3011119484654	0.6214430845575964
exp1	Position_1	1	5	4.769611529052734	1274.7668903656818	exp1_Position_1	exp1_Position_1_5	0.25	11	1837.720965875728	0.6936672726907798
exp1	Position_1	1	5	4.769611529052734	1274.7668903656818	exp1_Position_1	exp1_Position_1_5	0.25	12	1819.035370025776	0.7007928000584277
exp1	Position_1	1	5	4.769611529052734	1274.7668903656818	exp1_Position_1	exp1_Position_1_5	0.25	13	1880.7665005535928	0.6777911505710366
exp1	Position_1	1	5	4.769611529052734	1274.7668903656818	exp1_Position_1	exp1_Position_1_5	0.25	14	1930.613650483059	0.660291037539656
exp1	Position_1	1	5	4.769611529052734	1274.7668903656818	exp1_Position_1	exp1_Position_1_5	0.25	15	1843.7486117461085	0.6913995119749125
exp1	Position_1	1	5	4.769611529052734	1274.7668903656818	exp1_Position_1	exp1_Position_1_5	0.25	16	1939.849773115288	0.6571472224462408
exp1	Position_1	1	5	4.769611529052734	1274.7668903656818	exp1_Position_1	exp1_Position_1_5	0.25	17	1887.4698111607631	0.6753839890989943
exp1	Position_1	1	5	4.769611529052734	1274.7668903656818	exp1_Position_1	exp1_Position_1_5	0.25	18	2077.567109928309	0.6135863839361947
exp1	Position_1	1	5	4.769611529052734	1274.7668903656818	exp1_Position_1	exp1_Position_1_5	0.25	19	2114.9391004806066	0.6027440175823497
exp1	Position_1	1	5	4.769611529052734	1274.7668903656818	exp1_Position_1	exp1_Position_1_5	0.25	20	2260.361507287779	0.5639659347655773
exp1	Position_1	1	5	4.769611529052734	1274.7668903656818	exp1_Position_1	exp1_Position_1_5	0.25	21	2229.3006700980645	0.5718236698460267
exp1	Position_1	1	5	4.769611529052734	1274.7668903656818	exp1_Position_1	exp1_Position_1_5	0.25	22	2415.285324188108	0.5277914280351914
exp1	Position_1	1	5	4.769611529052734	1274.7668903656818	exp1_Position_1	exp1_Position_1_5	0.25	23	2555.250637949157	0.4988813509851265
exp1	Position_1	1	5	4.769611529052734	1274.7668903656818	exp1_Position_1	exp1_Position_1_5	0.25	24	2454.610651253632	0.5193356794547542
exp1	Position_1	1	5	4.769611529052734	1274.7668903656818	exp1_Position_1	exp1_Position_1_5	0.25	25	2621.3462053392245	0.48630237691198674
exp1	Position_1	1	5	4.769611529052734	1274.7668903656818	exp1_Position_1	exp1_Position_1_5	0.25	26	2713.2263601428795	0.4698343304826775
exp1	Position_1	1	5	4.769611529052734	1274.7668903656818	exp1_Position_1	exp1_Position_1_5	0.25	27	2915.880394522349	0.43718078860861564
exp1	Position_1	1	5	4.769611529052734	1274.7668903656818	exp1_Position_1	exp1_Position_1_5	0.25	28	3006.6153461566882	0.42398735574711854
exp1	Position_1	1	5	4.769611529052734	1274.7668903656818	exp1_Position_1	exp1_Position_1_5	0.25	29	2942.3249899121	0.43325155947635974
exp1	Position_1	1	5	4.769611529052734	1274.7668903656818	exp1_Position_1	exp1_Position_1_5	0.25	30	3095.442952707786	0.4118205083542438
exp1	Position_1	1	5	4.769611529052734	1274.7668903656818	exp1_Position_1	exp1_Position_1_5	0.25	31	3056.5453537991025	0.4170613365122238
exp1	Position_1	1	5	4.769611529052734	1274.7668903656818	exp1_Position_1	exp1_Position_1_5	0.25	32	3137.4379234225125	0.40630824305683366
exp1	Position_1	2	1	44.53746446875	2082.0352603061865	exp1_Position_1	exp1_Position_1_1	0.5	0	2617.594647452885	0.7954001825042553
exp1	Position_1	2	1	44.53746446875	2082.0352603061865	exp1_Position_1	exp1_Position_1_1	0.5	1	2286.5617284146965	0.910552833292495
exp1	Position_1	2	1	44.53746446875	2082.0352603061865	exp1_Position_1	exp1_Position_1_1	0.5	2	2205.58521656739	0.9439831409218966
exp1	Position_1	2	1	44.53746446875	2082.0352603061865	exp1_Position_1	exp1_Position_1_1	0.5	3	2120.248771237907	0.9819768739168236
exp1	Position_1	2	1	44.53746446875	2082.0352603061865	exp1_Position_1	exp1_Position_1_1	0.5	4	2246.540421310423	0.9267740035105714
exp1	Position_1	2	1	44.53746446875	2082.0352603061865	exp1_Position_1	exp1_Position_1_1	0.5	5	2088.6878054632507	0.9968149643332701
exp1	Position_1	2	1	44.53746446875	2082.0352603061865	exp1_Position_1	exp1_Position_1_1	0.5	6	1974.1791565609308	1.05463339200336
exp1	Position_1	2	1	44.53746446875	2082.0352603061865	exp1_Position_1	exp1_Position_1_1	0.5	7	1928.3943795626144	1.0796729560985445
exp1	Position_1	2	1	44.53746446875	2082.0352603061865	exp1_Position_1	exp1_Position_1_1	0.5	8	2043.603758244504	1.0188057503352292
exp1	Position_1	2	1	44.53746446875	2082.0352603061865	exp1_Position_1	exp1_Position_1_1	0.5	9	1777.17609775216	1.1715413362466578
exp1	Position_1	2	1	44.53746446875	2082.0352603061865	exp1_Position_1	exp1_Position_1_1	0.5	10	2051.3011119484654	1.014982758103479
exp1	Position_1	2	1	44.53746446875	2082.0352603061865	exp1_Position_1	exp1_Position_1_1	0.5	11	1837.720965875728	1.132944173227101
exp1	Position_1	2	1	44.53746446875	2082.0352603061865	exp1_Position_1	exp1_Position_1_1	0.5	12	1819.035370025776	1.1445820650956797
exp1	Position_1	2	1	44.53746446875	2082.0352603061865	exp1_Position_1	exp1_Position_1_1	0.5	13	1880.7665005535928	1.1070142198371522
exp1	Position_1	2	1	44.53746446875	2082.0352603061865	exp1_Position_1	exp1_Position_1_1	0.5	14	1930.613650483059	1.0784318549624055
exp1	Position_1	2	1	44.53746446875	2082.0352603061865	exp1_Position_1	exp1_Position_1_1	0.5	15	1843.7486117461085	1.1292403134798352
exp1	Position_1	2	1	44.53746446875	2082.0352603061865	exp1_Position_1	exp1_Position_1_1	0.5	16	1939.849773115288	1.0732971641214035
exp1	Position_1	2	1	44.53746446875	2082.0352603061865	exp1_Position_1	exp1_Position_1_1	0.5	17	1887.4698111607631	1.1030826813732024
exp1	Position_1	2	1	44.53746446875	2082.0352603061865	exp1_Position_1	exp1_Position_1_1	0.5	18	2077.567109928309	1.00215066476386
exp1	Position_1	2	1	44.53746446875	2082.0352603061865	exp1_Position_1	exp1_Position_1_1	0.5	19	2114.9391004806066	0.9844421807857527
exp1	Position_1	2	1	44.53746446875	2082.0352603061865	exp1_Position_1	exp1_Position_1_1	0.5	20	2260.361507287779	0.9211072005930735
exp1	Position_1	2	1	44.53746446875	2082.0352603061865	exp1_Position_1	exp1_Position_1_1	0.5	21	2229.3006700980645	0.9339409834809765
exp1	Position_1	2	1	44.53746446875	2082.0352603061865	exp1_Position_1	exp1_Position_1_1	0.5	22	2415.285324188108	0.8620245564594143
exp1	Position_1	2	1	44.53746446875	2082.0352603061865	exp1_Position_1	exp1_Position_1_1	0.5	23	2555.250637949157	0.8148066688194733
exp1	Position_1	2	1	44.53746446875	2082.0352603061865	exp1_Position_1	exp1_Position_1_1	0.5	24	2454.610651253632	0.8482140575911044
exp1	Position_1	2	1	44.53746446875	2082.0352603061865	exp1_Position_1	exp1_Position_1_1	0.5	25	2621.3462053392245	0.7942618399910109
exp1	Position_1	2	1	44.53746446875	2082.0352603061865	exp1_Position_1	exp1_Position_1_1	0.5	26	2713.2263601428795	0.7673651158971291
exp1	Position_1	2	1	44.53746446875	2082.0352603061865	exp1_Position_1	exp1_Position_1_1	0.5	27	2915.880394522349	0.7140331490336198
exp1	Position_1	2	1	44.53746446875	2082.0352603061865	exp1_Position_1	exp1_Position_1_1	0.5	28	3006.6153461566882	0.6924847446706548
exp1	Position_1	2	1	44.53746446875	2082.0352603061865	exp1_Position_1	exp1_Position_1_1	0.5	29	2942.3249899121	0.7076156670131758
exp1	Position_1	2	1	44.53746446875	2082.0352603061865	exp1_Position_1	exp1_Position_1_1	0.5	30	3095.442952707786	0.672613028931738
exp1	Position_1	2	1	44.53746446875	2082.0352603061865	exp1_Position_1	exp1_Position_1_1	0.5	31	3056.5453537991025	0.6811727029400502
exp1	Position_1	2	1	44.53746446875	2082.0352603061865	exp1_Position_1	exp1_Position_1_1	0.5	32	3137.4379234225125	0.6636100254805911
exp1	Position_1	2	2	54.234153015625	2368.373195552781	exp1_Position_1	exp1_Position_1_2	0.5	0	2617.594647452885	0.9047898985648465
exp1	Position_1	2	2	54.234153015625	2368.373195552781	exp1_Position_1	exp1_Position_1_2	0.5	1	2286.5617284146965	1.0357792514942534
exp1	Position_1	2	2	54.234153015625	2368.373195552781	exp1_Position_1	exp1_Position_1_2	0.5	2	2205.58521656739	1.073807159098909
exp1	Position_1	2	2	54.234153015625	2368.373195552781	exp1_Position_1	exp1_Position_1_2	0.5	3	2120.248771237907	1.1170260903724079
exp1	Position_1	2	2	54.234153015625	2368.373195552781	exp1_Position_1	exp1_Position_1_2	0.5	4	2246.540421310423	1.0542312851737126
exp1	Position_1	2	2	54.234153015625	2368.373195552781	exp1_Position_1	exp1_Position_1_2	0.5	5	2088.6878054632507	1.1339048321908016
exp1	Position_1	2	2	54.234153015625	2368.373195552781	exp1_Position_1	exp1_Position_1_2	0.5	6	1974.1791565609308	1.1996749067488617
exp1	Position_1	2	2	54.234153015625	2368.373195552781	exp1_Position_1	exp1_Position_1_2	0.5	7	1928.3943795626144	1.2281581094889726
exp1	Position_1	2	2	54.234153015625	2368.373195552781	exp1_Position_1	exp1_Position_1_2	0.5	8	2043.603758244504	1.1589199647916386
exp1	Position_1	2	2	54.234153015625	2368.373195552781	exp1_Position_1	exp1_Position_1_2	0.5	9	1777.17609775216	1.3326609549545425
exp1	Position_1	2	2	54.234153015625	2368.373195552781	exp1_Position_1	exp1_Position_1_2	0.5	10	2051.3011119484654	1.1545712044698981
exp1	Position_1	2	2	54.234153015625	2368.373195552781	exp1_Position_1	exp1_Position_1_2	0.5	11	1837.720965875728	1.28875560519286
exp1	Position_1	2	2	54.234153015625	2368.373195552781	exp1_Position_1	exp1_Position_1_2	0.5	12	1819.035370025776	1.301994031880326
exp1	Position_1	2	2	54.234153015625	2368.373195552781	exp1_Position_1	exp1_Position_1_2	0.5	13	1880.7665005535928	1.2592595597888754
exp1	Position_1	2	2	54.234153015625	2368.373195552781	exp1_Position_1	exp1_Position_1_2	0.5	14	1930.613650483059	1.2267463223209834
exp1	Position_1	2	2	54.234153015625	2368.373195552781	exp1_Position_1	exp1_Position_1_2	0.5	15	1843.7486117461085	1.2845423613959122
exp1	Position_1	2	2	54.234153015625	2368.373195552781	exp1_Position_1	exp1_Position_1_2	0.5	16	1939.849773115288	1.2209054682359803
exp1	Position_1	2	2	54.234153015625	2368.373195552781	exp1_Position_1	exp1_Position_1_2	0.5	17	1887.4698111607631	1.2547873250996635
exp1	Position_1	2	2	54.234153015625	2368.373195552781	exp1_Position_1	exp1_Position_1_2	0.5	18	2077.567109928309	1.1399743402919518
exp1	Position_1	2	2	54.234153015625	2368.373195552781	exp1_Position_1	exp1_Position_1_2	0.5	19	2114.9391004806066	1.1198304457157102
exp1	Position_1	2	2	54.234153015625	2368.373195552781	exp1_Position_1	exp1_Position_1_2	0.5	20	2260.361507287779	1.0477851387562362
exp1	Position_1	2	2	54.234153015625	2368.373195552781	exp1_Position_1	exp1_Position_1_2	0.5	21	2229.3006700980645	1.0623839248424929
exp1	Position_1	2	2	54.234153015625	2368.373195552781	exp1_Position_1	exp1_Position_1_2	0.5	22	2415.285324188108	0.9805769827003373
exp1	Position_1	2	2	54.234153015625	2368.373195552781	exp1_Position_1	exp1_Position_1_2	0.5	23	2555.250637949157	0.9268653181723246
exp1	Position_1	2	2	54.234153015625	2368.373195552781	exp1_Position_1	exp1_Position_1_2	0.5	24	2454.610651253632	0.9648671549368502
exp1	Position_1	2	2	54.234153015625	2368.373195552781	exp1_Position_1	exp1_Position_1_2	0.5	25	2621.3462053392245	0.903495002197275
exp1	Position_1	2	2	54.234153015625	2368.373195552781	exp1_Position_1	exp1_Position_1_2	0.5	26	2713.2263601428795	0.8728992281455137
exp1	Position_1	2	2	54.234153015625	2368.373195552781	exp1_Position_1	exp1_Position_1_2	0.5	27	2915.880394522349	0.8122326279232536
exp1	Position_1	2	2	54.234153015625	2368.373195552781	exp1_Position_1	exp1_Position_1_2	0.5	28	3006.6153461566882	0.7877207167788315
exp1	Position_1	2	2	54.234153015625	2368.373195552781	exp1_Position_1	exp1_Position_1_2	0.5	29	2942.3249899121	0.8049325630828885
exp1	Position_1	2	2	54.234153015625	2368.373195552781	exp1_Position_1	exp1_Position_1_2	0.5	30	3095.442952707786	0.7651160857224037
exp1	Position_1	2	2	54.234153015625	2368.373195552781	exp1_Position_1	exp1_Position_1_2	0.5	31	3056.5453537991025	0.7748529537142432
exp1	Position_1	2	2	54.234153015625	2368.373195552781	exp1_Position_1	exp1_Position_1_2	0.5	32	3137.4379234225125	0.754874918120838
exp1	Position_1	2	4	36.2919090703125	2329.1351728285936	exp1_Position_1	exp1_Position_1_4	0.5	0	2617.594647452885	0.8897997919941562
exp1	Position_1	2	4	36.2919090703125	2329.1351728285936	exp1_Position_1	exp1_Position_1_4	0.5	1	2286.5617284146965	1.018618978829587
exp1	Position_1	2	4	36.2919090703125	2329.1351728285936	exp1_Position_1	exp1_Position_1_4	0.5	2	2205.58521656739	1.0560168590781034
exp1	Position_1	2	4	36.2919090703125	2329.1351728285936	exp1_Position_1	exp1_Position_1_4	0.5	3	2120.248771237907	1.098519760711253
exp1	Position_1	2	4	36.2919090703125	2329.1351728285936	exp1_Position_1	exp1_Position_1_4	0.5	4	2246.540421310423	1.0367653084425663
exp1	Position_1	2	4	36.2919090703125	2329.1351728285936	exp1_Position_1	exp1_Position_1_4	0.5	5	2088.6878054632507	1.1151188639759468
exp1	Position_1	2	4	36.2919090703125	2329.1351728285936	exp1_Position_1	exp1_Position_1_4	0.5	6	1974.1791565609308	1.1797992928291297
exp1	Position_1	2	4	36.2919090703125	2329.1351728285936	exp1_Position_1	exp1_Position_1_4	0.5	7	1928.3943795626144	1.2078106001101665
exp1	Position_1	2	4	36.2919090703125	2329.1351728285936	exp1_Position_1	exp1_Position_1_4	0.5	8	2043.603758244504	1.1397195583694595
exp1	Position_1	2	4	36.2919090703125	2329.1351728285936	exp1_Position_1	exp1_Position_1_4	0.5	9	1777.17609775216	1.3105820946920073
exp1	Position_1	2	4	36.2919090703125	2329.1351728285936	exp1_Position_1	exp1_Position_1_4	0.5	10	2051.3011119484654	1.1354428461339947
exp1	Position_1	2	4	36.2919090703125	2329.1351728285936	exp1_Position_1	exp1_Position_1_4	0.5	11	1837.720965875728	1.267404146808921
exp1	Position_1	2	4	36.2919090703125	2329.1351728285936	exp1_Position_1	exp1_Position_1_4	0.5	12	1819.035370025776	1.2804232458633222
exp1	Position_1	2	4	36.2919090703125	2329.1351728285936	exp1_Position_1	exp1_Position_1_4	0.5	13	1880.7665005535928	1.238396777134762
exp1	Position_1	2	4	36.2919090703125	2329.1351728285936	exp1_Position_1	exp1_Position_1_4	0.5	14	1930.613650483059	1.2064222027259677
exp1	Position_1	2	4	36.2919090703125	2329.1351728285936	exp1_Position_1	exp1_Position_1_4	0.5	15	1843.7486117461085	1.2632607059282357
exp1	Position_1	2	4	36.2919090703125	2329.1351728285936	exp1_Position_1	exp1_Position_1_4	0.5	16	1939.849773115288	1.2006781169905418
exp1	Position_1	2	4	36.2919090703125	2329.1351728285936	exp1_Position_1	exp1_Position_1_4	0.5	17	1887.4698111607631	1.2339986361933988
exp1	Position_1	2	4	36.2919090703125	2329.1351728285936	exp1_Position_1	exp1_Position_1_4	0.5	18	2077.567109928309	1.1210878155021262
exp1	Position_1	2	4	36.2919090703125	2329.1351728285936	exp1_Position_1	exp1_Position_1_4	0.5	19	2114.9391004806066	1.1012776548976337
exp1	Position_1	2	4	36.2919090703125	2329.1351728285936	exp1_Position_1	exp1_Position_1_4	0.5	20	2260.361507287779	1.030425958555336
exp1	Position_1	2	4	36.2919090703125	2329.1351728285936	exp1_Position_1	exp1_Position_1_4	0.5	21	2229.3006700980645	1.0447828792542988
exp1	Position_1	2	4	36.2919090703125	2329.1351728285936	exp1_Position_1	exp1_Position_1_4	0.5	22	2415.285324188108	0.9643312736194124
exp1	Position_1	2	4	36.2919090703125	2329.1351728285936	exp1_Position_1	exp1_Position_1_4	0.5	23	2555.250637949157	0.9115094770890876
exp1	Position_1	2	4	36.2919090703125	2329.1351728285936	exp1_Position_1	exp1_Position_1_4	0.5	24	2454.610651253632	0.9488817184261158
exp1	Position_1	2	4	36.2919090703125	2329.1351728285936	exp1_Position_1	exp1_Position_1_4	0.5	25	2621.3462053392245	0.8885263488220487
exp1	Position_1	2	4	36.2919090703125	2329.1351728285936	exp1_Position_1	exp1_Position_1_4	0.5	26	2713.2263601428795	0.858437470254395
exp1	Position_1	2	4	36.2919090703125	2329.1351728285936	exp1_Position_1	exp1_Position_1_4	0.5	27	2915.880394522349	0.7987759639263701
exp1	Position_1	2	4	36.2919090703125	2329.1351728285936	exp1_Position_1	exp1_Position_1_4	0.5	28	3006.6153461566882	0.7746701538678343
exp1	Position_1	2	4	36.2919090703125	2329.1351728285936	exp1_Position_1	exp1_Position_1_4	0.5	29	2942.3249899121	0.7915968429096525
exp1	Position_1	2	4	36.2919090703125	2329.1351728285936	exp1_Position_1	exp1_Position_1_4	0.5	30	3095.442952707786	0.7524400250345906
exp1	Position_1	2	4	36.2919090703125	2329.1351728285936	exp1_Position_1	exp1_Position_1_4	0.5	31	3056.5453537991025	0.7620155774667693
exp1	Position_1	2	4	36.2919090703125	2329.1351728285936	exp1_Position_1	exp1_Position_1_4	0.5	32	3137.4379234225125	0.7423685279764286
exp1	Position_1	2	5	15.955916216796874	1949.2635390968123	exp1_Position_1	exp1_Position_1_5	0.5	0	2617.594647452885	0.744677385779953
exp1	Position_1	2	5	15.955916216796874	1949.2635390968123	exp1_Position_1	exp1_Position_1_5	0.5	1	2286.5617284146965	0.8524867336287757
exp1	Position_1	2	5	15.955916216796874	1949.2635390968123	exp1_Position_1	exp1_Position_1_5	0.5	2	2205.58521656739	0.8837851851992834
exp1	Position_1	2	5	15.955916216796874	1949.2635390968123	exp1_Position_1	exp1_Position_1_5	0.5	3	2120.248771237907	0.9193560517706302
exp1	Position_1	2	5	15.955916216796874	1949.2635390968123	exp1_Position_1	exp1_Position_1_5	0.5	4	2246.540421310423	0.8676734772302886
exp1	Position_1	2	5	15.955916216796874	1949.2635390968123	exp1_Position_1	exp1_Position_1_5	0.5	5	2088.6878054632507	0.9332479147904464
exp1	Position_1	2	5	15.955916216796874	1949.2635390968123	exp1_Position_1	exp1_Position_1_5	0.5	6	1974.1791565609308	0.9873792520900069
exp1	Position_1	2	5	15.955916216796874	1949.2635390968123	exp1_Position_1	exp1_Position_1_5	0.5	7	1928.3943795626144	1.0108220391821154
exp1	Position_1	2	5	15.955916216796874	1949.2635390968123	exp1_Position_1	exp1_Position_1_5	0.5	8	2043.603758244504	0.9538363448554569
exp1	Position_1	2	5	15.955916216796874	1949.2635390968123	exp1_Position_1	exp1_Position_1_5	0.5	9	1777.17609775216	1.0968319580498045
exp1	Position_1	2	5	15.955916216796874	1949.2635390968123	exp1_Position_1	exp1_Position_1_5	0.5	10	2051.3011119484654	0.9502571454491482
exp1	Position_1	2	5	15.955916216796874	1949.2635390968123	exp1_Position_1	exp1_Position_1_5	0.5	11	1837.720965875728	1.0606961422829124
exp1	Position_1	2	5	15.955916216796874	1949.2635390968123	exp1_Position_1	exp1_Position_1_5	0.5	12	1819.035370025776	1.0715918839275735
exp1	Position_1	2	5	15.955916216796874	1949.2635390968123	exp1_Position_1	exp1_Position_1_5	0.5	13	1880.7665005535928	1.0364197461636295
exp1	Position_1	2	5	15.955916216796874	1949.2635390968123	exp1_Position_1	exp1_Position_1_5	0.5	14	1930.613650483059	1.0096600832637266
exp1	Position_1	2	5	15.955916216796874	1949.2635390968123	exp1_Position_1	exp1_Position_1_5	0.5	15	1843.7486117461085	1.0572284782635182
exp1	Position_1	2	5	15.955916216796874	1949.2635390968123	exp1_Position_1	exp1_Position_1_5	0.5	16	1939.849773115288	1.0048528324780566
exp1	Position_1	2	5	15.955916216796874	1949.2635390968123	exp1_Position_1	exp1_Position_1_5	0.5	17	1887.4698111607631	1.0327389225356918
exp1	Position_1	2	5	15.955916216796874	1949.2635390968123	exp1_Position_1	exp1_Position_1_5	0.5	18	2077.567109928309	0.9382433567520598
exp1	Position_1	2	5	15.955916216796874	1949.2635390968123	exp1_Position_1	exp1_Position_1_5	0.5	19	2114.9391004806066	0.9216641456266303
exp1	Position_1	2	5	15.955916216796874	1949.2635390968123	exp1_Position_1	exp1_Position_1_5	0.5	20	2260.361507287779	0.8623680472402597
exp1	Position_1	2	5	15.955916216796874	1949.2635390968123	exp1_Position_1	exp1_Position_1_5	0.5	21	2229.3006700980645	0.8743834177428683
exp1	Position_1	2	5	15.955916216796874	1949.2635390968123	exp1_Position_1	exp1_Position_1_5	0.5	22	2415.285324188108	0.8070531127630034
exp1	Position_1	2	5	15.955916216796874	1949.2635390968123	exp1_Position_1	exp1_Position_1_5	0.5	23	2555.250637949157	0.7628463173621552
exp1	Position_1	2	5	15.955916216796874	1949.2635390968123	exp1_Position_1	exp1_Position_1_5	0.5	24	2454.610651253632	0.7941233116141144
exp1	Position_1	2	5	15.955916216796874	1949.2635390968123	exp1_Position_1	exp1_Position_1_5	0.5	25	2621.3462053392245	0.7436116355506582
exp1	Position_1	2	5	15.955916216796874	1949.2635390968123	exp1_Position_1	exp1_Position_1_5	0.5	26	2713.2263601428795	0.7184301198496993
exp1	Position_1	2	5	15.955916216796874	1949.2635390968123	exp1_Position_1	exp1_Position_1_5	0.5	27	2915.880394522349	0.6684991410342541
exp1	Position_1	2	5	15.955916216796874	1949.2635390968123	exp1_Position_1	exp1_Position_1_5	0.5	28	3006.6153461566882	0.6483248818604371
exp1	Position_1	2	5	15.955916216796874	1949.2635390968123	exp1_Position_1	exp1_Position_1_5	0.5	29	2942.3249899121	0.6624909028676146
exp1	Position_1	2	5	15.955916216796874	1949.2635390968123	exp1_Position_1	exp1_Position_1_5	0.5	30	3095.442952707786	0.6297203886092181
exp1	Position_1	2	5	15.955916216796874	1949.2635390968123	exp1_Position_1	exp1_Position_1_5	0.5	31	3056.5453537991025	0.6377342108383881
exp1	Position_1	2	5	15.955916216796874	1949.2635390968123	exp1_Position_1	exp1_Position_1_5	0.5	32	3137.4379234225125	0.6212915081266164
exp1	Position_1	3	1	45.595755046875	2012.783445696463	exp1_Position_1	exp1_Position_1_1	0.75	0	2617.594647452885	0.7689439033866652
exp1	Position_1	3	1	45.595755046875	2012.783445696463	exp1_Position_1	exp1_Position_1_1	0.75	1	2286.5617284146965	0.8802663932855871
exp1	Position_1	3	1	45.595755046875	2012.783445696463	exp1_Position_1	exp1_Position_1_1	0.75	2	2205.58521656739	0.9125847555457461
exp1	Position_1	3	1	45.595755046875	2012.783445696463	exp1_Position_1	exp1_Position_1_1	0.75	3	2120.248771237907	0.9493147563629053
exp1	Position_1	3	1	45.595755046875	2012.783445696463	exp1_Position_1	exp1_Position_1_1	0.75	4	2246.540421310423	0.8959480215016083
exp1	Position_1	3	1	45.595755046875	2012.783445696463	exp1_Position_1	exp1_Position_1_1	0.75	5	2088.6878054632507	0.9636593082181792
exp1	Position_1	3	1	45.595755046875	2012.783445696463	exp1_Position_1	exp1_Position_1_1	0.75	6	1974.1791565609308	1.0195546027356412
exp1	Position_1	3	1	45.595755046875	2012.783445696463	exp1_Position_1	exp1_Position_1_1	0.75	7	1928.3943795626144	1.0437613109788202
exp1	Position_1	3	1	45.595755046875	2012.783445696463	exp1_Position_1	exp1_Position_1_1	0.75	8	2043.603758244504	0.9849186455917872
exp1	Position_1	3	1	45.595755046875	2012.783445696463	exp1_Position_1	exp1_Position_1_1	0.75	9	1777.17609775216	1.1325740022287651
exp1	Position_1	3	1	45.595755046875	2012.783445696463	exp1_Position_1	exp1_Position_1_1	0.75	10	2051.3011119484654	0.9812228121811841
exp1	Position_1	3	1	45.595755046875	2012.783445696463	exp1_Position_1	exp1_Position_1_1	0.75	11	1837.720965875728	1.0952606424323579
exp1	Position_1	3	1	45.595755046875	2012.783445696463	exp1_Position_1	exp1_Position_1_1	0.75	12	1819.035370025776	1.1065114394493283
exp1	Position_1	3	1	45.595755046875	2012.783445696463	exp1_Position_1	exp1_Position_1_1	0.75	13	1880.7665005535928	1.0701931606629593
exp1	Position_1	3	1	45.595755046875	2012.783445696463	exp1_Position_1	exp1_Position_1_1	0.75	14	1930.613650483059	1.042561490846625
exp1	Position_1	3	1	45.595755046875	2012.783445696463	exp1_Position_1	exp1_Position_1_1	0.75	15	1843.7486117461085	1.0916799789697313
exp1	Position_1	3	1	45.595755046875	2012.783445696463	exp1_Position_1	exp1_Position_1_1	0.75	16	1939.849773115288	1.037597588015307
exp1	Position_1	3	1	45.595755046875	2012.783445696463	exp1_Position_1	exp1_Position_1_1	0.75	17	1887.4698111607631	1.0663923914410234
exp1	Position_1	3	1	45.595755046875	2012.783445696463	exp1_Position_1	exp1_Position_1_1	0.75	18	2077.567109928309	0.9688175347394282
exp1	Position_1	3	1	45.595755046875	2012.783445696463	exp1_Position_1	exp1_Position_1_1	0.75	19	2114.9391004806066	0.9516980631920184
exp1	Position_1	3	1	45.595755046875	2012.783445696463	exp1_Position_1	exp1_Position_1_1	0.75	20	2260.361507287779	0.8904697054904344
exp1	Position_1	3	1	45.595755046875	2012.783445696463	exp1_Position_1	exp1_Position_1_1	0.75	21	2229.3006700980645	0.9028766162834029
exp1	Position_1	3	1	45.595755046875	2012.783445696463	exp1_Position_1	exp1_Position_1_1	0.75	22	2415.285324188108	0.8333522443660172
exp1	Position_1	3	1	45.595755046875	2012.783445696463	exp1_Position_1	exp1_Position_1_1	0.75	23	2555.250637949157	0.7877048990043193
exp1	Position_1	3	1	45.595755046875	2012.783445696463	exp1_Position_1	exp1_Position_1_1	0.75	24	2454.610651253632	0.8200011047244838
exp1	Position_1	3	1	45.595755046875	2012.783445696463	exp1_Position_1	exp1_Position_1_1	0.75	25	2621.3462053392245	0.7678434239616174
exp1	Position_1	3	1	45.595755046875	2012.783445696463	exp1_Position_1	exp1_Position_1_1	0.75	26	2713.2263601428795	0.7418413278243653
exp1	Position_1	3	1	45.595755046875	2012.783445696463	exp1_Position_1	exp1_Position_1_1	0.75	27	2915.880394522349	0.6902832672689847
exp1	Position_1	3	1	45.595755046875	2012.783445696463	exp1_Position_1	exp1_Position_1_1	0.75	28	3006.6153461566882	0.6694515972152455
exp1	Position_1	3	1	45.595755046875	2012.783445696463	exp1_Position_1	exp1_Position_1_1	0.75	29	2942.3249899121	0.6840792409395243
exp1	Position_1	3	1	45.595755046875	2012.783445696463	exp1_Position_1	exp1_Position_1_1	0.75	30	3095.442952707786	0.6502408464467905
exp1	Position_1	3	1	45.595755046875	2012.783445696463	exp1_Position_1	exp1_Position_1_1	0.75	31	3056.5453537991025	0.6585158120407715
exp1	Position_1	3	1	45.595755046875	2012.783445696463	exp1_Position_1	exp1_Position_1_1	0.75	32	3137.4379234225125	0.641537297254568
exp1	Position_1	3	2	56.876936703125	2456.5015947247584	exp1_Position_1	exp1_Position_1_2	0.75	0	2617.594647452885	0.9384576015675757
exp1	Position_1	3	2	56.876936703125	2456.5015947247584	exp1_Position_1	exp1_Position_1_2	0.75	1	2286.5617284146965	1.0743211364898875
exp1	Position_1	3	2	56.876936703125	2456.5015947247584	exp1_Position_1	exp1_Position_1_2	0.75	2	2205.58521656739	1.1137640823272636
exp1	Position_1	3	2	56.876936703125	2456.5015947247584	exp1_Position_1	exp1_Position_1_2	0.75	3	2120.248771237907	1.15859121252575
exp1	Position_1	3	2	56.876936703125	2456.5015947247584	exp1_Position_1	exp1_Position_1_2	0.75	4	2246.540421310423	1.0934597799454966
exp1	Position_1	3	2	56.876936703125	2456.5015947247584	exp1_Position_1	exp1_Position_1_2	0.75	5	2088.6878054632507	1.17609802111136
exp1	Position_1	3	2	56.876936703125	2456.5015947247584	exp1_Position_1	exp1_Position_1_2	0.75	6	1974.1791565609308	1.244315434372251
exp1	Position_1	3	2	56.876936703125	2456.5015947247584	exp1_Position_1	exp1_Position_1_2	0.75	7	1928.3943795626144	1.2738585119097505
exp1	Position_1	3	2	56.876936703125	2456.5015947247584	exp1_Position_1	exp1_Position_1_2	0.75	8	2043.603758244504	1.2020439798148257
exp1	Position_1	3	2	56.876936703125	2456.5015947247584	exp1_Position_1	exp1_Position_1_2	0.75	9	1777.17609775216	1.3822499626412008
exp1	Position_1	3	2	56.876936703125	2456.5015947247584	exp1_Position_1	exp1_Position_1_2	0.75	10	2051.3011119484654	1.1975333998583007
exp1	Position_1	3	2	56.876936703125	2456.5015947247584	exp1_Position_1	exp1_Position_1_2	0.75	11	1837.720965875728	1.3367108719653547
exp1	Position_1	3	2	56.876936703125	2456.5015947247584	exp1_Position_1	exp1_Position_1_2	0.75	12	1819.035370025776	1.3504419073994969
exp1	Position_1	3	2	56.876936703125	2456.5015947247584	exp1_Position_1	exp1_Position_1_2	0.75	13	1880.7665005535928	1.3061172633613483
exp1	Position_1	3	2	56.876936703125	2456.5015947247584	exp1_Position_1	exp1_Position_1_2	0.75	14	1930.613650483059	1.272394191406508
exp1	Position_1	3	2	56.876936703125	2456.5015947247584	exp1_Position_1	exp1_Position_1_2	0.75	15	1843.7486117461085	1.3323408511740364
exp1	Position_1	3	2	56.876936703125	2456.5015947247584	exp1_Position_1	exp1_Position_1_2	0.75	16	1939.849773115288	1.2663359961012637
exp1	Position_1	3	2	56.876936703125	2456.5015947247584	exp1_Position_1	exp1_Position_1_2	0.75	17	1887.4698111607631	1.301478614491879
exp1	Position_1	3	2	56.876936703125	2456.5015947247584	exp1_Position_1	exp1_Position_1_2	0.75	18	2077.567109928309	1.1823933787676901
exp1	Position_1	3	2	56.876936703125	2456.5015947247584	exp1_Position_1	exp1_Position_1_2	0.75	19	2114.9391004806066	1.161499919390839
exp1	Position_1	3	2	56.876936703125	2456.5015947247584	exp1_Position_1	exp1_Position_1_2	0.75	20	2260.361507287779	1.086773769065077
exp1	Position_1	3	2	56.876936703125	2456.5015947247584	exp1_Position_1	exp1_Position_1_2	0.75	21	2229.3006700980645	1.1019157835792064
exp1	Position_1	3	2	56.876936703125	2456.5015947247584	exp1_Position_1	exp1_Position_1_2	0.75	22	2415.285324188108	1.0170647625453961
exp1	Position_1	3	2	56.876936703125	2456.5015947247584	exp1_Position_1	exp1_Position_1_2	0.75	23	2555.250637949157	0.9613544590272936
exp1	Position_1	3	2	56.876936703125	2456.5015947247584	exp1_Position_1	exp1_Position_1_2	0.75	24	2454.610651253632	1.0007703639150105
exp1	Position_1	3	2	56.876936703125	2456.5015947247584	exp1_Position_1	exp1_Position_1_2	0.75	25	2621.3462053392245	0.9371145214322677
exp1	Position_1	3	2	56.876936703125	2456.5015947247584	exp1_Position_1	exp1_Position_1_2	0.75	26	2713.2263601428795	0.9053802627051722
exp1	Position_1	3	2	56.876936703125	2456.5015947247584	exp1_Position_1	exp1_Position_1_2	0.75	27	2915.880394522349	0.8424562267161025
exp1	Position_1	3	2	56.876936703125	2456.5015947247584	exp1_Position_1	exp1_Position_1_2	0.75	28	3006.6153461566882	0.817032214601335
exp1	Position_1	3	2	56.876936703125	2456.5015947247584	exp1_Position_1	exp1_Position_1_2	0.75	29	2942.3249899121	0.8348845226638764
exp1	Position_1	3	2	56.876936703125	2456.5015947247584	exp1_Position_1	exp1_Position_1_2	0.75	30	3095.442952707786	0.7935864534592363
exp1	Position_1	3	2	56.876936703125	2456.5015947247584	exp1_Position_1	exp1_Position_1_2	0.75	31	3056.5453537991025	0.8036856353763815
exp1	Position_1	3	2	56.876936703125	2456.5015947247584	exp1_Position_1	exp1_Position_1_2	0.75	32	3137.4379234225125	0.7829642066814356
exp1	Position_1	3	4	41.893466763671874	2120.248771237907	exp1_Position_1	exp1_Position_1_4	0.75	0	2617.594647452885	0.8099988947108626
exp1	Position_1	3	4	41.893466763671874	2120.248771237907	exp1_Position_1	exp1_Position_1_4	0.75	1	2286.5617284146965	0.9272650481681523
exp1	Position_1	3	4	41.893466763671874	2120.248771237907	exp1_Position_1	exp1_Position_1_4	0.75	2	2205.58521656739	0.9613089330267209
exp1	Position_1	3	4	41.893466763671874	2120.248771237907	exp1_Position_1	exp1_Position_1_4	0.75	3	2120.248771237907	1.0
exp1	Position_1	3	4	41.893466763671874	2120.248771237907	exp1_Position_1	exp1_Position_1_4	0.75	4	2246.540421310423	0.9437839404648464
exp1	Position_1	3	4	41.893466763671874	2120.248771237907	exp1_Position_1	exp1_Position_1_4	0.75	5	2088.6878054632507	1.0151104275574858
exp1	Position_1	3	4	41.893466763671874	2120.248771237907	exp1_Position_1	exp1_Position_1_4	0.75	6	1974.1791565609308	1.073990050088176
exp1	Position_1	3	4	41.893466763671874	2120.248771237907	exp1_Position_1	exp1_Position_1_4	0.75	7	1928.3943795626144	1.0994891883675826
exp1	Position_1	3	4	41.893466763671874	2120.248771237907	exp1_Position_1	exp1_Position_1_4	0.75	8	2043.603758244504	1.0375048307110388
exp1	Position_1	3	4	41.893466763671874	2120.248771237907	exp1_Position_1	exp1_Position_1_4	0.75	9	1777.17609775216	1.193043713518136
exp1	Position_1	3	4	41.893466763671874	2120.248771237907	exp1_Position_1	exp1_Position_1_4	0.75	10	2051.3011119484654	1.0336116715814336
exp1	Position_1	3	4	41.893466763671874	2120.248771237907	exp1_Position_1	exp1_Position_1_4	0.75	11	1837.720965875728	1.1537381412131553
exp1	Position_1	3	4	41.893466763671874	2120.248771237907	exp1_Position_1	exp1_Position_1_4	0.75	12	1819.035370025776	1.165589634031065
exp1	Position_1	3	4	41.893466763671874	2120.248771237907	exp1_Position_1	exp1_Position_1_4	0.75	13	1880.7665005535928	1.1273322715041043
exp1	Position_1	3	4	41.893466763671874	2120.248771237907	exp1_Position_1	exp1_Position_1_4	0.75	14	1930.613650483059	1.098225308159092
exp1	Position_1	3	4	41.893466763671874	2120.248771237907	exp1_Position_1	exp1_Position_1_4	0.75	15	1843.7486117461085	1.1499663011162575
exp1	Position_1	3	4	41.893466763671874	2120.248771237907	exp1_Position_1	exp1_Position_1_4	0.75	16	1939.849773115288	1.092996375607431
exp1	Position_1	3	4	41.893466763671874	2120.248771237907	exp1_Position_1	exp1_Position_1_4	0.75	17	1887.4698111607631	1.1233285738933163
exp1	Position_1	3	4	41.893466763671874	2120.248771237907	exp1_Position_1	exp1_Position_1_4	0.75	18	2077.567109928309	1.0205440590128858
exp1	Position_1	3	4	41.893466763671874	2120.248771237907	exp1_Position_1	exp1_Position_1_4	0.75	19	2114.9391004806066	1.0025105549167321
exp1	Position_1	3	4	41.893466763671874	2120.248771237907	exp1_Position_1	exp1_Position_1_4	0.75	20	2260.361507287779	0.9380131294936117
exp1	Position_1	3	4	41.893466763671874	2120.248771237907	exp1_Position_1	exp1_Position_1_4	0.75	21	2229.3006700980645	0.9510824626202797
exp1	Position_1	3	4	41.893466763671874	2120.248771237907	exp1_Position_1	exp1_Position_1_4	0.75	22	2415.285324188108	0.8778460871701042
exp1	Position_1	3	4	41.893466763671874	2120.248771237907	exp1_Position_1	exp1_Position_1_4	0.75	23	2555.250637949157	0.8297615661450799
exp1	Position_1	3	4	41.893466763671874	2120.248771237907	exp1_Position_1	exp1_Position_1_4	0.75	24	2454.610651253632	0.8637821114949705
exp1	Position_1	3	4	41.893466763671874	2120.248771237907	exp1_Position_1	exp1_Position_1_4	0.75	25	2621.3462053392245	0.8088396591489253
exp1	Position_1	3	4	41.893466763671874	2120.248771237907	exp1_Position_1	exp1_Position_1_4	0.75	26	2713.2263601428795	0.7814492747027026
exp1	Position_1	3	4	41.893466763671874	2120.248771237907	exp1_Position_1	exp1_Position_1_4	0.75	27	2915.880394522349	0.7271384571263341
exp1	Position_1	3	4	41.893466763671874	2120.248771237907	exp1_Position_1	exp1_Position_1_4	0.75	28	3006.6153461566882	0.705194555049481
exp1	Position_1	3	4	41.893466763671874	2120.248771237907	exp1_Position_1	exp1_Position_1_4	0.75	29	2942.3249899121	0.7206031891471132
exp1	Position_1	3	4	41.893466763671874	2120.248771237907	exp1_Position_1	exp1_Position_1_4	0.75	30	3095.442952707786	0.6849581154074208
exp1	Position_1	3	4	41.893466763671874	2120.248771237907	exp1_Position_1	exp1_Position_1_4	0.75	31	3056.5453537991025	0.6936748929972739
exp1	Position_1	3	4	41.893466763671874	2120.248771237907	exp1_Position_1	exp1_Position_1_4	0.75	32	3137.4379234225125	0.6757898715411101
exp1	Position_1	3	5	31.90010299609375	1735.4250580951762	exp1_Position_1	exp1_Position_1_5	0.75	0	2617.594647452885	0.662984644999895
exp1	Position_1	3	5	31.90010299609375	1735.4250580951762	exp1_Position_1	exp1_Position_1_5	0.75	1	2286.5617284146965	0.7589670711834967
exp1	Position_1	3	5	31.90010299609375	1735.4250580951762	exp1_Position_1	exp1_Position_1_5	0.75	2	2205.58521656739	0.7868320140429956
exp1	Position_1	3	5	31.90010299609375	1735.4250580951762	exp1_Position_1	exp1_Position_1_5	0.75	3	2120.248771237907	0.8185006786170419
exp1	Position_1	3	5	31.90010299609375	1735.4250580951762	exp1_Position_1	exp1_Position_1_5	0.75	4	2246.540421310423	0.7724877957383426
exp1	Position_1	3	5	31.90010299609375	1735.4250580951762	exp1_Position_1	exp1_Position_1_5	0.75	5	2088.6878054632507	0.8308685738270376
exp1	Position_1	3	5	31.90010299609375	1735.4250580951762	exp1_Position_1	exp1_Position_1_5	0.75	6	1974.1791565609308	0.8790615848251229
exp1	Position_1	3	5	31.90010299609375	1735.4250580951762	exp1_Position_1	exp1_Position_1_5	0.75	7	1928.3943795626144	0.8999326468109671
exp1	Position_1	3	5	31.90010299609375	1735.4250580951762	exp1_Position_1	exp1_Position_1_5	0.75	8	2043.603758244504	0.8491984080054445
exp1	Position_1	3	5	31.90010299609375	1735.4250580951762	exp1_Position_1	exp1_Position_1_5	0.75	9	1777.17609775216	0.9765070891343901
exp1	Position_1	3	5	31.90010299609375	1735.4250580951762	exp1_Position_1	exp1_Position_1_5	0.75	10	2051.3011119484654	0.8460118546158986
exp1	Position_1	3	5	31.90010299609375	1735.4250580951762	exp1_Position_1	exp1_Position_1_5	0.75	11	1837.720965875728	0.9443354515293322
exp1	Position_1	3	5	31.90010299609375	1735.4250580951762	exp1_Position_1	exp1_Position_1_5	0.75	12	1819.035370025776	0.9540359064434162
exp1	Position_1	3	5	31.90010299609375	1735.4250580951762	exp1_Position_1	exp1_Position_1_5	0.75	13	1880.7665005535928	0.9227222292530007
exp1	Position_1	3	5	31.90010299609375	1735.4250580951762	exp1_Position_1	exp1_Position_1_5	0.75	14	1930.613650483059	0.8988981600026268
exp1	Position_1	3	5	31.90010299609375	1735.4250580951762	exp1_Position_1	exp1_Position_1_5	0.75	15	1843.7486117461085	0.9412481978503863
exp1	Position_1	3	5	31.90010299609375	1735.4250580951762	exp1_Position_1	exp1_Position_1_5	0.75	16	1939.849773115288	0.8946182751606495
exp1	Position_1	3	5	31.90010299609375	1735.4250580951762	exp1_Position_1	exp1_Position_1_5	0.75	17	1887.4698111607631	0.9194452000415932
exp1	Position_1	3	5	31.90010299609375	1735.4250580951762	exp1_Position_1	exp1_Position_1_5	0.75	18	2077.567109928309	0.8353160048606376
exp1	Position_1	3	5	31.90010299609375	1735.4250580951762	exp1_Position_1	exp1_Position_1_5	0.75	19	2114.9391004806066	0.8205555695200925
exp1	Position_1	3	5	31.90010299609375	1735.4250580951762	exp1_Position_1	exp1_Position_1_5	0.75	20	2260.361507287779	0.7677643830422164
exp1	Position_1	3	5	31.90010299609375	1735.4250580951762	exp1_Position_1	exp1_Position_1_5	0.75	21	2229.3006700980645	0.7784616410754663
exp1	Position_1	3	5	31.90010299609375	1735.4250580951762	exp1_Position_1	exp1_Position_1_5	0.75	22	2415.285324188108	0.7185176180700451
exp1	Position_1	3	5	31.90010299609375	1735.4250580951762	exp1_Position_1	exp1_Position_1_5	0.75	23	2555.250637949157	0.6791604049800875
exp1	Position_1	3	5	31.90010299609375	1735.4250580951762	exp1_Position_1	exp1_Position_1_5	0.75	24	2454.610651253632	0.7070062444358948
exp1	Position_1	3	5	31.90010299609375	1735.4250580951762	exp1_Position_1	exp1_Position_1_5	0.75	25	2621.3462053392245	0.6620358099057722
exp1	Position_1	3	5	31.90010299609375	1735.4250580951762	exp1_Position_1	exp1_Position_1_5	0.75	26	2713.2263601428795	0.6396167616489573
exp1	Position_1	3	5	31.90010299609375	1735.4250580951762	exp1_Position_1	exp1_Position_1_5	0.75	27	2915.880394522349	0.5951633206064533
exp1	Position_1	3	5	31.90010299609375	1735.4250580951762	exp1_Position_1	exp1_Position_1_5	0.75	28	3006.6153461566882	0.5772022218650431
exp1	Position_1	3	5	31.90010299609375	1735.4250580951762	exp1_Position_1	exp1_Position_1_5	0.75	29	2942.3249899121	0.5898141993305167
exp1	Position_1	3	5	31.90010299609375	1735.4250580951762	exp1_Position_1	exp1_Position_1_5	0.75	30	3095.442952707786	0.5606386822852241
exp1	Position_1	3	5	31.90010299609375	1735.4250580951762	exp1_Position_1	exp1_Position_1_5	0.75	31	3056.5453537991025	0.5677733706578726
exp1	Position_1	3	5	31.90010299609375	1735.4250580951762	exp1_Position_1	exp1_Position_1_5	0.75	32	3137.4379234225125	0.5531344684589222
exp1	Position_1	3	6	1.87201510546875	3293.624216867845	exp1_Position_1	exp1_Position_1_6	0.75	0	2617.594647452885	1.2582636582301951
exp1	Position_1	3	6	1.87201510546875	3293.624216867845	exp1_Position_1	exp1_Position_1_6	0.75	1	2286.5617284146965	1.4404265478331775
exp1	Position_1	3	6	1.87201510546875	3293.624216867845	exp1_Position_1	exp1_Position_1_6	0.75	2	2205.58521656739	1.4933107966663826
exp1	Position_1	3	6	1.87201510546875	3293.624216867845	exp1_Position_1	exp1_Position_1_6	0.75	3	2120.248771237907	1.5534140434590904
exp1	Position_1	3	6	1.87201510546875	3293.624216867845	exp1_Position_1	exp1_Position_1_6	0.75	4	2246.540421310423	1.4660872271092504
exp1	Position_1	3	6	1.87201510546875	3293.624216867845	exp1_Position_1	exp1_Position_1_6	0.75	5	2088.6878054632507	1.5768867938295599
exp1	Position_1	3	6	1.87201510546875	3293.624216867845	exp1_Position_1	exp1_Position_1_6	0.75	6	1974.1791565609308	1.6683512263423044
exp1	Position_1	3	6	1.87201510546875	3293.624216867845	exp1_Position_1	exp1_Position_1_6	0.75	7	1928.3943795626144	1.70796194584164
exp1	Position_1	3	6	1.87201510546875	3293.624216867845	exp1_Position_1	exp1_Position_1_6	0.75	8	2043.603758244504	1.611674574183174
exp1	Position_1	3	6	1.87201510546875	3293.624216867845	exp1_Position_1	exp1_Position_1_6	0.75	9	1777.17609775216	1.8532908590396564
exp1	Position_1	3	6	1.87201510546875	3293.624216867845	exp1_Position_1	exp1_Position_1_6	0.75	10	2051.3011119484654	1.6056268861178242
exp1	Position_1	3	6	1.87201510546875	3293.624216867845	exp1_Position_1	exp1_Position_1_6	0.75	11	1837.720965875728	1.7922330310349026
exp1	Position_1	3	6	1.87201510546875	3293.624216867845	exp1_Position_1	exp1_Position_1_6	0.75	12	1819.035370025776	1.8106433064141978
exp1	Position_1	3	6	1.87201510546875	3293.624216867845	exp1_Position_1	exp1_Position_1_6	0.75	13	1880.7665005535928	1.7512137821991118
exp1	Position_1	3	6	1.87201510546875	3293.624216867845	exp1_Position_1	exp1_Position_1_6	0.75	14	1930.613650483059	1.7059986165765206
exp1	Position_1	3	6	1.87201510546875	3293.624216867845	exp1_Position_1	exp1_Position_1_6	0.75	15	1843.7486117461085	1.7863738016586992
exp1	Position_1	3	6	1.87201510546875	3293.624216867845	exp1_Position_1	exp1_Position_1_6	0.75	16	1939.849773115288	1.69787591931847
exp1	Position_1	3	6	1.87201510546875	3293.624216867845	exp1_Position_1	exp1_Position_1_6	0.75	17	1887.4698111607631	1.74499438210475
exp1	Position_1	3	6	1.87201510546875	3293.624216867845	exp1_Position_1	exp1_Position_1_6	0.75	18	2077.567109928309	1.5853274732393596
exp1	Position_1	3	6	1.87201510546875	3293.624216867845	exp1_Position_1	exp1_Position_1_6	0.75	19	2114.9391004806066	1.557313974723617
exp1	Position_1	3	6	1.87201510546875	3293.624216867845	exp1_Position_1	exp1_Position_1_6	0.75	20	2260.361507287779	1.4571227683043868
exp1	Position_1	3	6	1.87201510546875	3293.624216867845	exp1_Position_1	exp1_Position_1_6	0.75	21	2229.3006700980645	1.4774248539219978
exp1	Position_1	3	6	1.87201510546875	3293.624216867845	exp1_Position_1	exp1_Position_1_6	0.75	22	2415.285324188108	1.3636584398056526
exp1	Position_1	3	6	1.87201510546875	3293.624216867845	exp1_Position_1	exp1_Position_1_6	0.75	23	2555.250637949157	1.288963269572376
exp1	Position_1	3	6	1.87201510546875	3293.624216867845	exp1_Position_1	exp1_Position_1_6	0.75	24	2454.610651253632	1.341811262485033
exp1	Position_1	3	6	1.87201510546875	3293.624216867845	exp1_Position_1	exp1_Position_1_6	0.75	25	2621.3462053392245	1.2564628854286044
exp1	Position_1	3	6	1.87201510546875	3293.624216867845	exp1_Position_1	exp1_Position_1_6	0.75	26	2713.2263601428795	1.2139142775740988
exp1	Position_1	3	6	1.87201510546875	3293.624216867845	exp1_Position_1	exp1_Position_1_6	0.75	27	2915.880394522349	1.129547090839223
exp1	Position_1	3	6	1.87201510546875	3293.624216867845	exp1_Position_1	exp1_Position_1_6	0.75	28	3006.6153461566882	1.0954591251847483
exp1	Position_1	3	6	1.87201510546875	3293.624216867845	exp1_Position_1	exp1_Position_1_6	0.75	29	2942.3249899121	1.1193951137825329
exp1	Position_1	3	6	1.87201510546875	3293.624216867845	exp1_Position_1	exp1_Position_1_6	0.75	30	3095.442952707786	1.0640235556551598
exp1	Position_1	3	6	1.87201510546875	3293.624216867845	exp1_Position_1	exp1_Position_1_6	0.75	31	3056.5453537991025	1.077564320376947
exp1	Position_1	3	6	1.87201510546875	3293.624216867845	exp1_Position_1	exp1_Position_1_6	0.75	32	3137.4379234225125	1.0497814768793752
exp1	Position_1	4	1	47.8749157734375	2014.0739151152284	exp1_Position_1	exp1_Position_1_1	1.0	0	2617.594647452885	0.7694369015749144
exp1	Position_1	4	1	47.8749157734375	2014.0739151152284	exp1_Position_1	exp1_Position_1_1	1.0	1	2286.5617284146965	0.8808307644122131
exp1	Position_1	4	1	47.8749157734375	2014.0739151152284	exp1_Position_1	exp1_Position_1_1	1.0	2	2205.58521656739	0.9131698471618269
exp1	Position_1	4	1	47.8749157734375	2014.0739151152284	exp1_Position_1	exp1_Position_1_1	1.0	3	2120.248771237907	0.9499233969320079
exp1	Position_1	4	1	47.8749157734375	2014.0739151152284	exp1_Position_1	exp1_Position_1_1	1.0	4	2246.540421310423	0.8965224466962427
exp1	Position_1	4	1	47.8749157734375	2014.0739151152284	exp1_Position_1	exp1_Position_1_1	1.0	5	2088.6878054632507	0.9642771456065098
exp1	Position_1	4	1	47.8749157734375	2014.0739151152284	exp1_Position_1	exp1_Position_1_1	1.0	6	1974.1791565609308	1.0202082766509375
exp1	Position_1	4	1	47.8749157734375	2014.0739151152284	exp1_Position_1	exp1_Position_1_1	1.0	7	1928.3943795626144	1.0444305047041504
exp1	Position_1	4	1	47.8749157734375	2014.0739151152284	exp1_Position_1	exp1_Position_1_1	1.0	8	2043.603758244504	0.9855501131223979
exp1	Position_1	4	1	47.8749157734375	2014.0739151152284	exp1_Position_1	exp1_Position_1_1	1.0	9	1777.17609775216	1.1333001370335252
exp1	Position_1	4	1	47.8749157734375	2014.0739151152284	exp1_Position_1	exp1_Position_1_1	1.0	10	2051.3011119484654	0.9818519101772064
exp1	Position_1	4	1	47.8749157734375	2014.0739151152284	exp1_Position_1	exp1_Position_1_1	1.0	11	1837.720965875728	1.0959628542712212
exp1	Position_1	4	1	47.8749157734375	2014.0739151152284	exp1_Position_1	exp1_Position_1_1	1.0	12	1819.035370025776	1.107220864587525
exp1	Position_1	4	1	47.8749157734375	2014.0739151152284	exp1_Position_1	exp1_Position_1_1	1.0	13	1880.7665005535928	1.0708793008182553
exp1	Position_1	4	1	47.8749157734375	2014.0739151152284	exp1_Position_1	exp1_Position_1_1	1.0	14	1930.613650483059	1.0432299153231859
exp1	Position_1	4	1	47.8749157734375	2014.0739151152284	exp1_Position_1	exp1_Position_1_1	1.0	15	1843.7486117461085	1.0923798951136916
exp1	Position_1	4	1	47.8749157734375	2014.0739151152284	exp1_Position_1	exp1_Position_1_1	1.0	16	1939.849773115288	1.0382628299513836
exp1	Position_1	4	1	47.8749157734375	2014.0739151152284	exp1_Position_1	exp1_Position_1_1	1.0	17	1887.4698111607631	1.067076094783527
exp1	Position_1	4	1	47.8749157734375	2014.0739151152284	exp1_Position_1	exp1_Position_1_1	1.0	18	2077.567109928309	0.9694386792563001
exp1	Position_1	4	1	47.8749157734375	2014.0739151152284	exp1_Position_1	exp1_Position_1_1	1.0	19	2114.9391004806066	0.9523082317866943
exp1	Position_1	4	1	47.8749157734375	2014.0739151152284	exp1_Position_1	exp1_Position_1_1	1.0	20	2260.361507287779	0.891040618335395
exp1	Position_1	4	1	47.8749157734375	2014.0739151152284	exp1_Position_1	exp1_Position_1_1	1.0	21	2229.3006700980645	0.9034554836547155
exp1	Position_1	4	1	47.8749157734375	2014.0739151152284	exp1_Position_1	exp1_Position_1_1	1.0	22	2415.285324188108	0.8338865371080968
exp1	Position_1	4	1	47.8749157734375	2014.0739151152284	exp1_Position_1	exp1_Position_1_1	1.0	23	2555.250637949157	0.7882099255561573
exp1	Position_1	4	1	47.8749157734375	2014.0739151152284	exp1_Position_1	exp1_Position_1_1	1.0	24	2454.610651253632	0.8205268375604048
exp1	Position_1	4	1	47.8749157734375	2014.0739151152284	exp1_Position_1	exp1_Position_1_1	1.0	25	2621.3462053392245	0.7683357165920746
exp1	Position_1	4	1	47.8749157734375	2014.0739151152284	exp1_Position_1	exp1_Position_1_1	1.0	26	2713.2263601428795	0.7423169495556451
exp1	Position_1	4	1	47.8749157734375	2014.0739151152284	exp1_Position_1	exp1_Position_1_1	1.0	27	2915.880394522349	0.6907258332333465
exp1	Position_1	4	1	47.8749157734375	2014.0739151152284	exp1_Position_1	exp1_Position_1_1	1.0	28	3006.6153461566882	0.6698808072305589
exp1	Position_1	4	1	47.8749157734375	2014.0739151152284	exp1_Position_1	exp1_Position_1_1	1.0	29	2942.3249899121	0.684517829274664
exp1	Position_1	4	1	47.8749157734375	2014.0739151152284	exp1_Position_1	exp1_Position_1_1	1.0	30	3095.442952707786	0.6506577397439635
exp1	Position_1	4	1	47.8749157734375	2014.0739151152284	exp1_Position_1	exp1_Position_1_1	1.0	31	3056.5453537991025	0.6589380107224175
exp1	Position_1	4	1	47.8749157734375	2014.0739151152284	exp1_Position_1	exp1_Position_1_1	1.0	32	3137.4379234225125	0.6419486103865766
exp1	Position_1	4	2	54.931981757812494	2262.213252941372	exp1_Position_1	exp1_Position_1_2	1.0	0	2617.594647452885	0.8642336028394138
exp1	Position_1	4	2	54.931981757812494	2262.213252941372	exp1_Position_1	exp1_Position_1_2	1.0	1	2286.5617284146965	0.9893514899813329
exp1	Position_1	4	2	54.931981757812494	2262.213252941372	exp1_Position_1	exp1_Position_1_2	1.0	2	2205.58521656739	1.025674834936604
exp1	Position_1	4	2	54.931981757812494	2262.213252941372	exp1_Position_1	exp1_Position_1_2	1.0	3	2120.248771237907	1.0669565211541563
exp1	Position_1	4	2	54.931981757812494	2262.213252941372	exp1_Position_1	exp1_Position_1_2	1.0	4	2246.540421310423	1.0069764298395338
exp1	Position_1	4	2	54.931981757812494	2262.213252941372	exp1_Position_1	exp1_Position_1_2	1.0	5	2088.6878054632507	1.0830786903740433
exp1	Position_1	4	2	54.931981757812494	2262.213252941372	exp1_Position_1	exp1_Position_1_2	1.0	6	1974.1791565609308	1.1459006875962583
exp1	Position_1	4	2	54.931981757812494	2262.213252941372	exp1_Position_1	exp1_Position_1_2	1.0	7	1928.3943795626144	1.1731071594672828
exp1	Position_1	4	2	54.931981757812494	2262.213252941372	exp1_Position_1	exp1_Position_1_2	1.0	8	2043.603758244504	1.106972544856082
exp1	Position_1	4	2	54.931981757812494	2262.213252941372	exp1_Position_1	exp1_Position_1_2	1.0	9	1777.17609775216	1.2729257701601464
exp1	Position_1	4	2	54.931981757812494	2262.213252941372	exp1_Position_1	exp1_Position_1_2	1.0	10	2051.3011119484654	1.102818713334859
exp1	Position_1	4	2	54.931981757812494	2262.213252941372	exp1_Position_1	exp1_Position_1_2	1.0	11	1837.720965875728	1.230988433471651
exp1	Position_1	4	2	54.931981757812494	2262.213252941372	exp1_Position_1	exp1_Position_1_2	1.0	12	1819.035370025776	1.2436334610191313
exp1	Position_1	4	2	54.931981757812494	2262.213252941372	exp1_Position_1	exp1_Position_1_2	1.0	13	1880.7665005535928	1.2028145185888321
exp1	Position_1	4	2	54.931981757812494	2262.213252941372	exp1_Position_1	exp1_Position_1_2	1.0	14	1930.613650483059	1.171758654236876
exp1	Position_1	4	2	54.931981757812494	2262.213252941372	exp1_Position_1	exp1_Position_1_2	1.0	15	1843.7486117461085	1.226964044083515
exp1	Position_1	4	2	54.931981757812494	2262.213252941372	exp1_Position_1	exp1_Position_1_2	1.0	16	1939.849773115288	1.1661796105522062
exp1	Position_1	4	2	54.931981757812494	2262.213252941372	exp1_Position_1	exp1_Position_1_2	1.0	17	1887.4698111607631	1.1985427473142725
exp1	Position_1	4	2	54.931981757812494	2262.213252941372	exp1_Position_1	exp1_Position_1_2	1.0	18	2077.567109928309	1.0888761388889308
exp1	Position_1	4	2	54.931981757812494	2262.213252941372	exp1_Position_1	exp1_Position_1_2	1.0	19	2114.9391004806066	1.0696351740942793
exp1	Position_1	4	2	54.931981757812494	2262.213252941372	exp1_Position_1	exp1_Position_1_2	1.0	20	2260.361507287779	1.0008192254414272
exp1	Position_1	4	2	54.931981757812494	2262.213252941372	exp1_Position_1	exp1_Position_1_2	1.0	21	2229.3006700980645	1.0147636356480616
exp1	Position_1	4	2	54.931981757812494	2262.213252941372	exp1_Position_1	exp1_Position_1_2	1.0	22	2415.285324188108	0.9366236072758026
exp1	Position_1	4	2	54.931981757812494	2262.213252941372	exp1_Position_1	exp1_Position_1_2	1.0	23	2555.250637949157	0.8853195140015789
exp1	Position_1	4	2	54.931981757812494	2262.213252941372	exp1_Position_1	exp1_Position_1_2	1.0	24	2454.610651253632	0.9216179567158653
exp1	Position_1	4	2	54.931981757812494	2262.213252941372	exp1_Position_1	exp1_Position_1_2	1.0	25	2621.3462053392245	0.8629967488970509
exp1	Position_1	4	2	54.931981757812494	2262.213252941372	exp1_Position_1	exp1_Position_1_2	1.0	26	2713.2263601428795	0.8337723995952343
exp1	Position_1	4	2	54.931981757812494	2262.213252941372	exp1_Position_1	exp1_Position_1_2	1.0	27	2915.880394522349	0.775825118612914
exp1	Position_1	4	2	54.931981757812494	2262.213252941372	exp1_Position_1	exp1_Position_1_2	1.0	28	3006.6153461566882	0.7524119291924475
exp1	Position_1	4	2	54.931981757812494	2262.213252941372	exp1_Position_1	exp1_Position_1_2	1.0	29	2942.3249899121	0.7688522718249945
exp1	Position_1	4	2	54.931981757812494	2262.213252941372	exp1_Position_1	exp1_Position_1_2	1.0	30	3095.442952707786	0.7308205279514088
exp1	Position_1	4	2	54.931981757812494	2262.213252941372	exp1_Position_1	exp1_Position_1_2	1.0	31	3056.5453537991025	0.740120950644353
exp1	Position_1	4	2	54.931981757812494	2262.213252941372	exp1_Position_1	exp1_Position_1_2	1.0	32	3137.4379234225125	0.7210384103707171
exp1	Position_1	4	4	43.723609960937495	2246.540421310423	exp1_Position_1	exp1_Position_1_4	1.0	0	2617.594647452885	0.8582461090744032
exp1	Position_1	4	4	43.723609960937495	2246.540421310423	exp1_Position_1	exp1_Position_1_4	1.0	1	2286.5617284146965	0.98249716742525
exp1	Position_1	4	4	43.723609960937495	2246.540421310423	exp1_Position_1	exp1_Position_1_4	1.0	2	2205.58521656739	1.0185688607428973
exp1	Position_1	4	4	43.723609960937495	2246.540421310423	exp1_Position_1	exp1_Position_1_4	1.0	3	2120.248771237907	1.059564543456276
exp1	Position_1	4	4	43.723609960937495	2246.540421310423	exp1_Position_1	exp1_Position_1_4	1.0	4	2246.540421310423	1.0
exp1	Position_1	4	4	43.723609960937495	2246.540421310423	exp1_Position_1	exp1_Position_1_4	1.0	5	2088.6878054632507	1.0755750167326525
exp1	Position_1	4	4	43.723609960937495	2246.540421310423	exp1_Position_1	exp1_Position_1_4	1.0	6	1974.1791565609308	1.137961777098261
exp1	Position_1	4	4	43.723609960937495	2246.540421310423	exp1_Position_1	exp1_Position_1_4	1.0	7	1928.3943795626144	1.164979759907809
exp1	Position_1	4	4	43.723609960937495	2246.540421310423	exp1_Position_1	exp1_Position_1_4	1.0	8	2043.603758244504	1.0993033322860228
exp1	Position_1	4	4	43.723609960937495	2246.540421310423	exp1_Position_1	exp1_Position_1_4	1.0	9	1777.17609775216	1.2641068176372239
exp1	Position_1	4	4	43.723609960937495	2246.540421310423	exp1_Position_1	exp1_Position_1_4	1.0	10	2051.3011119484654	1.09517827891026
exp1	Position_1	4	4	43.723609960937495	2246.540421310423	exp1_Position_1	exp1_Position_1_4	1.0	11	1837.720965875728	1.2224600268626094
exp1	Position_1	4	4	43.723609960937495	2246.540421310423	exp1_Position_1	exp1_Position_1_4	1.0	12	1819.035370025776	1.2350174484394931
exp1	Position_1	4	4	43.723609960937495	2246.540421310423	exp1_Position_1	exp1_Position_1_4	1.0	13	1880.7665005535928	1.1944813035797728
exp1	Position_1	4	4	43.723609960937495	2246.540421310423	exp1_Position_1	exp1_Position_1_4	1.0	14	1930.613650483059	1.1636405972517163
exp1	Position_1	4	4	43.723609960937495	2246.540421310423	exp1_Position_1	exp1_Position_1_4	1.0	15	1843.7486117461085	1.2184635188323496
exp1	Position_1	4	4	43.723609960937495	2246.540421310423	exp1_Position_1	exp1_Position_1_4	1.0	16	1939.849773115288	1.158100205719852
exp1	Position_1	4	4	43.723609960937495	2246.540421310423	exp1_Position_1	exp1_Position_1_4	1.0	17	1887.4698111607631	1.1902391275486612
exp1	Position_1	4	4	43.723609960937495	2246.540421310423	exp1_Position_1	exp1_Position_1_4	1.0	18	2077.567109928309	1.0813322999650032
exp1	Position_1	4	4	43.723609960937495	2246.540421310423	exp1_Position_1	exp1_Position_1_4	1.0	19	2114.9391004806066	1.062224638430445
exp1	Position_1	4	4	43.723609960937495	2246.540421310423	exp1_Position_1	exp1_Position_1_4	1.0	20	2260.361507287779	0.9938854533078914
exp1	Position_1	4	4	43.723609960937495	2246.540421310423	exp1_Position_1	exp1_Position_1_4	1.0	21	2229.3006700980645	1.0077332552955274
exp1	Position_1	4	4	43.723609960937495	2246.540421310423	exp1_Position_1	exp1_Position_1_4	1.0	22	2415.285324188108	0.9301345885772696
exp1	Position_1	4	4	43.723609960937495	2246.540421310423	exp1_Position_1	exp1_Position_1_4	1.0	23	2555.250637949157	0.8791859350100761
exp1	Position_1	4	4	43.723609960937495	2246.540421310423	exp1_Position_1	exp1_Position_1_4	1.0	24	2454.610651253632	0.9152328986118664
exp1	Position_1	4	4	43.723609960937495	2246.540421310423	exp1_Position_1	exp1_Position_1_4	1.0	25	2621.3462053392245	0.8570178241754608
exp1	Position_1	4	4	43.723609960937495	2246.540421310423	exp1_Position_1	exp1_Position_1_4	1.0	26	2713.2263601428795	0.8279959439846071
exp1	Position_1	4	4	43.723609960937495	2246.540421310423	exp1_Position_1	exp1_Position_1_4	1.0	27	2915.880394522349	0.770450127354565
exp1	Position_1	4	4	43.723609960937495	2246.540421310423	exp1_Position_1	exp1_Position_1_4	1.0	28	3006.6153461566882	0.747199146768855
exp1	Position_1	4	4	43.723609960937495	2246.540421310423	exp1_Position_1	exp1_Position_1_4	1.0	29	2942.3249899121	0.7635255891217975
exp1	Position_1	4	4	43.723609960937495	2246.540421310423	exp1_Position_1	exp1_Position_1_4	1.0	30	3095.442952707786	0.725757332838335
exp1	Position_1	4	4	43.723609960937495	2246.540421310423	exp1_Position_1	exp1_Position_1_4	1.0	31	3056.5453537991025	0.7349933213057376
exp1	Position_1	4	4	43.723609960937495	2246.540421310423	exp1_Position_1	exp1_Position_1_4	1.0	32	3137.4379234225125	0.7160429867118316
exp1	Position_1	4	5	36.47526731835937	1844.631541262544	exp1_Position_1	exp1_Position_1_5	1.0	0	2617.594647452885	0.7047048109826738
exp1	Position_1	4	5	36.47526731835937	1844.631541262544	exp1_Position_1	exp1_Position_1_5	1.0	1	2286.5617284146965	0.8067272002061591
exp1	Position_1	4	5	36.47526731835937	1844.631541262544	exp1_Position_1	exp1_Position_1_5	1.0	2	2205.58521656739	0.8363456226522012
exp1	Position_1	4	5	36.47526731835937	1844.631541262544	exp1_Position_1	exp1_Position_1_5	1.0	3	2120.248771237907	0.870007126656914
exp1	Position_1	4	5	36.47526731835937	1844.631541262544	exp1_Position_1	exp1_Position_1_5	1.0	4	2246.540421310423	0.8210987542287609
exp1	Position_1	4	5	36.47526731835937	1844.631541262544	exp1_Position_1	exp1_Position_1_5	1.0	5	2088.6878054632507	0.8831533063187597
exp1	Position_1	4	5	36.47526731835937	1844.631541262544	exp1_Position_1	exp1_Position_1_5	1.0	6	1974.1791565609308	0.9343789975353292
exp1	Position_1	4	5	36.47526731835937	1844.631541262544	exp1_Position_1	exp1_Position_1_5	1.0	7	1928.3943795626144	0.956563429562023
exp1	Position_1	4	5	36.47526731835937	1844.631541262544	exp1_Position_1	exp1_Position_1_5	1.0	8	2043.603758244504	0.902636596659579
exp1	Position_1	4	5	36.47526731835937	1844.631541262544	exp1_Position_1	exp1_Position_1_5	1.0	9	1777.17609775216	1.037956533174008
exp1	Position_1	4	5	36.47526731835937	1844.631541262544	exp1_Position_1	exp1_Position_1_5	1.0	10	2051.3011119484654	0.899249520471613
exp1	Position_1	4	5	36.47526731835937	1844.631541262544	exp1_Position_1	exp1_Position_1_5	1.0	11	1837.720965875728	1.0037604051513462
exp1	Position_1	4	5	36.47526731835937	1844.631541262544	exp1_Position_1	exp1_Position_1_5	1.0	12	1819.035370025776	1.0140712883644507
exp1	Position_1	4	5	36.47526731835937	1844.631541262544	exp1_Position_1	exp1_Position_1_5	1.0	13	1880.7665005535928	0.9807871103188979
exp1	Position_1	4	5	36.47526731835937	1844.631541262544	exp1_Position_1	exp1_Position_1_5	1.0	14	1930.613650483059	0.9554638447733955
exp1	Position_1	4	5	36.47526731835937	1844.631541262544	exp1_Position_1	exp1_Position_1_5	1.0	15	1843.7486117461085	1.0004788773864346
exp1	Position_1	4	5	36.47526731835937	1844.631541262544	exp1_Position_1	exp1_Position_1_5	1.0	16	1939.849773115288	0.9509146361886421
exp1	Position_1	4	5	36.47526731835937	1844.631541262544	exp1_Position_1	exp1_Position_1_5	1.0	17	1887.4698111607631	0.977303864864533
exp1	Position_1	4	5	36.47526731835937	1844.631541262544	exp1_Position_1	exp1_Position_1_5	1.0	18	2077.567109928309	0.887880604408585
exp1	Position_1	4	5	36.47526731835937	1844.631541262544	exp1_Position_1	exp1_Position_1_5	1.0	19	2114.9391004806066	0.8721913273263344
exp1	Position_1	4	5	36.47526731835937	1844.631541262544	exp1_Position_1	exp1_Position_1_5	1.0	20	2260.361507287779	0.8160781075571969
exp1	Position_1	4	5	36.47526731835937	1844.631541262544	exp1_Position_1	exp1_Position_1_5	1.0	21	2229.3006700980645	0.8274485205180514
exp1	Position_1	4	5	36.47526731835937	1844.631541262544	exp1_Position_1	exp1_Position_1_5	1.0	22	2415.285324188108	0.7637323519458771
exp1	Position_1	4	5	36.47526731835937	1844.631541262544	exp1_Position_1	exp1_Position_1_5	1.0	23	2555.250637949157	0.7218984759722219
exp1	Position_1	4	5	36.47526731835937	1844.631541262544	exp1_Position_1	exp1_Position_1_5	1.0	24	2454.610651253632	0.7514965928793814
exp1	Position_1	4	5	36.47526731835937	1844.631541262544	exp1_Position_1	exp1_Position_1_5	1.0	25	2621.3462053392245	0.7036962677823142
exp1	Position_1	4	5	36.47526731835937	1844.631541262544	exp1_Position_1	exp1_Position_1_5	1.0	26	2713.2263601428795	0.6798664381122278
exp1	Position_1	4	5	36.47526731835937	1844.631541262544	exp1_Position_1	exp1_Position_1_5	1.0	27	2915.880394522349	0.6326156397662235
exp1	Position_1	4	5	36.47526731835937	1844.631541262544	exp1_Position_1	exp1_Position_1_5	1.0	28	3006.6153461566882	0.6135242885726999
exp1	Position_1	4	5	36.47526731835937	1844.631541262544	exp1_Position_1	exp1_Position_1_5	1.0	29	2942.3249899121	0.6269299100496887
exp1	Position_1	4	5	36.47526731835937	1844.631541262544	exp1_Position_1	exp1_Position_1_5	1.0	30	3095.442952707786	0.595918441865945
exp1	Position_1	4	5	36.47526731835937	1844.631541262544	exp1_Position_1	exp1_Position_1_5	1.0	31	3056.5453537991025	0.6035021004906005
exp1	Position_1	4	5	36.47526731835937	1844.631541262544	exp1_Position_1	exp1_Position_1_5	1.0	32	3137.4379234225125	0.5879420043633262
exp1	Position_1	4	6	8.550405090820313	3564.019388569802	exp1_Position_1	exp1_Position_1_6	1.0	0	2617.594647452885	1.3615627584041168
exp1	Position_1	4	6	8.550405090820313	3564.019388569802	exp1_Position_1	exp1_Position_1_6	1.0	1	2286.5617284146965	1.5586805920349167
exp1	Position_1	4	6	8.550405090820313	3564.019388569802	exp1_Position_1	exp1_Position_1_6	1.0	2	2205.58521656739	1.6159064550299165
exp1	Position_1	4	6	8.550405090820313	3564.019388569802	exp1_Position_1	exp1_Position_1_6	1.0	3	2120.248771237907	1.6809439707817633
exp1	Position_1	4	6	8.550405090820313	3564.019388569802	exp1_Position_1	exp1_Position_1_6	1.0	4	2246.540421310423	1.586447924445038
exp1	Position_1	4	6	8.550405090820313	3564.019388569802	exp1_Position_1	exp1_Position_1_6	1.0	5	2088.6878054632507	1.7063437528804535
exp1	Position_1	4	6	8.550405090820313	3564.019388569802	exp1_Position_1	exp1_Position_1_6	1.0	6	1974.1791565609308	1.8053170993753234
exp1	Position_1	4	6	8.550405090820313	3564.019388569802	exp1_Position_1	exp1_Position_1_6	1.0	7	1928.3943795626144	1.8481797221262224
exp1	Position_1	4	6	8.550405090820313	3564.019388569802	exp1_Position_1	exp1_Position_1_6	1.0	8	2043.603758244504	1.7439874898406749
exp1	Position_1	4	6	8.550405090820313	3564.019388569802	exp1_Position_1	exp1_Position_1_6	1.0	9	1777.17609775216	2.005439637117396
exp1	Position_1	4	6	8.550405090820313	3564.019388569802	exp1_Position_1	exp1_Position_1_6	1.0	10	2051.3011119484654	1.737443307474471
exp1	Position_1	4	6	8.550405090820313	3564.019388569802	exp1_Position_1	exp1_Position_1_6	1.0	11	1837.720965875728	1.939369172333212
exp1	Position_1	4	6	8.550405090820313	3564.019388569802	exp1_Position_1	exp1_Position_1_6	1.0	12	1819.035370025776	1.9592908677302405
exp1	Position_1	4	6	8.550405090820313	3564.019388569802	exp1_Position_1	exp1_Position_1_6	1.0	13	1880.7665005535928	1.894982384852534
exp1	Position_1	4	6	8.550405090820313	3564.019388569802	exp1_Position_1	exp1_Position_1_6	1.0	14	1930.613650483059	1.8460552103099697
exp1	Position_1	4	6	8.550405090820313	3564.019388569802	exp1_Position_1	exp1_Position_1_6	1.0	15	1843.7486117461085	1.9330289204635787
exp1	Position_1	4	6	8.550405090820313	3564.019388569802	exp1_Position_1	exp1_Position_1_6	1.0	16	1939.849773115288	1.8372656676636305
exp1	Position_1	4	6	8.550405090820313	3564.019388569802	exp1_Position_1	exp1_Position_1_6	1.0	17	1887.4698111607631	1.8882523934928463
exp1	Position_1	4	6	8.550405090820313	3564.019388569802	exp1_Position_1	exp1_Position_1_6	1.0	18	2077.567109928309	1.7154773829148586
exp1	Position_1	4	6	8.550405090820313	3564.019388569802	exp1_Position_1	exp1_Position_1_6	1.0	19	2114.9391004806066	1.6851640729323605
exp1	Position_1	4	6	8.550405090820313	3564.019388569802	exp1_Position_1	exp1_Position_1_6	1.0	20	2260.361507287779	1.57674751453642
exp1	Position_1	4	6	8.550405090820313	3564.019388569802	exp1_Position_1	exp1_Position_1_6	1.0	21	2229.3006700980645	1.598716331257831
exp1	Position_1	4	6	8.550405090820313	3564.019388569802	exp1_Position_1	exp1_Position_1_6	1.0	22	2415.285324188108	1.4756100875029488
exp1	Position_1	4	6	8.550405090820313	3564.019388569802	exp1_Position_1	exp1_Position_1_6	1.0	23	2555.250637949157	1.3947827017980052
exp1	Position_1	4	6	8.550405090820313	3564.019388569802	exp1_Position_1	exp1_Position_1_6	1.0	24	2454.610651253632	1.4519693323866114
exp1	Position_1	4	6	8.550405090820313	3564.019388569802	exp1_Position_1	exp1_Position_1_6	1.0	25	2621.3462053392245	1.3596141483755624
exp1	Position_1	4	6	8.550405090820313	3564.019388569802	exp1_Position_1	exp1_Position_1_6	1.0	26	2713.2263601428795	1.3135724467832899
exp1	Position_1	4	6	8.550405090820313	3564.019388569802	exp1_Position_1	exp1_Position_1_6	1.0	27	2915.880394522349	1.2222790054300647
exp1	Position_1	4	6	8.550405090820313	3564.019388569802	exp1_Position_1	exp1_Position_1_6	1.0	28	3006.6153461566882	1.1853925355385533
exp1	Position_1	4	6	8.550405090820313	3564.019388569802	exp1_Position_1	exp1_Position_1_6	1.0	29	2942.3249899121	1.2112935861229503
exp1	Position_1	4	6	8.550405090820313	3564.019388569802	exp1_Position_1	exp1_Position_1_6	1.0	30	3095.442952707786	1.151376214332143
exp1	Position_1	4	6	8.550405090820313	3564.019388569802	exp1_Position_1	exp1_Position_1_6	1.0	31	3056.5453537991025	1.1660286290664523
exp1	Position_1	4	6	8.550405090820313	3564.019388569802	exp1_Position_1	exp1_Position_1_6	1.0	32	3137.4379234225125	1.1359649100824114
exp1	Position_1	5	1	70.6384160625	1581.00063927776	exp1_Position_1	exp1_Position_1_1	1.25	0	2617.594647452885	0.6039898655875506
exp1	Position_1	5	1	70.6384160625	1581.00063927776	exp1_Position_1	exp1_Position_1_1	1.25	1	2286.5617284146965	0.6914314272083477
exp1	Position_1	5	1	70.6384160625	1581.00063927776	exp1_Position_1	exp1_Position_1_1	1.25	2	2205.58521656739	0.7168168463417218
exp1	Position_1	5	1	70.6384160625	1581.00063927776	exp1_Position_1	exp1_Position_1_1	1.25	3	2120.248771237907	0.7456675182293316
exp1	Position_1	5	1	70.6384160625	1581.00063927776	exp1_Position_1	exp1_Position_1_1	1.25	4	2246.540421310423	0.7037490286311212
exp1	Position_1	5	1	70.6384160625	1581.00063927776	exp1_Position_1	exp1_Position_1_1	1.25	5	2088.6878054632507	0.7569348732455061
exp1	Position_1	5	1	70.6384160625	1581.00063927776	exp1_Position_1	exp1_Position_1_1	1.25	6	1974.1791565609308	0.8008394952522457
exp1	Position_1	5	1	70.6384160625	1581.00063927776	exp1_Position_1	exp1_Position_1_1	1.25	7	1928.3943795626144	0.8198533744100375
exp1	Position_1	5	1	70.6384160625	1581.00063927776	exp1_Position_1	exp1_Position_1_1	1.25	8	2043.603758244504	0.7736336522672432
exp1	Position_1	5	1	70.6384160625	1581.00063927776	exp1_Position_1	exp1_Position_1_1	1.25	9	1777.17609775216	0.8896139449981741
exp1	Position_1	5	1	70.6384160625	1581.00063927776	exp1_Position_1	exp1_Position_1_1	1.25	10	2051.3011119484654	0.7707306499609986
exp1	Position_1	5	1	70.6384160625	1581.00063927776	exp1_Position_1	exp1_Position_1_1	1.25	11	1837.720965875728	0.8603050564449357
exp1	Position_1	5	1	70.6384160625	1581.00063927776	exp1_Position_1	exp1_Position_1_1	1.25	12	1819.035370025776	0.8691423296817791
exp1	Position_1	5	1	70.6384160625	1581.00063927776	exp1_Position_1	exp1_Position_1_1	1.25	13	1880.7665005535928	0.8406150571123006
exp1	Position_1	5	1	70.6384160625	1581.00063927776	exp1_Position_1	exp1_Position_1_1	1.25	14	1930.613650483059	0.8189109399916331
exp1	Position_1	5	1	70.6384160625	1581.00063927776	exp1_Position_1	exp1_Position_1_1	1.25	15	1843.7486117461085	0.8574925178007239
exp1	Position_1	5	1	70.6384160625	1581.00063927776	exp1_Position_1	exp1_Position_1_1	1.25	16	1939.849773115288	0.8150118948328474
exp1	Position_1	5	1	70.6384160625	1581.00063927776	exp1_Position_1	exp1_Position_1_1	1.25	17	1887.4698111607631	0.8376296298511235
exp1	Position_1	5	1	70.6384160625	1581.00063927776	exp1_Position_1	exp1_Position_1_1	1.25	18	2077.567109928309	0.7609865557278271
exp1	Position_1	5	1	70.6384160625	1581.00063927776	exp1_Position_1	exp1_Position_1_1	1.25	19	2114.9391004806066	0.7475395574834697
exp1	Position_1	5	1	70.6384160625	1581.00063927776	exp1_Position_1	exp1_Position_1_1	1.25	20	2260.361507287779	0.6994459223360301
exp1	Position_1	5	1	70.6384160625	1581.00063927776	exp1_Position_1	exp1_Position_1_1	1.25	21	2229.3006700980645	0.709191299533505
exp1	Position_1	5	1	70.6384160625	1581.00063927776	exp1_Position_1	exp1_Position_1_1	1.25	22	2415.285324188108	0.654581313207461
exp1	Position_1	5	1	70.6384160625	1581.00063927776	exp1_Position_1	exp1_Position_1_1	1.25	23	2555.250637949157	0.6187262477494851
exp1	Position_1	5	1	70.6384160625	1581.00063927776	exp1_Position_1	exp1_Position_1_1	1.25	24	2454.610651253632	0.6440942633693465
exp1	Position_1	5	1	70.6384160625	1581.00063927776	exp1_Position_1	exp1_Position_1_1	1.25	25	2621.3462053392245	0.6031254612830376
exp1	Position_1	5	1	70.6384160625	1581.00063927776	exp1_Position_1	exp1_Position_1_1	1.25	26	2713.2263601428795	0.5827013412896755
exp1	Position_1	5	1	70.6384160625	1581.00063927776	exp1_Position_1	exp1_Position_1_1	1.25	27	2915.880394522349	0.5422035287344987
exp1	Position_1	5	1	70.6384160625	1581.00063927776	exp1_Position_1	exp1_Position_1_1	1.25	28	3006.6153461566882	0.5258406737325843
exp1	Position_1	5	1	70.6384160625	1581.00063927776	exp1_Position_1	exp1_Position_1_1	1.25	29	2942.3249899121	0.5373303916794695
exp1	Position_1	5	1	70.6384160625	1581.00063927776	exp1_Position_1	exp1_Position_1_1	1.25	30	3095.442952707786	0.5107510180068916
exp1	Position_1	5	1	70.6384160625	1581.00063927776	exp1_Position_1	exp1_Position_1_1	1.25	31	3056.5453537991025	0.5172508359192743
exp1	Position_1	5	1	70.6384160625	1581.00063927776	exp1_Position_1	exp1_Position_1_1	1.25	32	3137.4379234225125	0.5039145563565784
exp1	Position_1	5	2	50.46938312109375	2059.671169031728	exp1_Position_1	exp1_Position_1_2	1.25	0	2617.594647452885	0.786856426007725
exp1	Position_1	5	2	50.46938312109375	2059.671169031728	exp1_Position_1	exp1_Position_1_2	1.25	1	2286.5617284146965	0.9007721696014414
exp1	Position_1	5	2	50.46938312109375	2059.671169031728	exp1_Position_1	exp1_Position_1_2	1.25	2	2205.58521656739	0.9338433870341442
exp1	Position_1	5	2	50.46938312109375	2059.671169031728	exp1_Position_1	exp1_Position_1_2	1.25	3	2120.248771237907	0.9714290119971106
exp1	Position_1	5	2	50.46938312109375	2059.671169031728	exp1_Position_1	exp1_Position_1_2	1.25	4	2246.540421310423	0.9168191008245056
exp1	Position_1	5	2	50.46938312109375	2059.671169031728	exp1_Position_1	exp1_Position_1_2	1.25	5	2088.6878054632507	0.986107719710133
exp1	Position_1	5	2	50.46938312109375	2059.671169031728	exp1_Position_1	exp1_Position_1_2	1.25	6	1974.1791565609308	1.0433050932518841
exp1	Position_1	5	2	50.46938312109375	2059.671169031728	exp1_Position_1	exp1_Position_1_2	1.25	7	1928.3943795626144	1.0680756959574258
exp1	Position_1	5	2	50.46938312109375	2059.671169031728	exp1_Position_1	exp1_Position_1_2	1.25	8	2043.603758244504	1.0078622926398542
exp1	Position_1	5	2	50.46938312109375	2059.671169031728	exp1_Position_1	exp1_Position_1_2	1.25	9	1777.17609775216	1.1589572758922868
exp1	Position_1	5	2	50.46938312109375	2059.671169031728	exp1_Position_1	exp1_Position_1_2	1.25	10	2051.3011119484654	1.004080364913034
exp1	Position_1	5	2	50.46938312109375	2059.671169031728	exp1_Position_1	exp1_Position_1_2	1.25	11	1837.720965875728	1.1207747026220785
exp1	Position_1	5	2	50.46938312109375	2059.671169031728	exp1_Position_1	exp1_Position_1_2	1.25	12	1819.035370025776	1.1322875865808713
exp1	Position_1	5	2	50.46938312109375	2059.671169031728	exp1_Position_1	exp1_Position_1_2	1.25	13	1880.7665005535928	1.0951232746996906
exp1	Position_1	5	2	50.46938312109375	2059.671169031728	exp1_Position_1	exp1_Position_1_2	1.25	14	1930.613650483059	1.066847926055209
exp1	Position_1	5	2	50.46938312109375	2059.671169031728	exp1_Position_1	exp1_Position_1_2	1.25	15	1843.7486117461085	1.1171106277233378
exp1	Position_1	5	2	50.46938312109375	2059.671169031728	exp1_Position_1	exp1_Position_1_2	1.25	16	1939.849773115288	1.0617683892727496
exp1	Position_1	5	2	50.46938312109375	2059.671169031728	exp1_Position_1	exp1_Position_1_2	1.25	17	1887.4698111607631	1.0912339666853075
exp1	Position_1	5	2	50.46938312109375	2059.671169031728	exp1_Position_1	exp1_Position_1_2	1.25	18	2077.567109928309	0.9913861069464087
exp1	Position_1	5	2	50.46938312109375	2059.671169031728	exp1_Position_1	exp1_Position_1_2	1.25	19	2114.9391004806066	0.9738678378794361
exp1	Position_1	5	2	50.46938312109375	2059.671169031728	exp1_Position_1	exp1_Position_1_2	1.25	20	2260.361507287779	0.911213167624297
exp1	Position_1	5	2	50.46938312109375	2059.671169031728	exp1_Position_1	exp1_Position_1_2	1.25	21	2229.3006700980645	0.9239090969909973
exp1	Position_1	5	2	50.46938312109375	2059.671169031728	exp1_Position_1	exp1_Position_1_2	1.25	22	2415.285324188108	0.8527651571451837
exp1	Position_1	5	2	50.46938312109375	2059.671169031728	exp1_Position_1	exp1_Position_1_2	1.25	23	2555.250637949157	0.8060544583934901
exp1	Position_1	5	2	50.46938312109375	2059.671169031728	exp1_Position_1	exp1_Position_1_2	1.25	24	2454.610651253632	0.8391030031503373
exp1	Position_1	5	2	50.46938312109375	2059.671169031728	exp1_Position_1	exp1_Position_1_2	1.25	25	2621.3462053392245	0.7857303109511202
exp1	Position_1	5	2	50.46938312109375	2059.671169031728	exp1_Position_1	exp1_Position_1_2	1.25	26	2713.2263601428795	0.7591224968503052
exp1	Position_1	5	2	50.46938312109375	2059.671169031728	exp1_Position_1	exp1_Position_1_2	1.25	27	2915.880394522349	0.7063633929913381
exp1	Position_1	5	2	50.46938312109375	2059.671169031728	exp1_Position_1	exp1_Position_1_2	1.25	28	3006.6153461566882	0.6850464498774593
exp1	Position_1	5	2	50.46938312109375	2059.671169031728	exp1_Position_1	exp1_Position_1_2	1.25	29	2942.3249899121	0.7000148440751472
exp1	Position_1	5	2	50.46938312109375	2059.671169031728	exp1_Position_1	exp1_Position_1_2	1.25	30	3095.442952707786	0.6653881853096337
exp1	Position_1	5	2	50.46938312109375	2059.671169031728	exp1_Position_1	exp1_Position_1_2	1.25	31	3056.5453537991025	0.6738559159515433
exp1	Position_1	5	2	50.46938312109375	2059.671169031728	exp1_Position_1	exp1_Position_1_2	1.25	32	3137.4379234225125	0.6564818872288349
exp1	Position_1	5	4	44.30795015625	2117.704441894773	exp1_Position_1	exp1_Position_1_4	1.25	0	2617.594647452885	0.8090268842639396
exp1	Position_1	5	4	44.30795015625	2117.704441894773	exp1_Position_1	exp1_Position_1_4	1.25	1	2286.5617284146965	0.9261523166326262
exp1	Position_1	5	4	44.30795015625	2117.704441894773	exp1_Position_1	exp1_Position_1_4	1.25	2	2205.58521656739	0.9601553483345394
exp1	Position_1	5	4	44.30795015625	2117.704441894773	exp1_Position_1	exp1_Position_1_4	1.25	3	2120.248771237907	0.998799985465079
exp1	Position_1	5	4	44.30795015625	2117.704441894773	exp1_Position_1	exp1_Position_1_4	1.25	4	2246.540421310423	0.9426513860184634
exp1	Position_1	5	4	44.30795015625	2117.704441894773	exp1_Position_1	exp1_Position_1_4	1.25	5	2088.6878054632507	1.0138922802898669
exp1	Position_1	5	4	44.30795015625	2117.704441894773	exp1_Position_1	exp1_Position_1_4	1.25	6	1974.1791565609308	1.0727012464177095
exp1	Position_1	5	4	44.30795015625	2117.704441894773	exp1_Position_1	exp1_Position_1_4	1.25	7	1928.3943795626144	1.098169785360553
exp1	Position_1	5	4	44.30795015625	2117.704441894773	exp1_Position_1	exp1_Position_1_4	1.25	8	2043.603758244504	1.036259809834135
exp1	Position_1	5	4	44.30795015625	2117.704441894773	exp1_Position_1	exp1_Position_1_4	1.25	9	1777.17609775216	1.1916120437211182
exp1	Position_1	5	4	44.30795015625	2117.704441894773	exp1_Position_1	exp1_Position_1_4	1.25	10	2051.3011119484654	1.0323713225520719
exp1	Position_1	5	4	44.30795015625	2117.704441894773	exp1_Position_1	exp1_Position_1_4	1.25	11	1837.720965875728	1.1523536386742068
exp1	Position_1	5	4	44.30795015625	2117.704441894773	exp1_Position_1	exp1_Position_1_4	1.25	12	1819.035370025776	1.1641909095284744
exp1	Position_1	5	4	44.30795015625	2117.704441894773	exp1_Position_1	exp1_Position_1_4	1.25	13	1880.7665005535928	1.1259794563926138
exp1	Position_1	5	4	44.30795015625	2117.704441894773	exp1_Position_1	exp1_Position_1_4	1.25	14	1930.613650483059	1.096907421826683
exp1	Position_1	5	4	44.30795015625	2117.704441894773	exp1_Position_1	exp1_Position_1_4	1.25	15	1843.7486117461085	1.1485863248402486
exp1	Position_1	5	4	44.30795015625	2117.704441894773	exp1_Position_1	exp1_Position_1_4	1.25	16	1939.849773115288	1.091684764070086
exp1	Position_1	5	4	44.30795015625	2117.704441894773	exp1_Position_1	exp1_Position_1_4	1.25	17	1887.4698111607631	1.1219805632771522
exp1	Position_1	5	4	44.30795015625	2117.704441894773	exp1_Position_1	exp1_Position_1_4	1.25	18	2077.567109928309	1.0193193913085432
exp1	Position_1	5	4	44.30795015625	2117.704441894773	exp1_Position_1	exp1_Position_1_4	1.25	19	2114.9391004806066	1.00130752767942
exp1	Position_1	5	4	44.30795015625	2117.704441894773	exp1_Position_1	exp1_Position_1_4	1.25	20	2260.361507287779	0.9368875001042726
exp1	Position_1	5	4	44.30795015625	2117.704441894773	exp1_Position_1	exp1_Position_1_4	1.25	21	2229.3006700980645	0.9499411498412269
exp1	Position_1	5	4	44.30795015625	2117.704441894773	exp1_Position_1	exp1_Position_1_4	1.25	22	2415.285324188108	0.8767926591060764
exp1	Position_1	5	4	44.30795015625	2117.704441894773	exp1_Position_1	exp1_Position_1_4	1.25	23	2555.250637949157	0.828765840205187
exp1	Position_1	5	4	44.30795015625	2117.704441894773	exp1_Position_1	exp1_Position_1_4	1.25	24	2454.610651253632	0.8627455604061718
exp1	Position_1	5	4	44.30795015625	2117.704441894773	exp1_Position_1	exp1_Position_1_4	1.25	25	2621.3462053392245	0.8078690398015259
exp1	Position_1	5	4	44.30795015625	2117.704441894773	exp1_Position_1	exp1_Position_1_4	1.25	26	2713.2263601428795	0.7805115242147559
exp1	Position_1	5	4	44.30795015625	2117.704441894773	exp1_Position_1	exp1_Position_1_4	1.25	27	2915.880394522349	0.7262658804088824
exp1	Position_1	5	4	44.30795015625	2117.704441894773	exp1_Position_1	exp1_Position_1_4	1.25	28	3006.6153461566882	0.7043483113334744
exp1	Position_1	5	4	44.30795015625	2117.704441894773	exp1_Position_1	exp1_Position_1_4	1.25	29	2942.3249899121	0.7197384548462262
exp1	Position_1	5	4	44.30795015625	2117.704441894773	exp1_Position_1	exp1_Position_1_4	1.25	30	3095.442952707786	0.6841361557131198
exp1	Position_1	5	4	44.30795015625	2117.704441894773	exp1_Position_1	exp1_Position_1_4	1.25	31	3056.5453537991025	0.6928424730431674
exp1	Position_1	5	4	44.30795015625	2117.704441894773	exp1_Position_1	exp1_Position_1_4	1.25	32	3137.4379234225125	0.6749789138727084
exp1	Position_1	5	5	37.79383078710937	2021.3666856509071	exp1_Position_1	exp1_Position_1_5	1.25	0	2617.594647452885	0.7722229595853765
exp1	Position_1	5	5	37.79383078710937	2021.3666856509071	exp1_Position_1	exp1_Position_1_5	1.25	1	2286.5617284146965	0.8840201690300954
exp1	Position_1	5	5	37.79383078710937	2021.3666856509071	exp1_Position_1	exp1_Position_1_5	1.25	2	2205.58521656739	0.9164763485297626
exp1	Position_1	5	5	37.79383078710937	2021.3666856509071	exp1_Position_1	exp1_Position_1_5	1.25	3	2120.248771237907	0.9533629794161995
exp1	Position_1	5	5	37.79383078710937	2021.3666856509071	exp1_Position_1	exp1_Position_1_5	1.25	4	2246.540421310423	0.899768669406727
exp1	Position_1	5	5	37.79383078710937	2021.3666856509071	exp1_Position_1	exp1_Position_1_5	1.25	5	2088.6878054632507	0.9677687016526568
exp1	Position_1	5	5	37.79383078710937	2021.3666856509071	exp1_Position_1	exp1_Position_1_5	1.25	6	1974.1791565609308	1.0239023540154168
exp1	Position_1	5	5	37.79383078710937	2021.3666856509071	exp1_Position_1	exp1_Position_1_5	1.25	7	1928.3943795626144	1.0482122884580176
exp1	Position_1	5	5	37.79383078710937	2021.3666856509071	exp1_Position_1	exp1_Position_1_5	1.25	8	2043.603758244504	0.9891186965653758
exp1	Position_1	5	5	37.79383078710937	2021.3666856509071	exp1_Position_1	exp1_Position_1_5	1.25	9	1777.17609775216	1.137403709293417
exp1	Position_1	5	5	37.79383078710937	2021.3666856509071	exp1_Position_1	exp1_Position_1_5	1.25	10	2051.3011119484654	0.985407102778234
exp1	Position_1	5	5	37.79383078710937	2021.3666856509071	exp1_Position_1	exp1_Position_1_5	1.25	11	1837.720965875728	1.0999312317730818
exp1	Position_1	5	5	37.79383078710937	2021.3666856509071	exp1_Position_1	exp1_Position_1_5	1.25	12	1819.035370025776	1.1112300062764937
exp1	Position_1	5	5	37.79383078710937	2021.3666856509071	exp1_Position_1	exp1_Position_1_5	1.25	13	1880.7665005535928	1.0747568531531848
exp1	Position_1	5	5	37.79383078710937	2021.3666856509071	exp1_Position_1	exp1_Position_1_5	1.25	14	1930.613650483059	1.047007351856826
exp1	Position_1	5	5	37.79383078710937	2021.3666856509071	exp1_Position_1	exp1_Position_1_5	1.25	15	1843.7486117461085	1.0963352990604216
exp1	Position_1	5	5	37.79383078710937	2021.3666856509071	exp1_Position_1	exp1_Position_1_5	1.25	16	1939.849773115288	1.042022281140208
exp1	Position_1	5	5	37.79383078710937	2021.3666856509071	exp1_Position_1	exp1_Position_1_5	1.25	17	1887.4698111607631	1.0709398760702824
exp1	Position_1	5	5	37.79383078710937	2021.3666856509071	exp1_Position_1	exp1_Position_1_5	1.25	18	2077.567109928309	0.9729489247260267
exp1	Position_1	5	5	37.79383078710937	2021.3666856509071	exp1_Position_1	exp1_Position_1_5	1.25	19	2114.9391004806066	0.9557564495316032
exp1	Position_1	5	5	37.79383078710937	2021.3666856509071	exp1_Position_1	exp1_Position_1_5	1.25	20	2260.361507287779	0.894266991865543
exp1	Position_1	5	5	37.79383078710937	2021.3666856509071	exp1_Position_1	exp1_Position_1_5	1.25	21	2229.3006700980645	0.9067268102341661
exp1	Position_1	5	5	37.79383078710937	2021.3666856509071	exp1_Position_1	exp1_Position_1_5	1.25	22	2415.285324188108	0.8369059611333433
exp1	Position_1	5	5	37.79383078710937	2021.3666856509071	exp1_Position_1	exp1_Position_1_5	1.25	23	2555.250637949157	0.7910639589051253
exp1	Position_1	5	5	37.79383078710937	2021.3666856509071	exp1_Position_1	exp1_Position_1_5	1.25	24	2454.610651253632	0.823497887381261
exp1	Position_1	5	5	37.79383078710937	2021.3666856509071	exp1_Position_1	exp1_Position_1_5	1.25	25	2621.3462053392245	0.7711177873162027
exp1	Position_1	5	5	37.79383078710937	2021.3666856509071	exp1_Position_1	exp1_Position_1_5	1.25	26	2713.2263601428795	0.7450048087931967
exp1	Position_1	5	5	37.79383078710937	2021.3666856509071	exp1_Position_1	exp1_Position_1_5	1.25	27	2915.880394522349	0.6932268859340603
exp1	Position_1	5	5	37.79383078710937	2021.3666856509071	exp1_Position_1	exp1_Position_1_5	1.25	28	3006.6153461566882	0.6723063820700543
exp1	Position_1	5	5	37.79383078710937	2021.3666856509071	exp1_Position_1	exp1_Position_1_5	1.25	29	2942.3249899121	0.686996403382107
exp1	Position_1	5	5	37.79383078710937	2021.3666856509071	exp1_Position_1	exp1_Position_1_5	1.25	30	3095.442952707786	0.6530137096801237
exp1	Position_1	5	5	37.79383078710937	2021.3666856509071	exp1_Position_1	exp1_Position_1_5	1.25	31	3056.5453537991025	0.6613239627340944
exp1	Position_1	5	5	37.79383078710937	2021.3666856509071	exp1_Position_1	exp1_Position_1_5	1.25	32	3137.4379234225125	0.6442730453917235
exp1	Position_1	5	6	32.08818733398437	2240.560461119589	exp1_Position_1	exp1_Position_1_6	1.25	0	2617.594647452885	0.8559615841588848
exp1	Position_1	5	6	32.08818733398437	2240.560461119589	exp1_Position_1	exp1_Position_1_6	1.25	1	2286.5617284146965	0.979881904466668
exp1	Position_1	5	6	32.08818733398437	2240.560461119589	exp1_Position_1	exp1_Position_1_6	1.25	2	2205.58521656739	1.0158575802419605
exp1	Position_1	5	6	32.08818733398437	2240.560461119589	exp1_Position_1	exp1_Position_1_6	1.25	3	2120.248771237907	1.0567441384774099
exp1	Position_1	5	6	32.08818733398437	2240.560461119589	exp1_Position_1	exp1_Position_1_6	1.25	4	2246.540421310423	0.9973381470753392
exp1	Position_1	5	6	32.08818733398437	2240.560461119589	exp1_Position_1	exp1_Position_1_6	1.25	5	2088.6878054632507	1.0727119942286705
exp1	Position_1	5	6	32.08818733398437	2240.560461119589	exp1_Position_1	exp1_Position_1_6	1.25	6	1974.1791565609308	1.1349326902137398
exp1	Position_1	5	6	32.08818733398437	2240.560461119589	exp1_Position_1	exp1_Position_1_6	1.25	7	1928.3943795626144	1.1618787551267278
exp1	Position_1	5	6	32.08818733398437	2240.560461119589	exp1_Position_1	exp1_Position_1_6	1.25	8	2043.603758244504	1.0963771484958877
exp1	Position_1	5	6	32.08818733398437	2240.560461119589	exp1_Position_1	exp1_Position_1_6	1.25	9	1777.17609775216	1.2607419512076126
exp1	Position_1	5	6	32.08818733398437	2240.560461119589	exp1_Position_1	exp1_Position_1_6	1.25	10	2051.3011119484654	1.0922630754055178
exp1	Position_1	5	6	32.08818733398437	2240.560461119589	exp1_Position_1	exp1_Position_1_6	1.25	11	1837.720965875728	1.219206018064824
exp1	Position_1	5	6	32.08818733398437	2240.560461119589	exp1_Position_1	exp1_Position_1_6	1.25	12	1819.035370025776	1.2317300136323572
exp1	Position_1	5	6	32.08818733398437	2240.560461119589	exp1_Position_1	exp1_Position_1_6	1.25	13	1880.7665005535928	1.1913017700283863
exp1	Position_1	5	6	32.08818733398437	2240.560461119589	exp1_Position_1	exp1_Position_1_6	1.25	14	1930.613650483059	1.1605431571246676
exp1	Position_1	5	6	32.08818733398437	2240.560461119589	exp1_Position_1	exp1_Position_1_6	1.25	15	1843.7486117461085	1.2152201481511533
exp1	Position_1	5	6	32.08818733398437	2240.560461119589	exp1_Position_1	exp1_Position_1_6	1.25	16	1939.849773115288	1.1550175133002063
exp1	Position_1	5	6	32.08818733398437	2240.560461119589	exp1_Position_1	exp1_Position_1_6	1.25	17	1887.4698111607631	1.18707088604595
exp1	Position_1	5	6	32.08818733398437	2240.560461119589	exp1_Position_1	exp1_Position_1_6	1.25	18	2077.567109928309	1.0784539524198111
exp1	Position_1	5	6	32.08818733398437	2240.560461119589	exp1_Position_1	exp1_Position_1_6	1.25	19	2114.9391004806066	1.0593971526699921
exp1	Position_1	5	6	32.08818733398437	2240.560461119589	exp1_Position_1	exp1_Position_1_6	1.25	20	2260.361507287779	0.9912398764072259
exp1	Position_1	5	6	32.08818733398437	2240.560461119589	exp1_Position_1	exp1_Position_1_6	1.25	21	2229.3006700980645	1.005050817582641
exp1	Position_1	5	6	32.08818733398437	2240.560461119589	exp1_Position_1	exp1_Position_1_6	1.25	22	2415.285324188108	0.927658707102337
exp1	Position_1	5	6	32.08818733398437	2240.560461119589	exp1_Position_1	exp1_Position_1_6	1.25	23	2555.250637949157	0.8768456713576488
exp1	Position_1	5	6	32.08818733398437	2240.560461119589	exp1_Position_1	exp1_Position_1_6	1.25	24	2454.610651253632	0.9127966832439507
exp1	Position_1	5	6	32.08818733398437	2240.560461119589	exp1_Position_1	exp1_Position_1_6	1.25	25	2621.3462053392245	0.8547365687736929
exp1	Position_1	5	6	32.08818733398437	2240.560461119589	exp1_Position_1	exp1_Position_1_6	1.25	26	2713.2263601428795	0.8257919405595043
exp1	Position_1	5	6	32.08818733398437	2240.560461119589	exp1_Position_1	exp1_Position_1_6	1.25	27	2915.880394522349	0.768399302429761
exp1	Position_1	5	6	32.08818733398437	2240.560461119589	exp1_Position_1	exp1_Position_1_6	1.25	28	3006.6153461566882	0.7452102125347242
exp1	Position_1	5	6	32.08818733398437	2240.560461119589	exp1_Position_1	exp1_Position_1_6	1.25	29	2942.3249899121	0.7614931962993402
exp1	Position_1	5	6	32.08818733398437	2240.560461119589	exp1_Position_1	exp1_Position_1_6	1.25	30	3095.442952707786	0.7238254735593252
exp1	Position_1	5	6	32.08818733398437	2240.560461119589	exp1_Position_1	exp1_Position_1_6	1.25	31	3056.5453537991025	0.7330368771838137
exp1	Position_1	5	6	32.08818733398437	2240.560461119589	exp1_Position_1	exp1_Position_1_6	1.25	32	3137.4379234225125	0.7141369855934699
exp1	Position_1	5	9	4.460649904541016	2249.618804324086	exp1_Position_1	exp1_Position_1_9	1.25	0	2617.594647452885	0.8594221441097203
exp1	Position_1	5	9	4.460649904541016	2249.618804324086	exp1_Position_1	exp1_Position_1_9	1.25	1	2286.5617284146965	0.9838434608471193
exp1	Position_1	5	9	4.460649904541016	2249.618804324086	exp1_Position_1	exp1_Position_1_9	1.25	2	2205.58521656739	1.0199645823820067
exp1	Position_1	5	9	4.460649904541016	2249.618804324086	exp1_Position_1	exp1_Position_1_9	1.25	3	2120.248771237907	1.0610164405427982
exp1	Position_1	5	9	4.460649904541016	2249.618804324086	exp1_Position_1	exp1_Position_1_9	1.25	4	2246.540421310423	1.0013702771534676
exp1	Position_1	5	9	4.460649904541016	2249.618804324086	exp1_Position_1	exp1_Position_1_9	1.25	5	2088.6878054632507	1.0770488526049216
exp1	Position_1	5	9	4.460649904541016	2249.618804324086	exp1_Position_1	exp1_Position_1_9	1.25	6	1974.1791565609308	1.1395211001229382
exp1	Position_1	5	9	4.460649904541016	2249.618804324086	exp1_Position_1	exp1_Position_1_9	1.25	7	1928.3943795626144	1.1665761050570629
exp1	Position_1	5	9	4.460649904541016	2249.618804324086	exp1_Position_1	exp1_Position_1_9	1.25	8	2043.603758244504	1.100809682526985
exp1	Position_1	5	9	4.460649904541016	2249.618804324086	exp1_Position_1	exp1_Position_1_9	1.25	9	1777.17609775216	1.2658389943289747
exp1	Position_1	5	9	4.460649904541016	2249.618804324086	exp1_Position_1	exp1_Position_1_9	1.25	10	2051.3011119484654	1.0966789766848246
exp1	Position_1	5	9	4.460649904541016	2249.618804324086	exp1_Position_1	exp1_Position_1_9	1.25	11	1837.720965875728	1.2241351359084465
exp1	Position_1	5	9	4.460649904541016	2249.618804324086	exp1_Position_1	exp1_Position_1_9	1.25	12	1819.035370025776	1.2367097646332235
exp1	Position_1	5	9	4.460649904541016	2249.618804324086	exp1_Position_1	exp1_Position_1_9	1.25	13	1880.7665005535928	1.1961180740203123
exp1	Position_1	5	9	4.460649904541016	2249.618804324086	exp1_Position_1	exp1_Position_1_9	1.25	14	1930.613650483059	1.1652351073769776
exp1	Position_1	5	9	4.460649904541016	2249.618804324086	exp1_Position_1	exp1_Position_1_9	1.25	15	1843.7486117461085	1.2201331515545393
exp1	Position_1	5	9	4.460649904541016	2249.618804324086	exp1_Position_1	exp1_Position_1_9	1.25	16	1939.849773115288	1.1596871239731759
exp1	Position_1	5	9	4.460649904541016	2249.618804324086	exp1_Position_1	exp1_Position_1_9	1.25	17	1887.4698111607631	1.1918700850323043
exp1	Position_1	5	9	4.460649904541016	2249.618804324086	exp1_Position_1	exp1_Position_1_9	1.25	18	2077.567109928309	1.0828140249109517
exp1	Position_1	5	9	4.460649904541016	2249.618804324086	exp1_Position_1	exp1_Position_1_9	1.25	19	2114.9391004806066	1.0636801805843366
exp1	Position_1	5	9	4.460649904541016	2249.618804324086	exp1_Position_1	exp1_Position_1_9	1.25	20	2260.361507287779	0.9952473518377228
exp1	Position_1	5	9	4.460649904541016	2249.618804324086	exp1_Position_1	exp1_Position_1_9	1.25	21	2229.3006700980645	1.0091141291520482
exp1	Position_1	5	9	4.460649904541016	2249.618804324086	exp1_Position_1	exp1_Position_1_9	1.25	22	2415.285324188108	0.9314091307536468
exp1	Position_1	5	9	4.460649904541016	2249.618804324086	exp1_Position_1	exp1_Position_1_9	1.25	23	2555.250637949157	0.8803906634104703
exp1	Position_1	5	9	4.460649904541016	2249.618804324086	exp1_Position_1	exp1_Position_1_9	1.25	24	2454.610651253632	0.9164870213429361
exp1	Position_1	5	9	4.460649904541016	2249.618804324086	exp1_Position_1	exp1_Position_1_9	1.25	25	2621.3462053392245	0.8581921761200428
exp1	Position_1	5	9	4.460649904541016	2249.618804324086	exp1_Position_1	exp1_Position_1_9	1.25	26	2713.2263601428795	0.8291305279098129
exp1	Position_1	5	9	4.460649904541016	2249.618804324086	exp1_Position_1	exp1_Position_1_9	1.25	27	2915.880394522349	0.7715058575619651
exp1	Position_1	5	9	4.460649904541016	2249.618804324086	exp1_Position_1	exp1_Position_1_9	1.25	28	3006.6153461566882	0.7482230166887627
exp1	Position_1	5	9	4.460649904541016	2249.618804324086	exp1_Position_1	exp1_Position_1_9	1.25	29	2942.3249899121	0.7645718307926589
exp1	Position_1	5	9	4.460649904541016	2249.618804324086	exp1_Position_1	exp1_Position_1_9	1.25	30	3095.442952707786	0.7267518215304849
exp1	Position_1	5	9	4.460649904541016	2249.618804324086	exp1_Position_1	exp1_Position_1_9	1.25	31	3056.5453537991025	0.736000465861874
exp1	Position_1	5	9	4.460649904541016	2249.618804324086	exp1_Position_1	exp1_Position_1_9	1.25	32	3137.4379234225125	0.7170241640574235
exp1	Position_1	6	1	64.58193452734375	1658.089368665175	exp1_Position_1	exp1_Position_1_1	1.5	0	2617.594647452885	0.6334400822062421
exp1	Position_1	6	1	64.58193452734375	1658.089368665175	exp1_Position_1	exp1_Position_1_1	1.5	1	2286.5617284146965	0.7251452467083626
exp1	Position_1	6	1	64.58193452734375	1658.089368665175	exp1_Position_1	exp1_Position_1_1	1.5	2	2205.58521656739	0.7517684450414039
exp1	Position_1	6	1	64.58193452734375	1658.089368665175	exp1_Position_1	exp1_Position_1_1	1.5	3	2120.248771237907	0.7820258599641116
exp1	Position_1	6	1	64.58193452734375	1658.089368665175	exp1_Position_1	exp1_Position_1_1	1.5	4	2246.540421310423	0.7380634476623393
exp1	Position_1	6	1	64.58193452734375	1658.089368665175	exp1_Position_1	exp1_Position_1_1	1.5	5	2088.6878054632507	0.7938426050691797
exp1	Position_1	6	1	64.58193452734375	1658.089368665175	exp1_Position_1	exp1_Position_1_1	1.5	6	1974.1791565609308	0.839887992513105
exp1	Position_1	6	1	64.58193452734375	1658.089368665175	exp1_Position_1	exp1_Position_1_1	1.5	7	1928.3943795626144	0.8598289780544018
exp1	Position_1	6	1	64.58193452734375	1658.089368665175	exp1_Position_1	exp1_Position_1_1	1.5	8	2043.603758244504	0.8113556074537202
exp1	Position_1	6	1	64.58193452734375	1658.089368665175	exp1_Position_1	exp1_Position_1_1	1.5	9	1777.17609775216	0.9329910360387974
exp1	Position_1	6	1	64.58193452734375	1658.089368665175	exp1_Position_1	exp1_Position_1_1	1.5	10	2051.3011119484654	0.8083110563374135
exp1	Position_1	6	1	64.58193452734375	1658.089368665175	exp1_Position_1	exp1_Position_1_1	1.5	11	1837.720965875728	0.9022530620556134
exp1	Position_1	6	1	64.58193452734375	1658.089368665175	exp1_Position_1	exp1_Position_1_1	1.5	12	1819.035370025776	0.9115212359183975
exp1	Position_1	6	1	64.58193452734375	1658.089368665175	exp1_Position_1	exp1_Position_1_1	1.5	13	1880.7665005535928	0.8816029890882925
exp1	Position_1	6	1	64.58193452734375	1658.089368665175	exp1_Position_1	exp1_Position_1_1	1.5	14	1930.613650483059	0.8588405910474654
exp1	Position_1	6	1	64.58193452734375	1658.089368665175	exp1_Position_1	exp1_Position_1_1	1.5	15	1843.7486117461085	0.8993033855601896
exp1	Position_1	6	1	64.58193452734375	1658.089368665175	exp1_Position_1	exp1_Position_1_1	1.5	16	1939.849773115288	0.8547514305720583
exp1	Position_1	6	1	64.58193452734375	1658.089368665175	exp1_Position_1	exp1_Position_1_1	1.5	17	1887.4698111607631	0.8784719940211797
exp1	Position_1	6	1	64.58193452734375	1658.089368665175	exp1_Position_1	exp1_Position_1_1	1.5	18	2077.567109928309	0.7980918453808171
exp1	Position_1	6	1	64.58193452734375	1658.089368665175	exp1_Position_1	exp1_Position_1_1	1.5	19	2114.9391004806066	0.783989178831856
exp1	Position_1	6	1	64.58193452734375	1658.089368665175	exp1_Position_1	exp1_Position_1_1	1.5	20	2260.361507287779	0.7335505242498692
exp1	Position_1	6	1	64.58193452734375	1658.089368665175	exp1_Position_1	exp1_Position_1_1	1.5	21	2229.3006700980645	0.7437710807274092
exp1	Position_1	6	1	64.58193452734375	1658.089368665175	exp1_Position_1	exp1_Position_1_1	1.5	22	2415.285324188108	0.686498341235331
exp1	Position_1	6	1	64.58193452734375	1658.089368665175	exp1_Position_1	exp1_Position_1_1	1.5	23	2555.250637949157	0.6488950023297742
exp1	Position_1	6	1	64.58193452734375	1658.089368665175	exp1_Position_1	exp1_Position_1_1	1.5	24	2454.610651253632	0.6754999485634704
exp1	Position_1	6	1	64.58193452734375	1658.089368665175	exp1_Position_1	exp1_Position_1_1	1.5	25	2621.3462053392245	0.6325335300190171
exp1	Position_1	6	1	64.58193452734375	1658.089368665175	exp1_Position_1	exp1_Position_1_1	1.5	26	2713.2263601428795	0.6111135410677122
exp1	Position_1	6	1	64.58193452734375	1658.089368665175	exp1_Position_1	exp1_Position_1_1	1.5	27	2915.880394522349	0.5686410772471986
exp1	Position_1	6	1	64.58193452734375	1658.089368665175	exp1_Position_1	exp1_Position_1_1	1.5	28	3006.6153461566882	0.5514803783545793
exp1	Position_1	6	1	64.58193452734375	1658.089368665175	exp1_Position_1	exp1_Position_1_1	1.5	29	2942.3249899121	0.5635303286856526
exp1	Position_1	6	1	64.58193452734375	1658.089368665175	exp1_Position_1	exp1_Position_1_1	1.5	30	3095.442952707786	0.5356549592408854
exp1	Position_1	6	1	64.58193452734375	1658.089368665175	exp1_Position_1	exp1_Position_1_1	1.5	31	3056.5453537991025	0.5424717047317061
exp1	Position_1	6	1	64.58193452734375	1658.089368665175	exp1_Position_1	exp1_Position_1_1	1.5	32	3137.4379234225125	0.528485155446973
exp1	Position_1	6	2	55.756193109375	1974.1791565609308	exp1_Position_1	exp1_Position_1_2	1.5	0	2617.594647452885	0.7541959021355558
exp1	Position_1	6	2	55.756193109375	1974.1791565609308	exp1_Position_1	exp1_Position_1_2	1.5	1	2286.5617284146965	0.8633832763087727
exp1	Position_1	6	2	55.756193109375	1974.1791565609308	exp1_Position_1	exp1_Position_1_2	1.5	2	2205.58521656739	0.8950817867891758
exp1	Position_1	6	2	55.756193109375	1974.1791565609308	exp1_Position_1	exp1_Position_1_2	1.5	3	2120.248771237907	0.9311073225658829
exp1	Position_1	6	2	55.756193109375	1974.1791565609308	exp1_Position_1	exp1_Position_1_2	1.5	4	2246.540421310423	0.8787641378869017
exp1	Position_1	6	2	55.756193109375	1974.1791565609308	exp1_Position_1	exp1_Position_1_2	1.5	5	2088.6878054632507	0.9451767523117592
exp1	Position_1	6	2	55.756193109375	1974.1791565609308	exp1_Position_1	exp1_Position_1_2	1.5	6	1974.1791565609308	1.0
exp1	Position_1	6	2	55.756193109375	1974.1791565609308	exp1_Position_1	exp1_Position_1_2	1.5	7	1928.3943795626144	1.0237424343710755
exp1	Position_1	6	2	55.756193109375	1974.1791565609308	exp1_Position_1	exp1_Position_1_2	1.5	8	2043.603758244504	0.9660283450725251
exp1	Position_1	6	2	55.756193109375	1974.1791565609308	exp1_Position_1	exp1_Position_1_2	1.5	9	1777.17609775216	1.11085173779793
exp1	Position_1	6	2	55.756193109375	1974.1791565609308	exp1_Position_1	exp1_Position_1_2	1.5	10	2051.3011119484654	0.9624033960990355
exp1	Position_1	6	2	55.756193109375	1974.1791565609308	exp1_Position_1	exp1_Position_1_2	1.5	11	1837.720965875728	1.0742540316071196
exp1	Position_1	6	2	55.756193109375	1974.1791565609308	exp1_Position_1	exp1_Position_1_2	1.5	12	1819.035370025776	1.085289043353212
exp1	Position_1	6	2	55.756193109375	1974.1791565609308	exp1_Position_1	exp1_Position_1_2	1.5	13	1880.7665005535928	1.0496673329623016
exp1	Position_1	6	2	55.756193109375	1974.1791565609308	exp1_Position_1	exp1_Position_1_2	1.5	14	1930.613650483059	1.0225656262541039
exp1	Position_1	6	2	55.756193109375	1974.1791565609308	exp1_Position_1	exp1_Position_1_2	1.5	15	1843.7486117461085	1.0707420436733504
exp1	Position_1	6	2	55.756193109375	1974.1791565609308	exp1_Position_1	exp1_Position_1_2	1.5	16	1939.849773115288	1.0176969288660491
exp1	Position_1	6	2	55.756193109375	1974.1791565609308	exp1_Position_1	exp1_Position_1_2	1.5	17	1887.4698111607631	1.0459394607995574
exp1	Position_1	6	2	55.756193109375	1974.1791565609308	exp1_Position_1	exp1_Position_1_2	1.5	18	2077.567109928309	0.9502360463480066
exp1	Position_1	6	2	55.756193109375	1974.1791565609308	exp1_Position_1	exp1_Position_1_2	1.5	19	2114.9391004806066	0.9334449186325559
exp1	Position_1	6	2	55.756193109375	1974.1791565609308	exp1_Position_1	exp1_Position_1_2	1.5	20	2260.361507287779	0.8733908935344417
exp1	Position_1	6	2	55.756193109375	1974.1791565609308	exp1_Position_1	exp1_Position_1_2	1.5	21	2229.3006700980645	0.8855598453097351
exp1	Position_1	6	2	55.756193109375	1974.1791565609308	exp1_Position_1	exp1_Position_1_2	1.5	22	2415.285324188108	0.8173689198498922
exp1	Position_1	6	2	55.756193109375	1974.1791565609308	exp1_Position_1	exp1_Position_1_2	1.5	23	2555.250637949157	0.7725970702214191
exp1	Position_1	6	2	55.756193109375	1974.1791565609308	exp1_Position_1	exp1_Position_1_2	1.5	24	2454.610651253632	0.8042738491143869
exp1	Position_1	6	2	55.756193109375	1974.1791565609308	exp1_Position_1	exp1_Position_1_2	1.5	25	2621.3462053392245	0.7531165294152572
exp1	Position_1	6	2	55.756193109375	1974.1791565609308	exp1_Position_1	exp1_Position_1_2	1.5	26	2713.2263601428795	0.7276131418894846
exp1	Position_1	6	2	55.756193109375	1974.1791565609308	exp1_Position_1	exp1_Position_1_2	1.5	27	2915.880394522349	0.677043941949588
exp1	Position_1	6	2	55.756193109375	1974.1791565609308	exp1_Position_1	exp1_Position_1_2	1.5	28	3006.6153461566882	0.6566118140401613
exp1	Position_1	6	2	55.756193109375	1974.1791565609308	exp1_Position_1	exp1_Position_1_2	1.5	29	2942.3249899121	0.670958906079205
exp1	Position_1	6	2	55.756193109375	1974.1791565609308	exp1_Position_1	exp1_Position_1_2	1.5	30	3095.442952707786	0.6377695169067766
exp1	Position_1	6	2	55.756193109375	1974.1791565609308	exp1_Position_1	exp1_Position_1_2	1.5	31	3056.5453537991025	0.645885772349867
exp1	Position_1	6	2	55.756193109375	1974.1791565609308	exp1_Position_1	exp1_Position_1_2	1.5	32	3137.4379234225125	0.629232897907785
exp1	Position_1	6	5	43.89355682421875	1988.643103068298	exp1_Position_1	exp1_Position_1_5	1.5	0	2617.594647452885	0.7597215653704809
exp1	Position_1	6	5	43.89355682421875	1988.643103068298	exp1_Position_1	exp1_Position_1_5	1.5	1	2286.5617284146965	0.8697089076388288
exp1	Position_1	6	5	43.89355682421875	1988.643103068298	exp1_Position_1	exp1_Position_1_5	1.5	2	2205.58521656739	0.901639659229887
exp1	Position_1	6	5	43.89355682421875	1988.643103068298	exp1_Position_1	exp1_Position_1_5	1.5	3	2120.248771237907	0.9379291383374928
exp1	Position_1	6	5	43.89355682421875	1988.643103068298	exp1_Position_1	exp1_Position_1_5	1.5	4	2246.540421310423	0.8852024580569569
exp1	Position_1	6	5	43.89355682421875	1988.643103068298	exp1_Position_1	exp1_Position_1_5	1.5	5	2088.6878054632507	0.9521016486363965
exp1	Position_1	6	5	43.89355682421875	1988.643103068298	exp1_Position_1	exp1_Position_1_5	1.5	6	1974.1791565609308	1.0073265622622436
exp1	Position_1	6	5	43.89355682421875	1988.643103068298	exp1_Position_1	exp1_Position_1_5	1.5	7	1928.3943795626144	1.0312429470569962
exp1	Position_1	6	5	43.89355682421875	1988.643103068298	exp1_Position_1	exp1_Position_1_5	1.5	8	2043.603758244504	0.9731060118897911
exp1	Position_1	6	5	43.89355682421875	1988.643103068298	exp1_Position_1	exp1_Position_1_5	1.5	9	1777.17609775216	1.1189904622190279
exp1	Position_1	6	5	43.89355682421875	1988.643103068298	exp1_Position_1	exp1_Position_1_5	1.5	10	2051.3011119484654	0.9694545045019497
exp1	Position_1	6	5	43.89355682421875	1988.643103068298	exp1_Position_1	exp1_Position_1_5	1.5	11	1837.720965875728	1.0821246206551554
exp1	Position_1	6	5	43.89355682421875	1988.643103068298	exp1_Position_1	exp1_Position_1_5	1.5	12	1819.035370025776	1.0932404811018703
exp1	Position_1	6	5	43.89355682421875	1988.643103068298	exp1_Position_1	exp1_Position_1_5	1.5	13	1880.7665005535928	1.057357786031893
exp1	Position_1	6	5	43.89355682421875	1988.643103068298	exp1_Position_1	exp1_Position_1_5	1.5	14	1930.613650483059	1.0300575169820847
exp1	Position_1	6	5	43.89355682421875	1988.643103068298	exp1_Position_1	exp1_Position_1_5	1.5	15	1843.7486117461085	1.0785869019231251
exp1	Position_1	6	5	43.89355682421875	1988.643103068298	exp1_Position_1	exp1_Position_1_5	1.5	16	1939.849773115288	1.0251531487794803
exp1	Position_1	6	5	43.89355682421875	1988.643103068298	exp1_Position_1	exp1_Position_1_5	1.5	17	1887.4698111607631	1.0536026013816426
exp1	Position_1	6	5	43.89355682421875	1988.643103068298	exp1_Position_1	exp1_Position_1_5	1.5	18	2077.567109928309	0.9571980099054034
exp1	Position_1	6	5	43.89355682421875	1988.643103068298	exp1_Position_1	exp1_Position_1_5	1.5	19	2114.9391004806066	0.9402838609472922
exp1	Position_1	6	5	43.89355682421875	1988.643103068298	exp1_Position_1	exp1_Position_1_5	1.5	20	2260.361507287779	0.8797898462951983
exp1	Position_1	6	5	43.89355682421875	1988.643103068298	exp1_Position_1	exp1_Position_1_5	1.5	21	2229.3006700980645	0.8920479546533396
exp1	Position_1	6	5	43.89355682421875	1988.643103068298	exp1_Position_1	exp1_Position_1_5	1.5	22	2415.285324188108	0.8233574241323953
exp1	Position_1	6	5	43.89355682421875	1988.643103068298	exp1_Position_1	exp1_Position_1_5	1.5	23	2555.250637949157	0.7782575507600233
exp1	Position_1	6	5	43.89355682421875	1988.643103068298	exp1_Position_1	exp1_Position_1_5	1.5	24	2454.610651253632	0.8101664115458178
exp1	Position_1	6	5	43.89355682421875	1988.643103068298	exp1_Position_1	exp1_Position_1_5	1.5	25	2621.3462053392245	0.7586342845587428
exp1	Position_1	6	5	43.89355682421875	1988.643103068298	exp1_Position_1	exp1_Position_1_5	1.5	26	2713.2263601428795	0.7329440448763646
exp1	Position_1	6	5	43.89355682421875	1988.643103068298	exp1_Position_1	exp1_Position_1_5	1.5	27	2915.880394522349	0.6820043465445564
exp1	Position_1	6	5	43.89355682421875	1988.643103068298	exp1_Position_1	exp1_Position_1_5	1.5	28	3006.6153461566882	0.6614225213778513
exp1	Position_1	6	5	43.89355682421875	1988.643103068298	exp1_Position_1	exp1_Position_1_5	1.5	29	2942.3249899121	0.6758747282800012
exp1	Position_1	6	5	43.89355682421875	1988.643103068298	exp1_Position_1	exp1_Position_1_5	1.5	30	3095.442952707786	0.6424421749813551
exp1	Position_1	6	5	43.89355682421875	1988.643103068298	exp1_Position_1	exp1_Position_1_5	1.5	31	3056.5453537991025	0.6506178946752855
exp1	Position_1	6	5	43.89355682421875	1988.643103068298	exp1_Position_1	exp1_Position_1_5	1.5	32	3137.4379234225125	0.6338430119117583
exp1	Position_1	6	6	45.030204828125	1856.8065873011155	exp1_Position_1	exp1_Position_1_6	1.5	0	2617.594647452885	0.7093560452944565
exp1	Position_1	6	6	45.030204828125	1856.8065873011155	exp1_Position_1	exp1_Position_1_6	1.5	1	2286.5617284146965	0.8120518087165152
exp1	Position_1	6	6	45.030204828125	1856.8065873011155	exp1_Position_1	exp1_Position_1_6	1.5	2	2205.58521656739	0.8418657204235854
exp1	Position_1	6	6	45.030204828125	1856.8065873011155	exp1_Position_1	exp1_Position_1_6	1.5	3	2120.248771237907	0.8757493990750054
exp1	Position_1	6	6	45.030204828125	1856.8065873011155	exp1_Position_1	exp1_Position_1_6	1.5	4	2246.540421310423	0.8265182187187298
exp1	Position_1	6	6	45.030204828125	1856.8065873011155	exp1_Position_1	exp1_Position_1_6	1.5	5	2088.6878054632507	0.8889823469282399
exp1	Position_1	6	6	45.030204828125	1856.8065873011155	exp1_Position_1	exp1_Position_1_6	1.5	6	1974.1791565609308	0.940546140977255
exp1	Position_1	6	6	45.030204828125	1856.8065873011155	exp1_Position_1	exp1_Position_1_6	1.5	7	1928.3943795626144	0.9628769960023759
exp1	Position_1	6	6	45.030204828125	1856.8065873011155	exp1_Position_1	exp1_Position_1_6	1.5	8	2043.603758244504	0.9085942320326075
exp1	Position_1	6	6	45.030204828125	1856.8065873011155	exp1_Position_1	exp1_Position_1_6	1.5	9	1777.17609775216	1.0448073151837205
exp1	Position_1	6	6	45.030204828125	1856.8065873011155	exp1_Position_1	exp1_Position_1_6	1.5	10	2051.3011119484654	0.9051848002643523
exp1	Position_1	6	6	45.030204828125	1856.8065873011155	exp1_Position_1	exp1_Position_1_6	1.5	11	1837.720965875728	1.0103854838573345
exp1	Position_1	6	6	45.030204828125	1856.8065873011155	exp1_Position_1	exp1_Position_1_6	1.5	12	1819.035370025776	1.0207644215707605
exp1	Position_1	6	6	45.030204828125	1856.8065873011155	exp1_Position_1	exp1_Position_1_6	1.5	13	1880.7665005535928	0.9872605593275802
exp1	Position_1	6	6	45.030204828125	1856.8065873011155	exp1_Position_1	exp1_Position_1_6	1.5	14	1930.613650483059	0.9617701536692874
exp1	Position_1	6	6	45.030204828125	1856.8065873011155	exp1_Position_1	exp1_Position_1_6	1.5	15	1843.7486117461085	1.0070822971590692
exp1	Position_1	6	6	45.030204828125	1856.8065873011155	exp1_Position_1	exp1_Position_1_6	1.5	16	1939.849773115288	0.9571909191293665
exp1	Position_1	6	6	45.030204828125	1856.8065873011155	exp1_Position_1	exp1_Position_1_6	1.5	17	1887.4698111607631	0.9837543235508545
exp1	Position_1	6	6	45.030204828125	1856.8065873011155	exp1_Position_1	exp1_Position_1_6	1.5	18	2077.567109928309	0.8937408464101017
exp1	Position_1	6	6	45.030204828125	1856.8065873011155	exp1_Position_1	exp1_Position_1_6	1.5	19	2114.9391004806066	0.8779480160346782
exp1	Position_1	6	6	45.030204828125	1856.8065873011155	exp1_Position_1	exp1_Position_1_6	1.5	20	2260.361507287779	0.8214644344784956
exp1	Position_1	6	6	45.030204828125	1856.8065873011155	exp1_Position_1	exp1_Position_1_6	1.5	21	2229.3006700980645	0.8329098951104862
exp1	Position_1	6	6	45.030204828125	1856.8065873011155	exp1_Position_1	exp1_Position_1_6	1.5	22	2415.285324188108	0.7687731833195635
exp1	Position_1	6	6	45.030204828125	1856.8065873011155	exp1_Position_1	exp1_Position_1_6	1.5	23	2555.250637949157	0.726663192927089
exp1	Position_1	6	6	45.030204828125	1856.8065873011155	exp1_Position_1	exp1_Position_1_6	1.5	24	2454.610651253632	0.7564566650734597
exp1	Position_1	6	6	45.030204828125	1856.8065873011155	exp1_Position_1	exp1_Position_1_6	1.5	25	2621.3462053392245	0.7083408454477035
exp1	Position_1	6	6	45.030204828125	1856.8065873011155	exp1_Position_1	exp1_Position_1_6	1.5	26	2713.2263601428795	0.6843537327284906
exp1	Position_1	6	6	45.030204828125	1856.8065873011155	exp1_Position_1	exp1_Position_1_6	1.5	27	2915.880394522349	0.6367910668727136
exp1	Position_1	6	6	45.030204828125	1856.8065873011155	exp1_Position_1	exp1_Position_1_6	1.5	28	3006.6153461566882	0.6175737078155488
exp1	Position_1	6	6	45.030204828125	1856.8065873011155	exp1_Position_1	exp1_Position_1_6	1.5	29	2942.3249899121	0.6310678098671167
exp1	Position_1	6	6	45.030204828125	1856.8065873011155	exp1_Position_1	exp1_Position_1_6	1.5	30	3095.442952707786	0.5998516579595969
exp1	Position_1	6	6	45.030204828125	1856.8065873011155	exp1_Position_1	exp1_Position_1_6	1.5	31	3056.5453537991025	0.6074853706957812
exp1	Position_1	6	6	45.030204828125	1856.8065873011155	exp1_Position_1	exp1_Position_1_6	1.5	32	3137.4379234225125	0.5918225739031022
exp1	Position_1	6	10	4.642776587646484	2719.17538378116	exp1_Position_1	exp1_Position_1_10	1.5	0	2617.594647452885	1.03880690099482
exp1	Position_1	6	10	4.642776587646484	2719.17538378116	exp1_Position_1	exp1_Position_1_10	1.5	1	2286.5617284146965	1.1891983277732896
exp1	Position_1	6	10	4.642776587646484	2719.17538378116	exp1_Position_1	exp1_Position_1_10	1.5	2	2205.58521656739	1.2328589089897346
exp1	Position_1	6	10	4.642776587646484	2719.17538378116	exp1_Position_1	exp1_Position_1_10	1.5	3	2120.248771237907	1.2824794055621924
exp1	Position_1	6	10	4.642776587646484	2719.17538378116	exp1_Position_1	exp1_Position_1_10	1.5	4	2246.540421310423	1.2103834669464997
exp1	Position_1	6	10	4.642776587646484	2719.17538378116	exp1_Position_1	exp1_Position_1_10	1.5	5	2088.6878054632507	1.3018582177139073
exp1	Position_1	6	10	4.642776587646484	2719.17538378116	exp1_Position_1	exp1_Position_1_10	1.5	6	1974.1791565609308	1.377370121016793
exp1	Position_1	6	10	4.642776587646484	2719.17538378116	exp1_Position_1	exp1_Position_1_10	1.5	7	1928.3943795626144	1.4100722407197148
exp1	Position_1	6	10	4.642776587646484	2719.17538378116	exp1_Position_1	exp1_Position_1_10	1.5	8	2043.603758244504	1.3305785785581963
exp1	Position_1	6	10	4.642776587646484	2719.17538378116	exp1_Position_1	exp1_Position_1_10	1.5	9	1777.17609775216	1.5300539925224497
exp1	Position_1	6	10	4.642776587646484	2719.17538378116	exp1_Position_1	exp1_Position_1_10	1.5	10	2051.3011119484654	1.3255856821519012
exp1	Position_1	6	10	4.642776587646484	2719.17538378116	exp1_Position_1	exp1_Position_1_10	1.5	11	1837.720965875728	1.4796454055174761
exp1	Position_1	6	10	4.642776587646484	2719.17538378116	exp1_Position_1	exp1_Position_1_10	1.5	12	1819.035370025776	1.4948447009816135
exp1	Position_1	6	10	4.642776587646484	2719.17538378116	exp1_Position_1	exp1_Position_1_10	1.5	13	1880.7665005535928	1.4457804214296597
exp1	Position_1	6	10	4.642776587646484	2719.17538378116	exp1_Position_1	exp1_Position_1_10	1.5	14	1930.613650483059	1.4084513403812278
exp1	Position_1	6	10	4.642776587646484	2719.17538378116	exp1_Position_1	exp1_Position_1_10	1.5	15	1843.7486117461085	1.474808098272131
exp1	Position_1	6	10	4.642776587646484	2719.17538378116	exp1_Position_1	exp1_Position_1_10	1.5	16	1939.849773115288	1.401745342070649
exp1	Position_1	6	10	4.642776587646484	2719.17538378116	exp1_Position_1	exp1_Position_1_10	1.5	17	1887.4698111607631	1.4406457616977255
exp1	Position_1	6	10	4.642776587646484	2719.17538378116	exp1_Position_1	exp1_Position_1_10	1.5	18	2077.567109928309	1.3088267381528729
exp1	Position_1	6	10	4.642776587646484	2719.17538378116	exp1_Position_1	exp1_Position_1_10	1.5	19	2114.9391004806066	1.285699140539434
exp1	Position_1	6	10	4.642776587646484	2719.17538378116	exp1_Position_1	exp1_Position_1_10	1.5	20	2260.361507287779	1.202982520722499
exp1	Position_1	6	10	4.642776587646484	2719.17538378116	exp1_Position_1	exp1_Position_1_10	1.5	21	2229.3006700980645	1.2197436713018823
exp1	Position_1	6	10	4.642776587646484	2719.17538378116	exp1_Position_1	exp1_Position_1_10	1.5	22	2415.285324188108	1.1258195280490115
exp1	Position_1	6	10	4.642776587646484	2719.17538378116	exp1_Position_1	exp1_Position_1_10	1.5	23	2555.250637949157	1.064152120108096
exp1	Position_1	6	10	4.642776587646484	2719.17538378116	exp1_Position_1	exp1_Position_1_10	1.5	24	2454.610651253632	1.1077827688853252
exp1	Position_1	6	10	4.642776587646484	2719.17538378116	exp1_Position_1	exp1_Position_1_10	1.5	25	2621.3462053392245	1.03732020526044
exp1	Position_1	6	10	4.642776587646484	2719.17538378116	exp1_Position_1	exp1_Position_1_10	1.5	26	2713.2263601428795	1.0021926012977285
exp1	Position_1	6	10	4.642776587646484	2719.17538378116	exp1_Position_1	exp1_Position_1_10	1.5	27	2915.880394522349	0.9325400962567906
exp1	Position_1	6	10	4.642776587646484	2719.17538378116	exp1_Position_1	exp1_Position_1_10	1.5	28	3006.6153461566882	0.9043974937655531
exp1	Position_1	6	10	4.642776587646484	2719.17538378116	exp1_Position_1	exp1_Position_1_10	1.5	29	2942.3249899121	0.9241587496636098
exp1	Position_1	6	10	4.642776587646484	2719.17538378116	exp1_Position_1	exp1_Position_1_10	1.5	30	3095.442952707786	0.8784446766827085
exp1	Position_1	6	10	4.642776587646484	2719.17538378116	exp1_Position_1	exp1_Position_1_10	1.5	31	3056.5453537991025	0.8896237644245611
exp1	Position_1	6	10	4.642776587646484	2719.17538378116	exp1_Position_1	exp1_Position_1_10	1.5	32	3137.4379234225125	0.8666865927389933
exp1	Position_1	7	1	63.718947402343744	1465.7664485314433	exp1_Position_1	exp1_Position_1_1	1.75	0	2617.594647452885	0.5599669337487924
exp1	Position_1	7	1	63.718947402343744	1465.7664485314433	exp1_Position_1	exp1_Position_1_1	1.75	1	2286.5617284146965	0.6410351534868375
exp1	Position_1	7	1	63.718947402343744	1465.7664485314433	exp1_Position_1	exp1_Position_1_1	1.75	2	2205.58521656739	0.6645703088328884
exp1	Position_1	7	1	63.718947402343744	1465.7664485314433	exp1_Position_1	exp1_Position_1_1	1.75	3	2120.248771237907	0.6913181455002828
exp1	Position_1	7	1	63.718947402343744	1465.7664485314433	exp1_Position_1	exp1_Position_1_1	1.75	4	2246.540421310423	0.6524549634751069
exp1	Position_1	7	1	63.718947402343744	1465.7664485314433	exp1_Position_1	exp1_Position_1_1	1.75	5	2088.6878054632507	0.7017642582570403
exp1	Position_1	7	1	63.718947402343744	1465.7664485314433	exp1_Position_1	exp1_Position_1_1	1.75	6	1974.1791565609308	0.7424688097127137
exp1	Position_1	7	1	63.718947402343744	1465.7664485314433	exp1_Position_1	exp1_Position_1_1	1.75	7	1928.3943795626144	0.7600968266998884
exp1	Position_1	7	1	63.718947402343744	1465.7664485314433	exp1_Position_1	exp1_Position_1_1	1.75	8	2043.603758244504	0.7172459155147404
exp1	Position_1	7	1	63.718947402343744	1465.7664485314433	exp1_Position_1	exp1_Position_1_1	1.75	9	1777.17609775216	0.8247727675301285
exp1	Position_1	7	1	63.718947402343744	1465.7664485314433	exp1_Position_1	exp1_Position_1_1	1.75	10	2051.3011119484654	0.7145545039651241
exp1	Position_1	7	1	63.718947402343744	1465.7664485314433	exp1_Position_1	exp1_Position_1_1	1.75	11	1837.720965875728	0.797600112176422
exp1	Position_1	7	1	63.718947402343744	1465.7664485314433	exp1_Position_1	exp1_Position_1_1	1.75	12	1819.035370025776	0.8057932642127091
exp1	Position_1	7	1	63.718947402343744	1465.7664485314433	exp1_Position_1	exp1_Position_1_1	1.75	13	1880.7665005535928	0.7793452552988387
exp1	Position_1	7	1	63.718947402343744	1465.7664485314433	exp1_Position_1	exp1_Position_1_1	1.75	14	1930.613650483059	0.7592230833780201
exp1	Position_1	7	1	63.718947402343744	1465.7664485314433	exp1_Position_1	exp1_Position_1_1	1.75	15	1843.7486117461085	0.7949925706755109
exp1	Position_1	7	1	63.718947402343744	1465.7664485314433	exp1_Position_1	exp1_Position_1_1	1.75	16	1939.849773115288	0.7556082274234598
exp1	Position_1	7	1	63.718947402343744	1465.7664485314433	exp1_Position_1	exp1_Position_1_1	1.75	17	1887.4698111607631	0.7765774264914048
exp1	Position_1	7	1	63.718947402343744	1465.7664485314433	exp1_Position_1	exp1_Position_1_1	1.75	18	2077.567109928309	0.7055206262781195
exp1	Position_1	7	1	63.718947402343744	1465.7664485314433	exp1_Position_1	exp1_Position_1_1	1.75	19	2114.9391004806066	0.6930537376694946
exp1	Position_1	7	1	63.718947402343744	1465.7664485314433	exp1_Position_1	exp1_Position_1_1	1.75	20	2260.361507287779	0.6484654971364403
exp1	Position_1	7	1	63.718947402343744	1465.7664485314433	exp1_Position_1	exp1_Position_1_1	1.75	21	2229.3006700980645	0.6575005642764938
exp1	Position_1	7	1	63.718947402343744	1465.7664485314433	exp1_Position_1	exp1_Position_1_1	1.75	22	2415.285324188108	0.606870929017116
exp1	Position_1	7	1	63.718947402343744	1465.7664485314433	exp1_Position_1	exp1_Position_1_1	1.75	23	2555.250637949157	0.5736292271148269
exp1	Position_1	7	1	63.718947402343744	1465.7664485314433	exp1_Position_1	exp1_Position_1_1	1.75	24	2454.610651253632	0.5971482474350216
exp1	Position_1	7	1	63.718947402343744	1465.7664485314433	exp1_Position_1	exp1_Position_1_1	1.75	25	2621.3462053392245	0.5591655331699159
exp1	Position_1	7	1	63.718947402343744	1465.7664485314433	exp1_Position_1	exp1_Position_1_1	1.75	26	2713.2263601428795	0.5402300633900134
exp1	Position_1	7	1	63.718947402343744	1465.7664485314433	exp1_Position_1	exp1_Position_1_1	1.75	27	2915.880394522349	0.5026840097025141
exp1	Position_1	7	1	63.718947402343744	1465.7664485314433	exp1_Position_1	exp1_Position_1_1	1.75	28	3006.6153461566882	0.4875137920137043
exp1	Position_1	7	1	63.718947402343744	1465.7664485314433	exp1_Position_1	exp1_Position_1_1	1.75	29	2942.3249899121	0.49816606036277183
exp1	Position_1	7	1	63.718947402343744	1465.7664485314433	exp1_Position_1	exp1_Position_1_1	1.75	30	3095.442952707786	0.47352397408882685
exp1	Position_1	7	1	63.718947402343744	1465.7664485314433	exp1_Position_1	exp1_Position_1_1	1.75	31	3056.5453537991025	0.47955004060698253
exp1	Position_1	7	1	63.718947402343744	1465.7664485314433	exp1_Position_1	exp1_Position_1_1	1.75	32	3137.4379234225125	0.4671858007416746
exp1	Position_1	7	2	68.370412859375	1812.93959459296	exp1_Position_1	exp1_Position_1_2	1.75	0	2617.594647452885	0.6925975327605004
exp1	Position_1	7	2	68.370412859375	1812.93959459296	exp1_Position_1	exp1_Position_1_2	1.75	1	2286.5617284146965	0.7928671122515004
exp1	Position_1	7	2	68.370412859375	1812.93959459296	exp1_Position_1	exp1_Position_1_2	1.75	2	2205.58521656739	0.8219766713047185
exp1	Position_1	7	2	68.370412859375	1812.93959459296	exp1_Position_1	exp1_Position_1_2	1.75	3	2120.248771237907	0.8550598491961278
exp1	Position_1	7	2	68.370412859375	1812.93959459296	exp1_Position_1	exp1_Position_1_2	1.75	4	2246.540421310423	0.8069917538075988
exp1	Position_1	7	2	68.370412859375	1812.93959459296	exp1_Position_1	exp1_Position_1_2	1.75	5	2088.6878054632507	0.8679801691047205
exp1	Position_1	7	2	68.370412859375	1812.93959459296	exp1_Position_1	exp1_Position_1_2	1.75	6	1974.1791565609308	0.9183257702665375
exp1	Position_1	7	2	68.370412859375	1812.93959459296	exp1_Position_1	exp1_Position_1_2	1.75	7	1928.3943795626144	0.9401290595983581
exp1	Position_1	7	2	68.370412859375	1812.93959459296	exp1_Position_1	exp1_Position_1_2	1.75	8	2043.603758244504	0.887128724088035
exp1	Position_1	7	2	68.370412859375	1812.93959459296	exp1_Position_1	exp1_Position_1_2	1.75	9	1777.17609775216	1.0201237777652057
exp1	Position_1	7	2	68.370412859375	1812.93959459296	exp1_Position_1	exp1_Position_1_2	1.75	10	2051.3011119484654	0.8837998400297783
exp1	Position_1	7	2	68.370412859375	1812.93959459296	exp1_Position_1	exp1_Position_1_2	1.75	11	1837.720965875728	0.9865151610375414
exp1	Position_1	7	2	68.370412859375	1812.93959459296	exp1_Position_1	exp1_Position_1_2	1.75	12	1819.035370025776	0.9966488966991721
exp1	Position_1	7	2	68.370412859375	1812.93959459296	exp1_Position_1	exp1_Position_1_2	1.75	13	1880.7665005535928	0.9639365620662276
exp1	Position_1	7	2	68.370412859375	1812.93959459296	exp1_Position_1	exp1_Position_1_2	1.75	14	1930.613650483059	0.9390483663778841
exp1	Position_1	7	2	68.370412859375	1812.93959459296	exp1_Position_1	exp1_Position_1_2	1.75	15	1843.7486117461085	0.983290012013096
exp1	Position_1	7	2	68.370412859375	1812.93959459296	exp1_Position_1	exp1_Position_1_2	1.75	16	1939.849773115288	0.9345773160988042
exp1	Position_1	7	2	68.370412859375	1812.93959459296	exp1_Position_1	exp1_Position_1_2	1.75	17	1887.4698111607631	0.9605131609909203
exp1	Position_1	7	2	68.370412859375	1812.93959459296	exp1_Position_1	exp1_Position_1_2	1.75	18	2077.567109928309	0.8726262491975624
exp1	Position_1	7	2	68.370412859375	1812.93959459296	exp1_Position_1	exp1_Position_1_2	1.75	19	2114.9391004806066	0.8572065239046273
exp1	Position_1	7	2	68.370412859375	1812.93959459296	exp1_Position_1	exp1_Position_1_2	1.75	20	2260.361507287779	0.8020573650487955
exp1	Position_1	7	2	68.370412859375	1812.93959459296	exp1_Position_1	exp1_Position_1_2	1.75	21	2229.3006700980645	0.8132324270611783
exp1	Position_1	7	2	68.370412859375	1812.93959459296	exp1_Position_1	exp1_Position_1_2	1.75	22	2415.285324188108	0.7506109429130801
exp1	Position_1	7	2	68.370412859375	1812.93959459296	exp1_Position_1	exp1_Position_1_2	1.75	23	2555.250637949157	0.7094957996167548
exp1	Position_1	7	2	68.370412859375	1812.93959459296	exp1_Position_1	exp1_Position_1_2	1.75	24	2454.610651253632	0.7385854019932023
exp1	Position_1	7	2	68.370412859375	1812.93959459296	exp1_Position_1	exp1_Position_1_2	1.75	25	2621.3462053392245	0.6916063169757274
exp1	Position_1	7	2	68.370412859375	1812.93959459296	exp1_Position_1	exp1_Position_1_2	1.75	26	2713.2263601428795	0.6681858989817163
exp1	Position_1	7	2	68.370412859375	1812.93959459296	exp1_Position_1	exp1_Position_1_2	1.75	27	2915.880394522349	0.6217468994951482
exp1	Position_1	7	2	68.370412859375	1812.93959459296	exp1_Position_1	exp1_Position_1_2	1.75	28	3006.6153461566882	0.6029835498945396
exp1	Position_1	7	2	68.370412859375	1812.93959459296	exp1_Position_1	exp1_Position_1_2	1.75	29	2942.3249899121	0.6161588542423794
exp1	Position_1	7	2	68.370412859375	1812.93959459296	exp1_Position_1	exp1_Position_1_2	1.75	30	3095.442952707786	0.5856801828659332
exp1	Position_1	7	2	68.370412859375	1812.93959459296	exp1_Position_1	exp1_Position_1_2	1.75	31	3056.5453537991025	0.593133549397389
exp1	Position_1	7	2	68.370412859375	1812.93959459296	exp1_Position_1	exp1_Position_1_2	1.75	32	3137.4379234225125	0.5778407856482122
exp1	Position_1	7	5	51.0893535625	1957.0501797231184	exp1_Position_1	exp1_Position_1_5	1.75	0	2617.594647452885	0.7476521170409155
exp1	Position_1	7	5	51.0893535625	1957.0501797231184	exp1_Position_1	exp1_Position_1_5	1.75	1	2286.5617284146965	0.8558921263323895
exp1	Position_1	7	5	51.0893535625	1957.0501797231184	exp1_Position_1	exp1_Position_1_5	1.75	2	2205.58521656739	0.887315604503791
exp1	Position_1	7	5	51.0893535625	1957.0501797231184	exp1_Position_1	exp1_Position_1_5	1.75	3	2120.248771237907	0.9230285645115572
exp1	Position_1	7	5	51.0893535625	1957.0501797231184	exp1_Position_1	exp1_Position_1_5	1.75	4	2246.540421310423	0.8711395357763281
exp1	Position_1	7	5	51.0893535625	1957.0501797231184	exp1_Position_1	exp1_Position_1_5	1.75	5	2088.6878054632507	0.9369759207690992
exp1	Position_1	7	5	51.0893535625	1957.0501797231184	exp1_Position_1	exp1_Position_1_5	1.75	6	1974.1791565609308	0.9913234942325845
exp1	Position_1	7	5	51.0893535625	1957.0501797231184	exp1_Position_1	exp1_Position_1_5	1.75	7	1928.3943795626144	1.014859927234907
exp1	Position_1	7	5	51.0893535625	1957.0501797231184	exp1_Position_1	exp1_Position_1_5	1.75	8	2043.603758244504	0.9576465945650164
exp1	Position_1	7	5	51.0893535625	1957.0501797231184	exp1_Position_1	exp1_Position_1_5	1.75	9	1777.17609775216	1.1012134262881825
exp1	Position_1	7	5	51.0893535625	1957.0501797231184	exp1_Position_1	exp1_Position_1_5	1.75	10	2051.3011119484654	0.9540530974822019
exp1	Position_1	7	5	51.0893535625	1957.0501797231184	exp1_Position_1	exp1_Position_1_5	1.75	11	1837.720965875728	1.0649332603062112
exp1	Position_1	7	5	51.0893535625	1957.0501797231184	exp1_Position_1	exp1_Position_1_5	1.75	12	1819.035370025776	1.0758725267092453
exp1	Position_1	7	5	51.0893535625	1957.0501797231184	exp1_Position_1	exp1_Position_1_5	1.75	13	1880.7665005535928	1.0405598882939866
exp1	Position_1	7	5	51.0893535625	1957.0501797231184	exp1_Position_1	exp1_Position_1_5	1.75	14	1930.613650483059	1.0136933297003492
exp1	Position_1	7	5	51.0893535625	1957.0501797231184	exp1_Position_1	exp1_Position_1_5	1.75	15	1843.7486117461085	1.0614517441560043
exp1	Position_1	7	5	51.0893535625	1957.0501797231184	exp1_Position_1	exp1_Position_1_5	1.75	16	1939.849773115288	1.008866875593262
exp1	Position_1	7	5	51.0893535625	1957.0501797231184	exp1_Position_1	exp1_Position_1_5	1.75	17	1887.4698111607631	1.0368643610355626
exp1	Position_1	7	5	51.0893535625	1957.0501797231184	exp1_Position_1	exp1_Position_1_5	1.75	18	2077.567109928309	0.9419913178114621
exp1	Position_1	7	5	51.0893535625	1957.0501797231184	exp1_Position_1	exp1_Position_1_5	1.75	19	2114.9391004806066	0.9253458784124758
exp1	Position_1	7	5	51.0893535625	1957.0501797231184	exp1_Position_1	exp1_Position_1_5	1.75	20	2260.361507287779	0.8658129124094819
exp1	Position_1	7	5	51.0893535625	1957.0501797231184	exp1_Position_1	exp1_Position_1_5	1.75	21	2229.3006700980645	0.8778762802045136
exp1	Position_1	7	5	51.0893535625	1957.0501797231184	exp1_Position_1	exp1_Position_1_5	1.75	22	2415.285324188108	0.8102770137027085
exp1	Position_1	7	5	51.0893535625	1957.0501797231184	exp1_Position_1	exp1_Position_1_5	1.75	23	2555.250637949157	0.7658936272857546
exp1	Position_1	7	5	51.0893535625	1957.0501797231184	exp1_Position_1	exp1_Position_1_5	1.75	24	2454.610651253632	0.7972955624239645
exp1	Position_1	7	5	51.0893535625	1957.0501797231184	exp1_Position_1	exp1_Position_1_5	1.75	25	2621.3462053392245	0.7465821095042497
exp1	Position_1	7	5	51.0893535625	1957.0501797231184	exp1_Position_1	exp1_Position_1_5	1.75	26	2713.2263601428795	0.7213000022674332
exp1	Position_1	7	5	51.0893535625	1957.0501797231184	exp1_Position_1	exp1_Position_1_5	1.75	27	2915.880394522349	0.6711695662824686
exp1	Position_1	7	5	51.0893535625	1957.0501797231184	exp1_Position_1	exp1_Position_1_5	1.75	28	3006.6153461566882	0.6509147178486887
exp1	Position_1	7	5	51.0893535625	1957.0501797231184	exp1_Position_1	exp1_Position_1_5	1.75	29	2942.3249899121	0.66513732726091
exp1	Position_1	7	5	51.0893535625	1957.0501797231184	exp1_Position_1	exp1_Position_1_5	1.75	30	3095.442952707786	0.6322359060150532
exp1	Position_1	7	5	51.0893535625	1957.0501797231184	exp1_Position_1	exp1_Position_1_5	1.75	31	3056.5453537991025	0.6402817407209818
exp1	Position_1	7	5	51.0893535625	1957.0501797231184	exp1_Position_1	exp1_Position_1_5	1.75	32	3137.4379234225125	0.6237733550400405
exp1	Position_1	7	6	50.2512498984375	1899.7385794021104	exp1_Position_1	exp1_Position_1_6	1.75	0	2617.594647452885	0.7257573594332866
exp1	Position_1	7	6	50.2512498984375	1899.7385794021104	exp1_Position_1	exp1_Position_1_6	1.75	1	2286.5617284146965	0.8308275940222372
exp1	Position_1	7	6	50.2512498984375	1899.7385794021104	exp1_Position_1	exp1_Position_1_6	1.75	2	2205.58521656739	0.861330845497198
exp1	Position_1	7	6	50.2512498984375	1899.7385794021104	exp1_Position_1	exp1_Position_1_6	1.75	3	2120.248771237907	0.895997962679138
exp1	Position_1	7	6	50.2512498984375	1899.7385794021104	exp1_Position_1	exp1_Position_1_6	1.75	4	2246.540421310423	0.8456284878657911
exp1	Position_1	7	6	50.2512498984375	1899.7385794021104	exp1_Position_1	exp1_Position_1_6	1.75	5	2088.6878054632507	0.9095368749858559
exp1	Position_1	7	6	50.2512498984375	1899.7385794021104	exp1_Position_1	exp1_Position_1_6	1.75	6	1974.1791565609308	0.9622928968166711
exp1	Position_1	7	6	50.2512498984375	1899.7385794021104	exp1_Position_1	exp1_Position_1_6	1.75	7	1928.3943795626144	0.9851400727650931
exp1	Position_1	7	6	50.2512498984375	1899.7385794021104	exp1_Position_1	exp1_Position_1_6	1.75	8	2043.603758244504	0.9296022145868549
exp1	Position_1	7	6	50.2512498984375	1899.7385794021104	exp1_Position_1	exp1_Position_1_6	1.75	9	1777.17609775216	1.068964736699403
exp1	Position_1	7	6	50.2512498984375	1899.7385794021104	exp1_Position_1	exp1_Position_1_6	1.75	10	2051.3011119484654	0.9261139519383429
exp1	Position_1	7	6	50.2512498984375	1899.7385794021104	exp1_Position_1	exp1_Position_1_6	1.75	11	1837.720965875728	1.0337470239922029
exp1	Position_1	7	6	50.2512498984375	1899.7385794021104	exp1_Position_1	exp1_Position_1_6	1.75	12	1819.035370025776	1.0443659374117562
exp1	Position_1	7	6	50.2512498984375	1899.7385794021104	exp1_Position_1	exp1_Position_1_6	1.75	13	1880.7665005535928	1.0100874185301223
exp1	Position_1	7	6	50.2512498984375	1899.7385794021104	exp1_Position_1	exp1_Position_1_6	1.75	14	1930.613650483059	0.984007638673215
exp1	Position_1	7	6	50.2512498984375	1899.7385794021104	exp1_Position_1	exp1_Position_1_6	1.75	15	1843.7486117461085	1.0303674629498307
exp1	Position_1	7	6	50.2512498984375	1899.7385794021104	exp1_Position_1	exp1_Position_1_6	1.75	16	1939.849773115288	0.97932252575994
exp1	Position_1	7	6	50.2512498984375	1899.7385794021104	exp1_Position_1	exp1_Position_1_6	1.75	17	1887.4698111607631	1.006500113627673
exp1	Position_1	7	6	50.2512498984375	1899.7385794021104	exp1_Position_1	exp1_Position_1_6	1.75	18	2077.567109928309	0.9144053976998437
exp1	Position_1	7	6	50.2512498984375	1899.7385794021104	exp1_Position_1	exp1_Position_1_6	1.75	19	2114.9391004806066	0.898247414769724
exp1	Position_1	7	6	50.2512498984375	1899.7385794021104	exp1_Position_1	exp1_Position_1_6	1.75	20	2260.361507287779	0.8404578529925586
exp1	Position_1	7	6	50.2512498984375	1899.7385794021104	exp1_Position_1	exp1_Position_1_6	1.75	21	2229.3006700980645	0.852167948847628
exp1	Position_1	7	6	50.2512498984375	1899.7385794021104	exp1_Position_1	exp1_Position_1_6	1.75	22	2415.285324188108	0.7865483056502662
exp1	Position_1	7	6	50.2512498984375	1899.7385794021104	exp1_Position_1	exp1_Position_1_6	1.75	23	2555.250637949157	0.7434646727754424
exp1	Position_1	7	6	50.2512498984375	1899.7385794021104	exp1_Position_1	exp1_Position_1_6	1.75	24	2454.610651253632	0.7739470120981776
exp1	Position_1	7	6	50.2512498984375	1899.7385794021104	exp1_Position_1	exp1_Position_1_6	1.75	25	2621.3462053392245	0.7247186867315254
exp1	Position_1	7	6	50.2512498984375	1899.7385794021104	exp1_Position_1	exp1_Position_1_6	1.75	26	2713.2263601428795	0.7001769580707117
exp1	Position_1	7	6	50.2512498984375	1899.7385794021104	exp1_Position_1	exp1_Position_1_6	1.75	27	2915.880394522349	0.6515145761708471
exp1	Position_1	7	6	50.2512498984375	1899.7385794021104	exp1_Position_1	exp1_Position_1_6	1.75	28	3006.6153461566882	0.6318528846167561
exp1	Position_1	7	6	50.2512498984375	1899.7385794021104	exp1_Position_1	exp1_Position_1_6	1.75	29	2942.3249899121	0.6456589893759029
exp1	Position_1	7	6	50.2512498984375	1899.7385794021104	exp1_Position_1	exp1_Position_1_6	1.75	30	3095.442952707786	0.6137210759255909
exp1	Position_1	7	6	50.2512498984375	1899.7385794021104	exp1_Position_1	exp1_Position_1_6	1.75	31	3056.5453537991025	0.6215312908872265
exp1	Position_1	7	6	50.2512498984375	1899.7385794021104	exp1_Position_1	exp1_Position_1_6	1.75	32	3137.4379234225125	0.605506348100031
exp1	Position_1	7	10	12.3941160234375	3131.005676053433	exp1_Position_1	exp1_Position_1_10	1.75	0	2617.594647452885	1.1961384773995223
exp1	Position_1	7	10	12.3941160234375	3131.005676053433	exp1_Position_1	exp1_Position_1_10	1.75	1	2286.5617284146965	1.3693073041260952
exp1	Position_1	7	10	12.3941160234375	3131.005676053433	exp1_Position_1	exp1_Position_1_10	1.75	2	2205.58521656739	1.4195804598864237
exp1	Position_1	7	10	12.3941160234375	3131.005676053433	exp1_Position_1	exp1_Position_1_10	1.75	3	2120.248771237907	1.4767161846887409
exp1	Position_1	7	10	12.3941160234375	3131.005676053433	exp1_Position_1	exp1_Position_1_10	1.75	4	2246.540421310423	1.3937010197337536
exp1	Position_1	7	10	12.3941160234375	3131.005676053433	exp1_Position_1	exp1_Position_1_10	1.75	5	2088.6878054632507	1.4990299976204469
exp1	Position_1	7	10	12.3941160234375	3131.005676053433	exp1_Position_1	exp1_Position_1_10	1.75	6	1974.1791565609308	1.585978489159881
exp1	Position_1	7	10	12.3941160234375	3131.005676053433	exp1_Position_1	exp1_Position_1_10	1.75	7	1928.3943795626144	1.623633479352697
exp1	Position_1	7	10	12.3941160234375	3131.005676053433	exp1_Position_1	exp1_Position_1_10	1.75	8	2043.603758244504	1.5321001752037433
exp1	Position_1	7	10	12.3941160234375	3131.005676053433	exp1_Position_1	exp1_Position_1_10	1.75	9	1777.17609775216	1.7617869607933891
exp1	Position_1	7	10	12.3941160234375	3131.005676053433	exp1_Position_1	exp1_Position_1_10	1.75	10	2051.3011119484654	1.5263510841074868
exp1	Position_1	7	10	12.3941160234375	3131.005676053433	exp1_Position_1	exp1_Position_1_10	1.75	11	1837.720965875728	1.7037437860221705
exp1	Position_1	7	10	12.3941160234375	3131.005676053433	exp1_Position_1	exp1_Position_1_10	1.75	12	1819.035370025776	1.7212450772791
exp1	Position_1	7	10	12.3941160234375	3131.005676053433	exp1_Position_1	exp1_Position_1_10	1.75	13	1880.7665005535928	1.6647498108520327
exp1	Position_1	7	10	12.3941160234375	3131.005676053433	exp1_Position_1	exp1_Position_1_10	1.75	14	1930.613650483059	1.6217670869933112
exp1	Position_1	7	10	12.3941160234375	3131.005676053433	exp1_Position_1	exp1_Position_1_10	1.75	15	1843.7486117461085	1.6981738487050235
exp1	Position_1	7	10	12.3941160234375	3131.005676053433	exp1_Position_1	exp1_Position_1_10	1.75	16	1939.849773115288	1.6140454376656275
exp1	Position_1	7	10	12.3941160234375	3131.005676053433	exp1_Position_1	exp1_Position_1_10	1.75	17	1887.4698111607631	1.6588374857915824
exp1	Position_1	7	10	12.3941160234375	3131.005676053433	exp1_Position_1	exp1_Position_1_10	1.75	18	2077.567109928309	1.50705392913227
exp1	Position_1	7	10	12.3941160234375	3131.005676053433	exp1_Position_1	exp1_Position_1_10	1.75	19	2114.9391004806066	1.4804235617668289
exp1	Position_1	7	10	12.3941160234375	3131.005676053433	exp1_Position_1	exp1_Position_1_10	1.75	20	2260.361507287779	1.385179169773752
exp1	Position_1	7	10	12.3941160234375	3131.005676053433	exp1_Position_1	exp1_Position_1_10	1.75	21	2229.3006700980645	1.4044788655249916
exp1	Position_1	7	10	12.3941160234375	3131.005676053433	exp1_Position_1	exp1_Position_1_10	1.75	22	2415.285324188108	1.296329524589776
exp1	Position_1	7	10	12.3941160234375	3131.005676053433	exp1_Position_1	exp1_Position_1_10	1.75	23	2555.250637949157	1.2253223341591166
exp1	Position_1	7	10	12.3941160234375	3131.005676053433	exp1_Position_1	exp1_Position_1_10	1.75	24	2454.610651253632	1.2755610240892374
exp1	Position_1	7	10	12.3941160234375	3131.005676053433	exp1_Position_1	exp1_Position_1_10	1.75	25	2621.3462053392245	1.1944266154833425
exp1	Position_1	7	10	12.3941160234375	3131.005676053433	exp1_Position_1	exp1_Position_1_10	1.75	26	2713.2263601428795	1.1539787914667587
exp1	Position_1	7	10	12.3941160234375	3131.005676053433	exp1_Position_1	exp1_Position_1_10	1.75	27	2915.880394522349	1.0737771281480575
exp1	Position_1	7	10	12.3941160234375	3131.005676053433	exp1_Position_1	exp1_Position_1_10	1.75	28	3006.6153461566882	1.0413722127959437
exp1	Position_1	7	10	12.3941160234375	3131.005676053433	exp1_Position_1	exp1_Position_1_10	1.75	29	2942.3249899121	1.064126392151864
exp1	Position_1	7	10	12.3941160234375	3131.005676053433	exp1_Position_1	exp1_Position_1_10	1.75	30	3095.442952707786	1.0114887348560366
exp1	Position_1	7	10	12.3941160234375	3131.005676053433	exp1_Position_1	exp1_Position_1_10	1.75	31	3056.5453537991025	1.0243609414013048
exp1	Position_1	7	10	12.3941160234375	3131.005676053433	exp1_Position_1	exp1_Position_1_10	1.75	32	3137.4379234225125	0.9979498407534825
exp1	Position_1	7	11	1.7038101429443355	2820.9045087500326	exp1_Position_1	exp1_Position_1_11	1.75	0	2617.594647452885	1.0776704909199686
exp1	Position_1	7	11	1.7038101429443355	2820.9045087500326	exp1_Position_1	exp1_Position_1_11	1.75	1	2286.5617284146965	1.2336883250056858
exp1	Position_1	7	11	1.7038101429443355	2820.9045087500326	exp1_Position_1	exp1_Position_1_11	1.75	2	2205.58521656739	1.2789823252171957
exp1	Position_1	7	11	1.7038101429443355	2820.9045087500326	exp1_Position_1	exp1_Position_1_11	1.75	3	2120.248771237907	1.3304592116815839
exp1	Position_1	7	11	1.7038101429443355	2820.9045087500326	exp1_Position_1	exp1_Position_1_11	1.75	4	2246.540421310423	1.2556660374285984
exp1	Position_1	7	11	1.7038101429443355	2820.9045087500326	exp1_Position_1	exp1_Position_1_11	1.75	5	2088.6878054632507	1.3505630192178881
exp1	Position_1	7	11	1.7038101429443355	2820.9045087500326	exp1_Position_1	exp1_Position_1_11	1.75	6	1974.1791565609308	1.4288999553941795
exp1	Position_1	7	11	1.7038101429443355	2820.9045087500326	exp1_Position_1	exp1_Position_1_11	1.75	7	1928.3943795626144	1.4628255188079584
exp1	Position_1	7	11	1.7038101429443355	2820.9045087500326	exp1_Position_1	exp1_Position_1_11	1.75	8	2043.603758244504	1.380357859183644
exp1	Position_1	7	11	1.7038101429443355	2820.9045087500326	exp1_Position_1	exp1_Position_1_11	1.75	9	1777.17609775216	1.5872959985890087
exp1	Position_1	7	11	1.7038101429443355	2820.9045087500326	exp1_Position_1	exp1_Position_1_11	1.75	10	2051.3011119484654	1.3751781697571184
exp1	Position_1	7	11	1.7038101429443355	2820.9045087500326	exp1_Position_1	exp1_Position_1_11	1.75	11	1837.720965875728	1.5350015378454305
exp1	Position_1	7	11	1.7038101429443355	2820.9045087500326	exp1_Position_1	exp1_Position_1_11	1.75	12	1819.035370025776	1.5507694656371964
exp1	Position_1	7	11	1.7038101429443355	2820.9045087500326	exp1_Position_1	exp1_Position_1_11	1.75	13	1880.7665005535928	1.4998696052485598
exp1	Position_1	7	11	1.7038101429443355	2820.9045087500326	exp1_Position_1	exp1_Position_1_11	1.75	14	1930.613650483059	1.46114397774211
exp1	Position_1	7	11	1.7038101429443355	2820.9045087500326	exp1_Position_1	exp1_Position_1_11	1.75	15	1843.7486117461085	1.5299832584435227
exp1	Position_1	7	11	1.7038101429443355	2820.9045087500326	exp1_Position_1	exp1_Position_1_11	1.75	16	1939.849773115288	1.454187096261491
exp1	Position_1	7	11	1.7038101429443355	2820.9045087500326	exp1_Position_1	exp1_Position_1_11	1.75	17	1887.4698111607631	1.4945428488814994
exp1	Position_1	7	11	1.7038101429443355	2820.9045087500326	exp1_Position_1	exp1_Position_1_11	1.75	18	2077.567109928309	1.357792244240608
exp1	Position_1	7	11	1.7038101429443355	2820.9045087500326	exp1_Position_1	exp1_Position_1_11	1.75	19	2114.9391004806066	1.3337994025969826
exp1	Position_1	7	11	1.7038101429443355	2820.9045087500326	exp1_Position_1	exp1_Position_1_11	1.75	20	2260.361507287779	1.247988208813046
exp1	Position_1	7	11	1.7038101429443355	2820.9045087500326	exp1_Position_1	exp1_Position_1_11	1.75	21	2229.3006700980645	1.265376423461957
exp1	Position_1	7	11	1.7038101429443355	2820.9045087500326	exp1_Position_1	exp1_Position_1_11	1.75	22	2415.285324188108	1.1679384131140997
exp1	Position_1	7	11	1.7038101429443355	2820.9045087500326	exp1_Position_1	exp1_Position_1_11	1.75	23	2555.250637949157	1.1039639191770594
exp1	Position_1	7	11	1.7038101429443355	2820.9045087500326	exp1_Position_1	exp1_Position_1_11	1.75	24	2454.610651253632	1.1492268671242525
exp1	Position_1	7	11	1.7038101429443355	2820.9045087500326	exp1_Position_1	exp1_Position_1_11	1.75	25	2621.3462053392245	1.07612817528808
exp1	Position_1	7	11	1.7038101429443355	2820.9045087500326	exp1_Position_1	exp1_Position_1_11	1.75	26	2713.2263601428795	1.0396863859901033
exp1	Position_1	7	11	1.7038101429443355	2820.9045087500326	exp1_Position_1	exp1_Position_1_11	1.75	27	2915.880394522349	0.9674280584516656
exp1	Position_1	7	11	1.7038101429443355	2820.9045087500326	exp1_Position_1	exp1_Position_1_11	1.75	28	3006.6153461566882	0.9382325917932778
exp1	Position_1	7	11	1.7038101429443355	2820.9045087500326	exp1_Position_1	exp1_Position_1_11	1.75	29	2942.3249899121	0.9587331509679035
exp1	Position_1	7	11	1.7038101429443355	2820.9045087500326	exp1_Position_1	exp1_Position_1_11	1.75	30	3095.442952707786	0.9113088342598604
exp1	Position_1	7	11	1.7038101429443355	2820.9045087500326	exp1_Position_1	exp1_Position_1_11	1.75	31	3056.5453537991025	0.92290615130046
exp1	Position_1	7	11	1.7038101429443355	2820.9045087500326	exp1_Position_1	exp1_Position_1_11	1.75	32	3137.4379234225125	0.8991108597529842
exp1	Position_1	8	1	59.65075630078125	1601.3783310602803	exp1_Position_1	exp1_Position_1_1	2.0	0	2617.594647452885	0.6117747576457421
exp1	Position_1	8	1	59.65075630078125	1601.3783310602803	exp1_Position_1	exp1_Position_1_1	2.0	1	2286.5617284146965	0.7003433632078401
exp1	Position_1	8	1	59.65075630078125	1601.3783310602803	exp1_Position_1	exp1_Position_1_1	2.0	2	2205.58521656739	0.7260559778109809
exp1	Position_1	8	1	59.65075630078125	1601.3783310602803	exp1_Position_1	exp1_Position_1_1	2.0	3	2120.248771237907	0.7552785091936716
exp1	Position_1	8	1	59.65075630078125	1601.3783310602803	exp1_Position_1	exp1_Position_1_1	2.0	4	2246.540421310423	0.7128197275552179
exp1	Position_1	8	1	59.65075630078125	1601.3783310602803	exp1_Position_1	exp1_Position_1_1	2.0	5	2088.6878054632507	0.7666910903925683
exp1	Position_1	8	1	59.65075630078125	1601.3783310602803	exp1_Position_1	exp1_Position_1_1	2.0	6	1974.1791565609308	0.8111616039194341
exp1	Position_1	8	1	59.65075630078125	1601.3783310602803	exp1_Position_1	exp1_Position_1_1	2.0	7	1928.3943795626144	0.8304205550648277
exp1	Position_1	8	1	59.65075630078125	1601.3783310602803	exp1_Position_1	exp1_Position_1_1	2.0	8	2043.603758244504	0.783605101820666
exp1	Position_1	8	1	59.65075630078125	1601.3783310602803	exp1_Position_1	exp1_Position_1_1	2.0	9	1777.17609775216	0.9010802773488595
exp1	Position_1	8	1	59.65075630078125	1601.3783310602803	exp1_Position_1	exp1_Position_1_1	2.0	10	2051.3011119484654	0.7806646823972041
exp1	Position_1	8	1	59.65075630078125	1601.3783310602803	exp1_Position_1	exp1_Position_1_1	2.0	11	1837.720965875728	0.8713936232953496
exp1	Position_1	8	1	59.65075630078125	1601.3783310602803	exp1_Position_1	exp1_Position_1_1	2.0	12	1819.035370025776	0.8803448011225798
exp1	Position_1	8	1	59.65075630078125	1601.3783310602803	exp1_Position_1	exp1_Position_1_1	2.0	13	1880.7665005535928	0.8514498373875352
exp1	Position_1	8	1	59.65075630078125	1601.3783310602803	exp1_Position_1	exp1_Position_1_1	2.0	14	1930.613650483059	0.8294659735051595
exp1	Position_1	8	1	59.65075630078125	1601.3783310602803	exp1_Position_1	exp1_Position_1_1	2.0	15	1843.7486117461085	0.8685448335300476
exp1	Position_1	8	1	59.65075630078125	1601.3783310602803	exp1_Position_1	exp1_Position_1_1	2.0	16	1939.849773115288	0.8255166731228667
exp1	Position_1	8	1	59.65075630078125	1601.3783310602803	exp1_Position_1	exp1_Position_1_1	2.0	17	1887.4698111607631	0.848425930624797
exp1	Position_1	8	1	59.65075630078125	1601.3783310602803	exp1_Position_1	exp1_Position_1_1	2.0	18	2077.567109928309	0.7707949954577108
exp1	Position_1	8	1	59.65075630078125	1601.3783310602803	exp1_Position_1	exp1_Position_1_1	2.0	19	2114.9391004806066	0.7571746773684297
exp1	Position_1	8	1	59.65075630078125	1601.3783310602803	exp1_Position_1	exp1_Position_1_1	2.0	20	2260.361507287779	0.7084611580480255
exp1	Position_1	8	1	59.65075630078125	1601.3783310602803	exp1_Position_1	exp1_Position_1_1	2.0	21	2229.3006700980645	0.7183321444880907
exp1	Position_1	8	1	59.65075630078125	1601.3783310602803	exp1_Position_1	exp1_Position_1_1	2.0	22	2415.285324188108	0.663018284019334
exp1	Position_1	8	1	59.65075630078125	1601.3783310602803	exp1_Position_1	exp1_Position_1_1	2.0	23	2555.250637949157	0.6267010786642621
exp1	Position_1	8	1	59.65075630078125	1601.3783310602803	exp1_Position_1	exp1_Position_1_1	2.0	24	2454.610651253632	0.652396065438083
exp1	Position_1	8	1	59.65075630078125	1601.3783310602803	exp1_Position_1	exp1_Position_1_1	2.0	25	2621.3462053392245	0.6108992119387177
exp1	Position_1	8	1	59.65075630078125	1601.3783310602803	exp1_Position_1	exp1_Position_1_1	2.0	26	2713.2263601428795	0.5902118432079332
exp1	Position_1	8	1	59.65075630078125	1601.3783310602803	exp1_Position_1	exp1_Position_1_1	2.0	27	2915.880394522349	0.549192049875764
exp1	Position_1	8	1	59.65075630078125	1601.3783310602803	exp1_Position_1	exp1_Position_1_1	2.0	28	3006.6153461566882	0.5326182922292665
exp1	Position_1	8	1	59.65075630078125	1601.3783310602803	exp1_Position_1	exp1_Position_1_1	2.0	29	2942.3249899121	0.5442561024192369
exp1	Position_1	8	1	59.65075630078125	1601.3783310602803	exp1_Position_1	exp1_Position_1_1	2.0	30	3095.442952707786	0.5173341442650236
exp1	Position_1	8	1	59.65075630078125	1601.3783310602803	exp1_Position_1	exp1_Position_1_1	2.0	31	3056.5453537991025	0.5239177390480606
exp1	Position_1	8	1	59.65075630078125	1601.3783310602803	exp1_Position_1	exp1_Position_1_1	2.0	32	3137.4379234225125	0.5104095667057524
exp1	Position_1	8	2	66.0297557734375	1912.0117163518944	exp1_Position_1	exp1_Position_1_2	2.0	0	2617.594647452885	0.7304460674277526
exp1	Position_1	8	2	66.0297557734375	1912.0117163518944	exp1_Position_1	exp1_Position_1_2	2.0	1	2286.5617284146965	0.836195101401228
exp1	Position_1	8	2	66.0297557734375	1912.0117163518944	exp1_Position_1	exp1_Position_1_2	2.0	2	2205.58521656739	0.8668954171390432
exp1	Position_1	8	2	66.0297557734375	1912.0117163518944	exp1_Position_1	exp1_Position_1_2	2.0	3	2120.248771237907	0.9017864989661409
exp1	Position_1	8	2	66.0297557734375	1912.0117163518944	exp1_Position_1	exp1_Position_1_2	2.0	4	2246.540421310423	0.8510916154522625
exp1	Position_1	8	2	66.0297557734375	1912.0117163518944	exp1_Position_1	exp1_Position_1_2	2.0	5	2088.6878054632507	0.9154128785310874
exp1	Position_1	8	2	66.0297557734375	1912.0117163518944	exp1_Position_1	exp1_Position_1_2	2.0	6	1974.1791565609308	0.9685097271934865
exp1	Position_1	8	2	66.0297557734375	1912.0117163518944	exp1_Position_1	exp1_Position_1_2	2.0	7	1928.3943795626144	0.9915045058291262
exp1	Position_1	8	2	66.0297557734375	1912.0117163518944	exp1_Position_1	exp1_Position_1_2	2.0	8	2043.603758244504	0.9356078489473665
exp1	Position_1	8	2	66.0297557734375	1912.0117163518944	exp1_Position_1	exp1_Position_1_2	2.0	9	1777.17609775216	1.0758707135270835
exp1	Position_1	8	2	66.0297557734375	1912.0117163518944	exp1_Position_1	exp1_Position_1_2	2.0	10	2051.3011119484654	0.9320970506059617
exp1	Position_1	8	2	66.0297557734375	1912.0117163518944	exp1_Position_1	exp1_Position_1_2	2.0	11	1837.720965875728	1.0404254790883145
exp1	Position_1	8	2	66.0297557734375	1912.0117163518944	exp1_Position_1	exp1_Position_1_2	2.0	12	1819.035370025776	1.0511129953040994
exp1	Position_1	8	2	66.0297557734375	1912.0117163518944	exp1_Position_1	exp1_Position_1_2	2.0	13	1880.7665005535928	1.0166130222912333
exp1	Position_1	8	2	66.0297557734375	1912.0117163518944	exp1_Position_1	exp1_Position_1_2	2.0	14	1930.613650483059	0.9903647557207989
exp1	Position_1	8	2	66.0297557734375	1912.0117163518944	exp1_Position_1	exp1_Position_1_2	2.0	15	1843.7486117461085	1.0370240846126728
exp1	Position_1	8	2	66.0297557734375	1912.0117163518944	exp1_Position_1	exp1_Position_1_2	2.0	16	1939.849773115288	0.9856493749417063
exp1	Position_1	8	2	66.0297557734375	1912.0117163518944	exp1_Position_1	exp1_Position_1_2	2.0	17	1887.4698111607631	1.0130025418398816
exp1	Position_1	8	2	66.0297557734375	1912.0117163518944	exp1_Position_1	exp1_Position_1_2	2.0	18	2077.567109928309	0.9203128540179251
exp1	Position_1	8	2	66.0297557734375	1912.0117163518944	exp1_Position_1	exp1_Position_1_2	2.0	19	2114.9391004806066	0.904050483494963
exp1	Position_1	8	2	66.0297557734375	1912.0117163518944	exp1_Position_1	exp1_Position_1_2	2.0	20	2260.361507287779	0.8458875760303175
exp1	Position_1	8	2	66.0297557734375	1912.0117163518944	exp1_Position_1	exp1_Position_1_2	2.0	21	2229.3006700980645	0.8576733241944376
exp1	Position_1	8	2	66.0297557734375	1912.0117163518944	exp1_Position_1	exp1_Position_1_2	2.0	22	2415.285324188108	0.7916297495802539
exp1	Position_1	8	2	66.0297557734375	1912.0117163518944	exp1_Position_1	exp1_Position_1_2	2.0	23	2555.250637949157	0.7482677777106336
exp1	Position_1	8	2	66.0297557734375	1912.0117163518944	exp1_Position_1	exp1_Position_1_2	2.0	24	2454.610651253632	0.7789470461946303
exp1	Position_1	8	2	66.0297557734375	1912.0117163518944	exp1_Position_1	exp1_Position_1_2	2.0	25	2621.3462053392245	0.7294006844488761
exp1	Position_1	8	2	66.0297557734375	1912.0117163518944	exp1_Position_1	exp1_Position_1_2	2.0	26	2713.2263601428795	0.7047004055537803
exp1	Position_1	8	2	66.0297557734375	1912.0117163518944	exp1_Position_1	exp1_Position_1_2	2.0	27	2915.880394522349	0.6557236435155981
exp1	Position_1	8	2	66.0297557734375	1912.0117163518944	exp1_Position_1	exp1_Position_1_2	2.0	28	3006.6153461566882	0.635934928888057
exp1	Position_1	8	2	66.0297557734375	1912.0117163518944	exp1_Position_1	exp1_Position_1_2	2.0	29	2942.3249899121	0.6498302270848111
exp1	Position_1	8	2	66.0297557734375	1912.0117163518944	exp1_Position_1	exp1_Position_1_2	2.0	30	3095.442952707786	0.6176859808317039
exp1	Position_1	8	2	66.0297557734375	1912.0117163518944	exp1_Position_1	exp1_Position_1_2	2.0	31	3056.5453537991025	0.625546653176724
exp1	Position_1	8	2	66.0297557734375	1912.0117163518944	exp1_Position_1	exp1_Position_1_2	2.0	32	3137.4379234225125	0.6094181822938358
exp1	Position_1	8	5	50.9248190859375	2183.996350776069	exp1_Position_1	exp1_Position_1_5	2.0	0	2617.594647452885	0.8343523902378317
exp1	Position_1	8	5	50.9248190859375	2183.996350776069	exp1_Position_1	exp1_Position_1_5	2.0	1	2286.5617284146965	0.9551442778193714
exp1	Position_1	8	5	50.9248190859375	2183.996350776069	exp1_Position_1	exp1_Position_1_5	2.0	2	2205.58521656739	0.9902117290099902
exp1	Position_1	8	5	50.9248190859375	2183.996350776069	exp1_Position_1	exp1_Position_1_5	2.0	3	2120.248771237907	1.0300660848872667
exp1	Position_1	8	5	50.9248190859375	2183.996350776069	exp1_Position_1	exp1_Position_1_5	2.0	4	2246.540421310423	0.9721598285341015
exp1	Position_1	8	5	50.9248190859375	2183.996350776069	exp1_Position_1	exp1_Position_1_5	2.0	5	2088.6878054632507	1.0456308238423788
exp1	Position_1	8	5	50.9248190859375	2183.996350776069	exp1_Position_1	exp1_Position_1_5	2.0	6	1974.1791565609308	1.106280726102207
exp1	Position_1	8	5	50.9248190859375	2183.996350776069	exp1_Position_1	exp1_Position_1_5	2.0	7	1928.3943795626144	1.1325465236376744
exp1	Position_1	8	5	50.9248190859375	2183.996350776069	exp1_Position_1	exp1_Position_1_5	2.0	8	2043.603758244504	1.0686985390221464
exp1	Position_1	8	5	50.9248190859375	2183.996350776069	exp1_Position_1	exp1_Position_1_5	2.0	9	1777.17609775216	1.2289138670829922
exp1	Position_1	8	5	50.9248190859375	2183.996350776069	exp1_Position_1	exp1_Position_1_5	2.0	10	2051.3011119484654	1.0646883278396708
exp1	Position_1	8	5	50.9248190859375	2183.996350776069	exp1_Position_1	exp1_Position_1_5	2.0	11	1837.720965875728	1.1884265301045474
exp1	Position_1	8	5	50.9248190859375	2183.996350776069	exp1_Position_1	exp1_Position_1_5	2.0	12	1819.035370025776	1.2006343509115611
exp1	Position_1	8	5	50.9248190859375	2183.996350776069	exp1_Position_1	exp1_Position_1_5	2.0	13	1880.7665005535928	1.161226739275302
exp1	Position_1	8	5	50.9248190859375	2183.996350776069	exp1_Position_1	exp1_Position_1_5	2.0	14	1930.613650483059	1.131244643499548
exp1	Position_1	8	5	50.9248190859375	2183.996350776069	exp1_Position_1	exp1_Position_1_5	2.0	15	1843.7486117461085	1.184541285543115
exp1	Position_1	8	5	50.9248190859375	2183.996350776069	exp1_Position_1	exp1_Position_1_5	2.0	16	1939.849773115288	1.1258584974179189
exp1	Position_1	8	5	50.9248190859375	2183.996350776069	exp1_Position_1	exp1_Position_1_5	2.0	17	1887.4698111607631	1.157102666152285
exp1	Position_1	8	5	50.9248190859375	2183.996350776069	exp1_Position_1	exp1_Position_1_5	2.0	18	2077.567109928309	1.051227823322363
exp1	Position_1	8	5	50.9248190859375	2183.996350776069	exp1_Position_1	exp1_Position_1_5	2.0	19	2114.9391004806066	1.0326521223612395
exp1	Position_1	8	5	50.9248190859375	2183.996350776069	exp1_Position_1	exp1_Position_1_5	2.0	20	2260.361507287779	0.9662155118703374
exp1	Position_1	8	5	50.9248190859375	2183.996350776069	exp1_Position_1	exp1_Position_1_5	2.0	21	2229.3006700980645	0.9796777886762118
exp1	Position_1	8	5	50.9248190859375	2183.996350776069	exp1_Position_1	exp1_Position_1_5	2.0	22	2415.285324188108	0.9042394821449155
exp1	Position_1	8	5	50.9248190859375	2183.996350776069	exp1_Position_1	exp1_Position_1_5	2.0	23	2555.250637949157	0.8547092478289893
exp1	Position_1	8	5	50.9248190859375	2183.996350776069	exp1_Position_1	exp1_Position_1_5	2.0	24	2454.610651253632	0.8897526577832808
exp1	Position_1	8	5	50.9248190859375	2183.996350776069	exp1_Position_1	exp1_Position_1_5	2.0	25	2621.3462053392245	0.8331583010010848
exp1	Position_1	8	5	50.9248190859375	2183.996350776069	exp1_Position_1	exp1_Position_1_5	2.0	26	2713.2263601428795	0.8049443949310071
exp1	Position_1	8	5	50.9248190859375	2183.996350776069	exp1_Position_1	exp1_Position_1_5	2.0	27	2915.880394522349	0.7490006637030906
exp1	Position_1	8	5	50.9248190859375	2183.996350776069	exp1_Position_1	exp1_Position_1_5	2.0	28	3006.6153461566882	0.726396994403637
exp1	Position_1	8	5	50.9248190859375	2183.996350776069	exp1_Position_1	exp1_Position_1_5	2.0	29	2942.3249899121	0.7422689058020454
exp1	Position_1	8	5	50.9248190859375	2183.996350776069	exp1_Position_1	exp1_Position_1_5	2.0	30	3095.442952707786	0.7055521242494825
exp1	Position_1	8	5	50.9248190859375	2183.996350776069	exp1_Position_1	exp1_Position_1_5	2.0	31	3056.5453537991025	0.7145309812142956
exp1	Position_1	8	5	50.9248190859375	2183.996350776069	exp1_Position_1	exp1_Position_1_5	2.0	32	3137.4379234225125	0.6961082271848202
exp1	Position_1	8	6	46.588556265625	2125.899134196807	exp1_Position_1	exp1_Position_1_6	2.0	0	2617.594647452885	0.812157503555971
exp1	Position_1	8	6	46.588556265625	2125.899134196807	exp1_Position_1	exp1_Position_1_6	2.0	1	2286.5617284146965	0.9297361657805412
exp1	Position_1	8	6	46.588556265625	2125.899134196807	exp1_Position_1	exp1_Position_1_6	2.0	2	2205.58521656739	0.9638707759863387
exp1	Position_1	8	6	46.588556265625	2125.899134196807	exp1_Position_1	exp1_Position_1_6	2.0	3	2120.248771237907	1.0026649528279652
exp1	Position_1	8	6	46.588556265625	2125.899134196807	exp1_Position_1	exp1_Position_1_6	2.0	4	2246.540421310423	0.9462990801459762
exp1	Position_1	8	6	46.588556265625	2125.899134196807	exp1_Position_1	exp1_Position_1_6	2.0	5	2088.6878054632507	1.017815648962102
exp1	Position_1	8	6	46.588556265625	2125.899134196807	exp1_Position_1	exp1_Position_1_6	2.0	6	1974.1791565609308	1.076852182909365
exp1	Position_1	8	6	46.588556265625	2125.899134196807	exp1_Position_1	exp1_Position_1_6	2.0	7	1928.3943795626144	1.10241927518944
exp1	Position_1	8	6	46.588556265625	2125.899134196807	exp1_Position_1	exp1_Position_1_6	2.0	8	2043.603758244504	1.0402697321436698
exp1	Position_1	8	6	46.588556265625	2125.899134196807	exp1_Position_1	exp1_Position_1_6	2.0	9	1777.17609775216	1.1962231187363623
exp1	Position_1	8	6	46.588556265625	2125.899134196807	exp1_Position_1	exp1_Position_1_6	2.0	10	2051.3011119484654	1.0363661979286325
exp1	Position_1	8	6	46.588556265625	2125.899134196807	exp1_Position_1	exp1_Position_1_6	2.0	11	1837.720965875728	1.1568127989353125
exp1	Position_1	8	6	46.588556265625	2125.899134196807	exp1_Position_1	exp1_Position_1_6	2.0	12	1819.035370025776	1.168695875422523
exp1	Position_1	8	6	46.588556265625	2125.899134196807	exp1_Position_1	exp1_Position_1_6	2.0	13	1880.7665005535928	1.1303365588291057
exp1	Position_1	8	6	46.588556265625	2125.899134196807	exp1_Position_1	exp1_Position_1_6	2.0	14	1930.613650483059	1.1011520267998134
exp1	Position_1	8	6	46.588556265625	2125.899134196807	exp1_Position_1	exp1_Position_1_6	2.0	15	1843.7486117461085	1.1530309070624818
exp1	Position_1	8	6	46.588556265625	2125.899134196807	exp1_Position_1	exp1_Position_1_6	2.0	16	1939.849773115288	1.0959091593895618
exp1	Position_1	8	6	46.588556265625	2125.899134196807	exp1_Position_1	exp1_Position_1_6	2.0	17	1887.4698111607631	1.1263221915530472
exp1	Position_1	8	6	46.588556265625	2125.899134196807	exp1_Position_1	exp1_Position_1_6	2.0	18	2077.567109928309	1.0232637607890154
exp1	Position_1	8	6	46.588556265625	2125.899134196807	exp1_Position_1	exp1_Position_1_6	2.0	19	2114.9391004806066	1.0051821982551223
exp1	Position_1	8	6	46.588556265625	2125.899134196807	exp1_Position_1	exp1_Position_1_6	2.0	20	2260.361507287779	0.9405128902357242
exp1	Position_1	8	6	46.588556265625	2125.899134196807	exp1_Position_1	exp1_Position_1_6	2.0	21	2229.3006700980645	0.9536170525186677
exp1	Position_1	8	6	46.588556265625	2125.899134196807	exp1_Position_1	exp1_Position_1_6	2.0	22	2415.285324188108	0.8801855055826262
exp1	Position_1	8	6	46.588556265625	2125.899134196807	exp1_Position_1	exp1_Position_1_6	2.0	23	2555.250637949157	0.831972841577315
exp1	Position_1	8	6	46.588556265625	2125.899134196807	exp1_Position_1	exp1_Position_1_6	2.0	24	2454.610651253632	0.8660840500757447
exp1	Position_1	8	6	46.588556265625	2125.899134196807	exp1_Position_1	exp1_Position_1_6	2.0	25	2621.3462053392245	0.8109951786859446
exp1	Position_1	8	6	46.588556265625	2125.899134196807	exp1_Position_1	exp1_Position_1_6	2.0	26	2713.2263601428795	0.7835318001572329
exp1	Position_1	8	6	46.588556265625	2125.899134196807	exp1_Position_1	exp1_Position_1_6	2.0	27	2915.880394522349	0.7290762468139751
exp1	Position_1	8	6	46.588556265625	2125.899134196807	exp1_Position_1	exp1_Position_1_6	2.0	28	3006.6153461566882	0.7070738652732257
exp1	Position_1	8	6	46.588556265625	2125.899134196807	exp1_Position_1	exp1_Position_1_6	2.0	29	2942.3249899121	0.7225235626538715
exp1	Position_1	8	6	46.588556265625	2125.899134196807	exp1_Position_1	exp1_Position_1_6	2.0	30	3095.442952707786	0.6867834964741135
exp1	Position_1	8	6	46.588556265625	2125.899134196807	exp1_Position_1	exp1_Position_1_6	2.0	31	3056.5453537991025	0.6955235038650553
exp1	Position_1	8	6	46.588556265625	2125.899134196807	exp1_Position_1	exp1_Position_1_6	2.0	32	3137.4379234225125	0.6775908196703838
exp1	Position_1	8	10	27.1019363828125	2043.603758244504	exp1_Position_1	exp1_Position_1_10	2.0	0	2617.594647452885	0.7807181911198828
exp1	Position_1	8	10	27.1019363828125	2043.603758244504	exp1_Position_1	exp1_Position_1_10	2.0	1	2286.5617284146965	0.8937452826438066
exp1	Position_1	8	10	27.1019363828125	2043.603758244504	exp1_Position_1	exp1_Position_1_10	2.0	2	2205.58521656739	0.9265585128581058
exp1	Position_1	8	10	27.1019363828125	2043.603758244504	exp1_Position_1	exp1_Position_1_10	2.0	3	2120.248771237907	0.9638509338936422
exp1	Position_1	8	10	27.1019363828125	2043.603758244504	exp1_Position_1	exp1_Position_1_10	2.0	4	2246.540421310423	0.9096670324108638
exp1	Position_1	8	10	27.1019363828125	2043.603758244504	exp1_Position_1	exp1_Position_1_10	2.0	5	2088.6878054632507	0.978415133606457
exp1	Position_1	8	10	27.1019363828125	2043.603758244504	exp1_Position_1	exp1_Position_1_10	2.0	6	1974.1791565609308	1.035166312769968
exp1	Position_1	8	10	27.1019363828125	2043.603758244504	exp1_Position_1	exp1_Position_1_10	2.0	7	1928.3943795626144	1.0597436810140572
exp1	Position_1	8	10	27.1019363828125	2043.603758244504	exp1_Position_1	exp1_Position_1_10	2.0	8	2043.603758244504	1.0
exp1	Position_1	8	10	27.1019363828125	2043.603758244504	exp1_Position_1	exp1_Position_1_10	2.0	9	1777.17609775216	1.1499162974503943
exp1	Position_1	8	10	27.1019363828125	2043.603758244504	exp1_Position_1	exp1_Position_1_10	2.0	10	2051.3011119484654	0.9962475749371335
exp1	Position_1	8	10	27.1019363828125	2043.603758244504	exp1_Position_1	exp1_Position_1_10	2.0	11	1837.720965875728	1.1120315848770146
exp1	Position_1	8	10	27.1019363828125	2043.603758244504	exp1_Position_1	exp1_Position_1_10	2.0	12	1819.035370025776	1.1234546572975905
exp1	Position_1	8	10	27.1019363828125	2043.603758244504	exp1_Position_1	exp1_Position_1_10	2.0	13	1880.7665005535928	1.086580262697672
exp1	Position_1	8	10	27.1019363828125	2043.603758244504	exp1_Position_1	exp1_Position_1_10	2.0	14	1930.613650483059	1.0585254888947737
exp1	Position_1	8	10	27.1019363828125	2043.603758244504	exp1_Position_1	exp1_Position_1_10	2.0	15	1843.7486117461085	1.108396093277122
exp1	Position_1	8	10	27.1019363828125	2043.603758244504	exp1_Position_1	exp1_Position_1_10	2.0	16	1939.849773115288	1.0534855773715885
exp1	Position_1	8	10	27.1019363828125	2043.603758244504	exp1_Position_1	exp1_Position_1_10	2.0	17	1887.4698111607631	1.0827212950164862
exp1	Position_1	8	10	27.1019363828125	2043.603758244504	exp1_Position_1	exp1_Position_1_10	2.0	18	2077.567109928309	0.9836523443591784
exp1	Position_1	8	10	27.1019363828125	2043.603758244504	exp1_Position_1	exp1_Position_1_10	2.0	19	2114.9391004806066	0.9662707345947257
exp1	Position_1	8	10	27.1019363828125	2043.603758244504	exp1_Position_1	exp1_Position_1_10	2.0	20	2260.361507287779	0.9041048308669156
exp1	Position_1	8	10	27.1019363828125	2043.603758244504	exp1_Position_1	exp1_Position_1_10	2.0	21	2229.3006700980645	0.9167017198064217
exp1	Position_1	8	10	27.1019363828125	2043.603758244504	exp1_Position_1	exp1_Position_1_10	2.0	22	2415.285324188108	0.8461127709337845
exp1	Position_1	8	10	27.1019363828125	2043.603758244504	exp1_Position_1	exp1_Position_1_10	2.0	23	2555.250637949157	0.7997664604379864
exp1	Position_1	8	10	27.1019363828125	2043.603758244504	exp1_Position_1	exp1_Position_1_10	2.0	24	2454.610651253632	0.8325571948450495
exp1	Position_1	8	10	27.1019363828125	2043.603758244504	exp1_Position_1	exp1_Position_1_10	2.0	25	2621.3462053392245	0.7796008608409069
exp1	Position_1	8	10	27.1019363828125	2043.603758244504	exp1_Position_1	exp1_Position_1_10	2.0	26	2713.2263601428795	0.7532006132127093
exp1	Position_1	8	10	27.1019363828125	2043.603758244504	exp1_Position_1	exp1_Position_1_10	2.0	27	2915.880394522349	0.7008530809711991
exp1	Position_1	8	10	27.1019363828125	2043.603758244504	exp1_Position_1	exp1_Position_1_10	2.0	28	3006.6153461566882	0.6797024304611538
exp1	Position_1	8	10	27.1019363828125	2043.603758244504	exp1_Position_1	exp1_Position_1_10	2.0	29	2942.3249899121	0.694554056826182
exp1	Position_1	8	10	27.1019363828125	2043.603758244504	exp1_Position_1	exp1_Position_1_10	2.0	30	3095.442952707786	0.6601975192134717
exp1	Position_1	8	10	27.1019363828125	2043.603758244504	exp1_Position_1	exp1_Position_1_10	2.0	31	3056.5453537991025	0.6685991934339948
exp1	Position_1	8	10	27.1019363828125	2043.603758244504	exp1_Position_1	exp1_Position_1_10	2.0	32	3137.4379234225125	0.6513606988007634
exp1	Position_1	8	11	5.241359067871094	2326.777469842317	exp1_Position_1	exp1_Position_1_11	2.0	0	2617.594647452885	0.8888990784369325
exp1	Position_1	8	11	5.241359067871094	2326.777469842317	exp1_Position_1	exp1_Position_1_11	2.0	1	2286.5617284146965	1.0175878660645223
exp1	Position_1	8	11	5.241359067871094	2326.777469842317	exp1_Position_1	exp1_Position_1_11	2.0	2	2205.58521656739	1.054947889732205
exp1	Position_1	8	11	5.241359067871094	2326.777469842317	exp1_Position_1	exp1_Position_1_11	2.0	3	2120.248771237907	1.097407767147922
exp1	Position_1	8	11	5.241359067871094	2326.777469842317	exp1_Position_1	exp1_Position_1_11	2.0	4	2246.540421310423	1.0357158267755944
exp1	Position_1	8	11	5.241359067871094	2326.777469842317	exp1_Position_1	exp1_Position_1_11	2.0	5	2088.6878054632507	1.1139900677144328
exp1	Position_1	8	11	5.241359067871094	2326.777469842317	exp1_Position_1	exp1_Position_1_11	2.0	6	1974.1791565609308	1.17860502280635
exp1	Position_1	8	11	5.241359067871094	2326.777469842317	exp1_Position_1	exp1_Position_1_11	2.0	7	1928.3943795626144	1.20658797520975
exp1	Position_1	8	11	5.241359067871094	2326.777469842317	exp1_Position_1	exp1_Position_1_11	2.0	8	2043.603758244504	1.138565859675784
exp1	Position_1	8	11	5.241359067871094	2326.777469842317	exp1_Position_1	exp1_Position_1_11	2.0	9	1777.17609775216	1.3092554377618029
exp1	Position_1	8	11	5.241359067871094	2326.777469842317	exp1_Position_1	exp1_Position_1_11	2.0	10	2051.3011119484654	1.1342934766082124
exp1	Position_1	8	11	5.241359067871094	2326.777469842317	exp1_Position_1	exp1_Position_1_11	2.0	11	1837.720965875728	1.2661211974221227
exp1	Position_1	8	11	5.241359067871094	2326.777469842317	exp1_Position_1	exp1_Position_1_11	2.0	12	1819.035370025776	1.2791271176927945
exp1	Position_1	8	11	5.241359067871094	2326.777469842317	exp1_Position_1	exp1_Position_1_11	2.0	13	1880.7665005535928	1.237143190905114
exp1	Position_1	8	11	5.241359067871094	2326.777469842317	exp1_Position_1	exp1_Position_1_11	2.0	14	1930.613650483059	1.2052009832522077
exp1	Position_1	8	11	5.241359067871094	2326.777469842317	exp1_Position_1	exp1_Position_1_11	2.0	15	1843.7486117461085	1.261981950803347
exp1	Position_1	8	11	5.241359067871094	2326.777469842317	exp1_Position_1	exp1_Position_1_11	2.0	16	1939.849773115288	1.1994627120561223
exp1	Position_1	8	11	5.241359067871094	2326.777469842317	exp1_Position_1	exp1_Position_1_11	2.0	17	1887.4698111607631	1.2327495020497237
exp1	Position_1	8	11	5.241359067871094	2326.777469842317	exp1_Position_1	exp1_Position_1_11	2.0	18	2077.567109928309	1.1199529770774082
exp1	Position_1	8	11	5.241359067871094	2326.777469842317	exp1_Position_1	exp1_Position_1_11	2.0	19	2114.9391004806066	1.1001628696133952
exp1	Position_1	8	11	5.241359067871094	2326.777469842317	exp1_Position_1	exp1_Position_1_11	2.0	20	2260.361507287779	1.029382893993019
exp1	Position_1	8	11	5.241359067871094	2326.777469842317	exp1_Position_1	exp1_Position_1_11	2.0	21	2229.3006700980645	1.043725281677668
exp1	Position_1	8	11	5.241359067871094	2326.777469842317	exp1_Position_1	exp1_Position_1_11	2.0	22	2415.285324188108	0.9633551144208841
exp1	Position_1	8	11	5.241359067871094	2326.777469842317	exp1_Position_1	exp1_Position_1_11	2.0	23	2555.250637949157	0.9105867875684349
exp1	Position_1	8	11	5.241359067871094	2326.777469842317	exp1_Position_1	exp1_Position_1_11	2.0	24	2454.610651253632	0.947921198278013
exp1	Position_1	8	11	5.241359067871094	2326.777469842317	exp1_Position_1	exp1_Position_1_11	2.0	25	2621.3462053392245	0.8876269243273084
exp1	Position_1	8	11	5.241359067871094	2326.777469842317	exp1_Position_1	exp1_Position_1_11	2.0	26	2713.2263601428795	0.857568503690856
exp1	Position_1	8	11	5.241359067871094	2326.777469842317	exp1_Position_1	exp1_Position_1_11	2.0	27	2915.880394522349	0.7979673906423952
exp1	Position_1	8	11	5.241359067871094	2326.777469842317	exp1_Position_1	exp1_Position_1_11	2.0	28	3006.6153461566882	0.7738859820617233
exp1	Position_1	8	11	5.241359067871094	2326.777469842317	exp1_Position_1	exp1_Position_1_11	2.0	29	2942.3249899121	0.7907955368016052
exp1	Position_1	8	11	5.241359067871094	2326.777469842317	exp1_Position_1	exp1_Position_1_11	2.0	30	3095.442952707786	0.7516783560191064
exp1	Position_1	8	11	5.241359067871094	2326.777469842317	exp1_Position_1	exp1_Position_1_11	2.0	31	3056.5453537991025	0.7612442154507121
exp1	Position_1	8	11	5.241359067871094	2326.777469842317	exp1_Position_1	exp1_Position_1_11	2.0	32	3137.4379234225125	0.7416170539891107
exp1	Position_1	8	12	1.5151608774414065	1332.783193155703	exp1_Position_1	exp1_Position_1_12	2.0	0	2617.594647452885	0.5091633246013093
exp1	Position_1	8	12	1.5151608774414065	1332.783193155703	exp1_Position_1	exp1_Position_1_12	2.0	1	2286.5617284146965	0.5828765419246911
exp1	Position_1	8	12	1.5151608774414065	1332.783193155703	exp1_Position_1	exp1_Position_1_12	2.0	2	2205.58521656739	0.6042764447024851
exp1	Position_1	8	12	1.5151608774414065	1332.783193155703	exp1_Position_1	exp1_Position_1_12	2.0	3	2120.248771237907	0.6285975547942696
exp1	Position_1	8	12	1.5151608774414065	1332.783193155703	exp1_Position_1	exp1_Position_1_12	2.0	4	2246.540421310423	0.5932602772303028
exp1	Position_1	8	12	1.5151608774414065	1332.783193155703	exp1_Position_1	exp1_Position_1_12	2.0	5	2088.6878054632507	0.638095932608801
exp1	Position_1	8	12	1.5151608774414065	1332.783193155703	exp1_Position_1	exp1_Position_1_12	2.0	6	1974.1791565609308	0.6751075193588025
exp1	Position_1	8	12	1.5151608774414065	1332.783193155703	exp1_Position_1	exp1_Position_1_12	2.0	7	1928.3943795626144	0.6911362153305985
exp1	Position_1	8	12	1.5151608774414065	1332.783193155703	exp1_Position_1	exp1_Position_1_12	2.0	8	2043.603758244504	0.6521729996722017
exp1	Position_1	8	12	1.5151608774414065	1332.783193155703	exp1_Position_1	exp1_Position_1_12	2.0	9	1777.17609775216	0.7499443610801754
exp1	Position_1	8	12	1.5151608774414065	1332.783193155703	exp1_Position_1	exp1_Position_1_12	2.0	10	2051.3011119484654	0.6497257693629068
exp1	Position_1	8	12	1.5151608774414065	1332.783193155703	exp1_Position_1	exp1_Position_1_12	2.0	11	1837.720965875728	0.7252369744394751
exp1	Position_1	8	12	1.5151608774414065	1332.783193155703	exp1_Position_1	exp1_Position_1_12	2.0	12	1819.035370025776	0.732686793845475
exp1	Position_1	8	12	1.5151608774414065	1332.783193155703	exp1_Position_1	exp1_Position_1_12	2.0	13	1880.7665005535928	0.7086383093081496
exp1	Position_1	8	12	1.5151608774414065	1332.783193155703	exp1_Position_1	exp1_Position_1_12	2.0	14	1930.613650483059	0.6903417433219884
exp1	Position_1	8	12	1.5151608774414065	1332.783193155703	exp1_Position_1	exp1_Position_1_12	2.0	15	1843.7486117461085	0.7228660049774901
exp1	Position_1	8	12	1.5151608774414065	1332.783193155703	exp1_Position_1	exp1_Position_1_12	2.0	16	1939.849773115288	0.6870548491058301
exp1	Position_1	8	12	1.5151608774414065	1332.783193155703	exp1_Position_1	exp1_Position_1_12	2.0	17	1887.4698111607631	0.7061215947798726
exp1	Position_1	8	12	1.5151608774414065	1332.783193155703	exp1_Position_1	exp1_Position_1_12	2.0	18	2077.567109928309	0.6415115000553188
exp1	Position_1	8	12	1.5151608774414065	1332.783193155703	exp1_Position_1	exp1_Position_1_12	2.0	19	2114.9391004806066	0.6301756834761041
exp1	Position_1	8	12	1.5151608774414065	1332.783193155703	exp1_Position_1	exp1_Position_1_12	2.0	20	2260.361507287779	0.5896327595646049
exp1	Position_1	8	12	1.5151608774414065	1332.783193155703	exp1_Position_1	exp1_Position_1_12	2.0	21	2229.3006700980645	0.5978481104108201
exp1	Position_1	8	12	1.5151608774414065	1332.783193155703	exp1_Position_1	exp1_Position_1_12	2.0	22	2415.285324188108	0.5518119038808447
exp1	Position_1	8	12	1.5151608774414065	1332.783193155703	exp1_Position_1	exp1_Position_1_12	2.0	23	2555.250637949157	0.5215860915410608
exp1	Position_1	8	12	1.5151608774414065	1332.783193155703	exp1_Position_1	exp1_Position_1_12	2.0	24	2454.610651253632	0.5429713231607696
exp1	Position_1	8	12	1.5151608774414065	1332.783193155703	exp1_Position_1	exp1_Position_1_12	2.0	25	2621.3462053392245	0.5084346319616448
exp1	Position_1	8	12	1.5151608774414065	1332.783193155703	exp1_Position_1	exp1_Position_1_12	2.0	26	2713.2263601428795	0.49121710327387436
exp1	Position_1	8	12	1.5151608774414065	1332.783193155703	exp1_Position_1	exp1_Position_1_12	2.0	27	2915.880394522349	0.45707745614649137
exp1	Position_1	8	12	1.5151608774414065	1332.783193155703	exp1_Position_1	exp1_Position_1_12	2.0	28	3006.6153461566882	0.44328357295833665
exp1	Position_1	8	12	1.5151608774414065	1332.783193155703	exp1_Position_1	exp1_Position_1_12	2.0	29	2942.3249899121	0.4529694026748279
exp1	Position_1	8	12	1.5151608774414065	1332.783193155703	exp1_Position_1	exp1_Position_1_12	2.0	30	3095.442952707786	0.4305629964815958
exp1	Position_1	8	12	1.5151608774414065	1332.783193155703	exp1_Position_1	exp1_Position_1_12	2.0	31	3056.5453537991025	0.43604234156026295
exp1	Position_1	8	12	1.5151608774414065	1332.783193155703	exp1_Position_1	exp1_Position_1_12	2.0	32	3137.4379234225125	0.4247998608054754
exp1	Position_1	9	1	66.30538195703124	1721.2795080806031	exp1_Position_1	exp1_Position_1_1	2.25	0	2617.594647452885	0.6575806188156507
exp1	Position_1	9	1	66.30538195703124	1721.2795080806031	exp1_Position_1	exp1_Position_1_1	2.25	1	2286.5617284146965	0.7527806866924117
exp1	Position_1	9	1	66.30538195703124	1721.2795080806031	exp1_Position_1	exp1_Position_1_1	2.25	2	2205.58521656739	0.7804185007911304
exp1	Position_1	9	1	66.30538195703124	1721.2795080806031	exp1_Position_1	exp1_Position_1_1	2.25	3	2120.248771237907	0.8118290322487178
exp1	Position_1	9	1	66.30538195703124	1721.2795080806031	exp1_Position_1	exp1_Position_1_1	2.25	4	2246.540421310423	0.7661912030394578
exp1	Position_1	9	1	66.30538195703124	1721.2795080806031	exp1_Position_1	exp1_Position_1_1	2.25	5	2088.6878054632507	0.8240961160295758
exp1	Position_1	9	1	66.30538195703124	1721.2795080806031	exp1_Position_1	exp1_Position_1_1	2.25	6	1974.1791565609308	0.8718963030078358
exp1	Position_1	9	1	66.30538195703124	1721.2795080806031	exp1_Position_1	exp1_Position_1_1	2.25	7	1928.3943795626144	0.8925972437603829
exp1	Position_1	9	1	66.30538195703124	1721.2795080806031	exp1_Position_1	exp1_Position_1_1	2.25	8	2043.603758244504	0.8422765426695126
exp1	Position_1	9	1	66.30538195703124	1721.2795080806031	exp1_Position_1	exp1_Position_1_1	2.25	9	1777.17609775216	0.9685475233758449
exp1	Position_1	9	1	66.30538195703124	1721.2795080806031	exp1_Position_1	exp1_Position_1_1	2.25	10	2051.3011119484654	0.8391159630609348
exp1	Position_1	9	1	66.30538195703124	1721.2795080806031	exp1_Position_1	exp1_Position_1_1	2.25	11	1837.720965875728	0.9366381186495104
exp1	Position_1	9	1	66.30538195703124	1721.2795080806031	exp1_Position_1	exp1_Position_1_1	2.25	12	1819.035370025776	0.9462595045945765
exp1	Position_1	9	1	66.30538195703124	1721.2795080806031	exp1_Position_1	exp1_Position_1_1	2.25	13	1880.7665005535928	0.9152010669979258
exp1	Position_1	9	1	66.30538195703124	1721.2795080806031	exp1_Position_1	exp1_Position_1_1	2.25	14	1930.613650483059	0.8915711891138456
exp1	Position_1	9	1	66.30538195703124	1721.2795080806031	exp1_Position_1	exp1_Position_1_1	2.25	15	1843.7486117461085	0.9335760293538489
exp1	Position_1	9	1	66.30538195703124	1721.2795080806031	exp1_Position_1	exp1_Position_1_1	2.25	16	1939.849773115288	0.8873261898607367
exp1	Position_1	9	1	66.30538195703124	1721.2795080806031	exp1_Position_1	exp1_Position_1_1	2.25	17	1887.4698111607631	0.9119507490411433
exp1	Position_1	9	1	66.30538195703124	1721.2795080806031	exp1_Position_1	exp1_Position_1_1	2.25	18	2077.567109928309	0.8285072957956096
exp1	Position_1	9	1	66.30538195703124	1721.2795080806031	exp1_Position_1	exp1_Position_1_1	2.25	19	2114.9391004806066	0.8138671736171756
exp1	Position_1	9	1	66.30538195703124	1721.2795080806031	exp1_Position_1	exp1_Position_1_1	2.25	20	2260.361507287779	0.7615062911533901
exp1	Position_1	9	1	66.30538195703124	1721.2795080806031	exp1_Position_1	exp1_Position_1_1	2.25	21	2229.3006700980645	0.772116355217749
exp1	Position_1	9	1	66.30538195703124	1721.2795080806031	exp1_Position_1	exp1_Position_1_1	2.25	22	2415.285324188108	0.7126609394106292
exp1	Position_1	9	1	66.30538195703124	1721.2795080806031	exp1_Position_1	exp1_Position_1_1	2.25	23	2555.250637949157	0.6736245292407407
exp1	Position_1	9	1	66.30538195703124	1721.2795080806031	exp1_Position_1	exp1_Position_1_1	2.25	24	2454.610651253632	0.701243395648716
exp1	Position_1	9	1	66.30538195703124	1721.2795080806031	exp1_Position_1	exp1_Position_1_1	2.25	25	2621.3462053392245	0.6566395177312547
exp1	Position_1	9	1	66.30538195703124	1721.2795080806031	exp1_Position_1	exp1_Position_1_1	2.25	26	2713.2263601428795	0.6344032084333575
exp1	Position_1	9	1	66.30538195703124	1721.2795080806031	exp1_Position_1	exp1_Position_1_1	2.25	27	2915.880394522349	0.5903121099596975
exp1	Position_1	9	1	66.30538195703124	1721.2795080806031	exp1_Position_1	exp1_Position_1_1	2.25	28	3006.6153461566882	0.5724974131728853
exp1	Position_1	9	1	66.30538195703124	1721.2795080806031	exp1_Position_1	exp1_Position_1_1	2.25	29	2942.3249899121	0.5850065896806407
exp1	Position_1	9	1	66.30538195703124	1721.2795080806031	exp1_Position_1	exp1_Position_1_1	2.25	30	3095.442952707786	0.556068883962112
exp1	Position_1	9	1	66.30538195703124	1721.2795080806031	exp1_Position_1	exp1_Position_1_1	2.25	31	3056.5453537991025	0.5631454170772098
exp1	Position_1	9	1	66.30538195703124	1721.2795080806031	exp1_Position_1	exp1_Position_1_1	2.25	32	3137.4379234225125	0.5486258374167048
exp1	Position_1	9	2	67.02186029687499	1673.2891609423357	exp1_Position_1	exp1_Position_1_2	2.25	0	2617.594647452885	0.6392468606896683
exp1	Position_1	9	2	67.02186029687499	1673.2891609423357	exp1_Position_1	exp1_Position_1_2	2.25	1	2286.5617284146965	0.7317926912484664
exp1	Position_1	9	2	67.02186029687499	1673.2891609423357	exp1_Position_1	exp1_Position_1_2	2.25	2	2205.58521656739	0.7586599458381025
exp1	Position_1	9	2	67.02186029687499	1673.2891609423357	exp1_Position_1	exp1_Position_1_2	2.25	3	2120.248771237907	0.7891947320716455
exp1	Position_1	9	2	67.02186029687499	1673.2891609423357	exp1_Position_1	exp1_Position_1_2	2.25	4	2246.540421310423	0.7448293140286762
exp1	Position_1	9	2	67.02186029687499	1673.2891609423357	exp1_Position_1	exp1_Position_1_2	2.25	5	2088.6878054632507	0.8011198018993635
exp1	Position_1	9	2	67.02186029687499	1673.2891609423357	exp1_Position_1	exp1_Position_1_2	2.25	6	1974.1791565609308	0.8475872898269512
exp1	Position_1	9	2	67.02186029687499	1673.2891609423357	exp1_Position_1	exp1_Position_1_2	2.25	7	1928.3943795626144	0.8677110754294254
exp1	Position_1	9	2	67.02186029687499	1673.2891609423357	exp1_Position_1	exp1_Position_1_2	2.25	8	2043.603758244504	0.8187933468960363
exp1	Position_1	9	2	67.02186029687499	1673.2891609423357	exp1_Position_1	exp1_Position_1_2	2.25	9	1777.17609775216	0.9415438138397064
exp1	Position_1	9	2	67.02186029687499	1673.2891609423357	exp1_Position_1	exp1_Position_1_2	2.25	10	2051.3011119484654	0.8157208862198353
exp1	Position_1	9	2	67.02186029687499	1673.2891609423357	exp1_Position_1	exp1_Position_1_2	2.25	11	1837.720965875728	0.9105240632355545
exp1	Position_1	9	2	67.02186029687499	1673.2891609423357	exp1_Position_1	exp1_Position_1_2	2.25	12	1819.035370025776	0.9198771989346336
exp1	Position_1	9	2	67.02186029687499	1673.2891609423357	exp1_Position_1	exp1_Position_1_2	2.25	13	1880.7665005535928	0.8896846899654012
exp1	Position_1	9	2	67.02186029687499	1673.2891609423357	exp1_Position_1	exp1_Position_1_2	2.25	14	1930.613650483059	0.866713627826915
exp1	Position_1	9	2	67.02186029687499	1673.2891609423357	exp1_Position_1	exp1_Position_1_2	2.25	15	1843.7486117461085	0.907547346900866
exp1	Position_1	9	2	67.02186029687499	1673.2891609423357	exp1_Position_1	exp1_Position_1_2	2.25	16	1939.849773115288	0.8625869818027861
exp1	Position_1	9	2	67.02186029687499	1673.2891609423357	exp1_Position_1	exp1_Position_1_2	2.25	17	1887.4698111607631	0.8865249929021594
exp1	Position_1	9	2	67.02186029687499	1673.2891609423357	exp1_Position_1	exp1_Position_1_2	2.25	18	2077.567109928309	0.8054079952199841
exp1	Position_1	9	2	67.02186029687499	1673.2891609423357	exp1_Position_1	exp1_Position_1_2	2.25	19	2114.9391004806066	0.791176048786507
exp1	Position_1	9	2	67.02186029687499	1673.2891609423357	exp1_Position_1	exp1_Position_1_2	2.25	20	2260.361507287779	0.7402750204103966
exp1	Position_1	9	2	67.02186029687499	1673.2891609423357	exp1_Position_1	exp1_Position_1_2	2.25	21	2229.3006700980645	0.7505892692656525
exp1	Position_1	9	2	67.02186029687499	1673.2891609423357	exp1_Position_1	exp1_Position_1_2	2.25	22	2415.285324188108	0.6927915075643527
exp1	Position_1	9	2	67.02186029687499	1673.2891609423357	exp1_Position_1	exp1_Position_1_2	2.25	23	2555.250637949157	0.6548434568772153
exp1	Position_1	9	2	67.02186029687499	1673.2891609423357	exp1_Position_1	exp1_Position_1_2	2.25	24	2454.610651253632	0.6816922920495535
exp1	Position_1	9	2	67.02186029687499	1673.2891609423357	exp1_Position_1	exp1_Position_1_2	2.25	25	2621.3462053392245	0.6383319980909572
exp1	Position_1	9	2	67.02186029687499	1673.2891609423357	exp1_Position_1	exp1_Position_1_2	2.25	26	2713.2263601428795	0.6167156509765811
exp1	Position_1	9	2	67.02186029687499	1673.2891609423357	exp1_Position_1	exp1_Position_1_2	2.25	27	2915.880394522349	0.5738538398508068
exp1	Position_1	9	2	67.02186029687499	1673.2891609423357	exp1_Position_1	exp1_Position_1_2	2.25	28	3006.6153461566882	0.5565358279306585
exp1	Position_1	9	2	67.02186029687499	1673.2891609423357	exp1_Position_1	exp1_Position_1_2	2.25	29	2942.3249899121	0.5686962407889293
exp1	Position_1	9	2	67.02186029687499	1673.2891609423357	exp1_Position_1	exp1_Position_1_2	2.25	30	3095.442952707786	0.5405653363692587
exp1	Position_1	9	2	67.02186029687499	1673.2891609423357	exp1_Position_1	exp1_Position_1_2	2.25	31	3056.5453537991025	0.547444571323811
exp1	Position_1	9	2	67.02186029687499	1673.2891609423357	exp1_Position_1	exp1_Position_1_2	2.25	32	3137.4379234225125	0.5333298066076182
exp1	Position_1	9	5	49.1071514140625	2279.3353604015706	exp1_Position_1	exp1_Position_1_5	2.25	0	2617.594647452885	0.8707747636248928
exp1	Position_1	9	5	49.1071514140625	2279.3353604015706	exp1_Position_1	exp1_Position_1_5	2.25	1	2286.5617284146965	0.9968396357188503
exp1	Position_1	9	5	49.1071514140625	2279.3353604015706	exp1_Position_1	exp1_Position_1_5	2.25	2	2205.58521656739	1.0334379026846034
exp1	Position_1	9	5	49.1071514140625	2279.3353604015706	exp1_Position_1	exp1_Position_1_5	2.25	3	2120.248771237907	1.0750320393162076
exp1	Position_1	9	5	49.1071514140625	2279.3353604015706	exp1_Position_1	exp1_Position_1_5	2.25	4	2246.540421310423	1.01459797419181
exp1	Position_1	9	5	49.1071514140625	2279.3353604015706	exp1_Position_1	exp1_Position_1_5	2.25	5	2088.6878054632507	1.0912762330682713
exp1	Position_1	9	5	49.1071514140625	2279.3353604015706	exp1_Position_1	exp1_Position_1_5	2.25	6	1974.1791565609308	1.1545737137516079
exp1	Position_1	9	5	49.1071514140625	2279.3353604015706	exp1_Position_1	exp1_Position_1_5	2.25	7	1928.3943795626144	1.1819861043769244
exp1	Position_1	9	5	49.1071514140625	2279.3353604015706	exp1_Position_1	exp1_Position_1_5	2.25	8	2043.603758244504	1.115350933959705
exp1	Position_1	9	5	49.1071514140625	2279.3353604015706	exp1_Position_1	exp1_Position_1_5	2.25	9	1777.17609775216	1.282560216336783
exp1	Position_1	9	5	49.1071514140625	2279.3353604015706	exp1_Position_1	exp1_Position_1_5	2.25	10	2051.3011119484654	1.111165663161223
exp1	Position_1	9	5	49.1071514140625	2279.3353604015706	exp1_Position_1	exp1_Position_1_5	2.25	11	1837.720965875728	1.240305466785269
exp1	Position_1	9	5	49.1071514140625	2279.3353604015706	exp1_Position_1	exp1_Position_1_5	2.25	12	1819.035370025776	1.2530462012782477
exp1	Position_1	9	5	49.1071514140625	2279.3353604015706	exp1_Position_1	exp1_Position_1_5	2.25	13	1880.7665005535928	1.21191831082203
exp1	Position_1	9	5	49.1071514140625	2279.3353604015706	exp1_Position_1	exp1_Position_1_5	2.25	14	1930.613650483059	1.1806273926589392
exp1	Position_1	9	5	49.1071514140625	2279.3353604015706	exp1_Position_1	exp1_Position_1_5	2.25	15	1843.7486117461085	1.2362506178339263
exp1	Position_1	9	5	49.1071514140625	2279.3353604015706	exp1_Position_1	exp1_Position_1_5	2.25	16	1939.849773115288	1.1750061226344801
exp1	Position_1	9	5	49.1071514140625	2279.3353604015706	exp1_Position_1	exp1_Position_1_5	2.25	17	1887.4698111607631	1.207614207614699
exp1	Position_1	9	5	49.1071514140625	2279.3353604015706	exp1_Position_1	exp1_Position_1_5	2.25	18	2077.567109928309	1.0971175609726629
exp1	Position_1	9	5	49.1071514140625	2279.3353604015706	exp1_Position_1	exp1_Position_1_5	2.25	19	2114.9391004806066	1.0777309662881573
exp1	Position_1	9	5	49.1071514140625	2279.3353604015706	exp1_Position_1	exp1_Position_1_5	2.25	20	2260.361507287779	1.0083941675048953
exp1	Position_1	9	5	49.1071514140625	2279.3353604015706	exp1_Position_1	exp1_Position_1_5	2.25	21	2229.3006700980645	1.02244411934856
exp1	Position_1	9	5	49.1071514140625	2279.3353604015706	exp1_Position_1	exp1_Position_1_5	2.25	22	2415.285324188108	0.9437126692962304
exp1	Position_1	9	5	49.1071514140625	2279.3353604015706	exp1_Position_1	exp1_Position_1_5	2.25	23	2555.250637949157	0.8920202685991556
exp1	Position_1	9	5	49.1071514140625	2279.3353604015706	exp1_Position_1	exp1_Position_1_5	2.25	24	2454.610651253632	0.9285934448452979
exp1	Position_1	9	5	49.1071514140625	2279.3353604015706	exp1_Position_1	exp1_Position_1_5	2.25	25	2621.3462053392245	0.8695285482546954
exp1	Position_1	9	5	49.1071514140625	2279.3353604015706	exp1_Position_1	exp1_Position_1_5	2.25	26	2713.2263601428795	0.8400830074058178
exp1	Position_1	9	5	49.1071514140625	2279.3353604015706	exp1_Position_1	exp1_Position_1_5	2.25	27	2915.880394522349	0.7816971384297637
exp1	Position_1	9	5	49.1071514140625	2279.3353604015706	exp1_Position_1	exp1_Position_1_5	2.25	28	3006.6153461566882	0.7581067406295292
exp1	Position_1	9	5	49.1071514140625	2279.3353604015706	exp1_Position_1	exp1_Position_1_5	2.25	29	2942.3249899121	0.774671515966584
exp1	Position_1	9	5	49.1071514140625	2279.3353604015706	exp1_Position_1	exp1_Position_1_5	2.25	30	3095.442952707786	0.7363519196526259
exp1	Position_1	9	5	49.1071514140625	2279.3353604015706	exp1_Position_1	exp1_Position_1_5	2.25	31	3056.5453537991025	0.7457227348413115
exp1	Position_1	9	5	49.1071514140625	2279.3353604015706	exp1_Position_1	exp1_Position_1_5	2.25	32	3137.4379234225125	0.7264957637520776
exp1	Position_1	9	6	53.542266980468746	1754.152205556528	exp1_Position_1	exp1_Position_1_6	2.25	0	2617.594647452885	0.6701389794112885
exp1	Position_1	9	6	53.542266980468746	1754.152205556528	exp1_Position_1	exp1_Position_1_6	2.25	1	2286.5617284146965	0.7671571616711633
exp1	Position_1	9	6	53.542266980468746	1754.152205556528	exp1_Position_1	exp1_Position_1_6	2.25	2	2205.58521656739	0.7953227979495442
exp1	Position_1	9	6	53.542266980468746	1754.152205556528	exp1_Position_1	exp1_Position_1_6	2.25	3	2120.248771237907	0.8273332022885063
exp1	Position_1	9	6	53.542266980468746	1754.152205556528	exp1_Position_1	exp1_Position_1_6	2.25	4	2246.540421310423	0.7808237897332462
exp1	Position_1	9	6	53.542266980468746	1754.152205556528	exp1_Position_1	exp1_Position_1_6	2.25	5	2088.6878054632507	0.8398345607075894
exp1	Position_1	9	6	53.542266980468746	1754.152205556528	exp1_Position_1	exp1_Position_1_6	2.25	6	1974.1791565609308	0.8885476273654438
exp1	Position_1	9	6	53.542266980468746	1754.152205556528	exp1_Position_1	exp1_Position_1_6	2.25	7	1928.3943795626144	0.9096439110937428
exp1	Position_1	9	6	53.542266980468746	1754.152205556528	exp1_Position_1	exp1_Position_1_6	2.25	8	2043.603758244504	0.8583621939819583
exp1	Position_1	9	6	53.542266980468746	1754.152205556528	exp1_Position_1	exp1_Position_1_6	2.25	9	1777.17609775216	0.9870446759751307
exp1	Position_1	9	6	53.542266980468746	1754.152205556528	exp1_Position_1	exp1_Position_1_6	2.25	10	2051.3011119484654	0.8551412541722434
exp1	Position_1	9	6	53.542266980468746	1754.152205556528	exp1_Position_1	exp1_Position_1_6	2.25	11	1837.720965875728	0.9545258709722686
exp1	Position_1	9	6	53.542266980468746	1754.152205556528	exp1_Position_1	exp1_Position_1_6	2.25	12	1819.035370025776	0.964331004477209
exp1	Position_1	9	6	53.542266980468746	1754.152205556528	exp1_Position_1	exp1_Position_1_6	2.25	13	1880.7665005535928	0.9326794182266663
exp1	Position_1	9	6	53.542266980468746	1754.152205556528	exp1_Position_1	exp1_Position_1_6	2.25	14	1930.613650483059	0.9085982610335431
exp1	Position_1	9	6	53.542266980468746	1754.152205556528	exp1_Position_1	exp1_Position_1_6	2.25	15	1843.7486117461085	0.9514053024263819
exp1	Position_1	9	6	53.542266980468746	1754.152205556528	exp1_Position_1	exp1_Position_1_6	2.25	16	1939.849773115288	0.9042721915210268
exp1	Position_1	9	6	53.542266980468746	1754.152205556528	exp1_Position_1	exp1_Position_1_6	2.25	17	1887.4698111607631	0.9293670262613383
exp1	Position_1	9	6	53.542266980468746	1754.152205556528	exp1_Position_1	exp1_Position_1_6	2.25	18	2077.567109928309	0.8443299844196411
exp1	Position_1	9	6	53.542266980468746	1754.152205556528	exp1_Position_1	exp1_Position_1_6	2.25	19	2114.9391004806066	0.8294102677272873
exp1	Position_1	9	6	53.542266980468746	1754.152205556528	exp1_Position_1	exp1_Position_1_6	2.25	20	2260.361507287779	0.7760494062126131
exp1	Position_1	9	6	53.542266980468746	1754.152205556528	exp1_Position_1	exp1_Position_1_6	2.25	21	2229.3006700980645	0.7868620994400746
exp1	Position_1	9	6	53.542266980468746	1754.152205556528	exp1_Position_1	exp1_Position_1_6	2.25	22	2415.285324188108	0.7262712144148774
exp1	Position_1	9	6	53.542266980468746	1754.152205556528	exp1_Position_1	exp1_Position_1_6	2.25	23	2555.250637949157	0.6864892936547351
exp1	Position_1	9	6	53.542266980468746	1754.152205556528	exp1_Position_1	exp1_Position_1_6	2.25	24	2454.610651253632	0.7146356203826615
exp1	Position_1	9	6	53.542266980468746	1754.152205556528	exp1_Position_1	exp1_Position_1_6	2.25	25	2621.3462053392245	0.6691799053416242
exp1	Position_1	9	6	53.542266980468746	1754.152205556528	exp1_Position_1	exp1_Position_1_6	2.25	26	2713.2263601428795	0.6465189308658176
exp1	Position_1	9	6	53.542266980468746	1754.152205556528	exp1_Position_1	exp1_Position_1_6	2.25	27	2915.880394522349	0.6015857882414536
exp1	Position_1	9	6	53.542266980468746	1754.152205556528	exp1_Position_1	exp1_Position_1_6	2.25	28	3006.6153461566882	0.5834308694655054
exp1	Position_1	9	6	53.542266980468746	1754.152205556528	exp1_Position_1	exp1_Position_1_6	2.25	29	2942.3249899121	0.5961789440563913
exp1	Position_1	9	6	53.542266980468746	1754.152205556528	exp1_Position_1	exp1_Position_1_6	2.25	30	3095.442952707786	0.5666885910535217
exp1	Position_1	9	6	53.542266980468746	1754.152205556528	exp1_Position_1	exp1_Position_1_6	2.25	31	3056.5453537991025	0.5739002705705715
exp1	Position_1	9	6	53.542266980468746	1754.152205556528	exp1_Position_1	exp1_Position_1_6	2.25	32	3137.4379234225125	0.5591033984962449
exp1	Position_1	9	10	34.654768671875	2038.452367319557	exp1_Position_1	exp1_Position_1_10	2.25	0	2617.594647452885	0.7787502046213012
exp1	Position_1	9	10	34.654768671875	2038.452367319557	exp1_Position_1	exp1_Position_1_10	2.25	1	2286.5617284146965	0.891492384390096
exp1	Position_1	9	10	34.654768671875	2038.452367319557	exp1_Position_1	exp1_Position_1_10	2.25	2	2205.58521656739	0.9242229010276255
exp1	Position_1	9	10	34.654768671875	2038.452367319557	exp1_Position_1	exp1_Position_1_10	2.25	3	2120.248771237907	0.9614213176170864
exp1	Position_1	9	10	34.654768671875	2038.452367319557	exp1_Position_1	exp1_Position_1_10	2.25	4	2246.540421310423	0.9073739995875584
exp1	Position_1	9	10	34.654768671875	2038.452367319557	exp1_Position_1	exp1_Position_1_10	2.25	5	2088.6878054632507	0.9759488047891619
exp1	Position_1	9	10	34.654768671875	2038.452367319557	exp1_Position_1	exp1_Position_1_10	2.25	6	1974.1791565609308	1.0325569290634147
exp1	Position_1	9	10	34.654768671875	2038.452367319557	exp1_Position_1	exp1_Position_1_10	2.25	7	1928.3943795626144	1.0570723441861023
exp1	Position_1	9	10	34.654768671875	2038.452367319557	exp1_Position_1	exp1_Position_1_10	2.25	8	2043.603758244504	0.9974792613762992
exp1	Position_1	9	10	34.654768671875	2038.452367319557	exp1_Position_1	exp1_Position_1_10	2.25	9	1777.17609775216	1.147017659025388
exp1	Position_1	9	10	34.654768671875	2038.452367319557	exp1_Position_1	exp1_Position_1_10	2.25	10	2051.3011119484654	0.9937362951962212
exp1	Position_1	9	10	34.654768671875	2038.452367319557	exp1_Position_1	exp1_Position_1_10	2.25	11	1837.720965875728	1.10922844391024
exp1	Position_1	9	10	34.654768671875	2038.452367319557	exp1_Position_1	exp1_Position_1_10	2.25	12	1819.035370025776	1.120622721750964
exp1	Position_1	9	10	34.654768671875	2038.452367319557	exp1_Position_1	exp1_Position_1_10	2.25	13	1880.7665005535928	1.083841277861739
exp1	Position_1	9	10	34.654768671875	2038.452367319557	exp1_Position_1	exp1_Position_1_10	2.25	14	1930.613650483059	1.055857222810745
exp1	Position_1	9	10	34.654768671875	2038.452367319557	exp1_Position_1	exp1_Position_1_10	2.25	15	1843.7486117461085	1.1056021164344394
exp1	Position_1	9	10	34.654768671875	2038.452367319557	exp1_Position_1	exp1_Position_1_10	2.25	16	1939.849773115288	1.0508300155871961
exp1	Position_1	9	10	34.654768671875	2038.452367319557	exp1_Position_1	exp1_Position_1_10	2.25	17	1887.4698111607631	1.0799920376294347
exp1	Position_1	9	10	34.654768671875	2038.452367319557	exp1_Position_1	exp1_Position_1_10	2.25	18	2077.567109928309	0.9811728139024584
exp1	Position_1	9	10	34.654768671875	2038.452367319557	exp1_Position_1	exp1_Position_1_10	2.25	19	2114.9391004806066	0.963835018633081
exp1	Position_1	9	10	34.654768671875	2038.452367319557	exp1_Position_1	exp1_Position_1_10	2.25	20	2260.361507287779	0.9018258188998749
exp1	Position_1	9	10	34.654768671875	2038.452367319557	exp1_Position_1	exp1_Position_1_10	2.25	21	2229.3006700980645	0.9143909543748927
exp1	Position_1	9	10	34.654768671875	2038.452367319557	exp1_Position_1	exp1_Position_1_10	2.25	22	2415.285324188108	0.8439799417920851
exp1	Position_1	9	10	34.654768671875	2038.452367319557	exp1_Position_1	exp1_Position_1_10	2.25	23	2555.250637949157	0.7977504582312199
exp1	Position_1	9	10	34.654768671875	2038.452367319557	exp1_Position_1	exp1_Position_1_10	2.25	24	2454.610651253632	0.8304585357675636
exp1	Position_1	9	10	34.654768671875	2038.452367319557	exp1_Position_1	exp1_Position_1_10	2.25	25	2621.3462053392245	0.7776356908399148
exp1	Position_1	9	10	34.654768671875	2038.452367319557	exp1_Position_1	exp1_Position_1_10	2.25	26	2713.2263601428795	0.7513019913355888
exp1	Position_1	9	10	34.654768671875	2038.452367319557	exp1_Position_1	exp1_Position_1_10	2.25	27	2915.880394522349	0.6990864135404553
exp1	Position_1	9	10	34.654768671875	2038.452367319557	exp1_Position_1	exp1_Position_1_10	2.25	28	3006.6153461566882	0.677989078292067
exp1	Position_1	9	10	34.654768671875	2038.452367319557	exp1_Position_1	exp1_Position_1_10	2.25	29	2942.3249899121	0.6928032675888921
exp1	Position_1	9	10	34.654768671875	2038.452367319557	exp1_Position_1	exp1_Position_1_10	2.25	30	3095.442952707786	0.6585333338275188
exp1	Position_1	9	10	34.654768671875	2038.452367319557	exp1_Position_1	exp1_Position_1_10	2.25	31	3056.5453537991025	0.6669138296233305
exp1	Position_1	9	10	34.654768671875	2038.452367319557	exp1_Position_1	exp1_Position_1_10	2.25	32	3137.4379234225125	0.6497187887293356
exp1	Position_1	9	11	15.39621771875	2605.810061958277	exp1_Position_1	exp1_Position_1_11	2.25	0	2617.594647452885	0.995497933377089
exp1	Position_1	9	11	15.39621771875	2605.810061958277	exp1_Position_1	exp1_Position_1_11	2.25	1	2286.5617284146965	1.1396193811766977
exp1	Position_1	9	11	15.39621771875	2605.810061958277	exp1_Position_1	exp1_Position_1_11	2.25	2	2205.58521656739	1.181459706197055
exp1	Position_1	9	11	15.39621771875	2605.810061958277	exp1_Position_1	exp1_Position_1_11	2.25	3	2120.248771237907	1.2290114713458247
exp1	Position_1	9	11	15.39621771875	2605.810061958277	exp1_Position_1	exp1_Position_1_11	2.25	4	2246.540421310423	1.1599212893032609
exp1	Position_1	9	11	15.39621771875	2605.810061958277	exp1_Position_1	exp1_Position_1_11	2.25	5	2088.6878054632507	1.2475823601509146
exp1	Position_1	9	11	15.39621771875	2605.810061958277	exp1_Position_1	exp1_Position_1_11	2.25	6	1974.1791565609308	1.319946091669645
exp1	Position_1	9	11	15.39621771875	2605.810061958277	exp1_Position_1	exp1_Position_1_11	2.25	7	1928.3943795626144	1.3512848251244693
exp1	Position_1	9	11	15.39621771875	2605.810061958277	exp1_Position_1	exp1_Position_1_11	2.25	8	2043.603758244504	1.2751053385205746
exp1	Position_1	9	11	15.39621771875	2605.810061958277	exp1_Position_1	exp1_Position_1_11	2.25	9	1777.17609775216	1.4662644097308108
exp1	Position_1	9	11	15.39621771875	2605.810061958277	exp1_Position_1	exp1_Position_1_11	2.25	10	2051.3011119484654	1.2703206012905153
exp1	Position_1	9	11	15.39621771875	2605.810061958277	exp1_Position_1	exp1_Position_1_11	2.25	11	1837.720965875728	1.4179574104801769
exp1	Position_1	9	11	15.39621771875	2605.810061958277	exp1_Position_1	exp1_Position_1_11	2.25	12	1819.035370025776	1.4325230311059605
exp1	Position_1	9	11	15.39621771875	2605.810061958277	exp1_Position_1	exp1_Position_1_11	2.25	13	1880.7665005535928	1.38550429369689
exp1	Position_1	9	11	15.39621771875	2605.810061958277	exp1_Position_1	exp1_Position_1_11	2.25	14	1930.613650483059	1.3497315018498273
exp1	Position_1	9	11	15.39621771875	2605.810061958277	exp1_Position_1	exp1_Position_1_11	2.25	15	1843.7486117461085	1.4133217757330072
exp1	Position_1	9	11	15.39621771875	2605.810061958277	exp1_Position_1	exp1_Position_1_11	2.25	16	1939.849773115288	1.3433050837609424
exp1	Position_1	9	11	15.39621771875	2605.810061958277	exp1_Position_1	exp1_Position_1_11	2.25	17	1887.4698111607631	1.3805837034054316
exp1	Position_1	9	11	15.39621771875	2605.810061958277	exp1_Position_1	exp1_Position_1_11	2.25	18	2077.567109928309	1.254260355540667
exp1	Position_1	9	11	15.39621771875	2605.810061958277	exp1_Position_1	exp1_Position_1_11	2.25	19	2114.9391004806066	1.232096972137932
exp1	Position_1	9	11	15.39621771875	2605.810061958277	exp1_Position_1	exp1_Position_1_11	2.25	20	2260.361507287779	1.1528288964206452
exp1	Position_1	9	11	15.39621771875	2605.810061958277	exp1_Position_1	exp1_Position_1_11	2.25	21	2229.3006700980645	1.1688912567561602
exp1	Position_1	9	11	15.39621771875	2605.810061958277	exp1_Position_1	exp1_Position_1_11	2.25	22	2415.285324188108	1.0788829112081046
exp1	Position_1	9	11	15.39621771875	2605.810061958277	exp1_Position_1	exp1_Position_1_11	2.25	23	2555.250637949157	1.0197864832741805
exp1	Position_1	9	11	15.39621771875	2605.810061958277	exp1_Position_1	exp1_Position_1_11	2.25	24	2454.610651253632	1.061598123770637
exp1	Position_1	9	11	15.39621771875	2605.810061958277	exp1_Position_1	exp1_Position_1_11	2.25	25	2621.3462053392245	0.9940732195734759
exp1	Position_1	9	11	15.39621771875	2605.810061958277	exp1_Position_1	exp1_Position_1_11	2.25	26	2713.2263601428795	0.9604101228844961
exp1	Position_1	9	11	15.39621771875	2605.810061958277	exp1_Position_1	exp1_Position_1_11	2.25	27	2915.880394522349	0.8936615050649687
exp1	Position_1	9	11	15.39621771875	2605.810061958277	exp1_Position_1	exp1_Position_1_11	2.25	28	3006.6153461566882	0.8666921976864268
exp1	Position_1	9	11	15.39621771875	2605.810061958277	exp1_Position_1	exp1_Position_1_11	2.25	29	2942.3249899121	0.8856295857501872
exp1	Position_1	9	11	15.39621771875	2605.810061958277	exp1_Position_1	exp1_Position_1_11	2.25	30	3095.442952707786	0.8418213812271375
exp1	Position_1	9	11	15.39621771875	2605.810061958277	exp1_Position_1	exp1_Position_1_11	2.25	31	3056.5453537991025	0.8525344008782371
exp1	Position_1	9	11	15.39621771875	2605.810061958277	exp1_Position_1	exp1_Position_1_11	2.25	32	3137.4379234225125	0.8305535043433456
exp1	Position_1	9	12	4.391396960693359	1777.17609775216	exp1_Position_1	exp1_Position_1_12	2.25	0	2617.594647452885	0.678934799733597
exp1	Position_1	9	12	4.391396960693359	1777.17609775216	exp1_Position_1	exp1_Position_1_12	2.25	1	2286.5617284146965	0.7772263812813397
exp1	Position_1	9	12	4.391396960693359	1777.17609775216	exp1_Position_1	exp1_Position_1_12	2.25	2	2205.58521656739	0.8057617018842853
exp1	Position_1	9	12	4.391396960693359	1777.17609775216	exp1_Position_1	exp1_Position_1_12	2.25	3	2120.248771237907	0.8381922545412235
exp1	Position_1	9	12	4.391396960693359	1777.17609775216	exp1_Position_1	exp1_Position_1_12	2.25	4	2246.540421310423	0.7910723888580294
exp1	Position_1	9	12	4.391396960693359	1777.17609775216	exp1_Position_1	exp1_Position_1_12	2.25	5	2088.6878054632507	0.8508576978827143
exp1	Position_1	9	12	4.391396960693359	1777.17609775216	exp1_Position_1	exp1_Position_1_12	2.25	6	1974.1791565609308	0.9002101414382497
exp1	Position_1	9	12	4.391396960693359	1777.17609775216	exp1_Position_1	exp1_Position_1_12	2.25	7	1928.3943795626144	0.921583321641524
exp1	Position_1	9	12	4.391396960693359	1777.17609775216	exp1_Position_1	exp1_Position_1_12	2.25	8	2043.603758244504	0.8696285131510961
exp1	Position_1	9	12	4.391396960693359	1777.17609775216	exp1_Position_1	exp1_Position_1_12	2.25	9	1777.17609775216	1.0
exp1	Position_1	9	12	4.391396960693359	1777.17609775216	exp1_Position_1	exp1_Position_1_12	2.25	10	2051.3011119484654	0.8663652973229646
exp1	Position_1	9	12	4.391396960693359	1777.17609775216	exp1_Position_1	exp1_Position_1_12	2.25	11	1837.720965875728	0.9670543737336552
exp1	Position_1	9	12	4.391396960693359	1777.17609775216	exp1_Position_1	exp1_Position_1_12	2.25	12	1819.035370025776	0.9769882032183779
exp1	Position_1	9	12	4.391396960693359	1777.17609775216	exp1_Position_1	exp1_Position_1_12	2.25	13	1880.7665005535928	0.9449211782691039
exp1	Position_1	9	12	4.391396960693359	1777.17609775216	exp1_Position_1	exp1_Position_1_12	2.25	14	1930.613650483059	0.9205239470400992
exp1	Position_1	9	12	4.391396960693359	1777.17609775216	exp1_Position_1	exp1_Position_1_12	2.25	15	1843.7486117461085	0.9638928465790673
exp1	Position_1	9	12	4.391396960693359	1777.17609775216	exp1_Position_1	exp1_Position_1_12	2.25	16	1939.849773115288	0.9161410962757786
exp1	Position_1	9	12	4.391396960693359	1777.17609775216	exp1_Position_1	exp1_Position_1_12	2.25	17	1887.4698111607631	0.9415653099422161
exp1	Position_1	9	12	4.391396960693359	1777.17609775216	exp1_Position_1	exp1_Position_1_12	2.25	18	2077.567109928309	0.8554121256826622
exp1	Position_1	9	12	4.391396960693359	1777.17609775216	exp1_Position_1	exp1_Position_1_12	2.25	19	2114.9391004806066	0.8402965822270286
exp1	Position_1	9	12	4.391396960693359	1777.17609775216	exp1_Position_1	exp1_Position_1_12	2.25	20	2260.361507287779	0.786235339799519
exp1	Position_1	9	12	4.391396960693359	1777.17609775216	exp1_Position_1	exp1_Position_1_12	2.25	21	2229.3006700980645	0.7971899535983112
exp1	Position_1	9	12	4.391396960693359	1777.17609775216	exp1_Position_1	exp1_Position_1_12	2.25	22	2415.285324188108	0.735803790945301
exp1	Position_1	9	12	4.391396960693359	1777.17609775216	exp1_Position_1	exp1_Position_1_12	2.25	23	2555.250637949157	0.695499717858801
exp1	Position_1	9	12	4.391396960693359	1777.17609775216	exp1_Position_1	exp1_Position_1_12	2.25	24	2454.610651253632	0.7240154754663478
exp1	Position_1	9	12	4.391396960693359	1777.17609775216	exp1_Position_1	exp1_Position_1_12	2.25	25	2621.3462053392245	0.6779631374643924
exp1	Position_1	9	12	4.391396960693359	1777.17609775216	exp1_Position_1	exp1_Position_1_12	2.25	26	2713.2263601428795	0.6550047293726622
exp1	Position_1	9	12	4.391396960693359	1777.17609775216	exp1_Position_1	exp1_Position_1_12	2.25	27	2915.880394522349	0.6094818227423487
exp1	Position_1	9	12	4.391396960693359	1777.17609775216	exp1_Position_1	exp1_Position_1_12	2.25	28	3006.6153461566882	0.5910886139871194
exp1	Position_1	9	12	4.391396960693359	1777.17609775216	exp1_Position_1	exp1_Position_1_12	2.25	29	2942.3249899121	0.6040040117408145
exp1	Position_1	9	12	4.391396960693359	1777.17609775216	exp1_Position_1	exp1_Position_1_12	2.25	30	3095.442952707786	0.5741265870196536
exp1	Position_1	9	12	4.391396960693359	1777.17609775216	exp1_Position_1	exp1_Position_1_12	2.25	31	3056.5453537991025	0.581432922480027
exp1	Position_1	9	12	4.391396960693359	1777.17609775216	exp1_Position_1	exp1_Position_1_12	2.25	32	3137.4379234225125	0.5664418360231669
exp1	Position_1	10	1	66.52793971484374	1855.8210717204129	exp1_Position_1	exp1_Position_1_1	2.5	0	2617.594647452885	0.7089795486578738
exp1	Position_1	10	1	66.52793971484374	1855.8210717204129	exp1_Position_1	exp1_Position_1_1	2.5	1	2286.5617284146965	0.8116208054470841
exp1	Position_1	10	1	66.52793971484374	1855.8210717204129	exp1_Position_1	exp1_Position_1_1	2.5	2	2205.58521656739	0.8414188931718883
exp1	Position_1	10	1	66.52793971484374	1855.8210717204129	exp1_Position_1	exp1_Position_1_1	2.5	3	2120.248771237907	0.8752845877782973
exp1	Position_1	10	1	66.52793971484374	1855.8210717204129	exp1_Position_1	exp1_Position_1_1	2.5	4	2246.540421310423	0.8260795372815501
exp1	Position_1	10	1	66.52793971484374	1855.8210717204129	exp1_Position_1	exp1_Position_1_1	2.5	5	2088.6878054632507	0.888510512134105
exp1	Position_1	10	1	66.52793971484374	1855.8210717204129	exp1_Position_1	exp1_Position_1_1	2.5	6	1974.1791565609308	0.940046938269422
exp1	Position_1	10	1	66.52793971484374	1855.8210717204129	exp1_Position_1	exp1_Position_1_1	2.5	7	1928.3943795626144	0.9623659410070142
exp1	Position_1	10	1	66.52793971484374	1855.8210717204129	exp1_Position_1	exp1_Position_1_1	2.5	8	2043.603758244504	0.9081119880669039
exp1	Position_1	10	1	66.52793971484374	1855.8210717204129	exp1_Position_1	exp1_Position_1_1	2.5	9	1777.17609775216	1.0442527749882107
exp1	Position_1	10	1	66.52793971484374	1855.8210717204129	exp1_Position_1	exp1_Position_1_1	2.5	10	2051.3011119484654	0.9047043658829921
exp1	Position_1	10	1	66.52793971484374	1855.8210717204129	exp1_Position_1	exp1_Position_1_1	2.5	11	1837.720965875728	1.0098492133358556
exp1	Position_1	10	1	66.52793971484374	1855.8210717204129	exp1_Position_1	exp1_Position_1_1	2.5	12	1819.035370025776	1.020222642341537
exp1	Position_1	10	1	66.52793971484374	1855.8210717204129	exp1_Position_1	exp1_Position_1_1	2.5	13	1880.7665005535928	0.9867365625526415
exp1	Position_1	10	1	66.52793971484374	1855.8210717204129	exp1_Position_1	exp1_Position_1_1	2.5	14	1930.613650483059	0.9612596861397243
exp1	Position_1	10	1	66.52793971484374	1855.8210717204129	exp1_Position_1	exp1_Position_1_1	2.5	15	1843.7486117461085	1.0065477798314768
exp1	Position_1	10	1	66.52793971484374	1855.8210717204129	exp1_Position_1	exp1_Position_1_1	2.5	16	1939.849773115288	0.9566828820667233
exp1	Position_1	10	1	66.52793971484374	1855.8210717204129	exp1_Position_1	exp1_Position_1_1	2.5	17	1887.4698111607631	0.9832321877397939
exp1	Position_1	10	1	66.52793971484374	1855.8210717204129	exp1_Position_1	exp1_Position_1_1	2.5	18	2077.567109928309	0.8932664860026842
exp1	Position_1	10	1	66.52793971484374	1855.8210717204129	exp1_Position_1	exp1_Position_1_1	2.5	19	2114.9391004806066	0.877482037803684
exp1	Position_1	10	1	66.52793971484374	1855.8210717204129	exp1_Position_1	exp1_Position_1_1	2.5	20	2260.361507287779	0.8210284353794466
exp1	Position_1	10	1	66.52793971484374	1855.8210717204129	exp1_Position_1	exp1_Position_1_1	2.5	21	2229.3006700980645	0.8324678212377594
exp1	Position_1	10	1	66.52793971484374	1855.8210717204129	exp1_Position_1	exp1_Position_1_1	2.5	22	2415.285324188108	0.7683651505414758
exp1	Position_1	10	1	66.52793971484374	1855.8210717204129	exp1_Position_1	exp1_Position_1_1	2.5	23	2555.250637949157	0.7262775103775706
exp1	Position_1	10	1	66.52793971484374	1855.8210717204129	exp1_Position_1	exp1_Position_1_1	2.5	24	2454.610651253632	0.7560551693901425
exp1	Position_1	10	1	66.52793971484374	1855.8210717204129	exp1_Position_1	exp1_Position_1_1	2.5	25	2621.3462053392245	0.7079648876369056
exp1	Position_1	10	1	66.52793971484374	1855.8210717204129	exp1_Position_1	exp1_Position_1_1	2.5	26	2713.2263601428795	0.6839905062778046
exp1	Position_1	10	1	66.52793971484374	1855.8210717204129	exp1_Position_1	exp1_Position_1_1	2.5	27	2915.880394522349	0.6364530847035704
exp1	Position_1	10	1	66.52793971484374	1855.8210717204129	exp1_Position_1	exp1_Position_1_1	2.5	28	3006.6153461566882	0.6172459254199848
exp1	Position_1	10	1	66.52793971484374	1855.8210717204129	exp1_Position_1	exp1_Position_1_1	2.5	29	2942.3249899121	0.6307328653643574
exp1	Position_1	10	1	66.52793971484374	1855.8210717204129	exp1_Position_1	exp1_Position_1_1	2.5	30	3095.442952707786	0.5995332816897837
exp1	Position_1	10	1	66.52793971484374	1855.8210717204129	exp1_Position_1	exp1_Position_1_1	2.5	31	3056.5453537991025	0.6071629427692734
exp1	Position_1	10	1	66.52793971484374	1855.8210717204129	exp1_Position_1	exp1_Position_1_1	2.5	32	3137.4379234225125	0.5915084591366091
exp1	Position_1	10	2	67.75858959375	1430.6441316536802	exp1_Position_1	exp1_Position_1_2	2.5	0	2617.594647452885	0.5465491507807765
exp1	Position_1	10	2	67.75858959375	1430.6441316536802	exp1_Position_1	exp1_Position_1_2	2.5	1	2286.5617284146965	0.6256748347859232
exp1	Position_1	10	2	67.75858959375	1430.6441316536802	exp1_Position_1	exp1_Position_1_2	2.5	2	2205.58521656739	0.648646046821183
exp1	Position_1	10	2	67.75858959375	1430.6441316536802	exp1_Position_1	exp1_Position_1_2	2.5	3	2120.248771237907	0.6747529587381385
exp1	Position_1	10	2	67.75858959375	1430.6441316536802	exp1_Position_1	exp1_Position_1_2	2.5	4	2246.540421310423	0.6368210062381942
exp1	Position_1	10	2	67.75858959375	1430.6441316536802	exp1_Position_1	exp1_Position_1_2	2.5	5	2088.6878054632507	0.6849487644403502
exp1	Position_1	10	2	67.75858959375	1430.6441316536802	exp1_Position_1	exp1_Position_1_2	2.5	6	1974.1791565609308	0.7246779639523182
exp1	Position_1	10	2	67.75858959375	1430.6441316536802	exp1_Position_1	exp1_Position_1_2	2.5	7	1928.3943795626144	0.7418835829516208
exp1	Position_1	10	2	67.75858959375	1430.6441316536802	exp1_Position_1	exp1_Position_1_2	2.5	8	2043.603758244504	0.700059454227385
exp1	Position_1	10	2	67.75858959375	1430.6441316536802	exp1_Position_1	exp1_Position_1_2	2.5	9	1777.17609775216	0.8050097756002983
exp1	Position_1	10	2	67.75858959375	1430.6441316536802	exp1_Position_1	exp1_Position_1_2	2.5	10	2051.3011119484654	0.6974325335858454
exp1	Position_1	10	2	67.75858959375	1430.6441316536802	exp1_Position_1	exp1_Position_1_2	2.5	11	1837.720965875728	0.7784882243926168
exp1	Position_1	10	2	67.75858959375	1430.6441316536802	exp1_Position_1	exp1_Position_1_2	2.5	12	1819.035370025776	0.786485054236965
exp1	Position_1	10	2	67.75858959375	1430.6441316536802	exp1_Position_1	exp1_Position_1_2	2.5	13	1880.7665005535928	0.7606707856783808
exp1	Position_1	10	2	67.75858959375	1430.6441316536802	exp1_Position_1	exp1_Position_1_2	2.5	14	1930.613650483059	0.7410307760414512
exp1	Position_1	10	2	67.75858959375	1430.6441316536802	exp1_Position_1	exp1_Position_1_2	2.5	15	1843.7486117461085	0.7759431641273478
exp1	Position_1	10	2	67.75858959375	1430.6441316536802	exp1_Position_1	exp1_Position_1_2	2.5	16	1939.849773115288	0.7375025383311757
exp1	Position_1	10	2	67.75858959375	1430.6441316536802	exp1_Position_1	exp1_Position_1_2	2.5	17	1887.4698111607631	0.7579692788696087
exp1	Position_1	10	2	67.75858959375	1430.6441316536802	exp1_Position_1	exp1_Position_1_2	2.5	18	2077.567109928309	0.6886151233415742
exp1	Position_1	10	2	67.75858959375	1430.6441316536802	exp1_Position_1	exp1_Position_1_2	2.5	19	2114.9391004806066	0.6764469630962779
exp1	Position_1	10	2	67.75858959375	1430.6441316536802	exp1_Position_1	exp1_Position_1_2	2.5	20	2260.361507287779	0.6329271344610351
exp1	Position_1	10	2	67.75858959375	1430.6441316536802	exp1_Position_1	exp1_Position_1_2	2.5	21	2229.3006700980645	0.6417457056569887
exp1	Position_1	10	2	67.75858959375	1430.6441316536802	exp1_Position_1	exp1_Position_1_2	2.5	22	2415.285324188108	0.5923292446347256
exp1	Position_1	10	2	67.75858959375	1430.6441316536802	exp1_Position_1	exp1_Position_1_2	2.5	23	2555.250637949157	0.5598840718035842
exp1	Position_1	10	2	67.75858959375	1430.6441316536802	exp1_Position_1	exp1_Position_1_2	2.5	24	2454.610651253632	0.582839535436308
exp1	Position_1	10	2	67.75858959375	1430.6441316536802	exp1_Position_1	exp1_Position_1_2	2.5	25	2621.3462053392245	0.5457669531554847
exp1	Position_1	10	2	67.75858959375	1430.6441316536802	exp1_Position_1	exp1_Position_1_2	2.5	26	2713.2263601428795	0.527285210209421
exp1	Position_1	10	2	67.75858959375	1430.6441316536802	exp1_Position_1	exp1_Position_1_2	2.5	27	2915.880394522349	0.4906388253582789
exp1	Position_1	10	2	67.75858959375	1430.6441316536802	exp1_Position_1	exp1_Position_1_2	2.5	28	3006.6153461566882	0.4758321125056624
exp1	Position_1	10	2	67.75858959375	1430.6441316536802	exp1_Position_1	exp1_Position_1_2	2.5	29	2942.3249899121	0.48622913395315304
exp1	Position_1	10	2	67.75858959375	1430.6441316536802	exp1_Position_1	exp1_Position_1_2	2.5	30	3095.442952707786	0.4621775149828565
exp1	Position_1	10	2	67.75858959375	1430.6441316536802	exp1_Position_1	exp1_Position_1_2	2.5	31	3056.5453537991025	0.4680591864522721
exp1	Position_1	10	2	67.75858959375	1430.6441316536802	exp1_Position_1	exp1_Position_1_2	2.5	32	3137.4379234225125	0.45599121530763054
exp1	Position_1	10	5	47.392729828125	2103.4962310246106	exp1_Position_1	exp1_Position_1_5	2.5	0	2617.594647452885	0.8035989197454501
exp1	Position_1	10	5	47.392729828125	2103.4962310246106	exp1_Position_1	exp1_Position_1_5	2.5	1	2286.5617284146965	0.91993852817741
exp1	Position_1	10	5	47.392729828125	2103.4962310246106	exp1_Position_1	exp1_Position_1_5	2.5	2	2205.58521656739	0.9537134250012506
exp1	Position_1	10	5	47.392729828125	2103.4962310246106	exp1_Position_1	exp1_Position_1_5	2.5	3	2120.248771237907	0.9920987855573592
exp1	Position_1	10	5	47.392729828125	2103.4962310246106	exp1_Position_1	exp1_Position_1_5	2.5	4	2246.540421310423	0.936326901163713
exp1	Position_1	10	5	47.392729828125	2103.4962310246106	exp1_Position_1	exp1_Position_1_5	2.5	5	2088.6878054632507	1.007089822386393
exp1	Position_1	10	5	47.392729828125	2103.4962310246106	exp1_Position_1	exp1_Position_1_5	2.5	6	1974.1791565609308	1.0655042243931667
exp1	Position_1	10	5	47.392729828125	2103.4962310246106	exp1_Position_1	exp1_Position_1_5	2.5	7	1928.3943795626144	1.0908018885129251
exp1	Position_1	10	5	47.392729828125	2103.4962310246106	exp1_Position_1	exp1_Position_1_5	2.5	8	2043.603758244504	1.0293072825583152
exp1	Position_1	10	5	47.392729828125	2103.4962310246106	exp1_Position_1	exp1_Position_1_5	2.5	9	1777.17609775216	1.1836172192981846
exp1	Position_1	10	5	47.392729828125	2103.4962310246106	exp1_Position_1	exp1_Position_1_5	2.5	10	2051.3011119484654	1.0254448841138524
exp1	Position_1	10	5	47.392729828125	2103.4962310246106	exp1_Position_1	exp1_Position_1_5	2.5	11	1837.720965875728	1.1446222087487763
exp1	Position_1	10	5	47.392729828125	2103.4962310246106	exp1_Position_1	exp1_Position_1_5	2.5	12	1819.035370025776	1.1563800603804661
exp1	Position_1	10	5	47.392729828125	2103.4962310246106	exp1_Position_1	exp1_Position_1_5	2.5	13	1880.7665005535928	1.118424977478841
exp1	Position_1	10	5	47.392729828125	2103.4962310246106	exp1_Position_1	exp1_Position_1_5	2.5	14	1930.613650483059	1.0895479944929918
exp1	Position_1	10	5	47.392729828125	2103.4962310246106	exp1_Position_1	exp1_Position_1_5	2.5	15	1843.7486117461085	1.1408801707693275
exp1	Position_1	10	5	47.392729828125	2103.4962310246106	exp1_Position_1	exp1_Position_1_5	2.5	16	1939.849773115288	1.0843603768587275
exp1	Position_1	10	5	47.392729828125	2103.4962310246106	exp1_Position_1	exp1_Position_1_5	2.5	17	1887.4698111607631	1.1144529139414392
exp1	Position_1	10	5	47.392729828125	2103.4962310246106	exp1_Position_1	exp1_Position_1_5	2.5	18	2077.567109928309	1.0124805215544619
exp1	Position_1	10	5	47.392729828125	2103.4962310246106	exp1_Position_1	exp1_Position_1_5	2.5	19	2114.9391004806066	0.9945895040413241
exp1	Position_1	10	5	47.392729828125	2103.4962310246106	exp1_Position_1	exp1_Position_1_5	2.5	20	2260.361507287779	0.9306016866074701
exp1	Position_1	10	5	47.392729828125	2103.4962310246106	exp1_Position_1	exp1_Position_1_5	2.5	21	2229.3006700980645	0.9435677561304819
exp1	Position_1	10	5	47.392729828125	2103.4962310246106	exp1_Position_1	exp1_Position_1_5	2.5	22	2415.285324188108	0.8709100369877399
exp1	Position_1	10	5	47.392729828125	2103.4962310246106	exp1_Position_1	exp1_Position_1_5	2.5	23	2555.250637949157	0.8232054420747061
exp1	Position_1	10	5	47.392729828125	2103.4962310246106	exp1_Position_1	exp1_Position_1_5	2.5	24	2454.610651253632	0.8569571838003316
exp1	Position_1	10	5	47.392729828125	2103.4962310246106	exp1_Position_1	exp1_Position_1_5	2.5	25	2621.3462053392245	0.8024488435522771
exp1	Position_1	10	5	47.392729828125	2103.4962310246106	exp1_Position_1	exp1_Position_1_5	2.5	26	2713.2263601428795	0.7752748764072305
exp1	Position_1	10	5	47.392729828125	2103.4962310246106	exp1_Position_1	exp1_Position_1_5	2.5	27	2915.880394522349	0.7213931802470879
exp1	Position_1	10	5	47.392729828125	2103.4962310246106	exp1_Position_1	exp1_Position_1_5	2.5	28	3006.6153461566882	0.6996226616462523
exp1	Position_1	10	5	47.392729828125	2103.4962310246106	exp1_Position_1	exp1_Position_1_5	2.5	29	2942.3249899121	0.714909548821611
exp1	Position_1	10	5	47.392729828125	2103.4962310246106	exp1_Position_1	exp1_Position_1_5	2.5	30	3095.442952707786	0.6795461144533597
exp1	Position_1	10	5	47.392729828125	2103.4962310246106	exp1_Position_1	exp1_Position_1_5	2.5	31	3056.5453537991025	0.6881940189142265
exp1	Position_1	10	5	47.392729828125	2103.4962310246106	exp1_Position_1	exp1_Position_1_5	2.5	32	3137.4379234225125	0.6704503108478991
exp1	Position_1	10	6	56.448874625	1500.337810363938	exp1_Position_1	exp1_Position_1_6	2.5	0	2617.594647452885	0.5731742352941769
exp1	Position_1	10	6	56.448874625	1500.337810363938	exp1_Position_1	exp1_Position_1_6	2.5	1	2286.5617284146965	0.6561545186904453
exp1	Position_1	10	6	56.448874625	1500.337810363938	exp1_Position_1	exp1_Position_1_6	2.5	2	2205.58521656739	0.6802447709088987
exp1	Position_1	10	6	56.448874625	1500.337810363938	exp1_Position_1	exp1_Position_1_6	2.5	3	2120.248771237907	0.7076234782996553
exp1	Position_1	10	6	56.448874625	1500.337810363938	exp1_Position_1	exp1_Position_1_6	2.5	4	2246.540421310423	0.6678436747150893
exp1	Position_1	10	6	56.448874625	1500.337810363938	exp1_Position_1	exp1_Position_1_6	2.5	5	2088.6878054632507	0.7183159716064783
exp1	Position_1	10	6	56.448874625	1500.337810363938	exp1_Position_1	exp1_Position_1_6	2.5	6	1974.1791565609308	0.7599805749026161
exp1	Position_1	10	6	56.448874625	1500.337810363938	exp1_Position_1	exp1_Position_1_6	2.5	7	1928.3943795626144	0.7780243638255337
exp1	Position_1	10	6	56.448874625	1500.337810363938	exp1_Position_1	exp1_Position_1_6	2.5	8	2043.603758244504	0.7341627770604404
exp1	Position_1	10	6	56.448874625	1500.337810363938	exp1_Position_1	exp1_Position_1_6	2.5	9	1777.17609775216	0.8442257423232409
exp1	Position_1	10	6	56.448874625	1500.337810363938	exp1_Position_1	exp1_Position_1_6	2.5	10	2051.3011119484654	0.7314078862555751
exp1	Position_1	10	6	56.448874625	1500.337810363938	exp1_Position_1	exp1_Position_1_6	2.5	11	1837.720965875728	0.8164121965322318
exp1	Position_1	10	6	56.448874625	1500.337810363938	exp1_Position_1	exp1_Position_1_6	2.5	12	1819.035370025776	0.8247985911030844
exp1	Position_1	10	6	56.448874625	1500.337810363938	exp1_Position_1	exp1_Position_1_6	2.5	13	1880.7665005535928	0.7977267831611857
exp1	Position_1	10	6	56.448874625	1500.337810363938	exp1_Position_1	exp1_Position_1_6	2.5	14	1930.613650483059	0.7771300125162475
exp1	Position_1	10	6	56.448874625	1500.337810363938	exp1_Position_1	exp1_Position_1_6	2.5	15	1843.7486117461085	0.8137431539232749
exp1	Position_1	10	6	56.448874625	1500.337810363938	exp1_Position_1	exp1_Position_1_6	2.5	16	1939.849773115288	0.7734298970762469
exp1	Position_1	10	6	56.448874625	1500.337810363938	exp1_Position_1	exp1_Position_1_6	2.5	17	1887.4698111607631	0.7948936727317798
exp1	Position_1	10	6	56.448874625	1500.337810363938	exp1_Position_1	exp1_Position_1_6	2.5	18	2077.567109928309	0.722160936796747
exp1	Position_1	10	6	56.448874625	1500.337810363938	exp1_Position_1	exp1_Position_1_6	2.5	19	2114.9391004806066	0.7094000059022956
exp1	Position_1	10	6	56.448874625	1500.337810363938	exp1_Position_1	exp1_Position_1_6	2.5	20	2260.361507287779	0.6637601133830145
exp1	Position_1	10	6	56.448874625	1500.337810363938	exp1_Position_1	exp1_Position_1_6	2.5	21	2229.3006700980645	0.6730082803491643
exp1	Position_1	10	6	56.448874625	1500.337810363938	exp1_Position_1	exp1_Position_1_6	2.5	22	2415.285324188108	0.6211845016150515
exp1	Position_1	10	6	56.448874625	1500.337810363938	exp1_Position_1	exp1_Position_1_6	2.5	23	2555.250637949157	0.587158765594951
exp1	Position_1	10	6	56.448874625	1500.337810363938	exp1_Position_1	exp1_Position_1_6	2.5	24	2454.610651253632	0.6112325022290918
exp1	Position_1	10	6	56.448874625	1500.337810363938	exp1_Position_1	exp1_Position_1_6	2.5	25	2621.3462053392245	0.5723539329936701
exp1	Position_1	10	6	56.448874625	1500.337810363938	exp1_Position_1	exp1_Position_1_6	2.5	26	2713.2263601428795	0.5529718538798692
exp1	Position_1	10	6	56.448874625	1500.337810363938	exp1_Position_1	exp1_Position_1_6	2.5	27	2915.880394522349	0.5145402442371813
exp1	Position_1	10	6	56.448874625	1500.337810363938	exp1_Position_1	exp1_Position_1_6	2.5	28	3006.6153461566882	0.4990122239220915
exp1	Position_1	10	6	56.448874625	1500.337810363938	exp1_Position_1	exp1_Position_1_6	2.5	29	2942.3249899121	0.5099157351781046
exp1	Position_1	10	6	56.448874625	1500.337810363938	exp1_Position_1	exp1_Position_1_6	2.5	30	3095.442952707786	0.48469244411417584
exp1	Position_1	10	6	56.448874625	1500.337810363938	exp1_Position_1	exp1_Position_1_6	2.5	31	3056.5453537991025	0.4908606405918721
exp1	Position_1	10	6	56.448874625	1500.337810363938	exp1_Position_1	exp1_Position_1_6	2.5	32	3137.4379234225125	0.4782047794995976
exp1	Position_1	10	10	39.089639875	1999.10599287232	exp1_Position_1	exp1_Position_1_10	2.5	0	2617.594647452885	0.7637187044287393
exp1	Position_1	10	10	39.089639875	1999.10599287232	exp1_Position_1	exp1_Position_1_10	2.5	1	2286.5617284146965	0.8742847254153627
exp1	Position_1	10	10	39.089639875	1999.10599287232	exp1_Position_1	exp1_Position_1_10	2.5	2	2205.58521656739	0.9063834749416669
exp1	Position_1	10	10	39.089639875	1999.10599287232	exp1_Position_1	exp1_Position_1_10	2.5	3	2120.248771237907	0.9428638846493198
exp1	Position_1	10	10	39.089639875	1999.10599287232	exp1_Position_1	exp1_Position_1_10	2.5	4	2246.540421310423	0.8898597923763274
exp1	Position_1	10	10	39.089639875	1999.10599287232	exp1_Position_1	exp1_Position_1_10	2.5	5	2088.6878054632507	0.9571109610748829
exp1	Position_1	10	10	39.089639875	1999.10599287232	exp1_Position_1	exp1_Position_1_10	2.5	6	1974.1791565609308	1.0126264307008552
exp1	Position_1	10	10	39.089639875	1999.10599287232	exp1_Position_1	exp1_Position_1_10	2.5	7	1928.3943795626144	1.0366686472741866
exp1	Position_1	10	10	39.089639875	1999.10599287232	exp1_Position_1	exp1_Position_1_10	2.5	8	2043.603758244504	0.9782258350266451
exp1	Position_1	10	10	39.089639875	1999.10599287232	exp1_Position_1	exp1_Position_1_10	2.5	9	1777.17609775216	1.12487783028416
exp1	Position_1	10	10	39.089639875	1999.10599287232	exp1_Position_1	exp1_Position_1_10	2.5	10	2051.3011119484654	0.9745551158861475
exp1	Position_1	10	10	39.089639875	1999.10599287232	exp1_Position_1	exp1_Position_1_10	2.5	11	1837.720965875728	1.0878180256923211
exp1	Position_1	10	10	39.089639875	1999.10599287232	exp1_Position_1	exp1_Position_1_10	2.5	12	1819.035370025776	1.0989923702495088
exp1	Position_1	10	10	39.089639875	1999.10599287232	exp1_Position_1	exp1_Position_1_10	2.5	13	1880.7665005535928	1.0629208848009015
exp1	Position_1	10	10	39.089639875	1999.10599287232	exp1_Position_1	exp1_Position_1_10	2.5	14	1930.613650483059	1.035476980271078
exp1	Position_1	10	10	39.089639875	1999.10599287232	exp1_Position_1	exp1_Position_1_10	2.5	15	1843.7486117461085	1.084261693886284
exp1	Position_1	10	10	39.089639875	1999.10599287232	exp1_Position_1	exp1_Position_1_10	2.5	16	1939.849773115288	1.0305468086128495
exp1	Position_1	10	10	39.089639875	1999.10599287232	exp1_Position_1	exp1_Position_1_10	2.5	17	1887.4698111607631	1.0591459429186327
exp1	Position_1	10	10	39.089639875	1999.10599287232	exp1_Position_1	exp1_Position_1_10	2.5	18	2077.567109928309	0.9622341359366743
exp1	Position_1	10	10	39.089639875	1999.10599287232	exp1_Position_1	exp1_Position_1_10	2.5	19	2114.9391004806066	0.9452309962107353
exp1	Position_1	10	10	39.089639875	1999.10599287232	exp1_Position_1	exp1_Position_1_10	2.5	20	2260.361507287779	0.8844187031264122
exp1	Position_1	10	10	39.089639875	1999.10599287232	exp1_Position_1	exp1_Position_1_10	2.5	21	2229.3006700980645	0.8967413053279985
exp1	Position_1	10	10	39.089639875	1999.10599287232	exp1_Position_1	exp1_Position_1_10	2.5	22	2415.285324188108	0.8276893718734097
exp1	Position_1	10	10	39.089639875	1999.10599287232	exp1_Position_1	exp1_Position_1_10	2.5	23	2555.250637949157	0.7823522135882536
exp1	Position_1	10	10	39.089639875	1999.10599287232	exp1_Position_1	exp1_Position_1_10	2.5	24	2454.610651253632	0.8144289571347397
exp1	Position_1	10	10	39.089639875	1999.10599287232	exp1_Position_1	exp1_Position_1_10	2.5	25	2621.3462053392245	0.7626257030835875
exp1	Position_1	10	10	39.089639875	1999.10599287232	exp1_Position_1	exp1_Position_1_10	2.5	26	2713.2263601428795	0.7368002988025837
exp1	Position_1	10	10	39.089639875	1999.10599287232	exp1_Position_1	exp1_Position_1_10	2.5	27	2915.880394522349	0.6855925903640482
exp1	Position_1	10	10	39.089639875	1999.10599287232	exp1_Position_1	exp1_Position_1_10	2.5	28	3006.6153461566882	0.6649024776075022
exp1	Position_1	10	10	39.089639875	1999.10599287232	exp1_Position_1	exp1_Position_1_10	2.5	29	2942.3249899121	0.6794307222099357
exp1	Position_1	10	10	39.089639875	1999.10599287232	exp1_Position_1	exp1_Position_1_10	2.5	30	3095.442952707786	0.6458222695151179
exp1	Position_1	10	10	39.089639875	1999.10599287232	exp1_Position_1	exp1_Position_1_10	2.5	31	3056.5453537991025	0.6540410042951109
exp1	Position_1	10	10	39.089639875	1999.10599287232	exp1_Position_1	exp1_Position_1_10	2.5	32	3137.4379234225125	0.6371778634879159
exp1	Position_1	10	11	28.700381595703124	2527.3183131077103	exp1_Position_1	exp1_Position_1_11	2.5	0	2617.594647452885	0.9655117210630682
exp1	Position_1	10	11	28.700381595703124	2527.3183131077103	exp1_Position_1	exp1_Position_1_11	2.5	1	2286.5617284146965	1.1052919681551452
exp1	Position_1	10	11	28.700381595703124	2527.3183131077103	exp1_Position_1	exp1_Position_1_11	2.5	2	2205.58521656739	1.145871986320729
exp1	Position_1	10	11	28.700381595703124	2527.3183131077103	exp1_Position_1	exp1_Position_1_11	2.5	3	2120.248771237907	1.191991405627433
exp1	Position_1	10	11	28.700381595703124	2527.3183131077103	exp1_Position_1	exp1_Position_1_11	2.5	4	2246.540421310423	1.1249823458032897
exp1	Position_1	10	11	28.700381595703124	2527.3183131077103	exp1_Position_1	exp1_Position_1_11	2.5	5	2088.6878054632507	1.210002905411312
exp1	Position_1	10	11	28.700381595703124	2527.3183131077103	exp1_Position_1	exp1_Position_1_11	2.5	6	1974.1791565609308	1.280186909434482
exp1	Position_1	10	11	28.700381595703124	2527.3183131077103	exp1_Position_1	exp1_Position_1_11	2.5	7	1928.3943795626144	1.3105816631144402
exp1	Position_1	10	11	28.700381595703124	2527.3183131077103	exp1_Position_1	exp1_Position_1_11	2.5	8	2043.603758244504	1.2366968415045032
exp1	Position_1	10	11	28.700381595703124	2527.3183131077103	exp1_Position_1	exp1_Position_1_11	2.5	9	1777.17609775216	1.4220978530514554
exp1	Position_1	10	11	28.700381595703124	2527.3183131077103	exp1_Position_1	exp1_Position_1_11	2.5	10	2051.3011119484654	1.2320562292812738
exp1	Position_1	10	11	28.700381595703124	2527.3183131077103	exp1_Position_1	exp1_Position_1_11	2.5	11	1837.720965875728	1.3752459486706508
exp1	Position_1	10	11	28.700381595703124	2527.3183131077103	exp1_Position_1	exp1_Position_1_11	2.5	12	1819.035370025776	1.3893728262534542
exp1	Position_1	10	11	28.700381595703124	2527.3183131077103	exp1_Position_1	exp1_Position_1_11	2.5	13	1880.7665005535928	1.3437703789193443
exp1	Position_1	10	11	28.700381595703124	2527.3183131077103	exp1_Position_1	exp1_Position_1_11	2.5	14	1930.613650483059	1.3090751287681768
exp1	Position_1	10	11	28.700381595703124	2527.3183131077103	exp1_Position_1	exp1_Position_1_11	2.5	15	1843.7486117461085	1.3707499476917475
exp1	Position_1	10	11	28.700381595703124	2527.3183131077103	exp1_Position_1	exp1_Position_1_11	2.5	16	1939.849773115288	1.3028422861059914
exp1	Position_1	10	11	28.700381595703124	2527.3183131077103	exp1_Position_1	exp1_Position_1_11	2.5	17	1887.4698111607631	1.3389980057765538
exp1	Position_1	10	11	28.700381595703124	2527.3183131077103	exp1_Position_1	exp1_Position_1_11	2.5	18	2077.567109928309	1.2164797474074958
exp1	Position_1	10	11	28.700381595703124	2527.3183131077103	exp1_Position_1	exp1_Position_1_11	2.5	19	2114.9391004806066	1.1949839655115333
exp1	Position_1	10	11	28.700381595703124	2527.3183131077103	exp1_Position_1	exp1_Position_1_11	2.5	20	2260.361507287779	1.1181035887220776
exp1	Position_1	10	11	28.700381595703124	2527.3183131077103	exp1_Position_1	exp1_Position_1_11	2.5	21	2229.3006700980645	1.1336821214863477
exp1	Position_1	10	11	28.700381595703124	2527.3183131077103	exp1_Position_1	exp1_Position_1_11	2.5	22	2415.285324188108	1.0463849913704344
exp1	Position_1	10	11	28.700381595703124	2527.3183131077103	exp1_Position_1	exp1_Position_1_11	2.5	23	2555.250637949157	0.989068655564894
exp1	Position_1	10	11	28.700381595703124	2527.3183131077103	exp1_Position_1	exp1_Position_1_11	2.5	24	2454.610651253632	1.029620853236722
exp1	Position_1	10	11	28.700381595703124	2527.3183131077103	exp1_Position_1	exp1_Position_1_11	2.5	25	2621.3462053392245	0.9641299222361411
exp1	Position_1	10	11	28.700381595703124	2527.3183131077103	exp1_Position_1	exp1_Position_1_11	2.5	26	2713.2263601428795	0.9314808193794125
exp1	Position_1	10	11	28.700381595703124	2527.3183131077103	exp1_Position_1	exp1_Position_1_11	2.5	27	2915.880394522349	0.8667427915957818
exp1	Position_1	10	11	28.700381595703124	2527.3183131077103	exp1_Position_1	exp1_Position_1_11	2.5	28	3006.6153461566882	0.8405858489142429
exp1	Position_1	10	11	28.700381595703124	2527.3183131077103	exp1_Position_1	exp1_Position_1_11	2.5	29	2942.3249899121	0.8589528083310783
exp1	Position_1	10	11	28.700381595703124	2527.3183131077103	exp1_Position_1	exp1_Position_1_11	2.5	30	3095.442952707786	0.816464186780409
exp1	Position_1	10	11	28.700381595703124	2527.3183131077103	exp1_Position_1	exp1_Position_1_11	2.5	31	3056.5453537991025	0.8268545107522797
exp1	Position_1	10	11	28.700381595703124	2527.3183131077103	exp1_Position_1	exp1_Position_1_11	2.5	32	3137.4379234225125	0.8055357188870702
exp1	Position_1	10	12	15.709410857421874	2165.1777380688336	exp1_Position_1	exp1_Position_1_12	2.5	0	2617.594647452885	0.8271631133474823
exp1	Position_1	10	12	15.709410857421874	2165.1777380688336	exp1_Position_1	exp1_Position_1_12	2.5	1	2286.5617284146965	0.9469141861173282
exp1	Position_1	10	12	15.709410857421874	2165.1777380688336	exp1_Position_1	exp1_Position_1_12	2.5	2	2205.58521656739	0.9816794752725793
exp1	Position_1	10	12	15.709410857421874	2165.1777380688336	exp1_Position_1	exp1_Position_1_12	2.5	3	2120.248771237907	1.0211904222940287
exp1	Position_1	10	12	15.709410857421874	2165.1777380688336	exp1_Position_1	exp1_Position_1_12	2.5	4	2246.540421310423	0.9637831207176188
exp1	Position_1	10	12	15.709410857421874	2165.1777380688336	exp1_Position_1	exp1_Position_1_12	2.5	5	2088.6878054632507	1.0366210461925007
exp1	Position_1	10	12	15.709410857421874	2165.1777380688336	exp1_Position_1	exp1_Position_1_12	2.5	6	1974.1791565609308	1.0967483527891293
exp1	Position_1	10	12	15.709410857421874	2165.1777380688336	exp1_Position_1	exp1_Position_1_12	2.5	7	1928.3943795626144	1.1227878285768105
exp1	Position_1	10	12	15.709410857421874	2165.1777380688336	exp1_Position_1	exp1_Position_1_12	2.5	8	2043.603758244504	1.0594899962059006
exp1	Position_1	10	12	15.709410857421874	2165.1777380688336	exp1_Position_1	exp1_Position_1_12	2.5	9	1777.17609775216	1.2183248136228215
exp1	Position_1	10	12	15.709410857421874	2165.1777380688336	exp1_Position_1	exp1_Position_1_12	2.5	10	2051.3011119484654	1.055514339390281
exp1	Position_1	10	12	15.709410857421874	2165.1777380688336	exp1_Position_1	exp1_Position_1_12	2.5	11	1837.720965875728	1.1781863396421897
exp1	Position_1	10	12	15.709410857421874	2165.1777380688336	exp1_Position_1	exp1_Position_1_12	2.5	12	1819.035370025776	1.1902889705977255
exp1	Position_1	10	12	15.709410857421874	2165.1777380688336	exp1_Position_1	exp1_Position_1_12	2.5	13	1880.7665005535928	1.151220918402963
exp1	Position_1	10	12	15.709410857421874	2165.1777380688336	exp1_Position_1	exp1_Position_1_12	2.5	14	1930.613650483059	1.121497166212973
exp1	Position_1	10	12	15.709410857421874	2165.1777380688336	exp1_Position_1	exp1_Position_1_12	2.5	15	1843.7486117461085	1.174334572660813
exp1	Position_1	10	12	15.709410857421874	2165.1777380688336	exp1_Position_1	exp1_Position_1_12	2.5	16	1939.849773115288	1.1161574303723951
exp1	Position_1	10	12	15.709410857421874	2165.1777380688336	exp1_Position_1	exp1_Position_1_12	2.5	17	1887.4698111607631	1.1471323807490645
exp1	Position_1	10	12	15.709410857421874	2165.1777380688336	exp1_Position_1	exp1_Position_1_12	2.5	18	2077.567109928309	1.042169818593031
[truncated: 314,405 more rows]
