# Supplementary material for: Real-time assessment of mitochondrial DNA heteroplasmy dynamics at the single-cell level
Source: EMBO J. 2024 Aug 5;43(22):4. doi: 10.1038/s44318-024-00183-5 (PMC11574196; doi:10.1038/s44318-024-00183-5)
Supplement: Supplementary file 15 — Source data Fig. 2 [file 44318_2024_183_MOESM15_ESM.zip › Figure 2/2E/normalised/readme.txt]

These csv files were generated upon normalisation to the first two hrs of the timelapse videos and used for further analysis in the ‘wt_cap_norm_first2hrs_decay_maturation_rate.ipynb’ python script. 
