# Supplementary material for: Real-time assessment of mitochondrial DNA heteroplasmy dynamics at the single-cell level
Source: EMBO J. 2024 Aug 5;43(22):4. doi: 10.1038/s44318-024-00183-5 (PMC11574196; doi:10.1038/s44318-024-00183-5)
Supplement: Supplementary file 15 — Source data Fig. 2 [file 44318_2024_183_MOESM15_ESM.zip › Figure 2/2F/normalised/df_mk_cap_fl_norm.csv]

Position_n	frame_i	Cell_ID	cell_vol_fl	_mKate_3D_concentration_autoBkgr_from_vol_fl_meanProj	exp_pos	exp_pos_cell	time	norm_factor	_mKate_3D_concentration_autoBkgr_from_vol_fl_meanProj_norm
Position_1	0	1	38.340474046875		Position_1	Position_1_1	0.0
Position_1	0	2	61.8269984921875		Position_1	Position_1_2	0.0
Position_1	1	1	39.338232720703125		Position_1	Position_1_1	0.25
Position_1	1	2	73.16705090234375		Position_1	Position_1_2	0.25
Position_1	2	1	43.8379719765625		Position_1	Position_1_1	0.5
Position_1	2	2	76.86121020703125		Position_1	Position_1_2	0.5
Position_1	3	1	45.242748890625		Position_1	Position_1_1	0.75
Position_1	3	2	70.55663755078125		Position_1	Position_1_2	0.75
Position_1	3	6	2.548724133666992		Position_1	Position_1_6	0.75
Position_1	4	1	48.04939115625		Position_1	Position_1_1	1.0
Position_1	4	2	71.498179671875		Position_1	Position_1_2	1.0
Position_1	4	6	16.017927298828123		Position_1	Position_1_6	1.0
Position_1	5	1	50.331713007812496		Position_1	Position_1_1	1.25
Position_1	5	2	71.89248322265625		Position_1	Position_1_2	1.25
Position_1	5	6	34.54555648242187		Position_1	Position_1_6	1.25
Position_1	6	1	52.477732140624994		Position_1	Position_1_1	1.5
Position_1	6	2	65.11915940234374		Position_1	Position_1_2	1.5
Position_1	6	6	45.956591226562495		Position_1	Position_1_6	1.5
Position_1	6	8	1.566484802856445		Position_1	Position_1_8	1.5
Position_1	7	1	50.4077463828125		Position_1	Position_1_1	1.75
Position_1	7	2	74.8307437109375		Position_1	Position_1_2	1.75
Position_1	7	6	42.55970765234375		Position_1	Position_1_6	1.75
Position_1	7	8	4.706550854736328		Position_1	Position_1_8	1.75
Position_1	8	1	50.712243828125		Position_1	Position_1_1	2.0
Position_1	8	2	75.92721735156249		Position_1	Position_1_2	2.0
Position_1	8	6	48.3469216484375		Position_1	Position_1_6	2.0
Position_1	8	8	10.82413393359375		Position_1	Position_1_8	2.0
Position_1	9	1	44.981623328125		Position_1	Position_1_1	2.25
Position_1	9	2	75.0320782578125		Position_1	Position_1_2	2.25
Position_1	9	6	51.19347311718749		Position_1	Position_1_6	2.25
Position_1	9	8	24.03903762304688		Position_1	Position_1_8	2.25
Position_1	9	13	4.870678817382812		Position_1	Position_1_13	2.25
Position_1	10	1	46.05754965625		Position_1	Position_1_1	2.5
Position_1	10	2	75.26311594140624		Position_1	Position_1_2	2.5
Position_1	10	6	53.39542024609375		Position_1	Position_1_6	2.5
Position_1	10	8	32.07946564453125		Position_1	Position_1_8	2.5
Position_1	10	13	12.126630516601562		Position_1	Position_1_13	2.5
Position_1	11	1	47.42918675		Position_1	Position_1_1	2.75
Position_1	11	2	79.30245137890624		Position_1	Position_1_2	2.75
Position_1	11	6	53.634121578125		Position_1	Position_1_6	2.75
Position_1	11	8	36.891259410156245		Position_1	Position_1_8	2.75
Position_1	11	13	21.474517775390623		Position_1	Position_1_13	2.75
Position_1	11	15	3.466038057861328		Position_1	Position_1_15	2.75
Position_1	12	1	51.08278175		Position_1	Position_1_1	3.0
Position_1	12	2	82.33679342968749		Position_1	Position_1_2	3.0
Position_1	12	6	52.9061373671875		Position_1	Position_1_6	3.0
Position_1	12	8	43.3131212421875		Position_1	Position_1_8	3.0
Position_1	12	13	27.334567626953124		Position_1	Position_1_13	3.0
Position_1	12	15	11.589863172851562		Position_1	Position_1_15	3.0
Position_1	13	1	53.7182553359375		Position_1	Position_1_1	3.25
Position_1	13	2	77.40784046875		Position_1	Position_1_2	3.25
Position_1	13	6	53.185600574218746		Position_1	Position_1_6	3.25
Position_1	13	8	50.3259730703125		Position_1	Position_1_8	3.25
Position_1	13	13	33.55114350585937		Position_1	Position_1_13	3.25
Position_1	13	15	19.494552590820312		Position_1	Position_1_15	3.25
Position_1	14	1	58.17850392578125		Position_1	Position_1_1	3.5
Position_1	14	2	82.71809373437499		Position_1	Position_1_2	3.5
Position_1	14	6	51.265144347656246		Position_1	Position_1_6	3.5
Position_1	14	8	44.60201796875		Position_1	Position_1_8	3.5
Position_1	14	13	38.82988170703125		Position_1	Position_1_13	3.5
Position_1	14	15	26.614525222656248		Position_1	Position_1_15	3.5
Position_1	15	1	57.87450040625		Position_1	Position_1_1	3.75
Position_1	15	2	76.1063616328125		Position_1	Position_1_2	3.75
Position_1	15	6	48.3569249453125		Position_1	Position_1_6	3.75
Position_1	15	8	45.57466181640625		Position_1	Position_1_8	3.75
Position_1	15	13	47.027723875		Position_1	Position_1_13	3.75
Position_1	15	15	32.655923824218746		Position_1	Position_1_15	3.75
Position_1	15	19	5.679355553222656		Position_1	Position_1_19	3.75
Position_1	15	20	1.935853387939453		Position_1	Position_1_20	3.75
Position_1	15	21	2.226549669555664		Position_1	Position_1_21	3.75
Position_1	16	1	57.09561064453125		Position_1	Position_1_1	4.0
Position_1	16	2	80.114200203125		Position_1	Position_1_2	4.0
Position_1	16	6	54.9195660234375		Position_1	Position_1_6	4.0
Position_1	16	8	43.16206054101562		Position_1	Position_1_8	4.0
Position_1	16	13	49.753289523437495		Position_1	Position_1_13	4.0
Position_1	16	15	30.53557843359375		Position_1	Position_1_15	4.0
Position_1	16	19	18.546793503906247		Position_1	Position_1_19	4.0
Position_1	16	20	8.366177273437499		Position_1	Position_1_20	4.0
Position_1	16	21	13.453693408203124		Position_1	Position_1_21	4.0
Position_1	16	24	4.60651138696289		Position_1	Position_1_24	4.0
Position_1	17	1	59.579157859375		Position_1	Position_1_1	4.25
Position_1	17	2	72.23384312890624		Position_1	Position_1_2	4.25
Position_1	17	6	55.743533011718746		Position_1	Position_1_6	4.25
Position_1	17	8	43.383549859375		Position_1	Position_1_8	4.25
Position_1	17	13	57.26707567968749		Position_1	Position_1_13	4.25
Position_1	17	15	31.789702785156248		Position_1	Position_1_15	4.25
Position_1	17	19	28.230988328125		Position_1	Position_1_19	4.25
Position_1	17	20	17.589502949218748		Position_1	Position_1_20	4.25
Position_1	17	21	25.721587998046875		Position_1	Position_1_21	4.25
Position_1	17	24	9.166855661132812		Position_1	Position_1_24	4.25
Position_1	18	1	52.2483322109375		Position_1	Position_1_1	4.5
Position_1	18	2	73.25789685156249		Position_1	Position_1_2	4.5
Position_1	18	6	52.1611309140625		Position_1	Position_1_6	4.5
Position_1	18	8	42.75867915429687		Position_1	Position_1_8	4.5
Position_1	18	13	57.0880977734375		Position_1	Position_1_13	4.5
Position_1	18	15	35.607335736328125		Position_1	Position_1_15	4.5
Position_1	18	19	35.24814250976562		Position_1	Position_1_19	4.5
Position_1	18	20	29.271518375		Position_1	Position_1_20	4.5
Position_1	18	21	40.26259662304688		Position_1	Position_1_21	4.5
Position_1	18	24	19.36852872753906		Position_1	Position_1_24	4.5
Position_1	18	27	16.471141897460935		Position_1	Position_1_27	4.5
Position_1	19	1	64.67457940625		Position_1	Position_1_1	4.75
Position_1	19	2	75.80226452734375		Position_1	Position_1_2	4.75
Position_1	19	6	49.541873691406245		Position_1	Position_1_6	4.75
Position_1	19	8	43.110346511718745		Position_1	Position_1_8	4.75
Position_1	19	13	53.8430365859375		Position_1	Position_1_13	4.75
Position_1	19	15	36.62766681835937		Position_1	Position_1_15	4.75
Position_1	19	19	44.2511850859375		Position_1	Position_1_19	4.75
Position_1	19	20	31.736428990234373		Position_1	Position_1_20	4.75
Position_1	19	21	49.482659789062495		Position_1	Position_1_21	4.75
Position_1	19	24	24.28300576367188		Position_1	Position_1_24	4.75
Position_1	19	27	16.849678817382813		Position_1	Position_1_27	4.75
Position_1	19	30	1.6551001247558592		Position_1	Position_1_30	4.75
Position_1	20	1	67.86095181249999		Position_1	Position_1_1	5.0
Position_1	20	2	78.46533036718749		Position_1	Position_1_2	5.0
Position_1	20	6	44.126237460937496		Position_1	Position_1_6	5.0
Position_1	20	8	44.394361171875		Position_1	Position_1_8	5.0
Position_1	20	13	51.773191207031246		Position_1	Position_1_13	5.0
Position_1	20	15	39.83238726757812		Position_1	Position_1_15	5.0
Position_1	20	19	45.86339523046875		Position_1	Position_1_19	5.0
Position_1	20	20	31.876352964843747		Position_1	Position_1_20	5.0
Position_1	20	21	60.37905246484375		Position_1	Position_1_21	5.0
Position_1	20	24	28.396619839843748		Position_1	Position_1_24	5.0
Position_1	20	27	23.194159376953124		Position_1	Position_1_27	5.0
Position_1	20	30	6.306846014648437		Position_1	Position_1_30	5.0
Position_1	20	32	0.4692401343383788		Position_1	Position_1_32	5.0
Position_1	21	1	69.04097169921874		Position_1	Position_1_1	5.25
Position_1	21	2	85.49702936328124		Position_1	Position_1_2	5.25
Position_1	21	6	51.2729171796875		Position_1	Position_1_6	5.25
Position_1	21	8	47.40327384375		Position_1	Position_1_8	5.25
Position_1	21	13	65.8103799375		Position_1	Position_1_13	5.25
Position_1	21	15	37.722921242187496		Position_1	Position_1_15	5.25
Position_1	21	19	51.16634359375		Position_1	Position_1_19	5.25
Position_1	21	20	43.679978117187495		Position_1	Position_1_20	5.25
Position_1	21	21	61.12626338671875		Position_1	Position_1_21	5.25
Position_1	21	24	35.75245113085937		Position_1	Position_1_24	5.25
Position_1	21	27	22.854983142578124		Position_1	Position_1_27	5.25
Position_1	21	30	14.440806681640623		Position_1	Position_1_30	5.25
Position_1	21	32	2.41172439465332		Position_1	Position_1_32	5.25
Position_1	21	35	4.395010417724609		Position_1	Position_1_35	5.25
Position_1	22	1	67.1995591953125		Position_1	Position_1_1	5.5
Position_1	22	2	87.812828984375		Position_1	Position_1_2	5.5
Position_1	22	6	59.7037415390625		Position_1	Position_1_6	5.5
Position_1	22	8	51.88308189453125		Position_1	Position_1_8	5.5
Position_1	22	13	56.961611179687495		Position_1	Position_1_13	5.5
Position_1	22	15	39.29515979296875		Position_1	Position_1_15	5.5
Position_1	22	19	54.85293283593749		Position_1	Position_1_19	5.5
Position_1	22	20	43.39967263671875		Position_1	Position_1_20	5.5
Position_1	22	21	61.106272390624994		Position_1	Position_1_21	5.5
Position_1	22	24	45.8714696171875		Position_1	Position_1_24	5.5
Position_1	22	27	27.914384501953123		Position_1	Position_1_27	5.5
Position_1	22	30	21.526250001953123		Position_1	Position_1_30	5.5
Position_1	22	32	10.64718177294922		Position_1	Position_1_32	5.5
Position_1	22	35	12.887452993164064		Position_1	Position_1_35	5.5
Position_1	22	37	6.273778333496093		Position_1	Position_1_37	5.5
Position_1	22	38	2.581871590332032		Position_1	Position_1_38	5.5
Position_1	23	1	63.609758609375		Position_1	Position_1_1	5.75
Position_1	23	2	98.0739863125		Position_1	Position_1_2	5.75
Position_1	23	6	64.54649665234375		Position_1	Position_1_6	5.75
Position_1	23	8	57.7427626015625		Position_1	Position_1_8	5.75
Position_1	23	13	60.259439238281246		Position_1	Position_1_13	5.75
Position_1	23	15	43.45938826367188		Position_1	Position_1_15	5.75
Position_1	23	19	53.59154517578125		Position_1	Position_1_19	5.75
Position_1	23	20	44.6282324296875		Position_1	Position_1_20	5.75
Position_1	23	21	61.32840901171875		Position_1	Position_1_21	5.75
Position_1	23	24	51.1882946953125		Position_1	Position_1_24	5.75
Position_1	23	27	32.24451744335937		Position_1	Position_1_27	5.75
Position_1	23	30	28.511039046875		Position_1	Position_1_30	5.75
Position_1	23	32	21.969566587890625		Position_1	Position_1_32	5.75
Position_1	23	35	23.948638806640623		Position_1	Position_1_35	5.75
Position_1	23	37	12.792263096679688		Position_1	Position_1_37	5.75
Position_1	23	38	12.436133509765623		Position_1	Position_1_38	5.75
Position_1	23	40	18.248204970703124		Position_1	Position_1_40	5.75
Position_1	23	41	6.017840291503906		Position_1	Position_1_41	5.75
Position_1	23	43	1.9807887733154297		Position_1	Position_1_43	5.75
Position_1	24	1	64.6170448515625		Position_1	Position_1_1	6.0
Position_1	24	2	91.18469911718748		Position_1	Position_1_2	6.0
Position_1	24	6	63.84307355078125		Position_1	Position_1_6	6.0
Position_1	24	8	57.809343796875		Position_1	Position_1_8	6.0
Position_1	24	13	59.276812890625		Position_1	Position_1_13	6.0
Position_1	24	15	45.106056230468745		Position_1	Position_1_15	6.0
Position_1	24	19	55.920446828124994		Position_1	Position_1_19	6.0
Position_1	24	20	45.305181109375		Position_1	Position_1_20	6.0
Position_1	24	21	67.88537254296875		Position_1	Position_1_21	6.0
Position_1	24	24	55.77848216015624		Position_1	Position_1_24	6.0
Position_1	24	27	39.514223675781246		Position_1	Position_1_27	6.0
Position_1	24	30	33.66564590039062		Position_1	Position_1_30	6.0
Position_1	24	32	34.46754740429687		Position_1	Position_1_32	6.0
Position_1	24	35	35.23961319140625		Position_1	Position_1_35	6.0
Position_1	24	37	18.241357599609373		Position_1	Position_1_37	6.0
Position_1	24	38	25.831325308593748		Position_1	Position_1_38	6.0
Position_1	24	40	25.96673896093749		Position_1	Position_1_40	6.0
Position_1	24	41	19.510492095703125		Position_1	Position_1_41	6.0
Position_1	24	43	8.450741266601563		Position_1	Position_1_43	6.0
Position_1	24	45	1.747912353515625		Position_1	Position_1_45	6.0
Position_1	24	46	2.359410018066406		Position_1	Position_1_46	6.0
Position_1	25	1	66.89669950390625		Position_1	Position_1_1	6.25
Position_1	25	2	91.080184421875		Position_1	Position_1_2	6.25
Position_1	25	6	67.93385005859375		Position_1	Position_1_6	6.25
Position_1	25	8	59.061627625		Position_1	Position_1_8	6.25
Position_1	25	13	58.71339955078125		Position_1	Position_1_13	6.25
Position_1	25	15	52.205984574218746		Position_1	Position_1_15	6.25
Position_1	25	19	48.59934891796875		Position_1	Position_1_19	6.25
Position_1	25	20	48.7141840625		Position_1	Position_1_20	6.25
Position_1	25	21	64.6532106171875		Position_1	Position_1_21	6.25
Position_1	25	24	50.731720101562495		Position_1	Position_1_24	6.25
Position_1	25	27	44.158519410156245		Position_1	Position_1_27	6.25
Position_1	25	30	38.33609370507812		Position_1	Position_1_30	6.25
Position_1	25	32	42.948354453125		Position_1	Position_1_32	6.25
Position_1	25	35	38.73819868359375		Position_1	Position_1_35	6.25
Position_1	25	37	21.90082771679688		Position_1	Position_1_37	6.25
Position_1	25	38	37.08265825		Position_1	Position_1_38	6.25
Position_1	25	40	29.40900911523437		Position_1	Position_1_40	6.25
Position_1	25	41	26.98881178125		Position_1	Position_1_41	6.25
Position_1	25	43	22.246809728515625		Position_1	Position_1_43	6.25
Position_1	25	45	5.739099775878906		Position_1	Position_1_45	6.25
Position_1	25	46	4.930546846435546		Position_1	Position_1_46	6.25
Position_1	25	48	2.626017181884765		Position_1	Position_1_48	6.25
Position_1	26	1	66.83461043359375		Position_1	Position_1_1	6.5
Position_1	26	2	89.74146878124999		Position_1	Position_1_2	6.5
Position_1	26	6	64.03358332421875		Position_1	Position_1_6	6.5
Position_1	26	8	56.61216648828125		Position_1	Position_1_8	6.5
Position_1	26	13	55.745420328125		Position_1	Position_1_13	6.5
Position_1	26	15	54.10913780078125		Position_1	Position_1_15	6.5
Position_1	26	19	61.047656398437496		Position_1	Position_1_19	6.5
Position_1	26	20	46.85032653125		Position_1	Position_1_20	6.5
Position_1	26	21	65.43610377734375		Position_1	Position_1_21	6.5
Position_1	26	24	48.95630648046875		Position_1	Position_1_24	6.5
Position_1	26	27	38.9530563984375		Position_1	Position_1_27	6.5
Position_1	26	30	42.6486610859375		Position_1	Position_1_30	6.5
Position_1	26	32	43.51666285742187		Position_1	Position_1_32	6.5
Position_1	26	35	39.140696203125		Position_1	Position_1_35	6.5
Position_1	26	37	24.394918947265623		Position_1	Position_1_37	6.5
Position_1	26	38	34.662931445312495		Position_1	Position_1_38	6.5
Position_1	26	40	32.94575167382812		Position_1	Position_1_40	6.5
Position_1	26	41	32.151136875		Position_1	Position_1_41	6.5
Position_1	26	43	22.864216955078124		Position_1	Position_1_43	6.5
Position_1	26	45	10.486837216796877		Position_1	Position_1_45	6.5
Position_1	26	46	10.050830732421874		Position_1	Position_1_46	6.5
Position_1	26	48	6.216008514160156		Position_1	Position_1_48	6.5
Position_1	27	1	62.60209282421874		Position_1	Position_1_1	6.75
Position_1	27	2	96.423234359375		Position_1	Position_1_2	6.75
Position_1	27	6	65.2826488359375		Position_1	Position_1_6	6.75
Position_1	27	8	61.837480117187496		Position_1	Position_1_8	6.75
Position_1	27	13	55.149085535156246		Position_1	Position_1_13	6.75
Position_1	27	15	58.656852847656246		Position_1	Position_1_15	6.75
Position_1	27	19	70.5231181875		Position_1	Position_1_19	6.75
Position_1	27	20	41.001631773437495		Position_1	Position_1_20	6.75
Position_1	27	21	64.27879927734375		Position_1	Position_1_21	6.75
Position_1	27	24	48.574616234375		Position_1	Position_1_24	6.75
Position_1	27	27	40.40199027734375		Position_1	Position_1_27	6.75
Position_1	27	30	46.1122454375		Position_1	Position_1_30	6.75
Position_1	27	32	44.547920097656245		Position_1	Position_1_32	6.75
Position_1	27	35	36.99094923046875		Position_1	Position_1_35	6.75
Position_1	27	37	32.31730910546875		Position_1	Position_1_37	6.75
Position_1	27	38	37.43788447265625		Position_1	Position_1_38	6.75
Position_1	27	40	32.51835249609375		Position_1	Position_1_40	6.75
Position_1	27	41	34.73209665234375		Position_1	Position_1_41	6.75
Position_1	27	43	30.3104470625		Position_1	Position_1_43	6.75
Position_1	27	45	21.02469696679688		Position_1	Position_1_45	6.75
Position_1	27	46	14.299673888671874		Position_1	Position_1_46	6.75
Position_1	27	48	18.341361972656248		Position_1	Position_1_48	6.75
Position_1	27	51	6.43991351953125		Position_1	Position_1_51	6.75
Position_1	27	52	1.2157294208984375		Position_1	Position_1_52	6.75
Position_1	28	1	65.208913515625		Position_1	Position_1_1	7.0
Position_1	28	2	117.296870625		Position_1	Position_1_2	7.0
Position_1	28	6	62.723286613281246		Position_1	Position_1_6	7.0
Position_1	28	8	59.529827671875		Position_1	Position_1_8	7.0
Position_1	28	13	53.819421734375		Position_1	Position_1_13	7.0
Position_1	28	15	56.9306862265625		Position_1	Position_1_15	7.0
Position_1	28	19	69.76865435546874		Position_1	Position_1_19	7.0
Position_1	28	20	52.9092153046875		Position_1	Position_1_20	7.0
Position_1	28	21	64.472953703125		Position_1	Position_1_21	7.0
Position_1	28	24	55.65107010546875		Position_1	Position_1_24	7.0
Position_1	28	27	44.095000554687495		Position_1	Position_1_27	7.0
Position_1	28	30	46.23806653125		Position_1	Position_1_30	7.0
Position_1	28	32	45.484408578125		Position_1	Position_1_32	7.0
Position_1	28	35	39.061982630859376		Position_1	Position_1_35	7.0
Position_1	28	37	36.95926779101562		Position_1	Position_1_37	7.0
Position_1	28	38	40.50736804296875		Position_1	Position_1_38	7.0
Position_1	28	40	36.860214875		Position_1	Position_1_40	7.0
Position_1	28	41	48.35726809375		Position_1	Position_1_41	7.0
Position_1	28	43	37.07078843359375		Position_1	Position_1_43	7.0
Position_1	28	45	31.02128684960937		Position_1	Position_1_45	7.0
Position_1	28	46	21.72173802734375		Position_1	Position_1_46	7.0
Position_1	28	48	28.253893486328124		Position_1	Position_1_48	7.0
Position_1	28	51	13.133157672851562		Position_1	Position_1_51	7.0
Position_1	28	52	4.088305254150391		Position_1	Position_1_52	7.0
Position_1	28	54	5.238017270019531		Position_1	Position_1_54	7.0
Position_1	28	55	8.371834673339844		Position_1	Position_1_55	7.0
Position_1	28	56	0.7277462654418945		Position_1	Position_1_56	7.0
Position_1	29	1	64.78175090234375		Position_1	Position_1_1	7.25
Position_1	29	2	94.349411578125		Position_1	Position_1_2	7.25
Position_1	29	6	90.80581125		Position_1	Position_1_6	7.25
Position_1	29	8	60.77810290234375		Position_1	Position_1_8	7.25
Position_1	29	13	61.004487285156245		Position_1	Position_1_13	7.25
Position_1	29	15	61.56449513671875		Position_1	Position_1_15	7.25
Position_1	29	19	65.55359052343749		Position_1	Position_1_19	7.25
Position_1	29	20	49.483351285156246		Position_1	Position_1_20	7.25
Position_1	29	21	65.3626336171875		Position_1	Position_1_21	7.25
Position_1	29	24	54.118012867187495		Position_1	Position_1_24	7.25
Position_1	29	27	39.417627390625		Position_1	Position_1_27	7.25
Position_1	29	30	40.68330960546875		Position_1	Position_1_30	7.25
Position_1	29	32	48.97833037109375		Position_1	Position_1_32	7.25
Position_1	29	35	39.82544631054687		Position_1	Position_1_35	7.25
Position_1	29	37	35.574180318359375		Position_1	Position_1_37	7.25
Position_1	29	38	41.12847451367188		Position_1	Position_1_38	7.25
Position_1	29	40	36.774386171875		Position_1	Position_1_40	7.25
Position_1	29	41	48.059103296874994		Position_1	Position_1_41	7.25
Position_1	29	43	33.56721169140625		Position_1	Position_1_43	7.25
Position_1	29	45	36.107609763671874		Position_1	Position_1_45	7.25
Position_1	29	46	20.07275770800781		Position_1	Position_1_46	7.25
Position_1	29	48	39.802647736328126		Position_1	Position_1_48	7.25
Position_1	29	51	27.419346087890624		Position_1	Position_1_51	7.25
Position_1	29	52	13.92922175390625		Position_1	Position_1_52	7.25
Position_1	29	54	11.636219407226562		Position_1	Position_1_54	7.25
Position_1	29	55	16.14783367871094		Position_1	Position_1_55	7.25
Position_1	29	56	2.2912089411621093		Position_1	Position_1_56	7.25
Position_1	29	59	10.123496963378903		Position_1	Position_1_59	7.25
Position_1	29	60	2.507920664916992		Position_1	Position_1_60	7.25
Position_1	29	61	4.035379481933593		Position_1	Position_1_61	7.25
Position_1	30	1	68.3525795390625		Position_1	Position_1_1	7.5
Position_1	30	2	103.085596453125		Position_1	Position_1_2	7.5
Position_1	30	6	90.508811078125		Position_1	Position_1_6	7.5
Position_1	30	8	65.212157828125		Position_1	Position_1_8	7.5
Position_1	30	13	65.91620483593749		Position_1	Position_1_13	7.5
Position_1	30	15	64.76408395703125		Position_1	Position_1_15	7.5
Position_1	30	19	64.93179515624999		Position_1	Position_1_19	7.5
Position_1	30	20	56.4695363203125		Position_1	Position_1_20	7.5
Position_1	30	21	67.2265535390625		Position_1	Position_1_21	7.5
Position_1	30	24	46.7378050390625		Position_1	Position_1_24	7.5
Position_1	30	27	37.80445019140625		Position_1	Position_1_27	7.5
Position_1	30	30	40.822539484375		Position_1	Position_1_30	7.5
Position_1	30	32	50.55237825		Position_1	Position_1_32	7.5
Position_1	30	35	42.12126013476562		Position_1	Position_1_35	7.5
Position_1	30	37	40.33988300976562		Position_1	Position_1_37	7.5
Position_1	30	38	42.386381296875		Position_1	Position_1_38	7.5
Position_1	30	40	35.3366046171875		Position_1	Position_1_40	7.5
Position_1	30	41	52.33578826953125		Position_1	Position_1_41	7.5
Position_1	30	43	38.4936014375		Position_1	Position_1_43	7.5
Position_1	30	45	40.42205666210937		Position_1	Position_1_45	7.5
Position_1	30	46	27.240940095703124		Position_1	Position_1_46	7.5
Position_1	30	48	41.573098703125		Position_1	Position_1_48	7.5
Position_1	30	51	35.74497725390625		Position_1	Position_1_51	7.5
Position_1	30	52	22.341594085937498		Position_1	Position_1_52	7.5
Position_1	30	54	18.82696250488281		Position_1	Position_1_54	7.5
Position_1	30	55	24.11669055468749		Position_1	Position_1_55	7.5
Position_1	30	56	6.213454397949218		Position_1	Position_1_56	7.5
Position_1	30	59	19.601338044921874		Position_1	Position_1_59	7.5
Position_1	30	60	7.424122379394531		Position_1	Position_1_60	7.5
Position_1	30	61	13.459645213867187		Position_1	Position_1_61	7.5
Position_1	30	63	2.386899262451172		Position_1	Position_1_63	7.5
Position_1	30	64	13.11457696484375		Position_1	Position_1_64	7.5
Position_1	30	65	3.6678571069335937		Position_1	Position_1_65	7.5
Position_1	31	1	72.47624630468749		Position_1	Position_1_1	7.75
Position_1	31	2	108.99192975		Position_1	Position_1_2	7.75
Position_1	31	6	80.78138475		Position_1	Position_1_6	7.75
Position_1	31	8	63.7641858046875		Position_1	Position_1_8	7.75
Position_1	31	13	63.581973984375		Position_1	Position_1_13	7.75
Position_1	31	15	69.32231702343749		Position_1	Position_1_15	7.75
Position_1	31	19	62.068023875		Position_1	Position_1_19	7.75
Position_1	31	20	59.35490515625		Position_1	Position_1_20	7.75
Position_1	31	21	68.7542295859375		Position_1	Position_1_21	7.75
Position_1	31	24	48.7494243671875		Position_1	Position_1_24	7.75
Position_1	31	27	40.823371359375		Position_1	Position_1_27	7.75
Position_1	31	30	41.814191675781245		Position_1	Position_1_30	7.75
Position_1	31	32	50.11262312890625		Position_1	Position_1_32	7.75
Position_1	31	35	43.57102848828125		Position_1	Position_1_35	7.75
Position_1	31	37	38.8860280703125		Position_1	Position_1_37	7.75
Position_1	31	38	50.110247085937495		Position_1	Position_1_38	7.75
Position_1	31	40	41.033354806640624		Position_1	Position_1_40	7.75
Position_1	31	41	53.454062234374994		Position_1	Position_1_41	7.75
Position_1	31	43	40.36085145898437		Position_1	Position_1_43	7.75
Position_1	31	45	44.17458499609375		Position_1	Position_1_45	7.75
Position_1	31	46	30.211469535156247		Position_1	Position_1_46	7.75
Position_1	31	48	56.703807917968746		Position_1	Position_1_48	7.75
Position_1	31	51	41.33259844140625		Position_1	Position_1_51	7.75
Position_1	31	52	34.326354820312496		Position_1	Position_1_52	7.75
Position_1	31	54	26.0011681875		Position_1	Position_1_54	7.75
Position_1	31	55	37.22973375		Position_1	Position_1_55	7.75
Position_1	31	56	14.42651662890625		Position_1	Position_1_56	7.75
Position_1	31	59	28.76419420703125		Position_1	Position_1_59	7.75
Position_1	31	60	17.221446354492187		Position_1	Position_1_60	7.75
Position_1	31	61	20.034274390625		Position_1	Position_1_61	7.75
Position_1	31	63	8.935842023925781		Position_1	Position_1_63	7.75
Position_1	31	64	28.604495003906248		Position_1	Position_1_64	7.75
Position_1	31	65	7.899111306152343		Position_1	Position_1_65	7.75
Position_1	31	67	2.532437743408203		Position_1	Position_1_67	7.75
Position_1	31	68	8.278870042480468		Position_1	Position_1_68	7.75
Position_1	31	69	9.208635283203124		Position_1	Position_1_69	7.75
Position_1	31	70	11.066294045898436		Position_1	Position_1_70	7.75
Position_1	32	1	78.90012543359374		Position_1	Position_1_1	8.0
Position_1	32	2	104.96299275		Position_1	Position_1_2	8.0
Position_1	32	6	85.63964393359375		Position_1	Position_1_6	8.0
Position_1	32	8	60.33802023046875		Position_1	Position_1_8	8.0
Position_1	32	13	59.87924116796875		Position_1	Position_1_13	8.0
Position_1	32	15	69.71423413281249		Position_1	Position_1_15	8.0
Position_1	32	19	58.94973523828125		Position_1	Position_1_19	8.0
Position_1	32	20	62.149079695312494		Position_1	Position_1_20	8.0
Position_1	32	21	70.7553256953125		Position_1	Position_1_21	8.0
Position_1	32	24	49.81342888671875		Position_1	Position_1_24	8.0
Position_1	32	27	51.25127803125		Position_1	Position_1_27	8.0
Position_1	32	30	39.92577043554687		Position_1	Position_1_30	8.0
Position_1	32	32	54.16510219140625		Position_1	Position_1_32	8.0
Position_1	32	35	46.867234390625		Position_1	Position_1_35	8.0
Position_1	32	37	38.45889665234375		Position_1	Position_1_37	8.0
Position_1	32	38	49.44690476171875		Position_1	Position_1_38	8.0
Position_1	32	40	43.521394146484376		Position_1	Position_1_40	8.0
Position_1	32	41	51.06006636328125		Position_1	Position_1_41	8.0
Position_1	32	43	38.8336719375		Position_1	Position_1_43	8.0
Position_1	32	45	48.450230125		Position_1	Position_1_45	8.0
Position_1	32	46	49.259821273437495		Position_1	Position_1_46	8.0
Position_1	32	48	50.659378171875		Position_1	Position_1_48	8.0
Position_1	32	51	50.7225902734375		Position_1	Position_1_51	8.0
Position_1	32	52	39.04874541992187		Position_1	Position_1_52	8.0
Position_1	32	54	36.5033405		Position_1	Position_1_54	8.0
Position_1	32	55	39.836804003906245		Position_1	Position_1_55	8.0
Position_1	32	56	26.211247820312497		Position_1	Position_1_56	8.0
Position_1	32	59	33.2235589296875		Position_1	Position_1_59	8.0
Position_1	32	60	28.06322513671875		Position_1	Position_1_60	8.0
Position_1	32	61	28.18760864648437		Position_1	Position_1_61	8.0
Position_1	32	63	27.753000751953124		Position_1	Position_1_63	8.0
Position_1	32	64	23.40409603125		Position_1	Position_1_64	8.0
Position_1	32	65	14.148371423828124		Position_1	Position_1_65	8.0
Position_1	32	67	11.682725119140624		Position_1	Position_1_67	8.0
Position_1	32	68	26.2800438828125		Position_1	Position_1_68	8.0
Position_1	32	69	18.49296079296875		Position_1	Position_1_69	8.0
Position_1	32	70	22.471665541015625		Position_1	Position_1_70	8.0
Position_1	32	75	5.822303523437499		Position_1	Position_1_75	8.0
Position_1	33	1	74.89682578125		Position_1	Position_1_1	8.25
Position_1	33	2	117.994751359375		Position_1	Position_1_2	8.25
Position_1	33	6	95.14524559375		Position_1	Position_1_6	8.25
Position_1	33	8	59.384197554687496		Position_1	Position_1_8	8.25
Position_1	33	13	61.38131626171874		Position_1	Position_1_13	8.25
Position_1	33	15	80.50349170703124		Position_1	Position_1_15	8.25
Position_1	33	19	68.4676486484375		Position_1	Position_1_19	8.25
Position_1	33	20	61.65200838671875		Position_1	Position_1_20	8.25
Position_1	33	21	78.22865673046874		Position_1	Position_1_21	8.25
Position_1	33	24	52.95135497265625		Position_1	Position_1_24	8.25
Position_1	33	27	50.001380644531245		Position_1	Position_1_27	8.25
Position_1	33	30	38.086752171875		Position_1	Position_1_30	8.25
Position_1	33	32	56.249718550781246		Position_1	Position_1_32	8.25
Position_1	33	35	47.896482132812494		Position_1	Position_1_35	8.25
Position_1	33	37	34.01764340820312		Position_1	Position_1_37	8.25
Position_1	33	38	46.40194590625		Position_1	Position_1_38	8.25
Position_1	33	40	48.0866487578125		Position_1	Position_1_40	8.25
Position_1	33	41	83.5017303828125		Position_1	Position_1_41	8.25
Position_1	33	43	35.53906739453125		Position_1	Position_1_43	8.25
Position_1	33	45	54.07916950390625		Position_1	Position_1_45	8.25
Position_1	33	46	51.554590054687495		Position_1	Position_1_46	8.25
Position_1	33	48	74.00768658593749		Position_1	Position_1_48	8.25
Position_1	33	51	52.052451644531246		Position_1	Position_1_51	8.25
Position_1	33	52	45.9860811953125		Position_1	Position_1_52	8.25
Position_1	33	54	34.86117245703125		Position_1	Position_1_54	8.25
Position_1	33	55	42.029298953125		Position_1	Position_1_55	8.25
Position_1	33	56	31.05210521875		Position_1	Position_1_56	8.25
Position_1	33	59	44.458925070312496		Position_1	Position_1_59	8.25
Position_1	33	60	30.528328123046872		Position_1	Position_1_60	8.25
Position_1	33	61	30.546304421875		Position_1	Position_1_61	8.25
Position_1	33	63	27.532392701171872		Position_1	Position_1_63	8.25
Position_1	33	64	23.9050407578125		Position_1	Position_1_64	8.25
Position_1	33	65	20.40783305859375		Position_1	Position_1_65	8.25
Position_1	33	67	22.590745847656247		Position_1	Position_1_67	8.25
Position_1	33	68	36.33631299804687		Position_1	Position_1_68	8.25
Position_1	33	69	28.26903881054688		Position_1	Position_1_69	8.25
Position_1	33	70	32.659087548828126		Position_1	Position_1_70	8.25
Position_1	33	75	20.48345959472656		Position_1	Position_1_75	8.25
Position_1	33	79	5.338333921142578		Position_1	Position_1_79	8.25
Position_1	33	80	5.989838599121094		Position_1	Position_1_80	8.25
Position_1	33	81	2.230891504638672		Position_1	Position_1_81	8.25
Position_1	33	82	3.039086012939453		Position_1	Position_1_82	8.25
Position_1	34	1	73.11827183203124		Position_1	Position_1_1	8.5
Position_1	34	2	106.21492303125		Position_1	Position_1_2	8.5
Position_1	34	6	95.591026609375		Position_1	Position_1_6	8.5
Position_1	34	8	65.1295422421875		Position_1	Position_1_8	8.5
Position_1	34	13	63.97541446484375		Position_1	Position_1_13	8.5
Position_1	34	15	80.50251425390624		Position_1	Position_1_15	8.5
Position_1	34	19	69.280192953125		Position_1	Position_1_19	8.5
Position_1	34	20	60.77874240625		Position_1	Position_1_20	8.5
Position_1	34	21	74.9387210859375		Position_1	Position_1_21	8.5
Position_1	34	24	53.842729832031246		Position_1	Position_1_24	8.5
Position_1	34	27	44.50390351171875		Position_1	Position_1_27	8.5
Position_1	34	30	43.34603749609375		Position_1	Position_1_30	8.5
Position_1	34	32	66.3158583828125		Position_1	Position_1_32	8.5
Position_1	34	35	43.881905375		Position_1	Position_1_35	8.5
Position_1	34	37	37.7072403984375		Position_1	Position_1_37	8.5
Position_1	34	38	49.2771658671875		Position_1	Position_1_38	8.5
Position_1	34	40	63.531947101562494		Position_1	Position_1_40	8.5
Position_1	34	41	98.13615857031247		Position_1	Position_1_41	8.5
Position_1	34	43	33.81753327734375		Position_1	Position_1_43	8.5
Position_1	34	45	54.05203478125		Position_1	Position_1_45	8.5
Position_1	34	46	50.4624629609375		Position_1	Position_1_46	8.5
Position_1	34	48	45.57004491015625		Position_1	Position_1_48	8.5
Position_1	34	51	48.5359860390625		Position_1	Position_1_51	8.5
Position_1	34	52	41.56374270898437		Position_1	Position_1_52	8.5
Position_1	34	54	40.52636858789062		Position_1	Position_1_54	8.5
Position_1	34	55	42.452278794921874		Position_1	Position_1_55	8.5
Position_1	34	56	29.850066640625		Position_1	Position_1_56	8.5
Position_1	34	59	48.99664721875		Position_1	Position_1_59	8.5
Position_1	34	60	33.60665556445312		Position_1	Position_1_60	8.5
Position_1	34	61	27.916997109375		Position_1	Position_1_61	8.5
Position_1	34	63	30.845860009765623		Position_1	Position_1_63	8.5
Position_1	34	64	33.700410476562496		Position_1	Position_1_64	8.5
Position_1	34	65	27.179290359375		Position_1	Position_1_65	8.5
Position_1	34	67	35.787493865234374		Position_1	Position_1_67	8.5
Position_1	34	68	40.7868624453125		Position_1	Position_1_68	8.5
Position_1	34	69	35.27452854492187		Position_1	Position_1_69	8.5
Position_1	34	70	43.157186273437496		Position_1	Position_1_70	8.5
Position_1	34	75	32.42817464648437		Position_1	Position_1_75	8.5
Position_1	34	79	16.755363689453123		Position_1	Position_1_79	8.5
Position_1	34	80	17.20288904296875		Position_1	Position_1_80	8.5
Position_1	34	81	9.597127407226562		Position_1	Position_1_81	8.5
Position_1	34	82	7.538403157226562		Position_1	Position_1_82	8.5
Position_1	34	85	1.3952090517578124		Position_1	Position_1_85	8.5
Position_1	34	86	1.8088377736816408		Position_1	Position_1_86	8.5
Position_1	34	87	2.817197329589844		Position_1	Position_1_87	8.5
Position_1	34	88	8.666658322265624		Position_1	Position_1_88	8.5
Position_1	34	89	3.317800207519531		Position_1	Position_1_89	8.5
Position_1	35	1	69.73588367968749		Position_1	Position_1_1	8.75
Position_1	35	2	105.5916302890625		Position_1	Position_1_2	8.75
Position_1	35	6	83.06171530078124		Position_1	Position_1_6	8.75
Position_1	35	8	69.76734415234375		Position_1	Position_1_8	8.75
Position_1	35	13	63.282280617187496		Position_1	Position_1_13	8.75
Position_1	35	15	74.15886946875		Position_1	Position_1_15	8.75
Position_1	35	19	80.7470595078125		Position_1	Position_1_19	8.75
Position_1	35	20	59.25250134375		Position_1	Position_1_20	8.75
Position_1	35	21	69.7161994375		Position_1	Position_1_21	8.75
Position_1	35	24	58.182330550781245		Position_1	Position_1_24	8.75
Position_1	35	27	51.064834046875		Position_1	Position_1_27	8.75
Position_1	35	30	47.651687316406246		Position_1	Position_1_30	8.75
Position_1	35	32	61.23882647265625		Position_1	Position_1_32	8.75
Position_1	35	35	54.12308210546875		Position_1	Position_1_35	8.75
Position_1	35	37	58.175155628906246		Position_1	Position_1_37	8.75
Position_1	35	38	59.326174273437495		Position_1	Position_1_38	8.75
Position_1	35	40	53.4583671875		Position_1	Position_1_40	8.75
Position_1	35	41	59.434993921875		Position_1	Position_1_41	8.75
Position_1	35	43	36.28240229882813		Position_1	Position_1_43	8.75
Position_1	35	45	50.586339546875		Position_1	Position_1_45	8.75
Position_1	35	46	50.886563234375		Position_1	Position_1_46	8.75
Position_1	35	48	46.026666296875		Position_1	Position_1_48	8.75
Position_1	35	51	46.24547021875		Position_1	Position_1_51	8.75
Position_1	35	52	47.6988286328125		Position_1	Position_1_52	8.75
Position_1	35	54	41.35484069921875		Position_1	Position_1_54	8.75
Position_1	35	55	41.378627125		Position_1	Position_1_55	8.75
Position_1	35	56	35.921737693359375		Position_1	Position_1_56	8.75
Position_1	35	59	48.95145041015625		Position_1	Position_1_59	8.75
Position_1	35	60	39.42445396484375		Position_1	Position_1_60	8.75
Position_1	35	61	32.95864313671875		Position_1	Position_1_61	8.75
Position_1	35	63	40.5909766796875		Position_1	Position_1_63	8.75
Position_1	35	64	29.79935086132812		Position_1	Position_1_64	8.75
Position_1	35	65	33.98474795117188		Position_1	Position_1_65	8.75
Position_1	35	67	43.11396776757813		Position_1	Position_1_67	8.75
Position_1	35	68	49.245679398437495		Position_1	Position_1_68	8.75
Position_1	35	69	38.01155327148437		Position_1	Position_1_69	8.75
Position_1	35	70	38.4065873125		Position_1	Position_1_70	8.75
Position_1	35	75	35.7520221953125		Position_1	Position_1_75	8.75
Position_1	35	79	27.18771569335937		Position_1	Position_1_79	8.75
Position_1	35	80	27.41055680859375		Position_1	Position_1_80	8.75
Position_1	35	81	20.178134173828123		Position_1	Position_1_81	8.75
Position_1	35	82	9.31518742236328		Position_1	Position_1_82	8.75
Position_1	35	85	4.294096506347656		Position_1	Position_1_85	8.75
Position_1	35	86	8.542669303222656		Position_1	Position_1_86	8.75
Position_1	35	87	11.047795225585936		Position_1	Position_1_87	8.75
Position_1	35	88	21.631258623046875		Position_1	Position_1_88	8.75
Position_1	35	89	11.137372565429686		Position_1	Position_1_89	8.75
Position_1	35	92	6.241073947753906		Position_1	Position_1_92	8.75
Position_1	35	94	2.802074751953125		Position_1	Position_1_94	8.75
Position_1	35	96	15.369154485351562		Position_1	Position_1_96	8.75
Position_1	35	97	10.31395539453125		Position_1	Position_1_97	8.75
Position_1	35	98	3.1701017761230466		Position_1	Position_1_98	8.75
Position_1	36	1	81.6702951796875		Position_1	Position_1_1	9.0
Position_1	36	2	119.98935884375		Position_1	Position_1_2	9.0
Position_1	36	6	76.73729722656249		Position_1	Position_1_6	9.0
Position_1	36	8	66.932017796875		Position_1	Position_1_8	9.0
Position_1	36	13	65.8014060859375		Position_1	Position_1_13	9.0
Position_1	36	15	73.0454359765625		Position_1	Position_1_15	9.0
Position_1	36	19	71.85074909375		Position_1	Position_1_19	9.0
Position_1	36	20	59.8064053125		Position_1	Position_1_20	9.0
Position_1	36	21	67.80847089843749		Position_1	Position_1_21	9.0
Position_1	36	24	61.208218671875		Position_1	Position_1_24	9.0
Position_1	36	27	55.438874390625		Position_1	Position_1_27	9.0
Position_1	36	30	49.0694882734375		Position_1	Position_1_30	9.0
Position_1	36	32	60.41490627734375		Position_1	Position_1_32	9.0
Position_1	36	35	53.9836442578125		Position_1	Position_1_35	9.0
Position_1	36	37	40.67847173242188		Position_1	Position_1_37	9.0
Position_1	36	38	72.7023291328125		Position_1	Position_1_38	9.0
Position_1	36	40	45.19872190625		Position_1	Position_1_40	9.0
Position_1	36	41	53.377623320312495		Position_1	Position_1_41	9.0
Position_1	36	43	35.74512803125		Position_1	Position_1_43	9.0
Position_1	36	45	43.42460549023437		Position_1	Position_1_45	9.0
Position_1	36	46	56.271581265625		Position_1	Position_1_46	9.0
Position_1	36	48	44.83570725390625		Position_1	Position_1_48	9.0
Position_1	36	51	45.55584584375		Position_1	Position_1_51	9.0
Position_1	36	52	41.74086189453125		Position_1	Position_1_52	9.0
Position_1	36	54	41.651482125		Position_1	Position_1_54	9.0
Position_1	36	55	37.634025		Position_1	Position_1_55	9.0
Position_1	36	56	37.68672948046875		Position_1	Position_1_56	9.0
Position_1	36	59	49.8679115		Position_1	Position_1_59	9.0
Position_1	36	60	42.03868354296875		Position_1	Position_1_60	9.0
Position_1	36	61	33.1486901796875		Position_1	Position_1_61	9.0
Position_1	36	63	45.19626267578125		Position_1	Position_1_63	9.0
Position_1	36	64	31.491969523437497		Position_1	Position_1_64	9.0
Position_1	36	65	33.2944346796875		Position_1	Position_1_65	9.0
Position_1	36	67	50.6702549375		Position_1	Position_1_67	9.0
Position_1	36	68	56.183938035156245		Position_1	Position_1_68	9.0
Position_1	36	69	41.05839684375		Position_1	Position_1_69	9.0
Position_1	36	70	37.862842617187496		Position_1	Position_1_70	9.0
Position_1	36	75	43.5864545703125		Position_1	Position_1_75	9.0
Position_1	36	79	30.967974060546872		Position_1	Position_1_79	9.0
Position_1	36	80	32.76133278515625		Position_1	Position_1_80	9.0
Position_1	36	81	28.212076169921875		Position_1	Position_1_81	9.0
Position_1	36	82	12.673275076171874		Position_1	Position_1_82	9.0
Position_1	36	85	12.279507044921877		Position_1	Position_1_85	9.0
Position_1	36	86	19.107084712890625		Position_1	Position_1_86	9.0
Position_1	36	87	17.205265085937498		Position_1	Position_1_87	9.0
Position_1	36	88	26.77002865625		Position_1	Position_1_88	9.0
Position_1	36	89	21.93744061523437		Position_1	Position_1_89	9.0
Position_1	36	92	19.8525305		Position_1	Position_1_92	9.0
Position_1	36	94	12.25976301171875		Position_1	Position_1_94	9.0
Position_1	36	96	29.884428277343748		Position_1	Position_1_96	9.0
Position_1	36	97	24.86909549609375		Position_1	Position_1_97	9.0
Position_1	36	98	8.067159154785156		Position_1	Position_1_98	9.0
Position_1	36	101	6.590078655273437		Position_1	Position_1_101	9.0
Position_1	36	102	12.76921236035156		Position_1	Position_1_102	9.0
Position_1	36	103	2.5412343341064454		Position_1	Position_1_103	9.0
Position_1	36	104	15.570403245117186		Position_1	Position_1_104	9.0
Position_1	36	105	9.85276584423828		Position_1	Position_1_105	9.0
Position_1	36	106	4.093607482421874		Position_1	Position_1_106	9.0
Position_1	37	1	85.4390216796875		Position_1	Position_1_1	9.25
Position_1	37	2	94.808294625		Position_1	Position_1_2	9.25
Position_1	37	6	73.151240078125		Position_1	Position_1_6	9.25
Position_1	37	8	72.46826550390625		Position_1	Position_1_8	9.25
Position_1	37	13	62.6461873984375		Position_1	Position_1_13	9.25
Position_1	37	15	70.76237583593749		Position_1	Position_1_15	9.25
Position_1	37	19	70.20462964453125		Position_1	Position_1_19	9.25
Position_1	37	20	64.8706419453125		Position_1	Position_1_20	9.25
Position_1	37	21	67.00823314453125		Position_1	Position_1_21	9.25
Position_1	37	24	82.9090818359375		Position_1	Position_1_24	9.25
Position_1	37	27	48.5242773984375		Position_1	Position_1_27	9.25
Position_1	37	30	48.12718706640625		Position_1	Position_1_30	9.25
Position_1	37	32	59.6781613828125		Position_1	Position_1_32	9.25
Position_1	37	35	52.224966921874994		Position_1	Position_1_35	9.25
Position_1	37	37	42.448189609375		Position_1	Position_1_37	9.25
Position_1	37	38	57.7607103046875		Position_1	Position_1_38	9.25
Position_1	37	40	46.3265468359375		Position_1	Position_1_40	9.25
Position_1	37	41	49.0683652421875		Position_1	Position_1_41	9.25
Position_1	37	43	41.682880207031246		Position_1	Position_1_43	9.25
Position_1	37	45	39.41899478515625		Position_1	Position_1_45	9.25
Position_1	37	46	61.45973087890625		Position_1	Position_1_46	9.25
Position_1	37	48	36.79436676953125		Position_1	Position_1_48	9.25
Position_1	37	51	49.097616046875		Position_1	Position_1_51	9.25
Position_1	37	52	45.03351673046875		Position_1	Position_1_52	9.25
Position_1	37	54	42.53609280078125		Position_1	Position_1_54	9.25
Position_1	37	55	44.5000612890625		Position_1	Position_1_55	9.25
Position_1	37	56	44.28058666796875		Position_1	Position_1_56	9.25
Position_1	37	59	54.1960739375		Position_1	Position_1_59	9.25
Position_1	37	60	46.9191953828125		Position_1	Position_1_60	9.25
Position_1	37	61	37.98919403125		Position_1	Position_1_61	9.25
Position_1	37	63	48.302083585937496		Position_1	Position_1_63	9.25
Position_1	37	64	40.21650294921875		Position_1	Position_1_64	9.25
Position_1	37	65	30.275482316406247		Position_1	Position_1_65	9.25
Position_1	37	67	51.70760826171875		Position_1	Position_1_67	9.25
Position_1	37	68	55.32665965234375		Position_1	Position_1_68	9.25
Position_1	37	69	55.7776866796875		Position_1	Position_1_69	9.25
Position_1	37	70	41.93584559570312		Position_1	Position_1_70	9.25
Position_1	37	75	45.8848628046875		Position_1	Position_1_75	9.25
Position_1	37	79	35.34903075		Position_1	Position_1_79	9.25
Position_1	37	80	40.346857761718745		Position_1	Position_1_80	9.25
Position_1	37	81	33.27818712109375		Position_1	Position_1_81	9.25
Position_1	37	82	21.341230603515623		Position_1	Position_1_82	9.25
Position_1	37	85	24.212241796875		Position_1	Position_1_85	9.25
Position_1	37	86	30.5521171484375		Position_1	Position_1_86	9.25
Position_1	37	87	26.571270322265622		Position_1	Position_1_87	9.25
Position_1	37	88	30.00064121484375		Position_1	Position_1_88	9.25
Position_1	37	89	26.54929582421875		Position_1	Position_1_89	9.25
Position_1	37	92	35.64323634179687		Position_1	Position_1_92	9.25
Position_1	37	94	26.90221359375		Position_1	Position_1_94	9.25
Position_1	37	96	39.45326543554688		Position_1	Position_1_96	9.25
Position_1	37	97	28.744775125		Position_1	Position_1_97	9.25
Position_1	37	98	22.884686279296872		Position_1	Position_1_98	9.25
Position_1	37	101	16.866381307617186		Position_1	Position_1_101	9.25
Position_1	37	102	22.843791824218748		Position_1	Position_1_102	9.25
Position_1	37	103	11.397284110351562		Position_1	Position_1_103	9.25
Position_1	37	104	24.3762771484375		Position_1	Position_1_104	9.25
Position_1	37	105	18.422107139648435		Position_1	Position_1_105	9.25
Position_1	37	106	11.282727124023436		Position_1	Position_1_106	9.25
Position_1	37	112	11.937564826171874		Position_1	Position_1_112	9.25
Position_1	37	113	3.745781697753906		Position_1	Position_1_113	9.25
Position_1	37	114	2.3320481545410154		Position_1	Position_1_114	9.25
Position_1	37	115	17.170543403320313		Position_1	Position_1_115	9.25
Position_1	37	116	5.0640166408691405		Position_1	Position_1_116	9.25
Position_1	38	1	76.79677628906249		Position_1	Position_1_1	9.5
Position_1	38	2	107.934471046875		Position_1	Position_1_2	9.5
Position_1	38	6	69.8480412265625		Position_1	Position_1_6	9.5
Position_1	38	8	71.150123171875		Position_1	Position_1_8	9.5
Position_1	38	13	66.89839444921874		Position_1	Position_1_13	9.5
Position_1	38	15	65.20670384765624		Position_1	Position_1_15	9.5
Position_1	38	19	68.46634364453125		Position_1	Position_1_19	9.5
Position_1	38	20	72.79580068749999		Position_1	Position_1_20	9.5
Position_1	38	21	65.0151178359375		Position_1	Position_1_21	9.5
Position_1	38	24	72.40434630859374		Position_1	Position_1_24	9.5
Position_1	38	27	52.86791791015624		Position_1	Position_1_27	9.5
Position_1	38	30	49.96994096875		Position_1	Position_1_30	9.5
Position_1	38	32	63.239532640624994		Position_1	Position_1_32	9.5
Position_1	38	35	48.407908484375		Position_1	Position_1_35	9.5
Position_1	38	37	41.979178484375		Position_1	Position_1_37	9.5
Position_1	38	38	51.05429003125		Position_1	Position_1_38	9.5
Position_1	38	40	44.6620273515625		Position_1	Position_1_40	9.5
Position_1	38	41	47.47706635546875		Position_1	Position_1_41	9.5
Position_1	38	43	41.49181931640625		Position_1	Position_1_43	9.5
Position_1	38	45	47.18973153125		Position_1	Position_1_45	9.5
Position_1	38	46	66.4278079609375		Position_1	Position_1_46	9.5
Position_1	38	48	50.2461650625		Position_1	Position_1_48	9.5
Position_1	38	51	53.31704202343749		Position_1	Position_1_51	9.5
Position_1	38	52	48.0199323828125		Position_1	Position_1_52	9.5
Position_1	38	54	37.92622629296875		Position_1	Position_1_54	9.5
Position_1	38	55	43.910698648437496		Position_1	Position_1_55	9.5
Position_1	38	56	43.671513789062494		Position_1	Position_1_56	9.5
Position_1	38	59	55.836105101562495		Position_1	Position_1_59	9.5
Position_1	38	60	57.650107324218745		Position_1	Position_1_60	9.5
Position_1	38	61	50.772851121093744		Position_1	Position_1_61	9.5
Position_1	38	63	51.07583559375		Position_1	Position_1_63	9.5
Position_1	38	64	41.62786207421875		Position_1	Position_1_64	9.5
Position_1	38	65	28.040080814453123		Position_1	Position_1_65	9.5
Position_1	38	67	49.35409870703125		Position_1	Position_1_67	9.5
Position_1	38	68	55.330595460937495		Position_1	Position_1_68	9.5
Position_1	38	69	51.661787546875		Position_1	Position_1_69	9.5
Position_1	38	70	47.3034800390625		Position_1	Position_1_70	9.5
Position_1	38	75	48.511653695312496		Position_1	Position_1_75	9.5
Position_1	38	79	42.8339820390625		Position_1	Position_1_79	9.5
Position_1	38	80	52.575727015625		Position_1	Position_1_80	9.5
Position_1	38	81	35.70945619140625		Position_1	Position_1_81	9.5
Position_1	38	82	21.5383355859375		Position_1	Position_1_82	9.5
Position_1	38	85	28.896238765625		Position_1	Position_1_85	9.5
Position_1	38	86	33.03287498242187		Position_1	Position_1_86	9.5
Position_1	38	87	32.78701432617187		Position_1	Position_1_87	9.5
Position_1	38	89	29.695137720703123		Position_1	Position_1_89	9.5
Position_1	38	92	45.28194580078125		Position_1	Position_1_92	9.5
Position_1	38	94	33.26239189453125		Position_1	Position_1_94	9.5
Position_1	38	96	40.815606326171874		Position_1	Position_1_96	9.5
Position_1	38	97	31.98916301367188		Position_1	Position_1_97	9.5
Position_1	38	98	33.97704270898437		Position_1	Position_1_98	9.5
Position_1	38	101	30.487756019531247		Position_1	Position_1_101	9.5
Position_1	38	102	27.3218529375		Position_1	Position_1_102	9.5
Position_1	38	103	14.287720884765625		Position_1	Position_1_103	9.5
Position_1	38	104	25.948619683593748		Position_1	Position_1_104	9.5
Position_1	38	105	26.199258421875		Position_1	Position_1_105	9.5
Position_1	38	106	18.71572781933593		Position_1	Position_1_106	9.5
Position_1	38	112	20.994216546875		Position_1	Position_1_112	9.5
Position_1	38	113	13.95705837109375		Position_1	Position_1_113	9.5
Position_1	38	114	10.397747953613282		Position_1	Position_1_114	9.5
Position_1	38	115	25.62000566210937		Position_1	Position_1_115	9.5
Position_1	38	116	12.631405767578125		Position_1	Position_1_116	9.5
Position_1	38	119	2.894885355957031		Position_1	Position_1_119	9.5
Position_1	38	120	5.205522802734375		Position_1	Position_1_120	9.5
Position_1	38	121	4.234234001464843		Position_1	Position_1_121	9.5
Position_1	38	122	8.153135385742187		Position_1	Position_1_122	9.5
Position_1	38	123	6.652227516601562		Position_1	Position_1_123	9.5
Position_1	39	1	72.91621459375		Position_1	Position_1_1	9.75
Position_1	39	2	113.5767152265625		Position_1	Position_1_2	9.75
Position_1	39	6	84.30464053515625		Position_1	Position_1_6	9.75
Position_1	39	8	69.45450196093749		Position_1	Position_1_8	9.75
Position_1	39	13	66.16717632421874		Position_1	Position_1_13	9.75
Position_1	39	15	66.04750070703125		Position_1	Position_1_15	9.75
Position_1	39	19	70.33307114453125		Position_1	Position_1_19	9.75
Position_1	39	20	59.6546713125		Position_1	Position_1_20	9.75
Position_1	39	21	69.15303566015625		Position_1	Position_1_21	9.75
Position_1	39	24	70.1803025		Position_1	Position_1_24	9.75
Position_1	39	27	59.43386569140625		Position_1	Position_1_27	9.75
Position_1	39	30	47.13656951953125		Position_1	Position_1_30	9.75
Position_1	39	32	61.078004238281245		Position_1	Position_1_32	9.75
Position_1	39	35	56.54954709765624		Position_1	Position_1_35	9.75
Position_1	39	37	47.097076253906245		Position_1	Position_1_37	9.75
Position_1	39	38	52.290986601562494		Position_1	Position_1_38	9.75
Position_1	39	40	49.20840619921875		Position_1	Position_1_40	9.75
Position_1	39	41	45.406565875		Position_1	Position_1_41	9.75
Position_1	39	43	45.88668773046875		Position_1	Position_1_43	9.75
Position_1	39	45	53.555935726562495		Position_1	Position_1_45	9.75
Position_1	39	46	71.943482359375		Position_1	Position_1_46	9.75
Position_1	39	48	58.5280526015625		Position_1	Position_1_48	9.75
Position_1	39	51	58.4728576953125		Position_1	Position_1_51	9.75
Position_1	39	52	44.198698972656246		Position_1	Position_1_52	9.75
Position_1	39	54	43.50301490820312		Position_1	Position_1_54	9.75
Position_1	39	55	61.505873945312494		Position_1	Position_1_55	9.75
Position_1	39	56	45.901219546875		Position_1	Position_1_56	9.75
Position_1	39	59	54.411799921874994		Position_1	Position_1_59	9.75
Position_1	39	60	65.9557396953125		Position_1	Position_1_60	9.75
Position_1	39	61	43.2799294296875		Position_1	Position_1_61	9.75
Position_1	39	63	49.5939022734375		Position_1	Position_1_63	9.75
Position_1	39	64	37.459526220703125		Position_1	Position_1_64	9.75
Position_1	39	65	27.340999060546874		Position_1	Position_1_65	9.75
Position_1	39	67	45.4356087109375		Position_1	Position_1_67	9.75
Position_1	39	68	53.53898627343749		Position_1	Position_1_68	9.75
Position_1	39	69	44.053760351562495		Position_1	Position_1_69	9.75
Position_1	39	70	48.369543449218746		Position_1	Position_1_70	9.75
Position_1	39	75	49.118745671875		Position_1	Position_1_75	9.75
Position_1	39	79	47.662288523437496		Position_1	Position_1_79	9.75
Position_1	39	80	53.72053779296875		Position_1	Position_1_80	9.75
Position_1	39	81	39.250347726562495		Position_1	Position_1_81	9.75
Position_1	39	82	22.76913364257812		Position_1	Position_1_82	9.75
Position_1	39	85	35.728368349609376		Position_1	Position_1_85	9.75
Position_1	39	86	38.39448093164062		Position_1	Position_1_86	9.75
Position_1	39	87	41.024666912109375		Position_1	Position_1_87	9.75
Position_1	39	89	34.64628094726562		Position_1	Position_1_89	9.75
Position_1	39	92	51.378794070312495		Position_1	Position_1_92	9.75
Position_1	39	94	35.49656898046875		Position_1	Position_1_94	9.75
Position_1	39	96	45.12526214453125		Position_1	Position_1_96	9.75
Position_1	39	97	38.02013718164062		Position_1	Position_1_97	9.75
Position_1	39	98	34.51107526367187		Position_1	Position_1_98	9.75
Position_1	39	101	41.67458225390624		Position_1	Position_1_101	9.75
Position_1	39	102	31.511900728515624		Position_1	Position_1_102	9.75
Position_1	39	103	24.343774232421875		Position_1	Position_1_103	9.75
Position_1	39	104	30.6431658671875		Position_1	Position_1_104	9.75
Position_1	39	105	24.01806397460937		Position_1	Position_1_105	9.75
Position_1	39	106	24.748580205078124		Position_1	Position_1_106	9.75
Position_1	39	112	28.3397455859375		Position_1	Position_1_112	9.75
Position_1	39	113	32.807681220703124		Position_1	Position_1_113	9.75
Position_1	39	114	17.900398033203125		Position_1	Position_1_114	9.75
Position_1	39	115	32.513400240234375		Position_1	Position_1_115	9.75
Position_1	39	116	18.725524447265624		Position_1	Position_1_116	9.75
Position_1	39	119	8.565566012695312		Position_1	Position_1_119	9.75
Position_1	39	120	17.203535045898438		Position_1	Position_1_120	9.75
Position_1	39	121	15.278307236328123		Position_1	Position_1_121	9.75
Position_1	39	122	15.6355377578125		Position_1	Position_1_122	9.75
Position_1	39	123	12.994274841796877		Position_1	Position_1_123	9.75
Position_1	39	129	10.29850526611328		Position_1	Position_1_129	9.75
Position_1	39	130	13.536298595703125		Position_1	Position_1_130	9.75
Position_1	39	131	8.079687322265624		Position_1	Position_1_131	9.75
Position_1	39	132	2.0033143885498044		Position_1	Position_1_132	9.75
Position_1	39	133	1.3226172346191405		Position_1	Position_1_133	9.75
Position_1	39	134	7.146483448242187		Position_1	Position_1_134	9.75
Position_1	39	135	21.204851196289063		Position_1	Position_1_135	9.75
Position_1	40	1	76.01024367578124		Position_1	Position_1_1	10.0
Position_1	40	2	112.991085625		Position_1	Position_1_2	10.0
Position_1	40	6	104.398544765625		Position_1	Position_1_6	10.0
Position_1	40	8	74.607270890625		Position_1	Position_1_8	10.0
Position_1	40	13	74.1639543046875		Position_1	Position_1_13	10.0
Position_1	40	15	68.7161089140625		Position_1	Position_1_15	10.0
Position_1	40	19	70.39981871484375		Position_1	Position_1_19	10.0
Position_1	40	20	58.69108450390625		Position_1	Position_1_20	10.0
Position_1	40	21	73.35625567187499		Position_1	Position_1_21	10.0
Position_1	40	24	61.6930978125		Position_1	Position_1_24	10.0
Position_1	40	27	65.91759302734374		Position_1	Position_1_27	10.0
Position_1	40	30	47.9479128046875		Position_1	Position_1_30	10.0
Position_1	40	32	62.56311948046875		Position_1	Position_1_32	10.0
Position_1	40	35	53.319506453124994		Position_1	Position_1_35	10.0
Position_1	40	37	45.00841490234375		Position_1	Position_1_37	10.0
Position_1	40	38	49.4911553125		Position_1	Position_1_38	10.0
Position_1	40	40	59.05279415234375		Position_1	Position_1_40	10.0
Position_1	40	41	46.453433769531244		Position_1	Position_1_41	10.0
Position_1	40	43	52.08656891796875		Position_1	Position_1_43	10.0
Position_1	40	45	57.3466445234375		Position_1	Position_1_45	10.0
Position_1	40	46	62.6619306328125		Position_1	Position_1_46	10.0
Position_1	40	48	63.06178175		Position_1	Position_1_48	10.0
Position_1	40	51	64.1377808671875		Position_1	Position_1_51	10.0
Position_1	40	52	51.574331488281246		Position_1	Position_1_52	10.0
Position_1	40	54	47.170614003906245		Position_1	Position_1_54	10.0
Position_1	40	55	62.145648210937495		Position_1	Position_1_55	10.0
Position_1	40	56	56.515206257812494		Position_1	Position_1_56	10.0
Position_1	40	59	54.57587166796875		Position_1	Position_1_59	10.0
Position_1	40	60	57.60600755078125		Position_1	Position_1_60	10.0
Position_1	40	61	40.88583997265625		Position_1	Position_1_61	10.0
Position_1	40	63	48.61513374609375		Position_1	Position_1_63	10.0
Position_1	40	64	36.76341841992188		Position_1	Position_1_64	10.0
Position_1	40	65	29.584781703125		Position_1	Position_1_65	10.0
Position_1	40	67	43.040248044921874		Position_1	Position_1_67	10.0
Position_1	40	68	52.857639054687496		Position_1	Position_1_68	10.0
Position_1	40	69	36.420696318359376		Position_1	Position_1_69	10.0
Position_1	40	70	48.95408121484375		Position_1	Position_1_70	10.0
Position_1	40	75	49.51520169921875		Position_1	Position_1_75	10.0
Position_1	40	79	47.3628967109375		Position_1	Position_1_79	10.0
Position_1	40	80	44.797300625		Position_1	Position_1_80	10.0
Position_1	40	81	48.18776836328125		Position_1	Position_1_81	10.0
Position_1	40	82	25.008343572265623		Position_1	Position_1_82	10.0
Position_1	40	85	37.78435261132813		Position_1	Position_1_85	10.0
Position_1	40	86	44.26140155078125		Position_1	Position_1_86	10.0
Position_1	40	87	40.69840033789063		Position_1	Position_1_87	10.0
Position_1	40	89	37.9406229296875		Position_1	Position_1_89	10.0
Position_1	40	92	58.929016351562495		Position_1	Position_1_92	10.0
Position_1	40	94	36.61660028125		Position_1	Position_1_94	10.0
Position_1	40	96	45.5421095078125		Position_1	Position_1_96	10.0
Position_1	40	97	39.160588414062495		Position_1	Position_1_97	10.0
Position_1	40	98	41.55486504296875		Position_1	Position_1_98	10.0
Position_1	40	101	41.984918421875		Position_1	Position_1_101	10.0
Position_1	40	102	36.93834093554688		Position_1	Position_1_102	10.0
Position_1	40	103	26.924185492187497		Position_1	Position_1_103	10.0
Position_1	40	104	34.900995873046874		Position_1	Position_1_104	10.0
Position_1	40	105	26.26748516992188		Position_1	Position_1_105	10.0
Position_1	40	106	29.565565390625		Position_1	Position_1_106	10.0
Position_1	40	112	29.56128643359375		Position_1	Position_1_112	10.0
Position_1	40	113	40.51279602734375		Position_1	Position_1_113	10.0
Position_1	40	114	27.51260707421875		Position_1	Position_1_114	10.0
Position_1	40	115	32.579638287109375		Position_1	Position_1_115	10.0
Position_1	40	116	21.50378027832031		Position_1	Position_1_116	10.0
Position_1	40	119	17.45304425390625		Position_1	Position_1_119	10.0
Position_1	40	120	22.518115361328125		Position_1	Position_1_120	10.0
Position_1	40	121	19.844994232421875		Position_1	Position_1_121	10.0
Position_1	40	122	18.531684574218747		Position_1	Position_1_122	10.0
Position_1	40	123	17.87344138378906		Position_1	Position_1_123	10.0
Position_1	40	129	14.856607702148438		Position_1	Position_1_129	10.0
Position_1	40	130	22.38938010546875		Position_1	Position_1_130	10.0
Position_1	40	131	19.495801703125		Position_1	Position_1_131	10.0
Position_1	40	132	6.425590971679688		Position_1	Position_1_132	10.0
Position_1	40	133	5.319433786132812		Position_1	Position_1_133	10.0
Position_1	40	134	12.40130134375		Position_1	Position_1_134	10.0
Position_1	40	135	20.19472748046875		Position_1	Position_1_135	10.0
Position_1	40	138	9.760693529296876		Position_1	Position_1_138	10.0
Position_1	40	139	2.561316641479492		Position_1	Position_1_139	10.0
Position_1	40	140	12.690758749023438		Position_1	Position_1_140	10.0
Position_1	40	141	12.004589254882813		Position_1	Position_1_141	10.0
Position_1	40	142	3.8992831071777343		Position_1	Position_1_142	10.0
Position_1	40	143	0.5093963003540039		Position_1	Position_1_143	10.0
Position_1	40	144	3.893756337646484		Position_1	Position_1_144	10.0
Position_1	40	145	15.172799490234372		Position_1	Position_1_145	10.0
Position_1	41	1	72.38092902734374		Position_1	Position_1_1	10.25
Position_1	41	2	110.185815953125		Position_1	Position_1_2	10.25
Position_1	41	6	92.8361685625		Position_1	Position_1_6	10.25
Position_1	41	8	76.51282615625		Position_1	Position_1_8	10.25
Position_1	41	13	68.806045		Position_1	Position_1_13	10.25
Position_1	41	15	74.13206229687499		Position_1	Position_1_15	10.25
Position_1	41	19	75.70807548046875		Position_1	Position_1_19	10.25
Position_1	41	20	55.50636025		Position_1	Position_1_20	10.25
Position_1	41	21	74.022753921875		Position_1	Position_1_21	10.25
Position_1	41	24	71.0758887265625		Position_1	Position_1_24	10.25
Position_1	41	27	57.4239153125		Position_1	Position_1_27	10.25
Position_1	41	30	49.00205440625		Position_1	Position_1_30	10.25
Position_1	41	32	55.937937		Position_1	Position_1_32	10.25
Position_1	41	35	58.47659593359375		Position_1	Position_1_35	10.25
Position_1	41	37	47.4108335078125		Position_1	Position_1_37	10.25
Position_1	41	38	54.3674297890625		Position_1	Position_1_38	10.25
Position_1	41	40	58.48069811718749		Position_1	Position_1_40	10.25
Position_1	41	41	50.410793125		Position_1	Position_1_41	10.25
Position_1	41	43	50.8773190234375		Position_1	Position_1_43	10.25
Position_1	41	45	53.0793337421875		Position_1	Position_1_45	10.25
Position_1	41	46	60.67636458984375		Position_1	Position_1_46	10.25
Position_1	41	48	53.1827150078125		Position_1	Position_1_48	10.25
Position_1	41	51	61.235280605468745		Position_1	Position_1_51	10.25
Position_1	41	52	54.94064365625		Position_1	Position_1_52	10.25
Position_1	41	54	50.47131203125		Position_1	Position_1_54	10.25
Position_1	41	55	53.48959889453125		Position_1	Position_1_55	10.25
Position_1	41	56	58.7789461015625		Position_1	Position_1_56	10.25
Position_1	41	59	61.3520290625		Position_1	Position_1_59	10.25
Position_1	41	60	62.523163484375		Position_1	Position_1_60	10.25
Position_1	41	61	44.5680046796875		Position_1	Position_1_61	10.25
Position_1	41	63	48.6645939140625		Position_1	Position_1_63	10.25
Position_1	41	64	40.74999738476562		Position_1	Position_1_64	10.25
Position_1	41	65	30.79575773828125		Position_1	Position_1_65	10.25
Position_1	41	67	46.0876739296875		Position_1	Position_1_67	10.25
Position_1	41	68	53.463805570312495		Position_1	Position_1_68	10.25
Position_1	41	69	50.96436954296875		Position_1	Position_1_69	10.25
Position_1	41	70	47.8844407421875		Position_1	Position_1_70	10.25
Position_1	41	75	44.1531798125		Position_1	Position_1_75	10.25
Position_1	41	79	58.941650453125		Position_1	Position_1_79	10.25
Position_1	41	80	40.310764785156245		Position_1	Position_1_80	10.25
Position_1	41	81	56.693341890625		Position_1	Position_1_81	10.25
Position_1	41	82	29.89615771484375		Position_1	Position_1_82	10.25
Position_1	41	85	40.5677985625		Position_1	Position_1_85	10.25
Position_1	41	86	43.035909296875		Position_1	Position_1_86	10.25
Position_1	41	87	44.18438032421875		Position_1	Position_1_87	10.25
Position_1	41	89	38.53087463671875		Position_1	Position_1_89	10.25
Position_1	41	92	53.8239866484375		Position_1	Position_1_92	10.25
Position_1	41	94	41.58570940820312		Position_1	Position_1_94	10.25
Position_1	41	96	48.19985134765625		Position_1	Position_1_96	10.25
Position_1	41	97	35.27982134960937		Position_1	Position_1_97	10.25
Position_1	41	98	43.89848568359375		Position_1	Position_1_98	10.25
Position_1	41	101	32.42147025390625		Position_1	Position_1_101	10.25
Position_1	41	102	14.65414882421875		Position_1	Position_1_102	10.25
Position_1	41	103	33.766349568359374		Position_1	Position_1_103	10.25
Position_1	41	104	37.584156693359375		Position_1	Position_1_104	10.25
Position_1	41	105	30.46614546679688		Position_1	Position_1_105	10.25
Position_1	41	106	35.724120587890624		Position_1	Position_1_106	10.25
Position_1	41	112	35.875740205078124		Position_1	Position_1_112	10.25
Position_1	41	113	30.34563797460937		Position_1	Position_1_113	10.25
Position_1	41	114	29.55518255078125		Position_1	Position_1_114	10.25
Position_1	41	115	35.716100792968746		Position_1	Position_1_115	10.25
Position_1	41	116	22.9186033828125		Position_1	Position_1_116	10.25
Position_1	41	119	26.974373550781248		Position_1	Position_1_119	10.25
Position_1	41	120	22.69083080859375		Position_1	Position_1_120	10.25
Position_1	41	121	21.83976809179688		Position_1	Position_1_121	10.25
Position_1	41	122	24.51446978320313		Position_1	Position_1_122	10.25
Position_1	41	123	22.8944790078125		Position_1	Position_1_123	10.25
Position_1	41	129	20.546506621093748		Position_1	Position_1_129	10.25
Position_1	41	130	25.72856794921875		Position_1	Position_1_130	10.25
Position_1	41	131	30.2925097578125		Position_1	Position_1_131	10.25
Position_1	41	132	20.56197689648437		Position_1	Position_1_132	10.25
Position_1	41	133	13.1682485		Position_1	Position_1_133	10.25
Position_1	41	134	16.08251979296875		Position_1	Position_1_134	10.25
Position_1	41	135	19.819471267578123		Position_1	Position_1_135	10.25
Position_1	41	138	17.2398606875		Position_1	Position_1_138	10.25
Position_1	41	139	6.54714220703125		Position_1	Position_1_139	10.25
Position_1	41	140	23.613497166015623		Position_1	Position_1_140	10.25
Position_1	41	141	13.843182482421874		Position_1	Position_1_141	10.25
Position_1	41	142	12.409605795898436		Position_1	Position_1_142	10.25
Position_1	41	143	5.309216671386719		Position_1	Position_1_143	10.25
Position_1	41	144	5.853944668945312		Position_1	Position_1_144	10.25
Position_1	41	145	22.31171157617188		Position_1	Position_1_145	10.25
Position_1	41	150	8.371656600097657		Position_1	Position_1_150	10.25
Position_1	41	152	4.827432040771484		Position_1	Position_1_152	10.25
Position_1	41	153	7.66516141015625		Position_1	Position_1_153	10.25
Position_1	41	154	6.39499746875		Position_1	Position_1_154	10.25
Position_1	42	1	78.8918950703125		Position_1	Position_1_1	10.5
Position_1	42	2	95.267967953125		Position_1	Position_1_2	10.5
Position_1	42	6	83.79509630078124		Position_1	Position_1_6	10.5
Position_1	42	8	76.991507828125		Position_1	Position_1_8	10.5
Position_1	42	13	68.1241570625		Position_1	Position_1_13	10.5
Position_1	42	15	77.50998951953125		Position_1	Position_1_15	10.5
Position_1	42	19	66.22993609375		Position_1	Position_1_19	10.5
Position_1	42	20	66.102388859375		Position_1	Position_1_20	10.5
Position_1	42	21	77.22479157421874		Position_1	Position_1_21	10.5
Position_1	42	24	58.56222706640624		Position_1	Position_1_24	10.5
Position_1	42	27	52.6836939921875		Position_1	Position_1_27	10.5
Position_1	42	30	53.7781399375		Position_1	Position_1_30	10.5
Position_1	42	32	54.999186859374994		Position_1	Position_1_32	10.5
Position_1	42	35	77.0200723359375		Position_1	Position_1_35	10.5
Position_1	42	37	48.20317884765625		Position_1	Position_1_37	10.5
Position_1	42	38	55.49283708203125		Position_1	Position_1_38	10.5
Position_1	42	40	54.232936398437495		Position_1	Position_1_40	10.5
Position_1	42	41	52.669344148437496		Position_1	Position_1_41	10.5
Position_1	42	43	48.586122105468746		Position_1	Position_1_43	10.5
Position_1	42	45	58.119394007812495		Position_1	Position_1_45	10.5
Position_1	42	46	66.62484275390625		Position_1	Position_1_46	10.5
Position_1	42	48	51.766130667968746		Position_1	Position_1_48	10.5
Position_1	42	51	66.73449947656249		Position_1	Position_1_51	10.5
Position_1	42	52	51.090663765625		Position_1	Position_1_52	10.5
Position_1	42	54	52.86486076953125		Position_1	Position_1_54	10.5
Position_1	42	55	51.9961493046875		Position_1	Position_1_55	10.5
Position_1	42	56	45.5048831015625		Position_1	Position_1_56	10.5
Position_1	42	59	66.7734936171875		Position_1	Position_1_59	10.5
Position_1	42	60	63.94284655859375		Position_1	Position_1_60	10.5
Position_1	42	61	46.3716760546875		Position_1	Position_1_61	10.5
Position_1	42	63	50.7840034453125		Position_1	Position_1_63	10.5
Position_1	42	64	41.9473488671875		Position_1	Position_1_64	10.5
Position_1	42	65	33.82648373242187		Position_1	Position_1_65	10.5
Position_1	42	67	40.146443476562496		Position_1	Position_1_67	10.5
Position_1	42	68	52.644876625		Position_1	Position_1_68	10.5
Position_1	42	69	57.27381906640625		Position_1	Position_1_69	10.5
Position_1	42	70	43.7182755625		Position_1	Position_1_70	10.5
Position_1	42	75	42.3648045390625		Position_1	Position_1_75	10.5
Position_1	42	79	56.4991510703125		Position_1	Position_1_79	10.5
Position_1	42	80	45.65629475		Position_1	Position_1_80	10.5
Position_1	42	81	58.225073328125		Position_1	Position_1_81	10.5
Position_1	42	82	26.658619796875		Position_1	Position_1_82	10.5
Position_1	42	85	41.04979993554687		Position_1	Position_1_85	10.5
Position_1	42	86	50.32964891796875		Position_1	Position_1_86	10.5
Position_1	42	87	56.211603078125		Position_1	Position_1_87	10.5
Position_1	42	89	47.97755875		Position_1	Position_1_89	10.5
Position_1	42	92	46.24192955078125		Position_1	Position_1_92	10.5
Position_1	42	94	43.82485434765625		Position_1	Position_1_94	10.5
Position_1	42	96	46.584064140625		Position_1	Position_1_96	10.5
Position_1	42	97	41.197647519531245		Position_1	Position_1_97	10.5
Position_1	42	98	43.18150821875		Position_1	Position_1_98	10.5
Position_1	42	101	38.7649694609375		Position_1	Position_1_101	10.5
Position_1	42	102	28.59524039453125		Position_1	Position_1_102	10.5
Position_1	42	103	35.219970542968746		Position_1	Position_1_103	10.5
Position_1	42	104	35.07232572851562		Position_1	Position_1_104	10.5
Position_1	42	105	29.64330930859375		Position_1	Position_1_105	10.5
Position_1	42	106	40.47635990234375		Position_1	Position_1_106	10.5
Position_1	42	112	39.476984271484376		Position_1	Position_1_112	10.5
Position_1	42	113	32.93276922460937		Position_1	Position_1_113	10.5
Position_1	42	114	38.735736853515625		Position_1	Position_1_114	10.5
Position_1	42	115	40.5369463984375		Position_1	Position_1_115	10.5
Position_1	42	116	24.152502773437497		Position_1	Position_1_116	10.5
Position_1	42	119	30.974278113281247		Position_1	Position_1_119	10.5
Position_1	42	120	23.006701544921874		Position_1	Position_1_120	10.5
Position_1	42	121	25.288818027343748		Position_1	Position_1_121	10.5
Position_1	42	122	24.2892630234375		Position_1	Position_1_122	10.5
Position_1	42	123	25.132591902343748		Position_1	Position_1_123	10.5
Position_1	42	129	22.1863662109375		Position_1	Position_1_129	10.5
Position_1	42	130	29.31086086328125		Position_1	Position_1_130	10.5
Position_1	42	131	26.23221626953125		Position_1	Position_1_131	10.5
Position_1	42	132	32.8652703671875		Position_1	Position_1_132	10.5
Position_1	42	133	21.727193307617185		Position_1	Position_1_133	10.5
Position_1	42	134	19.239055182617182		Position_1	Position_1_134	10.5
Position_1	42	135	19.08116660742188		Position_1	Position_1_135	10.5
Position_1	42	138	24.949740578125		Position_1	Position_1_138	10.5
Position_1	42	139	14.876501212890624		Position_1	Position_1_139	10.5
Position_1	42	140	29.383902087890625		Position_1	Position_1_140	10.5
Position_1	42	141	13.975623481445313		Position_1	Position_1_141	10.5
Position_1	42	142	19.63337953027344		Position_1	Position_1_142	10.5
Position_1	42	143	15.540540232421874		Position_1	Position_1_143	10.5
Position_1	42	144	21.561407119140625		Position_1	Position_1_144	10.5
Position_1	42	145	29.371254988281247		Position_1	Position_1_145	10.5
Position_1	42	150	20.50846653710937		Position_1	Position_1_150	10.5
Position_1	42	152	16.43485525		Position_1	Position_1_152	10.5
Position_1	42	153	13.94629598828125		Position_1	Position_1_153	10.5
Position_1	42	154	15.553405699218748		Position_1	Position_1_154	10.5
Position_1	42	159	12.519765542968749		Position_1	Position_1_159	10.5
Position_1	42	160	3.6786844799804688		Position_1	Position_1_160	10.5
Position_1	42	161	12.328226324218749		Position_1	Position_1_161	10.5
Position_1	42	162	6.655870219238281		Position_1	Position_1_162	10.5
Position_1	42	163	3.989338125244141		Position_1	Position_1_163	10.5
Position_1	42	164	18.400001361328123		Position_1	Position_1_164	10.5
Position_1	42	165	3.8980973603515614		Position_1	Position_1_165	10.5
Position_1	43	1	84.70412770703125		Position_1	Position_1_1	10.75
Position_1	43	2	106.894460921875		Position_1	Position_1_2	10.75
Position_1	43	6	87.397889734375		Position_1	Position_1_6	10.75
Position_1	43	8	87.657476328125		Position_1	Position_1_8	10.75
Position_1	43	13	64.41464446484375		Position_1	Position_1_13	10.75
Position_1	43	15	75.09135455078125		Position_1	Position_1_15	10.75
Position_1	43	19	74.33518017578125		Position_1	Position_1_19	10.75
Position_1	43	20	69.50840746093749		Position_1	Position_1_20	10.75
Position_1	43	21	79.53216326171875		Position_1	Position_1_21	10.75
Position_1	43	24	67.0792908671875		Position_1	Position_1_24	10.75
Position_1	43	27	46.402247460937495		Position_1	Position_1_27	10.75
Position_1	43	30	50.1302016875		Position_1	Position_1_30	10.75
Position_1	43	32	55.369496015625		Position_1	Position_1_32	10.75
Position_1	43	35	69.3304278046875		Position_1	Position_1_35	10.75
Position_1	43	37	53.62052562109375		Position_1	Position_1_37	10.75
Position_1	43	38	55.79394463671875		Position_1	Position_1_38	10.75
Position_1	43	40	49.708129109375		Position_1	Position_1_40	10.75
Position_1	43	41	65.1786228671875		Position_1	Position_1_41	10.75
Position_1	43	43	49.143785109375		Position_1	Position_1_43	10.75
Position_1	43	45	52.304816523437495		Position_1	Position_1_45	10.75
Position_1	43	46	57.659757074218746		Position_1	Position_1_46	10.75
Position_1	43	48	51.328153679687496		Position_1	Position_1_48	10.75
Position_1	43	51	59.67999670703125		Position_1	Position_1_51	10.75
Position_1	43	52	46.48905881640625		Position_1	Position_1_52	10.75
Position_1	43	54	48.685817125		Position_1	Position_1_54	10.75
Position_1	43	55	52.1175198671875		Position_1	Position_1_55	10.75
Position_1	43	56	49.21443209375		Position_1	Position_1_56	10.75
Position_1	43	59	62.01956195703125		Position_1	Position_1_59	10.75
Position_1	43	60	63.4941591796875		Position_1	Position_1_60	10.75
Position_1	43	61	40.44056848046875		Position_1	Position_1_61	10.75
Position_1	43	63	52.28625011328125		Position_1	Position_1_63	10.75
Position_1	43	64	40.492909015625		Position_1	Position_1_64	10.75
Position_1	43	65	35.774682990234375		Position_1	Position_1_65	10.75
Position_1	43	67	36.34682581835937		Position_1	Position_1_67	10.75
Position_1	43	68	62.67570336328125		Position_1	Position_1_68	10.75
Position_1	43	69	57.25561140234375		Position_1	Position_1_69	10.75
Position_1	43	70	45.842998695312495		Position_1	Position_1_70	10.75
Position_1	43	75	44.14823015625		Position_1	Position_1_75	10.75
Position_1	43	79	42.88551409570312		Position_1	Position_1_79	10.75
Position_1	43	80	49.979777890625		Position_1	Position_1_80	10.75
Position_1	43	81	59.259759453125		Position_1	Position_1_81	10.75
Position_1	43	82	27.145141890625		Position_1	Position_1_82	10.75
Position_1	43	85	49.022206578125		Position_1	Position_1_85	10.75
Position_1	43	86	57.4552458046875		Position_1	Position_1_86	10.75
Position_1	43	87	51.85363871875		Position_1	Position_1_87	10.75
Position_1	43	89	46.60330644921875		Position_1	Position_1_89	10.75
Position_1	43	92	38.96409693945312		Position_1	Position_1_92	10.75
Position_1	43	94	40.76465398242188		Position_1	Position_1_94	10.75
Position_1	43	96	52.9703893125		Position_1	Position_1_96	10.75
Position_1	43	97	42.56506024804688		Position_1	Position_1_97	10.75
Position_1	43	98	48.029530140625		Position_1	Position_1_98	10.75
Position_1	43	101	47.3953398359375		Position_1	Position_1_101	10.75
Position_1	43	102	32.516925310546874		Position_1	Position_1_102	10.75
Position_1	43	103	38.56341134765625		Position_1	Position_1_103	10.75
Position_1	43	104	37.62007289648437		Position_1	Position_1_104	10.75
Position_1	43	105	27.444164558593748		Position_1	Position_1_105	10.75
Position_1	43	106	41.2610519921875		Position_1	Position_1_106	10.75
Position_1	43	112	40.508977201171874		Position_1	Position_1_112	10.75
Position_1	43	113	37.29514772070312		Position_1	Position_1_113	10.75
Position_1	43	114	37.72865078125		Position_1	Position_1_114	10.75
Position_1	43	115	42.17319253125		Position_1	Position_1_115	10.75
Position_1	43	116	29.955181845703123		Position_1	Position_1_116	10.75
Position_1	43	119	34.06402563867187		Position_1	Position_1_119	10.75
Position_1	43	120	27.95343843359375		Position_1	Position_1_120	10.75
Position_1	43	121	26.257523466796872		Position_1	Position_1_121	10.75
Position_1	43	122	28.59915540625		Position_1	Position_1_122	10.75
Position_1	43	123	22.316084119140623		Position_1	Position_1_123	10.75
Position_1	43	129	23.46914865625		Position_1	Position_1_129	10.75
Position_1	43	130	33.647479830078126		Position_1	Position_1_130	10.75
Position_1	43	131	28.910754984375		Position_1	Position_1_131	10.75
Position_1	43	132	34.22279418164062		Position_1	Position_1_132	10.75
Position_1	43	133	30.230126931640623		Position_1	Position_1_133	10.75
Position_1	43	134	20.429473506835937		Position_1	Position_1_134	10.75
Position_1	43	135	24.4690208125		Position_1	Position_1_135	10.75
Position_1	43	138	22.46774273046875		Position_1	Position_1_138	10.75
Position_1	43	139	24.778374328125		Position_1	Position_1_139	10.75
Position_1	43	140	29.346332533203125		Position_1	Position_1_140	10.75
Position_1	43	141	15.515353916992186		Position_1	Position_1_141	10.75
Position_1	43	142	28.52491316210937		Position_1	Position_1_142	10.75
Position_1	43	143	25.44678069140625		Position_1	Position_1_143	10.75
Position_1	43	144	31.41866573828125		Position_1	Position_1_144	10.75
Position_1	43	145	31.0623892734375		Position_1	Position_1_145	10.75
Position_1	43	150	31.07323744335937		Position_1	Position_1_150	10.75
Position_1	43	152	29.40954203515625		Position_1	Position_1_152	10.75
Position_1	43	153	20.94912112304688		Position_1	Position_1_153	10.75
Position_1	43	154	22.5940265546875		Position_1	Position_1_154	10.75
Position_1	43	159	19.08682725683593		Position_1	Position_1_159	10.75
Position_1	43	160	13.604231587890624		Position_1	Position_1_160	10.75
Position_1	43	161	22.92703131640625		Position_1	Position_1_161	10.75
Position_1	43	162	16.873283270507812		Position_1	Position_1_162	10.75
Position_1	43	163	12.173608057617187		Position_1	Position_1_163	10.75
Position_1	43	164	21.69596809960937		Position_1	Position_1_164	10.75
Position_1	43	165	11.067443073242186		Position_1	Position_1_165	10.75
Position_1	43	168	6.901742573730468		Position_1	Position_1_168	10.75
Position_1	43	169	5.155011092773437		Position_1	Position_1_169	10.75
Position_1	43	170	7.549135644531249		Position_1	Position_1_170	10.75
Position_1	43	171	11.17846979003906		Position_1	Position_1_171	10.75
Position_1	43	172	10.15036587597656		Position_1	Position_1_172	10.75
Position_1	43	173	3.7671290400390633		Position_1	Position_1_173	10.75
Position_1	43	174	5.428255059326172		Position_1	Position_1_174	10.75
Position_1	43	175	7.0736150976562495		Position_1	Position_1_175	10.75
Position_1	43	176	3.7218815390625		Position_1	Position_1_176	10.75
Position_1	43	177	5.131428086425781		Position_1	Position_1_177	10.75
Position_1	44	1	76.81604979296874		Position_1	Position_1_1	11.0
Position_1	44	2	110.198980375		Position_1	Position_1_2	11.0
Position_1	44	6	80.43839228906249		Position_1	Position_1_6	11.0
Position_1	44	8	85.37708338671875		Position_1	Position_1_8	11.0
Position_1	44	13	77.87651884374999		Position_1	Position_1_13	11.0
Position_1	44	15	67.976520046875		Position_1	Position_1_15	11.0
Position_1	44	19	79.366053421875		Position_1	Position_1_19	11.0
Position_1	44	20	74.70082043359375		Position_1	Position_1_20	11.0
Position_1	44	21	75.11480302734374		Position_1	Position_1_21	11.0
Position_1	44	24	74.44223208984374		Position_1	Position_1_24	11.0
Position_1	44	27	48.2810371484375		Position_1	Position_1_27	11.0
Position_1	44	30	49.983588917968746		Position_1	Position_1_30	11.0
Position_1	44	32	62.2196850859375		Position_1	Position_1_32	11.0
Position_1	44	35	64.13017441015624		Position_1	Position_1_35	11.0
Position_1	44	37	52.50791360546875		Position_1	Position_1_37	11.0
Position_1	44	38	63.34153611328125		Position_1	Position_1_38	11.0
Position_1	44	40	50.446802914062495		Position_1	Position_1_40	11.0
Position_1	44	41	64.727798609375		Position_1	Position_1_41	11.0
Position_1	44	43	52.774451554687495		Position_1	Position_1_43	11.0
Position_1	44	45	58.664344921875		Position_1	Position_1_45	11.0
Position_1	44	46	55.1667576796875		Position_1	Position_1_46	11.0
Position_1	44	48	52.777914234375		Position_1	Position_1_48	11.0
Position_1	44	51	55.13497485546875		Position_1	Position_1_51	11.0
Position_1	44	52	50.13642515234375		Position_1	Position_1_52	11.0
Position_1	44	54	49.79724371875		Position_1	Position_1_54	11.0
Position_1	44	55	57.772907671875		Position_1	Position_1_55	11.0
Position_1	44	56	45.181600878906245		Position_1	Position_1_56	11.0
Position_1	44	59	63.82194392578125		Position_1	Position_1_59	11.0
Position_1	44	60	64.9860022109375		Position_1	Position_1_60	11.0
Position_1	44	61	41.13086875390625		Position_1	Position_1_61	11.0
Position_1	44	63	56.24890227343749		Position_1	Position_1_63	11.0
Position_1	44	64	37.26554596875		Position_1	Position_1_64	11.0
Position_1	44	65	34.152864689453125		Position_1	Position_1_65	11.0
Position_1	44	67	37.7999736640625		Position_1	Position_1_67	11.0
Position_1	44	68	60.875447875		Position_1	Position_1_68	11.0
Position_1	44	69	49.8650311328125		Position_1	Position_1_69	11.0
Position_1	44	70	59.63533541796875		Position_1	Position_1_70	11.0
Position_1	44	75	47.477622671875		Position_1	Position_1_75	11.0
Position_1	44	79	47.271962375		Position_1	Position_1_79	11.0
Position_1	44	80	61.06049846875		Position_1	Position_1_80	11.0
Position_1	44	81	57.123374472656245		Position_1	Position_1_81	11.0
Position_1	44	82	31.78068993945312		Position_1	Position_1_82	11.0
Position_1	44	85	52.157304289062495		Position_1	Position_1_85	11.0
Position_1	44	86	56.425186984375		Position_1	Position_1_86	11.0
Position_1	44	87	58.38582797265624		Position_1	Position_1_87	11.0
Position_1	44	89	44.0196118828125		Position_1	Position_1_89	11.0
Position_1	44	92	41.032962265625		Position_1	Position_1_92	11.0
Position_1	44	94	42.500753710937495		Position_1	Position_1_94	11.0
Position_1	44	96	50.52338220703125		Position_1	Position_1_96	11.0
Position_1	44	97	45.51255714843749		Position_1	Position_1_97	11.0
Position_1	44	98	47.06811140625		Position_1	Position_1_98	11.0
Position_1	44	101	51.36158465625		Position_1	Position_1_101	11.0
Position_1	44	102	35.88378599609375		Position_1	Position_1_102	11.0
Position_1	44	103	41.820381345703126		Position_1	Position_1_103	11.0
Position_1	44	104	35.5926869375		Position_1	Position_1_104	11.0
Position_1	44	105	29.40744155078125		Position_1	Position_1_105	11.0
Position_1	44	106	41.02323452734375		Position_1	Position_1_106	11.0
Position_1	44	112	41.40865521289062		Position_1	Position_1_112	11.0
Position_1	44	113	37.27063340429687		Position_1	Position_1_113	11.0
Position_1	44	114	38.5853676484375		Position_1	Position_1_114	11.0
Position_1	44	115	43.46205286328125		Position_1	Position_1_115	11.0
Position_1	44	116	37.19608960546875		Position_1	Position_1_116	11.0
Position_1	44	119	37.279440880859376		Position_1	Position_1_119	11.0
Position_1	44	120	39.114949671875		Position_1	Position_1_120	11.0
Position_1	44	121	28.94499443945312		Position_1	Position_1_121	11.0
Position_1	44	122	29.30615037109375		Position_1	Position_1_122	11.0
Position_1	44	123	24.734706089843748		Position_1	Position_1_123	11.0
Position_1	44	129	23.62322750390625		Position_1	Position_1_129	11.0
Position_1	44	130	30.19636840429688		Position_1	Position_1_130	11.0
Position_1	44	131	36.2129225390625		Position_1	Position_1_131	11.0
Position_1	44	132	38.585003703125		Position_1	Position_1_132	11.0
Position_1	44	133	31.518618119140623		Position_1	Position_1_133	11.0
Position_1	44	134	20.55093765527344		Position_1	Position_1_134	11.0
Position_1	44	135	24.428401916015623		Position_1	Position_1_135	11.0
Position_1	44	138	22.86881826367188		Position_1	Position_1_138	11.0
Position_1	44	139	36.444256578125		Position_1	Position_1_139	11.0
Position_1	44	140	28.877778939453123		Position_1	Position_1_140	11.0
Position_1	44	141	16.695553176757812		Position_1	Position_1_141	11.0
Position_1	44	142	27.6366240390625		Position_1	Position_1_142	11.0
Position_1	44	143	36.56620425390625		Position_1	Position_1_143	11.0
Position_1	44	144	32.07318758789062		Position_1	Position_1_144	11.0
Position_1	44	145	31.684543386718747		Position_1	Position_1_145	11.0
Position_1	44	150	44.430698511718745		Position_1	Position_1_150	11.0
Position_1	44	152	35.6652160390625		Position_1	Position_1_152	11.0
Position_1	44	153	22.545827197265623		Position_1	Position_1_153	11.0
Position_1	44	154	21.900562556640622		Position_1	Position_1_154	11.0
Position_1	44	159	23.66632902734375		Position_1	Position_1_159	11.0
Position_1	44	160	22.480730378906248		Position_1	Position_1_160	11.0
Position_1	44	161	23.0347747265625		Position_1	Position_1_161	11.0
Position_1	44	162	18.20536990722656		Position_1	Position_1_162	11.0
Position_1	44	163	23.404472974609373		Position_1	Position_1_163	11.0
Position_1	44	164	25.161621740234374		Position_1	Position_1_164	11.0
Position_1	44	165	20.122402448242187		Position_1	Position_1_165	11.0
Position_1	44	168	26.07220511328125		Position_1	Position_1_168	11.0
Position_1	44	169	16.442993327148436		Position_1	Position_1_169	11.0
Position_1	44	170	14.046094992187498		Position_1	Position_1_170	11.0
Position_1	44	171	20.40690759765625		Position_1	Position_1_171	11.0
Position_1	44	172	14.950191040039062		Position_1	Position_1_172	11.0
Position_1	44	173	10.97044904785156		Position_1	Position_1_173	11.0
Position_1	44	174	14.691199756835935		Position_1	Position_1_174	11.0
Position_1	44	175	9.641468944335935		Position_1	Position_1_175	11.0
Position_1	44	176	10.414513484375		Position_1	Position_1_176	11.0
Position_1	44	177	13.12362360546875		Position_1	Position_1_177	11.0
Position_1	44	181	11.548685360351564		Position_1	Position_1_181	11.0
Position_1	44	185	2.454230770019531		Position_1	Position_1_185	11.0
Position_1	44	186	2.3165049276123044		Position_1	Position_1_186	11.0
Position_1	44	187	4.977176689697266		Position_1	Position_1_187	11.0
Position_1	44	191	4.136832162353516		Position_1	Position_1_191	11.0
Position_1	44	192	11.41382932421875		Position_1	Position_1_192	11.0
Position_1	45	1	74.8981047890625		Position_1	Position_1_1	11.25
Position_1	45	2	114.7667748046875		Position_1	Position_1_2	11.25
Position_1	45	6	88.01998665625		Position_1	Position_1_6	11.25
Position_1	45	8	75.7557887109375		Position_1	Position_1_8	11.25
Position_1	45	13	78.8701519375		Position_1	Position_1_13	11.25
Position_1	45	15	69.9269965625		Position_1	Position_1_15	11.25
Position_1	45	19	81.4180914765625		Position_1	Position_1_19	11.25
Position_1	45	20	74.01673842578124		Position_1	Position_1_20	11.25
Position_1	45	21	79.2229813203125		Position_1	Position_1_21	11.25
Position_1	45	24	72.11307567578125		Position_1	Position_1_24	11.25
Position_1	45	27	48.6354366953125		Position_1	Position_1_27	11.25
Position_1	45	30	48.506074933593744		Position_1	Position_1_30	11.25
Position_1	45	32	73.1991872734375		Position_1	Position_1_32	11.25
Position_1	45	35	71.6559343671875		Position_1	Position_1_35	11.25
Position_1	45	37	53.343828398437495		Position_1	Position_1_37	11.25
Position_1	45	38	61.731883984375		Position_1	Position_1_38	11.25
Position_1	45	40	50.741515429687496		Position_1	Position_1_40	11.25
Position_1	45	41	58.03270743359375		Position_1	Position_1_41	11.25
Position_1	45	43	53.277621546875		Position_1	Position_1_43	11.25
Position_1	45	45	56.910955191406245		Position_1	Position_1_45	11.25
Position_1	45	46	25.198393214843748		Position_1	Position_1_46	11.25
Position_1	45	48	60.655479328125		Position_1	Position_1_48	11.25
Position_1	45	51	62.62209421875		Position_1	Position_1_51	11.25
Position_1	45	52	57.485588445312494		Position_1	Position_1_52	11.25
Position_1	45	54	56.154032128906245		Position_1	Position_1_54	11.25
Position_1	45	55	54.98213862109375		Position_1	Position_1_55	11.25
Position_1	45	56	40.5308321171875		Position_1	Position_1_56	11.25
Position_1	45	59	61.692525898437495		Position_1	Position_1_59	11.25
Position_1	45	60	70.6353277265625		Position_1	Position_1_60	11.25
Position_1	45	61	52.27714108203125		Position_1	Position_1_61	11.25
Position_1	45	63	58.25063788671875		Position_1	Position_1_63	11.25
Position_1	45	64	39.238441515625		Position_1	Position_1_64	11.25
Position_1	45	65	39.61292304492187		Position_1	Position_1_65	11.25
Position_1	45	67	45.2756183515625		Position_1	Position_1_67	11.25
Position_1	45	68	51.890215222656245		Position_1	Position_1_68	11.25
Position_1	45	69	50.699432953125		Position_1	Position_1_69	11.25
Position_1	45	70	57.3796699609375		Position_1	Position_1_70	11.25
Position_1	45	75	46.40417637109375		Position_1	Position_1_75	11.25
Position_1	45	79	39.536486730468745		Position_1	Position_1_79	11.25
Position_1	45	80	68.65684301953125		Position_1	Position_1_80	11.25
Position_1	45	81	55.851432398437495		Position_1	Position_1_81	11.25
Position_1	45	82	29.94615860156249		Position_1	Position_1_82	11.25
Position_1	45	85	55.0388776953125		Position_1	Position_1_85	11.25
Position_1	45	86	64.28128450390625		Position_1	Position_1_86	11.25
Position_1	45	87	56.690555109375		Position_1	Position_1_87	11.25
Position_1	45	89	42.28835262695312		Position_1	Position_1_89	11.25
Position_1	45	92	37.2422950625		Position_1	Position_1_92	11.25
Position_1	45	94	53.306310835937495		Position_1	Position_1_94	11.25
Position_1	45	96	49.024229074218745		Position_1	Position_1_96	11.25
Position_1	45	97	42.574255066406245		Position_1	Position_1_97	11.25
Position_1	45	98	51.1583679921875		Position_1	Position_1_98	11.25
Position_1	45	101	49.80065440625		Position_1	Position_1_101	11.25
Position_1	45	102	38.53169611328125		Position_1	Position_1_102	11.25
Position_1	45	103	48.681065039062496		Position_1	Position_1_103	11.25
Position_1	45	104	38.942621566406245		Position_1	Position_1_104	11.25
Position_1	45	105	28.4398617421875		Position_1	Position_1_105	11.25
Position_1	45	106	39.68282654101562		Position_1	Position_1_106	11.25
Position_1	45	112	38.82600308984375		Position_1	Position_1_112	11.25
Position_1	45	113	36.0784915390625		Position_1	Position_1_113	11.25
Position_1	45	114	40.361088023437496		Position_1	Position_1_114	11.25
Position_1	45	115	47.225772515625		Position_1	Position_1_115	11.25
Position_1	45	116	37.91816750390625		Position_1	Position_1_116	11.25
Position_1	45	119	49.019430195312495		Position_1	Position_1_119	11.25
Position_1	45	120	35.95519986523437		Position_1	Position_1_120	11.25
Position_1	45	121	24.5144411875		Position_1	Position_1_121	11.25
Position_1	45	122	30.586684154296872		Position_1	Position_1_122	11.25
Position_1	45	123	30.54492662890625		Position_1	Position_1_123	11.25
Position_1	45	129	23.29562213085937		Position_1	Position_1_129	11.25
Position_1	45	130	31.51828016992188		Position_1	Position_1_130	11.25
Position_1	45	131	43.18043198046875		Position_1	Position_1_131	11.25
Position_1	45	133	33.75464092773437		Position_1	Position_1_133	11.25
Position_1	45	134	19.875524044921875		Position_1	Position_1_134	11.25
Position_1	45	135	27.31979664648437		Position_1	Position_1_135	11.25
Position_1	45	138	27.874548087890624		Position_1	Position_1_138	11.25
Position_1	45	139	44.16362504296875		Position_1	Position_1_139	11.25
Position_1	45	140	39.60550116015625		Position_1	Position_1_140	11.25
Position_1	45	141	18.55049534765625		Position_1	Position_1_141	11.25
Position_1	45	142	31.71130896484375		Position_1	Position_1_142	11.25
Position_1	45	143	28.897036845703123		Position_1	Position_1_143	11.25
Position_1	45	144	40.98157058789062		Position_1	Position_1_144	11.25
Position_1	45	145	39.56369944140625		Position_1	Position_1_145	11.25
Position_1	45	150	43.673151542968746		Position_1	Position_1_150	11.25
Position_1	45	152	34.8325195625		Position_1	Position_1_152	11.25
Position_1	45	153	33.43830486132812		Position_1	Position_1_153	11.25
Position_1	45	154	22.815700445312498		Position_1	Position_1_154	11.25
Position_1	45	159	29.319980292968747		Position_1	Position_1_159	11.25
Position_1	45	160	24.336412138671875		Position_1	Position_1_160	11.25
Position_1	45	161	28.47710894531249		Position_1	Position_1_161	11.25
Position_1	45	162	20.061151751953123		Position_1	Position_1_162	11.25
Position_1	45	163	28.044892691406247		Position_1	Position_1_163	11.25
Position_1	45	164	28.54452721484375		Position_1	Position_1_164	11.25
Position_1	45	165	19.392744088867182		Position_1	Position_1_165	11.25
Position_1	45	168	44.67014853125		Position_1	Position_1_168	11.25
Position_1	45	169	66.04998593359375		Position_1	Position_1_169	11.25
Position_1	45	170	19.72920763085937		Position_1	Position_1_170	11.25
Position_1	45	171	21.24504635644531		Position_1	Position_1_171	11.25
Position_1	45	172	19.33432046777344		Position_1	Position_1_172	11.25
Position_1	45	173	20.20758774804688		Position_1	Position_1_173	11.25
Position_1	45	174	19.77428225781249		Position_1	Position_1_174	11.25
Position_1	45	175	14.626075642578124		Position_1	Position_1_175	11.25
Position_1	45	176	19.202291506835937		Position_1	Position_1_176	11.25
Position_1	45	177	18.76646179589844		Position_1	Position_1_177	11.25
Position_1	45	181	13.951330131835936		Position_1	Position_1_181	11.25
Position_1	45	185	6.321880205566406		Position_1	Position_1_185	11.25
Position_1	45	186	8.46254154345703		Position_1	Position_1_186	11.25
Position_1	45	187	9.743844161132811		Position_1	Position_1_187	11.25
Position_1	45	189	4.847029196044922		Position_1	Position_1_189	11.25
Position_1	45	191	10.539524799804688		Position_1	Position_1_191	11.25
Position_1	45	192	17.59767612109375		Position_1	Position_1_192	11.25
Position_1	45	198	9.417300728515624		Position_1	Position_1_198	11.25
Position_1	45	199	21.54839997363281		Position_1	Position_1_199	11.25
Position_1	45	200	12.488354462890625		Position_1	Position_1_200	11.25
Position_1	45	201	5.995259434570312		Position_1	Position_1_201	11.25
Position_1	45	202	5.321195671386718		Position_1	Position_1_202	11.25
Position_1	45	203	23.54101745703125		Position_1	Position_1_203	11.25
Position_1	45	204	5.605175049804688		Position_1	Position_1_204	11.25
Position_1	45	205	2.5981472572021485		Position_1	Position_1_205	11.25
Position_1	45	206	14.865692037109374		Position_1	Position_1_206	11.25
Position_1	45	207	2.903266171630859		Position_1	Position_1_207	11.25
Position_1	45	208	3.488384300048828		Position_1	Position_1_208	11.25
Position_1	45	209	11.720241381835937		Position_1	Position_1_209	11.25
Position_1	45	210	2.1028378338623046		Position_1	Position_1_210	11.25
Position_1	46	1	85.9832655		Position_1	Position_1_1	11.5
Position_1	46	2	115.44269403906247		Position_1	Position_1_2	11.5
Position_1	46	6	91.78518808593748		Position_1	Position_1_6	11.5
Position_1	46	8	77.1038421484375		Position_1	Position_1_8	11.5
Position_1	46	13	69.694591484375		Position_1	Position_1_13	11.5
Position_1	46	15	70.38989860546874		Position_1	Position_1_15	11.5
Position_1	46	19	83.606827390625		Position_1	Position_1_19	11.5
Position_1	46	20	79.132171765625		Position_1	Position_1_20	11.5
Position_1	46	21	80.73982739453125		Position_1	Position_1_21	11.5
Position_1	46	24	60.39542480468749		Position_1	Position_1_24	11.5
Position_1	46	27	54.733236421875		Position_1	Position_1_27	11.5
Position_1	46	30	48.0658206875		Position_1	Position_1_30	11.5
Position_1	46	32	53.016371203125		Position_1	Position_1_32	11.5
Position_1	46	35	67.9055923046875		Position_1	Position_1_35	11.5
Position_1	46	37	54.758109484375		Position_1	Position_1_37	11.5
Position_1	46	38	61.41238159375		Position_1	Position_1_38	11.5
Position_1	46	40	50.935935015625		Position_1	Position_1_40	11.5
Position_1	46	41	58.15467070703125		Position_1	Position_1_41	11.5
Position_1	46	43	51.3020328046875		Position_1	Position_1_43	11.5
Position_1	46	45	57.1513618671875		Position_1	Position_1_45	11.5
Position_1	46	46	24.3132210234375		Position_1	Position_1_46	11.5
Position_1	46	48	55.6258486953125		Position_1	Position_1_48	11.5
Position_1	46	51	70.4243018359375		Position_1	Position_1_51	11.5
Position_1	46	52	56.33938427734375		Position_1	Position_1_52	11.5
Position_1	46	54	55.5382938515625		Position_1	Position_1_54	11.5
Position_1	46	55	56.75878965625		Position_1	Position_1_55	11.5
Position_1	46	56	46.23316886718749		Position_1	Position_1_56	11.5
Position_1	46	59	53.0741345234375		Position_1	Position_1_59	11.5
Position_1	46	60	75.35080596484374		Position_1	Position_1_60	11.5
Position_1	46	61	51.521658203125		Position_1	Position_1_61	11.5
Position_1	46	63	64.15945121093749		Position_1	Position_1_63	11.5
Position_1	46	64	38.44000009179688		Position_1	Position_1_64	11.5
Position_1	46	65	41.139608640625		Position_1	Position_1_65	11.5
Position_1	46	67	51.1884402734375		Position_1	Position_1_67	11.5
Position_1	46	68	54.666520046875		Position_1	Position_1_68	11.5
Position_1	46	69	42.88710505664062		Position_1	Position_1_69	11.5
Position_1	46	70	51.949491515625		Position_1	Position_1_70	11.5
Position_1	46	75	49.182124148437495		Position_1	Position_1_75	11.5
Position_1	46	79	39.22073817578125		Position_1	Position_1_79	11.5
Position_1	46	80	63.5893464765625		Position_1	Position_1_80	11.5
Position_1	46	81	54.92733365625		Position_1	Position_1_81	11.5
Position_1	46	82	27.67003941796875		Position_1	Position_1_82	11.5
Position_1	46	85	54.43669378125		Position_1	Position_1_85	11.5
Position_1	46	86	63.4049301875		Position_1	Position_1_86	11.5
Position_1	46	87	55.685483734375		Position_1	Position_1_87	11.5
Position_1	46	89	44.43876769921875		Position_1	Position_1_89	11.5
Position_1	46	92	42.71122328515625		Position_1	Position_1_92	11.5
Position_1	46	94	60.088317351562495		Position_1	Position_1_94	11.5
Position_1	46	96	52.78117934375		Position_1	Position_1_96	11.5
Position_1	46	97	44.66923346875		Position_1	Position_1_97	11.5
Position_1	46	98	47.1791979140625		Position_1	Position_1_98	11.5
Position_1	46	101	50.043249953125		Position_1	Position_1_101	11.5
Position_1	46	102	42.83289540234375		Position_1	Position_1_102	11.5
Position_1	46	103	53.8142745078125		Position_1	Position_1_103	11.5
Position_1	46	104	40.3904948046875		Position_1	Position_1_104	11.5
Position_1	46	105	29.955415810546874		Position_1	Position_1_105	11.5
Position_1	46	106	37.45619612109375		Position_1	Position_1_106	11.5
Position_1	46	112	39.17971633984375		Position_1	Position_1_112	11.5
Position_1	46	113	37.11264214453125		Position_1	Position_1_113	11.5
Position_1	46	114	48.29384282421875		Position_1	Position_1_114	11.5
Position_1	46	115	46.717621671875		Position_1	Position_1_115	11.5
Position_1	46	116	42.752349105468745		Position_1	Position_1_116	11.5
Position_1	46	119	41.19730437109375		Position_1	Position_1_119	11.5
Position_1	46	120	35.53465065820313		Position_1	Position_1_120	11.5
Position_1	46	121	28.70347253125		Position_1	Position_1_121	11.5
Position_1	46	122	43.796159859375		Position_1	Position_1_122	11.5
Position_1	46	123	26.256746183593748		Position_1	Position_1_123	11.5
Position_1	46	129	28.485451091796875		Position_1	Position_1_129	11.5
Position_1	46	130	32.706470628906246		Position_1	Position_1_130	11.5
Position_1	46	131	45.695486460937495		Position_1	Position_1_131	11.5
Position_1	46	133	39.80506537304687		Position_1	Position_1_133	11.5
Position_1	46	134	21.457338256835936		Position_1	Position_1_134	11.5
Position_1	46	135	34.449277349609375		Position_1	Position_1_135	11.5
Position_1	46	138	28.18749686328125		Position_1	Position_1_138	11.5
Position_1	46	139	41.10659880078125		Position_1	Position_1_139	11.5
Position_1	46	140	44.91815646484375		Position_1	Position_1_140	11.5
Position_1	46	141	21.22045795117188		Position_1	Position_1_141	11.5
Position_1	46	142	31.901727751953125		Position_1	Position_1_142	11.5
Position_1	46	143	27.30026838085937		Position_1	Position_1_143	11.5
Position_1	46	144	35.44173541992188		Position_1	Position_1_144	11.5
Position_1	46	145	41.90292934179687		Position_1	Position_1_145	11.5
Position_1	46	150	47.949415378906245		Position_1	Position_1_150	11.5
Position_1	46	152	38.49462308398437		Position_1	Position_1_152	11.5
Position_1	46	153	28.255708013671875		Position_1	Position_1_153	11.5
Position_1	46	154	28.120562121093748		Position_1	Position_1_154	11.5
Position_1	46	159	25.913842109375		Position_1	Position_1_159	11.5
Position_1	46	160	20.90738959375		Position_1	Position_1_160	11.5
Position_1	46	161	32.19516125976563		Position_1	Position_1_161	11.5
Position_1	46	162	24.887113388671875		Position_1	Position_1_162	11.5
Position_1	46	163	29.376695970703125		Position_1	Position_1_163	11.5
Position_1	46	164	28.31947903125		Position_1	Position_1_164	11.5
Position_1	46	165	34.32884524609375		Position_1	Position_1_165	11.5
Position_1	46	168	52.658909316406245		Position_1	Position_1_168	11.5
Position_1	46	169	65.27269753125		Position_1	Position_1_169	11.5
Position_1	46	170	25.827301113281248		Position_1	Position_1_170	11.5
Position_1	46	171	26.5544794453125		Position_1	Position_1_171	11.5
Position_1	46	172	20.807081066406248		Position_1	Position_1_172	11.5
Position_1	46	173	22.075225111328123		Position_1	Position_1_173	11.5
Position_1	46	174	36.16389390625		Position_1	Position_1_174	11.5
Position_1	46	175	19.414175268554686		Position_1	Position_1_175	11.5
Position_1	46	176	23.939841728515624		Position_1	Position_1_176	11.5
Position_1	46	177	22.8383794375		Position_1	Position_1_177	11.5
Position_1	46	181	19.234850314453123		Position_1	Position_1_181	11.5
Position_1	46	185	13.195567794921876		Position_1	Position_1_185	11.5
Position_1	46	186	16.756044787109374		Position_1	Position_1_186	11.5
Position_1	46	187	18.203465693359373		Position_1	Position_1_187	11.5
Position_1	46	189	10.949692466796874		Position_1	Position_1_189	11.5
Position_1	46	191	21.372342728515623		Position_1	Position_1_191	11.5
Position_1	46	192	22.419566769531247		Position_1	Position_1_192	11.5
Position_1	46	198	17.273465837890623		Position_1	Position_1_198	11.5
Position_1	46	199	21.99962587109375		Position_1	Position_1_199	11.5
Position_1	46	200	18.806554271484373		Position_1	Position_1_200	11.5
Position_1	46	201	13.871597512695311		Position_1	Position_1_201	11.5
Position_1	46	202	8.880150592285156		Position_1	Position_1_202	11.5
Position_1	46	203	31.701672212890625		Position_1	Position_1_203	11.5
Position_1	46	204	14.7800791015625		Position_1	Position_1_204	11.5
Position_1	46	205	10.32841962109375		Position_1	Position_1_205	11.5
Position_1	46	206	22.640606355468748		Position_1	Position_1_206	11.5
Position_1	46	207	3.433012620361328		Position_1	Position_1_207	11.5
Position_1	46	208	8.925886169921874		Position_1	Position_1_208	11.5
Position_1	46	209	21.00325148925781		Position_1	Position_1_209	11.5
Position_1	46	210	4.76427810546875		Position_1	Position_1_210	11.5
Position_1	46	217	3.1101804550781247		Position_1	Position_1_217	11.5
Position_1	46	218	2.7691747456054685		Position_1	Position_1_218	11.5
Position_1	46	220	1.9281492830810545		Position_1	Position_1_220	11.5
Position_1	46	221	10.965806145507813		Position_1	Position_1_221	11.5
Position_1	46	222	3.195524980957031		Position_1	Position_1_222	11.5
Position_1	46	223	14.607936868164062		Position_1	Position_1_223	11.5
Position_1	46	224	2.5551495556640624		Position_1	Position_1_224	11.5
Position_1	46	225	12.4912998203125		Position_1	Position_1_225	11.5
Position_1	46	226	5.823956225097656		Position_1	Position_1_226	11.5
Position_1	46	227	2.850000825439453		Position_1	Position_1_227	11.5
Position_1	46	228	5.760279443359375		Position_1	Position_1_228	11.5
Position_1	46	229	2.1942667454833984		Position_1	Position_1_229	11.5
Position_1	46	230	5.181982364990234		Position_1	Position_1_230	11.5
Position_1	46	231	3.0808432133789063		Position_1	Position_1_231	11.5
Position_1	46	232	6.8462851069335935		Position_1	Position_1_232	11.5
Position_1	46	233	16.299984916015624		Position_1	Position_1_233	11.5
Position_1	46	234	4.376838173339843		Position_1	Position_1_234	11.5
Position_1	47	1	89.87602456249999		Position_1	Position_1_1	11.75
Position_1	47	2	117.50604559375		Position_1	Position_1_2	11.75
Position_1	47	6	89.76076828125		Position_1	Position_1_6	11.75
Position_1	47	8	79.6562634140625		Position_1	Position_1_8	11.75
Position_1	47	13	72.1823656640625		Position_1	Position_1_13	11.75
Position_1	47	15	71.66386837499999		Position_1	Position_1_15	11.75
Position_1	47	19	92.620816921875		Position_1	Position_1_19	11.75
Position_1	47	20	76.25342153515625		Position_1	Position_1_20	11.75
Position_1	47	21	80.38639490234375		Position_1	Position_1_21	11.75
Position_1	47	24	64.42601515625		Position_1	Position_1_24	11.75
Position_1	47	27	53.530480351562495		Position_1	Position_1_27	11.75
Position_1	47	30	54.68053194140624		Position_1	Position_1_30	11.75
Position_1	47	32	54.42822425390625		Position_1	Position_1_32	11.75
Position_1	47	35	64.5885323359375		Position_1	Position_1_35	11.75
Position_1	47	37	52.0650493515625		Position_1	Position_1_37	11.75
Position_1	47	38	70.71945628515624		Position_1	Position_1_38	11.75
Position_1	47	40	59.005580046875		Position_1	Position_1_40	11.75
Position_1	47	41	61.17589512890625		Position_1	Position_1_41	11.75
Position_1	47	43	56.54100478125		Position_1	Position_1_43	11.75
Position_1	47	45	58.5445653203125		Position_1	Position_1_45	11.75
Position_1	47	46	31.24701353125		Position_1	Position_1_46	11.75
Position_1	47	48	69.40869164453125		Position_1	Position_1_48	11.75
Position_1	47	51	64.50958219921874		Position_1	Position_1_51	11.75
Position_1	47	52	52.809400703125		Position_1	Position_1_52	11.75
Position_1	47	54	66.83154289453125		Position_1	Position_1_54	11.75
Position_1	47	55	54.233092375		Position_1	Position_1_55	11.75
Position_1	47	56	52.31593765234375		Position_1	Position_1_56	11.75
Position_1	47	59	54.50542225390625		Position_1	Position_1_59	11.75
Position_1	47	60	70.96478662109375		Position_1	Position_1_60	11.75
Position_1	47	61	48.819769796875		Position_1	Position_1_61	11.75
Position_1	47	63	61.24342778125		Position_1	Position_1_63	11.75
Position_1	47	64	41.304946396484375		Position_1	Position_1_64	11.75
Position_1	47	65	37.82136584960937		Position_1	Position_1_65	11.75
Position_1	47	67	58.31822773046875		Position_1	Position_1_67	11.75
Position_1	47	68	58.74490161718749		Position_1	Position_1_68	11.75
Position_1	47	69	47.876641914062496		Position_1	Position_1_69	11.75
Position_1	47	70	47.973004234375		Position_1	Position_1_70	11.75
Position_1	47	75	52.20227233203125		Position_1	Position_1_75	11.75
Position_1	47	79	38.34622958203125		Position_1	Position_1_79	11.75
Position_1	47	80	57.63395855078125		Position_1	Position_1_80	11.75
Position_1	47	81	59.27440565234375		Position_1	Position_1_81	11.75
Position_1	47	82	29.96852044140625		Position_1	Position_1_82	11.75
Position_1	47	85	48.428435		Position_1	Position_1_85	11.75
Position_1	47	86	60.1561151640625		Position_1	Position_1_86	11.75
Position_1	47	87	65.78781532812499		Position_1	Position_1_87	11.75
Position_1	47	89	44.046429453125		Position_1	Position_1_89	11.75
Position_1	47	92	42.9268192890625		Position_1	Position_1_92	11.75
Position_1	47	94	57.082607398437496		Position_1	Position_1_94	11.75
Position_1	47	96	49.119723125		Position_1	Position_1_96	11.75
Position_1	47	97	46.83919500390625		Position_1	Position_1_97	11.75
Position_1	47	98	49.11851690625		Position_1	Position_1_98	11.75
Position_1	47	101	46.07293934375		Position_1	Position_1_101	11.75
Position_1	47	102	48.367157007812494		Position_1	Position_1_102	11.75
Position_1	47	103	44.901285		Position_1	Position_1_103	11.75
Position_1	47	104	42.38763690820312		Position_1	Position_1_104	11.75
Position_1	47	105	29.326788669921875		Position_1	Position_1_105	11.75
Position_1	47	106	37.99892696875		Position_1	Position_1_106	11.75
Position_1	47	112	40.03434052148437		Position_1	Position_1_112	11.75
Position_1	47	113	43.6285994375		Position_1	Position_1_113	11.75
Position_1	47	114	52.44703075390625		Position_1	Position_1_114	11.75
Position_1	47	115	54.24002293359375		Position_1	Position_1_115	11.75
Position_1	47	116	38.66638707421875		Position_1	Position_1_116	11.75
Position_1	47	119	39.90824386914062		Position_1	Position_1_119	11.75
Position_1	47	120	37.34425694140625		Position_1	Position_1_120	11.75
Position_1	47	121	32.650056505859375		Position_1	Position_1_121	11.75
Position_1	47	122	35.63338382226562		Position_1	Position_1_122	11.75
Position_1	47	123	35.3914459765625		Position_1	Position_1_123	11.75
Position_1	47	129	26.66278437109375		Position_1	Position_1_129	11.75
Position_1	47	130	35.536974708984374		Position_1	Position_1_130	11.75
Position_1	47	131	51.7876190390625		Position_1	Position_1_131	11.75
Position_1	47	133	38.173615519531246		Position_1	Position_1_133	11.75
Position_1	47	134	22.71613800585937		Position_1	Position_1_134	11.75
Position_1	47	135	34.4993640234375		Position_1	Position_1_135	11.75
Position_1	47	138	29.022964523437498		Position_1	Position_1_138	11.75
Position_1	47	139	44.078727		Position_1	Position_1_139	11.75
Position_1	47	140	43.856969921875		Position_1	Position_1_140	11.75
Position_1	47	141	22.034343654296872		Position_1	Position_1_141	11.75
Position_1	47	142	30.467658439453125		Position_1	Position_1_142	11.75
Position_1	47	144	37.982513035156245		Position_1	Position_1_144	11.75
Position_1	47	145	39.98710821875		Position_1	Position_1_145	11.75
Position_1	47	150	52.9184907109375		Position_1	Position_1_150	11.75
Position_1	47	153	32.63009410546875		Position_1	Position_1_153	11.75
Position_1	47	154	27.632833808593748		Position_1	Position_1_154	11.75
Position_1	47	159	25.6617735859375		Position_1	Position_1_159	11.75
Position_1	47	160	24.464037361328124		Position_1	Position_1_160	11.75
Position_1	47	161	32.13405744140625		Position_1	Position_1_161	11.75
Position_1	47	162	26.35493602929688		Position_1	Position_1_162	11.75
Position_1	47	163	34.72597197265625		Position_1	Position_1_163	11.75
Position_1	47	164	31.3162775234375		Position_1	Position_1_164	11.75
Position_1	47	165	35.049090419921875		Position_1	Position_1_165	11.75
Position_1	47	168	40.1691536640625		Position_1	Position_1_168	11.75
Position_1	47	169	62.580427679687496		Position_1	Position_1_169	11.75
Position_1	47	170	25.921895699218748		Position_1	Position_1_170	11.75
Position_1	47	171	25.07516133203125		Position_1	Position_1_171	11.75
Position_1	47	172	24.72187181835937		Position_1	Position_1_172	11.75
Position_1	47	173	23.83780966015625		Position_1	Position_1_173	11.75
Position_1	47	174	34.19652252929687		Position_1	Position_1_174	11.75
Position_1	47	175	19.382330053710938		Position_1	Position_1_175	11.75
Position_1	47	176	21.638910573242185		Position_1	Position_1_176	11.75
Position_1	47	177	22.68729533984375		Position_1	Position_1_177	11.75
Position_1	47	181	24.55968478906249		Position_1	Position_1_181	11.75
Position_1	47	185	19.69385554296875		Position_1	Position_1_185	11.75
Position_1	47	186	23.1825365234375		Position_1	Position_1_186	11.75
Position_1	47	187	22.52370712109375		Position_1	Position_1_187	11.75
Position_1	47	189	16.125551126953123		Position_1	Position_1_189	11.75
Position_1	47	191	27.351961613281247		Position_1	Position_1_191	11.75
Position_1	47	192	26.579461691406248		Position_1	Position_1_192	11.75
Position_1	47	198	19.2953718203125		Position_1	Position_1_198	11.75
Position_1	47	199	21.326779375		Position_1	Position_1_199	11.75
Position_1	47	200	22.1117470234375		Position_1	Position_1_200	11.75
Position_1	47	201	23.3875729140625		Position_1	Position_1_201	11.75
Position_1	47	202	16.962091125976563		Position_1	Position_1_202	11.75
Position_1	47	203	34.84711636914062		Position_1	Position_1_203	11.75
Position_1	47	204	21.575823252929688		Position_1	Position_1_204	11.75
Position_1	47	205	12.72288862109375		Position_1	Position_1_205	11.75
Position_1	47	206	22.912275933593747		Position_1	Position_1_206	11.75
Position_1	47	207	14.848149873046877		Position_1	Position_1_207	11.75
Position_1	47	208	13.838735850585936		Position_1	Position_1_208	11.75
Position_1	47	209	20.012762623046875		Position_1	Position_1_209	11.75
Position_1	47	210	10.809666457519532		Position_1	Position_1_210	11.75
Position_1	47	217	12.529349002929688		Position_1	Position_1_217	11.75
Position_1	47	218	5.612093260253906		Position_1	Position_1_218	11.75
Position_1	47	220	9.365187659179687		Position_1	Position_1_220	11.75
Position_1	47	221	15.468585644531249		Position_1	Position_1_221	11.75
Position_1	47	222	5.174440898193359		Position_1	Position_1_222	11.75
Position_1	47	223	22.823847621093748		Position_1	Position_1_223	11.75
Position_1	47	224	7.012933065917968		Position_1	Position_1_224	11.75
Position_1	47	225	14.65607253515625		Position_1	Position_1_225	11.75
Position_1	47	226	11.772493530273437		Position_1	Position_1_226	11.75
Position_1	47	227	8.601653140136719		Position_1	Position_1_227	11.75
Position_1	47	228	12.885576075195312		Position_1	Position_1_228	11.75
Position_1	47	229	8.699731202636718		Position_1	Position_1_229	11.75
Position_1	47	230	13.146873211914064		Position_1	Position_1_230	11.75
Position_1	47	231	6.301318595214844		Position_1	Position_1_231	11.75
Position_1	47	232	14.313148963867189		Position_1	Position_1_232	11.75
Position_1	47	233	12.468123002929689		Position_1	Position_1_233	11.75
Position_1	47	234	10.977243126953123		Position_1	Position_1_234	11.75
Position_1	47	237	14.75458733203125		Position_1	Position_1_237	11.75
Position_1	47	247	7.921059158203125		Position_1	Position_1_247	11.75
Position_1	47	248	8.79505237939453		Position_1	Position_1_248	11.75
Position_1	47	249	4.20460982788086		Position_1	Position_1_249	11.75
Position_1	47	250	17.899959999023437		Position_1	Position_1_250	11.75
Position_1	47	251	9.812781252441406		Position_1	Position_1_251	11.75
Position_1	48	1	81.30144700390625		Position_1	Position_1_1	12.0
Position_1	48	2	121.93802603125		Position_1	Position_1_2	12.0
Position_1	48	6	90.947458765625		Position_1	Position_1_6	12.0
Position_1	48	8	77.518625421875		Position_1	Position_1_8	12.0
Position_1	48	13	78.02885075390624		Position_1	Position_1_13	12.0
Position_1	48	15	65.940963515625		Position_1	Position_1_15	12.0
Position_1	48	19	82.99166102734375		Position_1	Position_1_19	12.0
Position_1	48	20	67.56118565625		Position_1	Position_1_20	12.0
Position_1	48	21	78.074900234375		Position_1	Position_1_21	12.0
Position_1	48	24	67.85635570312499		Position_1	Position_1_24	12.0
Position_1	48	27	48.61175425390625		Position_1	Position_1_27	12.0
Position_1	48	30	61.78858146484375		Position_1	Position_1_30	12.0
Position_1	48	32	54.56205734375		Position_1	Position_1_32	12.0
Position_1	48	35	70.7548785625		Position_1	Position_1_35	12.0
Position_1	48	37	52.89057090625		Position_1	Position_1_37	12.0
Position_1	48	38	69.4906261328125		Position_1	Position_1_38	12.0
Position_1	48	40	60.433467488281245		Position_1	Position_1_40	12.0
Position_1	48	41	64.3332091015625		Position_1	Position_1_41	12.0
Position_1	48	43	53.067963050781245		Position_1	Position_1_43	12.0
Position_1	48	45	55.49749558203125		Position_1	Position_1_45	12.0
Position_1	48	48	74.135181828125		Position_1	Position_1_48	12.0
Position_1	48	51	60.26423291796875		Position_1	Position_1_51	12.0
Position_1	48	52	64.704797265625		Position_1	Position_1_52	12.0
Position_1	48	54	64.1719709296875		Position_1	Position_1_54	12.0
Position_1	48	55	80.84038548437499		Position_1	Position_1_55	12.0
Position_1	48	56	54.29128203125		Position_1	Position_1_56	12.0
Position_1	48	59	57.18009275		Position_1	Position_1_59	12.0
Position_1	48	60	65.64788875390624		Position_1	Position_1_60	12.0
Position_1	48	61	46.002552320312496		Position_1	Position_1_61	12.0
Position_1	48	63	59.64436126171875		Position_1	Position_1_63	12.0
Position_1	48	64	46.500949429687495		Position_1	Position_1_64	12.0
Position_1	48	65	35.22459784765625		Position_1	Position_1_65	12.0
Position_1	48	67	59.73583111718749		Position_1	Position_1_67	12.0
Position_1	48	68	62.93184807421875		Position_1	Position_1_68	12.0
Position_1	48	69	52.824249671875		Position_1	Position_1_69	12.0
Position_1	48	70	63.1420264921875		Position_1	Position_1_70	12.0
Position_1	48	75	50.77265355078125		Position_1	Position_1_75	12.0
Position_1	48	79	37.91024909375		Position_1	Position_1_79	12.0
Position_1	48	80	61.7260400625		Position_1	Position_1_80	12.0
Position_1	48	81	56.1533822265625		Position_1	Position_1_81	12.0
Position_1	48	82	35.1490168046875		Position_1	Position_1_82	12.0
Position_1	48	85	46.1091155078125		Position_1	Position_1_85	12.0
Position_1	48	86	52.387218941406246		Position_1	Position_1_86	12.0
Position_1	48	87	75.54528794140624		Position_1	Position_1_87	12.0
Position_1	48	89	48.686721789062496		Position_1	Position_1_89	12.0
Position_1	48	92	40.1246067578125		Position_1	Position_1_92	12.0
Position_1	48	94	59.3076442578125		Position_1	Position_1_94	12.0
Position_1	48	96	47.4145561484375		Position_1	Position_1_96	12.0
Position_1	48	97	51.943366835937496		Position_1	Position_1_97	12.0
Position_1	48	98	49.583113894531245		Position_1	Position_1_98	12.0
Position_1	48	101	46.645524105468745		Position_1	Position_1_101	12.0
Position_1	48	102	54.91876014453125		Position_1	Position_1_102	12.0
Position_1	48	103	41.7405655390625		Position_1	Position_1_103	12.0
Position_1	48	104	43.58178827148437		Position_1	Position_1_104	12.0
Position_1	48	105	33.11544897460937		Position_1	Position_1_105	12.0
Position_1	48	106	39.418292890625		Position_1	Position_1_106	12.0
Position_1	48	112	44.194409617187496		Position_1	Position_1_112	12.0
Position_1	48	113	45.42724316796875		Position_1	Position_1_113	12.0
Position_1	48	114	48.1976832734375		Position_1	Position_1_114	12.0
Position_1	48	115	55.09761846875		Position_1	Position_1_115	12.0
Position_1	48	116	24.763767123046875		Position_1	Position_1_116	12.0
Position_1	48	119	54.095229890625		Position_1	Position_1_119	12.0
Position_1	48	120	39.290964023437496		Position_1	Position_1_120	12.0
Position_1	48	121	32.97206491992188		Position_1	Position_1_121	12.0
Position_1	48	122	32.94445706835938		Position_1	Position_1_122	12.0
Position_1	48	123	30.43027865625		Position_1	Position_1_123	12.0
Position_1	48	129	27.28204251953125		Position_1	Position_1_129	12.0
Position_1	48	130	37.00112930078125		Position_1	Position_1_130	12.0
Position_1	48	131	59.1784332734375		Position_1	Position_1_131	12.0
Position_1	48	133	37.86573858203125		Position_1	Position_1_133	12.0
Position_1	48	134	30.182595673828125		Position_1	Position_1_134	12.0
Position_1	48	135	24.140557568359373		Position_1	Position_1_135	12.0
Position_1	48	138	24.38656640234375		Position_1	Position_1_138	12.0
Position_1	48	139	46.7066929140625		Position_1	Position_1_139	12.0
Position_1	48	140	48.21097767578125		Position_1	Position_1_140	12.0
Position_1	48	141	20.05153449707031		Position_1	Position_1_141	12.0
Position_1	48	142	33.81764506054687		Position_1	Position_1_142	12.0
Position_1	48	144	41.53980550585937		Position_1	Position_1_144	12.0
Position_1	48	145	39.51111454296875		Position_1	Position_1_145	12.0
Position_1	48	150	47.2665863828125		Position_1	Position_1_150	12.0
Position_1	48	153	27.64905797070312		Position_1	Position_1_153	12.0
Position_1	48	154	36.45263251953125		Position_1	Position_1_154	12.0
Position_1	48	159	25.253429544921875		Position_1	Position_1_159	12.0
Position_1	48	160	32.72959675390625		Position_1	Position_1_160	12.0
Position_1	48	161	32.41267317578125		Position_1	Position_1_161	12.0
Position_1	48	162	29.799431449218748		Position_1	Position_1_162	12.0
Position_1	48	163	37.229764945312496		Position_1	Position_1_163	12.0
Position_1	48	164	32.579804662109375		Position_1	Position_1_164	12.0
Position_1	48	165	29.003397263671875		Position_1	Position_1_165	12.0
Position_1	48	168	36.169363484375		Position_1	Position_1_168	12.0
Position_1	48	169	60.85194740625		Position_1	Position_1_169	12.0
Position_1	48	170	26.050776533203123		Position_1	Position_1_170	12.0
Position_1	48	171	25.6019617734375		Position_1	Position_1_171	12.0
Position_1	48	172	26.86820550390625		Position_1	Position_1_172	12.0
Position_1	48	173	29.1238709609375		Position_1	Position_1_173	12.0
Position_1	48	174	41.76337451171874		Position_1	Position_1_174	12.0
Position_1	48	175	18.617050546875		Position_1	Position_1_175	12.0
Position_1	48	176	25.09387851953125		Position_1	Position_1_176	12.0
Position_1	48	177	26.23715552734375		Position_1	Position_1_177	12.0
Position_1	48	181	27.086411515625		Position_1	Position_1_181	12.0
Position_1	48	185	20.68458097363281		Position_1	Position_1_185	12.0
Position_1	48	186	28.00819140625		Position_1	Position_1_186	12.0
Position_1	48	187	28.442019417968748		Position_1	Position_1_187	12.0
Position_1	48	189	17.487855623046872		Position_1	Position_1_189	12.0
Position_1	48	191	39.72929455859375		Position_1	Position_1_191	12.0
Position_1	48	192	21.29338349316406		Position_1	Position_1_192	12.0
Position_1	48	198	21.372702774414066		Position_1	Position_1_198	12.0
Position_1	48	199	23.74404175		Position_1	Position_1_199	12.0
Position_1	48	200	22.81512333203125		Position_1	Position_1_200	12.0
Position_1	48	201	32.40035362695313		Position_1	Position_1_201	12.0
Position_1	48	202	16.116884029296873		Position_1	Position_1_202	12.0
Position_1	48	203	34.629107927734374		Position_1	Position_1_203	12.0
Position_1	48	204	31.65334547460937		Position_1	Position_1_204	12.0
Position_1	48	205	26.505754966796875		Position_1	Position_1_205	12.0
Position_1	48	206	25.6257533984375		Position_1	Position_1_206	12.0
Position_1	48	207	29.455633109375		Position_1	Position_1_207	12.0
Position_1	48	208	19.09656409375		Position_1	Position_1_208	12.0
Position_1	48	209	20.998414916015623		Position_1	Position_1_209	12.0
Position_1	48	210	19.299841848632813		Position_1	Position_1_210	12.0
Position_1	48	217	19.310644525390625		Position_1	Position_1_217	12.0
Position_1	48	218	11.826946248046877		Position_1	Position_1_218	12.0
Position_1	48	220	16.92800634765625		Position_1	Position_1_220	12.0
Position_1	48	221	18.70796798535156		Position_1	Position_1_221	12.0
Position_1	48	222	10.009430653320312		Position_1	Position_1_222	12.0
Position_1	48	223	23.609213009765625		Position_1	Position_1_223	12.0
Position_1	48	224	14.389338315429686		Position_1	Position_1_224	12.0
Position_1	48	225	16.747641549804687		Position_1	Position_1_225	12.0
Position_1	48	226	27.937996753906248		Position_1	Position_1_226	12.0
Position_1	48	227	14.6214509375		Position_1	Position_1_227	12.0
Position_1	48	228	29.760855845703123		Position_1	Position_1_228	12.0
Position_1	48	229	15.36938325097656		Position_1	Position_1_229	12.0
Position_1	48	230	17.739970939453123		Position_1	Position_1_230	12.0
Position_1	48	231	12.369544515625		Position_1	Position_1_231	12.0
Position_1	48	232	18.689337884765624		Position_1	Position_1_232	12.0
Position_1	48	233	18.93009810742188		Position_1	Position_1_233	12.0
Position_1	48	234	20.104046606445312		Position_1	Position_1_234	12.0
Position_1	48	237	28.132021199218748		Position_1	Position_1_237	12.0
Position_1	48	247	14.648098233398438		Position_1	Position_1_247	12.0
Position_1	48	248	9.29863116015625		Position_1	Position_1_248	12.0
Position_1	48	249	6.4146700126953125		Position_1	Position_1_249	12.0
Position_1	48	250	24.61713095703125		Position_1	Position_1_250	12.0
Position_1	48	251	12.442993878906249		Position_1	Position_1_251	12.0
Position_1	48	256	8.451996877929687		Position_1	Position_1_256	12.0
Position_1	48	259	4.619677108642578		Position_1	Position_1_259	12.0
Position_1	48	264	4.0063619921875		Position_1	Position_1_264	12.0
Position_1	48	265	2.321716819458008		Position_1	Position_1_265	12.0
Position_1	48	266	3.306229021240234		Position_1	Position_1_266	12.0
Position_1	48	267	1.578277280883789		Position_1	Position_1_267	12.0
Position_1	48	268	6.774563833984375		Position_1	Position_1_268	12.0
Position_1	48	269	2.321800981811524		Position_1	Position_1_269	12.0
Position_1	48	270	2.6624274732666016		Position_1	Position_1_270	12.0
Position_1	49	1	87.20316339453124		Position_1	Position_1_1	12.25
Position_1	49	2	127.48763053125		Position_1	Position_1_2	12.25
Position_1	49	6	90.83788003125		Position_1	Position_1_6	12.25
Position_1	49	8	79.7955608828125		Position_1	Position_1_8	12.25
Position_1	49	13	88.65520640625		Position_1	Position_1_13	12.25
Position_1	49	15	64.439054796875		Position_1	Position_1_15	12.25
Position_1	49	19	90.09718892968748		Position_1	Position_1_19	12.25
Position_1	49	20	69.54434966015624		Position_1	Position_1_20	12.25
Position_1	49	21	86.29331051171874		Position_1	Position_1_21	12.25
Position_1	49	24	73.19946803124999		Position_1	Position_1_24	12.25
Position_1	49	27	57.3853995		Position_1	Position_1_27	12.25
Position_1	49	30	59.030869046875		Position_1	Position_1_30	12.25
Position_1	49	32	58.430546453125		Position_1	Position_1_32	12.25
Position_1	49	35	61.0064161953125		Position_1	Position_1_35	12.25
Position_1	49	37	59.36757565234375		Position_1	Position_1_37	12.25
Position_1	49	38	76.7821976796875		Position_1	Position_1_38	12.25
Position_1	49	40	67.1738126640625		Position_1	Position_1_40	12.25
Position_1	49	41	63.21239271875		Position_1	Position_1_41	12.25
Position_1	49	43	65.362352859375		Position_1	Position_1_43	12.25
Position_1	49	45	57.4740045859375		Position_1	Position_1_45	12.25
Position_1	49	48	66.9220041015625		Position_1	Position_1_48	12.25
Position_1	49	51	58.6115936484375		Position_1	Position_1_51	12.25
Position_1	49	52	53.46207423046874		Position_1	Position_1_52	12.25
Position_1	49	54	68.5026913828125		Position_1	Position_1_54	12.25
Position_1	49	55	69.36414473828124		Position_1	Position_1_55	12.25
Position_1	49	56	54.001555566406246		Position_1	Position_1_56	12.25
Position_1	49	59	62.004354242187496		Position_1	Position_1_59	12.25
Position_1	49	60	68.72368937499999		Position_1	Position_1_60	12.25
Position_1	49	61	48.930528753906245		Position_1	Position_1_61	12.25
Position_1	49	63	57.580692554687495		Position_1	Position_1_63	12.25
Position_1	49	64	48.263890125		Position_1	Position_1_64	12.25
Position_1	49	65	36.23172031445312		Position_1	Position_1_65	12.25
Position_1	49	67	68.83929400390625		Position_1	Position_1_67	12.25
Position_1	49	68	62.71567495703125		Position_1	Position_1_68	12.25
Position_1	49	69	54.85021884375		Position_1	Position_1_69	12.25
Position_1	49	70	57.89361793359375		Position_1	Position_1_70	12.25
Position_1	49	75	47.28061907421875		Position_1	Position_1_75	12.25
Position_1	49	79	35.224566652343746		Position_1	Position_1_79	12.25
Position_1	49	80	72.364785453125		Position_1	Position_1_80	12.25
Position_1	49	81	62.91095761328125		Position_1	Position_1_81	12.25
Position_1	49	82	33.4354790859375		Position_1	Position_1_82	12.25
Position_1	49	85	54.8238172109375		Position_1	Position_1_85	12.25
Position_1	49	86	55.8516403671875		Position_1	Position_1_86	12.25
Position_1	49	87	90.81924603125		Position_1	Position_1_87	12.25
Position_1	49	89	50.58624076171875		Position_1	Position_1_89	12.25
Position_1	49	92	39.69380209179688		Position_1	Position_1_92	12.25
Position_1	49	94	67.831981765625		Position_1	Position_1_94	12.25
Position_1	49	96	46.99606583203125		Position_1	Position_1_96	12.25
Position_1	49	97	47.8080122265625		Position_1	Position_1_97	12.25
Position_1	49	98	48.5689386875		Position_1	Position_1_98	12.25
Position_1	49	101	58.095966328125		Position_1	Position_1_101	12.25
Position_1	49	102	43.36088646484375		Position_1	Position_1_102	12.25
Position_1	49	103	34.07656615429687		Position_1	Position_1_103	12.25
Position_1	49	104	44.384716621093744		Position_1	Position_1_104	12.25
Position_1	49	105	36.611070912109376		Position_1	Position_1_105	12.25
Position_1	49	106	40.8120474609375		Position_1	Position_1_106	12.25
Position_1	49	112	45.1224493671875		Position_1	Position_1_112	12.25
Position_1	49	113	43.019134017578125		Position_1	Position_1_113	12.25
Position_1	49	114	40.81348764453125		Position_1	Position_1_114	12.25
Position_1	49	115	56.469016398437496		Position_1	Position_1_115	12.25
Position_1	49	116	36.54022635742187		Position_1	Position_1_116	12.25
Position_1	49	119	54.88133096875		Position_1	Position_1_119	12.25
Position_1	49	120	44.43159277734375		Position_1	Position_1_120	12.25
Position_1	49	121	34.75368380859375		Position_1	Position_1_121	12.25
Position_1	49	122	40.69212748046875		Position_1	Position_1_122	12.25
Position_1	49	123	32.03513190625		Position_1	Position_1_123	12.25
Position_1	49	129	37.07799195117188		Position_1	Position_1_129	12.25
Position_1	49	130	42.9552902109375		Position_1	Position_1_130	12.25
Position_1	49	131	73.043449875		Position_1	Position_1_131	12.25
Position_1	49	133	50.69522678515625		Position_1	Position_1_133	12.25
Position_1	49	134	27.618663337890624		Position_1	Position_1_134	12.25
Position_1	49	135	39.86993602539062		Position_1	Position_1_135	12.25
Position_1	49	138	26.83906648242188		Position_1	Position_1_138	12.25
Position_1	49	139	45.44868474609375		Position_1	Position_1_139	12.25
Position_1	49	140	47.62125108984375		Position_1	Position_1_140	12.25
Position_1	49	141	24.84139405859375		Position_1	Position_1_141	12.25
Position_1	49	142	36.63301421484375		Position_1	Position_1_142	12.25
Position_1	49	144	41.71683890429687		Position_1	Position_1_144	12.25
Position_1	49	145	38.760079595703125		Position_1	Position_1_145	12.25
Position_1	49	150	50.09449865234375		Position_1	Position_1_150	12.25
Position_1	49	153	26.092913601562497		Position_1	Position_1_153	12.25
Position_1	49	154	35.10544475195312		Position_1	Position_1_154	12.25
Position_1	49	159	27.006385140625		Position_1	Position_1_159	12.25
Position_1	49	160	33.66424991015625		Position_1	Position_1_160	12.25
Position_1	49	161	30.176577578125		Position_1	Position_1_161	12.25
Position_1	49	162	25.9825653828125		Position_1	Position_1_162	12.25
Position_1	49	163	35.958340193359376		Position_1	Position_1_163	12.25
Position_1	49	164	39.482680015625		Position_1	Position_1_164	12.25
Position_1	49	165	27.432988837890623		Position_1	Position_1_165	12.25
Position_1	49	168	45.812583265625		Position_1	Position_1_168	12.25
Position_1	49	169	59.7204206328125		Position_1	Position_1_169	12.25
Position_1	49	170	25.587144		Position_1	Position_1_170	12.25
Position_1	49	171	29.66819796875		Position_1	Position_1_171	12.25
Position_1	49	172	28.32396595703125		Position_1	Position_1_172	12.25
Position_1	49	173	32.162245005859376		Position_1	Position_1_173	12.25
Position_1	49	174	45.3336416328125		Position_1	Position_1_174	12.25
Position_1	49	175	17.924558802734374		Position_1	Position_1_175	12.25
Position_1	49	176	33.41622377929687		Position_1	Position_1_176	12.25
Position_1	49	177	27.245403625		Position_1	Position_1_177	12.25
Position_1	49	181	28.86758587109375		Position_1	Position_1_181	12.25
Position_1	49	185	25.53177751953125		Position_1	Position_1_185	12.25
Position_1	49	186	38.398263363281245		Position_1	Position_1_186	12.25
Position_1	49	187	31.56609478515625		Position_1	Position_1_187	12.25
Position_1	49	189	21.058133142578125		Position_1	Position_1_189	12.25
Position_1	49	191	36.435022765625		Position_1	Position_1_191	12.25
Position_1	49	192	22.07412807617188		Position_1	Position_1_192	12.25
Position_1	49	198	29.075141283203124		Position_1	Position_1_198	12.25
Position_1	49	199	27.360886072265625		Position_1	Position_1_199	12.25
Position_1	49	200	22.10243522265625		Position_1	Position_1_200	12.25
Position_1	49	201	33.288949503906245		Position_1	Position_1_201	12.25
Position_1	49	202	23.0246050546875		Position_1	Position_1_202	12.25
Position_1	49	203	31.493334318359373		Position_1	Position_1_203	12.25
Position_1	49	204	30.02177603906249		Position_1	Position_1_204	12.25
Position_1	49	205	27.541397748046872		Position_1	Position_1_205	12.25
Position_1	49	206	29.7045613046875		Position_1	Position_1_206	12.25
Position_1	49	207	31.4022933984375		Position_1	Position_1_207	12.25
Position_1	49	208	23.330251527343748		Position_1	Position_1_208	12.25
Position_1	49	209	23.65056239648437		Position_1	Position_1_209	12.25
Position_1	49	210	24.306290464843748		Position_1	Position_1_210	12.25
Position_1	49	217	21.735713527343748		Position_1	Position_1_217	12.25
Position_1	49	218	18.118697630859373		Position_1	Position_1_218	12.25
Position_1	49	220	23.833091369140625		Position_1	Position_1_220	12.25
Position_1	49	221	24.54061925390625		Position_1	Position_1_221	12.25
Position_1	49	222	8.055312084960937		Position_1	Position_1_222	12.25
Position_1	49	223	24.902947609375		Position_1	Position_1_223	12.25
Position_1	49	224	15.04011672753906		Position_1	Position_1_224	12.25
Position_1	49	225	17.85140969433594		Position_1	Position_1_225	12.25
Position_1	49	226	29.77166502148437		Position_1	Position_1_226	12.25
Position_1	49	227	21.4838477734375		Position_1	Position_1_227	12.25
Position_1	49	228	27.676902386718748		Position_1	Position_1_228	12.25
Position_1	49	229	21.03555423535156		Position_1	Position_1_229	12.25
Position_1	49	230	21.27111133984375		Position_1	Position_1_230	12.25
Position_1	49	231	21.243485291015624		Position_1	Position_1_231	12.25
Position_1	49	232	24.11756922265625		Position_1	Position_1_232	12.25
Position_1	49	233	20.927383189453124		Position_1	Position_1_233	12.25
Position_1	49	234	22.3350846640625		Position_1	Position_1_234	12.25
Position_1	49	237	38.73756697851562		Position_1	Position_1_237	12.25
Position_1	49	247	15.458674633789062		Position_1	Position_1_247	12.25
Position_1	49	248	15.466736022460935		Position_1	Position_1_248	12.25
[truncated: 9,079 more rows]
