# Supplementary material for: Real-time assessment of mitochondrial DNA heteroplasmy dynamics at the single-cell level
Source: EMBO J. 2024 Aug 5;43(22):4. doi: 10.1038/s44318-024-00183-5 (PMC11574196; doi:10.1038/s44318-024-00183-5)
Supplement: Supplementary file 15 — Source data Fig. 2 [file 44318_2024_183_MOESM15_ESM.zip › Figure 2/2F/normalised/df_ng_cap_fl_norm.csv]

Position_n	frame_i	Cell_ID	cell_vol_fl	_NG_3D_concentration_autoBkgr_from_vol_fl_meanProj	exp_pos	exp_pos_cell	time	norm_factor	_NG_3D_concentration_autoBkgr_from_vol_fl_meanProj_norm
Position_1	0	1	75.2731244375	1261.1773805614446	Position_1	Position_1_1	0.0	1568.8505441568582	0.8038862498780818
Position_1	0	2	18.01575959863281	1876.5237077522715	Position_1	Position_1_2	0.0	1568.8505441568582	1.1961137501219181
Position_1	1	1	69.69477345703125	1105.153582555449	Position_1	Position_1_1	0.25	1568.8505441568582	0.7044352227632925
Position_1	1	2	34.02229150976562	1815.389603254262	Position_1	Position_1_2	0.25	1568.8505441568582	1.1571463005291562
Position_1	2	1	87.3758970390625	1073.5721922419514	Position_1	Position_1_1	0.5	1568.8505441568582	0.6843049494041623
Position_1	2	2	40.86251627734375	1692.814661661438	Position_1	Position_1_2	0.5	1568.8505441568582	1.0790158871195736
Position_1	3	1	88.42960190625	1114.2724217070406	Position_1	Position_1_1	0.75	1568.8505441568582	0.710247656067124
Position_1	3	2	45.2376432578125	1650.374383863467	Position_1	Position_1_2	0.75	1568.8505441568582	1.05196405738599
Position_1	4	1	84.7302641796875	1156.3900932428255	Position_1	Position_1_1	1.0	1568.8505441568582	0.7370938535539726
Position_1	4	2	51.8565190859375	1580.144810491731	Position_1	Position_1_2	1.0	1568.8505441568582	1.0071990709229366
Position_1	4	8	4.995872430419921	1940.2207268291872	Position_1	Position_1_8	1.0	1568.8505441568582	1.236714825421381
Position_1	5	1	79.1460952734375	1033.4559110896676	Position_1	Position_1_1	1.25	1568.8505441568582	0.6587344568536158
Position_1	5	2	51.3967417734375	1610.2827311333358	Position_1	Position_1_2	1.25	1568.8505441568582	1.0264092632219115
Position_1	5	8	23.69953123828125	1564.4311839551212	Position_1	Position_1_8	1.25	1568.8505441568582	0.9971830585021647
Position_1	5	10	1.8640983200683592	1596.09913396446	Position_1	Position_1_10	1.25	1568.8505441568582	1.0173685058204482
Position_1	6	1	70.613771765625	1057.2988140424152	Position_1	Position_1_1	1.5	1568.8505441568582	0.6739321460417605
Position_1	6	2	49.95671935546875	1553.2073334324896	Position_1	Position_1_2	1.5	1568.8505441568582	0.9900288712760873
Position_1	6	8	44.699617703125	1360.8990365573943	Position_1	Position_1_8	1.5	1568.8505441568582	0.8674497654515443
Position_1	6	10	7.284548702148437	1931.53123256401	Position_1	Position_1_10	1.5	1568.8505441568582	1.2311760605609925
Position_1	7	1	81.7682484609375	1013.5556065660214	Position_1	Position_1_1	1.75	1568.8505441568582	0.6460498167534072
Position_1	7	2	44.76639646875	1539.099811820888	Position_1	Position_1_2	1.75	1568.8505441568582	0.9810366051458655
Position_1	7	8	48.4108720390625	1401.506314581495	Position_1	Position_1_8	1.75	1568.8505441568582	0.8933332239972557
Position_1	7	10	13.947443715820311	1718.0550557301071	Position_1	Position_1_10	1.75	1568.8505441568582	1.0951043502065618
Position_1	8	1	88.4623049921875	1014.1790795021936	Position_1	Position_1_1	2.0	1568.8505441568582	0.6464472242301705
Position_1	8	2	41.801235222656246	1425.615197088174	Position_1	Position_1_2	2.0	1568.8505441568582	0.908700451039036
Position_1	8	8	51.80730328125	1297.4397987471414	Position_1	Position_1_8	2.0	1568.8505441568582	0.8270002541538588
Position_1	8	10	21.586768908203123	1913.9126680737488	Position_1	Position_1_10	2.0	1568.8505441568582	1.2199458228841908
Position_1	9	1	94.03282075	963.5111011669474	Position_1	Position_1_1	2.25	1568.8505441568582	0.614150981274487
Position_1	9	2	47.926679195312495	1207.75160685836	Position_1	Position_1_2	2.25	1568.8505441568582	0.769832162379392
Position_1	9	8	52.8798709140625	1256.7911235819367	Position_1	Position_1_8	2.25	1568.8505441568582	0.8010904086834922
Position_1	9	10	28.551624148437497	1646.5596540687554	Position_1	Position_1_10	2.25	1568.8505441568582	1.0495325129607296
Position_1	9	16	2.4118512880859373	1277.7775889554418	Position_1	Position_1_16	2.25	1568.8505441568582	0.8144673778611291
Position_1	9	17	2.5469182175292966	2289.5644207179016	Position_1	Position_1_17	2.25	1568.8505441568582	1.4593897610230133
Position_1	10	1	98.17659809375	750.127845432936	Position_1	Position_1_1	2.5	1568.8505441568582	0.47813849969760797
Position_1	10	2	62.479656421875	992.8976616488742	Position_1	Position_1_2	2.5	1568.8505441568582	0.6328822495851468
Position_1	10	8	50.73310309375	977.2589873078122	Position_1	Position_1_8	2.5	1568.8505441568582	0.6229140123943527
Position_1	10	10	33.030699109375	1443.6642087815735	Position_1	Position_1_10	2.5	1568.8505441568582	0.9202050597862633
Position_1	10	16	14.019224129882812	1044.9698593119742	Position_1	Position_1_16	2.5	1568.8505441568582	0.6660735550648444
Position_1	10	17	6.939388166992187	1474.2139524350916	Position_1	Position_1_17	2.5	1568.8505441568582	0.9396777519221076
Position_1	11	1	98.218586984375	610.9860905017608	Position_1	Position_1_1	2.75	1568.8505441568582	0.38944824462557137
Position_1	11	2	61.16733721484375	986.393234793386	Position_1	Position_1_2	2.75	1568.8505441568582	0.6287362671142775
Position_1	11	8	47.990816757812496	810.8059150483964	Position_1	Position_1_8	2.75	1568.8505441568582	0.5168152683939342
Position_1	11	10	37.75262697851562	1497.628988933781	Position_1	Position_1_10	2.75	1568.8505441568582	0.954602715033411
Position_1	11	16	27.743127435546874	1044.208844692134	Position_1	Position_1_16	2.75	1568.8505441568582	0.6655884772333872
Position_1	11	17	19.93967200585937	1212.3999399665774	Position_1	Position_1_17	2.75	1568.8505441568582	0.7727950533478977
Position_1	12	1	83.01242150781249	570.1212179756589	Position_1	Position_1_1	3.0	1568.8505441568582	0.36340059293669497
Position_1	12	2	54.13705240625	991.8477622825884	Position_1	Position_1_2	3.0	1568.8505441568582	0.6322130339162636
Position_1	12	8	47.79067803125	791.1405406807527	Position_1	Position_1_8	3.0	1568.8505441568582	0.5042803749709203
Position_1	12	10	34.530494345703126	1437.5712992138117	Position_1	Position_1_10	3.0	1568.8505441568582	0.9163213822808091
Position_1	12	16	42.59232495117188	853.8795270605121	Position_1	Position_1_16	3.0	1568.8505441568582	0.5442707912750284
Position_1	12	17	32.131080888671875	830.0152057345889	Position_1	Position_1_17	3.0	1568.8505441568582	0.5290594498156362
Position_1	12	25	6.556239540039062	980.6361825284088	Position_1	Position_1_25	3.0	1568.8505441568582	0.6250666681926854
Position_1	12	26	1.8295828189697263	1133.3314830161396	Position_1	Position_1_26	3.0	1568.8505441568582	0.7223960798797581
Position_1	13	1	92.945955265625	553.6248492915469	Position_1	Position_1_1	3.25	1568.8505441568582	0.35288565335525923
Position_1	13	2	50.732593570312496	940.675439661162	Position_1	Position_1_2	3.25	1568.8505441568582	0.5995953171987495
Position_1	13	8	46.290079515625	729.3324508431946	Position_1	Position_1_8	3.25	1568.8505441568582	0.4648833208233721
Position_1	13	10	34.81728065234375	1366.631168800885	Position_1	Position_1_10	3.25	1568.8505441568582	0.8711034801185277
Position_1	13	16	50.380798832031246	813.7756370905415	Position_1	Position_1_16	3.25	1568.8505441568582	0.5187081969799017
Position_1	13	17	40.16126125	709.2809877234378	Position_1	Position_1_17	3.25	1568.8505441568582	0.45210233082120904
Position_1	13	25	18.351016921875	887.5101775041143	Position_1	Position_1_25	3.25	1568.8505441568582	0.565707282194357
Position_1	13	26	6.373192595214843	832.7739185872902	Position_1	Position_1_26	3.25	1568.8505441568582	0.5308178791720692
Position_1	14	1	91.7452164921875	551.1542055063741	Position_1	Position_1_1	3.5	1568.8505441568582	0.35131084191488676
Position_1	14	2	50.9495985625	694.0818274124447	Position_1	Position_1_2	3.5	1568.8505441568582	0.4424142439810687
Position_1	14	8	46.49425803515625	715.3878774939952	Position_1	Position_1_8	3.5	1568.8505441568582	0.4559949194385904
Position_1	14	10	36.192986134765626	1042.3448147687836	Position_1	Position_1_10	3.5	1568.8505441568582	0.6644003271382153
Position_1	14	16	50.75577688671875	740.7282560002723	Position_1	Position_1_16	3.5	1568.8505441568582	0.4721471135406077
Position_1	14	17	49.98444158984375	565.9723030607524	Position_1	Position_1_17	3.5	1568.8505441568582	0.36075603579238386
Position_1	14	25	28.505813832031247	971.9320574030438	Position_1	Position_1_25	3.5	1568.8505441568582	0.619518577485267
Position_1	14	26	13.298764488281249	1012.7184952987584	Position_1	Position_1_26	3.5	1568.8505441568582	0.6455162342076505
Position_1	15	1	89.58208153125	474.1153294191091	Position_1	Position_1_1	3.75	1568.8505441568582	0.30220554225827245
Position_1	15	2	54.958476976562494	644.7257057769926	Position_1	Position_1_2	3.75	1568.8505441568582	0.410954190747013
Position_1	15	8	49.09227644921875	798.6553559879474	Position_1	Position_1_8	3.75	1568.8505441568582	0.509070388484434
Position_1	15	10	33.5473038828125	885.759918193639	Position_1	Position_1_10	3.75	1568.8505441568582	0.564591650551181
Position_1	15	16	49.8696064453125	694.7212673207827	Position_1	Position_1_16	3.75	1568.8505441568582	0.4428218289551248
Position_1	15	17	59.4608132421875	511.59904446971393	Position_1	Position_1_17	3.75	1568.8505441568582	0.3260980125705096
Position_1	15	25	35.831032123046874	846.7653425746806	Position_1	Position_1_25	3.75	1568.8505441568582	0.5397361435915202
Position_1	15	26	21.354800564453125	959.483155402446	Position_1	Position_1_26	3.75	1568.8505441568582	0.6115835309972739
Position_1	15	29	4.198376614501953	890.9112487576729	Position_1	Position_1_29	3.75	1568.8505441568582	0.5678751567992553
Position_1	15	30	1.6808510428466796	569.6660710054073	Position_1	Position_1_30	3.75	1568.8505441568582	0.3631104780038566
Position_1	15	31	6.641441737304687	1148.452588168965	Position_1	Position_1_31	3.75	1568.8505441568582	0.7320344136325451
Position_1	16	1	84.899893890625	409.3459600338344	Position_1	Position_1_1	4.0	1568.8505441568582	0.26092094084961276
Position_1	16	2	55.55589840625	609.1608121068373	Position_1	Position_1_2	4.0	1568.8505441568582	0.3882847951168073
Position_1	16	8	55.533458578125	636.7941392058525	Position_1	Position_1_8	4.0	1568.8505441568582	0.40589853608272325
Position_1	16	10	34.1467946015625	855.615414285092	Position_1	Position_1_10	4.0	1568.8505441568582	0.545377262016327
Position_1	16	16	51.8110987109375	520.3941075756165	Position_1	Position_1_16	4.0	1568.8505441568582	0.3317040679966683
Position_1	16	17	61.500690324218745	489.56322330287065	Position_1	Position_1_17	4.0	1568.8505441568582	0.3120521742024667
Position_1	16	25	43.44654879296875	712.5087832996636	Position_1	Position_1_25	4.0	1568.8505441568582	0.45415975788986623
Position_1	16	26	25.4559053203125	791.1140285965126	Position_1	Position_1_26	4.0	1568.8505441568582	0.5042634759206323
Position_1	16	29	14.4512805078125	771.0043406863858	Position_1	Position_1_29	4.0	1568.8505441568582	0.49144537289289336
Position_1	16	30	5.098880652099609	733.4663032987745	Position_1	Position_1_30	4.0	1568.8505441568582	0.4675182770153283
Position_1	16	31	20.5216075625	861.3476328013712	Position_1	Position_1_31	4.0	1568.8505441568582	0.549031031674392
Position_1	17	1	82.022438265625	392.54879767824985	Position_1	Position_1_1	4.25	1568.8505441568582	0.2502142725706329
Position_1	17	2	51.453205289062495	623.4680306349694	Position_1	Position_1_2	4.25	1568.8505441568582	0.3974043499280791
Position_1	17	8	56.252323359375	518.1559524975335	Position_1	Position_1_8	4.25	1568.8505441568582	0.33027744703113465
Position_1	17	10	37.66818646679688	833.697082033362	Position_1	Position_1_10	4.25	1568.8505441568582	0.5314063121808794
Position_1	17	16	52.15735628125	430.5579022001712	Position_1	Position_1_16	4.25	1568.8505441568582	0.274441631042404
Position_1	17	17	60.176251738281245	426.9426689377136	Position_1	Position_1_17	4.25	1568.8505441568582	0.27213724757138286
Position_1	17	25	46.5176909140625	635.739699801023	Position_1	Position_1_25	4.25	1568.8505441568582	0.40522642655083907
Position_1	17	26	35.780077179687495	744.9397011119804	Position_1	Position_1_26	4.25	1568.8505441568582	0.47483152801679446
Position_1	17	29	28.91475058398437	638.5025803186031	Position_1	Position_1_29	4.25	1568.8505441568582	0.4069875124158186
Position_1	17	30	16.876054454101563	613.7013346943785	Position_1	Position_1_30	4.25	1568.8505441568582	0.3911789666517902
Position_1	17	31	38.825714533203126	549.492232864992	Position_1	Position_1_31	4.25	1568.8505441568582	0.3502514850197561
Position_1	17	36	6.071289560058593	687.8745730989988	Position_1	Position_1_36	4.25	1568.8505441568582	0.438457682066
Position_1	18	1	80.21005819921875	367.5278292182523	Position_1	Position_1_1	4.5	1568.8505441568582	0.2342656734174583
Position_1	18	2	55.137772035156246	589.3755939601064	Position_1	Position_1_2	4.5	1568.8505441568582	0.3756735121488914
Position_1	18	8	55.72063565234375	467.1723958706836	Position_1	Position_1_8	4.5	1568.8505441568582	0.297780051522852
Position_1	18	10	37.59630206835937	782.7492219040038	Position_1	Position_1_10	4.5	1568.8505441568582	0.4989316699537329
Position_1	18	16	54.03525690234375	350.58150901361233	Position_1	Position_1_16	4.5	1568.8505441568582	0.22346393053139688
Position_1	18	17	54.43524839843749	423.11082496693416	Position_1	Position_1_17	4.5	1568.8505441568582	0.26969479441034017
Position_1	18	25	52.868021894531246	606.1013785669098	Position_1	Position_1_25	4.5	1568.8505441568582	0.38633468358367096
Position_1	18	26	42.76957931640625	667.0584555613245	Position_1	Position_1_26	4.5	1568.8505441568582	0.4251892941910661
Position_1	18	29	36.69060336132812	611.8629019679988	Position_1	Position_1_29	4.5	1568.8505441568582	0.3900071324492099
Position_1	18	30	27.89489783007812	468.5734862135153	Position_1	Position_1_30	4.5	1568.8505441568582	0.2986731196025681
Position_1	18	31	47.83650914453125	502.8934405305967	Position_1	Position_1_31	4.5	1568.8505441568582	0.3205489792533839
Position_1	18	36	18.236166179687498	400.123261315845	Position_1	Position_1_36	4.5	1568.8505441568582	0.2550423064874429
Position_1	18	39	4.195236286376953	704.1660243871704	Position_1	Position_1_39	4.5	1568.8505441568582	0.4488420053840169
Position_1	19	1	82.79169387499999	369.8685965440106	Position_1	Position_1_1	4.75	1568.8505441568582	0.23575770038871852
Position_1	19	2	50.37735175	583.3346954935386	Position_1	Position_1_2	4.75	1568.8505441568582	0.37182298700545635
Position_1	19	8	55.185734828125	417.1549055511989	Position_1	Position_1_8	4.75	1568.8505441568582	0.26589843570815663
Position_1	19	10	36.80061883007812	791.8655659487174	Position_1	Position_1_10	4.75	1568.8505441568582	0.5047425128531201
Position_1	19	16	62.96572618359375	304.01573346039106	Position_1	Position_1_16	4.75	1568.8505441568582	0.19378246996993406
Position_1	19	17	50.69209685546875	372.77906326957816	Position_1	Position_1_17	4.75	1568.8505441568582	0.2376128590820737
Position_1	19	25	64.47017212109375	416.8217726811229	Position_1	Position_1_25	4.75	1568.8505441568582	0.2656860937031666
Position_1	19	26	42.75498770898437	564.45433359736	Position_1	Position_1_26	4.75	1568.8505441568582	0.3597884678688197
Position_1	19	29	36.34046457421875	644.3047332406506	Position_1	Position_1_29	4.75	1568.8505441568582	0.41068585891775755
Position_1	19	30	39.0824961484375	351.77725806244257	Position_1	Position_1_30	4.75	1568.8505441568582	0.22422611215110805
Position_1	19	31	57.70484469921875	400.37159917516857	Position_1	Position_1_31	4.75	1568.8505441568582	0.2552005993600486
Position_1	19	36	28.98463068359375	381.7770454784572	Position_1	Position_1_36	4.75	1568.8505441568582	0.2433482570410391
Position_1	19	39	13.148608451171874	581.7454284647984	Position_1	Position_1_39	4.75	1568.8505441568582	0.3708099733473616
Position_1	19	42	2.515106147705078	1474.4809851703512	Position_1	Position_1_42	4.75	1568.8505441568582	0.9398479610833652
Position_1	20	1	87.54271917187499	343.33441839312724	Position_1	Position_1_1	5.0	1568.8505441568582	0.21884456723546233
Position_1	20	2	49.8525322109375	497.84928705391616	Position_1	Position_1_2	5.0	1568.8505441568582	0.31733378868251183
Position_1	20	8	55.23086924609375	397.2683481172629	Position_1	Position_1_8	5.0	1568.8505441568582	0.25322255813141553
Position_1	20	10	33.771039263671874	696.1529771190502	Position_1	Position_1_10	5.0	1568.8505441568582	0.4437344141619183
Position_1	20	16	65.2358142734375	317.4483254427964	Position_1	Position_1_16	5.0	1568.8505441568582	0.20234452964632238
Position_1	20	17	50.2898488984375	281.1454441494885	Position_1	Position_1_17	5.0	1568.8505441568582	0.17920473380756835
Position_1	20	25	70.28050184375	311.5739195666938	Position_1	Position_1_25	5.0	1568.8505441568582	0.19860012843616145
Position_1	20	26	44.446353359375	599.0228430464726	Position_1	Position_1_26	5.0	1568.8505441568582	0.3818227588838957
Position_1	20	29	41.35663962890625	547.2962391633254	Position_1	Position_1_29	5.0	1568.8505441568582	0.3488517381096087
Position_1	20	30	44.506331546875	368.2108526166531	Position_1	Position_1_30	5.0	1568.8505441568582	0.2347010389154305
Position_1	20	31	62.195862265625	371.0765914436775	Position_1	Position_1_31	5.0	1568.8505441568582	0.236527687628208
Position_1	20	36	40.45978219335937	409.474228409397	Position_1	Position_1_36	5.0	1568.8505441568582	0.261002700311048
Position_1	20	39	25.86905343945312	488.6110267423833	Position_1	Position_1_39	5.0	1568.8505441568582	0.311445235215172
Position_1	20	42	13.576068719726562	585.8733707866312	Position_1	Position_1_42	5.0	1568.8505441568582	0.3734411623648287
Position_1	20	44	2.7242736425781247	404.6513298633652	Position_1	Position_1_44	5.0	1568.8505441568582	0.2579285397009156
Position_1	20	45	1.4052750642089844	597.1716837250273	Position_1	Position_1_45	5.0	1568.8505441568582	0.3806428126306723
Position_1	21	1	87.503766625	279.44375305776697	Position_1	Position_1_1	5.25	1568.8505441568582	0.1781200600009655
Position_1	21	2	50.82973057421875	427.9010530330663	Position_1	Position_1_2	5.25	1568.8505441568582	0.27274813055123215
Position_1	21	8	58.5768628671875	388.91920037302094	Position_1	Position_1_8	5.25	1568.8505441568582	0.24790073332449677
Position_1	21	10	35.26524533984375	528.5184649566345	Position_1	Position_1_10	5.25	1568.8505441568582	0.3368826093250803
Position_1	21	16	61.02434310156249	290.1316808708412	Position_1	Position_1_16	5.25	1568.8505441568582	0.18493264508300608
Position_1	21	17	53.65951976171875	299.71693257941206	Position_1	Position_1_17	5.25	1568.8505441568582	0.19104237410994931
Position_1	21	25	62.219092375	278.76300168194086	Position_1	Position_1_25	5.25	1568.8505441568582	0.17768614271141772
Position_1	21	26	46.4371446171875	552.6651280512101	Position_1	Position_1_26	5.25	1568.8505441568582	0.35227391806669955
Position_1	21	29	42.10634877539062	487.833910070827	Position_1	Position_1_29	5.25	1568.8505441568582	0.3109498937854542
Position_1	21	30	50.24491725	352.0138101512103	Position_1	Position_1_30	5.25	1568.8505441568582	0.22437689266340652
Position_1	21	31	59.54626240234375	341.2736687193245	Position_1	Position_1_31	5.25	1568.8505441568582	0.21753102613272446
Position_1	21	36	43.35667249804688	355.95224155174714	Position_1	Position_1_36	5.25	1568.8505441568582	0.2268872856483887
Position_1	21	39	39.71573499609375	422.2879468836655	Position_1	Position_1_39	5.25	1568.8505441568582	0.26917028422909095
Position_1	21	42	22.886303236328125	563.7349724235977	Position_1	Position_1_42	5.25	1568.8505441568582	0.3593299403332035
Position_1	21	44	8.752177671875	453.9060809326089	Position_1	Position_1_44	5.25	1568.8505441568582	0.28932397838861706
Position_1	21	45	7.108702675292968	484.8718087182448	Position_1	Position_1_45	5.25	1568.8505441568582	0.30906182269824034
Position_1	21	48	16.448491500976562	815.0841529211831	Position_1	Position_1_48	5.25	1568.8505441568582	0.5195422572003064
Position_1	22	1	97.038073171875	245.7297643875106	Position_1	Position_1_1	5.5	1568.8505441568582	0.15663044851705252
Position_1	22	2	52.2081318515625	432.0509205865477	Position_1	Position_1_2	5.5	1568.8505441568582	0.27539329491627473
Position_1	22	8	58.21788280859375	360.6762821115501	Position_1	Position_1_8	5.5	1568.8505441568582	0.22989843325412943
Position_1	22	10	38.05639393359375	489.7468749278309	Position_1	Position_1_10	5.5	1568.8505441568582	0.31216923546470376
Position_1	22	16	62.8417404140625	233.9217138511663	Position_1	Position_1_16	5.5	1568.8505441568582	0.1491038867420491
Position_1	22	17	53.6890565234375	302.4443607770208	Position_1	Position_1_17	5.5	1568.8505441568582	0.1927808623348264
Position_1	22	25	66.26600307421874	262.62838448006886	Position_1	Position_1_25	5.5	1568.8505441568582	0.16740178690584723
Position_1	22	26	47.792050625	491.1625753590831	Position_1	Position_1_26	5.5	1568.8505441568582	0.3130716161513313
Position_1	22	29	41.894134863281245	485.7663720989893	Position_1	Position_1_29	5.5	1568.8505441568582	0.3096320257581024
Position_1	22	30	50.028796125	387.0256746344724	Position_1	Position_1_30	5.5	1568.8505441568582	0.246693782321037
Position_1	22	31	61.4756456875	255.9588910253221	Position_1	Position_1_31	5.5	1568.8505441568582	0.16315058944182678
Position_1	22	36	46.3563279609375	350.8649247954928	Position_1	Position_1_36	5.5	1568.8505441568582	0.22364458239969373
Position_1	22	39	43.960995890625	391.5494727355701	Position_1	Position_1_39	5.5	1568.8505441568582	0.24957729351204652
Position_1	22	42	32.280883378906246	451.1869800698056	Position_1	Position_1_42	5.5	1568.8505441568582	0.2875907980847758
Position_1	22	44	22.2635434140625	328.1640798238992	Position_1	Position_1_44	5.5	1568.8505441568582	0.20917485164290348
Position_1	22	45	18.5070662734375	318.4343551384007	Position_1	Position_1_45	5.5	1568.8505441568582	0.20297303419015975
Position_1	22	48	24.022033578125	636.2769670168658	Position_1	Position_1_48	5.5	1568.8505441568582	0.4055688856957486
Position_1	22	50	26.892818605468747	355.25681718294646	Position_1	Position_1_50	5.5	1568.8505441568582	0.2264440156559788
Position_1	22	51	3.3178073564453125	880.4724872175528	Position_1	Position_1_51	5.5	1568.8505441568582	0.5612213926284113
Position_1	23	1	104.95862540625	206.6696454989036	Position_1	Position_1_1	5.75	1568.8505441568582	0.13173316366472201
Position_1	23	2	50.75998825390625	418.93983201906	Position_1	Position_1_2	5.75	1568.8505441568582	0.26703616452146456
Position_1	23	8	60.1326354921875	358.06560605889155	Position_1	Position_1_8	5.75	1568.8505441568582	0.22823436393765953
Position_1	23	10	37.25118312695312	495.7068505377434	Position_1	Position_1_10	5.75	1568.8505441568582	0.3159681796229668
Position_1	23	16	63.33783946875	229.518256355475	Position_1	Position_1_16	5.75	1568.8505441568582	0.14629708177768086
Position_1	23	17	57.811985	268.01577232685946	Position_1	Position_1_17	5.75	1568.8505441568582	0.17083575827224398
Position_1	23	25	55.30740174609375	335.4937156417079	Position_1	Position_1_25	5.75	1568.8505441568582	0.21384683001911511
Position_1	23	26	43.659633574218745	465.4915493425356	Position_1	Position_1_26	5.75	1568.8505441568582	0.2967086642358932
Position_1	23	29	41.703905847656245	432.2285570437059	Position_1	Position_1_29	5.75	1568.8505441568582	0.27550652205433435
Position_1	23	30	50.2880603671875	360.6716198247073	Position_1	Position_1_30	5.75	1568.8505441568582	0.2298954614689201
Position_1	23	31	60.73928033593749	233.5626713547824	Position_1	Position_1_31	5.75	1568.8505441568582	0.14887502969908786
Position_1	23	36	51.09836380859375	310.09752581962863	Position_1	Position_1_36	5.75	1568.8505441568582	0.19765906126276883
Position_1	23	39	55.44600251953125	324.9974516641108	Position_1	Position_1_39	5.75	1568.8505441568582	0.20715641325718062
Position_1	23	42	34.0363423984375	446.82491250833937	Position_1	Position_1_42	5.75	1568.8505441568582	0.28481037545133076
Position_1	23	44	30.209194876953124	280.7722879226971	Position_1	Position_1_44	5.75	1568.8505441568582	0.17896688054093232
Position_1	23	45	31.998545003906248	288.5190709472394	Position_1	Position_1_45	5.75	1568.8505441568582	0.18390475244555382
Position_1	23	48	23.923370603515625	642.2609871198366	Position_1	Position_1_48	5.75	1568.8505441568582	0.40938315603861725
Position_1	23	50	37.578811896484375	332.2971829905446	Position_1	Position_1_50	5.75	1568.8505441568582	0.2118093302310896
Position_1	23	51	7.794096835937499	560.9312371888831	Position_1	Position_1_51	5.75	1568.8505441568582	0.3575428132896766
Position_1	23	53	4.7323432041015625	387.04273308655337	Position_1	Position_1_53	5.75	1568.8505441568582	0.24670465553782905
Position_1	24	1	97.420735671875	205.8503777433984	Position_1	Position_1_1	6.0	1568.8505441568582	0.13121095474013292
Position_1	24	2	62.66724943359375	357.9351212403003	Position_1	Position_1_2	6.0	1568.8505441568582	0.22815119169472203
Position_1	24	8	70.8749909140625	273.42709476521134	Position_1	Position_1_8	6.0	1568.8505441568582	0.1742849857710049
Position_1	24	10	45.08760940234375	460.1411993599336	Position_1	Position_1_10	6.0	1568.8505441568582	0.29329830115030214
Position_1	24	16	66.4492599375	227.6222992936223	Position_1	Position_1_16	6.0	1568.8505441568582	0.14508858102602282
Position_1	24	17	68.4935095625	215.75349810670275	Position_1	Position_1_17	6.0	1568.8505441568582	0.13752329621854095
Position_1	24	25	59.533467125	340.02243214243657	Position_1	Position_1_25	6.0	1568.8505441568582	0.21673347624401892
Position_1	24	26	49.280586953125	365.7114759533788	Position_1	Position_1_26	6.0	1568.8505441568582	0.23310791287000626
Position_1	24	29	44.33125825390625	357.12197871739096	Position_1	Position_1_29	6.0	1568.8505441568582	0.22763288705063858
Position_1	24	30	50.435307441406245	320.0441244117804	Position_1	Position_1_30	6.0	1568.8505441568582	0.20399911617061048
Position_1	24	31	57.3569181796875	233.01959272663504	Position_1	Position_1_31	6.0	1568.8505441568582	0.14852886630565942
Position_1	24	36	49.538442207031245	309.7382900501163	Position_1	Position_1_36	6.0	1568.8505441568582	0.19743008102570908
Position_1	24	39	55.51203259765624	345.3279630705956	Position_1	Position_1_39	6.0	1568.8505441568582	0.2201152712454098
Position_1	24	42	26.690717173828123	485.43183478893104	Position_1	Position_1_42	6.0	1568.8505441568582	0.30941878854994115
Position_1	24	44	34.93937390625	265.24448364022953	Position_1	Position_1_44	6.0	1568.8505441568582	0.1690693129617257
Position_1	24	45	41.3426797265625	271.64594803359705	Position_1	Position_1_45	6.0	1568.8505441568582	0.17314966619690775
Position_1	24	48	28.93361075	504.71372558264176	Position_1	Position_1_48	6.0	1568.8505441568582	0.32170924595872724
Position_1	24	50	45.00614284375	282.65136301975275	Position_1	Position_1_50	6.0	1568.8505441568582	0.1801646205704426
Position_1	24	51	14.4175479765625	558.2813133087772	Position_1	Position_1_51	6.0	1568.8505441568582	0.3558537270411646
Position_1	24	53	14.914601087890624	377.67081336039735	Position_1	Position_1_53	6.0	1568.8505441568582	0.24073090631036984
Position_1	24	56	14.863108025390623	513.979533774704	Position_1	Position_1_56	6.0	1568.8505441568582	0.3276153587025909
Position_1	24	57	11.323626778320312	549.7103010876192	Position_1	Position_1_57	6.0	1568.8505441568582	0.3503904837430184
Position_1	24	58	1.8161806953125	437.469581949883	Position_1	Position_1_58	6.0	1568.8505441568582	0.2788472003144128
Position_1	25	1	98.97791208593748	200.9712456698757	Position_1	Position_1_1	6.25	1568.8505441568582	0.128100950353995
Position_1	25	2	57.064566109375	349.3436332965963	Position_1	Position_1_2	6.25	1568.8505441568582	0.22267489697965004
Position_1	25	8	68.65377548046875	238.0530128293901	Position_1	Position_1_8	6.25	1568.8505441568582	0.1517372153236726
Position_1	25	10	45.1471560546875	398.1677790593957	Position_1	Position_1_10	6.25	1568.8505441568582	0.2537958638204008
Position_1	25	16	71.14252711328125	225.85646942812	Position_1	Position_1_16	6.25	1568.8505441568582	0.14396302456554347
Position_1	25	17	67.0078328046875	190.73249937546703	Position_1	Position_1_17	6.25	1568.8505441568582	0.12157467777019622
Position_1	25	25	55.68562411328125	329.2770852796601	Position_1	Position_1_25	6.25	1568.8505441568582	0.20988429172303494
Position_1	25	26	54.3699670078125	288.8560744544606	Position_1	Position_1_26	6.25	1568.8505441568582	0.18411956163083687
Position_1	25	29	43.00361175	340.3479354542928	Position_1	Position_1_29	6.25	1568.8505441568582	0.21694095509729053
Position_1	25	30	46.9112717734375	250.453564653686	Position_1	Position_1_30	6.25	1568.8505441568582	0.15964144295738913
Position_1	25	31	55.16395530078125	220.25251695155265	Position_1	Position_1_31	6.25	1568.8505441568582	0.1403910128800205
Position_1	25	36	52.264813734375	292.3363477301692	Position_1	Position_1_36	6.25	1568.8505441568582	0.18633792034490992
Position_1	25	39	47.938829769531246	396.7824372378655	Position_1	Position_1_39	6.25	1568.8505441568582	0.2529128339953548
Position_1	25	42	33.74537851953125	436.8047864276148	Position_1	Position_1_42	6.25	1568.8505441568582	0.27842345343505315
Position_1	25	44	38.874124458984376	234.55803113607456	Position_1	Position_1_44	6.25	1568.8505441568582	0.14950948132674566
Position_1	25	45	45.95787543359375	267.59805537591194	Position_1	Position_1_45	6.25	1568.8505441568582	0.17056950158354708
Position_1	25	48	32.08929216796875	479.0219774875517	Position_1	Position_1_48	6.25	1568.8505441568582	0.30533308559674865
Position_1	25	50	45.28114512109375	284.70380444749003	Position_1	Position_1_50	6.25	1568.8505441568582	0.18147286591948592
Position_1	25	51	22.1540062734375	509.1715844513114	Position_1	Position_1_51	6.25	1568.8505441568582	0.3245507268666906
Position_1	25	53	30.14600097265625	297.7967446005139	Position_1	Position_1_53	6.25	1568.8505441568582	0.18981842834529386
Position_1	25	56	19.759997404296875	423.0938477509801	Position_1	Position_1_56	6.25	1568.8505441568582	0.26968397297421465
Position_1	25	57	19.051508963867185	479.2696232685237	Position_1	Position_1_57	6.25	1568.8505441568582	0.30549093733214455
Position_1	25	58	4.4095984506835935	296.0641029165414	Position_1	Position_1_58	6.25	1568.8505441568582	0.1887140263419127
Position_1	25	62	9.644045807128906	349.0236429105146	Position_1	Position_1_62	6.25	1568.8505441568582	0.22247093211679328
Position_1	25	63	1.2597854884033202	631.9670011058034	Position_1	Position_1_63	6.25	1568.8505441568582	0.4028216731412355
Position_1	26	1	94.3298833125	204.392129378695	Position_1	Position_1_1	6.5	1568.8505441568582	0.13028145360305224
Position_1	26	2	57.978297609375	315.30599406473	Position_1	Position_1_2	6.5	1568.8505441568582	0.200978987602789
Position_1	26	8	68.3638098515625	233.7598551106648	Position_1	Position_1_8	6.5	1568.8505441568582	0.1490007164680518
Position_1	26	10	55.51596320703125	362.9458006365591	Position_1	Position_1_10	6.5	1568.8505441568582	0.23134504557387
Position_1	26	16	59.1601320234375	234.00733379736545	Position_1	Position_1_16	6.5	1568.8505441568582	0.14915846169599742
Position_1	26	17	52.937031125	201.28046945115625	Position_1	Position_1_17	6.5	1568.8505441568582	0.12829805248232215
Position_1	26	25	60.249222773437495	285.881577624875	Position_1	Position_1_25	6.5	1568.8505441568582	0.1822235895507276
Position_1	26	26	62.0245896015625	259.6205351184053	Position_1	Position_1_26	6.5	1568.8505441568582	0.16548455561006434
Position_1	26	29	40.33961265039062	338.9153585633624	Position_1	Position_1_29	6.5	1568.8505441568582	0.21602781719752948
Position_1	26	30	41.70002723046875	230.17799289146183	Position_1	Position_1_30	6.5	1568.8505441568582	0.14671760401190131
Position_1	26	31	70.0077404296875	175.7173043018941	Position_1	Position_1_31	6.5	1568.8505441568582	0.112003852091806
Position_1	26	36	53.72916849609375	249.5975099194328	Position_1	Position_1_36	6.5	1568.8505441568582	0.15909578566871907
Position_1	26	39	47.0607389140625	313.2709397462638	Position_1	Position_1_39	6.5	1568.8505441568582	0.19968182495970252
Position_1	26	42	42.68687534375	328.8788277604638	Position_1	Position_1_42	6.5	1568.8505441568582	0.2096304386580125
Position_1	26	44	51.74948796875	213.72744250077747	Position_1	Position_1_44	6.5	1568.8505441568582	0.13623186943893387
Position_1	26	45	53.001012710937495	248.8820368762093	Position_1	Position_1_45	6.5	1568.8505441568582	0.1586397364638485
Position_1	26	48	31.43114386328125	437.5535800934037	Position_1	Position_1_48	6.5	1568.8505441568582	0.27890074151617583
Position_1	26	50	45.5810620546875	284.1196673947261	Position_1	Position_1_50	6.5	1568.8505441568582	0.1811005315024571
Position_1	26	51	21.547306837890623	519.3600113463204	Position_1	Position_1_51	6.5	1568.8505441568582	0.33104492539500524
Position_1	26	53	41.630755439453125	255.3926865836896	Position_1	Position_1_53	6.5	1568.8505441568582	0.1627896854387391
Position_1	26	56	24.54027610546875	355.6796245063867	Position_1	Position_1_56	6.5	1568.8505441568582	0.22671351699567938
Position_1	26	57	23.872366267578123	388.28317190436906	Position_1	Position_1_57	6.5	1568.8505441568582	0.24749532283398143
Position_1	26	58	13.37948755859375	255.4194200200093	Position_1	Position_1_58	6.5	1568.8505441568582	0.16280672558091153
Position_1	26	62	17.318725037109374	315.6451422872083	Position_1	Position_1_62	6.5	1568.8505441568582	0.20119516384962235
Position_1	26	63	5.530790477050781	540.9714962833743	Position_1	Position_1_63	6.5	1568.8505441568582	0.3448202878841507
Position_1	26	68	16.69433266015625	392.9220509800255	Position_1	Position_1_68	6.5	1568.8505441568582	0.2504521877137712
Position_1	27	1	97.4599481796875	206.16576488281493	Position_1	Position_1_1	6.75	1568.8505441568582	0.13141198545054136
Position_1	27	2	60.510691484375	238.64417105946723	Position_1	Position_1_2	6.75	1568.8505441568582	0.15211402510474376
Position_1	27	8	73.75415708203124	222.7173895440708	Position_1	Position_1_8	6.75	1568.8505441568582	0.14196214570825486
Position_1	27	10	57.02342469140625	294.85459946696164	Position_1	Position_1_10	6.75	1568.8505441568582	0.1879430775386092
Position_1	27	16	60.015601078125	219.6349544573389	Position_1	Position_1_16	6.75	1568.8505441568582	0.139997372774203
Position_1	27	17	52.0613163125	175.5814229730731	Position_1	Position_1_17	6.75	1568.8505441568582	0.11191724006280994
Position_1	27	25	55.685452539062496	260.8315663652924	Position_1	Position_1_25	6.75	1568.8505441568582	0.16625647824565098
Position_1	27	26	51.83750034375	294.95194265120256	Position_1	Position_1_26	6.75	1568.8505441568582	0.18800512499405578
Position_1	27	29	49.9714695390625	318.4569525681485	Position_1	Position_1_29	6.75	1568.8505441568582	0.20298743800308633
Position_1	27	30	47.16593990625	222.76971217000084	Position_1	Position_1_30	6.75	1568.8505441568582	0.1419954966390525
Position_1	27	31	78.390347234375	151.79590030078808	Position_1	Position_1_31	6.75	1568.8505441568582	0.09675612560173297
Position_1	27	36	59.3590333359375	209.09402242749732	Position_1	Position_1_36	6.75	1568.8505441568582	0.13327848417828098
Position_1	27	39	51.87889132421875	245.9519461580638	Position_1	Position_1_39	6.75	1568.8505441568582	0.15677206925420986
Position_1	27	42	44.50693465625	311.3361806343412	Position_1	Position_1_42	6.75	1568.8505441568582	0.1984485914186692
Position_1	27	44	62.53158621875	162.9644982262259	Position_1	Position_1_44	6.75	1568.8505441568582	0.10387509430594445
Position_1	27	45	62.4902004375	227.2866845801833	Position_1	Position_1_45	6.75	1568.8505441568582	0.14487465707087682
Position_1	27	48	37.7116909296875	343.86204192744526	Position_1	Position_1_48	6.75	1568.8505441568582	0.21918087940763398
Position_1	27	50	52.282366296875	229.0857071987343	Position_1	Position_1_50	6.75	1568.8505441568582	0.1460213709023832
Position_1	27	51	30.71217509765625	395.0767611894946	Position_1	Position_1_51	6.75	1568.8505441568582	0.25182562014013854
Position_1	27	53	37.52044026757813	264.42221958176685	Position_1	Position_1_53	6.75	1568.8505441568582	0.16854519416562674
Position_1	27	56	35.1097315078125	287.82007951377034	Position_1	Position_1_56	6.75	1568.8505441568582	0.18345920877278496
Position_1	27	57	29.0058902890625	342.10621150411777	Position_1	Position_1_57	6.75	1568.8505441568582	0.21806169668505593
Position_1	27	58	24.02269387890625	233.08317304090096	Position_1	Position_1_58	6.75	1568.8505441568582	0.1485693929922216
Position_1	27	62	28.600551396484374	283.43442893822663	Position_1	Position_1_62	6.75	1568.8505441568582	0.18066375410574995
Position_1	27	63	14.807767541015624	401.9029673312612	Position_1	Position_1_63	6.75	1568.8505441568582	0.2561767077355699
Position_1	27	68	28.1981188671875	301.286561906094	Position_1	Position_1_68	6.75	1568.8505441568582	0.19204287051320965
Position_1	27	70	7.625455626464843	541.3634357553351	Position_1	Position_1_70	6.75	1568.8505441568582	0.345070113766814
Position_1	27	71	5.718237910644531	634.6527190377401	Position_1	Position_1_71	6.75	1568.8505441568582	0.4045335748529311
Position_1	27	72	12.1578219296875	487.2113282860716	Position_1	Position_1_72	6.75	1568.8505441568582	0.3105530543369329
Position_1	27	73	2.5893833240966795	453.9047279696823	Position_1	Position_1_73	6.75	1568.8505441568582	0.28932311599740224
Position_1	27	74	3.579785915771484	649.9989657497943	Position_1	Position_1_74	6.75	1568.8505441568582	0.4143154159398408
Position_1	28	1	102.78163972656247	173.4708562254158	Position_1	Position_1_1	7.0	1568.8505441568582	0.11057194509158527
Position_1	28	2	61.0839261484375	224.9925543101348	Position_1	Position_1_2	7.0	1568.8505441568582	0.14341235699481608
Position_1	28	8	64.35397998046875	239.58336161683008	Position_1	Position_1_8	7.0	1568.8505441568582	0.15271267394408722
Position_1	28	10	60.33375687109375	263.7132237232265	Position_1	Position_1_10	7.0	1568.8505441568582	0.1680932735788118
Position_1	28	16	61.98569424609375	193.12290179941863	Position_1	Position_1_16	7.0	1568.8505441568582	0.1230983426169559
Position_1	28	17	59.46296571875	182.0132495617331	Position_1	Position_1_17	7.0	1568.8505441568582	0.11601694644504958
Position_1	28	25	59.22829378125	229.07327193534869	Position_1	Position_1_25	7.0	1568.8505441568582	0.14601344454927587
Position_1	28	26	44.3663789765625	321.52940057675323	Position_1	Position_1_26	7.0	1568.8505441568582	0.20494584508019636
Position_1	28	29	50.65821874609375	302.87004799276014	Position_1	Position_1_29	7.0	1568.8505441568582	0.19305219934479514
Position_1	28	30	51.4922826171875	197.3120456628639	Position_1	Position_1_30	7.0	1568.8505441568582	0.12576854206906282
Position_1	28	31	82.29712339062499	123.637949904416	Position_1	Position_1_31	7.0	1568.8505441568582	0.07880798484272593
Position_1	28	36	56.30115962109375	204.4557397319134	Position_1	Position_1_36	7.0	1568.8505441568582	0.13032199943672348
Position_1	28	39	52.13606548046874	219.19293367349053	Position_1	Position_1_39	7.0	1568.8505441568582	0.139715624595261
Position_1	28	42	45.20271490625	284.2043791054072	Position_1	Position_1_42	7.0	1568.8505441568582	0.18115452753859748
Position_1	28	44	48.71315981640625	159.18158716172005	Position_1	Position_1_44	7.0	1568.8505441568582	0.10146383143670862
Position_1	28	45	60.785277824218745	225.7148992033776	Position_1	Position_1_45	7.0	1568.8505441568582	0.14387278638111622
Position_1	28	48	40.13083022265625	276.70211786490034	Position_1	Position_1_48	7.0	1568.8505441568582	0.1763725161045263
Position_1	28	50	55.895511375	190.01525773231225	Position_1	Position_1_50	7.0	1568.8505441568582	0.12111750124319935
Position_1	28	51	32.04219504492188	387.9274688148295	Position_1	Position_1_51	7.0	1568.8505441568582	0.2472685943601543
Position_1	28	53	38.206625359375	262.0625013422435	Position_1	Position_1_53	7.0	1568.8505441568582	0.16704108770480927
Position_1	28	56	39.66317869335937	259.30371348505827	Position_1	Position_1_56	7.0	1568.8505441568582	0.1652826105398172
Position_1	28	57	36.77486969921875	310.1833527691527	Position_1	Position_1_57	7.0	1568.8505441568582	0.19771376816257116
Position_1	28	58	30.966843230468747	202.7575706710764	Position_1	Position_1_58	7.0	1568.8505441568582	0.12923957060552488
Position_1	28	62	36.13590651171875	218.1908403755387	Position_1	Position_1_62	7.0	1568.8505441568582	0.13907688096114995
Position_1	28	63	32.213002378906246	242.16485787631208	Position_1	Position_1_63	7.0	1568.8505441568582	0.15435814378765944
Position_1	28	68	38.53284774023437	257.31293121237866	Position_1	Position_1_68	7.0	1568.8505441568582	0.16401366731250072
Position_1	28	70	13.91478872265625	432.8967393417086	Position_1	Position_1_70	7.0	1568.8505441568582	0.27593242769620147
Position_1	28	71	16.215903150390623	389.5852196381682	Position_1	Position_1_71	7.0	1568.8505441568582	0.2483252602290052
Position_1	28	72	19.90140835546875	370.5026135749653	Position_1	Position_1_72	7.0	1568.8505441568582	0.23616182877004593
Position_1	28	73	13.150981894531249	230.00998458639856	Position_1	Position_1_73	7.0	1568.8505441568582	0.14661051394797586
Position_1	28	74	10.657859018554689	357.0001382297436	Position_1	Position_1_74	7.0	1568.8505441568582	0.22755522478503834
Position_1	28	76	1.94886995703125	344.839642390178	Position_1	Position_1_76	7.0	1568.8505441568582	0.21980401107965578
Position_1	28	77	4.230507461425781	372.0931522981719	Position_1	Position_1_77	7.0	1568.8505441568582	0.2371756530180793
Position_1	28	78	4.0355432573242185	479.47754678148647	Position_1	Position_1_78	7.0	1568.8505441568582	0.30562346972265
Position_1	28	79	13.0591584921875	283.58496105215863	Position_1	Position_1_79	7.0	1568.8505441568582	0.18075970468210834
Position_1	29	1	102.9884022578125	171.75859096115784	Position_1	Position_1_1	7.25	1568.8505441568582	0.10948053120857694
Position_1	29	2	68.418578421875	210.76981956060104	Position_1	Position_1_2	7.25	1568.8505441568582	0.1343466529336447
Position_1	29	8	62.258086515625	225.1717437740972	Position_1	Position_1_8	7.25	1568.8505441568582	0.1435265740339278
Position_1	29	10	61.15778625	243.66091087480936	Position_1	Position_1_10	7.25	1568.8505441568582	0.15531174195165875
Position_1	29	16	63.97446820703125	162.32517374056604	Position_1	Position_1_16	7.25	1568.8505441568582	0.10346758290338223
Position_1	29	17	65.761444890625	163.7839114481218	Position_1	Position_1_17	7.25	1568.8505441568582	0.1043973959521706
Position_1	29	25	66.8768332890625	198.97914694282613	Position_1	Position_1_25	7.25	1568.8505441568582	0.12683116800635894
Position_1	29	26	50.379395042968746	265.11027428383795	Position_1	Position_1_26	7.25	1568.8505441568582	0.16898376666358314
Position_1	29	29	53.5036211875	267.721086930731	Position_1	Position_1_29	7.25	1568.8505441568582	0.1706479230464948
Position_1	29	30	47.424382671874994	221.4372273896093	Position_1	Position_1_30	7.25	1568.8505441568582	0.14114615838605296
Position_1	29	31	84.58193566796875	107.73436290406184	Position_1	Position_1_31	7.25	1568.8505441568582	0.0686708898469109
Position_1	29	36	64.309823015625	182.4730495830844	Position_1	Position_1_36	7.25	1568.8505441568582	0.11631002727614836
Position_1	29	39	58.49562507421875	180.76728344519628	Position_1	Position_1_39	7.25	1568.8505441568582	0.11522275599703183
Position_1	29	42	41.05120892382812	257.93335855524856	Position_1	Position_1_42	7.25	1568.8505441568582	0.16440913349962777
Position_1	29	44	53.708777160156245	151.89412327748292	Position_1	Position_1_44	7.25	1568.8505441568582	0.0968187338451126
Position_1	29	45	59.4726050703125	196.7572574436944	Position_1	Position_1_45	7.25	1568.8505441568582	0.12541491487287398
Position_1	29	48	38.76924581835937	241.5304240073209	Position_1	Position_1_48	7.25	1568.8505441568582	0.15395374970987166
Position_1	29	50	59.237298828125	156.80516278544644	Position_1	Position_1_50	7.25	1568.8505441568582	0.09994907632818376
Position_1	29	51	48.01406246484375	297.4862587389334	Position_1	Position_1_51	7.25	1568.8505441568582	0.18962052175518757
Position_1	29	53	31.856848095703125	323.16741465342386	Position_1	Position_1_53	7.25	1568.8505441568582	0.20598993056225287
Position_1	29	56	38.372787191406246	225.137225869212	Position_1	Position_1_56	7.25	1568.8505441568582	0.1435045719987347
Position_1	29	57	41.89882455859375	259.7640778344264	Position_1	Position_1_57	7.25	1568.8505441568582	0.16557605107886839
Position_1	29	58	26.56512224609375	231.72166228670176	Position_1	Position_1_58	7.25	1568.8505441568582	0.14770155331222778
Position_1	29	62	39.9546754921875	209.7567256277833	Position_1	Position_1_62	7.25	1568.8505441568582	0.13370089739205346
Position_1	29	63	39.9966227890625	246.66725475519573	Position_1	Position_1_63	7.25	1568.8505441568582	0.15722801363960467
Position_1	29	68	43.697405898437495	242.0586100217805	Position_1	Position_1_68	7.25	1568.8505441568582	0.15429042041214272
Position_1	29	70	22.7421211015625	357.9156873015972	Position_1	Position_1_70	7.25	1568.8505441568582	0.22813880432055467
Position_1	29	71	26.417269462890623	338.6835740409726	Position_1	Position_1_71	7.25	1568.8505441568582	0.2158800755766
Position_1	29	72	23.658018076171874	320.9824888695105	Position_1	Position_1_72	7.25	1568.8505441568582	0.20459723844632696
Position_1	29	73	26.047384042968748	175.8315680913335	Position_1	Position_1_73	7.25	1568.8505441568582	0.11207668489915337
Position_1	29	74	19.195360948242183	327.8644359668847	Position_1	Position_1_74	7.25	1568.8505441568582	0.2089838558478416
Position_1	29	76	9.685293159179688	231.55382390682456	Position_1	Position_1_76	7.25	1568.8505441568582	0.1475945715602041
Position_1	29	77	15.219245411132812	237.54697533434503	Position_1	Position_1_77	7.25	1568.8505441568582	0.151414662294686
Position_1	29	78	15.145602376953123	329.03468923836186	Position_1	Position_1_78	7.25	1568.8505441568582	0.20972978622077337
Position_1	29	79	28.725649798828123	225.10328366886583	Position_1	Position_1_79	7.25	1568.8505441568582	0.1434829369229956
Position_1	29	83	11.5975749140625	324.70663493997654	Position_1	Position_1_83	7.25	1568.8505441568582	0.2069710439591188
Position_1	29	84	2.034837089355469	445.2444889762551	Position_1	Position_1_84	7.25	1568.8505441568582	0.2838029987206597
Position_1	29	85	3.575489086425781	514.3219113530231	Position_1	Position_1_85	7.25	1568.8505441568582	0.32783359337102014
Position_1	29	86	12.368860818359376	383.8402530667655	Position_1	Position_1_86	7.25	1568.8505441568582	0.2446633648414556
Position_1	30	1	94.25771815625	149.74850502485302	Position_1	Position_1_1	7.5	1568.8505441568582	0.0954510967170119
Position_1	30	2	71.71398364453124	207.10977011523656	Position_1	Position_1_2	7.5	1568.8505441568582	0.1320137032087673
Position_1	30	8	68.8226513046875	217.31632581360708	Position_1	Position_1_8	7.5	1568.8505441568582	0.13851945720578415
Position_1	30	10	59.04938346484375	257.3503745628173	Position_1	Position_1_10	7.5	1568.8505441568582	0.16403753405403204
Position_1	30	16	67.8644456875	140.74134455197694	Position_1	Position_1_16	7.5	1568.8505441568582	0.08970984844679074
Position_1	30	17	64.81479713671875	162.836860739921	Position_1	Position_1_17	7.5	1568.8505441568582	0.10379373697921866
Position_1	30	25	69.0787024296875	206.99784961504443	Position_1	Position_1_25	7.5	1568.8505441568582	0.13194236403588752
Position_1	30	26	48.219312023437496	235.2455992500972	Position_1	Position_1_26	7.5	1568.8505441568582	0.1499477436689321
Position_1	30	29	50.219149921875	259.2190812670745	Position_1	Position_1_29	7.5	1568.8505441568582	0.1652286651730651
Position_1	30	30	53.93149089453125	187.6428219395532	Position_1	Position_1_30	7.5	1568.8505441568582	0.11960528849508568
Position_1	30	31	81.45050340625	96.89144710984792	Position_1	Position_1_31	7.5	1568.8505441568582	0.06175951397710733
Position_1	30	36	63.255749003906246	183.35167635642776	Position_1	Position_1_36	7.5	1568.8505441568582	0.11687007219350254
Position_1	30	39	60.7242649921875	175.780519673909	Position_1	Position_1_39	7.5	1568.8505441568582	0.11204414616076645
Position_1	30	42	38.435432578125	208.75207204101167	Position_1	Position_1_42	7.5	1568.8505441568582	0.1330605218059191
Position_1	30	44	50.50719183984375	140.25725331281677	Position_1	Position_1_44	7.5	1568.8505441568582	0.08940128416642436
Position_1	30	45	55.918866265625	177.30535234061333	Position_1	Position_1_45	7.5	1568.8505441568582	0.11301608875426812
Position_1	30	48	38.1095351484375	245.69654066653865	Position_1	Position_1_48	7.5	1568.8505441568582	0.15660927140678177
Position_1	30	50	63.74049296484375	133.08576677672085	Position_1	Position_1_50	7.5	1568.8505441568582	0.08483011162050791
Position_1	30	51	46.58053387109375	305.6590537189471	Position_1	Position_1_51	7.5	1568.8505441568582	0.1948299376619182
Position_1	30	53	35.70689817578125	272.81109793639945	Position_1	Position_1_53	7.5	1568.8505441568582	0.17389234363494793
Position_1	30	56	35.8374973515625	207.48153741530368	Position_1	Position_1_56	7.5	1568.8505441568582	0.13225067116052774
Position_1	30	57	44.515606953125	243.34322656721585	Position_1	Position_1_57	7.5	1568.8505441568582	0.15510924700478396
Position_1	30	58	34.79587546875	185.51733526680533	Position_1	Position_1_58	7.5	1568.8505441568582	0.11825048342416024
Position_1	30	62	44.44641575	191.81363508324227	Position_1	Position_1_62	7.5	1568.8505441568582	0.12226380377509319
Position_1	30	63	41.44955226757812	262.4176774667675	Position_1	Position_1_63	7.5	1568.8505441568582	0.16726748028621025
Position_1	30	68	48.33444872265625	216.76938184499005	Position_1	Position_1_68	7.5	1568.8505441568582	0.1381708300082132
Position_1	30	70	25.989394556640622	316.27552946243054	Position_1	Position_1_70	7.5	1568.8505441568582	0.2015969785269797
Position_1	30	71	32.7381182734375	273.8703527525187	Position_1	Position_1_71	7.5	1568.8505441568582	0.17456752255499514
Position_1	30	72	30.80936409375	292.9149651405674	Position_1	Position_1_72	7.5	1568.8505441568582	0.1867067364903058
Position_1	30	73	34.8105268671875	159.97350244103987	Position_1	Position_1_73	7.5	1568.8505441568582	0.10196860563732912
Position_1	30	74	30.997344447265625	252.63761711645765	Position_1	Position_1_74	7.5	1568.8505441568582	0.16103357841025692
Position_1	30	76	22.735650673828125	161.18800989201029	Position_1	Position_1_76	7.5	1568.8505441568582	0.10274274403788858
Position_1	30	77	25.193383767578123	168.71209562958953	Position_1	Position_1_77	7.5	1568.8505441568582	0.10753866661037484
Position_1	30	78	22.5941409375	281.9378207281245	Position_1	Position_1_78	7.5	1568.8505441568582	0.17970980204468448
Position_1	30	79	35.5802400078125	203.7928917401308	Position_1	Position_1_79	7.5	1568.8505441568582	0.1298994939314978
Position_1	30	83	17.84982653222656	338.17055327611416	Position_1	Position_1_83	7.5	1568.8505441568582	0.21555307134616572
Position_1	30	84	5.062407157714843	323.7496175025552	Position_1	Position_1_84	7.5	1568.8505441568582	0.20636103209980836
Position_1	30	85	5.497798834472656	611.2056507444098	Position_1	Position_1_85	7.5	1568.8505441568582	0.3895881943763406
Position_1	30	86	26.811679597656248	288.24680394347763	Position_1	Position_1_86	7.5	1568.8505441568582	0.18373120691263112
Position_1	30	89	9.276260221679689	325.46983212984605	Position_1	Position_1_89	7.5	1568.8505441568582	0.207457512981112
Position_1	30	90	5.780308783691406	380.8002201116273	Position_1	Position_1_90	7.5	1568.8505441568582	0.24272561942239018
Position_1	31	1	97.73835594531248	151.58838980563553	Position_1	Position_1_1	7.75	1568.8505441568582	0.09662385647264006
Position_1	31	2	75.0069140390625	201.8467891376001	Position_1	Position_1_2	7.75	1568.8505441568582	0.1286590299435297
Position_1	31	8	61.30684265234375	190.6475606039577	Position_1	Position_1_8	7.75	1568.8505441568582	0.12152053700336174
Position_1	31	10	55.8053881171875	298.30538198372454	Position_1	Position_1_10	7.75	1568.8505441568582	0.1901426385672969
Position_1	31	16	77.12262692578125	128.36576185912222	Position_1	Position_1_16	7.75	1568.8505441568582	0.08182153637082708
Position_1	31	17	72.4730851796875	145.06534815327512	Position_1	Position_1_17	7.75	1568.8505441568582	0.09246600875626243
Position_1	31	25	66.79456605078124	207.04920658138084	Position_1	Position_1_25	7.75	1568.8505441568582	0.13197509944623473
Position_1	31	26	48.387818703125	183.8164320868996	Position_1	Position_1_26	7.75	1568.8505441568582	0.11716631183991297
Position_1	31	29	45.4924673671875	211.7462010821833	Position_1	Position_1_29	7.75	1568.8505441568582	0.13496900764118439
Position_1	31	30	60.453832828125	153.92304606547637	Position_1	Position_1_30	7.75	1568.8505441568582	0.09811198819336783
Position_1	31	31	87.3772696328125	104.29049895828972	Position_1	Position_1_31	7.75	1568.8505441568582	0.0664757387800367
Position_1	31	36	67.613198640625	172.73043396352418	Position_1	Position_1_36	7.75	1568.8505441568582	0.11009999302154948
Position_1	31	39	80.75535226171874	137.6438326273686	Position_1	Position_1_39	7.75	1568.8505441568582	0.08773546539536183
Position_1	31	42	40.09337505078125	200.1696335195361	Position_1	Position_1_42	7.75	1568.8505441568582	0.1275899952771553
Position_1	31	44	56.836450386718745	121.69755668755543	Position_1	Position_1_44	7.75	1568.8505441568582	0.07757116007054637
Position_1	31	45	52.89534898828125	148.51157197794092	Position_1	Position_1_45	7.75	1568.8505441568582	0.09466266403199992
Position_1	31	48	47.53923861328125	221.8588329905108	Position_1	Position_1_48	7.75	1568.8505441568582	0.14141489373657554
Position_1	31	50	61.12392373828125	131.91312216100144	Position_1	Position_1_50	7.75	1568.8505441568582	0.08408265698240558
Position_1	31	51	58.220154867187496	253.8713372567606	Position_1	Position_1_51	7.75	1568.8505441568582	0.161819963158567
Position_1	31	53	22.562807845703123	179.52426206310275	Position_1	Position_1_53	7.75	1568.8505441568582	0.114430442550271
Position_1	31	56	38.30608901367187	186.77249475847808	Position_1	Position_1_56	7.75	1568.8505441568582	0.11905053381541487
Position_1	31	57	42.48498708007812	170.7236126144805	Position_1	Position_1_57	7.75	1568.8505441568582	0.1088208263370504
Position_1	31	58	36.943306189453125	210.8571946650995	Position_1	Position_1_58	7.75	1568.8505441568582	0.13440234664189746
Position_1	31	62	45.223865328125	175.56996341076754	Position_1	Position_1_62	7.75	1568.8505441568582	0.11190993563069036
Position_1	31	63	49.781204128906246	220.7584014874752	Position_1	Position_1_63	7.75	1568.8505441568582	0.14071346841143278
Position_1	31	68	46.49243830859375	218.63975321372425	Position_1	Position_1_68	7.75	1568.8505441568582	0.1393630221999426
Position_1	31	70	36.6123473203125	243.09129319892176	Position_1	Position_1_70	7.75	1568.8505441568582	0.1549486623211553
Position_1	31	71	30.312139408203123	290.3928506295551	Position_1	Position_1_71	7.75	1568.8505441568582	0.1850991171282156
Position_1	31	72	36.57716940625	250.20681729662084	Position_1	Position_1_72	7.75	1568.8505441568582	0.1594841638857885
Position_1	31	73	39.30841000195312	139.8367907653547	Position_1	Position_1_73	7.75	1568.8505441568582	0.08913327740884756
Position_1	31	74	33.89430754101562	243.51890806197167	Position_1	Position_1_74	7.75	1568.8505441568582	0.1552212280315364
Position_1	31	76	42.7340946484375	158.08833579697523	Position_1	Position_1_76	7.75	1568.8505441568582	0.10076698279882108
Position_1	31	77	33.598880132812496	141.16541924169678	Position_1	Position_1_77	7.75	1568.8505441568582	0.08998015761760328
Position_1	31	78	25.378202996093748	257.2211091862687	Position_1	Position_1_78	7.75	1568.8505441568582	0.16395513909484993
Position_1	31	79	43.54860685742187	180.9417676795092	Position_1	Position_1_79	7.75	1568.8505441568582	0.11533397387878787
Position_1	31	83	32.39615005859375	233.77998357438668	Position_1	Position_1_83	7.75	1568.8505441568582	0.14901354653895743
Position_1	31	84	21.5850765625	203.5400967287425	Position_1	Position_1_84	7.75	1568.8505441568582	0.12973836002850758
Position_1	31	85	14.748830497070312	408.917006690505	Position_1	Position_1_85	7.75	1568.8505441568582	0.2606475219793915
Position_1	31	86	42.8425503515625	226.0558590545321	Position_1	Position_1_86	7.75	1568.8505441568582	0.14409011737700006
Position_1	31	89	9.920912654296874	221.5953963143108	Position_1	Position_1_89	7.75	1568.8505441568582	0.14124697673697276
Position_1	31	90	11.523035014648435	283.51492265703644	Position_1	Position_1_90	7.75	1568.8505441568582	0.18071506155444836
Position_1	31	95	2.8697741042480467	223.578241461332	Position_1	Position_1_95	7.75	1568.8505441568582	0.14251086076621075
Position_1	31	96	3.227457932617188	305.429822895487	Position_1	Position_1_96	7.75	1568.8505441568582	0.1946838237925545
Position_1	31	97	11.823393881835935	370.82656767142703	Position_1	Position_1_97	7.75	1568.8505441568582	0.23636832013894546
Position_1	31	98	4.027176414550781	377.672151499735	Position_1	Position_1_98	7.75	1568.8505441568582	0.24073175925289048
Position_1	31	99	12.135825334960938	326.6558298114181	Position_1	Position_1_99	7.75	1568.8505441568582	0.2082134789881923
Position_1	31	100	4.942924561523437	255.478210944072	Position_1	Position_1_100	7.75	1568.8505441568582	0.16284419946539444
Position_1	32	1	98.203987578125	167.48907700932418	Position_1	Position_1_1	8.0	1568.8505441568582	0.10675910311095774
Position_1	32	2	67.2751766328125	244.5216633918842	Position_1	Position_1_2	8.0	1568.8505441568582	0.15586039365100685
Position_1	32	8	56.8876782890625	206.1664966135257	Position_1	Position_1_8	8.0	1568.8505441568582	0.13141245186253547
Position_1	32	10	54.99820420703125	349.1663789100356	Position_1	Position_1_10	8.0	1568.8505441568582	0.2225619133769602
Position_1	32	16	77.9705519140625	142.53549777126835	Position_1	Position_1_16	8.0	1568.8505441568582	0.09085345847769757
Position_1	32	17	73.61446447265625	139.9039231587138	Position_1	Position_1_17	8.0	1568.8505441568582	0.08917606822382299
Position_1	32	25	65.28670422656249	205.80504855484256	Position_1	Position_1_25	8.0	1568.8505441568582	0.13118206149168124
Position_1	32	26	50.66801927343749	201.38090209341635	Position_1	Position_1_26	8.0	1568.8505441568582	0.12836206918718557
Position_1	32	29	49.61477713671875	228.6876283454789	Position_1	Position_1_29	8.0	1568.8505441568582	0.14576763172070142
Position_1	32	30	59.116385796874994	176.35026796143484	Position_1	Position_1_30	8.0	1568.8505441568582	0.11240730904434887
Position_1	32	31	87.79753288281249	115.6942152375125	Position_1	Position_1_31	8.0	1568.8505441568582	0.07374457412046832
Position_1	32	36	57.10543196875	189.84433675373472	Position_1	Position_1_36	8.0	1568.8505441568582	0.12100855461395278
Position_1	32	39	77.5198836328125	158.26845714922112	Position_1	Position_1_39	8.0	1568.8505441568582	0.10088179383223453
Position_1	32	42	46.57083212890625	200.632426359836	Position_1	Position_1_42	8.0	1568.8505441568582	0.12788498375902413
Position_1	32	44	59.76551345703125	131.55540270107406	Position_1	Position_1_44	8.0	1568.8505441568582	0.08385464325524737
Position_1	32	45	63.8977641328125	174.87160800618372	Position_1	Position_1_45	8.0	1568.8505441568582	0.11146479736867755
Position_1	32	48	49.0912833984375	237.67093913341864	Position_1	Position_1_48	8.0	1568.8505441568582	0.1514936779788347
Position_1	32	50	70.25389744140625	139.1883463501711	Position_1	Position_1_50	8.0	1568.8505441568582	0.0887199528779681
Position_1	32	51	55.41375696484375	216.7718544108779	Position_1	Position_1_51	8.0	1568.8505441568582	0.13817240604481978
Position_1	32	53	35.08486624414062	193.0380534611664	Position_1	Position_1_53	8.0	1568.8505441568582	0.12304425949312474
Position_1	32	56	35.0087626796875	233.75916259866253	Position_1	Position_1_56	8.0	1568.8505441568582	0.14900027505442903
Position_1	32	57	43.262548441406246	181.2675286273619	Position_1	Position_1_57	8.0	1568.8505441568582	0.11554161695165162
Position_1	32	58	41.41105205273437	201.0102908867771	Position_1	Position_1_58	8.0	1568.8505441568582	0.1281258381401814
Position_1	32	62	54.6807971015625	134.33287297888856	Position_1	Position_1_62	8.0	1568.8505441568582	0.08562502876976251
Position_1	32	63	62.97033269140625	198.9251194489952	Position_1	Position_1_63	8.0	1568.8505441568582	0.12679673037682682
Position_1	32	68	45.93934021875	231.2842885521254	Position_1	Position_1_68	8.0	1568.8505441568582	0.1474227672059251
Position_1	32	70	45.4516015078125	251.06349868170585	Position_1	Position_1_70	8.0	1568.8505441568582	0.16003022060755573
Position_1	32	71	33.04675169726562	317.66827971698604	Position_1	Position_1_71	8.0	1568.8505441568582	0.20248473055647845
Position_1	32	72	43.626706921875	228.9477890945255	Position_1	Position_1_72	8.0	1568.8505441568582	0.14593346061371837
Position_1	32	73	42.38075054296875	165.5075297975594	Position_1	Position_1_73	8.0	1568.8505441568582	0.10549604639778325
Position_1	32	74	42.302114958984376	211.257027131714	Position_1	Position_1_74	8.0	1568.8505441568582	0.13465720359312439
Position_1	32	76	48.30177683203125	180.76925453156247	Position_1	Position_1_76	8.0	1568.8505441568582	0.11522401238590427
Position_1	32	77	40.62714764453125	126.30892706203026	Position_1	Position_1_77	8.0	1568.8505441568582	0.08051049064709477
Position_1	32	78	34.8846677265625	227.04066317384883	Position_1	Position_1_78	8.0	1568.8505441568582	0.14471784072705696
Position_1	32	79	47.759113574218745	169.6021348147508	Position_1	Position_1_79	8.0	1568.8505441568582	0.10810598590568707
Position_1	32	83	38.750117892578125	223.39716980124845	Position_1	Position_1_83	8.0	1568.8505441568582	0.1423954439976996
Position_1	32	84	33.161768814453126	198.7213775545121	Position_1	Position_1_84	8.0	1568.8505441568582	0.1266668633890236
Position_1	32	85	22.37739590625	452.1143970249532	Position_1	Position_1_85	8.0	1568.8505441568582	0.28818194232002603
Position_1	32	86	46.438652390625	238.4015695787644	Position_1	Position_1_86	8.0	1568.8505441568582	0.1519593886534856
Position_1	32	89	21.396643876953124	245.5614304003024	Position_1	Position_1_89	8.0	1568.8505441568582	0.1565231508602839
Position_1	32	90	15.435007790039062	305.826121738331	Position_1	Position_1_90	8.0	1568.8505441568582	0.1949364283789633
Position_1	32	94	48.21662402734375	159.9438479263691	Position_1	Position_1_94	8.0	1568.8505441568582	0.10194970357251408
Position_1	32	95	18.64640923535156	178.9161020245066	Position_1	Position_1_95	8.0	1568.8505441568582	0.11404279565754358
Position_1	32	96	17.68295890625	286.784044631698	Position_1	Position_1_96	8.0	1568.8505441568582	0.18279883045572282
Position_1	32	97	19.260661835937498	409.4973757066943	Position_1	Position_1_97	8.0	1568.8505441568582	0.2610174546146899
Position_1	32	98	10.925852749023438	402.0302955223723	Position_1	Position_1_98	8.0	1568.8505441568582	0.25625786791464833
Position_1	32	99	15.958791384765624	250.0428043811759	Position_1	Position_1_99	8.0	1568.8505441568582	0.15937962052054838
Position_1	32	100	8.587885608886719	230.37435074604423	Position_1	Position_1_100	8.0	1568.8505441568582	0.14684276434365742
Position_1	32	103	4.056365803466797	204.68709049270345	Position_1	Position_1_103	8.0	1568.8505441568582	0.13046946457395514
Position_1	32	104	3.26776617578125	155.23929406131256	Position_1	Position_1_104	8.0	1568.8505441568582	0.09895097696813578
Position_1	32	106	15.42000284472656	278.02168918285133	Position_1	Position_1_106	8.0	1568.8505441568582	0.17721362319587144
Position_1	32	107	2.853930784912109	265.164771606474	Position_1	Position_1_107	8.0	1568.8505441568582	0.16901850376638686
Position_1	32	108	20.240459808593748	291.3047881767715	Position_1	Position_1_108	8.0	1568.8505441568582	0.18568039464417335
Position_1	32	109	4.307387659179687	412.6465301168354	Position_1	Position_1_109	8.0	1568.8505441568582	0.26302475506907036
Position_1	32	110	4.789769225097656	531.2911301504362	Position_1	Position_1_110	8.0	1568.8505441568582	0.3386499320341353
Position_1	33	1	97.064006875	204.13775620190304	Position_1	Position_1_1	8.25	1568.8505441568582	0.13011931376268354
Position_1	33	2	62.4702354375	289.47271360167406	Position_1	Position_1_2	8.25	1568.8505441568582	0.18451261318664638
Position_1	33	8	59.526812125	263.9690844226962	Position_1	Position_1_8	8.25	1568.8505441568582	0.16825636158003832
Position_1	33	10	54.739225921875	405.4383411277284	Position_1	Position_1_10	8.25	1568.8505441568582	0.2584301880365677
Position_1	33	16	65.8646701796875	167.81379106349354	Position_1	Position_1_16	8.25	1568.8505441568582	0.10696607888400302
Position_1	33	17	56.001097109375	179.90974065142402	Position_1	Position_1_17	8.25	1568.8505441568582	0.11467615020531625
Position_1	33	25	68.61939824609375	215.24595080354572	Position_1	Position_1_25	8.25	1568.8505441568582	0.13719978082375245
Position_1	33	26	53.384475890625	247.72227485418088	Position_1	Position_1_26	8.25	1568.8505441568582	0.1579004933113711
Position_1	33	29	57.32324283984375	255.1653402228322	Position_1	Position_1_29	8.25	1568.8505441568582	0.16264477274345138
Position_1	33	30	54.7691422265625	222.55406498193463	Position_1	Position_1_30	8.25	1568.8505441568582	0.14185804110584738
Position_1	33	31	82.01300688281249	136.4394496570347	Position_1	Position_1_31	8.25	1568.8505441568582	0.08696778043338785
Position_1	33	36	56.7340517734375	191.8886225699836	Position_1	Position_1_36	8.25	1568.8505441568582	0.12231160150000753
Position_1	33	39	61.658294242187495	173.4714284981642	Position_1	Position_1_39	8.25	1568.8505441568582	0.11057230986358381
Position_1	33	42	45.579928625	257.7157758036452	Position_1	Position_1_42	8.25	1568.8505441568582	0.16427044422013348
Position_1	33	44	61.96690946875	138.81909796596494	Position_1	Position_1_44	8.25	1568.8505441568582	0.08848459050672032
Position_1	33	45	66.68100471484375	219.83057802158004	Position_1	Position_1_45	8.25	1568.8505441568582	0.14012206506243258
Position_1	33	48	41.96739185546875	274.83128855550723	Position_1	Position_1_48	8.25	1568.8505441568582	0.17518003201714083
Position_1	33	50	66.01539553125	183.312217915896	Position_1	Position_1_50	8.25	1568.8505441568582	0.11684492101471199
Position_1	33	51	43.363824023437495	250.9102648684272	Position_1	Position_1_51	8.25	1568.8505441568582	0.15993254794278253
Position_1	33	56	44.095837628906246	243.97616445958863	Position_1	Position_1_56	8.25	1568.8505441568582	0.15551268753309314
Position_1	33	57	46.83612746484375	229.614160635088	Position_1	Position_1_57	8.25	1568.8505441568582	0.146358212061869
Position_1	33	62	47.887191128906245	157.9366565222802	Position_1	Position_1_62	8.25	1568.8505441568582	0.1006703010114705
Position_1	33	63	64.3816242265625	224.06349019414367	Position_1	Position_1_63	8.25	1568.8505441568582	0.14282016284384905
Position_1	33	68	43.779465167968745	229.41066438208853	Position_1	Position_1_68	8.25	1568.8505441568582	0.1462285016482433
Position_1	33	70	52.1538208125	314.52016968039777	Position_1	Position_1_70	8.25	1568.8505441568582	0.20047809579556172
Position_1	33	71	32.983687773437495	374.5040243641759	Position_1	Position_1_71	8.25	1568.8505441568582	0.2387123654060013
Position_1	33	72	39.96588240820312	227.90629511051748	Position_1	Position_1_72	8.25	1568.8505441568582	0.1452696026140593
Position_1	33	73	44.6129051328125	192.1929470578104	Position_1	Position_1_73	8.25	1568.8505441568582	0.12250558077289635
Position_1	33	74	46.8567631640625	223.567868527059	Position_1	Position_1_74	8.25	1568.8505441568582	0.14250424896095523
Position_1	33	76	52.3778135546875	213.4837016847721	Position_1	Position_1_76	8.25	1568.8505441568582	0.13607650676470517
Position_1	33	77	42.18190902148437	142.3121935269103	Position_1	Position_1_77	8.25	1568.8505441568582	0.09071112226524589
Position_1	33	78	43.094954224609374	250.18065347815195	Position_1	Position_1_78	8.25	1568.8505441568582	0.1594674868233581
Position_1	33	79	48.4272183828125	183.9127096249233	Position_1	Position_1_79	8.25	1568.8505441568582	0.11722768004250071
Position_1	33	83	35.57991245703125	274.58511308910266	Position_1	Position_1_83	8.25	1568.8505441568582	0.17502311747399238
Position_1	33	85	23.921873228515626	523.5793986680695	Position_1	Position_1_85	8.25	1568.8505441568582	0.3337344023101034
Position_1	33	86	47.265733710937496	278.3855068994811	Position_1	Position_1_86	8.25	1568.8505441568582	0.17744552400884867
Position_1	33	89	26.076211111328124	261.29818621182494	Position_1	Position_1_89	8.25	1568.8505441568582	0.16655390609706133
Position_1	33	90	20.54709673242188	320.05448564486073	Position_1	Position_1_90	8.25	1568.8505441568582	0.20400572051741644
Position_1	33	95	38.03195240625	138.63029949297336	Position_1	Position_1_95	8.25	1568.8505441568582	0.08836424859544346
Position_1	33	96	31.4677515625	279.9404088531384	Position_1	Position_1_96	8.25	1568.8505441568582	0.17843663304689472
Position_1	33	97	24.184800320312497	437.8409206546812	Position_1	Position_1_97	8.25	1568.8505441568582	0.27908389507554304
Position_1	33	98	20.253122505859373	488.7923541521761	Position_1	Position_1_98	8.25	1568.8505441568582	0.3115608150009382
Position_1	33	99	25.90588210546875	261.47766349865225	Position_1	Position_1_99	8.25	1568.8505441568582	0.16666830659715726
Position_1	33	100	25.117298400390624	233.2579495778272	Position_1	Position_1_100	8.25	1568.8505441568582	0.14868079719039534
Position_1	33	103	15.007346051757812	335.9814892520509	Position_1	Position_1_103	8.25	1568.8505441568582	0.21415774147729047
Position_1	33	106	29.2849011640625	301.5937396429189	Position_1	Position_1_106	8.25	1568.8505441568582	0.19223866847367754
Position_1	33	107	20.375278150390624	267.08604126948114	Position_1	Position_1_107	8.25	1568.8505441568582	0.17024313900660323
Position_1	33	108	21.961728765625	385.7337936729529	Position_1	Position_1_108	8.25	1568.8505441568582	0.24587032532168732
Position_1	33	109	17.168415623046876	351.30124099449995	Position_1	Position_1_109	8.25	1568.8505441568582	0.2239226944229404
Position_1	33	110	13.909259353515624	417.4403227888731	Position_1	Position_1_110	8.25	1568.8505441568582	0.2660803633230829
Position_1	33	112	5.33327020703125	249.73509876713308	Position_1	Position_1_112	8.25	1568.8505441568582	0.159183486086208
Position_1	33	113	8.219323390136719	479.4856500934032	Position_1	Position_1_113	8.25	1568.8505441568582	0.3056286348494027
Position_1	33	114	2.104399874145508	449.6927342373996	Position_1	Position_1_114	8.25	1568.8505441568582	0.2866383518253336
Position_1	33	116	6.7136556362304685	388.7953503530716	Position_1	Position_1_116	8.25	1568.8505441568582	0.24782179016422531
Position_1	33	117	6.005852192871093	260.7615352162995	Position_1	Position_1_117	8.25	1568.8505441568582	0.16621183973674156
Position_1	34	1	94.5735395	242.39589864602792	Position_1	Position_1_1	8.5	1568.8505441568582	0.1545054113336831
Position_1	34	2	67.33974053125	384.3997726775983	Position_1	Position_1_2	8.5	1568.8505441568582	0.24502000787091222
Position_1	34	8	64.71110391796874	351.70750573552215	Position_1	Position_1_8	8.5	1568.8505441568582	0.2241816513659936
Position_1	34	10	50.71903920703125	421.5708144507302	Position_1	Position_1_10	8.5	1568.8505441568582	0.2687131773137087
Position_1	34	16	66.93130550390624	171.02254047762227	Position_1	Position_1_16	8.5	1568.8505441568582	0.10901136575092582
Position_1	34	17	64.201284125	210.85173864429115	Position_1	Position_1_17	8.5	1568.8505441568582	0.13439886892323988
Position_1	34	25	81.97972668359374	270.0592188826073	Position_1	Position_1_25	8.5	1568.8505441568582	0.17213827020581127
Position_1	34	26	61.00826711718749	284.66087445670223	Position_1	Position_1_26	8.5	1568.8505441568582	0.18144550194211553
Position_1	34	29	64.043040703125	297.6577088254114	Position_1	Position_1_29	8.5	1568.8505441568582	0.18972980564275518
Position_1	34	30	50.43741832421875	331.1902454047683	Position_1	Position_1_30	8.5	1568.8505441568582	0.2111037578679993
Position_1	34	31	89.81960264062499	161.95160236490824	Position_1	Position_1_31	8.5	1568.8505441568582	0.1032294650169786
Position_1	34	36	64.21363226953125	248.5475792764928	Position_1	Position_1_36	8.5	1568.8505441568582	0.1584265500638041
Position_1	34	39	55.47959987109375	223.139934579168	Position_1	Position_1_39	8.5	1568.8505441568582	0.1422314798629141
Position_1	34	42	47.3609626015625	303.3360161014077	Position_1	Position_1_42	8.5	1568.8505441568582	0.1933492117723862
Position_1	34	44	57.3162602890625	174.243747753825	Position_1	Position_1_44	8.5	1568.8505441568582	0.11106459337557116
Position_1	34	45	74.49745819140625	266.7243446512361	Position_1	Position_1_45	8.5	1568.8505441568582	0.17001259020156112
Position_1	34	48	40.09096261328125	321.5639805949376	Position_1	Position_1_48	8.5	1568.8505441568582	0.20496788670698687
Position_1	34	50	67.059918578125	205.1576774109737	Position_1	Position_1_50	8.5	1568.8505441568582	0.13076942107396908
Position_1	34	51	46.76853762109375	322.3626253524069	Position_1	Position_1_51	8.5	1568.8505441568582	0.20547695033987645
Position_1	34	53	49.796806984375	265.0810619309865	Position_1	Position_1_53	8.5	1568.8505441568582	0.16896514643684435
Position_1	34	56	43.75569433984375	341.0222804550278	Position_1	Position_1_56	8.5	1568.8505441568582	0.2173707889034785
Position_1	34	57	51.74133559375	294.8255295618868	Position_1	Position_1_57	8.5	1568.8505441568582	0.1879245481094146
Position_1	34	58	51.7191765234375	289.35477094088543	Position_1	Position_1_58	8.5	1568.8505441568582	0.1844374354323167
Position_1	34	62	53.5798105390625	193.63725841254444	Position_1	Position_1_62	8.5	1568.8505441568582	0.12342619832956123
Position_1	34	63	50.63328329296875	311.5643067870045	Position_1	Position_1_63	8.5	1568.8505441568582	0.1985940011605423
Position_1	34	68	40.09955172265625	246.37016896504423	Position_1	Position_1_68	8.5	1568.8505441568582	0.15703864838027007
Position_1	34	70	42.615713636718745	454.8892161394102	Position_1	Position_1_70	8.5	1568.8505441568582	0.2899506379582382
Position_1	34	71	32.2243314765625	369.2743496098255	Position_1	Position_1_71	8.5	1568.8505441568582	0.23537892183878056
Position_1	34	72	32.340359841796875	347.27799236111485	Position_1	Position_1_72	8.5	1568.8505441568582	0.2213582381410023
Position_1	34	73	44.327488820312496	184.5012295559706	Position_1	Position_1_73	8.5	1568.8505441568582	0.11760280814711159
Position_1	34	74	46.404909460937496	247.45739682790247	Position_1	Position_1_74	8.5	1568.8505441568582	0.15773165758175686
Position_1	34	76	60.1089478515625	264.71457003386337	Position_1	Position_1_76	8.5	1568.8505441568582	0.1687315410762266
Position_1	34	77	55.22146905859375	170.693618653115	Position_1	Position_1_77	8.5	1568.8505441568582	0.10880170790573954
Position_1	34	78	37.9105714453125	351.12457622896653	Position_1	Position_1_78	8.5	1568.8505441568582	0.22381008665020427
Position_1	34	79	45.96116133984375	218.796535248234	Position_1	Position_1_79	8.5	1568.8505441568582	0.1394629565340917
Position_1	34	83	37.25635894921875	340.90313390852333	Position_1	Position_1_83	8.5	1568.8505441568582	0.2172948437811415
Position_1	34	84	45.7777381015625	313.50443260616123	Position_1	Position_1_84	8.5	1568.8505441568582	0.1998306554909262
Position_1	34	85	32.84538335546875	516.9183373088587	Position_1	Position_1_85	8.5	1568.8505441568582	0.32948857954258753
Position_1	34	86	48.049203984375	355.61463214992	Position_1	Position_1_86	8.5	1568.8505441568582	0.22667209026022087
Position_1	34	89	30.056119478515622	303.9171918085072	Position_1	Position_1_89	8.5	1568.8505441568582	0.19371965860001045
Position_1	34	90	21.087732294921874	391.0262624513123	Position_1	Position_1_90	8.5	1568.8505441568582	0.2492437943867114
Position_1	34	94	48.964084511718745	139.7593878131774	Position_1	Position_1_94	8.5	1568.8505441568582	0.08908394004368834
Position_1	34	95	42.08085440625	165.15598031375848	Position_1	Position_1_95	8.5	1568.8505441568582	0.1052719654710753
Position_1	34	96	41.750371265625	310.3023446860879	Position_1	Position_1_96	8.5	1568.8505441568582	0.1977896147225755
Position_1	34	97	31.53325651953125	501.57778479316	Position_1	Position_1_97	8.5	1568.8505441568582	0.31971036798965524
Position_1	34	98	30.235695294921875	555.1511479612004	Position_1	Position_1_98	8.5	1568.8505441568582	0.3538585303927426
Position_1	34	99	30.73144860156249	331.11884951119794	Position_1	Position_1_99	8.5	1568.8505441568582	0.2110582494581407
Position_1	34	100	33.82383213085937	303.91645180382733	Position_1	Position_1_100	8.5	1568.8505441568582	0.1937191869141111
Position_1	34	103	42.56379163867187	387.9398390153792	Position_1	Position_1_103	8.5	1568.8505441568582	0.24727647924160193
Position_1	34	104	25.566729267578125	195.30591031311624	Position_1	Position_1_104	8.5	1568.8505441568582	0.12448981264692668
Position_1	34	106	40.946961988281245	366.1077469994078	Position_1	Position_1_106	8.5	1568.8505441568582	0.2333604997384654
Position_1	34	107	41.0620051015625	285.11585205036823	Position_1	Position_1_107	8.5	1568.8505441568582	0.18173550891273524
Position_1	34	108	28.5513745859375	409.2455785046098	Position_1	Position_1_108	8.5	1568.8505441568582	0.2608569567246759
Position_1	34	109	36.68581748046875	334.0125599231229	Position_1	Position_1_109	8.5	1568.8505441568582	0.21290272752056832
Position_1	34	110	17.2291191015625	480.6591262453054	Position_1	Position_1_110	8.5	1568.8505441568582	0.3063766195164399
Position_1	34	112	18.48995954394531	309.9520032144513	Position_1	Position_1_112	8.5	1568.8505441568582	0.1975663037941117
Position_1	34	113	23.19327291015625	370.63497370713225	Position_1	Position_1_113	8.5	1568.8505441568582	0.23624619635538405
Position_1	34	114	14.60966430859375	322.8032841434644	Position_1	Position_1_114	8.5	1568.8505441568582	0.20575783037188378
Position_1	34	116	19.208446082031248	410.4270919677116	Position_1	Position_1_116	8.5	1568.8505441568582	0.2616100644489918
Position_1	34	117	20.76721345703125	326.0588305380344	Position_1	Position_1_117	8.5	1568.8505441568582	0.20783294607152464
Position_1	34	121	7.625235309570312	517.0051223649211	Position_1	Position_1_121	8.5	1568.8505441568582	0.32954389714845234
Position_1	34	122	9.262833239257812	449.0295363040536	Position_1	Position_1_122	8.5	1568.8505441568582	0.2862156232640847
Position_1	34	123	2.751101936279297	429.0228939615311	Position_1	Position_1_123	8.5	1568.8505441568582	0.27346320244424516
Position_1	34	124	16.0684455078125	350.3109481384225	Position_1	Position_1_124	8.5	1568.8505441568582	0.2232914725007721
Position_1	34	125	6.05201020703125	403.6990012594456	Position_1	Position_1_125	8.5	1568.8505441568582	0.257321516547903
Position_1	34	126	1.5382109638671877	467.6737907083765	Position_1	Position_1_126	8.5	1568.8505441568582	0.29809964527865
Position_1	34	127	3.869162408203125	593.3485500362027	Position_1	Position_1_127	8.5	1568.8505441568582	0.37820591148475774
Position_1	34	128	4.331640064941406	747.1271079236109	Position_1	Position_1_128	8.5	1568.8505441568582	0.476225801562976
Position_1	34	129	6.161345228027344	472.4463009576784	Position_1	Position_1_129	8.5	1568.8505441568582	0.301141687917496
Position_1	35	1	92.669710375	291.0742010049359	Position_1	Position_1_1	8.75	1568.8505441568582	0.18553341622567807
Position_1	35	2	67.8736691015625	507.8377223460881	Position_1	Position_1_2	8.75	1568.8505441568582	0.32370051069397027
Position_1	35	8	66.18598189843749	453.6782864870024	Position_1	Position_1_8	8.75	1568.8505441568582	0.28917878007992226
Position_1	35	10	51.4438986875	495.6050725807878	Position_1	Position_1_10	8.75	1568.8505441568582	0.3159033054019426
Position_1	35	16	63.257137195312495	226.2631939945348	Position_1	Position_1_16	8.75	1568.8505441568582	0.1442222746055996
Position_1	35	17	76.73143770703125	249.153480414364	Position_1	Position_1_17	8.75	1568.8505441568582	0.1588127571120968
Position_1	35	25	72.253605359375	403.3656023482784	Position_1	Position_1_25	8.75	1568.8505441568582	0.2571090049658349
Position_1	35	26	68.2423353046875	353.47978064620514	Position_1	Position_1_26	8.75	1568.8505441568582	0.2253113159585093
Position_1	35	29	65.8075203671875	355.1432284287735	Position_1	Position_1_29	8.75	1568.8505441568582	0.22637161312241944
Position_1	35	30	50.44694329296875	367.5761905019086	Position_1	Position_1_30	8.75	1568.8505441568582	0.2342964993516663
Position_1	35	31	91.15452285156248	214.76091321663927	Position_1	Position_1_31	8.75	1568.8505441568582	0.13689061333248762
Position_1	35	36	62.308248578125	375.66531162722055	Position_1	Position_1_36	8.75	1568.8505441568582	0.239452580761358
Position_1	35	39	53.544799	302.66333839534315	Position_1	Position_1_39	8.75	1568.8505441568582	0.19292044071540443
Position_1	35	42	47.4460634140625	345.8192466163343	Position_1	Position_1_42	8.75	1568.8505441568582	0.22042841996921173
Position_1	35	44	65.268766921875	176.71035030387762	Position_1	Position_1_44	8.75	1568.8505441568582	0.1126368288949069
Position_1	35	45	66.1547657890625	341.43384714711857	Position_1	Position_1_45	8.75	1568.8505441568582	0.21763312535969712
Position_1	35	48	45.2863287421875	449.6521533909536	Position_1	Position_1_48	8.75	1568.8505441568582	0.2866124852145228
Position_1	35	50	56.7878324921875	310.8580061297626	Position_1	Position_1_50	8.75	1568.8505441568582	0.19814379852022548
Position_1	35	51	58.563246113281245	373.1228571588727	Position_1	Position_1_51	8.75	1568.8505441568582	0.23783199652035614
Position_1	35	53	55.38283201171875	341.3504094003748	Position_1	Position_1_53	8.75	1568.8505441568582	0.21757994136007747
Position_1	35	56	48.0479249765625	462.8275783554086	Position_1	Position_1_56	8.75	1568.8505441568582	0.2950106242300757
Position_1	35	57	56.900811515624994	333.2172745572679	Position_1	Position_1_57	8.75	1568.8505441568582	0.212395805195292
Position_1	35	58	51.325876421875	392.484657875875	Position_1	Position_1_58	8.75	1568.8505441568582	0.25017338926112087
Position_1	35	62	48.813946671874994	273.9156670076964	Position_1	Position_1_62	8.75	1568.8505441568582	0.174596406284772
Position_1	35	63	47.218732773437495	346.92143380445793	Position_1	Position_1_63	8.75	1568.8505441568582	0.221130964384439
Position_1	35	68	38.92944934570313	350.9633388975124	Position_1	Position_1_68	8.75	1568.8505441568582	0.2237073124681417
Position_1	35	70	40.2582682734375	499.6938613249461	Position_1	Position_1_70	8.75	1568.8505441568582	0.3185095375630537
Position_1	35	71	36.51611498046875	365.6819933179625	Position_1	Position_1_71	8.75	1568.8505441568582	0.2330891203626345
Position_1	35	72	33.6041417421875	471.24860034809257	Position_1	Position_1_72	8.75	1568.8505441568582	0.3003782623547191
Position_1	35	73	46.11503221875	210.0513291105404	Position_1	Position_1_73	8.75	1568.8505441568582	0.13388868040545412
Position_1	35	74	44.9642475390625	303.5035671831033	Position_1	Position_1_74	8.75	1568.8505441568582	0.19345601039786373
Position_1	35	76	66.91784992578124	351.7468490581971	Position_1	Position_1_76	8.75	1568.8505441568582	0.2242067291675863
Position_1	35	77	52.30468134375	230.6421979207448	Position_1	Position_1_77	8.75	1568.8505441568582	0.14701349263622687
Position_1	35	78	41.63076583789062	391.865639229213	Position_1	Position_1_78	8.75	1568.8505441568582	0.24977882099012305
Position_1	35	79	44.920314140625	304.006057844938	Position_1	Position_1_79	8.75	1568.8505441568582	0.1937763026422118
Position_1	35	83	35.653593185546875	357.888191902425	Position_1	Position_1_83	8.75	1568.8505441568582	0.22812127849613845
Position_1	35	84	43.05435092578125	456.32465667940846	Position_1	Position_1_84	8.75	1568.8505441568582	0.29086560117468
Position_1	35	85	30.042552117187498	703.6241989099567	Position_1	Position_1_85	8.75	1568.8505441568582	0.4484966407607061
Position_1	35	86	44.5869298359375	465.7642963176533	Position_1	Position_1_86	8.75	1568.8505441568582	0.2968825157070442
Position_1	35	89	33.78647054492188	364.76139120877536	Position_1	Position_1_89	8.75	1568.8505441568582	0.23250231997389387
Position_1	35	90	26.271587353515624	481.972798438312	Position_1	Position_1_90	8.75	1568.8505441568582	0.30721396645040966
Position_1	35	94	53.8150751875	206.6193916202287	Position_1	Position_1_94	8.75	1568.8505441568582	0.13170113137276018
Position_1	35	95	49.050687898437495	206.0939010677901	Position_1	Position_1_95	8.75	1568.8505441568582	0.1313661787831743
Position_1	35	96	33.48931699609375	431.05572760548455	Position_1	Position_1_96	8.75	1568.8505441568582	0.27475894960864183
Position_1	35	97	33.580324121093746	642.0383872743548	Position_1	Position_1_97	8.75	1568.8505441568582	0.4092412688165929
Position_1	35	98	35.08680815234375	674.9993138657557	Position_1	Position_1_98	8.75	1568.8505441568582	0.43025087149300006
Position_1	35	99	34.293919494140624	389.0527257878027	Position_1	Position_1_99	8.75	1568.8505441568582	0.2479858436718648
Position_1	35	100	38.65062044335937	387.335616686952	Position_1	Position_1_100	8.75	1568.8505441568582	0.2468913422821397
Position_1	35	103	45.04601565234375	562.1362873784485	Position_1	Position_1_103	8.75	1568.8505441568582	0.35831092354342486
Position_1	35	106	43.03983470703125	485.96840908831496	Position_1	Position_1_106	8.75	1568.8505441568582	0.3097608060234235
Position_1	35	107	53.562231980468745	351.903077761722	Position_1	Position_1_107	8.75	1568.8505441568582	0.22430631080339397
Position_1	35	108	36.11621447070312	449.13476832423504	Position_1	Position_1_108	8.75	1568.8505441568582	0.28628269913729226
Position_1	35	109	42.99603908789062	431.0529951534818	Position_1	Position_1_109	8.75	1568.8505441568582	0.27475720791819663
Position_1	35	110	18.84957520703125	679.7829079373274	Position_1	Position_1_110	8.75	1568.8505441568582	0.43329997906375506
Position_1	35	112	31.14155517773437	312.5298852648608	Position_1	Position_1_112	8.75	1568.8505441568582	0.19920946990704116
Position_1	35	113	30.283447519531247	459.0799578072284	Position_1	Position_1_113	8.75	1568.8505441568582	0.2926218558657862
Position_1	35	114	34.78817542578125	312.8361826051591	Position_1	Position_1_114	8.75	1568.8505441568582	0.19940470669453444
Position_1	35	116	30.52529437890625	422.7485458237269	Position_1	Position_1_116	8.75	1568.8505441568582	0.2694638742984426
Position_1	35	117	34.353338765625	366.74885387427366	Position_1	Position_1_117	8.75	1568.8505441568582	0.2337691472525665
Position_1	35	121	25.114872964843748	443.6889046498032	Position_1	Position_1_121	8.75	1568.8505441568582	0.2828114547318166
Position_1	35	122	20.884497433593747	545.7454307368399	Position_1	Position_1_122	8.75	1568.8505441568582	0.34786323832404187
Position_1	35	123	8.568963052246094	614.8268511961452	Position_1	Position_1_123	8.75	1568.8505441568582	0.39189638138957933
Position_1	35	124	24.288207582031248	436.20031547168486	Position_1	Position_1_124	8.75	1568.8505441568582	0.2780381579980969
Position_1	35	125	20.576170763671875	415.077926005226	Position_1	Position_1_125	8.75	1568.8505441568582	0.2645745495332061
Position_1	35	126	4.056621540039062	416.47370202050473	Position_1	Position_1_126	8.75	1568.8505441568582	0.2654642302108699
Position_1	35	127	15.809630998046874	512.5176094695255	Position_1	Position_1_127	8.75	1568.8505441568582	0.32668351448669447
Position_1	35	128	16.334008603515624	572.4049064510914	Position_1	Position_1_128	8.75	1568.8505441568582	0.364856237315274
Position_1	35	129	19.39320941894531	412.25033825741866	Position_1	Position_1_129	8.75	1568.8505441568582	0.26277221867489803
Position_1	35	131	15.146227583007812	536.5975472695623	Position_1	Position_1_131	8.75	1568.8505441568582	0.3420322919019313
Position_1	35	134	5.413995876953125	509.7370497569337	Position_1	Position_1_134	8.75	1568.8505441568582	0.3249111597375771
Position_1	35	135	27.79609447656249	476.7216491933128	Position_1	Position_1_135	8.75	1568.8505441568582	0.30386683484213955
Position_1	35	136	14.509342783203124	650.001545832471	Position_1	Position_1_136	8.75	1568.8505441568582	0.4143170605086535
Position_1	35	137	5.346055735839843	671.5142075465875	Position_1	Position_1_137	8.75	1568.8505441568582	0.42802943215185424
Position_1	35	138	1.6061077239990234	542.7199269649977	Position_1	Position_1_138	8.75	1568.8505441568582	0.34593475394220535
Position_1	35	139	2.9181921538085938	685.584279998683	Position_1	Position_1_139	8.75	1568.8505441568582	0.43699782783779073
Position_1	36	1	95.739682671875	360.0557061146977	Position_1	Position_1_1	9.0	1568.8505441568582	0.2295028723135646
Position_1	36	2	69.5264799453125	647.5340322158395	Position_1	Position_1_2	9.0	1568.8505441568582	0.41274424426696515
Position_1	36	8	66.70083453515625	476.6721255139704	Position_1	Position_1_8	9.0	1568.8505441568582	0.30383526798605703
Position_1	36	10	60.98275975	622.8473840256532	Position_1	Position_1_10	9.0	1568.8505441568582	0.39700874397846986
Position_1	36	16	75.096288609375	266.4445922764561	Position_1	Position_1_16	9.0	1568.8505441568582	0.16983427342318988
Position_1	36	17	65.957476234375	327.3790398129514	Position_1	Position_1_17	9.0	1568.8505441568582	0.20867445980260255
Position_1	36	25	64.98086018359375	479.3426118104769	Position_1	Position_1_25	9.0	1568.8505441568582	0.305537460910968
Position_1	36	26	58.37557511328125	416.0897112078301	Position_1	Position_1_26	9.0	1568.8505441568582	0.2652194708779272
Position_1	36	29	62.6428806953125	375.62965732648007	Position_1	Position_1_29	9.0	1568.8505441568582	0.23942985437682554
Position_1	36	30	54.72699216015625	411.4805939305794	Position_1	Position_1_30	9.0	1568.8505441568582	0.2622815764466079
Position_1	36	31	89.64483610156249	322.56977136924314	Position_1	Position_1_31	9.0	1568.8505441568582	0.20560898714708398
Position_1	36	36	72.26589631249999	470.3338223484552	Position_1	Position_1_36	9.0	1568.8505441568582	0.2997951743078402
Position_1	36	39	58.34866915625	405.0314764808342	Position_1	Position_1_39	9.0	1568.8505441568582	0.2581708487079047
Position_1	36	42	44.59899722265624	401.98747083332574	Position_1	Position_1_42	9.0	1568.8505441568582	0.256230571057592
Position_1	36	44	64.16731762890625	228.76651036322195	Position_1	Position_1_44	9.0	1568.8505441568582	0.1458179118560762
Position_1	36	45	72.73024373828125	354.7001528588332	Position_1	Position_1_45	9.0	1568.8505441568582	0.22608919261296392
Position_1	36	48	51.3315955625	524.9166566623128	Position_1	Position_1_48	9.0	1568.8505441568582	0.3345867830542245
Position_1	36	50	76.354915484375	403.6612916666909	Position_1	Position_1_50	9.0	1568.8505441568582	0.257297480101031
Position_1	36	51	51.54438398828125	554.7341215277568	Position_1	Position_1_51	9.0	1568.8505441568582	0.3535927138463566
Position_1	36	53	60.000252984375	402.5403662183478	Position_1	Position_1_53	9.0	1568.8505441568582	0.256582991743604
Position_1	36	56	46.06651830859375	607.2760925992641	Position_1	Position_1_56	9.0	1568.8505441568582	0.387083457287278
Position_1	36	57	53.76104490625	354.6053171808072	Position_1	Position_1_57	9.0	1568.8505441568582	0.226028743465415
Position_1	36	58	51.228297484375	386.7514639474804	Position_1	Position_1_58	9.0	1568.8505441568582	0.24651899786625683
Position_1	36	62	54.9499190625	329.2296543069706	Position_1	Position_1_62	9.0	1568.8505441568582	0.20985405877773228
Position_1	36	63	51.19318196093749	409.16627971097495	Position_1	Position_1_63	9.0	1568.8505441568582	0.26080641093245227
Position_1	36	68	43.478734556640624	470.3908751842069	Position_1	Position_1_68	9.0	1568.8505441568582	0.2998315403185887
Position_1	36	70	38.808510318359374	575.7046047878957	Position_1	Position_1_70	9.0	1568.8505441568582	0.36695949587555815
Position_1	36	71	36.70242118554688	442.5269232702673	Position_1	Position_1_71	9.0	1568.8505441568582	0.2820707969401209
Position_1	36	72	38.5766537578125	571.8126612563377	Position_1	Position_1_72	9.0	1568.8505441568582	0.36447873469275877
Position_1	36	73	46.257251648437496	289.0110559196769	Position_1	Position_1_73	9.0	1568.8505441568582	0.1842183482652894
Position_1	36	74	49.39070640625	386.2207219474069	Position_1	Position_1_74	9.0	1568.8505441568582	0.24618069795486616
Position_1	36	76	78.0290119296875	382.6147080517979	Position_1	Position_1_76	9.0	1568.8505441568582	0.24388219099444247
Position_1	36	77	51.259420007812494	291.8645884313428	Position_1	Position_1_77	9.0	1568.8505441568582	0.1860372165585719
Position_1	36	78	39.02451706054687	439.2769653491056	Position_1	Position_1_78	9.0	1568.8505441568582	0.27999924338566273
Position_1	36	79	46.9684215859375	412.7403316990767	Position_1	Position_1_79	9.0	1568.8505441568582	0.26308454507430107
Position_1	36	83	37.874746228515626	353.92222049060183	Position_1	Position_1_83	9.0	1568.8505441568582	0.22559333125056155
Position_1	36	84	39.2194643671875	676.6720227805454	Position_1	Position_1_84	9.0	1568.8505441568582	0.43131707178914663
Position_1	36	85	30.748730804687497	834.3619641256987	Position_1	Position_1_85	9.0	1568.8505441568582	0.53183011424081
Position_1	36	86	49.8717069296875	615.9499660556068	Position_1	Position_1_86	9.0	1568.8505441568582	0.39261226529811644
Position_1	36	89	42.75395306445312	380.6231164779202	Position_1	Position_1_89	9.0	1568.8505441568582	0.24261273191097826
Position_1	36	90	25.820822886718748	638.5580858685994	Position_1	Position_1_90	9.0	1568.8505441568582	0.4070228921721651
Position_1	36	94	52.770910886718745	294.1230802413377	Position_1	Position_1_94	9.0	1568.8505441568582	0.18747680034710204
Position_1	36	95	52.1146914921875	274.2038225668062	Position_1	Position_1_95	9.0	1568.8505441568582	0.1747800793313748
Position_1	36	96	39.6275822421875	472.0221164081468	Position_1	Position_1_96	9.0	1568.8505441568582	0.3008713087210127
Position_1	36	97	35.05037982617187	698.9259223184458	Position_1	Position_1_97	9.0	1568.8505441568582	0.4455019153491559
Position_1	36	98	38.22356961328125	887.2311822326332	Position_1	Position_1_98	9.0	1568.8505441568582	0.5655294480007047
Position_1	36	99	43.8247243671875	435.3413412452386	Position_1	Position_1_99	9.0	1568.8505441568582	0.27749063979781613
Position_1	36	100	48.211430007812496	428.9221949567028	Position_1	Position_1_100	9.0	1568.8505441568582	0.27339901595739124
Position_1	36	103	41.2961571171875	797.0763570756257	Position_1	Position_1_103	9.0	1568.8505441568582	0.5080639198197147
Position_1	36	106	45.398267921875	632.2645246093962	Position_1	Position_1_106	9.0	1568.8505441568582	0.40301131740320867
Position_1	36	107	62.394306046875	416.8176435764715	Position_1	Position_1_107	9.0	1568.8505441568582	0.26568346177326935
Position_1	36	108	44.62066756640625	500.1846150185015	Position_1	Position_1_108	9.0	1568.8505441568582	0.31882234855412184
Position_1	36	109	43.86861097265625	573.0803309662184	Position_1	Position_1_109	9.0	1568.8505441568582	0.36528675921402504
Position_1	36	110	27.081498253906247	661.6026302609049	Position_1	Position_1_110	9.0	1568.8505441568582	0.42171170015208026
Position_1	36	112	35.148775041015625	370.87386088278384	Position_1	Position_1_112	9.0	1568.8505441568582	0.23639846527388705
Position_1	36	113	34.0629208046875	526.9841406303832	Position_1	Position_1_113	9.0	1568.8505441568582	0.33590461665907023
Position_1	36	114	41.186341818359374	402.7421581559861	Position_1	Position_1_114	9.0	1568.8505441568582	0.2567116158106892
Position_1	36	116	33.460515923828126	520.5951095325512	Position_1	Position_1_116	9.0	1568.8505441568582	0.3318321885226695
Position_1	36	117	39.881239126953126	471.2097463072052	Position_1	Position_1_117	9.0	1568.8505441568582	0.30035349642591086
Position_1	36	121	37.46220121875	540.9783044220782	Position_1	Position_1_121	9.0	1568.8505441568582	0.34482462745539233
Position_1	36	122	29.99673400195312	594.4599549302969	Position_1	Position_1_122	9.0	1568.8505441568582	0.3789143313519233
Position_1	36	123	23.029814671875	731.5465275087821	Position_1	Position_1_123	9.0	1568.8505441568582	0.46629459398373385
Position_1	36	124	26.10922875	491.4190132319185	Position_1	Position_1_124	9.0	1568.8505441568582	0.3132350720482556
Position_1	36	125	29.246361955078125	487.4712939223016	Position_1	Position_1_125	9.0	1568.8505441568582	0.310718758863217
Position_1	36	126	16.63330423046875	482.5974662019557	Position_1	Position_1_126	9.0	1568.8505441568582	0.30761213552137073
Position_1	36	127	27.25209501953125	562.1900676581699	Position_1	Position_1_127	9.0	1568.8505441568582	0.358345203596373
Position_1	36	128	24.929440228515624	675.3422703269113	Position_1	Position_1_128	9.0	1568.8505441568582	0.4304694751467598
Position_1	36	129	30.034233367187497	467.18276504455815	Position_1	Position_1_129	9.0	1568.8505441568582	0.2977866609311944
Position_1	36	131	25.43132861328125	586.6929400058534	Position_1	Position_1_131	9.0	1568.8505441568582	0.3739635634452087
Position_1	36	134	20.26101491992188	615.0422869551394	Position_1	Position_1_134	9.0	1568.8505441568582	0.3920337021559179
Position_1	36	135	33.906395724609375	649.7299264401187	Position_1	Position_1_135	9.0	1568.8505441568582	0.41414392776929604
Position_1	36	136	27.171845078125	753.6828037283043	Position_1	Position_1_136	9.0	1568.8505441568582	0.48040446334125053
Position_1	36	137	16.425952887695313	794.3353043151816	Position_1	Position_1_137	9.0	1568.8505441568582	0.5063167471711453
Position_1	36	138	8.448870197753905	337.0357647734302	Position_1	Position_1_138	9.0	1568.8505441568582	0.21482974654833173
Position_1	36	139	11.895335471679688	547.3814277695426	Position_1	Position_1_139	9.0	1568.8505441568582	0.348906038123421
Position_1	36	141	6.205539887207031	765.3836948837574	Position_1	Position_1_141	9.0	1568.8505441568582	0.487862720725316
Position_1	36	144	38.48553225	241.2619676864476	Position_1	Position_1_144	9.0	1568.8505441568582	0.15378263314183835
Position_1	36	146	7.571453291015625	784.1861189943538	Position_1	Position_1_146	9.0	1568.8505441568582	0.49984756158898247
Position_1	36	147	6.934352723632812	394.248353352425	Position_1	Position_1_147	9.0	1568.8505441568582	0.25129758524213314
Position_1	36	148	11.174289618164062	673.6211743610438	Position_1	Position_1_148	9.0	1568.8505441568582	0.42937243249201007
Position_1	36	149	3.6773875998535153	224.3310933514981	Position_1	Position_1_149	9.0	1568.8505441568582	0.14299073559748138
Position_1	36	151	2.067482333984375	798.7400546240551	Position_1	Position_1_151	9.0	1568.8505441568582	0.509124376186719
Position_1	36	152	9.842425248046874	591.1725293241177	Position_1	Position_1_152	9.0	1568.8505441568582	0.3768188955448458
Position_1	36	153	3.561149641113281	784.1100809401541	Position_1	Position_1_153	9.0	1568.8505441568582	0.4997990942225511
Position_1	36	154	16.996444963867187	883.1538726120098	Position_1	Position_1_154	9.0	1568.8505441568582	0.5629305327402235
Position_1	36	155	3.6287167382812497	1203.6394631164917	Position_1	Position_1_155	9.0	1568.8505441568582	0.7672110435244547
Position_1	36	156	3.6993338271484375	1388.8600983106098	Position_1	Position_1_156	9.0	1568.8505441568582	0.8852724075491971
Position_1	36	157	6.185509896972656	1104.3551968679674	Position_1	Position_1_157	9.0	1568.8505441568582	0.7039263242640345
Position_1	37	1	103.838568109375	419.4537442446094	Position_1	Position_1_1	9.25	1568.8505441568582	0.2673637369772753
Position_1	37	2	72.92201172265625	659.452720949528	Position_1	Position_1_2	9.25	1568.8505441568582	0.42034132786302814
Position_1	37	8	63.6000152734375	599.5176757332957	Position_1	Position_1_8	9.25	1568.8505441568582	0.38213816986339666
Position_1	37	10	69.54636175781249	690.7307342847911	Position_1	Position_1_10	9.25	1568.8505441568582	0.44027822590073934
Position_1	37	16	80.529929734375	357.9491394404455	Position_1	Position_1_16	9.25	1568.8505441568582	0.22816012702651473
Position_1	37	17	67.67677988671875	334.9590866896587	Position_1	Position_1_17	9.25	1568.8505441568582	0.21350605252820598
Position_1	37	25	68.78098476562499	580.2524268783009	Position_1	Position_1_25	9.25	1568.8505441568582	0.3698583201818908
Position_1	37	26	52.82624097265625	564.2199501389272	Position_1	Position_1_26	9.25	1568.8505441568582	0.35963906966176556
Position_1	37	29	64.91549040625	447.6031956400876	Position_1	Position_1_29	9.25	1568.8505441568582	0.28530646039367724
Position_1	37	30	62.007057835937495	475.3306828529277	Position_1	Position_1_30	9.25	1568.8505441568582	0.3029802198962062
Position_1	37	31	88.01782378125	444.7497459059404	Position_1	Position_1_31	9.25	1568.8505441568582	0.2834876448635588
Position_1	37	36	59.351208511718745	600.9321210705499	Position_1	Position_1_36	9.25	1568.8505441568582	0.3830397505413792
Position_1	37	39	60.664354394531244	458.922515093111	Position_1	Position_1_39	9.25	1568.8505441568582	0.2925215004082802
Position_1	37	42	54.107448054687495	500.0385436116607	Position_1	Position_1_42	9.25	1568.8505441568582	0.3187292412741551
Position_1	37	44	69.1540495078125	323.8642417750767	Position_1	Position_1_44	9.25	1568.8505441568582	0.2064340946824415
Position_1	37	45	75.09556071875	445.5047442381688	Position_1	Position_1_45	9.25	1568.8505441568582	0.28396888785706154
Position_1	37	48	47.39525144921875	670.103297579146	Position_1	Position_1_48	9.25	1568.8505441568582	0.4271301049516334
Position_1	37	50	62.480415507812495	562.3377333926657	Position_1	Position_1_50	9.25	1568.8505441568582	0.35843932711568827
Position_1	37	51	52.951484953125	577.8874761885995	Position_1	Position_1_51	9.25	1568.8505441568582	0.36835087850842513
Position_1	37	53	58.05102948046875	408.1630580256574	Position_1	Position_1_53	9.25	1568.8505441568582	0.26016694805368795
Position_1	37	56	47.90148378125	611.8818313206485	Position_1	Position_1_56	9.25	1568.8505441568582	0.39001919819551073
Position_1	37	57	59.008122464843744	403.4497036911026	Position_1	Position_1_57	9.25	1568.8505441568582	0.2571626119477985
Position_1	37	58	49.488113769531246	402.783587445443	Position_1	Position_1_58	9.25	1568.8505441568582	0.25673802322700506
Position_1	37	62	53.594368351562494	373.5769198040252	Position_1	Position_1_62	9.25	1568.8505441568582	0.2381214202942418
Position_1	37	63	49.02711983984375	540.8522600970531	Position_1	Position_1_63	9.25	1568.8505441568582	0.34474428562455667
Position_1	37	68	42.4043809921875	504.3818468648431	Position_1	Position_1_68	9.25	1568.8505441568582	0.32149770336212063
Position_1	37	70	41.258977503906245	684.6890819312443	Position_1	Position_1_70	9.25	1568.8505441568582	0.43642722022269775
Position_1	37	71	39.18993800390625	567.2678143551691	Position_1	Position_1_71	9.25	1568.8505441568582	0.36158180679985286
Position_1	37	72	38.781606960937495	746.3491411475892	Position_1	Position_1_72	9.25	1568.8505441568582	0.47572991826872646
Position_1	37	73	48.919651988281245	365.2247295411392	Position_1	Position_1_73	9.25	1568.8505441568582	0.23279765615750264
Position_1	37	74	53.73412855078125	520.8412816168297	Position_1	Position_1_74	9.25	1568.8505441568582	0.3319891009100192
Position_1	37	76	70.4516705234375	434.9053655671153	Position_1	Position_1_76	9.25	1568.8505441568582	0.27721274482576347
Position_1	37	77	49.72295728125	290.5173332847635	Position_1	Position_1_77	9.25	1568.8505441568582	0.18517846353611409
Position_1	37	78	42.17880248828125	424.3995943611749	Position_1	Position_1_78	9.25	1568.8505441568582	0.2705162680676243
Position_1	37	79	51.2996203671875	463.0907749870244	Position_1	Position_1_79	9.25	1568.8505441568582	0.2951783882230169
Position_1	37	83	39.16379633203125	431.9319581452309	Position_1	Position_1_83	9.25	1568.8505441568582	0.27531746714430505
Position_1	37	84	38.49490904101562	647.5574897477144	Position_1	Position_1_84	9.25	1568.8505441568582	0.41275919631702646
Position_1	37	85	37.958978771484375	818.2002947449981	Position_1	Position_1_85	9.25	1568.8505441568582	0.5215285151236128
Position_1	37	86	47.591048828125	736.3129333093402	Position_1	Position_1_86	9.25	1568.8505441568582	0.46933274558989574
Position_1	37	89	39.37658995703125	410.7153881587853	Position_1	Position_1_89	9.25	1568.8505441568582	0.26179382713572286
Position_1	37	90	30.3318782421875	675.7200124306906	Position_1	Position_1_90	9.25	1568.8505441568582	0.4307102514942496
Position_1	37	94	46.2670261796875	424.7620349350262	Position_1	Position_1_94	9.25	1568.8505441568582	0.2707472910769232
Position_1	37	95	48.84540714453125	370.4359589951956	Position_1	Position_1_95	9.25	1568.8505441568582	0.23611934251791825
Position_1	37	96	37.7442796328125	630.0103206530264	Position_1	Position_1_96	9.25	1568.8505441568582	0.4015744667326553
Position_1	37	97	38.84999228515625	728.131541295389	Position_1	Position_1_97	9.25	1568.8505441568582	0.4641178498533817
Position_1	37	98	41.26764980078125	948.3515122418528	Position_1	Position_1_98	9.25	1568.8505441568582	0.6044881176055696
Position_1	37	99	34.70811265625	601.2111626054436	Position_1	Position_1_99	9.25	1568.8505441568582	0.38321761422376305
Position_1	37	100	48.509397234375	527.8947709684337	Position_1	Position_1_100	9.25	1568.8505441568582	0.3364850609476879
Position_1	37	103	44.614017765625	853.1644793359712	Position_1	Position_1_103	9.25	1568.8505441568582	0.5438150131722613
Position_1	37	106	46.22710137890625	694.0465862608022	Position_1	Position_1_106	9.25	1568.8505441568582	0.4423917809416328
Position_1	37	107	56.08625511328125	608.4616144259592	Position_1	Position_1_107	9.25	1568.8505441568582	0.3878391199800122
Position_1	37	108	44.1614985625	573.2897242493422	Position_1	Position_1_108	9.25	1568.8505441568582	0.3654202284497681
Position_1	37	109	38.42207318554687	704.3880086415592	Position_1	Position_1_109	9.25	1568.8505441568582	0.448983500222525
Position_1	37	110	30.588753443359373	695.9342734963052	Position_1	Position_1_110	9.25	1568.8505441568582	0.44359501042868216
Position_1	37	112	39.497500388671874	448.3707484082468	Position_1	Position_1_112	9.25	1568.8505441568582	0.2857957057019814
Position_1	37	113	34.350494792968746	681.0909031970755	Position_1	Position_1_113	9.25	1568.8505441568582	0.4341337074674068
Position_1	37	114	51.228084316406246	457.61543141003546	Position_1	Position_1_114	9.25	1568.8505441568582	0.2916883530521195
Position_1	37	116	34.77474064453125	709.0190156408785	Position_1	Position_1_116	9.25	1568.8505441568582	0.45193534736728164
Position_1	37	117	40.394360423828125	591.9767897950957	Position_1	Position_1_117	9.25	1568.8505441568582	0.3773315386860127
Position_1	37	121	45.00158312890625	605.9024934848804	Position_1	Position_1_121	9.25	1568.8505441568582	0.3862079123735196
Position_1	37	122	36.88814767773437	686.8214595623068	Position_1	Position_1_122	9.25	1568.8505441568582	0.4377864176548588
Position_1	37	123	33.43658391992187	704.9777475923058	Position_1	Position_1_123	9.25	1568.8505441568582	0.4493594053416857
Position_1	37	124	33.16845500976562	524.5230458427062	Position_1	Position_1_124	9.25	1568.8505441568582	0.3343358918389506
Position_1	37	125	28.67947813671875	677.4181840891331	Position_1	Position_1_125	9.25	1568.8505441568582	0.43179268198118614
Position_1	37	126	30.157649822265626	412.1184469867988	Position_1	Position_1_126	9.25	1568.8505441568582	0.26268814994629214
Position_1	37	127	33.3658095546875	609.0608858298942	Position_1	Position_1_127	9.25	1568.8505441568582	0.38822110117392966
Position_1	37	128	22.50953145117188	877.5266748027279	Position_1	Position_1_128	9.25	1568.8505441568582	0.5593437042623675
Position_1	37	129	37.40496301953125	572.2133460322636	Position_1	Position_1_129	9.25	1568.8505441568582	0.3647341349139068
Position_1	37	131	31.18799719921875	627.8911256012683	Position_1	Position_1_131	9.25	1568.8505441568582	0.40022367199975295
Position_1	37	134	30.63621711132812	585.4104584645437	Position_1	Position_1_134	9.25	1568.8505441568582	0.3731460977241518
Position_1	37	135	43.8838290859375	719.4753509659196	Position_1	Position_1_135	9.25	1568.8505441568582	0.45860031323288647
Position_1	37	136	33.57080175195313	794.9737083759724	Position_1	Position_1_136	9.25	1568.8505441568582	0.5067236718862932
Position_1	37	137	29.02452428906249	665.5192953381178	Position_1	Position_1_137	9.25	1568.8505441568582	0.42420821907913825
Position_1	37	138	21.710824867187497	506.45571947796026	Position_1	Position_1_138	9.25	1568.8505441568582	0.3228196091490302
Position_1	37	139	20.1196455625	616.7461671811097	Position_1	Position_1_139	9.25	1568.8505441568582	0.3931197713371515
Position_1	37	141	17.575488455078123	789.264794612653	Position_1	Position_1_141	9.25	1568.8505441568582	0.503084756895581
Position_1	37	144	41.048419542968745	301.71221356879136	Position_1	Position_1_144	9.25	1568.8505441568582	0.1923141848613371
Position_1	37	146	21.73931528613281	675.7211113767067	Position_1	Position_1_146	9.25	1568.8505441568582	0.4307109519727114
Position_1	37	147	22.50141287109375	458.8621913742854	Position_1	Position_1_147	9.25	1568.8505441568582	0.2924830495060892
Position_1	37	148	28.56088915625	603.2125127489473	Position_1	Position_1_148	9.25	1568.8505441568582	0.3844932935107147
Position_1	37	149	16.630982779296875	597.6596090905754	Position_1	Position_1_149	9.25	1568.8505441568582	0.3809538208190338
Position_1	37	151	8.479595630859375	749.5977392074685	Position_1	Position_1_151	9.25	1568.8505441568582	0.47780060503489336
Position_1	37	152	25.25271205273437	491.8547616085359	Position_1	Position_1_152	9.25	1568.8505441568582	0.31351282213620396
Position_1	37	153	4.008748758544922	886.4777716717176	Position_1	Position_1_153	9.25	1568.8505441568582	0.5650492170674768
Position_1	37	154	27.347186130859374	886.7735710986603	Position_1	Position_1_154	9.25	1568.8505441568582	0.5652377623868792
Position_1	37	155	12.49305065722656	1025.2023395499536	Position_1	Position_1_155	9.25	1568.8505441568582	0.6534735532127597
Position_1	37	156	12.73825751171875	1201.476282893048	Position_1	Position_1_156	9.25	1568.8505441568582	0.7658322122320155
Position_1	37	157	19.1705073828125	1039.5382757758025	Position_1	Position_1_157	9.25	1568.8505441568582	0.6626114129529642
Position_1	37	165	8.16697440625	819.0128694095462	Position_1	Position_1_165	9.25	1568.8505441568582	0.5220464578094692
Position_1	37	168	17.57754474609375	827.2405135585592	Position_1	Position_1_168	9.25	1568.8505441568582	0.5272908350891641
Position_1	37	169	8.475921732910155	1031.836085838785	Position_1	Position_1_169	9.25	1568.8505441568582	0.6577019650991173
Position_1	37	170	2.550164317260742	742.0623602849464	Position_1	Position_1_170	9.25	1568.8505441568582	0.4729974840807735
Position_1	37	171	15.138981171875	1162.3729930937895	Position_1	Position_1_171	9.25	1568.8505441568582	0.7409074098377418
Position_1	37	173	10.77053908691406	1189.939111762493	Position_1	Position_1_173	9.25	1568.8505441568582	0.7584783115220181
Position_1	37	174	4.303912306396485	469.7829830082275	Position_1	Position_1_174	9.25	1568.8505441568582	0.29944406416399677
Position_1	37	175	11.488610987304687	1017.1854223248672	Position_1	Position_1_175	9.25	1568.8505441568582	0.6483634952439205
Position_1	37	176	6.235490636718749	733.9323941053643	Position_1	Position_1_176	9.25	1568.8505441568582	0.4678153676517345
Position_1	37	177	3.8256299995117184	1283.722581555047	Position_1	Position_1_177	9.25	1568.8505441568582	0.8182567717085847
Position_1	37	178	8.281784854492187	871.5570068368073	Position_1	Position_1_178	9.25	1568.8505441568582	0.5555385821057959
Position_1	37	179	8.923911116699218	941.4033701298638	Position_1	Position_1_179	9.25	1568.8505441568582	0.6000593068830523
Position_1	38	1	101.478122796875	480.6557933346956	Position_1	Position_1_1	9.5	1568.8505441568582	0.30637449508806636
Position_1	38	2	74.43062743359374	732.5869288224542	Position_1	Position_1_2	9.5	1568.8505441568582	0.4669577555051082
Position_1	38	8	70.723828828125	676.3969336082847	Position_1	Position_1_8	9.5	1568.8505441568582	0.43114172737964557
Position_1	38	10	61.074037234375	693.1399832043599	Position_1	Position_1_10	9.5	1568.8505441568582	0.44181390367995294
Position_1	38	16	80.9044918515625	407.3350853708086	Position_1	Position_1_16	9.5	1568.8505441568582	0.2596391905448975
Position_1	38	17	66.6805523828125	381.81904396561794	Position_1	Position_1_17	9.5	1568.8505441568582	0.24337502726929136
Position_1	38	25	84.21054507421874	508.7548569097216	Position_1	Position_1_25	9.5	1568.8505441568582	0.32428510083676576
Position_1	38	26	51.8737804921875	691.7743808234076	Position_1	Position_1_26	9.5	1568.8505441568582	0.44094345595882456
Position_1	38	29	68.95192987890624	542.8053465103376	Position_1	Position_1_29	9.5	1568.8505441568582	0.34598920115877296
Position_1	38	30	68.96321218359374	533.5225463900545	Position_1	Position_1_30	9.5	1568.8505441568582	0.3400722576010474
Position_1	38	31	86.53892680468749	397.889754961547	Position_1	Position_1_31	9.5	1568.8505441568582	0.2536186486618988
Position_1	38	36	62.51761591796875	577.6672770082547	Position_1	Position_1_36	9.5	1568.8505441568582	0.36821052149279676
Position_1	38	39	61.96349358203125	485.8344528322368	Position_1	Position_1_39	9.5	1568.8505441568582	0.3096754210537863
Position_1	38	42	53.346802351562495	646.7473820554909	Position_1	Position_1_42	9.5	1568.8505441568582	0.412242826102387
Position_1	38	44	64.923039671875	452.1345970445784	Position_1	Position_1_44	9.5	1568.8505441568582	0.2881948180013333
Position_1	38	45	72.85536293749999	574.5565202308251	Position_1	Position_1_45	9.5	1568.8505441568582	0.36622769604838745
Position_1	38	48	47.4304657578125	706.6404510009494	Position_1	Position_1_48	9.5	1568.8505441568582	0.4504192280346989
Position_1	38	50	66.42550990625	567.8032295250812	Position_1	Position_1_50	9.5	1568.8505441568582	0.3619230854333761
Position_1	38	51	50.634796265625	557.8537212953246	Position_1	Position_1_51	9.5	1568.8505441568582	0.3555811758953304
Position_1	38	53	54.969166570312495	425.28257257686215	Position_1	Position_1_53	9.5	1568.8505441568582	0.2710790866349989
Position_1	38	56	51.75047062109375	654.731565916541	Position_1	Position_1_56	9.5	1568.8505441568582	0.41733201951904925
Position_1	38	57	66.7225828671875	449.8755271900403	Position_1	Position_1_57	9.5	1568.8505441568582	0.28675486576180864
Position_1	38	58	52.5997993984375	503.9798325927752	Position_1	Position_1_58	9.5	1568.8505441568582	0.3212414557077056
Position_1	38	62	46.99744882421875	487.80054079375935	Position_1	Position_1_62	9.5	1568.8505441568582	0.31092862389636755
Position_1	38	63	57.503031824218745	529.8461826830089	Position_1	Position_1_63	9.5	1568.8505441568582	0.3377289090132944
Position_1	38	68	37.19149349609375	583.3463991383542	Position_1	Position_1_68	9.5	1568.8505441568582	0.3718304470180491
Position_1	38	70	50.92454352734375	733.8710380188448	Position_1	Position_1_70	9.5	1568.8505441568582	0.4677762587087265
Position_1	38	71	45.194583328125	607.3620812296349	Position_1	Position_1_71	9.5	1568.8505441568582	0.3871382672439632
Position_1	38	72	34.27908612304687	827.162686035478	Position_1	Position_1_72	9.5	1568.8505441568582	0.5272412270985425
Position_1	38	73	49.63602634375	421.6301980765389	Position_1	Position_1_73	9.5	1568.8505441568582	0.2687510289918241
Position_1	38	74	56.6747286875	602.5403264319684	Position_1	Position_1_74	9.5	1568.8505441568582	0.3840648356697289
Position_1	38	76	59.533721886718745	554.380480295424	Position_1	Position_1_76	9.5	1568.8505441568582	0.3533672996195841
Position_1	38	77	53.500480859375	366.1150894104722	Position_1	Position_1_77	9.5	1568.8505441568582	0.23336517985990318
Position_1	38	78	43.70130011328125	566.428609732455	Position_1	Position_1_78	9.5	1568.8505441568582	0.36104688992976625
Position_1	38	79	51.05612015625	494.3570389545678	Position_1	Position_1_79	9.5	1568.8505441568582	0.315107797103929
Position_1	38	83	39.19561815039062	603.0630383410088	Position_1	Position_1_83	9.5	1568.8505441568582	0.3843980171260423
Position_1	38	84	50.966724789062496	525.1213295828225	Position_1	Position_1_84	9.5	1568.8505441568582	0.33471724348671883
Position_1	38	85	32.7170614375	852.5448398856349	Position_1	Position_1_85	9.5	1568.8505441568582	0.5434200491951993
Position_1	38	86	49.609510328125	803.4029827710846	Position_1	Position_1_86	9.5	1568.8505441568582	0.5120965701693749
Position_1	38	89	46.19372759375	406.4518017390768	Position_1	Position_1_89	9.5	1568.8505441568582	0.2590761773024815
Position_1	38	90	32.825452150390625	775.4334125950327	Position_1	Position_1_90	9.5	1568.8505441568582	0.4942685047234828
Position_1	38	94	48.73793409375	393.4991026998141	Position_1	Position_1_94	9.5	1568.8505441568582	0.2508200058733389
Position_1	38	95	45.432083640625	393.8028873121605	Position_1	Position_1_95	9.5	1568.8505441568582	0.25101364102455065
Position_1	38	96	46.52793857421874	732.4324367865812	Position_1	Position_1_96	9.5	1568.8505441568582	0.46685928083749356
Position_1	38	97	40.668837580078126	881.340539117183	Position_1	Position_1_97	9.5	1568.8505441568582	0.5617746970224233
Position_1	38	98	55.808143703125	777.1796283294707	Position_1	Position_1_98	9.5	1568.8505441568582	0.49538155895349967
Position_1	38	99	34.262729380859376	541.0168606144283	Position_1	Position_1_99	9.5	1568.8505441568582	0.34484920353275916
Position_1	38	100	48.176283289062496	584.063320766552	Position_1	Position_1_100	9.5	1568.8505441568582	0.37228741956452144
Position_1	38	103	47.048416765625	780.7428349544871	Position_1	Position_1_103	9.5	1568.8505441568582	0.4976527801595524
Position_1	38	106	52.1324728203125	636.9953516611985	Position_1	Position_1_106	9.5	1568.8505441568582	0.40602679078237924
Position_1	38	107	53.052225015625	731.0532213979204	Position_1	Position_1_107	9.5	1568.8505441568582	0.46598015605801874
Position_1	38	108	43.24205312109375	625.2808694284464	Position_1	Position_1_108	9.5	1568.8505441568582	0.3985598703186153
Position_1	38	109	40.23350179492187	737.1101814773415	Position_1	Position_1_109	9.5	1568.8505441568582	0.4698409190236053
Position_1	38	110	37.03687912890625	773.6162983281979	Position_1	Position_1_110	9.5	1568.8505441568582	0.493110259106268
Position_1	38	112	44.701635	487.68004208560143	Position_1	Position_1_112	9.5	1568.8505441568582	0.3108518168935548
Position_1	38	113	38.851328484375	757.8768849916062	Position_1	Position_1_113	9.5	1568.8505441568582	0.4830778099381731
Position_1	38	114	57.127715820312496	528.6475774109354	Position_1	Position_1_114	9.5	1568.8505441568582	0.3369649068101924
Position_1	38	116	37.94838796289062	723.0258817185518	Position_1	Position_1_116	9.5	1568.8505441568582	0.4608634547194073
Position_1	38	117	45.926155	588.9475232162417	Position_1	Position_1_117	9.5	1568.8505441568582	0.3754006558558181
Position_1	38	121	42.86834367578125	852.3283530207185	Position_1	Position_1_121	9.5	1568.8505441568582	0.5432820584441218
Position_1	38	122	42.53880939257812	788.9792538738473	Position_1	Position_1_122	9.5	1568.8505441568582	0.5029027505598792
Position_1	38	123	35.00395080273437	779.6834178463087	Position_1	Position_1_123	9.5	1568.8505441568582	0.49697749779302985
Position_1	38	124	35.806369628906246	602.6887244294581	Position_1	Position_1_124	9.5	1568.8505441568582	0.38415942594032054
Position_1	38	125	39.357680398437495	717.120272090806	Position_1	Position_1_125	9.5	1568.8505441568582	0.4570991639463053
Position_1	38	126	36.261160890625	458.6686342730181	Position_1	Position_1_126	9.5	1568.8505441568582	0.29235967440067323
Position_1	38	127	38.343957523437496	725.1071090792201	Position_1	Position_1_127	9.5	1568.8505441568582	0.46219004849114664
Position_1	38	128	29.45938954492188	907.9585549835492	Position_1	Position_1_128	9.5	1568.8505441568582	0.5787412691191118
Position_1	38	129	48.06909099609375	613.6177532761028	Position_1	Position_1_129	9.5	1568.8505441568582	0.3911256910745932
Position_1	38	131	36.820479845703126	728.1881770035378	Position_1	Position_1_131	9.5	1568.8505441568582	0.4641539499830976
Position_1	38	134	44.49123821484375	540.8908748661413	Position_1	Position_1_134	9.5	1568.8505441568582	0.3447688990392838
Position_1	38	135	43.96158340234375	879.9717705092933	Position_1	Position_1_135	9.5	1568.8505441568582	0.5609022311186521
Position_1	38	136	27.43561184375	1115.6789033048788	Position_1	Position_1_136	9.5	1568.8505441568582	0.7111441605831702
Position_1	38	137	31.58359275585937	718.8346534188711	Position_1	Position_1_137	9.5	1568.8505441568582	0.45819192662816194
Position_1	38	138	37.675668142578125	507.2946973186389	Position_1	Position_1_138	9.5	1568.8505441568582	0.3233543814661278
Position_1	38	139	24.10175319921875	597.5854546267617	Position_1	Position_1_139	9.5	1568.8505441568582	0.3809065540707193
Position_1	38	141	26.641574158203124	752.2650009535148	Position_1	Position_1_141	9.5	1568.8505441568582	0.4795007426012029
Position_1	38	144	42.42924365625	369.213005500299	Position_1	Position_1_144	9.5	1568.8505441568582	0.23533982053001987
Position_1	38	146	28.5137634375	983.7037225751252	Position_1	Position_1_146	9.5	1568.8505441568582	0.6270219468890159
Position_1	38	147	30.58487482617188	571.9182346981336	Position_1	Position_1_147	9.5	1568.8505441568582	0.3645460281912944
Position_1	38	148	31.046040330078124	659.9967498732595	Position_1	Position_1_148	9.5	1568.8505441568582	0.42068809698374376
Position_1	38	149	23.9051239453125	795.3764001420192	Position_1	Position_1_149	9.5	1568.8505441568582	0.5069803513817025
Position_1	38	151	27.94241608984375	716.1292312032435	Position_1	Position_1_151	9.5	1568.8505441568582	0.45646746522187703
Position_1	38	152	30.83536538671875	599.3365628390397	Position_1	Position_1_152	9.5	1568.8505441568582	0.3820227268118386
Position_1	38	153	11.742284769531247	1034.7503549616583	Position_1	Position_1_153	9.5	1568.8505441568582	0.6595595474760539
Position_1	38	154	31.1812538125	999.497057301708	Position_1	Position_1_154	9.5	1568.8505441568582	0.6370887660550637
Position_1	38	155	16.908600263671875	1119.2754371893298	Position_1	Position_1_155	9.5	1568.8505441568582	0.7134366248958776
Position_1	38	156	23.067641587890623	1104.5301126613624	Position_1	Position_1_156	9.5	1568.8505441568582	0.7040378172255829
Position_1	38	157	21.921744173828124	1053.7135144025517	Position_1	Position_1_157	9.5	1568.8505441568582	0.6716468425415534
Position_1	38	165	20.07621388867188	943.6801139189864	Position_1	Position_1_165	9.5	1568.8505441568582	0.6015105246536694
Position_1	38	168	36.637818292968745	705.9346316717872	Position_1	Position_1_168	9.5	1568.8505441568582	0.4499693321973988
Position_1	38	169	18.51752320214844	895.4967017650081	Position_1	Position_1_169	9.5	1568.8505441568582	0.570797967403754
Position_1	38	170	14.756835994140625	575.2878581017904	Position_1	Position_1_170	9.5	1568.8505441568582	0.3666938576427402
Position_1	38	171	24.4691351953125	1204.786969493824	Position_1	Position_1_171	9.5	1568.8505441568582	0.7679424748144562
Position_1	38	173	23.221104328125	1046.7797142162729	Position_1	Position_1_173	9.5	1568.8505441568582	0.6672271734965296
Position_1	38	174	18.06509498535156	501.47483218528896	Position_1	Position_1_174	9.5	1568.8505441568582	0.3196447450351587
Position_1	38	175	20.378185813476563	1248.2605638752905	Position_1	Position_1_175	9.5	1568.8505441568582	0.7956529501961825
Position_1	38	176	22.858490015625	561.0690149447215	Position_1	Position_1_176	9.5	1568.8505441568582	0.3576306341189784
Position_1	38	177	11.01503884765625	1064.522973267305	Position_1	Position_1_177	9.5	1568.8505441568582	0.6785368926518158
Position_1	38	178	18.67287845800781	768.3183028250118	Position_1	Position_1_178	9.5	1568.8505441568582	0.4897332672551842
Position_1	38	179	19.986692440429685	652.431732755079	Position_1	Position_1_179	9.5	1568.8505441568582	0.41586608436669986
Position_1	38	188	10.807220875	710.4377000953212	Position_1	Position_1_188	9.5	1568.8505441568582	0.45283963009818073
Position_1	38	189	2.2482443846435545	912.6909845602491	Position_1	Position_1_189	9.5	1568.8505441568582	0.58175776396263
Position_1	38	190	6.634704849609375	1705.5195828771894	Position_1	Position_1_190	9.5	1568.8505441568582	1.0871141226481715
Position_1	38	191	15.165971616210935	813.0105706459035	Position_1	Position_1_191	9.5	1568.8505441568582	0.5182205364774481
Position_1	38	193	9.651467041992188	1183.2496747290318	Position_1	Position_1_193	9.5	1568.8505441568582	0.7542144018345237
Position_1	38	194	19.163639214843748	754.9465760301712	Position_1	Position_1_194	9.5	1568.8505441568582	0.4812100036182219
Position_1	38	195	3.778259592529297	915.7781603702202	Position_1	Position_1_195	9.5	1568.8505441568582	0.5837255586779834
Position_1	38	196	8.105233683593749	956.9301959599862	Position_1	Position_1_196	9.5	1568.8505441568582	0.6099562507875891
Position_1	38	197	4.589970722412109	1308.3494596082812	Position_1	Position_1_197	9.5	1568.8505441568582	0.8339541739531492
Position_1	38	198	6.188992073730469	1292.5868103410844	Position_1	Position_1_198	9.5	1568.8505441568582	0.8239069139857135
Position_1	38	199	6.155492857421875	931.2472367463002	Position_1	Position_1_199	9.5	1568.8505441568582	0.5935856925407622
Position_1	39	1	105.0733825625	520.1158656982046	Position_1	Position_1_1	9.75	1568.8505441568582	0.33152671402343725
Position_1	39	2	83.47561990624999	782.4394610183521	Position_1	Position_1_2	9.75	1568.8505441568582	0.4987342254700595
Position_1	39	8	77.9443478515625	720.1389639138116	Position_1	Position_1_8	9.75	1568.8505441568582	0.4590233063282859
Position_1	39	10	56.65274119140625	810.1150470403009	Position_1	Position_1_10	9.75	1568.8505441568582	0.5163749026684235
Position_1	39	16	80.17993912499999	456.3004569023844	Position_1	Position_1_16	9.75	1568.8505441568582	0.29085017601062335
Position_1	39	17	72.71605507031249	480.2607434203952	Position_1	Position_1_17	9.75	1568.8505441568582	0.3061226865803843
Position_1	39	25	84.82890895703125	640.6486241270852	Position_1	Position_1_25	9.75	1568.8505441568582	0.40835542079719694
Position_1	39	26	59.93337543359375	706.5647348818167	Position_1	Position_1_26	9.75	1568.8505441568582	0.4503709658726882
Position_1	39	29	65.86120749999999	658.214617820506	Position_1	Position_1_29	9.75	1568.8505441568582	0.4195521493567432
Position_1	39	30	62.732140882812494	598.7004648051488	Position_1	Position_1_30	9.75	1568.8505441568582	0.38161727197978973
Position_1	39	31	77.07540762109375	512.2064874908228	Position_1	Position_1_31	9.75	1568.8505441568582	0.3264852024295891
Position_1	39	36	64.07400725	714.602974835419	Position_1	Position_1_36	9.75	1568.8505441568582	0.45549461514797485
Position_1	39	39	58.495391109375	531.5852261957455	Position_1	Position_1_39	9.75	1568.8505441568582	0.33883739160216403
Position_1	39	42	53.412530875	652.7521217584109	Position_1	Position_1_42	9.75	1568.8505441568582	0.4160703033119176
Position_1	39	44	66.5289431640625	514.3976697321039	Position_1	Position_1_44	9.75	1568.8505441568582	0.32788188246991673
Position_1	39	45	62.56620781640625	621.4338899818458	Position_1	Position_1_45	9.75	1568.8505441568582	0.3961077696638215
Position_1	39	48	53.3579910703125	701.6738076320815	Position_1	Position_1_48	9.75	1568.8505441568582	0.44725344313098964
Position_1	39	50	66.99461119140625	667.4467175513544	Position_1	Position_1_50	9.75	1568.8505441568582	0.4254367760123753
Position_1	39	51	56.1357048828125	650.3568125037672	Position_1	Position_1_51	9.75	1568.8505441568582	0.41454351080541335
Position_1	39	53	60.596582578125	542.0516272205352	Position_1	Position_1_53	9.75	1568.8505441568582	0.3455087734388671
Position_1	39	56	43.89774739453125	889.0802231114301	Position_1	Position_1_56	9.75	1568.8505441568582	0.566708043938784
Position_1	39	57	64.51965308593749	515.1143629946737	Position_1	Position_1_57	9.75	1568.8505441568582	0.32833870945400334
Position_1	39	58	50.534170585937495	642.6881832458943	Position_1	Position_1_58	9.75	1568.8505441568582	0.4096554548421258
Position_1	39	62	51.5328157265625	553.4993683195662	Position_1	Position_1_62	9.75	1568.8505441568582	0.35280567061091944
Position_1	39	63	61.70046510546874	497.0518987322039	Position_1	Position_1_63	9.75	1568.8505441568582	0.316825525913517
Position_1	39	68	41.30754340625	667.4959771015389	Position_1	Position_1_68	9.75	1568.8505441568582	0.4254681745100639
Position_1	39	70	52.56295253515625	783.3944218027438	Position_1	Position_1_70	9.75	1568.8505441568582	0.4993429263995065
Position_1	39	71	41.77992882421875	682.5252686004391	Position_1	Position_1_71	9.75	1568.8505441568582	0.435047985381709
Position_1	39	72	31.5341247890625	936.2525505114066	Position_1	Position_1_72	9.75	1568.8505441568582	0.5967761263164642
Position_1	39	73	62.30016899218749	350.7458192009725	Position_1	Position_1_73	9.75	1568.8505441568582	0.2235686633805342
Position_1	39	74	50.6331013203125	728.2089231947647	Position_1	Position_1_74	9.75	1568.8505441568582	0.46416717379928846
Position_1	39	76	65.3521519921875	572.134035932899	Position_1	Position_1_76	9.75	1568.8505441568582	0.36468358191530537
Position_1	39	77	61.136942582031246	446.62965263488366	Position_1	Position_1_77	9.75	1568.8505441568582	0.28468591498300705
Position_1	39	78	50.0185744609375	679.6237175922985	Position_1	Position_1_78	9.75	1568.8505441568582	0.433198509649972
Position_1	39	79	48.203418011718746	536.7698790748119	Position_1	Position_1_79	9.75	1568.8505441568582	0.34214213780528485
Position_1	39	83	46.59344873046875	601.9209179129004	Position_1	Position_1_83	9.75	1568.8505441568582	0.3836700188904155
Position_1	39	84	65.194355703125	558.4240360297043	Position_1	Position_1_84	9.75	1568.8505441568582	0.3559446998374317
Position_1	39	85	33.011922130859375	1025.235666855093	Position_1	Position_1_85	9.75	1568.8505441568582	0.6534947963485469
Position_1	39	86	49.89087125	809.0314861816673	Position_1	Position_1_86	9.75	1568.8505441568582	0.5156842308497029
Position_1	39	89	55.349738984374994	420.3091184687852	Position_1	Position_1_89	9.75	1568.8505441568582	0.26790896050246166
Position_1	39	90	34.66402588085937	850.5565506744696	Position_1	Position_1_90	9.75	1568.8505441568582	0.5421526950685932
Position_1	39	94	45.828362894531246	433.76340351531087	Position_1	Position_1_94	9.75	1568.8505441568582	0.27648484754067304
Position_1	39	95	44.514270753906246	458.2446982946149	Position_1	Position_1_95	9.75	1568.8505441568582	0.2920894536457504
Position_1	39	96	44.58253649609375	705.5474567009279	Position_1	Position_1_96	9.75	1568.8505441568582	0.4497225432522687
Position_1	39	97	46.13094702734375	904.5833307855356	Position_1	Position_1_97	9.75	1568.8505441568582	0.5765898696689956
Position_1	39	98	52.00462923046874	923.8994360697708	Position_1	Position_1_98	9.75	1568.8505441568582	0.5889021357138253
Position_1	39	99	34.420775232421875	639.8904051637214	Position_1	Position_1_99	9.75	1568.8505441568582	0.4078721249433071
Position_1	39	100	45.70050890625	628.6561233014112	Position_1	Position_1_100	9.75	1568.8505441568582	0.4007112886838227
Position_1	39	103	47.5511500234375	737.2962735287226	Position_1	Position_1_103	9.75	1568.8505441568582	0.4699595358364523
Position_1	39	106	52.7334713125	674.4212080751298	Position_1	Position_1_106	9.75	1568.8505441568582	0.4298823814588289
Position_1	39	107	49.77047294140625	676.1668288095632	Position_1	Position_1_107	9.75	1568.8505441568582	0.4309950564302817
Position_1	39	108	44.0926297109375	665.3708924436161	Position_1	Position_1_108	9.75	1568.8505441568582	0.4241136256871454
Position_1	39	109	38.913916679687496	750.7927293665665	Position_1	Position_1_109	9.75	1568.8505441568582	0.4785623029311963
Position_1	39	110	40.3190575390625	872.4162256501465	Position_1	Position_1_110	9.75	1568.8505441568582	0.5560862562080482
Position_1	39	112	58.59473778125	470.9581049699167	Position_1	Position_1_112	9.75	1568.8505441568582	0.3001930978855746
Position_1	39	113	40.36361484375	817.8983339606705	Position_1	Position_1_113	9.75	1568.8505441568582	0.5213360424974265
Position_1	39	114	60.18320309375	560.9562323320209	Position_1	Position_1_114	9.75	1568.8505441568582	0.3575587454275281
Position_1	39	116	50.8328968984375	664.8675349875983	Position_1	Position_1_116	9.75	1568.8505441568582	0.4237927809400836
Position_1	39	117	46.86413565625	533.6632441087452	Position_1	Position_1_117	9.75	1568.8505441568582	0.34016193964196245
Position_1	39	121	46.95372859375	905.1038388814326	Position_1	Position_1_121	9.75	1568.8505441568582	0.5769216463942136
Position_1	39	122	39.5676248515625	897.8925655446116	Position_1	Position_1_122	9.75	1568.8505441568582	0.5723251133696504
Position_1	39	123	39.20734498828125	867.4577249716821	Position_1	Position_1_123	9.75	1568.8505441568582	0.5529256615313072
Position_1	39	124	37.63792961328125	603.5274533673655	Position_1	Position_1_124	9.75	1568.8505441568582	0.3846940396044654
Position_1	39	125	46.540926222656246	817.506803098434	Position_1	Position_1_125	9.75	1568.8505441568582	0.5210864770664205
Position_1	39	126	40.85378938867187	556.8417416966272	Position_1	Position_1_126	9.75	1568.8505441568582	0.3549361306407225
Position_1	39	127	39.19919261328125	806.4585442204504	Position_1	Position_1_127	9.75	1568.8505441568582	0.5140442135957971
Position_1	39	128	33.543890595703125	982.4200440366276	Position_1	Position_1_128	9.75	1568.8505441568582	0.6262037181907637
Position_1	39	129	51.001746726562494	708.2259770124633	Position_1	Position_1_129	9.75	1568.8505441568582	0.4514298571334484
Position_1	39	131	43.26498167578125	870.8307441989888	Position_1	Position_1_131	9.75	1568.8505441568582	0.5550756555124863
Position_1	39	134	41.47110302929687	690.2775508128749	Position_1	Position_1_134	9.75	1568.8505441568582	0.43998936252009163
Position_1	39	135	43.177120078125	1030.9274011313164	Position_1	Position_1_135	9.75	1568.8505441568582	0.6571227609736172
Position_1	39	136	25.710417476562498	1316.9295891315287	Position_1	Position_1_136	9.75	1568.8505441568582	0.8394232287048614
Position_1	39	137	42.85974676757812	819.6157574150034	Position_1	Position_1_137	9.75	1568.8505441568582	0.5224307442589993
Position_1	39	138	52.7694915	528.6162274997383	Position_1	Position_1_138	9.75	1568.8505441568582	0.3369449240837856
Position_1	39	139	45.768244328125	623.1582085251805	Position_1	Position_1_139	9.75	1568.8505441568582	0.3972068664195685
Position_1	39	141	31.94975553515625	797.5990680133577	Position_1	Position_1_141	9.75	1568.8505441568582	0.5083971006569071
Position_1	39	144	41.430252767578125	469.0223444864152	Position_1	Position_1_144	9.75	1568.8505441568582	0.29895922606093767
Position_1	39	146	31.23587160546875	1062.3286689061783	Position_1	Position_1_146	9.75	1568.8505441568582	0.677138222543118
Position_1	39	147	35.53804834765625	606.3387338352904	Position_1	Position_1_147	9.75	1568.8505441568582	0.38648597605016155
Position_1	39	148	41.80194231640625	712.8570557381546	Position_1	Position_1_148	9.75	1568.8505441568582	0.45438174999726494
Position_1	39	149	31.744360398437497	767.324897698586	Position_1	Position_1_149	9.75	1568.8505441568582	0.4891000615428073
Position_1	39	151	38.8333079921875	812.9496414746578	Position_1	Position_1_151	9.75	1568.8505441568582	0.5181816996542258
Position_1	39	152	35.373656849609375	650.3144443844519	Position_1	Position_1_152	9.75	1568.8505441568582	0.41451650497017106
Position_1	39	153	20.48763846679688	1002.7207862767792	Position_1	Position_1_153	9.75	1568.8505441568582	0.6391436010341367
Position_1	39	154	36.58600287890625	1054.564114095406	Position_1	Position_1_154	9.75	1568.8505441568582	0.6721890227358507
Position_1	39	155	22.886958337890626	1077.1470233685563	Position_1	Position_1_155	9.75	1568.8505441568582	0.6865835801761753
Position_1	39	156	43.2594861015625	892.6134700108067	Position_1	Position_1_156	9.75	1568.8505441568582	0.5689601685356975
Position_1	39	157	22.94299551757812	1210.4617736747325	Position_1	Position_1_157	9.75	1568.8505441568582	0.7715596480385368
Position_1	39	165	28.85067801171875	838.8380893238449	Position_1	Position_1_165	9.75	1568.8505441568582	0.5346832382779066
Position_1	39	168	40.75729448828125	766.3962607777921	Position_1	Position_1_168	9.75	1568.8505441568582	0.4885081396900517
Position_1	39	169	27.64219240234375	906.6092262834334	Position_1	Position_1_169	9.75	1568.8505441568582	0.5778811943942495
Position_1	39	170	26.678514607421874	583.4711222195403	Position_1	Position_1_170	9.75	1568.8505441568582	0.3719099466757129
Position_1	39	171	29.993250525390625	1389.6475670005682	Position_1	Position_1_171	9.75	1568.8505441568582	0.8857743474521989
Position_1	39	173	23.838896296875	1185.533473188283	Position_1	Position_1_173	9.75	1568.8505441568582	0.7556701163178168
Position_1	39	174	22.4606561953125	790.5569818184697	Position_1	Position_1_174	9.75	1568.8505441568582	0.503908409097908
Position_1	39	175	28.60772891796875	1178.334578293036	Position_1	Position_1_175	9.75	1568.8505441568582	0.7510814734276069
Position_1	39	176	34.337366765625	629.1133325844017	Position_1	Position_1_176	9.75	1568.8505441568582	0.40100271815407623
Position_1	39	177	20.959501363281248	1064.908558371265	Position_1	Position_1_177	9.75	1568.8505441568582	0.6787826682009248
Position_1	39	178	18.89660604003906	850.1476258681394	Position_1	Position_1_178	9.75	1568.8505441568582	0.5418920425750505
Position_1	39	179	21.9524637578125	738.5286675967775	Position_1	Position_1_179	9.75	1568.8505441568582	0.4707450753339174
Position_1	39	188	30.84629934375	677.9681831767882	Position_1	Position_1_188	9.75	1568.8505441568582	0.4321432565401864
Position_1	39	189	10.357435811035156	1064.958383182652	Position_1	Position_1_189	9.75	1568.8505441568582	0.678814427001387
Position_1	39	190	18.34492213769532	1078.3287600991885	Position_1	Position_1_190	9.75	1568.8505441568582	0.6873368302133017
Position_1	39	191	28.022437265625	800.8242611564682	Position_1	Position_1_191	9.75	1568.8505441568582	0.5104528689103731
Position_1	39	193	18.548266182617187	1161.79515120831	Position_1	Position_1_193	9.75	1568.8505441568582	0.7405390880191774
Position_1	39	194	32.337617253906245	797.2743377633379	Position_1	Position_1_194	9.75	1568.8505441568582	0.5081901145604754
Position_1	39	195	13.748950541992189	818.3308567317181	Position_1	Position_1_195	9.75	1568.8505441568582	0.5216117365542368
Position_1	39	196	18.689012933593748	904.4096587434694	Position_1	Position_1_196	9.75	1568.8505441568582	0.5764791694861687
Position_1	39	197	12.793248348632812	1406.0467108673845	Position_1	Position_1_197	9.75	1568.8505441568582	0.8962273150263853
Position_1	39	198	16.98412021582031	986.5966548486816	Position_1	Position_1_198	9.75	1568.8505441568582	0.6288659289587746
Position_1	39	199	14.274504470703125	889.5346730057961	Position_1	Position_1_199	9.75	1568.8505441568582	0.5669977145489379
Position_1	39	204	2.979042835205078	1915.2364515022675	Position_1	Position_1_204	9.75	1568.8505441568582	1.22078961481418
Position_1	39	207	32.250834494140626	1001.5274254054904	Position_1	Position_1_207	9.75	1568.8505441568582	0.6383829416611113
Position_1	39	209	7.316149553710937	1004.5096540454374	Position_1	Position_1_209	9.75	1568.8505441568582	0.6402838420694098
Position_1	39	212	4.84152127368164	1092.838325168932	Position_1	Position_1_212	9.75	1568.8505441568582	0.6965853626014148
Position_1	39	213	12.501118544921876	821.6788541756008	Position_1	Position_1_213	9.75	1568.8505441568582	0.523745781416797
Position_1	39	214	21.31964864648437	958.9075208302082	Position_1	Position_1_214	9.75	1568.8505441568582	0.6112166161408004
Position_1	39	215	10.509450568847656	1257.8882405994132	Position_1	Position_1_215	9.75	1568.8505441568582	0.8017897213245609
Position_1	39	216	8.353349500976561	1429.9083030259208	Position_1	Position_1_216	9.75	1568.8505441568582	0.9114369168889771
Position_1	39	217	12.163226517578124	940.8139622159946	Position_1	Position_1_217	9.75	1568.8505441568582	0.5996836127698913
Position_1	39	218	3.752467893066406	1535.294377278474	Position_1	Position_1_218	9.75	1568.8505441568582	0.978610985601297
Position_1	39	219	15.983539666015623	970.8559311619948	Position_1	Position_1_219	9.75	1568.8505441568582	0.618832644561282
Position_1	39	220	1.936934987915039	1425.988810301138	Position_1	Position_1_220	9.75	1568.8505441568582	0.9089385955929297
Position_1	39	221	2.7227580703125	1651.9313900310267	Position_1	Position_1_221	9.75	1568.8505441568582	1.0529565076696445
Position_1	39	222	0.9356101374511718	818.4625990137589	Position_1	Position_1_222	9.75	1568.8505441568582	0.5216957103161298
Position_1	39	224	4.423756573242187	1341.1140071872817	Position_1	Position_1_224	9.75	1568.8505441568582	0.8548386028116094
Position_1	40	1	99.959826140625	580.4350879378962	Position_1	Position_1_1	10.0	1568.8505441568582	0.369974750048506
Position_1	40	2	88.91709105468749	878.5664319644113	Position_1	Position_1_2	10.0	1568.8505441568582	0.5600064551952437
Position_1	40	8	83.4351491875	747.6362595931963	Position_1	Position_1_8	10.0	1568.8505441568582	0.4765503395959211
Position_1	40	10	65.7538644296875	790.4210428698769	Position_1	Position_1_10	10.0	1568.8505441568582	0.5038217603415309
Position_1	40	16	98.883712640625	495.8859888003661	Position_1	Position_1_16	10.0	1568.8505441568582	0.31608236402586604
Position_1	40	17	68.0911004296875	609.9048917703885	Position_1	Position_1_17	10.0	1568.8505441568582	0.38875907844884455
Position_1	40	25	72.1915578828125	876.5996619829391	Position_1	Position_1_25	10.0	1568.8505441568582	0.5587528176267721
Position_1	40	26	62.595578203124994	725.6156846405772	Position_1	Position_1_26	10.0	1568.8505441568582	0.46251421930732245
Position_1	40	29	60.64952622265625	584.0786803188948	Position_1	Position_1_29	10.0	1568.8505441568582	0.37229720988674175
Position_1	40	30	59.14662965234375	598.3177130883884	Position_1	Position_1_30	10.0	1568.8505441568582	0.3813733024581638
Position_1	40	31	85.308386109375	577.8251773528301	Position_1	Position_1_31	10.0	1568.8505441568582	0.3683111686482339
Position_1	40	36	67.305176125	802.231513859415	Position_1	Position_1_36	10.0	1568.8505441568582	0.5113498649360226
Position_1	40	39	60.77233696875	569.8081257987157	Position_1	Position_1_39	10.0	1568.8505441568582	0.3632010250568168
Position_1	40	42	72.76147024609375	441.208786620464	Position_1	Position_1_42	10.0	1568.8505441568582	0.2812306043196621
Position_1	40	44	72.71518160156249	453.9118927755859	Position_1	Position_1_44	10.0	1568.8505441568582	0.28932768291165056
Position_1	40	45	64.80828771484374	613.0050788968806	Position_1	Position_1_45	10.0	1568.8505441568582	0.3907351666989578
Position_1	40	48	54.714144890625	832.3450491657206	Position_1	Position_1_48	10.0	1568.8505441568582	0.5305445137943621
Position_1	40	50	76.76237305859375	719.5619873831139	Position_1	Position_1_50	10.0	1568.8505441568582	0.45865553609494747
Position_1	40	51	51.903805980468746	898.1449814043455	Position_1	Position_1_51	10.0	1568.8505441568582	0.5724860055978324
Position_1	40	53	55.555752828124994	724.8265690659488	Position_1	Position_1_53	10.0	1568.8505441568582	0.4620112296646394
Position_1	40	56	54.81972542578125	882.3005918911329	Position_1	Position_1_56	10.0	1568.8505441568582	0.5623866436336067
Position_1	40	57	56.275579464843744	580.2491498689324	Position_1	Position_1_57	10.0	1568.8505441568582	0.36985623138549095
Position_1	40	58	48.91810262109375	713.3127184466534	Position_1	Position_1_58	10.0	1568.8505441568582	0.4546721936664825
Position_1	40	62	52.04043625	616.810648625092	Position_1	Position_1_62	10.0	1568.8505441568582	0.39316087241221714
Position_1	40	63	55.30292521875	602.4644715855175	Position_1	Position_1_63	10.0	1568.8505441568582	0.3840164850816289
Position_1	40	68	46.747402796875	760.6748033272244	Position_1	Position_1_68	10.0	1568.8505441568582	0.4848612292358487
Position_1	40	70	45.9285570390625	701.0463575344417	Position_1	Position_1_70	10.0	1568.8505441568582	0.44685350057433454
Position_1	40	71	46.174209726562495	612.3290401989179	Position_1	Position_1_71	10.0	1568.8505441568582	0.3903042533143269
Position_1	40	72	37.4920135390625	991.1418794082188	Position_1	Position_1_72	10.0	1568.8505441568582	0.6317630975746543
Position_1	40	73	54.8059318984375	468.38169426012615	Position_1	Position_1_73	10.0	1568.8505441568582	0.2985508696189074
Position_1	40	74	51.67719803125	824.1490620284725	Position_1	Position_1_74	10.0	1568.8505441568582	0.5253203149898463
Position_1	40	76	59.439345667968745	768.1147492820025	Position_1	Position_1_76	10.0	1568.8505441568582	0.4896035203243708
Position_1	40	77	69.6506580859375	419.2665407433732	Position_1	Position_1_77	10.0	1568.8505441568582	0.2672444117159026
Position_1	40	78	46.959530921875	813.361941405231	Position_1	Position_1_78	10.0	1568.8505441568582	0.5184445034835063
Position_1	40	79	54.6421773046875	624.1855435715089	Position_1	Position_1_79	10.0	1568.8505441568582	0.39786169938001503
Position_1	40	83	45.633480578125	651.7249136751733	Position_1	Position_1_83	10.0	1568.8505441568582	0.41541555127893176
Position_1	40	84	56.57427978125	710.4650341897741	Position_1	Position_1_84	10.0	1568.8505441568582	0.45285705310546126
Position_1	40	85	38.71330222460937	1165.200572223132	Position_1	Position_1_85	10.0	1568.8505441568582	0.7427097352025598
Position_1	40	86	48.9106729375	765.0672160812237	Position_1	Position_1_86	10.0	1568.8505441568582	0.48766099417863357
Position_1	40	89	40.919697285156246	618.840401684687	Position_1	Position_1_89	10.0	1568.8505441568582	0.3944546559833513
Position_1	40	90	41.53602567382812	805.6758172137183	Position_1	Position_1_90	10.0	1568.8505441568582	0.5135452960860015
Position_1	40	94	49.3594591015625	447.14158275628296	Position_1	Position_1_94	10.0	1568.8505441568582	0.28501222402710685
Position_1	40	95	47.450316375	572.3379973484754	Position_1	Position_1_95	10.0	1568.8505441568582	0.3648135888279052
Position_1	40	96	44.17909271875	640.5012000790255	Position_1	Position_1_96	10.0	1568.8505441568582	0.4082614513310749
Position_1	40	97	43.58970408203125	1233.1909496395838	Position_1	Position_1_97	10.0	1568.8505441568582	0.7860474372352232
Position_1	40	98	50.35735555468749	1043.8556382636823	Position_1	Position_1_98	10.0	1568.8505441568582	0.6653633401546722
Position_1	40	99	35.86365462109375	705.7164613024473	Position_1	Position_1_99	10.0	1568.8505441568582	0.4498302683648671
Position_1	40	100	47.888548125	645.8418511811701	Position_1	Position_1_100	10.0	1568.8505441568582	0.4116656322596125
Position_1	40	103	52.3773560234375	800.8386201288938	Position_1	Position_1_103	10.0	1568.8505441568582	0.5104620214536023
Position_1	40	106	57.639500917968746	748.3104018652577	Position_1	Position_1_106	10.0	1568.8505441568582	0.4769800441809577
Position_1	40	107	48.1485818515625	751.9026776460031	Position_1	Position_1_107	10.0	1568.8505441568582	0.4792697943385649
Position_1	40	108	45.705188203125	626.4382079170302	Position_1	Position_1_108	10.0	1568.8505441568582	0.39929756868822375
Position_1	40	109	41.62491151757812	884.3799723079863	Position_1	Position_1_109	10.0	1568.8505441568582	0.5637120601460961
Position_1	40	110	42.33049229492188	908.9338904814662	Position_1	Position_1_110	10.0	1568.8505441568582	0.5793629570813906
Position_1	40	112	56.86119346875	561.6057187776336	Position_1	Position_1_112	10.0	1568.8505441568582	0.35797273415834224
Position_1	40	113	39.20724100390625	835.9583130155374	Position_1	Position_1_113	10.0	1568.8505441568582	0.532847641943359
Position_1	40	114	61.296543	570.6443152842054	Position_1	Position_1_114	10.0	1568.8505441568582	0.3637340200502558
Position_1	40	116	42.73427922070312	759.4873120363543	Position_1	Position_1_116	10.0	1568.8505441568582	0.4841043111882419
Position_1	40	117	48.02210565625	636.1871725854126	Position_1	Position_1_117	10.0	1568.8505441568582	0.4055116498858828
Position_1	40	121	46.743243421875	795.9785484249691	Position_1	Position_1_121	10.0	1568.8505441568582	0.5073641663251925
Position_1	40	122	40.05514259570312	774.6642179627232	Position_1	Position_1_122	10.0	1568.8505441568582	0.49377821287562373
Position_1	40	123	45.1808053984375	786.4622971335712	Position_1	Position_1_123	10.0	1568.8505441568582	0.501298418809063
Position_1	40	124	33.11340308203125	719.6956280673992	Position_1	Position_1_124	10.0	1568.8505441568582	0.4587407199161745
Position_1	40	125	44.468595617187496	907.8627375580322	Position_1	Position_1_125	10.0	1568.8505441568582	0.5786801941965363
Position_1	40	126	46.608682441406245	604.1384086214837	Position_1	Position_1_126	10.0	1568.8505441568582	0.3850834681936919
Position_1	40	127	35.529908970703126	817.9815362818362	Position_1	Position_1_127	10.0	1568.8505441568582	0.5213890764345823
Position_1	40	128	32.92938453320313	1215.9338216777048	Position_1	Position_1_128	10.0	1568.8505441568582	0.7750475825797541
Position_1	40	129	48.7980058671875	725.1506313232106	Position_1	Position_1_129	10.0	1568.8505441568582	0.4622177899762439
Position_1	40	131	41.25838479296875	926.5037352010474	Position_1	Position_1_131	10.0	1568.8505441568582	0.590562140321005
Position_1	40	134	50.60415726953125	695.7305297139137	Position_1	Position_1_134	10.0	1568.8505441568582	0.4434651422375085
Position_1	40	135	43.944566359375	1005.7671212079432	Position_1	Position_1_135	10.0	1568.8505441568582	0.6410853633916219
Position_1	40	136	26.59504894921875	1462.321948862826	Position_1	Position_1_136	10.0	1568.8505441568582	0.9320976776973466
Position_1	40	137	45.2811503203125	888.1683753569483	Position_1	Position_1_137	10.0	1568.8505441568582	0.5661268236575546
Position_1	40	138	63.3992006484375	601.708803150301	Position_1	Position_1_138	10.0	1568.8505441568582	0.3835348149582185
Position_1	40	139	32.360790171875	613.4937605571009	Position_1	Position_1_139	10.0	1568.8505441568582	0.39104665695661195
Position_1	40	141	36.18425664648437	800.3980793847103	Position_1	Position_1_141	10.0	1568.8505441568582	0.5101812166657758
Position_1	40	144	44.29444778515625	495.69256801495806	Position_1	Position_1_144	10.0	1568.8505441568582	0.3159590758094528
Position_1	40	146	36.41093218554688	1140.9459266301074	Position_1	Position_1_146	10.0	1568.8505441568582	0.7272495974071781
Position_1	40	147	42.53587703320312	687.4409745702327	Position_1	Position_1_147	10.0	1568.8505441568582	0.4381813023111655
Position_1	40	148	44.63304690625	827.9995523220236	Position_1	Position_1_148	10.0	1568.8505441568582	0.5277746534913003
Position_1	40	149	46.30096148046875	646.1564881171402	Position_1	Position_1_149	10.0	1568.8505441568582	0.4118661847833324
Position_1	40	151	45.0309223203125	815.4756144325006	Position_1	Position_1_151	10.0	1568.8505441568582	0.5197917784263885
Position_1	40	152	56.57442016015624	524.3678934725045	Position_1	Position_1_152	10.0	1568.8505441568582	0.3342369962680631
Position_1	40	153	25.791980220703124	957.0047513930176	Position_1	Position_1_153	10.0	1568.8505441568582	0.6100037731174306
Position_1	40	154	39.47227637890625	973.0687363083964	Position_1	Position_1_154	10.0	1568.8505441568582	0.6202431072434305
Position_1	40	155	24.652548035156247	971.521327382514	Position_1	Position_1_155	10.0	1568.8505441568582	0.6192567743313212
Position_1	40	156	39.64357763867187	1165.3722131389245	Position_1	Position_1_156	10.0	1568.8505441568582	0.742819140726516
Position_1	40	157	32.317844625	1188.0197624793825	Position_1	Position_1_157	10.0	1568.8505441568582	0.7572549003498965
Position_1	40	165	38.21852637109375	877.0104659084583	Position_1	Position_1_165	10.0	1568.8505441568582	0.5590146678884488
Position_1	40	168	39.13564776171875	976.7334239829758	Position_1	Position_1_168	10.0	1568.8505441568582	0.6225790134189603
Position_1	40	169	38.33487448828125	847.3932605582075	Position_1	Position_1_169	10.0	1568.8505441568582	0.5401363843830128
Position_1	40	170	31.58815247070312	643.5520110418968	Position_1	Position_1_170	10.0	1568.8505441568582	0.41020606675300525
Position_1	40	171	37.55929402929687	1354.9699375610717	Position_1	Position_1_171	10.0	1568.8505441568582	0.8636705023353696
Position_1	40	173	22.3146309375	1362.2665898269995	Position_1	Position_1_173	10.0	1568.8505441568582	0.8683214566873338
Position_1	40	174	26.486052527343748	873.3437550781903	Position_1	Position_1_174	10.0	1568.8505441568582	0.5566774721345737
Position_1	40	175	27.33810309570312	1336.9548500076532	Position_1	Position_1_175	10.0	1568.8505441568582	0.8521875171520358
Position_1	40	176	41.1830429140625	745.3044406153856	Position_1	Position_1_176	10.0	1568.8505441568582	0.47506401638527773
Position_1	40	177	28.327337650390625	1107.651199383958	Position_1	Position_1_177	10.0	1568.8505441568582	0.7060272270735892
Position_1	40	178	28.542814072265625	860.0563528626178	Position_1	Position_1_178	10.0	1568.8505441568582	0.5482079577725709
Position_1	40	179	28.916461126953124	797.5421036773747	Position_1	Position_1_179	10.0	1568.8505441568582	0.5083607910567383
Position_1	40	188	41.4788680625	606.6829926893406	Position_1	Position_1_188	10.0	1568.8505441568582	0.386705409861325
Position_1	40	189	28.5073891953125	855.903403198476	Position_1	Position_1_189	10.0	1568.8505441568582	0.5455608288413867
Position_1	40	190	31.65807416406249	901.5453791750148	Position_1	Position_1_190	10.0	1568.8505441568582	0.5746534509184424
Position_1	40	191	30.883359375	858.8829393237107	Position_1	Position_1_191	10.0	1568.8505441568582	0.5474600130156421
Position_1	40	193	23.02953911328125	1221.6380782252402	Position_1	Position_1_193	10.0	1568.8505441568582	0.7786835290175973
Position_1	40	194	34.70443680859375	907.559269929832	Position_1	Position_1_194	10.0	1568.8505441568582	0.578486761093982
Position_1	40	195	31.998272044921872	782.051158236123	Position_1	Position_1_195	10.0	1568.8505441568582	0.4984867176474213
Position_1	40	196	27.7939939921875	828.5551601302869	Position_1	Position_1_196	10.0	1568.8505441568582	0.5281288031012377
Position_1	40	197	16.292817792968748	1370.3788759590025	Position_1	Position_1_197	10.0	1568.8505441568582	0.8734923036888006
Position_1	40	198	26.10262834179688	869.8430739954932	Position_1	Position_1_198	10.0	1568.8505441568582	0.5544461052935861
Position_1	40	199	19.585580512695312	1095.4755104458818	Position_1	Position_1_199	10.0	1568.8505441568582	0.6982663291452146
Position_1	40	204	8.850093908691406	1630.905481408712	Position_1	Position_1_204	10.0	1568.8505441568582	1.0395543969965626
Position_1	40	207	35.48553883789062	1004.221282819658	Position_1	Position_1_207	10.0	1568.8505441568582	0.6401000315548561
Position_1	40	209	16.198332390624998	997.9745704489812	Position_1	Position_1_209	10.0	1568.8505441568582	0.6361183187053163
Position_1	40	212	24.44084364648437	486.584014101103	Position_1	Position_1_212	10.0	1568.8505441568582	0.3101531984122848
Position_1	40	213	25.40051804296875	586.4447321429116	Position_1	Position_1_213	10.0	1568.8505441568582	0.37380535343351173
Position_1	40	214	29.3078609140625	874.4037934753698	Position_1	Position_1_214	10.0	1568.8505441568582	0.5573531505165124
Position_1	40	215	23.58372124023437	1208.9028818229544	Position_1	Position_1_215	10.0	1568.8505441568582	0.7705659958021374
Position_1	40	216	22.49196849023437	1030.3148670100254	Position_1	Position_1_216	10.0	1568.8505441568582	0.656732325999698
Position_1	40	217	27.480020970703123	812.1865986091966	Position_1	Position_1_217	10.0	1568.8505441568582	0.5176953290000529
Position_1	40	218	16.54879612890625	1136.3047827769103	Position_1	Position_1_218	10.0	1568.8505441568582	0.7242912889370163
Position_1	40	219	22.018805789062498	1069.942546773343	Position_1	Position_1_219	10.0	1568.8505441568582	0.6819913794582381
Position_1	40	220	10.093875064453124	1026.6999429066568	Position_1	Position_1_220	10.0	1568.8505441568582	0.6544281395895697
Position_1	40	221	10.725419616699218	1097.8547042223945	Position_1	Position_1_221	10.0	1568.8505441568582	0.6997828494953359
Position_1	40	222	3.9081084560546873	827.2909755444147	Position_1	Position_1_222	10.0	1568.8505441568582	0.5273230000305879
Position_1	40	224	17.227275978515625	914.789625068236	Position_1	Position_1_224	10.0	1568.8505441568582	0.5830954570372209
Position_1	40	228	21.959004375	1158.739324890813	Position_1	Position_1_228	10.0	1568.8505441568582	0.7385912757633328
Position_1	40	230	33.43532570898437	691.1181935503821	Position_1	Position_1_230	10.0	1568.8505441568582	0.4405251960579886
Position_1	40	232	16.212892802734373	1005.5841835134396	Position_1	Position_1_232	10.0	1568.8505441568582	0.6409687571953306
Position_1	40	243	2.8176782573242187	1195.9694596420304	Position_1	Position_1_243	10.0	1568.8505441568582	0.7623221116226696
Position_1	40	244	3.6173850410156247	558.9409860933927	Position_1	Position_1_244	10.0	1568.8505441568582	0.35627420863966514
Position_1	40	245	4.879174015869141	1055.1258963912576	Position_1	Position_1_245	10.0	1568.8505441568582	0.6725471080218863
Position_1	40	246	34.3263756171875	985.9057596405892	Position_1	Position_1_246	10.0	1568.8505441568582	0.6284255458957316
Position_1	40	247	4.801071676757812	1279.5754254354226	Position_1	Position_1_247	10.0	1568.8505441568582	0.8156133356368247
Position_1	40	249	29.2520421015625	873.5018976452739	Position_1	Position_1_249	10.0	1568.8505441568582	0.5567782736849015
Position_1	40	250	14.697601294921874	1220.8438527092032	Position_1	Position_1_250	10.0	1568.8505441568582	0.7781772822505009
Position_1	40	251	16.051506453125	1243.001563579925	Position_1	Position_1_251	10.0	1568.8505441568582	0.7923008142550296
Position_1	40	252	1.2154075567626952	794.1290728529883	Position_1	Position_1_252	10.0	1568.8505441568582	0.5061852933096149
Position_1	40	253	2.196119129638672	965.8162849283112	Position_1	Position_1_253	10.0	1568.8505441568582	0.6156203269492229
Position_1	40	254	2.7779412783203123	1641.5890900312534	Position_1	Position_1_254	10.0	1568.8505441568582	1.0463642289861885
Position_1	40	255	14.5814065546875	1343.9816511283648	Position_1	Position_1_255	10.0	1568.8505441568582	0.8566664658618939
Position_1	40	256	4.103795676513672	850.9659718627192	Position_1	Position_1_256	10.0	1568.8505441568582	0.5424136639606106
Position_1	40	258	5.326763384765624	1520.0778884327167	Position_1	Position_1_258	10.0	1568.8505441568582	0.968911853391138
Position_1	40	259	4.562775883789063	2145.8741578628687	Position_1	Position_1_259	10.0	1568.8505441568582	1.3678002444879913
Position_1	40	260	6.665080635253906	1639.8901375907549	Position_1	Position_1_260	10.0	1568.8505441568582	1.045281300821472
Position_1	41	1	106.9180549765625	677.355863277226	Position_1	Position_1_1	10.25	1568.8505441568582	0.43175295811319936
Position_1	41	2	76.08476927734375	952.2661771746632	Position_1	Position_1_2	10.25	1568.8505441568582	0.6069833616218913
Position_1	41	8	74.512873875	833.1049977106738	Position_1	Position_1_8	10.25	1568.8505441568582	0.5310289120997224
Position_1	41	10	66.88568755859374	958.7416617631236	Position_1	Position_1_10	10.25	1568.8505441568582	0.6111108960212502
Position_1	41	16	86.20270892578125	642.365737187474	Position_1	Position_1_16	10.25	1568.8505441568582	0.40944992471076863
Position_1	41	17	72.78303660546875	522.5530806877915	Position_1	Position_1_17	10.25	1568.8505441568582	0.3330802176370633
Position_1	41	25	71.127309	714.2149926716673	Position_1	Position_1_25	10.25	1568.8505441568582	0.4552473116905507
Position_1	41	26	75.226934578125	697.1603773216683	Position_1	Position_1_26	10.25	1568.8505441568582	0.44437654046666425
Position_1	41	29	54.5021103515625	683.3977401491802	Position_1	Position_1_29	10.25	1568.8505441568582	0.43560410690137236
Position_1	41	30	56.21518533984375	789.2071920286569	Position_1	Position_1_30	10.25	1568.8505441568582	0.5030480404701633
Position_1	41	31	89.4174950625	678.2602586992853	Position_1	Position_1_31	10.25	1568.8505441568582	0.43232942820808995
Position_1	41	36	60.4124782421875	882.617247124615	Position_1	Position_1_36	10.25	1568.8505441568582	0.5625884826390246
Position_1	41	39	65.40819957031249	630.1183189975984	Position_1	Position_1_39	10.25	1568.8505441568582	0.4016433058868846
Position_1	41	42	59.025326679687495	615.4630021625334	Position_1	Position_1_42	10.25	1568.8505441568582	0.39230186996129673
Position_1	41	44	65.061214109375	545.8266240996219	Position_1	Position_1_44	10.25	1568.8505441568582	0.3479149917323473
Position_1	41	45	61.733615324218746	731.2925558665981	Position_1	Position_1_45	10.25	1568.8505441568582	0.4661327100852772
Position_1	41	48	60.26755521875	873.1453124709108	Position_1	Position_1_48	10.25	1568.8505441568582	0.5565509829619635
Position_1	41	50	83.43120298046874	834.584976411393	Position_1	Position_1_50	10.25	1568.8505441568582	0.5319722643560806
Position_1	41	51	61.2927891640625	853.4166323263908	Position_1	Position_1_51	10.25	1568.8505441568582	0.5439757378450855
Position_1	41	53	51.581178859375	724.0330100305252	Position_1	Position_1_53	10.25	1568.8505441568582	0.46150540771851517
Position_1	41	56	56.3766782734375	771.6269073848256	Position_1	Position_1_56	10.25	1568.8505441568582	0.491842202725256
Position_1	41	57	54.221383734375	607.4540657493175	Position_1	Position_1_57	10.25	1568.8505441568582	0.3871968990365359
Position_1	41	58	49.4837828203125	609.7380017753526	Position_1	Position_1_58	10.25	1568.8505441568582	0.3886527012061827
Position_1	41	62	60.2177778984375	583.6434938697107	Position_1	Position_1_62	10.25	1568.8505441568582	0.3720198179765914
Position_1	41	63	59.463610421875	679.9116251630579	Position_1	Position_1_63	10.25	1568.8505441568582	0.43338202462648245
Position_1	41	68	51.279161441406245	746.7100785261324	Position_1	Position_1_68	10.25	1568.8505441568582	0.4759599831272865
Position_1	41	70	44.102243066406245	836.9232018565028	Position_1	Position_1_70	10.25	1568.8505441568582	0.5334626711088579
Position_1	41	71	53.019615515625	561.1256584442621	Position_1	Position_1_71	10.25	1568.8505441568582	0.35766673921500014
Position_1	41	72	37.58508215429687	1176.6383119104544	Position_1	Position_1_72	10.25	1568.8505441568582	0.7500002573813116
Position_1	41	73	66.7157198984375	389.92809150430185	Position_1	Position_1_73	10.25	1568.8505441568582	0.24854380996110725
Position_1	41	74	67.25732771484374	754.0456476819306	Position_1	Position_1_74	10.25	1568.8505441568582	0.4806357434685882
Position_1	41	76	61.805166972656245	768.2721817934398	Position_1	Position_1_76	10.25	1568.8505441568582	0.48970386927859316
Position_1	41	77	67.744218953125	410.0641592708888	Position_1	Position_1_77	10.25	1568.8505441568582	0.26137872775591137
Position_1	41	78	42.09426579101562	910.1364066955834	Position_1	Position_1_78	10.25	1568.8505441568582	0.5801294521555046
Position_1	41	79	54.77433624609375	754.0896838838019	Position_1	Position_1_79	10.25	1568.8505441568582	0.4806638125552422
Position_1	41	83	44.52946287109375	623.7785506178858	Position_1	Position_1_83	10.25	1568.8505441568582	0.3976022782674438
Position_1	41	84	58.451884046874994	615.1286508163604	Position_1	Position_1_84	10.25	1568.8505441568582	0.39208875128825404
Position_1	41	85	39.65698642382812	1111.458514951889	Position_1	Position_1_85	10.25	1568.8505441568582	0.7084540456014031
Position_1	41	86	52.6812295625	919.322650994505	Position_1	Position_1_86	10.25	1568.8505441568582	0.5859848501302419
Position_1	41	89	44.3319185546875	668.5949132007781	Position_1	Position_1_89	10.25	1568.8505441568582	0.4261686466508502
Position_1	41	90	41.07500574804687	890.19261228966	Position_1	Position_1_90	10.25	1568.8505441568582	0.5674170911978573
Position_1	41	94	44.99227652734375	612.9464715148806	Position_1	Position_1_94	10.25	1568.8505441568582	0.3906978098059011
Position_1	41	95	57.0158286328125	552.4564434135831	Position_1	Position_1_95	10.25	1568.8505441568582	0.3521409005282194
Position_1	41	96	48.76521959375	690.9500995593135	Position_1	Position_1_96	10.25	1568.8505441568582	0.44041805137700246
Position_1	41	97	45.0220004609375	1166.0775247579847	Position_1	Position_1_97	10.25	1568.8505441568582	0.7432687129446519
Position_1	41	98	47.546803476562495	1069.573679098694	Position_1	Position_1_98	10.25	1568.8505441568582	0.6817562597548201
Position_1	41	99	41.94718769140625	747.8349123032657	Position_1	Position_1_99	10.25	1568.8505441568582	0.47667696269001325
Position_1	41	100	56.8746386484375	713.3458194797743	Position_1	Position_1_100	10.25	1568.8505441568582	0.45469329257437024
Position_1	41	103	51.7606454921875	832.1793989923151	Position_1	Position_1_103	10.25	1568.8505441568582	0.5304389268255953
Position_1	41	106	54.18814512890625	814.2204375724082	Position_1	Position_1_106	10.25	1568.8505441568582	0.5189917169643408
Position_1	41	107	55.908218265625	714.4703076563934	Position_1	Position_1_107	10.25	1568.8505441568582	0.4554100518480992
Position_1	41	108	46.99724605468749	818.6416863050925	Position_1	Position_1_108	10.25	1568.8505441568582	0.521809862229453
Position_1	41	109	46.9638254765625	949.9205890748513	Position_1	Position_1_109	10.25	1568.8505441568582	0.6054882618441922
Position_1	41	110	36.606669773437496	1018.8307275922356	Position_1	Position_1_110	10.25	1568.8505441568582	0.6494122281990744
Position_1	41	112	56.81577309375	531.6783111596396	Position_1	Position_1_112	10.25	1568.8505441568582	0.3388967248281624
Position_1	41	113	40.5235324140625	917.231889132588	Position_1	Position_1_113	10.25	1568.8505441568582	0.5846521789782931
Position_1	41	114	66.941251609375	526.7703518965601	Position_1	Position_1_114	10.25	1568.8505441568582	0.3357683457219696
Position_1	41	116	42.000357501953125	887.6602447327721	Position_1	Position_1_116	10.25	1568.8505441568582	0.5658029364484966
Position_1	41	117	57.1510603125	677.2169484701834	Position_1	Position_1_117	10.25	1568.8505441568582	0.43166441251683263
Position_1	41	121	44.8376777578125	852.2116306421016	Position_1	Position_1_121	10.25	1568.8505441568582	0.5432076585090536
Position_1	41	122	51.722826375	746.2975586012539	Position_1	Position_1_122	10.25	1568.8505441568582	0.47569703907157956
Position_1	41	123	43.808929140625	749.3808242422389	Position_1	Position_1_123	10.25	1568.8505441568582	0.4776623414086751
Position_1	41	124	35.79883856054688	736.6546517362236	Position_1	Position_1_124	10.25	1568.8505441568582	0.4695505601090392
Position_1	41	125	44.9533291796875	924.8703212572389	Position_1	Position_1_125	10.25	1568.8505441568582	0.5895209870066296
Position_1	41	126	49.648150921875	717.774777398389	Position_1	Position_1_126	10.25	1568.8505441568582	0.45751635174664784
Position_1	41	127	34.117970132812495	820.4543818483784	Position_1	Position_1_127	10.25	1568.8505441568582	0.5229652913109785
Position_1	41	128	38.58434080273437	1142.9593564601748	Position_1	Position_1_128	10.25	1568.8505441568582	0.7285329763992474
Position_1	41	129	43.470025865234376	773.5477996123238	Position_1	Position_1_129	10.25	1568.8505441568582	0.49306659738455133
Position_1	41	131	46.149201484375	771.5523273263848	Position_1	Position_1_131	10.25	1568.8505441568582	0.4917946646989484
Position_1	41	134	39.45828008203125	735.8091088715107	Position_1	Position_1_134	10.25	1568.8505441568582	0.46901160318426255
Position_1	41	135	45.79052298046875	1073.563794849333	Position_1	Position_1_135	10.25	1568.8505441568582	0.6842995968276216
Position_1	41	136	29.77412945117188	1317.0878067637136	Position_1	Position_1_136	10.25	1568.8505441568582	0.8395240781023864
Position_1	41	137	47.148584914062496	728.585215598192	Position_1	Position_1_137	10.25	1568.8505441568582	0.4644070260942243
Position_1	41	138	53.549842242187495	752.7095226196811	Position_1	Position_1_138	10.25	1568.8505441568582	0.47978408486590873
Position_1	41	139	37.8438550703125	702.7800078107936	Position_1	Position_1_139	10.25	1568.8505441568582	0.4479585454639251
Position_1	41	141	40.9160734296875	860.4454110081623	Position_1	Position_1_141	10.25	1568.8505441568582	0.5484559470708463
Position_1	41	144	45.4733654375	476.0159581502412	Position_1	Position_1_144	10.25	1568.8505441568582	0.3034170207755926
Position_1	41	146	44.28128336328125	1115.9320825574891	Position_1	Position_1_146	10.25	1568.8505441568582	0.7113055394051067
Position_1	41	147	42.83702878125	717.040972163533	Position_1	Position_1_147	10.25	1568.8505441568582	0.4570486174314901
Position_1	41	148	43.5938790546875	921.9260640448056	Position_1	Position_1_148	10.25	1568.8505441568582	0.5876442899411257
Position_1	41	149	45.431626109375	724.9009421794085	Position_1	Position_1_149	10.25	1568.8505441568582	0.4620586357822819
Position_1	41	151	56.342945742187496	770.9470635452461	Position_1	Position_1_151	10.25	1568.8505441568582	0.49140886390779404
Position_1	41	152	47.0678306484375	650.5848819832016	Position_1	Position_1_152	10.25	1568.8505441568582	0.4146888844232407
Position_1	41	153	32.98247115625	897.7409286721498	Position_1	Position_1_153	10.25	1568.8505441568582	0.5722284586098796
Position_1	41	154	39.502520234375	867.2285738342152	Position_1	Position_1_154	10.25	1568.8505441568582	0.5527795984545404
Position_1	41	155	26.31324609375	1161.0303070031568	Position_1	Position_1_155	10.25	1568.8505441568582	0.7400515691742487
Position_1	41	156	52.6888100234375	1082.6307100909974	Position_1	Position_1_156	10.25	1568.8505441568582	0.6900789333459624
Position_1	41	157	32.3600102890625	1339.036598201694	Position_1	Position_1_157	10.25	1568.8505441568582	0.8535144429078346
Position_1	41	165	35.99892009570312	1013.2274840780286	Position_1	Position_1_165	10.25	1568.8505441568582	0.6458406684127862
Position_1	41	168	43.251073765624994	1035.0164176536605	Position_1	Position_1_168	10.25	1568.8505441568582	0.6597291383226729
Position_1	41	169	45.30794709375	872.5852781906615	Position_1	Position_1_169	10.25	1568.8505441568582	0.5561940118774105
Position_1	41	170	39.32973459765625	670.9015766903595	Position_1	Position_1_170	10.25	1568.8505441568582	0.4276389355181821
Position_1	41	171	36.9797865078125	1365.8375486216062	Position_1	Position_1_171	10.25	1568.8505441568582	0.8705976191987386
Position_1	41	173	26.687634037109373	1432.700287302139	Position_1	Position_1_173	10.25	1568.8505441568582	0.9132165537617288
Position_1	41	174	34.27317201171875	793.5416793896737	Position_1	Position_1_174	10.25	1568.8505441568582	0.5058108832260654
Position_1	41	175	27.568584462890623	1607.2037863596386	Position_1	Position_1_175	10.25	1568.8505441568582	1.02444671504601
Position_1	41	176	49.8857240234375	763.2396371930666	Position_1	Position_1_176	10.25	1568.8505441568582	0.48649607831398106
Position_1	41	177	29.118055634765625	1200.734281766511	Position_1	Position_1_177	10.25	1568.8505441568582	0.765359253778898
Position_1	41	178	28.399066072265622	1056.0156121522978	Position_1	Position_1_178	10.25	1568.8505441568582	0.6731142211636408
Position_1	41	179	36.161107125	782.7299328679208	Position_1	Position_1_179	10.25	1568.8505441568582	0.4989193749418499
Position_1	41	188	47.48620658203125	667.8440590447435	Position_1	Position_1_188	10.25	1568.8505441568582	0.4256900451939867
Position_1	41	189	18.775270572265622	981.6002093218082	Position_1	Position_1_189	10.25	1568.8505441568582	0.6256811478810087
Position_1	41	190	39.17242703515625	868.4728787843106	Position_1	Position_1_190	10.25	1568.8505441568582	0.5535727300595424
Position_1	41	191	42.16583303710937	856.4279986646646	Position_1	Position_1_191	10.25	1568.8505441568582	0.545895210894631
Position_1	41	193	26.715598035156248	1440.064730183588	Position_1	Position_1_193	10.25	1568.8505441568582	0.9179107184856266
Position_1	41	194	38.1119891796875	907.6159067940636	Position_1	Position_1_194	10.25	1568.8505441568582	0.5785228619605958
Position_1	41	195	29.037270173828123	990.2462403288928	Position_1	Position_1_195	10.25	1568.8505441568582	0.6311922088544625
Position_1	41	196	34.668996333984374	835.8270725559091	Position_1	Position_1_196	10.25	1568.8505441568582	0.5327639880477619
Position_1	41	197	23.16864941015625	1182.0447738475334	Position_1	Position_1_197	10.25	1568.8505441568582	0.7534463867511328
Position_1	41	198	28.977840503906247	966.4839946870336	Position_1	Position_1_198	10.25	1568.8505441568582	0.6160459313901362
Position_1	41	199	22.543126203125	1129.2007176087902	Position_1	Position_1_199	10.25	1568.8505441568582	0.7197630914011969
Position_1	41	204	15.563312810546874	1454.152393318973	Position_1	Position_1_204	10.25	1568.8505441568582	0.926890326637502
Position_1	41	207	50.75141994140625	1011.269852383146	Position_1	Position_1_207	10.25	1568.8505441568582	0.6445928556735971
Position_1	41	209	46.1002560390625	585.2234824486025	Position_1	Position_1_209	10.25	1568.8505441568582	0.37302691746403227
Position_1	41	212	41.75527412890625	487.516400671614	Position_1	Position_1_212	10.25	1568.8505441568582	0.3107475103268159
Position_1	41	213	37.1759426328125	669.0553122063546	Position_1	Position_1_213	10.25	1568.8505441568582	0.4264621092800925
Position_1	41	214	37.55377505859375	783.061215976883	Position_1	Position_1_214	10.25	1568.8505441568582	0.4991305378918173
Position_1	41	215	20.17698774609375	1419.0399846228538	Position_1	Position_1_215	10.25	1568.8505441568582	0.9045093491588668
Position_1	41	216	23.972037890625	1324.1379752156777	Position_1	Position_1_216	10.25	1568.8505441568582	0.844017921367586
Position_1	41	217	31.040903501953125	1005.6055475299124	Position_1	Position_1_217	10.25	1568.8505441568582	0.6409823748191078
Position_1	41	218	24.406419619140625	1092.8721071884297	Position_1	Position_1_218	10.25	1568.8505441568582	0.696606895576384
Position_1	41	219	20.52174144238281	1336.5430294109456	Position_1	Position_1_219	10.25	1568.8505441568582	0.8519250188546412
Position_1	41	220	20.5322555625	1074.0429244315667	Position_1	Position_1_220	10.25	1568.8505441568582	0.6846049985014894
Position_1	41	221	19.326456649414062	1101.2020319813032	Position_1	Position_1_221	10.25	1568.8505441568582	0.7019164674944345
Position_1	41	222	13.629057857421872	619.6249843716072	Position_1	Position_1_222	10.25	1568.8505441568582	0.3949547563210427
Position_1	41	224	32.867862177734374	965.5473184980884	Position_1	Position_1_224	10.25	1568.8505441568582	0.6154488852327225
Position_1	41	228	22.918962128906248	1189.769657147517	Position_1	Position_1_228	10.25	1568.8505441568582	0.7583702995666363
Position_1	41	230	38.94452188085938	688.2672273455737	Position_1	Position_1_230	10.25	1568.8505441568582	0.43870796355268293
Position_1	41	232	20.413367626953125	1093.1002444395642	Position_1	Position_1_232	10.25	1568.8505441568582	0.6967523123925263
Position_1	41	243	11.84799528515625	866.6605808878886	Position_1	Position_1_243	10.25	1568.8505441568582	0.5524175544418445
Position_1	41	244	18.195929425781248	815.4126194382868	Position_1	Position_1_244	10.25	1568.8505441568582	0.5197516248282982
Position_1	41	245	27.38345328125	772.6650790872155	Position_1	Position_1_245	10.25	1568.8505441568582	0.4925039430715602
Position_1	41	246	37.13792854492187	1139.78713923508	Position_1	Position_1_246	10.25	1568.8505441568582	0.7265109754910605
Position_1	41	247	13.167814365234374	1217.6479300235417	Position_1	Position_1_247	10.25	1568.8505441568582	0.7761401712601871
Position_1	41	249	34.594665703125	860.3377033184248	Position_1	Position_1_249	10.25	1568.8505441568582	0.5483872931827252
Position_1	41	250	22.480478216796875	1174.3501239767652	Position_1	Position_1_250	10.25	1568.8505441568582	0.7485417450059859
Position_1	41	251	21.03529167480469	1239.6015874414088	Position_1	Position_1_251	10.25	1568.8505441568582	0.7901336376866948
Position_1	41	252	9.555180110351564	838.9964199708776	Position_1	Position_1_252	10.25	1568.8505441568582	0.5347841597121519
Position_1	41	253	7.577102892089844	955.9502406777464	Position_1	Position_1_253	10.25	1568.8505441568582	0.6093316181316043
Position_1	41	254	10.457785282226562	1137.2844124739918	Position_1	Position_1_254	10.25	1568.8505441568582	0.7249157140619781
Position_1	41	255	20.428393369140625	1529.2417673992816	Position_1	Position_1_255	10.25	1568.8505441568582	0.974752995493995
Position_1	41	256	14.257555017578124	962.493885304365	Position_1	Position_1_256	10.25	1568.8505441568582	0.6135025983763385
Position_1	41	258	12.850288977539062	1644.9472580729257	Position_1	Position_1_258	10.25	1568.8505441568582	1.0485047566828387
Position_1	41	259	17.010805206054687	932.0994340184634	Position_1	Position_1_259	10.25	1568.8505441568582	0.5941288910470426
Position_1	41	260	19.38156836816406	1088.562453681665	Position_1	Position_1_260	10.25	1568.8505441568582	0.69385988215129
Position_1	41	267	21.67544548339844	1214.1520105984691	Position_1	Position_1_267	10.25	1568.8505441568582	0.7739118395442739
Position_1	41	272	31.032634144531247	904.017605736878	Position_1	Position_1_272	10.25	1568.8505441568582	0.5762292712354706
Position_1	41	276	6.821389297851562	898.67184066466	Position_1	Position_1_276	10.25	1568.8505441568582	0.5728218306146109
Position_1	41	278	8.89153233203125	1594.6739784115546	Position_1	Position_1_278	10.25	1568.8505441568582	1.0164600983509073
Position_1	41	279	16.3060498046875	974.4878624423004	Position_1	Position_1_279	10.25	1568.8505441568582	0.6211476715049463
Position_1	41	281	12.892686006835936	1822.277189298696	Position_1	Position_1_281	10.25	1568.8505441568582	1.1615365122482306
Position_1	41	282	8.194503619628906	1872.8581460847363	Position_1	Position_1_282	10.25	1568.8505441568582	1.1937772868551095
Position_1	41	283	8.704335760742188	2124.277955225839	Position_1	Position_1_283	10.25	1568.8505441568582	1.354034623079716
Position_1	41	284	2.3006335	1132.9384669379936	Position_1	Position_1_284	10.25	1568.8505441568582	0.7221455677582498
Position_1	41	286	5.981445760253906	1835.0078626365544	Position_1	Position_1_286	10.25	1568.8505441568582	1.1696511624201502
Position_1	41	287	5.932192261230468	1317.6370296627715	Position_1	Position_1_287	10.25	1568.8505441568582	0.8398741579115202
Position_1	41	288	2.573981938354492	2358.08440464307	Position_1	Position_1_288	10.25	1568.8505441568582	1.5030650391942635
Position_1	41	291	16.254827101562498	853.252766320903	Position_1	Position_1_291	10.25	1568.8505441568582	0.5438712881216251
Position_1	42	1	113.593467109375	797.8330211574231	Position_1	Position_1_1	10.5	1568.8505441568582	0.5085462245775615
Position_1	42	2	70.2940198125	923.317045173809	Position_1	Position_1_2	10.5	1568.8505441568582	0.5885309143134625
Position_1	42	8	76.30345881640625	839.3097650963658	Position_1	Position_1_8	10.5	1568.8505441568582	0.5349838888237969
Position_1	42	10	74.97404977734375	812.9809763710441	Position_1	Position_1_10	10.5	1568.8505441568582	0.5182016728100519
Position_1	42	16	88.09364918749999	719.9681206601514	Position_1	Position_1_16	10.5	1568.8505441568582	0.45891440924162813
Position_1	42	17	75.78171201562499	543.6058365095672	Position_1	Position_1_17	10.5	1568.8505441568582	0.346499440966007
Position_1	42	25	67.525394234375	773.7420667829397	Position_1	Position_1_25	10.5	1568.8505441568582	0.4931904250948067
Position_1	42	26	67.72967673828124	767.1245123295967	Position_1	Position_1_26	10.5	1568.8505441568582	0.4889723340357253
Position_1	42	29	65.92587018359374	744.9182060944908	Position_1	Position_1_29	10.5	1568.8505441568582	0.47481782689174484
Position_1	42	30	63.623983671875	847.8316738169578	Position_1	Position_1_30	10.5	1568.8505441568582	0.5404158330917398
Position_1	42	31	96.74817513281248	574.9196663923846	Position_1	Position_1_31	10.5	1568.8505441568582	0.36645916880588625
Position_1	42	36	62.7582825546875	808.7249747786409	Position_1	Position_1_36	10.5	1568.8505441568582	0.515488857616626
Position_1	42	39	68.36844755468749	726.2087070947076	Position_1	Position_1_39	10.5	1568.8505441568582	0.46289221736222896
Position_1	42	42	62.167869671875	689.1494369531971	Position_1	Position_1_42	10.5	1568.8505441568582	0.4392702922020939
Position_1	42	44	74.34890611328125	597.3694063109838	Position_1	Position_1_44	10.5	1568.8505441568582	0.38076884285496165
Position_1	42	45	73.37260721484374	815.9935117646879	Position_1	Position_1_45	10.5	1568.8505441568582	0.5201218910264167
Position_1	42	48	59.7770921171875	870.2633012296006	Position_1	Position_1_48	10.5	1568.8505441568582	0.5547139620602313
Position_1	42	50	70.19985676171875	955.8322311403376	Position_1	Position_1_50	10.5	1568.8505441568582	0.6092563977494919
Position_1	42	51	72.0952475546875	625.757513668592	Position_1	Position_1_51	10.5	1568.8505441568582	0.3988636878122069
Position_1	42	53	46.57855816796875	689.9628810875593	Position_1	Position_1_53	10.5	1568.8505441568582	0.43978878909613633
Position_1	42	56	55.2214430625	916.0080379832744	Position_1	Position_1_56	10.5	1568.8505441568582	0.5838720848170795
Position_1	42	57	65.51510590625	643.6777971169554	Position_1	Position_1_57	10.5	1568.8505441568582	0.4102862439728986
Position_1	42	58	47.22668237890625	747.7844975228351	Position_1	Position_1_58	10.5	1568.8505441568582	0.47664482783776846
Position_1	42	62	57.76510884375	567.3551732064178	Position_1	Position_1_62	10.5	1568.8505441568582	0.3616374901481323
Position_1	42	63	62.5552218671875	787.6697687599847	Position_1	Position_1_63	10.5	1568.8505441568582	0.5020680725092901
Position_1	42	68	44.1268821640625	775.44675583074	Position_1	Position_1_68	10.5	1568.8505441568582	0.49427700982663436
Position_1	42	70	49.19521578125	836.324065333685	Position_1	Position_1_70	10.5	1568.8505441568582	0.5330807758894253
Position_1	42	71	46.573249765625	778.6495097021168	Position_1	Position_1_71	10.5	1568.8505441568582	0.49631847507857013
Position_1	42	72	35.6753441171875	1353.6893484390189	Position_1	Position_1_72	10.5	1568.8505441568582	0.8628542428600344
Position_1	42	73	63.83708405078125	470.94062389443184	Position_1	Position_1_73	10.5	1568.8505441568582	0.3001819552846749
Position_1	42	74	61.4593721328125	990.4429200554932	Position_1	Position_1_74	10.5	1568.8505441568582	0.6313175743504512
Position_1	42	76	67.64526222265624	657.6175895259541	Position_1	Position_1_76	10.5	1568.8505441568582	0.41917159794171166
Position_1	42	77	46.4345866015625	539.8377522391762	Position_1	Position_1_77	10.5	1568.8505441568582	0.3440976288339176
Position_1	42	78	38.43968033984375	928.0551383817226	Position_1	Position_1_78	10.5	1568.8505441568582	0.5915510192084511
Position_1	42	79	55.745877859375	861.3218537569048	Position_1	Position_1_79	10.5	1568.8505441568582	0.5490145998705072
Position_1	42	83	39.08845705273437	708.6393563769842	Position_1	Position_1_83	10.5	1568.8505441568582	0.45169334900401603
Position_1	42	84	56.332708480468746	631.6452141942108	Position_1	Position_1_84	10.5	1568.8505441568582	0.402616563156227
Position_1	42	85	38.253210359375	984.6307110026606	Position_1	Position_1_85	10.5	1568.8505441568582	0.6276128179767609
Position_1	42	86	58.973719234375	974.25075477859	Position_1	Position_1_86	10.5	1568.8505441568582	0.6209965368639867
Position_1	42	89	40.716810771484376	620.4352054713221	Position_1	Position_1_89	10.5	1568.8505441568582	0.3954711988226772
Position_1	42	90	37.740881943359376	1183.5807393006785	Position_1	Position_1_90	10.5	1568.8505441568582	0.7544254254867637
Position_1	42	94	49.686266394531245	712.204085204856	Position_1	Position_1_94	10.5	1568.8505441568582	0.453965540476396
Position_1	42	95	52.368257390625	607.778209553019	Position_1	Position_1_95	10.5	1568.8505441568582	0.3874035113266032
Position_1	42	96	48.95798062890625	838.9555880562689	Position_1	Position_1_96	10.5	1568.8505441568582	0.5347581330681476
Position_1	42	97	38.05434544140625	1167.2241859827657	Position_1	Position_1_97	10.5	1568.8505441568582	0.743999605526518
Position_1	42	98	50.958728390625	970.5594655218124	Position_1	Position_1_98	10.5	1568.8505441568582	0.6186436745913338
Position_1	42	99	43.906190925781246	814.1481213336842	Position_1	Position_1_99	10.5	1568.8505441568582	0.5189456219178794
Position_1	42	100	58.594113875	786.4791285581606	Position_1	Position_1_100	10.5	1568.8505441568582	0.5013091473164101
Position_1	42	103	55.51566165234375	905.1971561163502	Position_1	Position_1_103	10.5	1568.8505441568582	0.5769811276719333
Position_1	42	106	54.37689756640625	796.9560960530554	Position_1	Position_1_106	10.5	1568.8505441568582	0.5079872643199169
Position_1	42	107	60.082442234374994	807.8495085008642	Position_1	Position_1_107	10.5	1568.8505441568582	0.5149308272286854
Position_1	42	108	49.639707390625	959.7999863550484	Position_1	Position_1_108	10.5	1568.8505441568582	0.6117854820077016
Position_1	42	109	49.305860355468745	942.2834304714067	Position_1	Position_1_109	10.5	1568.8505441568582	0.6006202655701757
Position_1	42	110	37.35470737109375	1102.8507399992632	Position_1	Position_1_110	10.5	1568.8505441568582	0.702967369394619
Position_1	42	112	57.2330519921875	489.6795849133253	Position_1	Position_1_112	10.5	1568.8505441568582	0.31212634418053636
Position_1	42	113	50.271038125	868.8113324902145	Position_1	Position_1_113	10.5	1568.8505441568582	0.5537884636150199
Position_1	42	114	72.0469780078125	534.7648373539363	Position_1	Position_1_114	10.5	1568.8505441568582	0.3408641054724133
Position_1	42	116	45.30281546484375	1049.2325915831343	Position_1	Position_1_116	10.5	1568.8505441568582	0.6687906604558178
Position_1	42	117	61.148614828125	724.0587640560309	Position_1	Position_1_117	10.5	1568.8505441568582	0.4615218235750807
Position_1	42	121	50.3722669140625	955.4737934366148	Position_1	Position_1_121	10.5	1568.8505441568582	0.6090279262070255
Position_1	42	122	41.18765722070312	1131.5202128865103	Position_1	Position_1_122	10.5	1568.8505441568582	0.7212415593702198
Position_1	42	123	39.70102640625	733.7905523432996	Position_1	Position_1_123	10.5	1568.8505441568582	0.4677249563868801
Position_1	42	124	36.4368736875	859.8419460915604	Position_1	Position_1_124	10.5	1568.8505441568582	0.5480712928927607
Position_1	42	125	43.7198457265625	1045.6829039156298	Position_1	Position_1_125	10.5	1568.8505441568582	0.6665280563596372
Position_1	42	126	51.87419642968749	844.9324229166573	Position_1	Position_1_126	10.5	1568.8505441568582	0.5385678234702378
Position_1	42	127	41.58623972851562	774.0564053936946	Position_1	Position_1_127	10.5	1568.8505441568582	0.4933907874632462
Position_1	42	128	37.010612675781246	1074.025271657956	Position_1	Position_1_128	10.5	1568.8505441568582	0.6845937464585995
Position_1	42	129	42.9318209375	899.1953845678929	Position_1	Position_1_129	10.5	1568.8505441568582	0.5731555423917989
Position_1	42	131	46.9838840625	784.4858127769968	Position_1	Position_1_131	10.5	1568.8505441568582	0.5000385892071065
Position_1	42	134	35.3596683515625	843.0077990015706	Position_1	Position_1_134	10.5	1568.8505441568582	0.5373410501983956
Position_1	42	135	57.97931145703125	1052.417268125883	Position_1	Position_1_135	10.5	1568.8505441568582	0.6708206030495276
Position_1	42	136	31.334802339843748	1421.3330594257247	Position_1	Position_1_136	10.5	1568.8505441568582	0.9059709764702837
Position_1	42	137	46.585452332031245	774.8249640532708	Position_1	Position_1_137	10.5	1568.8505441568582	0.4938806739361411
Position_1	42	138	46.80833244140625	683.4599179038373	Position_1	Position_1_138	10.5	1568.8505441568582	0.4356437395833309
Position_1	42	139	50.989809320312496	591.0770242849003	Position_1	Position_1_139	10.5	1568.8505441568582	0.37675801974021733
Position_1	42	141	44.312920609375	771.8999873347622	Position_1	Position_1_141	10.5	1568.8505441568582	0.49201626643766866
Position_1	42	144	46.3076632734375	501.0926255209875	Position_1	Position_1_144	10.5	1568.8505441568582	0.3194011229350645
Position_1	42	146	42.07946881445312	1003.286474240409	Position_1	Position_1_146	10.5	1568.8505441568582	0.6395041758293182
Position_1	42	147	41.65005493945312	740.0173168935227	Position_1	Position_1_147	10.5	1568.8505441568582	0.4716939543092217
Position_1	42	148	43.8423393203125	1043.24247257946	Position_1	Position_1_148	10.5	1568.8505441568582	0.6649725026166378
Position_1	42	149	47.98084465625	815.9635231123277	Position_1	Position_1_149	10.5	1568.8505441568582	0.5201027759791154
Position_1	42	151	58.40190395703125	803.4000958704424	Position_1	Position_1_151	10.5	1568.8505441568582	0.5120947300319234
Position_1	42	152	43.88912708984375	726.0427141134646	Position_1	Position_1_152	10.5	1568.8505441568582	0.46278641188454267
Position_1	42	153	32.96030948632812	1159.3973428540282	Position_1	Position_1_153	10.5	1568.8505441568582	0.7390107025632063
Position_1	42	154	40.59224788867187	864.6326029698798	Position_1	Position_1_154	10.5	1568.8505441568582	0.5511249023625486
Position_1	42	155	31.16052452734375	1341.6654768861097	Position_1	Position_1_155	10.5	1568.8505441568582	0.8551901147519162
Position_1	42	156	45.019234476562495	1140.1814321124953	Position_1	Position_1_156	10.5	1568.8505441568582	0.7267623014563563
Position_1	42	157	34.37449438671875	1419.187627722772	Position_1	Position_1_157	10.5	1568.8505441568582	0.9046034582506909
Position_1	42	165	42.38964640625	992.6986050758492	Position_1	Position_1_165	10.5	1568.8505441568582	0.632755369065032
Position_1	42	168	41.923838	833.2218329547295	Position_1	Position_1_168	10.5	1568.8505441568582	0.5311033839762761
Position_1	42	169	45.2932333046875	923.3303960945304	Position_1	Position_1_169	10.5	1568.8505441568582	0.5885394243151139
Position_1	42	170	46.177027703125	733.0856048888438	Position_1	Position_1_170	10.5	1568.8505441568582	0.4672756162906668
Position_1	42	171	43.60904257617187	1073.784507053144	Position_1	Position_1_171	10.5	1568.8505441568582	0.6844402808492023
Position_1	42	173	25.74451915234375	1683.40777907201	Position_1	Position_1_173	10.5	1568.8505441568582	1.0730198522362868
Position_1	42	174	39.66944895117187	764.2033002988878	Position_1	Position_1_174	10.5	1568.8505441568582	0.48711032618444283
Position_1	42	175	34.99486776757812	1355.107550020368	Position_1	Position_1_175	10.5	1568.8505441568582	0.8637582178031106
Position_1	42	176	51.77531248828125	831.4690797533135	Position_1	Position_1_176	10.5	1568.8505441568582	0.5299861627037055
Position_1	42	177	32.2505459375	1229.2549383186042	Position_1	Position_1_177	10.5	1568.8505441568582	0.78353858683157
Position_1	42	178	33.102115578125	1094.445945757533	Position_1	Position_1_178	10.5	1568.8505441568582	0.6976100749901052
Position_1	42	179	39.27388199023437	903.6576233021132	Position_1	Position_1_179	10.5	1568.8505441568582	0.5759998150670004
Position_1	42	188	56.54786775	694.1948415948559	Position_1	Position_1_188	10.5	1568.8505441568582	0.442486280277217
Position_1	42	189	28.246583384765625	1233.9191443166883	Position_1	Position_1_189	10.5	1568.8505441568582	0.7865115953284314
Position_1	42	190	43.343895417968746	948.1403284546116	Position_1	Position_1_190	10.5	1568.8505441568582	0.6043535070857672
Position_1	42	191	51.62872571484375	853.9533602482066	Position_1	Position_1_191	10.5	1568.8505441568582	0.5443178532389418
Position_1	42	193	32.24668291796875	1377.494211129146	Position_1	Position_1_193	10.5	1568.8505441568582	0.8780276848292441
Position_1	42	194	38.949471537109375	917.9084133396932	Position_1	Position_1_194	10.5	1568.8505441568582	0.5850834018309893
Position_1	42	195	33.26860236132812	1142.5143963078026	Position_1	Position_1_195	10.5	1568.8505441568582	0.7282493546393357
Position_1	42	196	38.78018497460938	1003.7882816593592	Position_1	Position_1_196	10.5	1568.8505441568582	0.6398240325682658
Position_1	42	197	33.764540240234375	916.7732879283446	Position_1	Position_1_197	10.5	1568.8505441568582	0.5843598622844236
Position_1	42	198	32.72425715625	1166.2878879013897	Position_1	Position_1_198	10.5	1568.8505441568582	0.743402800378403
Position_1	42	199	25.474120783203123	1115.408373104009	Position_1	Position_1_199	10.5	1568.8505441568582	0.7109717221046438
Position_1	42	204	22.214231423828124	1288.5240494014267	Position_1	Position_1_204	10.5	1568.8505441568582	0.8213172721904582
Position_1	42	207	51.8952428671875	1044.6888376865038	Position_1	Position_1_207	10.5	1568.8505441568582	0.6658944292542202
Position_1	42	209	43.05785	626.3876334258389	Position_1	Position_1_209	10.5	1568.8505441568582	0.3992653320348473
Position_1	42	212	33.52570372851562	784.7241264335246	Position_1	Position_1_212	10.5	1568.8505441568582	0.5001904925591597
Position_1	42	213	36.29952852539062	832.7866265154637	Position_1	Position_1_213	10.5	1568.8505441568582	0.5308259793242608
Position_1	42	214	63.726278300781246	672.5923852246061	Position_1	Position_1_214	10.5	1568.8505441568582	0.42871667268093727
Position_1	42	215	27.33533451171875	1425.5506822204457	Position_1	Position_1_215	10.5	1568.8505441568582	0.908659328659362
Position_1	42	216	28.02347191015625	1382.065928106828	Position_1	Position_1_216	10.5	1568.8505441568582	0.8809417399600591
Position_1	42	217	36.27459047265625	998.1524520825308	Position_1	Position_1_217	10.5	1568.8505441568582	0.6362317021210994
Position_1	42	218	25.724327986328124	1269.7448637217324	Position_1	Position_1_218	10.5	1568.8505441568582	0.8093472437198451
Position_1	42	219	25.98304891015625	1358.7924785366968	Position_1	Position_1_219	10.5	1568.8505441568582	0.8661070256803511
Position_1	42	220	33.254057546875	1014.671738430405	Position_1	Position_1_220	10.5	1568.8505441568582	0.6467612496356155
Position_1	42	221	25.66330215625	1115.014436050801	Position_1	Position_1_221	10.5	1568.8505441568582	0.7107206229450233
Position_1	42	222	23.71422163085937	594.7084343976653	Position_1	Position_1_222	10.5	1568.8505441568582	0.3790727144868203
Position_1	42	224	39.27351284570312	933.0073511487584	Position_1	Position_1_224	10.5	1568.8505441568582	0.594707605911678
Position_1	42	228	29.96829947460937	1262.1670452822063	Position_1	Position_1_228	10.5	1568.8505441568582	0.804517071420929
Position_1	42	230	39.81748890625	677.873940237386	Position_1	Position_1_230	10.5	1568.8505441568582	0.4320831852097763
Position_1	42	232	28.781161857421875	1013.5101614210153	Position_1	Position_1_232	10.5	1568.8505441568582	0.6460208495932304
Position_1	42	243	23.904372658203123	905.877300402508	Position_1	Position_1_243	10.5	1568.8505441568582	0.5774146579968524
Position_1	42	244	31.00901929296875	739.9782554620481	Position_1	Position_1_244	10.5	1568.8505441568582	0.4716690561877148
Position_1	42	245	32.318198171875	774.2711238408082	Position_1	Position_1_245	10.5	1568.8505441568582	0.4935276510082877
Position_1	42	246	46.4767210703125	1217.0178682448022	Position_1	Position_1_246	10.5	1568.8505441568582	0.7757385639935892
Position_1	42	247	21.542987586914062	1082.8581646758314	Position_1	Position_1_247	10.5	1568.8505441568582	0.6902239150242243
Position_1	42	249	33.13523720117188	1094.3449938876097	Position_1	Position_1_249	10.5	1568.8505441568582	0.6975457273246762
Position_1	42	250	26.972642210937497	1196.805257250992	Position_1	Position_1_250	10.5	1568.8505441568582	0.762854856830347
Position_1	42	251	24.51763870703125	1248.958930157579	Position_1	Position_1_251	10.5	1568.8505441568582	0.7960980953917459
Position_1	42	252	24.900519574218748	798.6255233316515	Position_1	Position_1_252	10.5	1568.8505441568582	0.5090513728704821
Position_1	42	253	23.167531578125	945.6090951059184	Position_1	Position_1_253	10.5	1568.8505441568582	0.6027400752913107
Position_1	42	254	22.73494098046875	942.1998131096744	Position_1	Position_1_254	10.5	1568.8505441568582	0.6005669670822835
Position_1	42	255	24.42088124609375	1588.1646760222754	Position_1	Position_1_255	10.5	1568.8505441568582	1.0123110081692308
Position_1	42	256	24.062886439453123	1019.4913575157238	Position_1	Position_1_256	10.5	1568.8505441568582	0.6498333198868382
Position_1	42	258	21.177897146484373	1616.253819069062	Position_1	Position_1_258	10.5	1568.8505441568582	1.0302152904805089
Position_1	42	259	23.704746054687497	1031.089480111982	Position_1	Position_1_259	10.5	1568.8505441568582	0.6572260716307536
Position_1	42	260	25.825341007812497	980.2682526865202	Position_1	Position_1_260	10.5	1568.8505441568582	0.6248321462726345
Position_1	42	267	32.7033251015625	1306.0401965308552	Position_1	Position_1_267	10.5	1568.8505441568582	0.8324822280842282
Position_1	42	272	38.70850334570312	792.9376214137641	Position_1	Position_1_272	10.5	1568.8505441568582	0.505425851026434
Position_1	42	276	19.40143848242188	1287.6364823481638	Position_1	Position_1_276	10.5	1568.8505441568582	0.8207515286551236
Position_1	42	278	20.577179412109373	1214.345709067617	Position_1	Position_1_278	10.5	1568.8505441568582	0.7740353047588983
Position_1	42	279	34.54191183007812	824.7344530912244	Position_1	Position_1_279	10.5	1568.8505441568582	0.5256934487245619
Position_1	42	281	25.526081775390622	1402.9478640661398	Position_1	Position_1_281	10.5	1568.8505441568582	0.894252081112112
Position_1	42	282	18.65048672265625	1297.374541827535	Position_1	Position_1_282	10.5	1568.8505441568582	0.8269586587833824
Position_1	42	283	16.9728600078125	1523.5303098454883	Position_1	Position_1_283	10.5	1568.8505441568582	0.9711124590674594
Position_1	42	284	11.205926864257812	1179.3588949756925	Position_1	Position_1_284	10.5	1568.8505441568582	0.751734382454838
Position_1	42	286	14.208071453125	1339.5236420254353	Position_1	Position_1_286	10.5	1568.8505441568582	0.8538248891932091
Position_1	42	287	15.695788904296874	1465.282315211679	Position_1	Position_1_287	10.5	1568.8505441568582	0.9339846428769673
Position_1	42	288	16.08974670703125	1468.5868526360623	Position_1	Position_1_288	10.5	1568.8505441568582	0.9360909859169024
Position_1	42	291	28.84092427734375	813.5678105670155	Position_1	Position_1_291	10.5	1568.8505441568582	0.5185757264113697
Position_1	42	293	13.985424008789062	1543.392605503775	Position_1	Position_1_293	10.5	1568.8505441568582	0.9837728719616406
Position_1	42	302	11.4923427265625	1616.774251482968	Position_1	Position_1_302	10.5	1568.8505441568582	1.0305470189653185
Position_1	42	304	7.195430193359375	1685.1502448833992	Position_1	Position_1_304	10.5	1568.8505441568582	1.0741305162303039
Position_1	42	316	12.190744682617186	1230.2932156044935	Position_1	Position_1_316	10.5	1568.8505441568582	0.7842003944777836
Position_1	42	320	7.694323828124999	834.8516635261498	Position_1	Position_1_320	10.5	1568.8505441568582	0.5321422532155994
Position_1	42	321	8.648357072265625	923.7372436238562	Position_1	Position_1_321	10.5	1568.8505441568582	0.5887987527328787
Position_1	42	323	3.880838553710937	1299.5841287068	Position_1	Position_1_323	10.5	1568.8505441568582	0.8283670701119786
Position_1	42	324	10.468274706054688	2058.437165564877	Position_1	Position_1_324	10.5	1568.8505441568582	1.312067088373377
Position_1	42	325	2.851179098388672	1675.9482328307888	Position_1	Position_1_325	10.5	1568.8505441568582	1.0682650677419931
Position_1	42	326	12.800762519531249	881.4281464668212	Position_1	Position_1_326	10.5	1568.8505441568582	0.5618305387658988
Position_1	42	327	27.1056174296875	1600.4958634114653	Position_1	Position_1_327	10.5	1568.8505441568582	1.0201710222637008
Position_1	42	328	18.30905142773437	1112.2055477206345	Position_1	Position_1_328	10.5	1568.8505441568582	0.7089302112702923
Position_1	42	329	2.0760350488281247	884.8598201831652	Position_1	Position_1_329	10.5	1568.8505441568582	0.5640179196666004
Position_1	42	330	21.618608923828123	1429.0796597769065	Position_1	Position_1_330	10.5	1568.8505441568582	0.9109087319371979
Position_1	42	331	8.2522	2362.481116146806	Position_1	Position_1_331	10.5	1568.8505441568582	1.5058675442003087
Position_1	42	332	18.64556436230469	1063.6846176721756	Position_1	Position_1_332	10.5	1568.8505441568582	0.6780025169598471
Position_1	42	333	12.8414152109375	1247.770794257581	Position_1	Position_1_333	10.5	1568.8505441568582	0.7953407664642562
Position_1	42	334	19.07460259375	1157.2331217005074	Position_1	Position_1_334	10.5	1568.8505441568582	0.7376312077722069
Position_1	42	335	3.3062777639160155	1372.3532250983042	Position_1	Position_1_335	10.5	1568.8505441568582	0.8747507722833109
Position_1	42	336	9.360882056152343	1359.5890114423269	Position_1	Position_1_336	10.5	1568.8505441568582	0.8666147431991401
Position_1	43	1	107.7505122890625	936.3146291288854	Position_1	Position_1_1	10.75	1568.8505441568582	0.5968156958074586
Position_1	43	2	76.5989356171875	902.0932261737088	Position_1	Position_1_2	10.75	1568.8505441568582	0.5750026537158245
Position_1	43	8	73.0316060546875	1036.2708407761536	Position_1	Position_1_8	10.75	1568.8505441568582	0.66052871934533
Position_1	43	10	69.51009720703125	908.9011821640612	Position_1	Position_1_10	10.75	1568.8505441568582	0.5793421084941707
Position_1	43	16	88.9930620390625	640.9092448739509	Position_1	Position_1_16	10.75	1568.8505441568582	0.4085215428971231
Position_1	43	17	73.742162484375	632.9486202671342	Position_1	Position_1_17	10.75	1568.8505441568582	0.4034473663693042
Position_1	43	25	77.29561533203125	772.5060868826411	Position_1	Position_1_25	10.75	1568.8505441568582	0.49240259995435465
Position_1	43	26	67.878400390625	837.3678541199215	Position_1	Position_1_26	10.75	1568.8505441568582	0.533746096617473
Position_1	43	29	69.35778609375	865.7441164129964	Position_1	Position_1_29	10.75	1568.8505441568582	0.5518333914198756
Position_1	43	30	60.189057414062496	893.5242262128497	Position_1	Position_1_30	10.75	1568.8505441568582	0.5695406930512003
Position_1	43	31	83.898087625	608.8611452338295	Position_1	Position_1_31	10.75	1568.8505441568582	0.38809378465113614
Position_1	43	36	54.37377283593749	910.6552538512688	Position_1	Position_1_36	10.75	1568.8505441568582	0.5804601701819079
Position_1	43	39	67.22569046875	708.9084070473111	Position_1	Position_1_39	10.75	1568.8505441568582	0.4518648444159461
Position_1	43	42	56.91610241796874	871.9927483256472	Position_1	Position_1_42	10.75	1568.8505441568582	0.5558163278034105
Position_1	43	44	69.46281551171874	649.3196553624035	Position_1	Position_1_44	10.75	1568.8505441568582	0.4138824171497898
Position_1	43	45	73.69440766015624	871.2187860581045	Position_1	Position_1_45	10.75	1568.8505441568582	0.5553229970202933
Position_1	43	48	52.97565612109375	920.7023205586772	Position_1	Position_1_48	10.75	1568.8505441568582	0.5868642644054326
Position_1	43	50	70.4579511796875	975.483537028904	Position_1	Position_1_50	10.75	1568.8505441568582	0.6217823237924519
Position_1	43	51	60.90557734765625	797.7266141434854	Position_1	Position_1_51	10.75	1568.8505441568582	0.5084783997523518
Position_1	43	53	45.528175601562495	699.018732873527	Position_1	Position_1_53	10.75	1568.8505441568582	0.44556107366441217
Position_1	43	56	61.340403609375	1010.3742110899587	Position_1	Position_1_56	10.75	1568.8505441568582	0.6440219655422694
Position_1	43	57	67.5204757734375	766.6365805886468	Position_1	Position_1_57	10.75	1568.8505441568582	0.48866132178362315
Position_1	43	58	53.360174742187496	819.583951297795	Position_1	Position_1_58	10.75	1568.8505441568582	0.5224104707426169
Position_1	43	62	56.663935109375	650.4137054523485	Position_1	Position_1_62	10.75	1568.8505441568582	0.41457977490258513
Position_1	43	63	57.888397917968746	733.888319172709	Position_1	Position_1_63	10.75	1568.8505441568582	0.4677872738777166
Position_1	43	68	45.1768331953125	847.7722752519222	Position_1	Position_1_68	10.75	1568.8505441568582	0.5403779718912215
Position_1	43	70	54.1250630078125	887.4790064618253	Position_1	Position_1_70	10.75	1568.8505441568582	0.565687413480664
Position_1	43	71	42.40700399804688	921.195537863087	Position_1	Position_1_71	10.75	1568.8505441568582	0.5871786457250853
Position_1	43	72	46.57791346484375	1149.9615491414802	Position_1	Position_1_72	10.75	1568.8505441568582	0.732996239459827
Position_1	43	73	62.889438046875	506.6563531635286	Position_1	Position_1_73	10.75	1568.8505441568582	0.32294749493542046
Position_1	43	74	53.2359238125	1204.3210348514483	Position_1	Position_1_74	10.75	1568.8505441568582	0.7676454837185797
Position_1	43	76	74.30344934375	731.9887057014621	Position_1	Position_1_76	10.75	1568.8505441568582	0.46657644249653635
Position_1	43	77	50.915595671875	593.5752630688044	Position_1	Position_1_77	10.75	1568.8505441568582	0.3783504204906959
Position_1	43	78	43.735666949218746	953.0948308993992	Position_1	Position_1_78	10.75	1568.8505441568582	0.6075115532509935
Position_1	43	79	50.78619231640625	987.214336339617	Position_1	Position_1_79	10.75	1568.8505441568582	0.6292596449142147
Position_1	43	83	44.21471256640625	786.2648917656828	Position_1	Position_1_83	10.75	1568.8505441568582	0.5011725907825353
Position_1	43	84	55.86813748828125	616.0390148708929	Position_1	Position_1_84	10.75	1568.8505441568582	0.39266902584526847
Position_1	43	85	38.87600917578125	905.9167676441627	Position_1	Position_1_85	10.75	1568.8505441568582	0.577439814785561
Position_1	43	86	55.083065855468746	1106.4518824111713	Position_1	Position_1_86	10.75	1568.8505441568582	0.7052627712258007
Position_1	43	89	43.455715015625	705.3475231361375	Position_1	Position_1_89	10.75	1568.8505441568582	0.44959510372940586
Position_1	43	90	36.47523612304688	1210.359343753442	Position_1	Position_1_90	10.75	1568.8505441568582	0.7714943582493521
Position_1	43	94	63.822136296874994	659.8292807032889	Position_1	Position_1_94	10.75	1568.8505441568582	0.4205813505695653
Position_1	43	95	49.466672191406246	654.2230690193942	Position_1	Position_1_95	10.75	1568.8505441568582	0.4170078988441764
Position_1	43	96	63.5915509453125	866.6320505041638	Position_1	Position_1_96	10.75	1568.8505441568582	0.5523993689086011
Position_1	43	97	36.47455242578125	1374.0630110627014	Position_1	Position_1_97	10.75	1568.8505441568582	0.8758406058374154
Position_1	43	98	46.26880951171875	1128.4347681370425	Position_1	Position_1_98	10.75	1568.8505441568582	0.7192748680490105
Position_1	43	99	41.98325987109375	887.9559574160938	Position_1	Position_1_99	10.75	1568.8505441568582	0.5659914264767042
Position_1	43	100	65.7967475859375	620.0067642879571	Position_1	Position_1_100	10.75	1568.8505441568582	0.39519810640800407
Position_1	43	103	59.9134780234375	983.58184949231	Position_1	Position_1_103	10.75	1568.8505441568582	0.626944263846951
Position_1	43	106	61.1035791953125	686.989606211874	Position_1	Position_1_106	10.75	1568.8505441568582	0.43789359590086413
Position_1	43	107	56.994147890624994	886.8036617481004	Position_1	Position_1_107	10.75	1568.8505441568582	0.5652569424480725
Position_1	43	108	43.97562649218749	1020.6281407437268	Position_1	Position_1_108	10.75	1568.8505441568582	0.650557916141234
Position_1	43	109	45.751908382812495	994.3264650884668	Position_1	Position_1_109	10.75	1568.8505441568582	0.6337929822517568
Position_1	43	110	35.60971697851562	1296.915938749891	Position_1	Position_1_110	10.75	1568.8505441568582	0.8266663408953897
Position_1	43	112	63.66567620703125	515.0738319795335	Position_1	Position_1_112	10.75	1568.8505441568582	0.32831287460613257
Position_1	43	113	59.83900961328125	827.3254128581937	Position_1	Position_1_113	10.75	1568.8505441568582	0.5273449506962565
Position_1	43	114	61.853712078125	702.3522724589917	Position_1	Position_1_114	10.75	1568.8505441568582	0.44768590295288735
Position_1	43	116	47.4908806796875	1043.1255784679693	Position_1	Position_1_116	10.75	1568.8505441568582	0.6648979932174308
Position_1	43	117	48.9974478984375	967.7608030136126	Position_1	Position_1_117	10.75	1568.8505441568582	0.6168597809510994
Position_1	43	121	63.5956895234375	794.2579336885015	Position_1	Position_1_121	10.75	1568.8505441568582	0.50626743041056
Position_1	43	122	51.61018530078125	1165.5202153440778	Position_1	Position_1_122	10.75	1568.8505441568582	0.7429134787153733
Position_1	43	123	41.92411615820312	794.8283528442638	Position_1	Position_1_123	10.75	1568.8505441568582	0.5066310209118267
Position_1	43	124	42.3692342734375	852.3682595517554	Position_1	Position_1_124	10.75	1568.8505441568582	0.5433074952399883
Position_1	43	125	52.2380585546875	1166.168549097324	Position_1	Position_1_125	10.75	1568.8505441568582	0.7433267327092996
Position_1	43	126	50.5639933046875	869.8369273645015	Position_1	Position_1_126	10.75	1568.8505441568582	0.5544421873735429
Position_1	43	127	46.775145828125	773.9946855268959	Position_1	Position_1_127	10.75	1568.8505441568582	0.49335144664328817
Position_1	43	128	34.69059648828125	1242.8453812724786	Position_1	Position_1_128	10.75	1568.8505441568582	0.792201262192516
Position_1	43	129	46.056281046875	949.3984514350784	Position_1	Position_1_129	10.75	1568.8505441568582	0.6051554464324773
Position_1	43	131	44.091933015625	923.31434576224	Position_1	Position_1_131	10.75	1568.8505441568582	0.5885291936832986
Position_1	43	134	38.35340190429688	915.258724685722	Position_1	Position_1_134	10.75	1568.8505441568582	0.583394465517814
Position_1	43	135	63.27400866015625	1006.0235506657032	Position_1	Position_1_135	10.75	1568.8505441568582	0.6412488139246986
Position_1	43	136	34.43686421484375	1426.8789919047813	Position_1	Position_1_136	10.75	1568.8505441568582	0.9095060056671134
Position_1	43	137	53.83447347265625	612.6796379096877	Position_1	Position_1_137	10.75	1568.8505441568582	0.3905277275720091
Position_1	43	138	45.30437003125	730.7925309469699	Position_1	Position_1_138	10.75	1568.8505441568582	0.4658139895280574
Position_1	43	139	53.104258796874994	655.4160012949682	Position_1	Position_1_139	10.75	1568.8505441568582	0.41776828502628727
Position_1	43	141	36.09611429101562	959.9635047026948	Position_1	Position_1_141	10.75	1568.8505441568582	0.6118897101308044
Position_1	43	144	52.50604188671875	472.6494606943469	Position_1	Position_1_144	10.75	1568.8505441568582	0.3012711838324671
Position_1	43	146	41.58961922070312	1012.4813613285688	Position_1	Position_1_146	10.75	1568.8505441568582	0.6453650827986952
Position_1	43	147	40.740410025390624	732.4563353676093	Position_1	Position_1_147	10.75	1568.8505441568582	0.4668745140164073
Position_1	43	148	39.54076308789063	1058.3062851423194	Position_1	Position_1_148	10.75	1568.8505441568582	0.6745743175370993
Position_1	43	149	50.15212159375	1029.1099554496127	Position_1	Position_1_149	10.75	1568.8505441568582	0.6559643041094674
Position_1	43	151	54.07621634765625	812.1535388837157	Position_1	Position_1_151	10.75	1568.8505441568582	0.5176742564220408
Position_1	43	152	49.73265382421875	682.4279376063545	Position_1	Position_1_152	10.75	1568.8505441568582	0.434985945696382
Position_1	43	153	34.13448025195312	1208.313193952407	Position_1	Position_1_153	10.75	1568.8505441568582	0.7701901232419729
Position_1	43	154	40.23876860351562	985.6012579101628	Position_1	Position_1_154	10.75	1568.8505441568582	0.6282314536467531
Position_1	43	155	37.29352296484375	1126.898095404329	Position_1	Position_1_155	10.75	1568.8505441568582	0.7182953784867723
Position_1	43	156	42.2706986796875	1105.686546875132	Position_1	Position_1_156	10.75	1568.8505441568582	0.7047749392019731
Position_1	43	157	30.11592869140625	1488.4703415922952	Position_1	Position_1_157	10.75	1568.8505441568582	0.9487649076172763
Position_1	43	165	43.701991609375	973.548308285176	Position_1	Position_1_165	10.75	1568.8505441568582	0.6205487909037164
Position_1	43	168	44.9941326484375	761.091827999842	Position_1	Position_1_168	10.75	1568.8505441568582	0.48512704465986783
Position_1	43	169	38.281161359375	946.274222205771	Position_1	Position_1_169	10.75	1568.8505441568582	0.6031640335213218
Position_1	43	170	43.831524945312495	812.5712746630562	Position_1	Position_1_170	10.75	1568.8505441568582	0.5179405251121314
Position_1	43	171	42.81130044726562	1180.5538979434507	Position_1	Position_1_171	10.75	1568.8505441568582	0.7524960885155008
Position_1	43	173	31.807094171875	1625.8547230460758	Position_1	Position_1_173	10.75	1568.8505441568582	1.0363349964096504
Position_1	43	174	44.379137859375	881.7517157808988	Position_1	Position_1_174	10.75	1568.8505441568582	0.5620367848709105
Position_1	43	175	35.33712193945313	1185.013099049244	Position_1	Position_1_175	10.75	1568.8505441568582	0.7553384249779518
Position_1	43	176	50.7878924609375	865.1190135988635	Position_1	Position_1_176	10.75	1568.8505441568582	0.5514349450436665
Position_1	43	177	39.11180154492188	1236.348304443876	Position_1	Position_1_177	10.75	1568.8505441568582	0.7880599646974801
Position_1	43	178	30.704586837890623	1024.6336336344502	Position_1	Position_1_178	10.75	1568.8505441568582	0.6531110547468468
Position_1	43	179	38.75675989453125	1017.0317965207156	Position_1	Position_1_179	10.75	1568.8505441568582	0.6482655727205012
Position_1	43	188	65.38429356249999	729.48639164174	Position_1	Position_1_188	10.75	1568.8505441568582	0.46498144412716214
Position_1	43	189	28.93227975	1190.0976484660898	Position_1	Position_1_189	10.75	1568.8505441568582	0.7585793642986431
Position_1	43	190	39.895466789062496	1066.4059184896091	Position_1	Position_1_190	10.75	1568.8505441568582	0.6797370995353313
Position_1	43	191	53.50355359765625	803.5514326050388	Position_1	Position_1_191	10.75	1568.8505441568582	0.5121911934810136
Position_1	43	193	31.48717844335937	1346.322752867848	Position_1	Position_1_193	10.75	1568.8505441568582	0.858158705991588
Position_1	43	194	38.7237292578125	1024.1191911472056	Position_1	Position_1_194	10.75	1568.8505441568582	0.6527831442972756
Position_1	43	195	31.798658439453124	1184.743003135513	Position_1	Position_1_195	10.75	1568.8505441568582	0.7551662633181067
Position_1	43	196	30.13148475390625	1208.0244875371625	Position_1	Position_1_196	10.75	1568.8505441568582	0.7700060990745213
Position_1	43	197	34.43455576171875	1119.506653504454	Position_1	Position_1_197	10.75	1568.8505441568582	0.7135840043361853
Position_1	43	198	34.91128252734375	1307.5783755433213	Position_1	Position_1_198	10.75	1568.8505441568582	0.8334626777632591
Position_1	43	199	33.70752040820312	1061.0632016440309	Position_1	Position_1_199	10.75	1568.8505441568582	0.6763316018826219
Position_1	43	204	26.344620779296875	1315.165023622274	Position_1	Position_1_204	10.75	1568.8505441568582	0.8382984781568715
Position_1	43	207	43.943308148437495	963.8587680761334	Position_1	Position_1_207	10.75	1568.8505441568582	0.6143725874118472
Position_1	43	209	50.45664503515625	650.9077055110503	Position_1	Position_1_209	10.75	1568.8505441568582	0.41489465515713947
Position_1	43	212	37.770166542968745	847.7388644503809	Position_1	Position_1_212	10.75	1568.8505441568582	0.5403566755340473
Position_1	43	213	40.02047420507812	869.5477746562688	Position_1	Position_1_213	10.75	1568.8505441568582	0.5542578787347693
Position_1	43	214	41.59686173242187	843.3236928611112	Position_1	Position_1_214	10.75	1568.8505441568582	0.5375424038969472
Position_1	43	215	27.4664224140625	1485.963283561781	Position_1	Position_1_215	10.75	1568.8505441568582	0.94716688539658
Position_1	43	216	38.309835050781246	1505.3600507976912	Position_1	Position_1_216	10.75	1568.8505441568582	0.9595305661233088
Position_1	43	217	45.76031551953125	950.2338326631672	Position_1	Position_1_217	10.75	1568.8505441568582	0.6056879262350946
Position_1	43	218	35.4103711328125	1160.9055178753272	Position_1	Position_1_218	10.75	1568.8505441568582	0.739972027417837
Position_1	43	219	25.26201345507812	1617.68012733927	Position_1	Position_1_219	10.75	1568.8505441568582	1.0311244327028322
Position_1	43	220	36.82047724609375	1117.6182704042442	Position_1	Position_1_220	10.75	1568.8505441568582	0.7123803312984679
Position_1	43	221	27.200945105468747	1219.4376707957972	Position_1	Position_1_221	10.75	1568.8505441568582	0.7772809687561126
Position_1	43	222	33.22318198632812	555.425425764266	Position_1	Position_1_222	10.75	1568.8505441568582	0.3540333576279354
Position_1	43	224	42.88733122265625	1052.3165310693448	Position_1	Position_1_224	10.75	1568.8505441568582	0.6707563923081581
Position_1	43	228	31.058073921875	1284.26079373111	Position_1	Position_1_228	10.75	1568.8505441568582	0.8185998331799704
Position_1	43	230	42.59309703515625	681.16671525559	Position_1	Position_1_230	10.75	1568.8505441568582	0.43418203078207623
Position_1	43	232	36.34416121875	927.9960512017036	Position_1	Position_1_232	10.75	1568.8505441568582	0.5915133564876527
Position_1	43	243	31.509797644531247	831.2682783172759	Position_1	Position_1_243	10.75	1568.8505441568582	0.5298581699915982
Position_1	43	244	34.92116364257812	830.9315100461235	Position_1	Position_1_244	10.75	1568.8505441568582	0.5296435107479841
Position_1	43	245	40.213198845703126	683.3956163241227	Position_1	Position_1_245	10.75	1568.8505441568582	0.43560275315543046
Position_1	43	246	48.85156301953125	1189.1864959242498	Position_1	Position_1_246	10.75	1568.8505441568582	0.7579985871524493
Position_1	43	247	31.514791494140624	1029.1055749195596	Position_1	Position_1_247	10.75	1568.8505441568582	0.6559615119186691
Position_1	43	249	32.94315726367187	1302.643524198972	Position_1	Position_1_249	10.75	1568.8505441568582	0.8303171573931201
Position_1	43	250	30.099413373046872	1156.6464940993235	Position_1	Position_1_250	10.75	1568.8505441568582	0.7372572858563375
Position_1	43	251	28.32245818359375	1453.4688075788383	Position_1	Position_1_251	10.75	1568.8505441568582	0.9264546026976527
Position_1	43	252	37.22186993164063	644.5992777970283	Position_1	Position_1_252	10.75	1568.8505441568582	0.4108736043709333
Position_1	43	253	31.822832207031247	798.0792750285543	Position_1	Position_1_253	10.75	1568.8505441568582	0.5087031890966155
Position_1	43	254	27.00195020703125	1081.9077445751266	Position_1	Position_1_254	10.75	1568.8505441568582	0.6896181083689985
Position_1	43	255	37.058440289062496	1417.8814807266526	Position_1	Position_1_255	10.75	1568.8505441568582	0.9037709079475507
Position_1	43	256	31.443468611328125	872.9074528803637	Position_1	Position_1_256	10.75	1568.8505441568582	0.5563993690358104
Position_1	43	258	19.40718751855469	1940.4175686478925	Position_1	Position_1_258	10.75	1568.8505441568582	1.2368402942363923
Position_1	43	259	33.873625048828124	1115.2334580531387	Position_1	Position_1_259	10.75	1568.8505441568582	0.7108602296163875
Position_1	43	260	30.41247913085937	1024.579412481443	Position_1	Position_1_260	10.75	1568.8505441568582	0.6530764936771456
Position_1	43	267	35.1286566640625	1406.1047623008967	Position_1	Position_1_267	10.75	1568.8505441568582	0.8962643175526798
Position_1	43	272	42.781732490234376	835.6604073516827	Position_1	Position_1_272	10.75	1568.8505441568582	0.5326577540888631
Position_1	43	276	33.5911956875	1077.84337169399	Position_1	Position_1_276	10.75	1568.8505441568582	0.6870274391071787
Position_1	43	278	30.0858512109375	891.659443013559	Position_1	Position_1_278	10.75	1568.8505441568582	0.5683520628109037
Position_1	43	279	35.89337595507812	864.4505230681109	Position_1	Position_1_279	10.75	1568.8505441568582	0.5510088429313638
Position_1	43	281	26.499024578125	1760.1312745399994	Position_1	Position_1_281	10.75	1568.8505441568582	1.1219241253384913
Position_1	43	282	22.925817298828125	1419.3148255881656	Position_1	Position_1_282	10.75	1568.8505441568582	0.9046845353589389
Position_1	43	283	22.165504345703123	1603.729634844388	Position_1	Position_1_283	10.75	1568.8505441568582	1.0222322583992696
Position_1	43	284	22.5416184296875	1020.9728739827668	Position_1	Position_1_284	10.75	1568.8505441568582	0.6507776523298239
Position_1	43	286	18.728985827148435	1412.7935554222768	Position_1	Position_1_286	10.75	1568.8505441568582	0.9005278168045953
Position_1	43	287	24.292733501953123	1433.3543499868272	Position_1	Position_1_287	10.75	1568.8505441568582	0.9136334594301012
Position_1	43	288	29.676534916015623	1266.1181673107774	Position_1	Position_1_288	10.75	1568.8505441568582	0.8070355535308322
Position_1	43	291	40.032232238281246	823.9658053504205	Position_1	Position_1_291	10.75	1568.8505441568582	0.5252035054704599
Position_1	43	293	21.692994146484374	1426.626924565183	Position_1	Position_1_293	10.75	1568.8505441568582	0.9093453355889232
Position_1	43	302	21.574893892578125	1194.2540663325528	Position_1	Position_1_302	10.75	1568.8505441568582	0.7612287038944022
Position_1	43	304	14.846075384765625	1622.0159742204876	Position_1	Position_1_304	10.75	1568.8505441568582	1.0338881420296169
Position_1	43	316	25.522535908203125	994.982484570204	Position_1	Position_1_316	10.75	1568.8505441568582	0.6342111352008575
Position_1	43	320	24.233940736328123	919.0966329278954	Position_1	Position_1_320	10.75	1568.8505441568582	0.5858407841021225
Position_1	43	321	19.5125535859375	796.9521446838494	Position_1	Position_1_321	10.75	1568.8505441568582	0.5079847456802538
Position_1	43	323	37.9195141015625	1020.8250657567224	Position_1	Position_1_323	10.75	1568.8505441568582	0.6506834379850637
Position_1	43	324	18.88712396484375	1452.1508108913015	Position_1	Position_1_324	10.75	1568.8505441568582	0.9256144992904508
Position_1	43	325	11.569105291992187	1281.7511736174026	Position_1	Position_1_325	10.75	1568.8505441568582	0.8170001778635004
Position_1	43	326	20.133600265625	850.9016797638537	Position_1	Position_1_326	10.75	1568.8505441568582	0.5423726835758921
Position_1	43	327	31.771448328125	1585.0155011869422	Position_1	Position_1_327	10.75	1568.8505441568582	1.0103036946956419
Position_1	43	328	25.874070685546872	1046.342617911522	Position_1	Position_1_328	10.75	1568.8505441568582	0.6669485642265907
Position_1	43	329	9.91847162109375	1292.6098672751446	Position_1	Position_1_329	10.75	1568.8505441568582	0.8239216106909836
Position_1	43	330	26.9111042578125	1614.031908028127	Position_1	Position_1_330	10.75	1568.8505441568582	1.0287990236160771
Position_1	43	331	14.796235673828123	1807.7764036699289	Position_1	Position_1_331	10.75	1568.8505441568582	1.1522935759578525
Position_1	43	332	25.910665386718748	1278.6369179972978	Position_1	Position_1_332	10.75	1568.8505441568582	0.8150151222240682
Position_1	43	333	18.007204284179686	1295.870232365891	Position_1	Position_1_333	10.75	1568.8505441568582	0.8259997978726049
Position_1	43	334	18.938558536132813	1363.7760409101522	Position_1	Position_1_334	10.75	1568.8505441568582	0.8692835949157168
Position_1	43	335	14.617765991210938	1416.782187417877	Position_1	Position_1_335	10.75	1568.8505441568582	0.9030702081180673
Position_1	43	336	22.79061421484375	969.6493720433178	Position_1	Position_1_336	10.75	1568.8505441568582	0.6180635725020149
Position_1	43	352	10.84270034375	936.109277132524	Position_1	Position_1_352	10.75	1568.8505441568582	0.5966848025256695
Position_1	43	354	12.032268595703124	1044.1446242244908	Position_1	Position_1_354	10.75	1568.8505441568582	0.6655475425070791
Position_1	43	355	21.24966716210937	1055.4383800281591	Position_1	Position_1_355	10.75	1568.8505441568582	0.6727462880126543
Position_1	43	359	3.4298271240234373	1070.9966422518244	Position_1	Position_1_359	10.75	1568.8505441568582	0.6826632697682534
Position_1	43	361	10.223773645507812	1566.0790868813117	Position_1	Position_1_361	10.75	1568.8505441568582	0.9982334472293306
Position_1	43	362	23.924709402343748	1277.0439234221874	Position_1	Position_1_362	10.75	1568.8505441568582	0.813999732593078
Position_1	43	363	9.979676174316406	1722.0951943492887	Position_1	Position_1_363	10.75	1568.8505441568582	1.0976795723233077
Position_1	43	364	10.31254640625	1518.7233244751997	Position_1	Position_1_364	10.75	1568.8505441568582	0.9680484416642771
Position_1	43	365	13.595147252929689	1233.1325829520797	Position_1	Position_1_365	10.75	1568.8505441568582	0.7860102337630879
Position_1	43	366	4.597680188964843	1006.4288739230266	Position_1	Position_1_366	10.75	1568.8505441568582	0.6415071707572426
Position_1	43	367	7.1934986835937496	2404.1616039739624	Position_1	Position_1_367	10.75	1568.8505441568582	1.5324350767051698
Position_1	43	368	24.80350735156249	1201.6292141740792	Position_1	Position_1_368	10.75	1568.8505441568582	0.7659296920599065
Position_1	43	369	8.591267700683593	1840.357040526388	Position_1	Position_1_369	10.75	1568.8505441568582	1.1730607784028557
Position_1	43	370	10.965689163085935	1490.072025903423	Position_1	Position_1_370	10.75	1568.8505441568582	0.9497858361672222
Position_1	43	371	28.225258789062497	1598.8752132949217	Position_1	Position_1_371	10.75	1568.8505441568582	1.0191380047321204
Position_1	43	372	9.562447318359377	1673.012640538137	Position_1	Position_1_372	10.75	1568.8505441568582	1.066393893777344
Position_1	43	373	6.3578022578125	1935.9040654293683	Position_1	Position_1_373	10.75	1568.8505441568582	1.2339633450997554
Position_1	43	374	15.059754176757812	1641.9638155006712	Position_1	Position_1_374	10.75	1568.8505441568582	1.0466030825027415
Position_1	43	375	7.041574262207031	1592.4401698734837	Position_1	Position_1_375	10.75	1568.8505441568582	1.015036247910602
Position_1	43	376	2.813669334716797	1870.4265777881883	Position_1	Position_1_376	10.75	1568.8505441568582	1.192227382496403
Position_1	43	377	2.9230329514160154	2113.6884376852254	Position_1	Position_1_377	10.75	1568.8505441568582	1.3472847656251268
Position_1	43	378	2.024278288452148	1054.4851667621342	Position_1	Position_1_378	10.75	1568.8505441568582	0.6721387009677473
Position_1	43	379	26.646094878906247	1942.7379954786763	Position_1	Position_1_379	10.75	1568.8505441568582	1.2383193559860446
Position_1	43	380	1.9052520861816404	2888.48166297772	Position_1	Position_1_380	10.75	1568.8505441568582	1.8411452089785052
Position_1	43	381	3.523381216308594	2324.120327047999	Position_1	Position_1_381	10.75	1568.8505441568582	1.481416018692235
Position_1	43	382	4.828684727539062	2348.3472645785487	Position_1	Position_1_382	10.75	1568.8505441568582	1.4968584951096235
Position_1	43	383	10.231107143554688	1567.953940547941	Position_1	Position_1_383	10.75	1568.8505441568582	0.9994284964796318
Position_1	44	1	109.559746828125	891.6761160197493	Position_1	Position_1_1	11.0	1568.8505441568582	0.5683626903408825
Position_1	44	2	75.22660702734375	983.198227188186	Position_1	Position_1_2	11.0	1568.8505441568582	0.6266997394048027
Position_1	44	8	72.111770671875	1037.754760923104	Position_1	Position_1_8	11.0	1568.8505441568582	0.6614745839163544
Position_1	44	10	64.0491029921875	961.7219554025918	Position_1	Position_1_10	11.0	1568.8505441568582	0.6130105630421582
Position_1	44	16	93.798252796875	673.9896078443148	Position_1	Position_1_16	11.0	1568.8505441568582	0.4296072754377854
Position_1	44	17	70.79300443359375	687.5713000837126	Position_1	Position_1_17	11.0	1568.8505441568582	0.43826437301153603
Position_1	44	25	82.25098032421874	783.0643388069705	Position_1	Position_1_25	11.0	1568.8505441568582	0.49913252841290245
Position_1	44	26	57.51844230859375	1028.3567116287984	Position_1	Position_1_26	11.0	1568.8505441568582	0.6554841794579385
Position_1	44	29	70.11751153515624	805.9789467414696	Position_1	Position_1_29	11.0	1568.8505441568582	0.5137385136801697
Position_1	44	30	58.51294887109375	794.2507304380831	Position_1	Position_1_30	11.0	1568.8505441568582	0.5062628389914187
Position_1	44	31	85.53276879296875	572.714502688753	Position_1	Position_1_31	11.0	1568.8505441568582	0.3650535768507796
Position_1	44	36	59.006770667968745	1021.6696811058322	Position_1	Position_1_36	11.0	1568.8505441568582	0.6512218037027259
Position_1	44	39	72.68737617968749	674.4768480809837	Position_1	Position_1_39	11.0	1568.8505441568582	0.4299178469185957
Position_1	44	42	58.719571023437496	782.7551669391769	Position_1	Position_1_42	11.0	1568.8505441568582	0.49893545937471706
Position_1	44	44	65.890884640625	656.0492684600362	Position_1	Position_1_44	11.0	1568.8505441568582	0.4181719354360899
Position_1	44	45	64.5725499375	950.2615210828882	Position_1	Position_1_45	11.0	1568.8505441568582	0.6057055750926127
Position_1	44	48	58.024669441406246	880.3997550298963	Position_1	Position_1_48	11.0	1568.8505441568582	0.5611750324522126
Position_1	44	50	66.371583609375	1080.8957388599738	Position_1	Position_1_50	11.0	1568.8505441568582	0.6889730464675179
Position_1	44	51	51.841274976562495	1019.6085946517832	Position_1	Position_1_51	11.0	1568.8505441568582	0.6499080479331113
Position_1	44	53	49.05338109375	770.2172829341578	Position_1	Position_1_53	11.0	1568.8505441568582	0.4909436949254417
Position_1	44	56	62.88905330468749	1136.486680476778	Position_1	Position_1_56	11.0	1568.8505441568582	0.7244072322310064
Position_1	44	57	59.241447804687496	866.340841018824	Position_1	Position_1_57	11.0	1568.8505441568582	0.5522137492608759
Position_1	44	58	52.043077453125	850.8354502667177	Position_1	Position_1_58	11.0	1568.8505441568582	0.5423304682754081
Position_1	44	62	59.827633722656245	786.3415190217839	Position_1	Position_1_62	11.0	1568.8505441568582	0.5012214337117655
Position_1	44	63	64.55449825	669.4056034606832	Position_1	Position_1_63	11.0	1568.8505441568582	0.4266853881995748
Position_1	44	68	54.7343282578125	861.0370715120428	Position_1	Position_1_68	11.0	1568.8505441568582	0.5488330770059342
Position_1	44	70	56.39351854296875	880.6322723614545	Position_1	Position_1_70	11.0	1568.8505441568582	0.5613232411725552
Position_1	44	71	42.38077133984375	993.9491897291324	Position_1	Position_1_71	11.0	1568.8505441568582	0.6335525034115388
Position_1	44	72	41.96762062109375	1038.9914737764236	Position_1	Position_1_72	11.0	1568.8505441568582	0.6622628762479126
Position_1	44	73	71.185436265625	476.6411016334434	Position_1	Position_1_73	11.0	1568.8505441568582	0.3038154930746465
Position_1	44	74	61.93071770703125	1011.2698348328072	Position_1	Position_1_74	11.0	1568.8505441568582	0.6445928444868472
Position_1	44	76	63.27844359375	879.9468429429951	Position_1	Position_1_76	11.0	1568.8505441568582	0.56088634205491
Position_1	44	77	53.6626236953125	697.2841180958462	Position_1	Position_1_77	11.0	1568.8505441568582	0.4444554139926599
Position_1	44	78	47.707162980468745	1017.3464790933872	Position_1	Position_1_78	11.0	1568.8505441568582	0.6484661543334812
Position_1	44	79	47.73078823046875	989.3434533100544	Position_1	Position_1_79	11.0	1568.8505441568582	0.6306167639708178
Position_1	44	83	49.260143625	898.7542188629155	Position_1	Position_1_83	11.0	1568.8505441568582	0.5728743392481213
Position_1	44	84	66.7789008046875	606.086788433159	Position_1	Position_1_84	11.0	1568.8505441568582	0.3863253836960525
Position_1	44	85	46.11646200390625	936.773221306687	Position_1	Position_1_85	11.0	1568.8505441568582	0.5971080067477899
Position_1	44	86	49.42575433984375	1145.1336655163364	Position_1	Position_1_86	11.0	1568.8505441568582	0.7299189013136758
Position_1	44	89	51.2952114296875	736.8227001517298	Position_1	Position_1_89	11.0	1568.8505441568582	0.4696576757397358
Position_1	44	90	32.95162159179687	1081.9295564564432	Position_1	Position_1_90	11.0	1568.8505441568582	0.689632011466013
Position_1	44	94	45.531237941406246	693.6127600942677	Position_1	Position_1_94	11.0	1568.8505441568582	0.4421152560883571
Position_1	44	95	41.98668355664062	801.2449709736189	Position_1	Position_1_95	11.0	1568.8505441568582	0.5107210332799605
Position_1	44	96	60.20302771484375	1041.701286613342	Position_1	Position_1_96	11.0	1568.8505441568582	0.6639901362772449
Position_1	44	97	45.28999419140625	1418.698727831789	Position_1	Position_1_97	11.0	1568.8505441568582	0.9042918288907088
Position_1	44	98	50.963345296875	1231.859217658465	Position_1	Position_1_98	11.0	1568.8505441568582	0.7851985788235162
Position_1	44	99	43.96055915625	948.7313788826624	Position_1	Position_1_99	11.0	1568.8505441568582	0.6047302481528193
Position_1	44	100	66.6312221953125	545.7351494080527	Position_1	Position_1_100	11.0	1568.8505441568582	0.3478566849089792
Position_1	44	103	56.327472867187495	999.5114198306038	Position_1	Position_1_103	11.0	1568.8505441568582	0.6370979208652203
Position_1	44	106	54.48900312109375	814.3399380964992	Position_1	Position_1_106	11.0	1568.8505441568582	0.5190678877152999
Position_1	44	107	65.2979345390625	732.1000179419362	Position_1	Position_1_107	11.0	1568.8505441568582	0.4666473939589868
Position_1	44	108	44.204080164062496	956.893999165431	Position_1	Position_1_108	11.0	1568.8505441568582	0.6099331786124287
Position_1	44	109	43.87400776171875	996.1837009726424	Position_1	Position_1_109	11.0	1568.8505441568582	0.6349768017628588
Position_1	44	110	43.03903142773437	1280.6669861800883	Position_1	Position_1_110	11.0	1568.8505441568582	0.8163091066576725
Position_1	44	112	66.3021324453125	572.659165085544	Position_1	Position_1_112	11.0	1568.8505441568582	0.3650183041452851
Position_1	44	113	48.2223275703125	993.3780141606212	Position_1	Position_1_113	11.0	1568.8505441568582	0.6331884307657163
Position_1	44	114	62.029736828125	853.0263500329513	Position_1	Position_1_114	11.0	1568.8505441568582	0.5437269682635004
Position_1	44	116	47.882444242187496	1052.4644726505128	Position_1	Position_1_116	11.0	1568.8505441568582	0.6708506916547204
Position_1	44	117	49.68855925	829.9946449994542	Position_1	Position_1_117	11.0	1568.8505441568582	0.5290463442108918
Position_1	44	121	65.348543734375	800.41277945564	Position_1	Position_1_121	11.0	1568.8505441568582	0.5101905866283796
Position_1	44	122	42.05425000390625	1443.3929868722246	Position_1	Position_1_122	11.0	1568.8505441568582	0.9200321804062873
Position_1	44	123	52.9286187890625	706.2755713533821	Position_1	Position_1_123	11.0	1568.8505441568582	0.4501866503370169
Position_1	44	124	43.122866230468745	1037.7833012539998	Position_1	Position_1_124	11.0	1568.8505441568582	0.6614927757900176
Position_1	44	125	54.430485914062494	1362.4122706132782	Position_1	Position_1_125	11.0	1568.8505441568582	0.8684143149821034
Position_1	44	126	42.972062890625	869.8298019231371	Position_1	Position_1_126	11.0	1568.8505441568582	0.5544376455506198
Position_1	44	127	44.448599421875	928.6649676197138	Position_1	Position_1_127	11.0	1568.8505441568582	0.591939730064474
Position_1	44	128	38.62756710742188	1186.7012184563237	Position_1	Position_1_128	11.0	1568.8505441568582	0.7564144480659172
Position_1	44	129	47.83094078125	1010.4069352668768	Position_1	Position_1_129	11.0	1568.8505441568582	0.6440428242384912
Position_1	44	131	51.491960265625	962.9982313912748	Position_1	Position_1_131	11.0	1568.8505441568582	0.613824073285971
Position_1	44	134	44.27599055859375	1009.2689150171384	Position_1	Position_1_134	11.0	1568.8505441568582	0.6433174394948795
Position_1	44	135	56.16635427734375	1197.0944070790483	Position_1	Position_1_135	11.0	1568.8505441568582	0.7630391636332692
Position_1	44	136	40.58713965625	1452.1747417237118	Position_1	Position_1_136	11.0	1568.8505441568582	0.925629753026697
Position_1	44	137	48.486089136718746	830.8460613699729	Position_1	Position_1_137	11.0	1568.8505441568582	0.5295890449631654
Position_1	44	138	46.13139416015625	710.5697112636414	Position_1	Position_1_138	11.0	1568.8505441568582	0.4529237752507014
Position_1	44	139	54.9945803515625	613.6119799007538	Position_1	Position_1_139	11.0	1568.8505441568582	0.3911220110711853
Position_1	44	141	35.65747440234375	965.4597730173052	Position_1	Position_1_141	11.0	1568.8505441568582	0.6153930829250334
Position_1	44	144	55.271984667968745	533.5312909511465	Position_1	Position_1_144	11.0	1568.8505441568582	0.3400778314660179
Position_1	44	146	46.15283573828125	1266.220498303947	Position_1	Position_1_146	11.0	1568.8505441568582	0.8071007802623081
Position_1	44	147	40.09751362890625	819.4107404616543	Position_1	Position_1_147	11.0	1568.8505441568582	0.5223000645367576
Position_1	44	148	44.94189609765625	984.769945514975	Position_1	Position_1_148	11.0	1568.8505441568582	0.627701567356256
Position_1	44	149	47.4081091171875	1014.4406765271848	Position_1	Position_1_149	11.0	1568.8505441568582	0.6466139686188986
Position_1	44	151	58.4547020234375	724.600147603232	Position_1	Position_1_151	11.0	1568.8505441568582	0.46186690650807105
Position_1	44	152	51.7220776875	762.6659335883564	Position_1	Position_1_152	11.0	1568.8505441568582	0.4861303942742572
Position_1	44	153	34.7540841484375	1197.1734455427231	Position_1	Position_1_153	11.0	1568.8505441568582	0.7630895434887431
Position_1	44	154	40.362678984375	1250.7700143236746	Position_1	Position_1_154	11.0	1568.8505441568582	0.7972524973663897
Position_1	44	155	38.15075975390625	1031.0585403909054	Position_1	Position_1_155	11.0	1568.8505441568582	0.6572063503633634
Position_1	44	156	39.42179976367187	1097.7030178948364	Position_1	Position_1_156	11.0	1568.8505441568582	0.6996861632124245
Position_1	44	157	28.782409669921872	1457.1598385801612	Position_1	Position_1_157	11.0	1568.8505441568582	0.928807300355865
Position_1	44	165	39.3655832109375	940.6137672443164	Position_1	Position_1_165	11.0	1568.8505441568582	0.599556006623835
Position_1	44	168	45.638659	862.2702332874668	Position_1	Position_1_168	11.0	1568.8505441568582	0.5496191058472518
Position_1	44	169	36.560404525390624	1144.3723019163515	Position_1	Position_1_169	11.0	1568.8505441568582	0.7294336010390126
Position_1	44	170	44.114086886718745	783.8776694584261	Position_1	Position_1_170	11.0	1568.8505441568582	0.4996509529718796
Position_1	44	171	44.3612213515625	1346.4730829392877	Position_1	Position_1_171	11.0	1568.8505441568582	0.8582545277841733
Position_1	44	173	32.51195745703125	1367.0852979664787	Position_1	Position_1_173	11.0	1568.8505441568582	0.8713929462931643
Position_1	44	174	49.67451616015624	935.3353978030412	Position_1	Position_1_174	11.0	1568.8505441568582	0.5961915246080469
Position_1	44	175	34.4075978125	1023.760596397865	Position_1	Position_1_175	11.0	1568.8505441568582	0.6525545726524645
Position_1	44	176	52.173796210937496	852.7451635122828	Position_1	Position_1_176	11.0	1568.8505441568582	0.5435477373471357
Position_1	44	177	34.258775375	1100.74821126865	Position_1	Position_1_177	11.0	1568.8505441568582	0.701627197930585
Position_1	44	178	38.46655770117187	868.9106069655343	Position_1	Position_1_178	11.0	1568.8505441568582	0.5538517420934509
Position_1	44	179	37.50319705859375	991.5814945690026	Position_1	Position_1_179	11.0	1568.8505441568582	0.6320433123869711
Position_1	44	188	59.567969140625	754.2228559691408	Position_1	Position_1_188	11.0	1568.8505441568582	0.4807486976871211
Position_1	44	189	35.176229515625	1359.6559974492673	Position_1	Position_1_189	11.0	1568.8505441568582	0.866657440706044
Position_1	44	190	44.17151745703125	1101.4865717634189	Position_1	Position_1_190	11.0	1568.8505441568582	0.7020978358109866
Position_1	44	191	54.02541478125	829.5857508394179	Position_1	Position_1_191	11.0	1568.8505441568582	0.5287857112515834
Position_1	44	193	30.93854128320312	1338.0321174753203	Position_1	Position_1_193	11.0	1568.8505441568582	0.8528741775045335
Position_1	44	194	43.98127284375	1002.331371363985	Position_1	Position_1_194	11.0	1568.8505441568582	0.6388953843290818
Position_1	44	195	37.167881244140624	1119.1165351333495	Position_1	Position_1_195	11.0	1568.8505441568582	0.7133353392402285
Position_1	44	196	33.8625533125	903.6038437786168	Position_1	Position_1_196	11.0	1568.8505441568582	0.5759655354960771
Position_1	44	197	40.11356621679688	1052.7942867281065	Position_1	Position_1_197	11.0	1568.8505441568582	0.6710609182303634
Position_1	44	198	34.19341599609375	1257.8556338826884	Position_1	Position_1_198	11.0	1568.8505441568582	0.8017689374985641
Position_1	44	199	12.939849419921874	1668.5039968819697	Position_1	Position_1_199	11.0	1568.8505441568582	1.063520042171173
Position_1	44	204	30.19444209375	1175.4102636724488	Position_1	Position_1_204	11.0	1568.8505441568582	0.7492174879565379
Position_1	44	207	43.17657156054688	1019.645792442626	Position_1	Position_1_207	11.0	1568.8505441568582	0.6499317581526611
Position_1	44	209	55.9238679140625	665.3645982059337	Position_1	Position_1_209	11.0	1568.8505441568582	0.42410961368121797
Position_1	44	212	47.835968425781246	767.4151653478958	Position_1	Position_1_212	11.0	1568.8505441568582	0.48915759898615774
Position_1	44	213	56.993919125	799.950837445298	Position_1	Position_1_213	11.0	1568.8505441568582	0.5098961404734782
Position_1	44	214	49.61597815625	682.7994360621994	Position_1	Position_1_214	11.0	1568.8505441568582	0.4352227422843225
Position_1	44	215	28.9505290078125	1322.8395498945831	Position_1	Position_1_215	11.0	1568.8505441568582	0.8431902929322768
Position_1	44	216	43.25566727539062	1542.1265810333505	Position_1	Position_1_216	11.0	1568.8505441568582	0.9829658961313807
Position_1	44	217	16.5156823046875	1257.511877712256	Position_1	Position_1_217	11.0	1568.8505441568582	0.801549824102637
Position_1	44	218	39.45739361523437	1200.9831954123413	Position_1	Position_1_218	11.0	1568.8505441568582	0.7655179136632045
Position_1	44	219	27.382660400390623	1814.4468150973453	Position_1	Position_1_219	11.0	1568.8505441568582	1.1565453585462324
Position_1	44	220	36.00920675	1307.5888736493232	Position_1	Position_1_220	11.0	1568.8505441568582	0.8334693693541446
Position_1	44	221	30.890360123046875	1256.6379882065028	Position_1	Position_1_221	11.0	1568.8505441568582	0.8009927987639214
Position_1	44	222	37.546075015625	636.0667397023788	Position_1	Position_1_222	11.0	1568.8505441568582	0.40543488484061935
Position_1	44	224	37.43866175585937	1060.21290610742	Position_1	Position_1_224	11.0	1568.8505441568582	0.6757896155603569
Position_1	44	228	29.97258103125	1319.4630867618994	Position_1	Position_1_228	11.0	1568.8505441568582	0.8410381037736222
Position_1	44	230	42.22752956640625	682.58337202705	Position_1	Position_1_230	11.0	1568.8505441568582	0.4350850210488905
Position_1	44	232	40.575223046875	1000.3606658172956	Position_1	Position_1_232	11.0	1568.8505441568582	0.6376392381945573
Position_1	44	243	39.3024335	854.438792181247	Position_1	Position_1_243	11.0	1568.8505441568582	0.5446272720901181
Position_1	44	244	38.13006686328125	879.2448958161008	Position_1	Position_1_244	11.0	1568.8505441568582	0.5604389143955266
Position_1	44	245	40.86258126757812	813.7856180604385	Position_1	Position_1_245	11.0	1568.8505441568582	0.5187145589434005
Position_1	44	246	43.283423304687496	1359.189649539799	Position_1	Position_1_246	11.0	1568.8505441568582	0.86636018618986
Position_1	44	247	31.29359073242188	1082.805020126711	Position_1	Position_1_247	11.0	1568.8505441568582	0.6901900401919031
Position_1	44	249	42.54903885546875	917.7533702269482	Position_1	Position_1_249	11.0	1568.8505441568582	0.5849845759018257
Position_1	44	250	46.42349146875	828.993268002429	Position_1	Position_1_250	11.0	1568.8505441568582	0.5284080571536863
Position_1	44	251	28.31962720898437	1607.8534222146811	Position_1	Position_1_251	11.0	1568.8505441568582	1.0248607990117913
Position_1	44	252	40.50512198046875	748.7471646849804	Position_1	Position_1_252	11.0	1568.8505441568582	0.47725844088442276
Position_1	44	253	39.10452523828125	771.1822123387522	Position_1	Position_1_253	11.0	1568.8505441568582	0.4915587499465769
Position_1	44	254	29.693479169921872	1147.138185276301	Position_1	Position_1_254	11.0	1568.8505441568582	0.7311966009437844
Position_1	44	255	44.003754265625	1478.1260445522	Position_1	Position_1_255	11.0	1568.8505441568582	0.9421713560016541
Position_1	44	256	43.14820722265625	740.0991706599696	Position_1	Position_1_256	11.0	1568.8505441568582	0.4717461286649956
Position_1	44	258	24.601928441406248	1672.9040881770063	Position_1	Position_1_258	11.0	1568.8505441568582	1.0663247014877821
Position_1	44	259	28.002940195312497	1494.3906976003298	Position_1	Position_1_259	11.0	1568.8505441568582	0.9525385978710005
Position_1	44	260	38.555472140625	929.7809329475313	Position_1	Position_1_260	11.0	1568.8505441568582	0.5926510567947185
Position_1	44	267	37.78447479296875	1445.2648006300583	Position_1	Position_1_267	11.0	1568.8505441568582	0.9212252919903099
Position_1	44	272	36.12828965625	964.8289298851122	Position_1	Position_1_272	11.0	1568.8505441568582	0.6149909776164414
Position_1	44	276	38.182274818359375	1008.5320427407232	Position_1	Position_1_276	11.0	1568.8505441568582	0.6428477502187661
Position_1	44	278	45.81239609375	864.2306355130305	Position_1	Position_1_278	11.0	1568.8505441568582	0.5508686845485915
Position_1	44	279	36.90860660351562	993.7248619000004	Position_1	Position_1_279	11.0	1568.8505441568582	0.6334095147565854
Position_1	44	281	29.27063710742188	1804.704726753722	Position_1	Position_1_281	11.0	1568.8505441568582	1.1503356603822439
Position_1	44	282	21.86323736523437	1629.996482436214	Position_1	Position_1_282	11.0	1568.8505441568582	1.0389749925555956
Position_1	44	283	22.870643189453123	1729.6159204508344	Position_1	Position_1_283	11.0	1568.8505441568582	1.1024733534323856
Position_1	44	284	29.76012015625	964.3586255951776	Position_1	Position_1_284	11.0	1568.8505441568582	0.6146912012663701
Position_1	44	286	24.17199984375	1363.6104041558256	Position_1	Position_1_286	11.0	1568.8505441568582	0.8691780165003964
Position_1	44	287	28.08273260546875	1391.4057702086632	Position_1	Position_1_287	11.0	1568.8505441568582	0.8868950426099648
Position_1	44	288	32.86176609375	1296.945046724397	Position_1	Position_1_288	11.0	1568.8505441568582	0.8266848945903955
Position_1	44	291	44.23707960546875	915.3353310365496	Position_1	Position_1_291	11.0	1568.8505441568582	0.5834432951218276
Position_1	44	293	25.049539582031247	1534.576252211957	Position_1	Position_1_293	11.0	1568.8505441568582	0.978153245971992
Position_1	44	302	20.9613886796875	1349.478930676176	Position_1	Position_1_302	11.0	1568.8505441568582	0.8601704832256165
Position_1	44	304	18.61353457519532	1656.163019146736	Position_1	Position_1_304	11.0	1568.8505441568582	1.0556537876186298
Position_1	44	316	26.443496921875	1195.42218453691	Position_1	Position_1_316	11.0	1568.8505441568582	0.7619732733555965
Position_1	44	320	24.07613144921875	921.8139688481582	Position_1	Position_1_320	11.0	1568.8505441568582	0.5875728394150925
Position_1	44	321	17.315631501953124	1200.855505975975	Position_1	Position_1_321	11.0	1568.8505441568582	0.765436523223024
Position_1	44	323	41.30542732421875	660.5196795301209	Position_1	Position_1_323	11.0	1568.8505441568582	0.42102141723455355
[truncated: 8,297 more rows]
