# Supplementary material for: Real-time assessment of mitochondrial DNA heteroplasmy dynamics at the single-cell level
Source: EMBO J. 2024 Aug 5;43(22):4. doi: 10.1038/s44318-024-00183-5 (PMC11574196; doi:10.1038/s44318-024-00183-5)
Supplement: Supplementary file 15 — Source data Fig. 2 [file 44318_2024_183_MOESM15_ESM.zip › Figure 2/2F/raw/ng_cap_flushed_AllPos_acdc_output_1346.csv]

Position_n	Cell_ID	frame_i	time_seconds	time_minutes	time_hours	BF_amount_autoBkgr	BF_amount_dataPrepBkgr	BF_autoBkgr_bkgrVal_mean	BF_autoBkgr_bkgrVal_median	BF_autoBkgr_bkgrVal_q05	BF_autoBkgr_bkgrVal_q25	BF_autoBkgr_bkgrVal_q75	BF_autoBkgr_bkgrVal_q95	BF_concentration_autoBkgr_from_vol_fl	BF_concentration_autoBkgr_from_vol_vox	BF_concentration_dataPrepBkgr_from_vol_fl	BF_concentration_dataPrepBkgr_from_vol_vox	BF_dataPrepBkgr_bkgrVal_mean	BF_dataPrepBkgr_bkgrVal_median	BF_dataPrepBkgr_bkgrVal_q05	BF_dataPrepBkgr_bkgrVal_q25	BF_dataPrepBkgr_bkgrVal_q75	BF_dataPrepBkgr_bkgrVal_q95	BF_manualBkgr_bkgrVal_mean	BF_manualBkgr_bkgrVal_median	BF_manualBkgr_bkgrVal_q05	BF_manualBkgr_bkgrVal_q25	BF_manualBkgr_bkgrVal_q75	BF_manualBkgr_bkgrVal_q95	BF_max	BF_mean	BF_median	BF_min	BF_q05	BF_q25	BF_q75	BF_q95	BF_sum	NG_amount_autoBkgr	NG_amount_dataPrepBkgr	NG_autoBkgr_bkgrVal_mean	NG_autoBkgr_bkgrVal_median	NG_autoBkgr_bkgrVal_q05	NG_autoBkgr_bkgrVal_q25	NG_autoBkgr_bkgrVal_q75	NG_autoBkgr_bkgrVal_q95	NG_concentration_autoBkgr_from_vol_fl	NG_concentration_autoBkgr_from_vol_vox	NG_concentration_dataPrepBkgr_from_vol_fl
Position_1	1	0	0.0	0.0	0.0	122987.9999999996	220089.9999999996	2227.3433329221416	2231.0	2072.0	2172.0	2287.0	2368.0	1633.8899297599598	2.1747074965105067	2923.885538758823	3.891691652087993	2185.9390036120767	2184.0	2079.0	2141.0	2229.0	2297.4	0.0	0.0	0.0	0.0	0.0	0.0	3450.0	2290.5295256534364	2250.0	1281.0	1774.25	2107.0	2449.0	2925.0	4732234.0	167466.00000000003	167466.00000000003	108.93604308759978	108.0	105.0	107.0	110.0	115.0	2224.7781163786904	2.961179672900037	2224.7781163786904
Position_1	2	0	0.0	0.0	0.0	32205.000000000087	66656.00000000009	2227.3433329221416	2231.0	2072.0	2172.0	2287.0	2368.0	1787.601562048157	2.3792976790860965	3699.871750345653	4.9245292997100645	2185.9390036120767	2184.0	2079.0	2141.0	2229.0	2297.4	0.0	0.0	0.0	0.0	0.0	0.0	3515.0	2274.93587994543	2266.0	1236.0	1509.0	2035.0	2547.0	2951.8	1667528.0	63613.0	63613.0	108.93604308759978	108.0	105.0	107.0	110.0	115.0	3530.964079073718	4.6997131892471184	3530.964079073718
Position_1	1	1	1.0	0.0166666666666666	0.0002777777777777	76791.00000000035	164697.00000000035	2194.3412442623294	2198.0	2040.0	2139.0	2253.0	2334.0	1101.818632746459	1.4665206001855364	2363.118377901617	3.145310560987052	2153.638996796837	2152.0	2046.0	2109.0	2197.0	2262.0	0.0	0.0	0.0	0.0	0.0	0.0	3654.0	2238.183673469388	2215.0	1211.0	1847.0	2091.0	2343.5	2738.5	4277169.0	146507.0	146507.0	108.53209065644027	108.0	104.0	106.0	110.0	114.0	2102.1231970906056	2.797925975327596	2102.1231970906056
Position_1	2	1	1.0	0.0166666666666666	0.0002777777777777	34082.999999999854	85372.99999999985	2194.3412442623294	2198.0	2040.0	2139.0	2253.0	2334.0	1001.7843739366236	1.3333750017096455	2509.3253926031034	3.3399120975547305	2153.638996796837	2152.0	2046.0	2109.0	2197.0	2262.0	0.0	0.0	0.0	0.0	0.0	0.0	3150.0	2228.567713004484	2207.0	1111.0	1383.2	1980.5	2531.0	2912.3	2484853.0	104336.0	104336.0	108.53209065644027	108.0	104.0	106.0	110.0	114.0	3066.695256845114	4.081771386860846	3066.695256845114
Position_1	1	2	2.0	0.0333333333333333	0.0005555555555555	112045.9999999996	213835.9999999996	2193.351120659275	2197.0	2039.0	2138.0	2253.0	2333.0	1282.3444885482322	1.706800514257697	2447.311069143033	3.2573710330293766	2153.059701492537	2152.0	2046.0	2109.0	2196.0	2262.4	0.0	0.0	0.0	0.0	0.0	0.0	3121.0	2246.5340406719715	2221.0	1241.0	1787.05	2094.0	2368.0	2856.95	5081660.0	178095.0	180357.0	108.37839199281632	108.0	104.0	106.0	110.0	114.0	2038.2623358977407	2.712927169079893	2064.1504821331805
Position_1	2	2	2.0	0.0333333333333333	0.0005555555555555	32787.99999999978	88902.99999999978	2193.351120659275	2197.0	2039.0	2138.0	2253.0	2333.0	802.3979673072437	1.0679916944859411	2175.6614153811206	2.895805343872272	2153.059701492537	2152.0	2046.0	2109.0	2196.0	2262.4	0.0	0.0	0.0	0.0	0.0	0.0	3174.0	2223.293504410585	2176.0	1038.0	1380.5	2006.0	2492.5	2934.0	2772447.0	120397.0	121644.0	108.37839199281632	108.0	104.0	106.0	110.0	114.0	2946.392218796232	3.921648043217784	2976.9091843089845
Position_1	1	3	3.0	0.05	0.0008333333333333	152333.0	259493.0	2197.197311002012	2201.0	2042.0	2142.0	2257.0	2338.0	1722.6471307820448	2.2928433310709018	2934.4585343164326	3.905764309175172	2156.088461800586	2154.0	2050.0	2111.0	2198.0	2266.0	0.0	0.0	0.0	0.0	0.0	0.0	3229.0	2267.8127192982456	2239.0	1218.0	1844.0	2130.0	2372.25	2856.05	5170613.0	188259.00000000003	188259.00000000003	108.46690475503016	108.0	104.0	106.0	110.0	114.0	2128.9138019595034	2.833584270408099	2128.9138019595034
Position_1	2	3	3.0	0.05	0.0008333333333333	28469.999999999727	91355.99999999972	2197.197311002012	2201.0	2042.0	2142.0	2257.0	2338.0	629.3431299625227	0.8376557059801176	2019.4685978523569	2.6879127037414867	2156.088461800586	2154.0	2050.0	2111.0	2198.0	2266.0	0.0	0.0	0.0	0.0	0.0	0.0	3160.0	2222.2780269058294	2192.5	1045.0	1429.1	2009.0	2496.75	2926.15	2973408.0	128239.0	128239.0	108.46690475503016	108.0	104.0	106.0	110.0	114.0	2834.7851648494807	3.773099054414659	2834.7851648494807
Position_1	1	4	4.0	0.0666666666666666	0.0011111111111111	184605.0000000001	287047.0000000001	2192.9237705905966	2196.0	2038.0	2137.0	2252.0	2334.0	2178.737453343804	2.899899550400604	3387.7741652175127	4.509127413904509	2152.0656307503577	2150.0	2044.0	2108.0	2195.0	2263.0	0.0	0.0	0.0	0.0	0.0	0.0	3192.0	2278.894027840144	2239.0	1222.0	1905.8	2121.0	2401.0	2852.4	5075097.0	174426.0	174426.0	108.55121987176231	108.0	104.0	106.0	110.0	114.0	2058.6032828847874	2.740000969519652	2058.6032828847874
Position_1	2	4	4.0	0.0666666666666666	0.0011111111111111	80559.0	152135.0	2192.9237705905966	2196.0	2038.0	2137.0	2252.0	2334.0	1553.498025320525	2.067705871701618	2933.7680716262366	3.904845303334521	2152.0656307503577	2150.0	2044.0	2108.0	2195.0	2263.0	0.0	0.0	0.0	0.0	0.0	0.0	3199.0	2247.773136246786	2229.0	1108.0	1619.75	2056.75	2447.5	2881.0	3497535.0	146074.0	146074.0	108.55121987176231	108.0	104.0	106.0	110.0	114.0	2816.887877836993	3.749277765401037	2816.887877836993
Position_1	8	4	4.0	0.0666666666666666	0.0011111111111111	-92236.00000000004	-78114.00000000003	2192.9237705905966	2196.0	2038.0	2137.0	2252.0	2334.0	-18462.44100197076	-24.573508973623067	-15635.707494123157	-20.81112667467792	2152.0656307503577	2150.0	2044.0	2108.0	2195.0	2263.0	0.0	0.0	0.0	0.0	0.0	0.0	2659.0	1895.557003257329	1850.0	1346.0	1471.3	1658.0	2119.0	2434.4	581936.0	20525.0	20525.0	108.55121987176231	108.0	104.0	106.0	110.0	114.0	4108.3915343840745	5.468269132265203	4108.3915343840745
Position_1	1	5	5.0	0.0833333333333333	0.0013888888888888	170683.99999999968	270511.99999999965	2194.2127570511216	2198.0	2039.0	2139.0	2254.0	2335.0	2156.5688036827705	2.870393077701767	3417.8818179901687	4.549200699744914	2152.2910788523136	2151.0	2044.0	2108.0	2194.0	2262.0	0.0	0.0	0.0	0.0	0.0	0.0	3220.0	2278.3596986817324	2255.0	1280.0	1891.45	2143.0	2372.0	2861.7	4839236.0	135580.00000000003	135580.00000000003	108.57492343158076	108.0	104.0	106.0	110.0	114.0	1713.0346043173972	2.280049058346456	1713.0346043173972
Position_1	2	5	5.0	0.0833333333333333	0.0013888888888888	129279.00000000032	201800.00000000035	2194.2127570511216	2198.0	2039.0	2139.0	2254.0	2335.0	2515.315086895516	3.3478843806579315	3926.318926782499	5.225930491547506	2152.2910788523136	2151.0	2044.0	2108.0	2194.0	2262.0	0.0	0.0	0.0	0.0	0.0	0.0	3165.0	2281.7841866493845	2230.0	1091.0	1820.1	2105.0	2478.0	2895.0	3520793.0	141387.0	141387.0	108.57492343158076	108.0	104.0	106.0	110.0	114.0	2750.894222502459	3.6614402101507726	2750.894222502459
Position_1	8	5	5.0	0.0833333333333333	0.0013888888888888	-79181.00000000017	-40265.000000000175	2194.2127570511216	2198.0	2039.0	2139.0	2254.0	2335.0	-3341.03654641494	-4.446919643278285	-1698.978751738395	-2.261340718563804	2152.2910788523136	2151.0	2044.0	2108.0	2194.0	2262.0	0.0	0.0	0.0	0.0	0.0	0.0	2708.0	2102.37077294686	2208.5	1162.0	1395.05	1888.75	2332.25	2490.65	1740763.0	71645.0	71645.0	108.57492343158076	108.0	104.0	106.0	110.0	114.0	3023.055573532765	4.02368696837211	3023.055573532765
Position_1	10	5	5.0	0.0833333333333333	0.0013888888888888	-25186.00000000001	-17619.000000000015	2194.2127570511216	2198.0	2039.0	2139.0	2254.0	2335.0	-13511.089908109789	-17.983260667694125	-9451.75466890282	-12.58028546430965	2152.2910788523136	2151.0	2044.0	2108.0	2194.0	2262.0	0.0	0.0	0.0	0.0	0.0	0.0	2589.0	2041.5652173913045	2118.0	1363.0	1557.0	1793.0	2281.0	2469.0	328692.0	5406.0	5406.0	108.57492343158076	108.0	104.0	106.0	110.0	114.0	2900.0616232526586	3.859982020549289	2900.0616232526586
Position_1	1	6	6.0	0.1	0.0016666666666666	68311.00000000015	156447.00000000015	2197.33113700746	2201.0	2042.0	2142.0	2257.0	2338.0	967.3891974887276	1.2875950218574963	2215.530994708301	2.948871753956749	2155.578068561303	2155.0	2048.0	2111.0	2198.0	2265.0	0.0	0.0	0.0	0.0	0.0	0.0	3000.0	2236.652922755741	2218.0	1297.0	1895.75	2114.0	2358.0	2655.25	4285427.0	130873.0	132789.0	108.34137046347196	108.0	104.0	106.0	110.0	114.0	1853.363681441378	2.4668270599984745	1880.4971987722383
Position_1	2	6	6.0	0.1	0.0016666666666666	147512.99999999985	216650.99999999985	2197.33113700746	2201.0	2042.0	2142.0	2257.0	2338.0	2952.815995589423	3.930198090129522	4336.773967449949	5.7722461506758815	2155.578068561303	2155.0	2048.0	2111.0	2198.0	2265.0	0.0	0.0	0.0	0.0	0.0	0.0	3097.0	2299.1457085828342	2261.0	1310.0	1857.1	2100.5	2461.0	2898.9	3455616.0	148224.0	149727.0	108.34137046347196	108.0	104.0	106.0	110.0	114.0	2967.048315268804	3.949141307622778	2997.134358135337
Position_1	8	6	6.0	0.1	0.0016666666666666	-74574.99999999997	-14544.999999999978	2197.33113700746	2201.0	2042.0	2142.0	2257.0	2338.0	-1668.3587876588565	-2.220585546373937	-325.3942818169365	-0.4330997890983424	2155.578068561303	2155.0	2048.0	2111.0	2198.0	2265.0	0.0	0.0	0.0	0.0	0.0	0.0	2921.0	2143.854406130268	2206.0	1152.0	1425.6	1998.0	2347.0	2608.0	2797730.0	113634.0	114939.0	108.34137046347196	108.0	104.0	106.0	110.0	114.0	2542.169392917553	3.383627461973263	2571.364273479334
Position_1	10	6	6.0	0.1	0.0016666666666666	-33922.0	-15706.000000000002	2197.33113700746	2201.0	2042.0	2142.0	2257.0	2338.0	-4656.705773687169	-6.1980753847776215	-2156.0704227796323	-2.8697297327196902	2155.578068561303	2155.0	2048.0	2111.0	2198.0	2265.0	0.0	0.0	0.0	0.0	0.0	0.0	2767.0	2115.338383838384	2166.0	1247.0	1438.75	1952.75	2357.25	2599.0	837674.0	28964.0	29360.0	108.34137046347196	108.0	104.0	106.0	110.0	114.0	3976.087082986709	5.29217190745531	4030.448721049917
Position_1	1	7	7.0	0.1166666666666666	0.0019444444444444	127041.9999999999	225527.9999999999	2197.6235496681606	2201.0	2042.0	2142.0	2257.0	2339.0	1553.683763456064	2.0679530891600213	2758.136614700016	3.6710798341657207	2156.2572752674982	2155.0	2050.0	2111.0	2199.0	2267.0	0.0	0.0	0.0	0.0	0.0	0.0	3175.0	2260.337692666978	2248.0	1322.0	1889.0	2124.0	2375.0	2696.0	4839383.0	148990.00000000003	151131.00000000003	108.39035037403625	108.0	104.0	106.0	110.0	114.0	1822.100910858765	2.425216312353016	1848.2846684945032
Position_1	2	7	7.0	0.1166666666666666	0.0019444444444444	86623.00000000023	151483.00000000023	2197.6235496681606	2201.0	2042.0	2142.0	2257.0	2339.0	1935.0005100470617	2.575485678872639	3383.855122351555	4.503911167849919	2156.2572752674982	2155.0	2050.0	2111.0	2199.0	2267.0	0.0	0.0	0.0	0.0	0.0	0.0	3154.0	2262.43475177305	2224.0	1192.0	1843.7	2061.0	2430.0	2867.0	3190033.0	126262.0	127672.0	108.39035037403625	108.0	104.0	106.0	110.0	114.0	2820.4637844401773	3.754037297089876	2851.960623838101
Position_1	8	7	7.0	0.1166666666666666	0.0019444444444444	-97103.99999999996	-32427.99999999997	2197.6235496681606	2201.0	2042.0	2142.0	2257.0	2339.0	-2005.8304242412164	-2.6697602946650587	-669.8495324321772	-0.8915697276672278	2156.2572752674982	2155.0	2050.0	2111.0	2199.0	2267.0	0.0	0.0	0.0	0.0	0.0	0.0	2949.0	2131.935988620199	2187.5	1115.0	1441.0	1994.0	2352.75	2538.75	2997502.0	124794.0	126200.0	108.39035037403625	108.0	104.0	106.0	110.0	114.0	2577.809379250684	3.43106428378266	2606.852442116098
Position_1	10	7	7.0	0.1166666666666666	0.0019444444444444	-36561.9999999999	-8639.999999999894	2197.6235496681606	2201.0	2042.0	2142.0	2257.0	2339.0	-2621.412263419162	-3.4890997226109053	-619.4683539177657	-0.8245123790645461	2156.2572752674982	2155.0	2050.0	2111.0	2199.0	2267.0	0.0	0.0	0.0	0.0	0.0	0.0	3146.0	2140.7660626029656	2175.0	1220.0	1399.6	1934.0	2367.5	2749.0	1299445.0	47352.0	47959.0	108.39035037403625	108.0	104.0	106.0	110.0	114.0	3395.0307285549075	4.5187858997065815	3438.551248326677
Position_1	1	8	8.0	0.1333333333333333	0.0022222222222222	223300.0	328179.99999999994	2198.680299141376	2202.0	2043.0	2143.0	2258.0	2340.0	2524.238996708492	3.3597621046190023	3709.828723420478	4.937782030872657	2157.198596060792	2156.0	2049.0	2113.0	2200.0	2270.0	0.0	0.0	0.0	0.0	0.0	0.0	3152.0	2299.938596491228	2270.0	1311.0	1927.9	2165.0	2398.0	2891.0	5243860.0	156199.99999999997	158479.99999999997	108.39287253958813	108.0	104.0	106.0	110.0	114.0	1765.7238302098808	2.3501784180093512	1791.497519921011
Position_1	2	8	8.0	0.1333333333333333	0.0022222222222222	104181.99999999977	167017.99999999974	2198.680299141376	2202.0	2043.0	2143.0	2258.0	2340.0	2492.3186945330544	3.317276182423495	3995.527862044519	5.318047584381254	2157.198596060792	2156.0	2049.0	2113.0	2200.0	2270.0	0.0	0.0	0.0	0.0	0.0	0.0	3145.0	2278.2679355783307	2253.5	1236.0	1838.25	2092.25	2429.0	2899.75	3112114.0	108170.0	109536.0	108.39287253958813	108.0	104.0	106.0	110.0	114.0	2587.722573838486	3.444258745779024	2620.4010340017785
Position_1	8	8	8.0	0.1333333333333333	0.0022222222222222	-139587.00000000023	-71323.00000000025	2198.680299141376	2202.0	2043.0	2143.0	2258.0	2340.0	-2694.3498533829165	-3.586179654852662	-1376.6977912902355	-1.832384760207304	2157.198596060792	2156.0	2049.0	2113.0	2200.0	2270.0	0.0	0.0	0.0	0.0	0.0	0.0	2901.0	2107.938679245283	2172.0	1122.0	1433.3	1997.75	2290.25	2480.55	3128181.0	122145.0	123629.0	108.39287253958813	108.0	104.0	106.0	110.0	114.0	2357.679173858997	3.138070980406325	2386.32378390449
Position_1	10	8	8.0	0.1333333333333333	0.0022222222222222	-35536.99999999988	1677.0000000001264	2198.680299141376	2202.0	2043.0	2143.0	2258.0	2340.0	-1646.2398866231235	-2.191145289095377	77.68647578206365	0.1034006992659267	2157.198596060792	2156.0	2049.0	2113.0	2200.0	2270.0	0.0	0.0	0.0	0.0	0.0	0.0	2974.0	2158.0729295426454	2205.0	1104.0	1396.6	1964.0	2411.0	2737.2	1745881.0	79030.99999999999	79839.99999999999	108.39287253958813	108.0	104.0	106.0	110.0	114.0	3661.08519232666	4.872904390986784	3698.561852378946
Position_1	1	9	9.0	0.15	0.0025	246550.9999999999	355432.9999999999	2199.0835084327337	2202.0	2043.0	2143.0	2259.0	2340.0	2621.9675006399284	3.489838743351745	3779.882355597632	5.0310234153004485	2157.375042595243	2156.0	2051.0	2112.0	2200.0	2269.0	0.0	0.0	0.0	0.0	0.0	0.0	3209.0	2306.1618081960287	2268.0	1321.0	1896.3	2152.0	2425.0	2885.4	5458685.0	151458.0	153825.0	108.23144778575822	108.0	104.0	106.0	110.0	114.0	1610.6929345730598	2.1438322959167424	1635.8649966373575
Position_1	2	9	9.0	0.15	0.0025	136531.0	203277.0	2199.0835084327337	2202.0	2043.0	2143.0	2259.0	2340.0	2848.747342656562	3.791682713075883	4241.416334555507	5.645325141293379	2157.375042595243	2156.0	2051.0	2112.0	2200.0	2269.0	0.0	0.0	0.0	0.0	0.0	0.0	3204.0	2296.094417643005	2269.0	1410.0	1829.0	2067.0	2511.5	2891.0	3331633.0	102632.0	104083.0	108.23144778575822	108.0	104.0	106.0	110.0	114.0	2141.4377487276024	2.8502536435564387	2171.713161594971
Position_1	8	9	9.0	0.15	0.0025	-178475.99999999994	-109291.99999999996	2199.0835084327337	2202.0	2043.0	2143.0	2259.0	2340.0	-3375.1217034937445	-4.492286987350174	-2066.797783557668	-2.750907849915256	2157.375042595243	2156.0	2051.0	2112.0	2200.0	2269.0	0.0	0.0	0.0	0.0	0.0	0.0	3060.0	2083.3324468085107	2147.5	1095.0	1461.45	1920.75	2280.0	2460.85	3133332.0	114235.0	115739.0	108.23144778575822	108.0	104.0	106.0	110.0	114.0	2160.2738059941285	2.8753244357781846	2188.7156303405645
Position_1	10	9	9.0	0.15	0.0025	-82280.9999999998	-37660.9999999998	2199.0835084327337	2202.0	2043.0	2143.0	2259.0	2340.0	-2881.8325560825465	-3.835719132145869	-1319.0493053636255	-1.755654625438985	2157.375042595243	2156.0	2051.0	2112.0	2200.0	2269.0	0.0	0.0	0.0	0.0	0.0	0.0	3072.0	2117.174226804124	2127.5	1113.0	1362.15	1931.25	2386.0	2705.0	2053659.0	85401.00000000001	86371.00000000001	108.23144778575822	108.0	104.0	106.0	110.0	114.0	2991.108301090242	3.981165148751112	3025.0818500189143
Position_1	16	9	9.0	0.15	0.0025	-3080.999999999989	5475.000000000011	2199.0835084327337	2202.0	2043.0	2143.0	2259.0	2340.0	-1277.4419447913365	-1.7002752285172684	2270.0404569076936	3.02142384814414	2157.375042595243	2156.0	2051.0	2112.0	2200.0	2269.0	0.0	0.0	0.0	0.0	0.0	0.0	3566.0	2185.435483870968	2186.5	1304.0	1589.0	1884.25	2436.5	2878.5	406491.0	4759.000000000001	4945.000000000001	108.23144778575822	108.0	104.0	106.0	110.0	114.0	1973.173065648164	2.626293350377705	2050.2922482937947
Position_1	17	9	9.0	0.15	0.0025	125996.0	134873.99999999997	2199.0835084327337	2202.0	2043.0	2143.0	2259.0	2340.0	49469.98263737955	65.84454689035218	52955.76397849082	70.48412185537127	2157.375042595243	2156.0	2051.0	2112.0	2200.0	2269.0	0.0	0.0	0.0	0.0	0.0	0.0	3579.0	2854.8290155440413	2953.0	1984.0	2153.4	2529.0	3158.0	3379.0	550982.0	9823.000000000002	10016.000000000002	108.23144778575822	108.0	104.0	106.0	110.0	114.0	3856.817989832848	5.13342474446752	3932.595845074397
Position_1	1	10	10.0	0.1666666666666666	0.0027777777777777	166204.00000000026	276972.00000000023	2201.2654778351125	2204.0	2046.0	2145.0	2261.0	2343.0	1692.9085263403615	2.253261248559021	2821.161105373771	3.7549654312524896	2159.2841273086624	2158.0	2052.0	2115.0	2202.0	2270.0	0.0	0.0	0.0	0.0	0.0	0.0	3303.0	2273.021594684385	2237.0	1262.0	1811.05	2129.0	2385.0	2890.65	5473436.0	125960.99999999996	128368.99999999996	108.29637152802074	108.0	104.0	106.0	110.0	114.0	1283.0043253252502	1.7076787570079082	1307.5315553042374
Position_1	2	10	10.0	0.1666666666666666	0.0027777777777777	75534.00000000028	154700.0000000003	2201.2654778351125	2204.0	2046.0	2145.0	2261.0	2343.0	1208.9375058335752	1.6090958202644885	2476.00593312222	3.295563896985674	2159.2841273086624	2158.0	2052.0	2115.0	2202.0	2270.0	0.0	0.0	0.0	0.0	0.0	0.0	3170.0	2247.889599070308	2239.0	1048.0	1681.0	2056.0	2436.0	2865.0	3868618.0	113413.0	115134.0	108.29637152802074	108.0	104.0	106.0	110.0	114.0	1815.198842231349	2.4160296590099257	1842.743808041972
Position_1	8	10	10.0	0.1666666666666666	0.0027777777777777	-214243.0	-147450.99999999997	2201.2654778351125	2204.0	2046.0	2145.0	2261.0	2343.0	-4222.942949184462	-5.620737065364518	-2906.406094015665	-3.8684265111348495	2159.2841273086624	2158.0	2052.0	2115.0	2202.0	2270.0	0.0	0.0	0.0	0.0	0.0	0.0	2764.0	2056.4497245179064	2127.0	1101.0	1407.55	1943.0	2238.75	2395.8	2985965.0	93438.0	94890.0	108.29637152802074	108.0	104.0	106.0	110.0	114.0	1841.756058708559	2.451377314141092	1870.376425125272
Position_1	10	10	10.0	0.1666666666666666	0.0027777777777777	-37969.00000000021	12400.9999999998	2201.2654778351125	2204.0	2046.0	2145.0	2261.0	2343.0	-1149.5063993127403	-1.5299930174852576	375.4386172371405	0.4997087995426341	2159.2841273086624	2158.0	2052.0	2115.0	2202.0	2270.0	0.0	0.0	0.0	0.0	0.0	0.0	3180.0	2169.325114155251	2186.0	1078.0	1334.7	1919.0	2439.5	2913.3	2375411.0	89506.0	90601.0	108.29637152802074	108.0	104.0	106.0	110.0	114.0	2709.7821848583217	3.606720088046426	2742.933163478971
Position_1	16	10	10.0	0.1666666666666666	0.0027777777777777	-58047.00000000001	-30677.000000000007	2201.2654778351125	2204.0	2046.0	2145.0	2261.0	2343.0	-4140.528709878414	-5.511043712848169	-2188.209541112204	-2.912506899220344	2159.2841273086624	2158.0	2052.0	2115.0	2202.0	2270.0	0.0	0.0	0.0	0.0	0.0	0.0	2974.0	2106.4420168067227	2166.0	1265.0	1469.7	1960.5	2281.0	2529.9	1253333.0	26418.000000000004	27013.000000000004	108.29637152802074	108.0	104.0	106.0	110.0	114.0	1884.412415069994	2.508152924458162	1926.854136130129
Position_1	17	10	10.0	0.1666666666666666	0.0027777777777777	112406.00000000007	129426.00000000007	2201.2654778351125	2204.0	2046.0	2145.0	2261.0	2343.0	16198.258015694975	21.55988141889001	18650.923811356493	24.82437959291549	2159.2841273086624	2158.0	2052.0	2115.0	2202.0	2270.0	0.0	0.0	0.0	0.0	0.0	0.0	3149.0	2507.8	2486.5	1586.0	2094.35	2321.25	2700.5	3005.6000000000004	927886.0	19118.0	19488.0	108.29637152802074	108.0	104.0	106.0	110.0	114.0	2754.997924879956	3.666902238015221	2808.316746524772
Position_1	1	11	11.0	0.1833333333333333	0.0030555555555555	134211.00000000003	246729.00000000003	2203.6160765379827	2207.0	2047.0	2147.0	2263.0	2346.0	1366.4521565694165	1.8187478203938927	2512.039804026612	3.34352497915942	2161.5126422681114	2160.0	2055.0	2116.0	2205.0	2274.0	0.0	0.0	0.0	0.0	0.0	0.0	3184.0	2263.061403508772	2232.5	1198.0	1882.6	2113.0	2385.75	2846.35	5417769.0	105295.0	107689.0	108.34234800251312	108.0	104.0	106.0	110.0	114.0	1072.0475953981168	1.4268953494748935	1096.4218006631636
Position_1	2	11	11.0	0.1833333333333333	0.0030555555555555	70681.9999999998	150628.9999999998	2203.6160765379827	2207.0	2047.0	2147.0	2263.0	2346.0	1155.551364803356	1.5380388665532667	2462.572458744305	3.27768394258867	2161.5126422681114	2160.0	2055.0	2116.0	2205.0	2274.0	0.0	0.0	0.0	0.0	0.0	0.0	3403.0	2248.5532039976483	2211.0	1058.0	1661.0	2070.0	2432.0	2921.0	3824789.0	107519.0	109220.0	108.34234800251312	108.0	104.0	106.0	110.0	114.0	1757.7845447538607	2.3396112290673887	1785.5935041994128
Position_1	8	11	11.0	0.1833333333333333	0.0030555555555555	-156025.00000000012	-88063.00000000012	2203.6160765379827	2207.0	2047.0	2147.0	2263.0	2346.0	-3251.142834000644	-4.327271112054857	-1834.9969004364607	-2.44238087448093	2161.5126422681114	2160.0	2055.0	2116.0	2205.0	2274.0	0.0	0.0	0.0	0.0	0.0	0.0	2854.0	2099.0988934993084	2150.0	1128.0	1462.0	1968.25	2283.75	2476.0	3035297.0	70635.00000000001	72081.00000000001	108.34234800251312	108.0	104.0	106.0	110.0	114.0	1471.8440895986885	1.959024483255854	1501.9748541426072
Position_1	10	11	11.0	0.1833333333333333	0.0030555555555555	-33362.000000000175	24165.99999999982	2203.6160765379827	2207.0	2047.0	2147.0	2263.0	2346.0	-883.7000937440969	-1.1762048247733927	640.1143955823864	0.8519922605201562	2161.5126422681114	2160.0	2055.0	2116.0	2205.0	2274.0	0.0	0.0	0.0	0.0	0.0	0.0	3157.0	2179.7434640522874	2214.5	1079.0	1381.75	1977.5	2417.0	2862.55	2668006.0	103389.0	104613.0	108.34234800251312	108.0	104.0	106.0	110.0	114.0	2738.5908816050583	3.645064463416332	2771.012466484345
Position_1	16	11	11.0	0.1833333333333333	0.0030555555555555	-78213.00000000017	-34174.00000000018	2203.6160765379827	2207.0	2047.0	2147.0	2263.0	2346.0	-2819.1846857101978	-3.752334816680273	-1231.8005631987085	-1.639526549617481	2161.5126422681114	2160.0	2055.0	2116.0	2205.0	2274.0	0.0	0.0	0.0	0.0	0.0	0.0	2775.0	2123.5282817502666	2190.0	1162.0	1442.4	1982.0	2338.0	2524.6	1989746.0	51637.99999999999	52574.99999999999	108.34234800251312	108.0	104.0	106.0	110.0	114.0	1861.2897958229808	2.477376718240388	1895.0639260891835
Position_1	17	11	11.0	0.1833333333333333	0.0030555555555555	72179.00000000001	107382.0	2203.6160765379827	2207.0	2047.0	2147.0	2263.0	2346.0	3619.8689717057455	4.818045601340347	5385.344351122991	7.1678933313447	2161.5126422681114	2160.0	2055.0	2116.0	2205.0	2274.0	0.0	0.0	0.0	0.0	0.0	0.0	3170.0	2303.3671562082777	2259.0	1458.0	1836.2	2065.0	2549.0	2842.6	1725222.0	46124.99999999999	46873.99999999999	108.34234800251312	108.0	104.0	106.0	110.0	114.0	2313.2276191125875	3.078905961038854	2350.7909250576354
Position_1	1	12	12.0	0.2	0.0033333333333333	-17621.0	83371.0	2203.752351137977	2207.0	2048.0	2147.0	2263.0	2347.0	-212.26943727140457	-0.2825306210082394	1004.3195763438098	1.3367493561136106	2159.685817487903	2159.0	2050.0	2115.0	2203.0	2270.0	0.0	0.0	0.0	0.0	0.0	0.0	2954.0	2198.625	2213.0	1174.0	1818.0	2086.0	2331.25	2551.0	4625907.0	84817.99999999999	86921.99999999999	108.30452467668724	108.0	104.0	106.0	110.0	114.0	1021.7507025983764	1.3599501851584388	1047.0963070486937
Position_1	2	12	12.0	0.2	0.0033333333333333	113887.00000000026	190687.00000000023	2203.752351137977	2207.0	2048.0	2147.0	2263.0	2347.0	2103.67936446522	2.7999972341032064	3522.301114014584	4.688182782753411	2159.685817487903	2159.0	2050.0	2115.0	2203.0	2270.0	0.0	0.0	0.0	0.0	0.0	0.0	3174.0	2278.179375	2239.0	1134.0	1823.8	2078.0	2454.25	2926.0	3645087.0	96584.0	98184.0	108.30452467668724	108.0	104.0	106.0	110.0	114.0	1784.0646231572373	2.374590013422283	1813.619242939516
Position_1	8	12	12.0	0.2	0.0033333333333333	-136177.0000000001	-66865.00000000009	2203.752351137977	2207.0	2048.0	2147.0	2263.0	2347.0	-2849.446913286204	-3.792613841583937	-1399.1222295753478	-1.862231687564788	2159.685817487903	2159.0	2050.0	2115.0	2203.0	2270.0	0.0	0.0	0.0	0.0	0.0	0.0	3162.0	2112.69459833795	2146.5	1157.0	1482.45	1980.0	2282.0	2520.7	3050731.0	67919.99999999999	69363.99999999999	108.30452467668724	108.0	104.0	106.0	110.0	114.0	1421.197664439654	1.89161409136918	1451.4127620169636
Position_1	10	12	12.0	0.2	0.0033333333333333	5211.000000000054	60267.00000000005	2203.752351137977	2207.0	2048.0	2147.0	2263.0	2347.0	150.91008972619863	0.2008613294255704	1745.326881122381	2.3230300787738893	2159.685817487903	2159.0	2050.0	2115.0	2203.0	2270.0	0.0	0.0	0.0	0.0	0.0	0.0	3094.0	2211.543156059285	2221.0	1117.0	1614.3	2038.5	2398.5	2776.1000000000004	2536640.0	85573.00000000001	86720.00000000001	108.30452467668724	108.0	104.0	106.0	110.0	114.0	2478.186357347892	3.2984660416300446	2511.403373835313
Position_1	16	12	12.0	0.2	0.0033333333333333	-74381.00000000009	-13805.000000000093	2203.752351137977	2207.0	2048.0	2147.0	2263.0	2347.0	-1746.3474953591042	-2.324388516322968	-324.11942799145703	-0.4314029586566293	2159.685817487903	2159.0	2050.0	2115.0	2203.0	2270.0	0.0	0.0	0.0	0.0	0.0	0.0	2967.0	2148.0610142630744	2183.0	1126.0	1489.0	2022.0	2335.0	2591.95	2710853.0	63777.0	65039.0	108.30452467668724	108.0	104.0	106.0	110.0	114.0	1497.382452662877	1.9930160444942893	1527.0122040663698
Position_1	17	12	12.0	0.2	0.0033333333333333	50646.00000000022	100902.00000000022	2203.752351137977	2207.0	2048.0	2147.0	2263.0	2347.0	1576.2308207271035	2.097963222387775	3140.323861173752	4.179771059222264	2159.685817487903	2159.0	2050.0	2115.0	2203.0	2270.0	0.0	0.0	0.0	0.0	0.0	0.0	3068.0	2255.3724928366764	2190.0	1229.0	1756.0	2012.0	2513.0	2879.7	2361375.0	51079.0	52126.0	108.30452467668724	108.0	104.0	106.0	110.0	114.0	1589.706869089748	2.1158998427584543	1622.2921407657198
Position_1	25	12	12.0	0.2	0.0033333333333333	-35535.999999999935	-17775.999999999935	2203.752351137977	2207.0	2048.0	2147.0	2263.0	2347.0	-5420.180239446866	-7.214259898703778	-2711.310331393722	-3.608754051085044	2159.685817487903	2159.0	2050.0	2115.0	2203.0	2270.0	0.0	0.0	0.0	0.0	0.0	0.0	3073.0	2110.956756756757	2180.5	1117.0	1463.15	1956.25	2290.75	2656.4000000000005	781054.0	12251.999999999998	12621.999999999998	108.30452467668724	108.0	104.0	106.0	110.0	114.0	1868.7541730555808	2.487311804336978	1925.188962806688
Position_1	26	12	12.0	0.2	0.0033333333333333	-56999.0	-49559.0	2203.752351137977	2207.0	2048.0	2147.0	2263.0	2347.0	-31154.09666565257	-41.46610266198358	-27087.595864016494	-36.05359009500595	2159.685817487903	2159.0	2050.0	2115.0	2203.0	2270.0	0.0	0.0	0.0	0.0	0.0	0.0	2313.0	1839.264516129032	1853.0	1347.0	1460.8	1658.0	2042.0	2185.0999999999995	285086.0	3459.999999999998	3614.999999999999	108.30452467668724	108.0	104.0	106.0	110.0	114.0	1891.141501836136	2.517109338943896	1975.8602685368871
Position_1	1	13	13.0	0.2166666666666666	0.0036111111111111	119001.0	226411.0	2204.798839274261	2208.0	2047.0	2148.0	2265.0	2349.0	1280.3246753440076	1.7041121428828745	2435.9424716541216	3.242239429771636	2162.4436038983167	2162.0	2054.0	2118.0	2205.0	2272.0	0.0	0.0	0.0	0.0	0.0	0.0	3136.0	2258.9640256959315	2256.0	1350.0	1893.7	2103.0	2390.0	2714.3	5274681.0	91706.0	94041.0	108.38784595279328	108.0	104.0	106.0	110.0	114.0	986.6593951067432	1.3132436548870754	1011.7815211134848
Position_1	2	13	13.0	0.2166666666666666	0.0036111111111111	70237.99999999993	141031.9999999999	2204.798839274261	2208.0	2047.0	2148.0	2265.0	2349.0	1384.4748524960398	1.8427360286722287	2779.909128921973	3.7000590505951454	2162.4436038983167	2162.0	2054.0	2118.0	2205.0	2272.0	0.0	0.0	0.0	0.0	0.0	0.0	3255.0	2253.638726445744	2237.0	1137.0	1833.7	2083.0	2405.5	2866.2	3468350.0	83167.99999999999	84706.99999999999	108.38784595279328	108.0	104.0	106.0	110.0	114.0	1639.3405924484002	2.181962328548821	1669.6761201967902
Position_1	8	13	13.0	0.2166666666666666	0.0036111111111111	-94513.99999999994	-29837.99999999993	2204.798839274261	2208.0	2047.0	2148.0	2265.0	2349.0	-2041.776574786336	-2.717604621040613	-644.5873567775631	-0.8579457718709365	2162.4436038983167	2162.0	2054.0	2118.0	2205.0	2272.0	0.0	0.0	0.0	0.0	0.0	0.0	3135.0	2140.778093883357	2154.0	1092.0	1668.0	2004.25	2301.75	2545.25	3009934.0	60778.00000000002	62184.00000000002	108.38784595279328	108.0	104.0	106.0	110.0	114.0	1312.9811103367126	1.7475778578581642	1343.3547889890772
Position_1	10	13	13.0	0.2166666666666666	0.0036111111111111	29433.000000000247	83299.00000000025	2204.798839274261	2208.0	2047.0	2148.0	2265.0	2349.0	845.3560832017174	1.1251689467414858	2392.4613996065464	3.184366122876313	2162.4436038983167	2162.0	2054.0	2118.0	2205.0	2272.0	0.0	0.0	0.0	0.0	0.0	0.0	3073.0	2233.134927412468	2237.0	1177.0	1686.0	2073.0	2394.5	2770.5	2615001.0	80330.0	81501.0	108.38784595279328	108.0	104.0	106.0	110.0	114.0	2307.187652077376	3.0708667649149866	2340.8203763470456
Position_1	16	13	13.0	0.2166666666666666	0.0036111111111111	-68574.00000000025	-2886.000000000251	2204.798839274261	2208.0	2047.0	2148.0	2265.0	2349.0	-1361.113789176405	-1.811642453393795	-57.28372846214939	-0.0762446425831208	2162.4436038983167	2162.0	2054.0	2118.0	2205.0	2272.0	0.0	0.0	0.0	0.0	0.0	0.0	2937.0	2159.9789915966385	2210.0	1127.0	1453.05	2043.75	2325.0	2611.65	3084450.0	71544.00000000001	72972.00000000001	108.38784595279328	108.0	104.0	106.0	110.0	114.0	1420.0648195064657	1.8901062747631057	1448.4089512611235
Position_1	17	13	13.0	0.2166666666666666	0.0036111111111111	53227.00000000005	108933.00000000004	2204.798839274261	2208.0	2047.0	2148.0	2265.0	2349.0	1325.3318830966757	1.764016736401675	2712.389915294308	3.610190977256723	2162.4436038983167	2162.0	2054.0	2118.0	2205.0	2272.0	0.0	0.0	0.0	0.0	0.0	0.0	3083.0	2251.952931461602	2197.0	1157.0	1771.0	2036.0	2458.0	2896.5	2727115.0	54380.00000000001	55591.00000000001	108.38784595279328	108.0	104.0	106.0	110.0	114.0	1354.0411408269708	1.802228758440698	1384.194576309528
Position_1	25	13	13.0	0.2166666666666666	0.0036111111111111	78744.99999999999	113061.0	2204.798839274261	2208.0	2047.0	2148.0	2265.0	2349.0	4291.042852569844	5.711378036770463	6161.020965831471	8.200318905521689	2162.4436038983167	2162.0	2054.0	2118.0	2205.0	2272.0	0.0	0.0	0.0	0.0	0.0	0.0	3130.0	2313.5563002680965	2267.5	1153.0	1679.0	2102.25	2576.0	2957.0	1725913.0	30696.000000000004	31442.000000000004	108.38784595279328	108.0	104.0	106.0	110.0	114.0	1672.7138409103306	2.22638212225165	1713.3655390247138
Position_1	26	13	13.0	0.2166666666666666	0.0036111111111111	-108746.0	-92784.0	2204.798839274261	2208.0	2047.0	2148.0	2265.0	2349.0	-17063.033695490278	-22.71089784869756	-14558.48048114294	-19.377337520401248	2162.4436038983167	2162.0	2054.0	2118.0	2205.0	2272.0	0.0	0.0	0.0	0.0	0.0	0.0	2301.0	1894.610951008645	1945.0	1313.0	1436.2	1725.0	2100.0	2219.7	657430.0	11305.999999999996	11652.999999999996	108.38784595279328	108.0	104.0	106.0	110.0	114.0	1773.9931488166278	2.3611848810749314	1828.4399578241787
Position_1	1	14	14.0	0.2333333333333333	0.0038888888888888	36848.00000000007	142556.00000000006	2205.5672148607086	2208.0	2047.0	2148.0	2266.0	2350.0	401.6340187407791	0.5345748789439769	1553.824879928637	2.068140915185016	2162.9061541607034	2162.0	2055.0	2119.0	2205.0	2273.0	0.0	0.0	0.0	0.0	0.0	0.0	3361.0	2224.034812880766	2211.0	1235.0	1933.85	2123.0	2329.0	2581.3	5110832.0	86059.99999999997	88357.99999999997	108.3775729501892	108.0	104.0	106.0	110.0	114.0	938.0325567963356	1.2485213330959226	963.080184213463
Position_1	2	14	14.0	0.2333333333333333	0.0038888888888888	122049.0	192705.0	2205.5672148607086	2208.0	2047.0	2148.0	2266.0	2350.0	2395.4850174193657	3.1883905581851755	3782.267288398913	5.0341977608589525	2162.9061541607034	2162.0	2055.0	2119.0	2205.0	2273.0	0.0	0.0	0.0	0.0	0.0	0.0	3121.0	2287.458984375	2256.0	1192.0	1914.5	2117.0	2414.25	2870.5	3513537.0	62544.0	64080.0	108.3775729501892	108.0	104.0	106.0	110.0	114.0	1227.5660999227916	1.6338904789972355	1257.71354059626
Position_1	8	14	14.0	0.2333333333333333	0.0038888888888888	-146201.0	-80973.00000000001	2205.5672148607086	2208.0	2047.0	2148.0	2266.0	2350.0	-3144.495819020304	-4.185323935116025	-1741.569893184938	-2.3180295278291525	2162.9061541607034	2162.0	2055.0	2119.0	2205.0	2273.0	0.0	0.0	0.0	0.0	0.0	0.0	3180.0	2104.896332863188	2132.0	1155.0	1512.1	1981.0	2267.0	2505.749999999999	2984743.0	58206.00000000001	59624.00000000001	108.3775729501892	108.0	104.0	106.0	110.0	114.0	1251.8965235661578	1.666274272866556	1282.3949132582309
Position_1	10	14	14.0	0.2333333333333333	0.0038888888888888	13715.000000000016	68593.00000000001	2205.5672148607086	2208.0	2047.0	2148.0	2266.0	2350.0	378.9408243058978	0.50437023715115	1895.20145545858	2.5225131372153697	2162.9061541607034	2162.0	2055.0	2119.0	2205.0	2273.0	0.0	0.0	0.0	0.0	0.0	0.0	3017.0	2219.496227996647	2227.0	1165.0	1680.2	2077.0	2378.0	2731.5999999999995	2647859.0	65750.0	66943.0	108.3775729501892	108.0	104.0	106.0	110.0	114.0	1816.650324324663	2.4179615816761264	1849.612511958417
Position_1	16	14	14.0	0.2333333333333333	0.0038888888888888	-84421.0000000001	-17767.000000000102	2205.5672148607086	2208.0	2047.0	2148.0	2266.0	2350.0	-1663.2786488209686	-2.213823881580709	-350.0488237950543	-0.4659149844712172	2162.9061541607034	2162.0	2055.0	2119.0	2205.0	2273.0	0.0	0.0	0.0	0.0	0.0	0.0	2945.0	2149.7384403036576	2196.0	1066.0	1440.6	2024.0	2327.0	2611.8	3114971.0	65301.000000000015	66750.00000000001	108.3775729501892	108.0	104.0	106.0	110.0	114.0	1286.5727608848267	1.7124283447377042	1315.121235341912
Position_1	17	14	14.0	0.2333333333333333	0.0038888888888888	26747.99999999977	90917.99999999978	2205.5672148607086	2208.0	2047.0	2148.0	2266.0	2350.0	535.1265143559123	0.7122533906077192	1818.9259919325227	2.4209904952621875	2162.9061541607034	2162.0	2055.0	2119.0	2205.0	2273.0	0.0	0.0	0.0	0.0	0.0	0.0	3181.0	2227.174193548387	2180.0	1086.0	1577.5	2023.5	2457.5	2917.8	3106908.0	55317.0	56712.0	108.3775729501892	108.0	104.0	106.0	110.0	114.0	1106.684364985279	1.4729968897954064	1134.5930492804227
Position_1	25	14	14.0	0.2333333333333333	0.0038888888888888	153233.00000000012	198819.0000000001	2205.5672148607086	2208.0	2047.0	2148.0	2266.0	2350.0	5375.499920925469	7.154790394751799	6974.682469040486	9.283302366292885	2162.9061541607034	2162.0	2055.0	2119.0	2205.0	2273.0	0.0	0.0	0.0	0.0	0.0	0.0	3179.0	2362.6246215943493	2341.0	1143.0	1873.5	2123.5	2582.5	2977.0	2341361.0	51003.99999999999	51994.99999999999	108.3775729501892	108.0	104.0	106.0	110.0	114.0	1789.2490388289884	2.3814904706813835	1824.0138768314887
Position_1	26	14	14.0	0.2333333333333333	0.0038888888888888	-136179.00000000003	-109775.00000000004	2205.5672148607086	2208.0	2047.0	2148.0	2266.0	2350.0	-10239.973805085408	-13.629405134568676	-8254.526207809213	-10.986774382594062	2162.9061541607034	2162.0	2055.0	2119.0	2205.0	2273.0	0.0	0.0	0.0	0.0	0.0	0.0	2702.0	1970.7543554006968	2030.0	1294.0	1423.25	1776.25	2176.75	2356.0	1131213.0	24765.0	25339.0	108.3775729501892	108.0	104.0	106.0	110.0	114.0	1862.203065692508	2.478592280436728	1905.364969981121
Position_1	1	15	15.0	0.25	0.0041666666666666	20226.00000000017	124646.00000000016	2206.1763931989594	2209.0	2048.0	2149.0	2267.0	2350.0	225.7817596362113	0.3005155220757973	1391.4166524085333	1.8519755643557576	2164.800654262932	2163.0	2057.0	2120.0	2208.0	2277.0	0.0	0.0	0.0	0.0	0.0	0.0	2972.0	2217.9101321585904	2230.0	1120.0	1859.0	2105.25	2351.0	2553.55	5034656.0	72035.00000000001	74305.00000000001	108.36544444779209	108.0	104.0	106.0	110.0	114.0	804.122864401975	1.0702875325190289	829.4627533752864
Position_1	2	15	15.0	0.25	0.0041666666666666	109751.00000000016	184041.0000000001	2206.1763931989594	2209.0	2048.0	2149.0	2267.0	2350.0	1996.9803756898937	2.6579808800432483	3348.7281694229987	4.457157193502011	2164.800654262932	2163.0	2057.0	2120.0	2208.0	2277.0	0.0	0.0	0.0	0.0	0.0	0.0	3142.0	2276.957275541796	2248.0	1146.0	1821.1	2086.0	2455.0	2877.8	3677286.0	62166.99999999999	63781.99999999999	108.36544444779209	108.0	104.0	106.0	110.0	114.0	1131.163078382096	1.5055780573265698	1160.5488999849897
Position_1	8	15	15.0	0.25	0.0041666666666666	-10977.999999999838	58022.00000000016	2206.1763931989594	2209.0	2048.0	2149.0	2267.0	2350.0	-223.61969731339565	-0.2976378171241296	1181.8967095571204	1.5731045204205274	2164.800654262932	2163.0	2057.0	2120.0	2208.0	2277.0	0.0	0.0	0.0	0.0	0.0	0.0	2917.0	2201.681333333333	2209.5	1429.0	1820.0	2047.0	2335.0	2593.0	3302522.0	69364.00000000001	70864.00000000001	108.36544444779209	108.0	104.0	106.0	110.0	114.0	1412.931015161833	1.8806111811804005	1443.4857196590183
Position_1	10	15	15.0	0.25	0.0041666666666666	-34685.99999999992	16650.00000000008	2206.1763931989594	2209.0	2048.0	2149.0	2267.0	2350.0	-1033.9429994483346	-1.3761781322657334	496.3141019666406	0.6605940697175986	2164.800654262932	2163.0	2057.0	2120.0	2208.0	2277.0	0.0	0.0	0.0	0.0	0.0	0.0	2878.0	2177.9193548387098	2201.0	1252.0	1706.75	2039.75	2341.0	2550.25	2430558.0	53783.99999999999	54899.99999999999	108.36544444779209	108.0	104.0	106.0	110.0	114.0	1603.228688298719	2.1338973841255946	1636.495147025131
Position_1	16	15	15.0	0.25	0.0041666666666666	-76408.00000000009	-10720.000000000084	2206.1763931989594	2209.0	2048.0	2149.0	2267.0	2350.0	-1532.1556644684945	-2.0392991894075663	-214.9605895076742	-0.2861125446347143	2164.800654262932	2163.0	2057.0	2120.0	2208.0	2277.0	0.0	0.0	0.0	0.0	0.0	0.0	2982.0	2155.4929971988795	2195.0	1148.0	1452.15	2026.75	2329.0	2605.899999999999	3078044.0	60902.00000000001	62330.00000000001	108.36544444779209	108.0	104.0	106.0	110.0	114.0	1221.2247968466672	1.6254502046029142	1249.8594723892938
Position_1	17	15	15.0	0.25	0.0041666666666666	155853.99999999974	229085.9999999997	2206.1763931989594	2209.0	2048.0	2149.0	2267.0	2350.0	2621.1212309726902	3.4887123584246504	3852.722280587024	5.127973355461329	2164.800654262932	2163.0	2057.0	2120.0	2208.0	2277.0	0.0	0.0	0.0	0.0	0.0	0.0	3202.0	2306.89824120603	2288.0	1071.0	1777.1	2085.75	2516.25	2948.45	3672582.0	55907.00000000002	57499.00000000002	108.36544444779209	108.0	104.0	106.0	110.0	114.0	940.2326835370956	1.2514497017878743	967.0066193982768
Position_1	25	15	15.0	0.25	0.0041666666666666	173484.99999999974	226798.9999999997	2206.1763931989594	2209.0	2048.0	2149.0	2267.0	2350.0	4841.752796967645	6.444372972763936	6329.680909585643	8.42480529065849	2164.800654262932	2163.0	2057.0	2120.0	2208.0	2277.0	0.0	0.0	0.0	0.0	0.0	0.0	3226.0	2358.685073339085	2302.0	1055.0	1854.0	2149.0	2586.0	2980.1	2733716.0	50282.00000000001	51441.00000000001	108.36544444779209	108.0	104.0	106.0	110.0	114.0	1403.308724887613	1.8678039128254127	1435.6549882053955
Position_1	26	15	15.0	0.25	0.0041666666666666	-134242.00000000006	-98408.00000000006	2206.1763931989594	2209.0	2048.0	2149.0	2267.0	2350.0	-6286.268026471633	-8.367022743233743	-4608.237838746596	-6.13356456337172	2164.800654262932	2163.0	2057.0	2120.0	2208.0	2277.0	0.0	0.0	0.0	0.0	0.0	0.0	2829.0	2036.673940949936	2092.0	1229.0	1391.5000000000002	1885.5	2234.5	2503.1	1586569.0	38599.00000000001	39378.00000000001	108.36544444779209	108.0	104.0	106.0	110.0	114.0	1807.5092709716669	2.4057948396632884	1843.988188096124
Position_1	29	15	15.0	0.25	0.0041666666666666	4278.999999999951	17618.99999999995	2206.1763931989594	2209.0	2048.0	2149.0	2267.0	2350.0	1019.2034666969872	1.35655981417369	4196.622079863138	5.585703988297838	2164.800654262932	2163.0	2057.0	2120.0	2208.0	2277.0	0.0	0.0	0.0	0.0	0.0	0.0	2987.0	2223.755172413793	2259.0	1350.0	1493.95	2077.5	2433.5	2763.0	644889.0	6183.999999999996	6473.999999999996	108.36544444779209	108.0	104.0	106.0	110.0	114.0	1472.9502776476363	1.960496819549004	1542.0245953251615
Position_1	30	15	15.0	0.25	0.0041666666666666	-2807.000000000005	4000.9999999999945	2206.1763931989594	2209.0	2048.0	2149.0	2267.0	2350.0	-1669.9873626196445	-2.222753179646747	2380.3418018671805	3.168234938285217	2164.800654262932	2163.0	2057.0	2120.0	2208.0	2277.0	0.0	0.0	0.0	0.0	0.0	0.0	2835.0	2190.033783783784	2220.0	1662.0	1789.05	1987.75	2360.5	2647.5	324125.0	1446.0000000000005	1594.0000000000005	108.36544444779209	108.0	104.0	106.0	110.0	114.0	860.2784917520491	1.1450306725219774	948.3291257626324
Position_1	31	15	15.0	0.25	0.0041666666666666	-7616.999999999925	9863.000000000076	2206.1763931989594	2209.0	2048.0	2149.0	2267.0	2350.0	-1146.88953111123	-1.526509965909047	1485.0691145267504	1.976626991435105	2164.800654262932	2163.0	2057.0	2120.0	2208.0	2277.0	0.0	0.0	0.0	0.0	0.0	0.0	2898.0	2188.955263157895	2182.0	1605.0	1865.9	2054.75	2314.5	2599.0	831803.0	12101.000000000004	12481.000000000004	108.36544444779209	108.0	104.0	106.0	110.0	114.0	1822.0441402096808	2.4251407506190845	1879.2606325061583
Position_1	1	16	16.0	0.2666666666666666	0.0044444444444444	81171.00000000028	181359.0000000003	2206.56341740317	2210.0	2048.0	2150.0	2267.0	2350.0	956.0789334386144	1.2725410604067957	2136.1510796897087	2.843217087067002	2166.117426565801	2164.0	2058.0	2121.0	2210.0	2279.0	0.0	0.0	0.0	0.0	0.0	0.0	3048.0	2247.2685950413224	2254.0	1181.0	1942.85	2133.0	2365.0	2585.0	4894551.0	59119.00000000003	61297.00000000003	108.37613617966092	108.0	104.0	106.0	110.0	114.0	696.3377371962558	0.9268255282082164	721.9914795060622
Position_1	2	16	16.0	0.2666666666666666	0.0044444444444444	149426.99999999985	224774.99999999985	2206.56341740317	2210.0	2048.0	2150.0	2267.0	2350.0	2689.669401209601	3.579949973009979	4045.9250313322777	5.385126216703261	2166.117426565801	2164.0	2058.0	2121.0	2210.0	2279.0	0.0	0.0	0.0	0.0	0.0	0.0	3152.0	2301.225274725274	2265.5	1563.0	1871.85	2132.0	2423.0	2893.3	3769407.0	62211.000000000015	63849.000000000015	108.37613617966092	108.0	104.0	106.0	110.0	114.0	1119.7910894192528	1.4904419400170257	1149.274907465398
Position_1	8	16	16.0	0.2666666666666666	0.0044444444444444	-22299.999999999884	52220.00000000012	2206.56341740317	2210.0	2048.0	2150.0	2267.0	2350.0	-401.559718608702	-0.5344759854681824	940.3340137106088	1.25158457224882	2166.117426565801	2164.0	2058.0	2121.0	2210.0	2279.0	0.0	0.0	0.0	0.0	0.0	0.0	3080.0	2196.234567901234	2187.0	1133.0	1792.9	2032.0	2363.25	2685.0	3557900.0	60626.99999999999	62246.99999999999	108.37613617966092	108.0	104.0	106.0	110.0	114.0	1091.720226909861	1.453079622017025	1120.8918297863677
Position_1	10	16	16.0	0.2666666666666666	0.0044444444444444	-34826.999999999825	17153.000000000175	2206.56341740317	2210.0	2048.0	2150.0	2267.0	2350.0	-1019.9200366059016	-1.3575135687224549	502.3311909696872	0.6686028151806536	2166.117426565801	2164.0	2058.0	2121.0	2210.0	2279.0	0.0	0.0	0.0	0.0	0.0	0.0	3025.0	2179.1796460177	2180.0	1281.0	1684.9	2039.0	2348.75	2606.65	2462473.0	52446.00000000001	53576.00000000001	108.37613617966092	108.0	104.0	106.0	110.0	114.0	1535.898189331076	2.0442804899996623	1568.99060732185
Position_1	16	16	16.0	0.2666666666666666	0.0044444444444444	-39603.9999999998	28476.000000000204	2206.56341740317	2210.0	2048.0	2150.0	2267.0	2350.0	-764.3922052484724	-1.0174060251857169	549.6119694135887	0.7315335312894865	2166.117426565801	2164.0	2058.0	2121.0	2210.0	2279.0	0.0	0.0	0.0	0.0	0.0	0.0	3024.0	2183.2405405405407	2217.0	1144.0	1460.85	2058.75	2375.0	2660.15	3231196.0	47840.99999999999	49320.99999999999	108.37613617966092	108.0	104.0	106.0	110.0	114.0	923.3735857815458	1.2290102426752374	951.9388939263732
Position_1	17	16	16.0	0.2666666666666666	0.0044444444444444	153944.99999999985	228004.99999999985	2206.56341740317	2210.0	2048.0	2150.0	2267.0	2350.0	2503.1426344718097	3.3316828464819785	3707.3567597047336	4.934491847167	2166.117426565801	2164.0	2058.0	2121.0	2210.0	2279.0	0.0	0.0	0.0	0.0	0.0	0.0	3223.0	2305.61801242236	2289.0	1041.0	1773.35	2061.25	2537.0	2948.0	3712045.0	52652.99999999999	54262.99999999999	108.37613617966092	108.0	104.0	106.0	110.0	114.0	856.1367315134905	1.1395179896444558	882.3152994533366
Position_1	25	16	16.0	0.2666666666666666	0.0044444444444444	172429.9999999999	230573.9999999999	2206.56341740317	2210.0	2048.0	2150.0	2267.0	2350.0	3968.784743332834	5.2824524933760015	5307.072860924578	7.063713977890613	2166.117426565801	2164.0	2058.0	2121.0	2210.0	2279.0	0.0	0.0	0.0	0.0	0.0	0.0	3232.0	2346.4161392405063	2295.5	1086.0	1833.6	2137.75	2585.5	2967.85	2965870.0	53732.000000000015	54996.000000000015	108.37613617966092	108.0	104.0	106.0	110.0	114.0	1236.7380492301802	1.64609834352537	1265.831269177827
Position_1	26	16	16.0	0.2666666666666666	0.0044444444444444	-147570.00000000003	-107228.00000000004	2206.56341740317	2210.0	2048.0	2150.0	2267.0	2350.0	-5797.083157841838	-7.715917683087486	-4212.303536281525	-5.606576006790711	2166.117426565801	2164.0	2058.0	2121.0	2210.0	2279.0	0.0	0.0	0.0	0.0	0.0	0.0	2870.0	2041.733181299886	2102.0	1103.0	1360.8	1903.0	2260.0	2445.5999999999995	1790600.0	37875.0	38752.0	108.37613617966092	108.0	104.0	106.0	110.0	114.0	1487.866941812425	1.9803508995523376	1522.3186727159102
Position_1	29	16	16.0	0.2666666666666666	0.0044444444444444	-39625.00000000009	-10415.000000000087	2206.56341740317	2210.0	2048.0	2150.0	2267.0	2350.0	-2741.9715490664257	-3.649564131807413	-720.697380025918	-0.9592482128144968	2166.117426565801	2164.0	2058.0	2121.0	2210.0	2279.0	0.0	0.0	0.0	0.0	0.0	0.0	2871.0	2147.5984251968503	2204.0	1225.0	1406.4	2005.5	2362.0	2637.5	1363725.0	19455.0	20090.0	108.37613617966092	108.0	104.0	106.0	110.0	114.0	1346.247482323967	1.7918553989732	1390.1882251291954
Position_1	30	16	16.0	0.2666666666666666	0.0044444444444444	23605.00000000001	37773.000000000015	2206.56341740317	2210.0	2048.0	2150.0	2267.0	2350.0	4629.447443583521	6.161794547409666	7408.096517114184	9.86017646427898	2166.117426565801	2164.0	2058.0	2121.0	2210.0	2279.0	0.0	0.0	0.0	0.0	0.0	0.0	2886.0	2286.6396103896104	2314.0	1705.0	1900.7	2094.25	2444.5	2673.8	704285.0	7753.000000000003	8061.000000000003	108.37613617966092	108.0	104.0	106.0	110.0	114.0	1520.5298042831191	2.023825169500832	1580.9352189250903
Position_1	31	16	16.0	0.2666666666666666	0.0044444444444444	90290.00000000016	127826.00000000016	2206.56341740317	2210.0	2048.0	2150.0	2267.0	2350.0	4399.752783743458	5.856070955162543	6228.849256116857	8.290598359891536	2166.117426565801	2164.0	2058.0	2121.0	2210.0	2279.0	0.0	0.0	0.0	0.0	0.0	0.0	3014.0	2320.649509803922	2290.0	1577.0	1929.0	2148.25	2474.5	2849.0	1893650.0	31246.0	32062.0	108.37613617966092	108.0	104.0	106.0	110.0	114.0	1522.590270028218	2.026567649407558	1562.353236818944
Position_1	1	17	17.0	0.2833333333333333	0.0047222222222222	83299.00000000015	174932.00000000015	2209.907023642479	2213.0	2051.0	2153.0	2270.0	2354.0	1015.5635672551098	1.351715108016551	2132.7334775576023	2.8386682586291685	2172.0502283105025	2170.0	2066.0	2128.0	2215.0	2283.0	0.0	0.0	0.0	0.0	0.0	0.0	2854.0	2252.0891600187706	2261.0	1170.0	1932.5	2137.0	2379.0	2613.0	4799202.0	50130.0	52261.0	108.27093207030592	108.0	104.0	106.0	110.0	114.0	611.1742232979816	0.8134728912096134	637.1549188864116
Position_1	2	17	17.0	0.2833333333333333	0.0047222222222222	20723.000000000346	85567.00000000033	2209.907023642479	2213.0	2051.0	2153.0	2270.0	2354.0	402.75430623960506	0.5360659816049143	1663.0062115525673	2.213461267576467	2172.0502283105025	2170.0	2066.0	2128.0	2215.0	2283.0	0.0	0.0	0.0	0.0	0.0	0.0	3074.0	2226.7420424403185	2210.0	1443.0	1927.35	2095.75	2345.0	2591.899999999999	3357927.0	56516.99999999999	58024.99999999999	108.27093207030592	108.0	104.0	106.0	110.0	114.0	1098.4155347074932	1.4619910766956732	1127.7237185519805
Position_1	8	17	17.0	0.2833333333333333	0.0047222222222222	-57301.999999999854	11111.000000000142	2209.907023642479	2213.0	2051.0	2153.0	2270.0	2354.0	-1018.6601473137184	-1.3558366560745592	197.5207304597204	0.2629000922418878	2172.0502283105025	2170.0	2066.0	2128.0	2215.0	2283.0	0.0	0.0	0.0	0.0	0.0	0.0	3016.0	2176.9836580766814	2180.0	1141.0	1746.0	2052.5	2314.0	2590.5	3463581.0	50944.00000000001	52535.00000000001	108.27093207030592	108.0	104.0	106.0	110.0	114.0	905.6337046656348	1.20539846090996	933.916980892924
Position_1	10	17	17.0	0.2833333333333333	0.0047222222222222	1431.99999999986	54235.99999999986	2209.907023642479	2213.0	2051.0	2153.0	2270.0	2354.0	38.0161652131067	0.050599515898645	1439.8357098451477	1.916421329803892	2172.0502283105025	2170.0	2066.0	2128.0	2215.0	2283.0	0.0	0.0	0.0	0.0	0.0	0.0	2986.0	2214.166123778501	2225.5	1175.0	1703.85	2081.0	2367.25	2664.0	2718996.0	55581.00000000001	56809.00000000001	108.27093207030592	108.0	104.0	106.0	110.0	114.0	1475.542233735957	1.9639467131025587	1508.1426882622836
Position_1	16	17	17.0	0.2833333333333333	0.0047222222222222	-28283.99999999975	34797.00000000025	2209.907023642479	2213.0	2051.0	2153.0	2270.0	2354.0	-542.2820866817505	-0.7217774573734097	667.1542133455371	0.8879822579629097	2172.0502283105025	2170.0	2066.0	2128.0	2215.0	2283.0	0.0	0.0	0.0	0.0	0.0	0.0	2940.0	2193.719836400818	2236.0	1138.0	1502.9	2078.5	2377.0	2634.1000000000004	3218187.0	40507.00000000002	41974.00000000002	108.27093207030592	108.0	104.0	106.0	110.0	114.0	776.6306210301892	1.0336953565911815	804.7570466122191
Position_1	17	17	17.0	0.2833333333333333	0.0047222222222222	149329.0000000001	215893.0000000001	2209.907023642479	2213.0	2051.0	2153.0	2270.0	2354.0	2481.5271088911	3.302912581934054	3587.677759308816	4.775199097640034	2172.0502283105025	2170.0	2066.0	2128.0	2215.0	2283.0	0.0	0.0	0.0	0.0	0.0	0.0	3219.0	2309.465762273902	2287.0	1050.0	1718.05	2072.75	2559.5	2956.899999999999	3575053.0	45872.0	47420.0	108.27093207030592	108.0	104.0	106.0	110.0	114.0	762.2940724109347	1.014613410378954	788.0185061415793
Position_1	25	17	17.0	0.2833333333333333	0.0047222222222222	164685.99999999974	222821.9999999997	2209.907023642479	2213.0	2051.0	2153.0	2270.0	2354.0	3540.287507052816	4.712122671887298	4790.048594880699	6.375554679786211	2172.0502283105025	2170.0	2066.0	2128.0	2215.0	2283.0	0.0	0.0	0.0	0.0	0.0	0.0	3242.0	2334.809171597633	2307.5	1090.0	1805.95	2138.75	2535.0	2988.0	3156662.0	51734.00000000001	53086.00000000001	108.27093207030592	108.0	104.0	106.0	110.0	114.0	1112.136027894725	1.480253053127879	1141.2002392395596
Position_1	26	17	17.0	0.2833333333333333	0.0047222222222222	-6253.000000000036	41691.99999999996	2209.907023642479	2213.0	2051.0	2153.0	2270.0	2354.0	-174.76206014306453	-0.2326083020504188	1165.2294596968811	1.5509204108565484	2172.0502283105025	2170.0	2066.0	2128.0	2215.0	2283.0	0.0	0.0	0.0	0.0	0.0	0.0	3261.0	2207.391928251121	2219.0	1109.0	1353.5	1975.0	2505.5	2920.9	2461242.0	47298.99999999999	48413.99999999999	108.27093207030592	108.0	104.0	106.0	110.0	114.0	1321.9367795788835	1.7594978536194938	1353.0993730635334
Position_1	29	17	17.0	0.2833333333333333	0.0047222222222222	49692.00000000021	94627.0000000002	2209.907023642479	2213.0	2051.0	2153.0	2270.0	2354.0	1718.569207632182	2.287415615358434	3272.6203093176	4.355857631701726	2172.0502283105025	2170.0	2066.0	2128.0	2215.0	2283.0	0.0	0.0	0.0	0.0	0.0	0.0	3130.0	2260.552153110048	2249.0	1125.0	1465.2	2084.0	2501.0	2904.6	2362277.0	31527.00000000001	32572.00000000001	108.27093207030592	108.0	104.0	106.0	110.0	114.0	1090.3431419347098	1.4512467219150988	1126.4838652297196
Position_1	30	17	17.0	0.2833333333333333	0.0047222222222222	-48254.99999999991	-19315.9999999999	2209.907023642479	2213.0	2051.0	2153.0	2270.0	2354.0	-2859.376884048392	-3.805830632668409	-1144.5803314118446	-1.523436421109165	2172.0502283105025	2170.0	2066.0	2128.0	2215.0	2283.0	0.0	0.0	0.0	0.0	0.0	0.0	2955.0	2141.298662704309	2167.0	1261.0	1511.0	1958.0	2366.0	2577.4	1441094.0	21377.000000000004	22050.000000000004	108.27093207030592	108.0	104.0	106.0	110.0	114.0	1266.7060335779213	1.6859857306922137	1306.58502317412
Position_1	31	17	17.0	0.2833333333333333	0.0047222222222222	150199.00000000012	203605.0000000001	2209.907023642479	2213.0	2051.0	2153.0	2270.0	2354.0	3868.54438626113	5.149032578113564	5244.076057528327	6.979865232570203	2172.0502283105025	2170.0	2066.0	2128.0	2215.0	2283.0	0.0	0.0	0.0	0.0	0.0	0.0	3165.0	2333.9331723027376	2288.0	1592.0	1906.05	2161.25	2478.25	2894.95	2898745.0	37501.000000000015	38743.000000000015	108.27093207030592	108.0	104.0	106.0	110.0	114.0	965.8804854172035	1.285586926090298	997.8695940513244
Position_1	36	17	17.0	0.2833333333333333	0.0047222222222222	-50906.99999999999	-35426.999999999985	2209.907023642479	2213.0	2051.0	2153.0	2270.0	2354.0	-8384.874332942982	-11.160267737147109	-5835.168896088376	-7.766609800693629	2172.0502283105025	2170.0	2066.0	2128.0	2215.0	2283.0	0.0	0.0	0.0	0.0	0.0	0.0	3003.0	2071.5916666666667	2069.0	1276.0	1441.8	1819.0	2265.25	2800.5	745773.0	9149.0	9509.0	108.27093207030592	108.0	104.0	106.0	110.0	114.0	1506.9286202702056	2.005721993579644	1566.2240955458942
Position_1	1	18	18.0	0.3	0.005	107837.00000000016	195995.00000000012	2204.9840280439826	2208.0	2047.0	2148.0	2265.0	2348.0	1344.4323869228974	1.7894395069943765	2443.5214784809764	3.25232708785818	2166.332106590336	2166.0	2058.0	2121.0	2209.0	2277.0	0.0	0.0	0.0	0.0	0.0	0.0	3137.0	2259.375416865174	2250.0	1452.0	1959.9	2130.0	2372.0	2601.1	4742429.0	47007.0	49106.0	108.36408352668214	108.0	104.0	106.0	110.0	114.0	586.0486958287464	0.7800308141480615	612.2174837229865
Position_1	2	18	18.0	0.3	0.005	-777.0000000002492	65918.99999999975	2204.9840280439826	2208.0	2047.0	2148.0	2265.0	2348.0	-14.091973094321409	-0.0187564161885417	1195.5325281908256	1.5912537950219887	2166.332106590336	2166.0	2058.0	2121.0	2209.0	2277.0	0.0	0.0	0.0	0.0	0.0	0.0	3152.0	2207.5107052896724	2216.5	1255.0	1816.95	2083.0	2335.25	2595.0	3505527.0	57537.0	59125.0	108.36408352668214	108.0	104.0	106.0	110.0	114.0	1043.513328092292	1.3889162396908403	1072.313911456224
Position_1	8	18	18.0	0.3	0.005	-50749.99999999973	14938.000000000267	2204.9840280439826	2208.0	2047.0	2148.0	2265.0	2348.0	-910.793629789919	-1.212266321250382	268.0873939271355	0.3568243213170173	2166.332106590336	2166.0	2058.0	2121.0	2209.0	2277.0	0.0	0.0	0.0	0.0	0.0	0.0	2972.0	2175.551150895141	2172.5	1243.0	1745.45	2047.0	2327.0	2586.4	3402562.0	45180.99999999999	46744.99999999999	108.36408352668214	108.0	104.0	106.0	110.0	114.0	810.8486105918925	1.0792395006978088	838.9172063946795
Position_1	10	18	18.0	0.3	0.005	-57295.99999999977	-7189.999999999766	2204.9840280439826	2208.0	2047.0	2148.0	2265.0	2348.0	-1523.979669485086	-2.028416940084649	-191.24221278269783	-0.2545433852137708	2166.332106590336	2166.0	2058.0	2121.0	2209.0	2277.0	0.0	0.0	0.0	0.0	0.0	0.0	2744.0	2159.9731768650463	2194.0	1154.0	1689.4	2045.0	2333.0	2501.8	2576848.0	50028.99999999999	51221.99999999999	108.36408352668214	108.0	104.0	106.0	110.0	114.0	1330.689382935452	1.7711475686870863	1362.4212271426516
Position_1	16	18	18.0	0.3	0.005	4647.999999999917	67773.99999999991	2204.9840280439826	2208.0	2047.0	2148.0	2265.0	2348.0	86.01791249739229	0.1144898415340291	1254.2551638550692	1.669413623091097	2166.332106590336	2166.0	2058.0	2121.0	2209.0	2277.0	0.0	0.0	0.0	0.0	0.0	0.0	2975.0	2211.09248170326	2238.0	1139.0	1516.1	2038.5	2413.5	2738.8	3323272.0	33999.00000000001	35502.00000000001	108.36408352668214	108.0	104.0	106.0	110.0	114.0	629.2003027106052	0.8374656029078156	657.0154753619785
Position_1	17	18	18.0	0.3	0.005	155836.99999999997	216317.0	2204.9840280439826	2208.0	2047.0	2148.0	2265.0	2348.0	2862.7957910535247	3.810381197892241	3973.840597119589	5.289181834766172	2166.332106590336	2166.0	2058.0	2121.0	2209.0	2277.0	0.0	0.0	0.0	0.0	0.0	0.0	3131.0	2316.220138888889	2269.5	1120.0	1833.9	2094.0	2542.0	2929.0	3335357.0	39063.99999999999	40503.99999999999	108.36408352668214	108.0	104.0	106.0	110.0	114.0	717.6232523836757	0.9551565489226722	744.0767001471534
Position_1	25	18	18.0	0.3	0.005	160467.99999999977	222333.99999999977	2204.9840280439826	2208.0	2047.0	2148.0	2265.0	2348.0	3035.256365750254	4.039926222813588	4205.453354081295	5.597458414282203	2166.332106590336	2166.0	2058.0	2121.0	2209.0	2277.0	0.0	0.0	0.0	0.0	0.0	0.0	3193.0	2316.939579090292	2296.0	1074.0	1768.6	2090.0	2562.0	2982.4	3412852.0	55708.000000000015	57181.000000000015	108.36408352668214	108.0	104.0	106.0	110.0	114.0	1053.7182592368288	1.402499003044219	1081.5800922923297
Position_1	26	18	18.0	0.3	0.005	39598.99999999972	92896.99999999972	2204.9840280439826	2208.0	2047.0	2148.0	2265.0	2348.0	925.8683539309372	1.2323307790820774	2172.034457312625	2.8909778626831035	2166.332106590336	2166.0	2058.0	2121.0	2209.0	2277.0	0.0	0.0	0.0	0.0	0.0	0.0	3230.0	2239.2048857368004	2256.0	1105.0	1350.6	1997.0	2508.0	2948.6	2841551.0	49023.00000000001	50292.00000000001	108.36408352668214	108.0	104.0	106.0	110.0	114.0	1146.211881985825	1.5256080149231326	1175.8825034949125
Position_1	29	18	18.0	0.3	0.005	76942.00000000012	127636.00000000012	2204.9840280439826	2208.0	2047.0	2148.0	2265.0	2348.0	2097.0491883787595	2.7911724697321283	3478.710849833786	4.630164141128769	2166.332106590336	2166.0	2058.0	2121.0	2209.0	2277.0	0.0	0.0	0.0	0.0	0.0	0.0	3238.0	2271.7464788732395	2277.0	1078.0	1477.9	2065.0	2512.0	2913.4	2741998.0	38168.00000000001	39375.00000000001	108.36408352668214	108.0	104.0	106.0	110.0	114.0	1040.2663489646795	1.3845945104719886	1073.1630551897993
Position_1	30	18	18.0	0.3	0.005	-129525.0000000002	-90465.0000000002	2204.9840280439826	2208.0	2047.0	2148.0	2265.0	2348.0	-4643.322258751483	-6.180261926398224	-3243.0661890596657	-4.316521097638415	2166.332106590336	2166.0	2058.0	2121.0	2209.0	2277.0	0.0	0.0	0.0	0.0	0.0	0.0	2765.0	2068.7258064516127	2122.0	1099.0	1408.45	1937.5	2271.0	2491.55	1923915.0	27577.000000000004	28507.000000000004	108.36408352668214	108.0	104.0	106.0	110.0	114.0	988.603728466238	1.3158315625885626	1021.9431586969956
Position_1	31	18	18.0	0.3	0.005	163701.00000000006	224013.0000000001	2204.9840280439826	2208.0	2047.0	2148.0	2265.0	2348.0	3422.0933535388344	4.554806253560188	4682.887694065979	6.232923520801818	2166.332106590336	2166.0	2058.0	2121.0	2209.0	2277.0	0.0	0.0	0.0	0.0	0.0	0.0	3106.0	2321.99791086351	2278.0	1577.0	1878.25	2125.75	2497.25	2897.5	3334389.0	38991.000000000015	40427.000000000015	108.36408352668214	108.0	104.0	106.0	110.0	114.0	815.0887407397187	1.0848831139245656	845.1076536094126
Position_1	36	18	18.0	0.3	0.005	-21170.99999999997	9867.000000000022	2204.9840280439826	2208.0	2047.0	2148.0	2265.0	2348.0	-1160.934803477579	-1.5452042234286574	541.0676730392191	0.7201610728152007	2166.332106590336	2166.0	2058.0	2121.0	2209.0	2277.0	0.0	0.0	0.0	0.0	0.0	0.0	3143.0	2179.3518267929635	2157.0	1188.0	1397.0	1990.0	2432.5	2900.1	1610541.0	14158.999999999998	14897.999999999998	108.36408352668214	108.0	104.0	106.0	110.0	114.0	776.4241595786243	1.033420556399149	816.9480280671196
Position_1	39	18	18.0	0.3	0.005	80975.99999999994	92147.99999999994	2204.9840280439826	2208.0	2047.0	2148.0	2265.0	2348.0	19301.892544872982	25.690818977225945	21964.91298934198	29.23529918881417	2166.332106590336	2166.0	2058.0	2121.0	2209.0	2277.0	0.0	0.0	0.0	0.0	0.0	0.0	3203.0	2512.4210526315787	2465.0	1964.0	2070.0	2281.5	2739.25	3031.5	668304.0	5415.000000000001	5681.000000000001	108.36408352668214	108.0	104.0	106.0	110.0	114.0	1290.749705227318	1.7179878576575605	1354.1549539051514
Position_1	1	19	19.0	0.3166666666666666	0.0052777777777777	118440.99999999988	205237.99999999988	2207.23604627788	2210.0	2049.0	2150.0	2267.0	2351.0	1430.5903703193185	1.9041157828950128	2478.9684857743214	3.299507054565621	2169.306140530225	2169.0	2060.6	2125.0	2212.0	2280.0	0.0	0.0	0.0	0.0	0.0	0.0	2995.0	2265.9475673122342	2254.0	1437.0	1955.4	2144.0	2381.0	2610.2	4797011.0	49875.00000000002	51992.00000000002	108.33649145952302	108.0	104.0	106.0	110.0	114.0	602.4155040879097	0.8018150359410077	627.9857020258365
Position_1	2	19	19.0	0.3166666666666666	0.0052777777777777	46306.99999999982	108257.9999999998	2207.23604627788	2210.0	2049.0	2150.0	2267.0	2351.0	919.2027447135472	1.2234588532137312	2148.9418605653445	2.8602416164124733	2169.306140530225	2169.0	2060.6	2125.0	2212.0	2280.0	0.0	0.0	0.0	0.0	0.0	0.0	3108.0	2240.6465916611514	2236.0	1350.0	1920.0	2113.0	2359.0	2604.0	3385617.0	45832.0	47343.0	108.33649145952302	108.0	104.0	106.0	110.0	114.0	909.7739045006472	1.210909066890361	939.767541472642
Position_1	8	19	19.0	0.3166666666666666	0.0052777777777777	-48000.0	14976.0	2207.23604627788	2210.0	2049.0	2150.0	2267.0	2351.0	-869.7899946334892	-1.157690482857174	271.3744783256486	0.3611994306514383	2169.306140530225	2169.0	2060.6	2125.0	2212.0	2280.0	0.0	0.0	0.0	0.0	0.0	0.0	3108.0	2178.75	2186.0	1231.0	1776.0	2049.0	2327.0	2526.0	3346560.0	38583.99999999999	40119.99999999999	108.33649145952302	108.0	104.0	106.0	110.0	114.0	699.1661906862195	0.930590199803358	726.9994705144911
Position_1	10	19	19.0	0.3166666666666666	0.0052777777777777	-60496.00000000011	-12403.000000000107	2207.23604627788	2210.0	2049.0	2150.0	2267.0	2351.0	-1643.8853998442853	-2.1880114671927435	-337.0323759301245	-0.4485900923629956	2169.306140530225	2169.0	2060.6	2125.0	2212.0	2280.0	0.0	0.0	0.0	0.0	0.0	0.0	2859.0	2158.426257459505	2188.0	1044.0	1623.8	2064.0	2312.0	2523.0	2531834.0	49528.00000000001	50701.00000000001	108.33649145952302	108.0	104.0	106.0	110.0	114.0	1345.846933408616	1.7913222683668677	1377.7213974065223
Position_1	16	19	19.0	0.3166666666666666	0.0052777777777777	14585.999999999873	82604.99999999987	2207.23604627788	2210.0	2049.0	2150.0	2267.0	2351.0	231.6498337122392	0.3083259286709903	1311.9041898943954	1.74614447674944	2169.306140530225	2169.0	2060.6	2125.0	2212.0	2280.0	0.0	0.0	0.0	0.0	0.0	0.0	2990.0	2218.7920433996383	2243.0	1153.0	1519.3	2086.5	2392.0	2712.0	3680976.0	33545.99999999999	35204.99999999999	108.33649145952302	108.0	104.0	106.0	110.0	114.0	532.7660305574414	0.7091115866719544	559.1136977813965
Position_1	17	19	19.0	0.3166666666666666	0.0052777777777777	154169.99999999985	210585.99999999985	2207.23604627788	2210.0	2049.0	2150.0	2267.0	2351.0	3041.3024823092856	4.0479736039536585	4154.217581498238	5.529263600974155	2169.306140530225	2169.0	2060.6	2125.0	2212.0	2280.0	0.0	0.0	0.0	0.0	0.0	0.0	3116.0	2322.0421511627906	2254.5	1332.0	1889.5	2072.75	2554.25	2945.0	3195130.0	33675.000000000015	35051.000000000015	108.33649145952302	108.0	104.0	106.0	110.0	114.0	664.3047356279778	0.8841896031208385	691.4490063399036
Position_1	25	19	19.0	0.3166666666666666	0.0052777777777777	213755.0000000002	279929.00000000023	2207.23604627788	2210.0	2049.0	2150.0	2267.0	2351.0	3315.5642829447715	4.413016060599491	4341.992440693536	5.7791919385630965	2169.306140530225	2169.0	2060.6	2125.0	2212.0	2280.0	0.0	0.0	0.0	0.0	0.0	0.0	3246.0	2342.438042131351	2291.0	1075.0	1753.1	2142.25	2594.75	2996.35	3780695.0	45142.000000000015	46756.000000000015	108.33649145952302	108.0	104.0	106.0	110.0	114.0	700.1997747921348	0.9319659002483316	725.2346079079583
Position_1	26	19	19.0	0.3166666666666666	0.0052777777777777	26875.00000000013	80667.00000000013	2207.23604627788	2210.0	2049.0	2150.0	2267.0	2351.0	628.5816331635319	0.836642153740661	1886.7272410196265	2.5112339577971228	2169.306140530225	2169.0	2060.6	2125.0	2212.0	2280.0	0.0	0.0	0.0	0.0	0.0	0.0	3370.0	2230.483993902439	2254.0	1088.0	1370.55	1984.0	2504.25	2942.1500000000005	2926395.0	42218.000000000015	43530.000000000015	108.33649145952302	108.0	104.0	106.0	110.0	114.0	987.4403493543392	1.3142831049906256	1018.126827594732
Position_1	29	19	19.0	0.3166666666666666	0.0052777777777777	44314.99999999987	95154.99999999988	2207.23604627788	2210.0	2049.0	2150.0	2267.0	2351.0	1219.439556406732	1.62307404957736	2618.431027640365	3.4851316977893254	2169.306140530225	2169.0	2060.6	2125.0	2212.0	2280.0	0.0	0.0	0.0	0.0	0.0	0.0	3134.0	2245.7379032258063	2250.0	1143.0	1511.8	2077.0	2423.25	2885.05	2784715.0	39732.99999999999	40972.99999999999	108.33649145952302	108.0	104.0	106.0	110.0	114.0	1093.3542117727363	1.455254455869512	1127.4759549735566
Position_1	30	19	19.0	0.3166666666666666	0.0052777777777777	-152893.9999999998	-104677.9999999998	2207.23604627788	2210.0	2049.0	2150.0	2267.0	2351.0	-3912.0837988264575	-5.206983536238016	-2678.385730594763	-3.56493140742163	2169.306140530225	2169.0	2060.6	2125.0	2212.0	2280.0	0.0	0.0	0.0	0.0	0.0	0.0	3006.0	2079.9880952380954	2130.5	1126.0	1415.75	1969.75	2254.25	2493.0	2446066.0	26523.999999999985	27699.999999999985	108.33649145952302	108.0	104.0	106.0	110.0	114.0	678.6669894179828	0.903305762915335	708.7571862041217
Position_1	31	19	19.0	0.3166666666666666	0.0052777777777777	141913.9999999997	208251.9999999997	2207.23604627788	2210.0	2049.0	2150.0	2267.0	2351.0	2459.3082390172526	3.273339266131963	3608.91708634681	4.803468641927604	2169.306140530225	2169.0	2060.6	2125.0	2212.0	2280.0	0.0	0.0	0.0	0.0	0.0	0.0	3171.0	2297.709517923362	2263.0	1128.0	1742.0	2098.25	2508.75	2948.15	3717694.0	41313.00000000001	42931.00000000001	108.33649145952302	108.0	104.0	106.0	110.0	114.0	715.9364212024183	0.9529113766204188	743.975661381188
Position_1	36	19	19.0	0.3166666666666666	0.0052777777777777	21781.99999999979	62084.99999999979	2207.23604627788	2210.0	2049.0	2150.0	2267.0	2351.0	751.5017264763395	1.000248797940008	2141.997277030752	2.8509983757279307	2169.306140530225	2169.0	2060.6	2125.0	2212.0	2280.0	0.0	0.0	0.0	0.0	0.0	0.0	3175.0	2232.1586978636824	2234.0	1047.0	1356.2	2004.5	2508.5	2924.9	2194212.0	21591.000000000007	22574.000000000007	108.33649145952302	108.0	104.0	106.0	110.0	114.0	744.9120271945097	0.9914779081958924	778.8265528177881
Position_1	39	19	19.0	0.3166666666666666	0.0052777777777777	102912.00000000007	126036.00000000007	2207.23604627788	2210.0	2049.0	2150.0	2267.0	2351.0	7826.835849753212	10.417518516021524	9585.501041273084	12.758301885934474	2169.306140530225	2169.0	2060.6	2125.0	2212.0	2280.0	0.0	0.0	0.0	0.0	0.0	0.0	3280.0	2392.468085106383	2357.5	1611.0	1926.75	2155.0	2601.5	2990.05	1349352.0	14543.000000000007	15107.000000000007	108.33649145952302	108.0	104.0	106.0	110.0	114.0	1106.0486023297665	1.4721506897009191	1148.9428752936658
Position_1	42	19	19.0	0.3166666666666666	0.0052777777777777	-42741.00000000001	-34746.00000000001	2207.23604627788	2210.0	2049.0	2150.0	2267.0	2351.0	-16993.71616541881	-22.61863621617244	-13814.92388768728	-18.387663694511765	2169.306140530225	2169.0	2060.6	2125.0	2212.0	2280.0	0.0	0.0	0.0	0.0	0.0	0.0	2482.0	1990.8153846153848	2040.0	1396.0	1575.0	1828.5	2141.0	2346.4999999999995	388209.0	7159.0	7354.0	108.33649145952302	108.0	104.0	106.0	110.0	114.0	2846.400739997502	3.7885593849366734	2923.932258966564
Position_1	1	20	20.0	0.3333333333333333	0.0055555555555555	114400.00000000044	204280.00000000044	2210.1055015598145	2213.0	2052.0	2153.0	2270.0	2355.0	1306.7905713026323	1.7393382504038035	2333.4893173575288	3.105874281402871	2171.612144755674	2171.0	2061.0	2126.0	2215.0	2283.0	0.0	0.0	0.0	0.0	0.0	0.0	3073.0	2266.457943925234	2265.0	1121.0	1917.9	2149.0	2396.0	2624.0	4850220.0	48895.000000000015	51035.000000000015	108.28241954454631	108.0	104.0	106.0	110.0	114.0	558.527316292325	0.7433998579850846	582.9725245317273
Position_1	2	20	20.0	0.3333333333333333	0.0055555555555555	31237.00000000004	94825.00000000004	2210.1055015598145	2213.0	2052.0	2153.0	2270.0	2355.0	626.5880310317864	0.8339886693033077	1902.109999122486	2.5317084088320287	2171.612144755674	2171.0	2061.0	2126.0	2215.0	2283.0	0.0	0.0	0.0	0.0	0.0	0.0	3053.0	2233.632100396301	2234.5	1349.0	1928.65	2109.25	2343.75	2567.499999999999	3381719.0	40311.0	41825.0	108.28241954454631	108.0	104.0	106.0	110.0	114.0	808.6048634287004	1.0762530732236002	838.9744340975266
Position_1	8	20	20.0	0.3333333333333333	0.0055555555555555	-16966.00000000004	48007.99999999996	2210.1055015598145	2213.0	2052.0	2153.0	2270.0	2355.0	-307.1832877444705	-0.4088609559878902	869.2240526957735	1.1569372141380745	2171.612144755674	2171.0	2061.0	2126.0	2215.0	2283.0	0.0	0.0	0.0	0.0	0.0	0.0	2914.0	2202.032967032967	2204.0	1299.0	1789.3	2058.0	2357.0	2598.0	3406545.0	36569.00000000002	38116.00000000002	108.28241954454631	108.0	104.0	106.0	110.0	114.0	662.1116143774326	0.8812705587363627	690.1213129593431
Position_1	10	20	20.0	0.3333333333333333	0.0055555555555555	-44564.99999999981	2307.000000000185	2210.1055015598145	2213.0	2052.0	2153.0	2270.0	2355.0	-1319.6218112227064	-1.756416630737422	68.31297023428793	0.0909245633818372	2171.612144755674	2171.0	2061.0	2126.0	2215.0	2283.0	0.0	0.0	0.0	0.0	0.0	0.0	2897.0	2173.0672043010754	2196.5	980.0	1601.75	2075.0	2321.25	2572.0	2425143.0	38712.99999999999	39828.99999999999	108.28241954454631	108.0	104.0	106.0	110.0	114.0	1146.337241733756	1.525774868747629	1179.3833079589224
Position_1	16	20	20.0	0.3333333333333333	0.0055555555555555	35387.9999999999	106619.9999999999	2210.1055015598145	2213.0	2052.0	2153.0	2270.0	2355.0	542.4627621212826	0.7220179363834272	1634.3783117828434	2.1753575329829644	2171.612144755674	2171.0	2061.0	2126.0	2215.0	2283.0	0.0	0.0	0.0	0.0	0.0	0.0	2996.0	2233.865566037736	2266.0	1112.0	1564.75	2105.75	2405.25	2686.5	3788636.0	35135.99999999998	36831.99999999998	108.28241954454631	108.0	104.0	106.0	110.0	114.0	538.5998533371038	0.7168764047916851	564.59784261476
Position_1	17	20	20.0	0.3333333333333333	0.0055555555555555	116381.00000000016	174089.00000000015	2210.1055015598145	2213.0	2052.0	2153.0	2270.0	2355.0	2314.204606878748	3.080206331755613	3461.7125287367708	4.607539375748642	2171.612144755674	2171.0	2061.0	2126.0	2215.0	2283.0	0.0	0.0	0.0	0.0	0.0	0.0	3252.0	2297.702328966521	2236.0	1268.0	1890.0	2085.25	2451.0	2953.7	3157043.0	24688.00000000001	26062.00000000001	108.28241954454631	108.0	104.0	106.0	110.0	114.0	490.91418130642	0.653406775318845	518.2357984935157
Position_1	25	20	20.0	0.3333333333333333	0.0055555555555555	262785.99999999965	340023.99999999965	2210.1055015598145	2213.0	2052.0	2153.0	2270.0	2355.0	3739.1024979337	4.976745424749755	4838.098634468384	6.439509282477419	2171.612144755674	2171.0	2061.0	2126.0	2215.0	2283.0	0.0	0.0	0.0	0.0	0.0	0.0	3232.0	2355.89613920609	2315.0	1088.0	1896.2	2183.0	2552.5	2956.0	4332493.0	38599.99999999999	40438.99999999999	108.28241954454631	108.0	104.0	106.0	110.0	114.0	549.2277230150806	0.7310220993330724	575.3942976944779
Position_1	26	20	20.0	0.3333333333333333	0.0055555555555555	-6574.000000000133	50965.99999999987	2210.1055015598145	2213.0	2052.0	2153.0	2270.0	2355.0	-147.90864723693895	-0.1968664094723657	1146.685749175184	1.5262387321521695	2171.612144755674	2171.0	2061.0	2126.0	2215.0	2283.0	0.0	0.0	0.0	0.0	0.0	0.0	3304.0	2208.2014598540145	2218.0	1094.0	1395.45	2026.0	2431.25	2870.8499999999995	3025236.0	46825.00000000001	48195.00000000001	108.28241954454631	108.0	104.0	106.0	110.0	114.0	1053.5172508167825	1.4022314608371371	1084.340926921833
Position_1	29	20	20.0	0.3333333333333333	0.0055555555555555	49479.999999999854	107439.99999999984	2210.1055015598145	2213.0	2052.0	2153.0	2270.0	2355.0	1196.4221572154952	1.5924378912538242	2597.889987292502	3.4577915730863205	2171.612144755674	2171.0	2061.0	2126.0	2215.0	2283.0	0.0	0.0	0.0	0.0	0.0	0.0	3217.0	2248.855072463768	2250.0	1170.0	1562.8	2104.5	2403.0	2839.05	3103420.0	37443.00000000001	38823.00000000001	108.28241954454631	108.0	104.0	106.0	110.0	114.0	905.3685293577188	1.2050455125751238	938.736811026219
Position_1	30	20	20.0	0.3333333333333333	0.0055555555555555	-158847.99999999988	-104457.99999999988	2210.1055015598145	2213.0	2052.0	2153.0	2270.0	2355.0	-3569.110157567084	-4.750485619721788	-2347.036845532473	-3.123906041403721	2171.612144755674	2171.0	2061.0	2126.0	2215.0	2283.0	0.0	0.0	0.0	0.0	0.0	0.0	2895.0	2090.337451737452	2122.0	1094.0	1397.4	1953.0	2280.0	2586.6	2706987.0	30774.0	32069.0	108.28241954454631	108.0	104.0	106.0	110.0	114.0	691.452180631607	0.9203228524206688	720.5491642514787
Position_1	31	20	20.0	0.3333333333333333	0.0055555555555555	213905.0000000001	287153.0000000001	2210.1055015598145	2213.0	2052.0	2153.0	2270.0	2355.0	3439.215925433406	4.577596396751863	4616.914848348466	6.145113663151808	2171.612144755674	2171.0	2061.0	2126.0	2215.0	2283.0	0.0	0.0	0.0	0.0	0.0	0.0	3161.0	2335.6519495412845	2293.0	1011.0	1815.0	2118.0	2568.25	2972.85	4073377.0	39846.00000000001	41590.00000000001	108.28241954454631	108.0	104.0	106.0	110.0	114.0	640.6535507109205	0.852709875996235	668.6940012565171
Position_1	36	20	20.0	0.3333333333333333	0.0055555555555555	24731.00000000002	75551.00000000001	2210.1055015598145	2213.0	2052.0	2153.0	2270.0	2355.0	611.2489652516986	0.8135723727500108	1867.3110902806625	2.485391061163561	2171.612144755674	2171.0	2061.0	2126.0	2215.0	2283.0	0.0	0.0	0.0	0.0	0.0	0.0	3146.0	2233.4388429752066	2230.0	1024.0	1367.45	2015.0	2506.0	2904.4	2702461.0	30625.000000000007	31835.000000000007	108.28241954454631	108.0	104.0	106.0	110.0	114.0	756.9244899451402	1.0074664961169817	786.8307310172584
Position_1	39	20	20.0	0.3333333333333333	0.0055555555555555	83576.99999999981	121124.9999999998	2210.1055015598145	2213.0	2052.0	2153.0	2270.0	2355.0	3230.771477418489	4.300156836444009	4682.2354858671015	6.232055431689112	2171.612144755674	2171.0	2061.0	2126.0	2215.0	2283.0	0.0	0.0	0.0	0.0	0.0	0.0	3011.0	2306.486577181208	2285.0	1204.0	1740.95	2110.5	2533.75	2856.35	2061999.0	24423.0	25317.0	108.28241954454631	108.0	104.0	106.0	110.0	114.0	944.1010301038792	1.2565984710682634	978.6596969717036
Position_1	42	20	20.0	0.3333333333333333	0.0055555555555555	14942.99999999993	40730.999999999935	2210.1055015598145	2213.0	2052.0	2153.0	2270.0	2355.0	1100.6868268342782	1.4650141665164242	3000.2057915938644	3.9932739086114335	2171.612144755674	2171.0	2061.0	2126.0	2215.0	2283.0	0.0	0.0	0.0	0.0	0.0	0.0	3081.0	2237.3371335504885	2195.5	1274.0	1526.25	1998.25	2527.0	2915.05	1373725.0	15123.000000000002	15737.000000000002	108.28241954454631	108.0	104.0	106.0	110.0	114.0	1113.945451530139	1.482661395986615	1159.1720935482244
Position_1	44	20	20.0	0.3333333333333333	0.0055555555555555	-32432.99999999996	-23822.99999999996	2210.1055015598145	2213.0	2052.0	2153.0	2270.0	2355.0	-11905.19171536193	-15.845810173146727	-8744.716253046809	-11.639217332805302	2171.612144755674	2171.0	2061.0	2126.0	2215.0	2283.0	0.0	0.0	0.0	0.0	0.0	0.0	2741.0	2054.790243902439	2077.0	1440.0	1624.4	1837.0	2248.0	2507.2	421232.0	1655.000000000001	1860.000000000001	108.28241954454631	108.0	104.0	106.0	110.0	114.0	607.5013809676574	0.8085843380679518	682.750796737065
Position_1	45	20	20.0	0.3333333333333333	0.0055555555555555	-1979.999999999986	3522.000000000014	2210.1055015598145	2213.0	2052.0	2153.0	2270.0	2355.0	-1408.976826266044	-1.8753481557601044	2506.2709000550817	3.335846567973314	2171.612144755674	2171.0	2061.0	2126.0	2215.0	2283.0	0.0	0.0	0.0	0.0	0.0	0.0	2687.0	2197.885496183206	2279.0	1522.0	1671.5	1992.5	2399.5	2546.0	287923.0	1252.0000000000005	1383.0000000000005	108.28241954454631	108.0	104.0	106.0	110.0	114.0	890.9287810530809	1.1858262075816506	984.1489650131076
Position_1	1	21	21.0	0.35	0.0058333333333333	100221.00000000023	194381.00000000023	2210.3074221823817	2213.0	2051.0	2153.0	2270.0	2356.0	1145.3335538057502	1.5244389601154535	2221.401517868663	2.9566854202831907	2171.0044299052684	2169.0	2062.0	2126.0	2214.0	2283.0	0.0	0.0	0.0	0.0	0.0	0.0	2984.0	2259.8322429906543	2252.0	1131.0	1971.95	2133.75	2399.0	2609.05	4836041.0	39466.0	41606.0	108.21044727384825	108.0	104.0	106.0	110.0	114.0	451.0205848524524	0.600308398438614	475.4766749447913
Position_1	2	21	21.0	0.35	0.0058333333333333	51155.0000000002	118299.0000000002	2210.3074221823817	2213.0	2051.0	2153.0	2270.0	2356.0	1006.399196338578	1.3395173303266472	2327.358391704764	3.0977140193590404	2171.0044299052684	2169.0	2062.0	2126.0	2214.0	2283.0	0.0	0.0	0.0	0.0	0.0	0.0	3070.0	2246.522280471822	2245.0	1399.0	1862.0	2098.0	2380.0	2678.75	3428193.0	33106.000000000015	34632.000000000015	108.21044727384825	108.0	104.0	106.0	110.0	114.0	651.3117348056857	0.8668959190263676	681.3335347003717
Position_1	8	21	21.0	0.35	0.0058333333333333	3377.000000000192	75625.00000000019	2210.3074221823817	2213.0	2051.0	2153.0	2270.0	2356.0	57.65074868650668	0.0767331465017404	1291.0387531586707	1.7183725804541907	2171.0044299052684	2169.0	2062.0	2126.0	2214.0	2283.0	0.0	0.0	0.0	0.0	0.0	0.0	2835.0	2215.056638246041	2219.5	1478.0	1862.05	2091.0	2348.0	2548.95	3637123.0	36189.000000000015	37831.000000000015	108.21044727384825	108.0	104.0	106.0	110.0	114.0	617.8036553792931	0.822296665309839	645.8352009354786
Position_1	10	21	21.0	0.35	0.0058333333333333	-42508.00000000021	7783.999999999789	2210.3074221823817	2213.0	2051.0	2153.0	2270.0	2356.0	-1205.3793923836215	-1.6043599712626009	220.7272322930698	0.2937879461820759	2171.0044299052684	2169.0	2062.0	2126.0	2214.0	2283.0	0.0	0.0	0.0	0.0	0.0	0.0	2931.0	2175.8101487314084	2205.0	1058.0	1589.3	2086.5	2321.0	2578.0	2486951.0	33220.000000000015	34363.000000000015	108.21044727384825	108.0	104.0	106.0	110.0	114.0	942.0039384347356	1.2538072420566329	974.415452631933
Position_1	16	21	21.0	0.35	0.0058333333333333	49693.00000000007	120885.00000000006	2210.3074221823817	2213.0	2051.0	2153.0	2270.0	2356.0	814.3143780719813	1.083852437213807	1980.93078689617	2.636618877358802	2171.0044299052684	2169.0	2062.0	2126.0	2214.0	2283.0	0.0	0.0	0.0	0.0	0.0	0.0	2984.0	2243.71260815822	2271.5	1145.0	1652.7	2123.0	2407.0	2651.3	3630327.0	30536.0	32154.0	108.21044727384825	108.0	104.0	106.0	110.0	114.0	500.3904744894851	0.6660197215455046	526.9044837809439
Position_1	17	21	21.0	0.35	0.0058333333333333	60600.99999999998	125104.99999999996	2210.3074221823817	2213.0	2051.0	2153.0	2270.0	2356.0	1129.3615796247464	1.5031802624805373	2331.4595537854807	3.1031726660884744	2171.0044299052684	2169.0	2062.0	2126.0	2214.0	2283.0	0.0	0.0	0.0	0.0	0.0	0.0	3167.0	2254.337653478854	2213.0	1080.0	1839.5	2078.0	2433.75	2833.5	3304859.0	27251.0	28717.0	108.21044727384825	108.0	104.0	106.0	110.0	114.0	507.85024019989726	0.6759486697060633	535.1706487035503
Position_1	25	21	21.0	0.35	0.0058333333333333	214344.0	285844.0	2210.3074221823817	2213.0	2051.0	2153.0	2270.0	2356.0	3444.987572434032	4.585278458909696	4594.152519570565	6.114817003548422	2171.0044299052684	2169.0	2062.0	2126.0	2214.0	2283.0	0.0	0.0	0.0	0.0	0.0	0.0	3209.0	2344.904	2303.0	1141.0	1812.0	2164.0	2533.0	2989.8	3810469.0	30019.0	31644.0	108.21044727384825	108.0	104.0	106.0	110.0	114.0	482.4724831900925	0.642170875126013	508.5898683522864
Position_1	26	21	21.0	0.35	0.0058333333333333	4451.000000000311	66799.0000000003	2210.3074221823817	2213.0	2051.0	2153.0	2270.0	2356.0	95.84999329077804	0.1275763410700255	1438.482071855822	1.914619637640099	2171.0044299052684	2169.0	2062.0	2126.0	2214.0	2283.0	0.0	0.0	0.0	0.0	0.0	0.0	3290.0	2216.141143260409	2229.0	1084.0	1388.8	2022.0	2424.0	2887.6000000000004	3140272.0	43913.0	45330.0	108.21044727384825	108.0	104.0	106.0	110.0	114.0	945.6438452881694	1.2586519580785531	976.158210710102
Position_1	29	21	21.0	0.35	0.0058333333333333	-23291.99999999981	36636.00000000018	2210.3074221823817	2213.0	2051.0	2153.0	2270.0	2356.0	-553.1707373690166	-0.736270251438161	870.0825662996544	1.15807989574484	2171.0044299052684	2169.0	2062.0	2126.0	2214.0	2283.0	0.0	0.0	0.0	0.0	0.0	0.0	2931.0	2195.898678414097	2233.0	1137.0	1560.65	2090.25	2357.0	2586.0	2990814.0	33970.99999999998	35332.99999999998	108.21044727384825	108.0	104.0	106.0	110.0	114.0	806.7904481866304	1.073838086536405	839.1371141791003
Position_1	30	21	21.0	0.35	0.0058333333333333	-138586.00000000015	-76370.00000000019	2210.3074221823817	2213.0	2051.0	2153.0	2270.0	2356.0	-2758.2093390749924	-3.671176630308816	-1519.954737312264	-2.0230597553626235	2171.0044299052684	2169.0	2062.0	2126.0	2214.0	2283.0	0.0	0.0	0.0	0.0	0.0	0.0	2994.0	2114.990099009901	2139.0	1028.0	1405.0	1973.0	2305.0	2627.0	2990596.0	33114.0	34528.0	108.21044727384825	108.0	104.0	106.0	110.0	114.0	659.0517372182557	0.8771978622374983	687.1938872583177
Position_1	31	21	21.0	0.35	0.0058333333333333	204598.0000000002	277682.0000000002	2210.3074221823817	2213.0	2051.0	2153.0	2270.0	2356.0	3435.950330812824	4.573249890311868	4663.298564799099	6.2068503897476015	2171.0044299052684	2169.0	2062.0	2126.0	2214.0	2283.0	0.0	0.0	0.0	0.0	0.0	0.0	3175.0	2336.1776038531007	2286.0	1016.0	1905.0	2114.0	2548.0	2965.0	3880391.0	34152.99999999999	35813.99999999999	108.21044727384825	108.0	104.0	106.0	110.0	114.0	573.5540506175536	0.7634004413719637	601.4483286626962
Position_1	36	21	21.0	0.35	0.0058333333333333	38887.00000000012	95031.00000000012	2210.3074221823817	2213.0	2051.0	2153.0	2270.0	2356.0	896.9092358679484	1.1937861929402394	2191.84255904973	2.9173424460951907	2171.0044299052684	2169.0	2062.0	2126.0	2214.0	2283.0	0.0	0.0	0.0	0.0	0.0	0.0	3210.0	2243.4757053291537	2240.0	1023.0	1403.25	2037.75	2512.0	2913.75	2862675.0	26331.999999999985	27607.999999999985	108.21044727384825	108.0	104.0	106.0	110.0	114.0	607.334430500546	0.8083621269962268	636.764733300132
Position_1	39	21	21.0	0.35	0.0058333333333333	91552.99999999996	143736.99999999997	2210.3074221823817	2213.0	2051.0	2153.0	2270.0	2356.0	2305.207243653043	3.0682308413022	3619.144906021184	4.817081869914196	2171.0044299052684	2169.0	2062.0	2126.0	2214.0	2283.0	0.0	0.0	0.0	0.0	0.0	0.0	3079.0	2290.194772344013	2276.0	1147.0	1709.0	2085.0	2505.75	2880.0	2716171.0	30401.99999999999	31587.99999999999	108.21044727384825	108.0	104.0	106.0	110.0	114.0	765.4900508070714	1.0188672576242122	795.3522704063473
Position_1	42	21	21.0	0.35	0.0058333333333333	36815.00000000007	74171.00000000007	2210.3074221823817	2213.0	2051.0	2153.0	2270.0	2356.0	1608.6040467017192	2.1410519861599884	3240.846686076683	4.313566939168065	2171.0044299052684	2169.0	2062.0	2126.0	2214.0	2283.0	0.0	0.0	0.0	0.0	0.0	0.0	3127.0	2256.362779740872	2249.0	1218.0	1488.2	2034.0	2495.0	2926.6	1915652.0	23042.000000000007	23891.000000000007	108.21044727384825	108.0	104.0	106.0	110.0	114.0	1006.8030543012616	1.3400548652749793	1043.89947792342
Position_1	44	21	21.0	0.35	0.0058333333333333	-72285.00000000001	-53145.000000000015	2210.3074221823817	2213.0	2051.0	2153.0	2270.0	2356.0	-8259.087362027265	-10.992845278858288	-6072.203055335671	-8.082102266651779	2171.0044299052684	2169.0	2062.0	2126.0	2214.0	2283.0	0.0	0.0	0.0	0.0	0.0	0.0	2888.0	2046.8275862068965	2125.0	1311.0	1511.0	1791.5	2281.5	2444.6	890370.0	6853.999999999998	7288.999999999998	108.21044727384825	108.0	104.0	106.0	110.0	114.0	783.119385478797	1.0423319020722788	832.8213015399696
Position_1	45	21	21.0	0.35	0.0058333333333333	30880.99999999996	47864.99999999996	2210.3074221823817	2213.0	2051.0	2153.0	2270.0	2356.0	4344.111916134862	5.782012960375501	6733.296100054897	8.962017109173066	2171.0044299052684	2169.0	2062.0	2126.0	2214.0	2283.0	0.0	0.0	0.0	0.0	0.0	0.0	3225.0	2293.002590673575	2289.0	1353.0	1536.75	2089.75	2592.5	2873.0	885099.0	6282.999999999998	6668.999999999998	108.21044727384825	108.0	104.0	106.0	110.0	114.0	883.8462215950057	1.1763993209429524	938.1458621386428
Position_1	48	21	21.0	0.35	0.0058333333333333	51583.99999999994	82779.99999999994	2210.3074221823817	2213.0	2051.0	2153.0	2270.0	2356.0	3136.093057344338	4.174139859325313	5032.680352182157	6.6984975487544505	2171.0044299052684	2169.0	2062.0	2126.0	2214.0	2283.0	0.0	0.0	0.0	0.0	0.0	0.0	3226.0	2285.755994358251	2256.0	1413.0	1883.6	2120.0	2406.0	2844.8	1620601.0	23436.0	24145.0	108.21044727384825	108.0	104.0	106.0	110.0	114.0	1424.8115092261546	1.896424118780012	1467.915765927014
Position_1	1	22	22.0	0.3666666666666666	0.0061111111111111	146923.99999999988	245879.99999999988	2207.159327545829	2210.0	2048.0	2150.0	2267.0	2352.0	1514.086123080436	2.0152486298200603	2533.8508068322244	3.3725554238936906	2167.2234716826824	2166.0	2061.0	2123.0	2210.0	2277.0	0.0	0.0	0.0	0.0	0.0	0.0	3193.0	2275.32859048466	2266.0	1165.0	1947.0	2133.0	2416.0	2703.8	5117214.0	39304.00000000001	41553.00000000001	108.35265913687748	108.0	104.0	106.0	110.0	114.0	405.03689650127626	0.5391041092431987	428.21336658654417
Position_1	2	22	22.0	0.3666666666666666	0.0061111111111111	86380.0000000001	155460.0000000001	2207.159327545829	2210.0	2048.0	2150.0	2267.0	2352.0	1654.5315248129282	2.2021814595260074	2977.697046161353	3.96331476844076	2167.2234716826824	2166.0	2061.0	2123.0	2210.0	2277.0	0.0	0.0	0.0	0.0	0.0	0.0	3155.0	2265.019108280255	2254.5	1371.0	1878.35	2090.5	2409.0	2753.65	3556080.0	37001.99999999999	38571.99999999999	108.35265913687748	108.0	104.0	106.0	110.0	114.0	708.7401653291024	0.9433331600530354	738.8121089961121
Position_1	8	22	22.0	0.3666666666666666	0.0061111111111111	11391.00000000027	81967.00000000026	2207.159327545829	2210.0	2048.0	2150.0	2267.0	2352.0	195.6615295930824	0.2604254958883927	1407.9350887679625	1.8739616031501576	2167.2234716826824	2166.0	2061.0	2123.0	2210.0	2277.0	0.0	0.0	0.0	0.0	0.0	0.0	2790.0	2217.101620947631	2216.0	1485.0	1901.45	2092.0	2343.25	2535.0	3556231.0	34881.0	36485.0	108.35265913687748	108.0	104.0	106.0	110.0	114.0	599.1458005211259	0.7974630604936187	626.6974723205551
Position_1	10	22	22.0	0.3666666666666666	0.0061111111111111	-45069.99999999979	7818.000000000212	2207.159327545829	2210.0	2048.0	2150.0	2267.0	2352.0	-1184.295077422322	-1.5762967480491104	205.4319706076771	0.2734299528788182	2167.2234716826824	2166.0	2061.0	2123.0	2210.0	2277.0	0.0	0.0	0.0	0.0	0.0	0.0	2857.0	2172.504159733777	2218.5	1044.0	1552.3	2048.25	2352.0	2544.8	2611350.0	32884.000000000015	34086.000000000015	108.35265913687748	108.0	104.0	106.0	110.0	114.0	864.0860733515827	1.1500985636309564	895.6707789886282
Position_1	16	22	22.0	0.3666666666666666	0.0061111111111111	73936.00000000012	146580.00000000012	2207.159327545829	2210.0	2048.0	2150.0	2267.0	2352.0	1176.5428441802828	1.5659785256039565	2332.526105009004	3.1045922457669843	2167.2234716826824	2166.0	2061.0	2123.0	2210.0	2277.0	0.0	0.0	0.0	0.0	0.0	0.0	3033.0	2254.7825560266506	2277.0	1155.0	1693.5	2137.0	2406.0	2665.0	3722646.0	24997.0	26648.0	108.35265913687748	108.0	104.0	106.0	110.0	114.0	397.77701628400894	0.5294412086740159	424.0493631210253
Position_1	17	22	22.0	0.3666666666666666	0.0061111111111111	31271.99999999975	96215.99999999977	2207.159327545829	2210.0	2048.0	2150.0	2267.0	2352.0	582.465068767752	0.775261006529878	1792.0970534842138	2.3852811781874887	2167.2234716826824	2166.0	2061.0	2123.0	2210.0	2277.0	0.0	0.0	0.0	0.0	0.0	0.0	3104.0	2231.1869918699185	2215.5	1121.0	1822.75	2052.0	2394.0	2802.0	3293232.0	26857.000000000004	28333.000000000004	108.35265913687748	108.0	104.0	106.0	110.0	114.0	500.2322957244706	0.6658091856092704	527.7239317407538
Position_1	25	22	22.0	0.3666666666666666	0.0061111111111111	246772.99999999988	320076.9999999999	2207.159327545829	2210.0	2048.0	2150.0	2267.0	2352.0	3723.9759235759407	4.956611954279577	4830.184184211468	6.428975149185463	2167.2234716826824	2166.0	2061.0	2123.0	2210.0	2277.0	0.0	0.0	0.0	0.0	0.0	0.0	3229.0	2358.123049219688	2322.0	1170.0	1868.0	2153.25	2558.0	2959.5	3928633.0	30981.00000000001	32647.00000000001	108.35265913687748	108.0	104.0	106.0	110.0	114.0	467.5248025039462	0.6222755121327523	492.66589933657184
Position_1	26	22	22.0	0.3666666666666666	0.0061111111111111	22409.00000000004	85901.00000000004	2207.159327545829	2210.0	2048.0	2150.0	2267.0	2352.0	468.88550934614847	0.6240866129397236	1797.3909651632582	2.3923273746322966	2167.2234716826824	2166.0	2061.0	2123.0	2210.0	2277.0	0.0	0.0	0.0	0.0	0.0	0.0	3405.0	2225.529452529453	2243.0	1136.0	1400.1	2040.0	2435.0	2908.8	3211439.0	40113.99999999999	41556.99999999999	108.35265913687748	108.0	104.0	106.0	110.0	114.0	839.3446080553066	1.117167673321613	869.5379138693319
Position_1	29	22	22.0	0.3666666666666666	0.0061111111111111	3552.9999999998145	61544.99999999981	2207.159327545829	2210.0	2048.0	2150.0	2267.0	2352.0	84.80900755188755	0.1128807890515623	1469.0600534143473	1.955318931094496	2167.2234716826824	2166.0	2061.0	2123.0	2210.0	2277.0	0.0	0.0	0.0	0.0	0.0	0.0	2781.0	2212.695751138088	2228.0	1242.0	1728.4	2115.25	2359.75	2537.0	2916333.0	34894.00000000001	36212.00000000001	108.35265913687748	108.0	104.0	106.0	110.0	114.0	832.908952861165	1.1086018162582103	864.3692039034936
Position_1	30	22	22.0	0.3666666666666666	0.0061111111111111	-192178.00000000023	-128598.00000000023	2207.159327545829	2210.0	2048.0	2150.0	2267.0	2352.0	-3841.347681439941	-5.112833763996561	-2570.4796029608683	-3.421308351540916	2167.2234716826824	2166.0	2061.0	2123.0	2210.0	2277.0	0.0	0.0	0.0	0.0	0.0	0.0	2785.0	2077.0048442906573	2135.0	1106.0	1420.2	1954.0	2270.0	2466.8	3001272.0	33806.0	35251.0	108.35265913687748	108.0	104.0	106.0	110.0	114.0	675.7308314102471	0.8993977366070389	704.6141968302261
Position_1	31	22	22.0	0.3666666666666666	0.0061111111111111	277299.9999999998	352539.9999999998	2207.159327545829	2210.0	2048.0	2150.0	2267.0	2352.0	4510.729361178291	6.003780779728305	5734.628665668211	7.632790754004389	2167.2234716826824	2166.0	2061.0	2123.0	2210.0	2277.0	0.0	0.0	0.0	0.0	0.0	0.0	3158.0	2372.1637426900584	2311.0	1225.0	1967.45	2167.0	2552.0	2933.55	4056400.0	27548.00000000001	29258.00000000001	108.35265913687748	108.0	104.0	106.0	110.0	114.0	448.11241414258814	0.5964376232237848	475.9283074264499
Position_1	36	22	22.0	0.3666666666666666	0.0061111111111111	40105.99999999981	101177.9999999998	2207.159327545829	2210.0	2048.0	2150.0	2267.0	2352.0	865.1677508579935	1.1515382763919892	2182.614638615427	2.905060083997133	2167.2234716826824	2166.0	2061.0	2123.0	2210.0	2277.0	0.0	0.0	0.0	0.0	0.0	0.0	3123.0	2238.894812680115	2216.0	1074.0	1530.05	2045.0	2478.25	2904.3	3107586.0	29345.00000000002	30733.00000000002	108.35265913687748	108.0	104.0	106.0	110.0	114.0	633.031158652769	0.8425644721668355	662.9731333745289
Position_1	39	22	22.0	0.3666666666666666	0.0061111111111111	111730.00000000023	167258.00000000023	2207.159327545829	2210.0	2048.0	2150.0	2267.0	2352.0	2541.571175457093	3.382831234533392	3804.690876797657	5.064043557017682	2167.2234716826824	2166.0	2061.0	2123.0	2210.0	2277.0	0.0	0.0	0.0	0.0	0.0	0.0	3145.0	2298.5340729001587	2280.0	1147.0	1720.1	2090.25	2531.0	2900.95	2900750.0	31749.00000000001	33011.000000000015	108.35265913687748	108.0	104.0	106.0	110.0	114.0	722.2083885222153	0.9612593651230684	750.9156544617737
Position_1	42	22	22.0	0.3666666666666666	0.0061111111111111	43134.99999999989	88894.99999999988	2207.159327545829	2210.0	2048.0	2150.0	2267.0	2352.0	1336.239764373555	1.7785351263812017	2753.7970060041107	3.665303814991471	2167.2234716826824	2166.0	2061.0	2123.0	2210.0	2277.0	0.0	0.0	0.0	0.0	0.0	0.0	3155.0	2251.475961538461	2218.0	1182.0	1527.1	2044.0	2516.5	2900.2	2341535.0	25583.000000000007	26623.000000000007	108.35265913687748	108.0	104.0	106.0	110.0	114.0	792.5123888250552	1.0548339895261485	824.7295988621132
Position_1	44	22	22.0	0.3666666666666666	0.0061111111111111	-55445.99999999997	-19277.99999999997	2207.159327545829	2210.0	2048.0	2150.0	2267.0	2352.0	-2490.4391438866005	-3.314774500513065	-865.8998992866182	-1.1525127659504888	2167.2234716826824	2166.0	2061.0	2123.0	2210.0	2277.0	0.0	0.0	0.0	0.0	0.0	0.0	3373.0	2142.5474452554745	2179.5	1240.0	1469.05	1924.25	2376.75	2645.9	1761174.0	12578.000000000004	13400.000000000004	108.35265913687748	108.0	104.0	106.0	110.0	114.0	564.9594840350195	0.7519610732506109	601.8808305032009
Position_1	45	22	22.0	0.3666666666666666	0.0061111111111111	100222.00000000016	131594.00000000015	2207.159327545829	2210.0	2048.0	2150.0	2267.0	2352.0	5415.336959366977	7.207813492917445	7110.473267655182	9.464039919249046	2167.2234716826824	2166.0	2061.0	2123.0	2210.0	2277.0	0.0	0.0	0.0	0.0	0.0	0.0	3157.0	2350.5638148667604	2340.0	1278.0	1611.0	2125.0	2633.0	2966.8	1675952.0	11040.0	11753.0	108.35265913687748	108.0	104.0	106.0	110.0	114.0	596.528906142477	0.7939799740756369	635.0547313308454
Position_1	48	22	22.0	0.3666666666666666	0.0061111111111111	100993.99999999993	140901.9999999999	2207.159327545829	2210.0	2048.0	2150.0	2267.0	2352.0	4204.223579637625	5.595821584497679	5865.5317228558215	7.807022723121098	2167.2234716826824	2166.0	2061.0	2123.0	2210.0	2277.0	0.0	0.0	0.0	0.0	0.0	0.0	3201.0	2321.349503858876	2292.0	1394.0	1873.4	2129.0	2499.5	2880.8	2105464.0	25597.000000000007	26504.000000000007	108.35265913687748	108.0	104.0	106.0	110.0	114.0	1065.5634093905026	1.4182648978987589	1103.3204126454616
Position_1	50	22	22.0	0.3666666666666666	0.0061111111111111	168590.00000000006	209554.0000000001	2207.159327545829	2210.0	2048.0	2150.0	2267.0	2352.0	6268.959846615583	8.34398555584534	7792.191777078604	10.37140725529162	2167.2234716826824	2166.0	2061.0	2123.0	2210.0	2277.0	0.0	0.0	0.0	0.0	0.0	0.0	3175.0	2391.084854994629	2326.0	1793.0	2000.5	2194.0	2545.0	2952.5	2226100.0	16301.999999999998	17232.999999999996	108.35265913687748	108.0	104.0	106.0	110.0	114.0	606.1841355924265	0.8068310844735196	640.8030431029497
Position_1	51	22	22.0	0.3666666666666666	0.0061111111111111	-49802.00000000002	-39814.00000000002	2207.159327545829	2210.0	2048.0	2150.0	2267.0	2352.0	-15010.515876774023	-19.978996631986227	-12000.093954417114	-15.97212505332918	2167.2234716826824	2166.0	2061.0	2123.0	2210.0	2277.0	0.0	0.0	0.0	0.0	0.0	0.0	2799.0	1990.6079295154184	2009.0	1433.0	1553.2	1763.5	2186.0	2387.8	451868.0	5910.0	6137.0	108.35265913687748	108.0	104.0	106.0	110.0	114.0	1781.296912407824	2.370906190414814	1849.71559246139
Position_1	1	23	23.0	0.3833333333333333	0.0063888888888888	167738.0000000001	272588.00000000006	2212.914294910579	2216.0	2053.0	2155.0	2273.0	2359.0	1598.134496814892	2.1271170152606214	2597.0995613264595	3.4567395161255177	2171.7896817283445	2171.0	2064.0	2127.0	2215.0	2281.0	0.0	0.0	0.0	0.0	0.0	0.0	3279.0	2287.990557939914	2266.0	1105.0	1934.45	2141.0	2418.75	2755.0999999999995	5331018.0	34548.0	36878.0	108.31397222544771	108.0	104.0	106.0	110.0	114.0	329.15827418927654	0.438109662945927	351.35749784508914
Position_1	2	23	23.0	0.3833333333333333	0.0063888888888888	37022.99999999992	105152.99999999993	2212.914294910579	2216.0	2053.0	2155.0	2273.0	2359.0	729.3736912390007	0.97079638303911	2071.572583390183	2.7572631084923334	2171.7896817283445	2171.0	2064.0	2127.0	2215.0	2281.0	0.0	0.0	0.0	0.0	0.0	0.0	2816.0	2240.4537648612945	2248.0	1521.0	1902.0	2118.25	2372.0	2560.05	3392047.0	35003.999999999985	36517.99999999999	108.31397222544771	108.0	104.0	106.0	110.0	114.0	689.5982683232052	0.917855295138186	719.4249103710092
Position_1	8	23	23.0	0.3833333333333333	0.0063888888888888	29112.00000000009	104757.00000000007	2212.914294910579	2216.0	2053.0	2155.0	2273.0	2359.0	484.12978679077446	0.6443767462185208	1742.0989308477965	2.318733676958417	2171.7896817283445	2171.0	2064.0	2127.0	2215.0	2281.0	0.0	0.0	0.0	0.0	0.0	0.0	2959.0	2233.318262938727	2216.0	1310.0	1946.0	2100.0	2358.0	2599.0	3754208.0	36911.99999999999	38592.99999999999	108.31397222544771	108.0	104.0	106.0	110.0	114.0	613.8430437627442	0.8170250912482124	641.797913630678
Position_1	10	23	23.0	0.3833333333333333	0.0063888888888888	-45793.00000000019	7486.999999999811	2212.914294910579	2216.0	2053.0	2155.0	2273.0	2359.0	-1229.303236998844	-1.636202608445461	200.98690488524608	0.2675135704022625	2171.7896817283445	2171.0	2064.0	2127.0	2215.0	2281.0	0.0	0.0	0.0	0.0	0.0	0.0	2822.0	2177.3234797297296	2238.0	1026.0	1578.75	2036.75	2369.0	2557.85	2577951.0	32031.0	33214.99999999999	108.31397222544771	108.0	104.0	106.0	110.0	114.0	859.8653065820059	1.1444807230606495	891.649531957208
Position_1	16	23	23.0	0.3833333333333333	0.0063888888888888	88413.99999999985	164103.99999999985	2212.914294910579	2216.0	2053.0	2155.0	2273.0	2359.0	1395.9112079221156	1.857957817744336	2590.9314459797206	3.448529754599008	2171.7896817283445	2171.0	2064.0	2127.0	2215.0	2281.0	0.0	0.0	0.0	0.0	0.0	0.0	3078.0	2268.564803804994	2266.5	1244.0	1798.35	2158.25	2399.0	2727.8	3815726.0	23790.00000000001	25472.00000000001	108.31397222544771	108.0	104.0	106.0	110.0	114.0	375.6048548472776	0.4999300618017264	402.16086013744655
Position_1	17	23	23.0	0.3833333333333333	0.0063888888888888	-5851.0000000001655	63808.99999999983	2212.914294910579	2216.0	2053.0	2155.0	2273.0	2359.0	-101.20738805284348	-0.1347070334983346	1103.7330754167986	1.469068723379759	2171.7896817283445	2171.0	2064.0	2127.0	2215.0	2281.0	0.0	0.0	0.0	0.0	0.0	0.0	3208.0	2212.220284237726	2187.0	1074.0	1639.45	2035.0	2387.75	2866.899999999999	3424517.0	26843.99999999999	28391.99999999999	108.31397222544771	108.0	104.0	106.0	110.0	114.0	464.3327849752952	0.6180269368021178	491.109239719065
Position_1	25	23	23.0	0.3833333333333333	0.0063888888888888	149090.99999999997	218751.0	2212.914294910579	2216.0	2053.0	2155.0	2273.0	2359.0	2695.678974117239	3.5879487145500444	3955.1848955813575	5.264351096018786	2171.7896817283445	2171.0	2064.0	2127.0	2215.0	2281.0	0.0	0.0	0.0	0.0	0.0	0.0	3228.0	2312.312015503876	2301.0	1242.0	1895.0	2134.75	2474.0	2832.95	3579459.0	32283.000000000007	33831.00000000001	108.31397222544771	108.0	104.0	106.0	110.0	114.0	583.7012584356323	0.7769063749778266	611.6902789126127
Position_1	26	23	23.0	0.3833333333333333	0.0063888888888888	13991.000000000164	74606.00000000016	2212.914294910579	2216.0	2053.0	2155.0	2273.0	2359.0	320.45619384817576	0.4265271940119218	1708.8095774595647	2.2744255475986805	2171.7896817283445	2171.0	2064.0	2127.0	2215.0	2281.0	0.0	0.0	0.0	0.0	0.0	0.0	3168.0	2226.3867854491464	2255.0	1114.0	1397.3	2020.0	2471.0	2865.7	2998943.0	35471.999999999985	36818.99999999999	108.31397222544771	108.0	104.0	106.0	110.0	114.0	812.4667363435317	1.0813932260732406	843.3190337571182
Position_1	29	23	23.0	0.3833333333333333	0.0063888888888888	17738.999999999847	77903.99999999985	2212.914294910579	2216.0	2053.0	2155.0	2273.0	2359.0	425.3558423232623	0.5661486261322621	1868.026469381118	2.486343230746268	2171.7896817283445	2171.0	2064.0	2127.0	2215.0	2281.0	0.0	0.0	0.0	0.0	0.0	0.0	2904.0	2229.2677636499625	2256.0	1416.0	1758.6	2138.0	2362.0	2527.0	2980531.0	30831.99999999999	32168.99999999999	108.31397222544771	108.0	104.0	106.0	110.0	114.0	739.3072512831012	0.9840179514578076	771.3665985510536
Position_1	30	23	23.0	0.3833333333333333	0.0063888888888888	-145325.0	-79759.99999999999	2212.914294910579	2216.0	2053.0	2155.0	2273.0	2359.0	-2889.850969372906	-3.8463916402353377	-1586.062365850218	-2.1110490089466403	2171.7896817283445	2171.0	2064.0	2127.0	2215.0	2281.0	0.0	0.0	0.0	0.0	0.0	0.0	2971.0	2116.257378174331	2166.0	1075.0	1437.8	1998.0	2303.0	2504.4	3083387.0	32137.0	33593.99999999999	108.31397222544771	108.0	104.0	106.0	110.0	114.0	639.0582529003066	0.8505865346103081	668.0313329785886
Position_1	31	23	23.0	0.3833333333333333	0.0063888888888888	272268.99999999977	348183.99999999977	2212.914294910579	2216.0	2053.0	2155.0	2273.0	2359.0	4482.585214940502	5.966320921085807	5732.435387351641	7.6298715005650335	2171.7896817283445	2171.0	2064.0	2127.0	2215.0	2281.0	0.0	0.0	0.0	0.0	0.0	0.0	3119.0	2377.3924125666863	2331.0	1406.0	1933.9	2176.5	2583.5	2904.0	4010661.0	24279.0	25966.0	108.31397222544771	108.0	104.0	106.0	110.0	114.0	399.7248545869728	0.5320337814552608	427.499302862776
Position_1	36	23	23.0	0.3833333333333333	0.0063888888888888	45538.99999999988	112588.99999999988	2212.914294910579	2216.0	2053.0	2155.0	2273.0	2359.0	891.2027040744719	1.186190799123122	2203.377791542214	2.9326958405426864	2171.7896817283445	2171.0	2064.0	2127.0	2215.0	2281.0	0.0	0.0	0.0	0.0	0.0	0.0	3104.0	2246.563087248322	2234.0	1103.0	1587.25	2084.0	2414.0	2892.0	3347379.0	29300.000000000007	30790.000000000007	108.31397222544771	108.0	104.0	106.0	110.0	114.0	573.4038786398934	0.763200562469698	602.5633250280654
Position_1	39	23	23.0	0.3833333333333333	0.0063888888888888	114663.0000000002	182703.00000000012	2212.914294910579	2216.0	2053.0	2155.0	2273.0	2359.0	2068.012025927556	2.752524006509577	3295.151890086968	4.385847165705754	2171.7896817283445	2171.0	2064.0	2127.0	2215.0	2281.0	0.0	0.0	0.0	0.0	0.0	0.0	3129.0	2291.8353174603176	2290.0	1138.0	1659.0	2099.0	2513.5	2904.9	3465255.0	32142.99999999998	33654.999999999985	108.31397222544771	108.0	104.0	106.0	110.0	114.0	579.7171759799525	0.7716035612293166	606.9869507390505
Position_1	42	23	23.0	0.3833333333333333	0.0063888888888888	37734.99999999984	86154.99999999984	2212.914294910579	2216.0	2053.0	2155.0	2273.0	2359.0	1108.6678926385505	1.4756369651019103	2531.2649341532933	3.369113627358033	2171.7896817283445	2171.0	2064.0	2127.0	2215.0	2281.0	0.0	0.0	0.0	0.0	0.0	0.0	3188.0	2251.0697026022303	2240.5	1093.0	1533.0	2012.75	2485.5	2949.0	2422151.0	25972.00000000001	27048.00000000001	108.31397222544771	108.0	104.0	106.0	110.0	114.0	763.0667154527246	1.0156417982675765	794.6799830419411
Position_1	44	23	23.0	0.3833333333333333	0.0063888888888888	-37930.99999999978	6979.00000000022	2212.914294910579	2216.0	2053.0	2155.0	2273.0	2359.0	-1255.61108644235	-1.6712183560547675	231.0223767441272	0.3074907834464332	2171.7896817283445	2171.0	2064.0	2127.0	2215.0	2281.0	0.0	0.0	0.0	0.0	0.0	0.0	3322.0	2177.992985971944	2197.0	1216.0	1471.85	2014.25	2435.0	2645.0	2173637.0	14384.000000000007	15382.000000000007	108.31397222544771	108.0	104.0	106.0	110.0	114.0	476.1464202733088	0.6337508853837739	509.1827194552304
Position_1	45	23	23.0	0.3833333333333333	0.0063888888888888	151726.99999999988	198256.99999999988	2212.914294910579	2216.0	2053.0	2155.0	2273.0	2359.0	4741.684347881371	6.311181867030104	6195.812965114429	8.246627056567306	2171.7896817283445	2171.0	2064.0	2127.0	2215.0	2281.0	0.0	0.0	0.0	0.0	0.0	0.0	3165.0	2362.737911025145	2340.5	1172.0	1763.6	2156.0	2601.5	2941.0	2443071.0	15887.999999999998	16921.999999999996	108.31397222544771	108.0	104.0	106.0	110.0	114.0	496.5225762002759	0.6608715489225672	528.8365454721217
Position_1	48	23	23.0	0.3833333333333333	0.0063888888888888	96757.00000000016	137842.00000000015	2212.914294910579	2216.0	2053.0	2155.0	2273.0	2359.0	4044.455173293239	5.383169835653302	5761.813512170555	7.668973784699009	2171.7896817283445	2171.0	2064.0	2127.0	2215.0	2281.0	0.0	0.0	0.0	0.0	0.0	0.0	3186.0	2321.97699890471	2271.0	1356.0	1888.6	2108.0	2514.0	2928.0	2119965.0	25763.0	26676.0	108.31397222544771	108.0	104.0	106.0	110.0	114.0	1076.8967478275836	1.4333495713585138	1115.0602664693015
Position_1	50	23	23.0	0.3833333333333333	0.0063888888888888	93888.99999999974	147978.99999999974	2212.914294910579	2216.0	2053.0	2155.0	2273.0	2359.0	2498.4557856333763	3.325444650678024	3937.830722472726	5.241252691611199	2171.7896817283445	2171.0	2064.0	2127.0	2215.0	2281.0	0.0	0.0	0.0	0.0	0.0	0.0	3169.0	2294.110648918469	2262.0	1199.0	1771.35	2109.25	2479.75	2933.75	2757521.0	19645.000000000004	20847.000000000004	108.31397222544771	108.0	104.0	106.0	110.0	114.0	522.7679910188396	0.6958041960460755	554.7541007263807
Position_1	51	23	23.0	0.3833333333333333	0.0063888888888888	-77231.99999999997	-58466.99999999998	2212.914294910579	2216.0	2053.0	2155.0	2273.0	2359.0	-9909.03777893725	-13.18892928376548	-7501.446444752489	-9.984425217965562	2171.7896817283445	2171.0	2064.0	2127.0	2215.0	2281.0	0.0	0.0	0.0	0.0	0.0	0.0	2602.0	2030.7913669064749	2139.0	1404.0	1486.8	1809.0	2243.0	2421.4	846840.0	8602.000000000002	9019.000000000002	108.31397222544771	108.0	104.0	106.0	110.0	114.0	1103.6557770667375	1.4689658392758276	1157.157806715288
Position_1	53	23	23.0	0.3833333333333333	0.0063888888888888	-57763.99999999997	-44803.99999999997	2212.914294910579	2216.0	2053.0	2155.0	2273.0	2359.0	-12206.215295191483	-16.246472557899867	-9467.61425950002	-12.601394579394528	2171.7896817283445	2171.0	2064.0	2127.0	2215.0	2281.0	0.0	0.0	0.0	0.0	0.0	0.0	2664.0	2015.430555555556	2063.5	1299.0	1517.85	1845.5	2197.25	2379.3	580444.0	3258.0	3546.0	108.31397222544771	108.0	104.0	106.0	110.0	114.0	688.4538714724374	0.9163321029298144	749.3116722655811
Position_1	1	24	24.0	0.4	0.0066666666666666	85505.99999999988	191029.99999999988	2210.711915352005	2213.0	2052.0	2153.0	2271.0	2356.0	877.6981554316587	1.1682162448795377	1960.876179824924	2.609926195346973	2168.9499079942752	2167.0	2062.0	2125.0	2212.0	2279.0	0.0	0.0	0.0	0.0	0.0	0.0	3095.0	2250.2737576285963	2263.0	1034.0	1807.6	2104.0	2418.0	2668.35	5162128.0	32484.999999999985	34778.999999999985	108.26116355222332	108.0	104.0	106.0	110.0	114.0	333.45057164640446	0.4438227108613643	356.9979200027798
Position_1	2	24	24.0	0.4	0.0066666666666666	77644.00000000004	157776.00000000006	2210.711915352005	2213.0	2052.0	2153.0	2271.0	2356.0	1238.9884780610423	1.6490936642992475	2517.6787145762582	3.351030369101	2168.9499079942752	2167.0	2062.0	2125.0	2212.0	2279.0	0.0	0.0	0.0	0.0	0.0	0.0	3587.0	2257.5717566016074	2252.0	1371.0	1876.15	2112.0	2381.0	2646.749999999999	3932690.0	37226.99999999999	38968.99999999999	108.26116355222332	108.0	104.0	106.0	110.0	114.0	594.0423480600998	0.7906703652679927	621.8399618973871
Position_1	8	24	24.0	0.4	0.0066666666666666	75208.99999999987	163390.99999999988	2210.711915352005	2213.0	2052.0	2153.0	2271.0	2356.0	1061.150047852457	1.41239071369162	2305.340683544004	3.0684084497970687	2168.9499079942752	2167.0	2062.0	2125.0	2212.0	2279.0	0.0	0.0	0.0	0.0	0.0	0.0	3302.0	2252.2326551904016	2241.0	1375.0	1908.8	2125.0	2358.0	2705.3999999999987	4317530.0	31923.999999999985	33840.999999999985	108.26116355222332	108.0	104.0	106.0	110.0	114.0	450.4268655033557	0.5995181579849664	477.47448801838937
Position_1	10	24	24.0	0.4	0.0066666666666666	-22666.000000000306	39571.999999999694	2210.711915352005	2213.0	2052.0	2153.0	2271.0	2356.0	-502.710174712037	-0.6691072425417212	877.6690652829924	1.168177525891663	2168.9499079942752	2167.0	2062.0	2125.0	2212.0	2279.0	0.0	0.0	0.0	0.0	0.0	0.0	3219.0	2196.2475979305245	2195.0	1081.0	1679.6	2069.0	2359.0	2645.4	2971523.0	33434.00000000001	34787.00000000001	108.26116355222332	108.0	104.0	106.0	110.0	114.0	741.5341031201809	0.9869818912529608	771.542347467899
Position_1	16	24	24.0	0.4	0.0066666666666666	97658.99999999968	178756.99999999968	2210.711915352005	2213.0	2052.0	2153.0	2271.0	2356.0	1469.677767545561	1.9561411086031413	2690.1277782195416	3.58056007281021	2168.9499079942752	2167.0	2062.0	2125.0	2212.0	2279.0	0.0	0.0	0.0	0.0	0.0	0.0	3129.0	2268.3936471922857	2264.0	1224.0	1834.6	2114.5	2421.0	2735.0	3999178.0	24823.99999999999	26586.99999999999	108.26116355222332	108.0	104.0	106.0	110.0	114.0	373.578276467618	0.4972326859783996	400.1097984387915
Position_1	17	24	24.0	0.4	0.0066666666666666	60374.99999999992	139264.9999999999	2210.711915352005	2213.0	2052.0	2153.0	2271.0	2356.0	881.4703814367699	1.1732370776923406	2033.2583465141508	2.7062668592103343	2168.9499079942752	2167.0	2062.0	2125.0	2212.0	2279.0	0.0	0.0	0.0	0.0	0.0	0.0	3220.0	2248.204081632653	2220.0	1077.0	1665.4	2059.0	2415.5	2939.0	3855670.0	25840.0	27555.0	108.26116355222332	108.0	104.0	106.0	110.0	114.0	377.2620232931869	0.5021357530032318	402.300892099217
Position_1	25	24	24.0	0.4	0.0066666666666666	114086.99999999984	188192.99999999985	2210.711915352005	2213.0	2052.0	2153.0	2271.0	2356.0	1916.3506765103405	2.550662750435263	3161.1295140069483	4.207463383143248	2168.9499079942752	2167.0	2062.0	2125.0	2212.0	2279.0	0.0	0.0	0.0	0.0	0.0	0.0	3050.0	2283.8175046554934	2303.0	1084.0	1760.5	2159.5	2444.5	2737.5	3679230.0	33095.0	34706.0	108.26116355222332	108.0	104.0	106.0	110.0	114.0	555.905805561631	0.7399106272025309	582.9662150724268
Position_1	26	24	24.0	0.4	0.0066666666666666	50859.99999999997	117605.99999999996	2210.711915352005	2213.0	2052.0	2153.0	2271.0	2356.0	1032.0493960101833	1.3736577460895538	2386.4569655362498	3.176374221128748	2168.9499079942752	2167.0	2062.0	2125.0	2212.0	2279.0	0.0	0.0	0.0	0.0	0.0	0.0	3199.0	2248.051688490696	2278.0	1117.0	1416.5	2076.0	2436.5	2933.0	3261923.0	31796.99999999998	33247.99999999998	108.26116355222332	108.0	104.0	106.0	110.0	114.0	645.2236461843453	0.8587926730713634	674.6672890001292
Position_1	29	24	24.0	0.4	0.0066666666666666	16441.000000000167	79323.00000000016	2210.711915352005	2213.0	2052.0	2153.0	2271.0	2356.0	370.8669829724824	0.493623954336374	1789.3243531613637	2.381590714057775	2168.9499079942752	2167.0	2062.0	2125.0	2212.0	2279.0	0.0	0.0	0.0	0.0	0.0	0.0	2815.0	2225.0270665691296	2252.0	1361.0	1723.3	2116.0	2382.5	2554.7	3041612.0	27312.000000000004	28679.000000000004	108.26116355222332	108.0	104.0	106.0	110.0	114.0	616.0889872236687	0.820014441994703	646.9250170103835
Position_1	30	24	24.0	0.4	0.0066666666666666	-96823.99999999988	-27731.999999999887	2210.711915352005	2213.0	2052.0	2153.0	2271.0	2356.0	-1919.7662294908423	-2.555208851452311	-549.8528988292147	-0.7318542083416847	2168.9499079942752	2167.0	2062.0	2125.0	2212.0	2279.0	0.0	0.0	0.0	0.0	0.0	0.0	3199.0	2148.536617842876	2183.5	1128.0	1461.2	2012.0	2333.0	2624.95	3227102.0	25721.000000000007	27223.000000000007	108.26116355222332	108.0	104.0	106.0	110.0	114.0	509.9800378907505	0.6787834304325888	539.7607624703511
Position_1	31	24	24.0	0.4	0.0066666666666666	257297.00000000035	333335.00000000035	2210.711915352005	2213.0	2052.0	2153.0	2271.0	2356.0	4485.893038986883	5.970723634891541	5811.591880786376	7.735228793326666	2168.9499079942752	2167.0	2062.0	2125.0	2212.0	2279.0	0.0	0.0	0.0	0.0	0.0	0.0	3163.0	2368.654567453116	2332.0	1136.0	1897.6	2172.0	2577.0	2910.0	3915386.0	22402.000000000007	24055.000000000007	108.26116355222332	108.0	104.0	106.0	110.0	114.0	390.5718910806735	0.5198511870283764	419.3914311197929
Position_1	36	24	24.0	0.4	0.0066666666666666	101221.99999999993	168887.9999999999	2210.711915352005	2213.0	2052.0	2153.0	2271.0	2356.0	2043.3020395952813	2.719635014701319	3409.231144051372	4.537686652732376	2168.9499079942752	2167.0	2062.0	2125.0	2212.0	2279.0	0.0	0.0	0.0	0.0	0.0	0.0	3198.0	2281.8116927260367	2235.0	1181.0	1812.0	2076.0	2480.0	2881.0	3356545.0	27838.0	29309.0	108.26116355222332	108.0	104.0	106.0	110.0	114.0	561.9474242581008	0.7479520216875322	591.6415352245376
Position_1	39	24	24.0	0.4	0.0066666666666666	206126.0000000003	276920.0000000003	2210.711915352005	2213.0	2052.0	2153.0	2271.0	2356.0	3713.176951994784	4.942238523105057	4988.468031914436	6.6396509504781145	2168.9499079942752	2167.0	2062.0	2125.0	2212.0	2279.0	0.0	0.0	0.0	0.0	0.0	0.0	3123.0	2346.9350227420405	2298.0	1181.0	1871.8	2135.5	2588.0	2882.1	3611933.0	32828.0	34367.0	108.26116355222332	108.0	104.0	106.0	110.0	114.0	591.3672849620358	0.7871098562844695	619.0910040907239
Position_1	42	24	24.0	0.4	0.0066666666666666	-17807.999999999993	25432.000000000007	2210.711915352005	2213.0	2052.0	2153.0	2271.0	2356.0	-667.1982578820259	-0.8880408812409764	952.8406387272964	1.2682308901460313	2168.9499079942752	2167.0	2062.0	2125.0	2212.0	2279.0	0.0	0.0	0.0	0.0	0.0	0.0	3094.0	2194.055319148936	2188.5	1106.0	1524.55	2026.5	2433.25	2735.2	2062412.0	22223.0	23163.0	108.26116355222332	108.0	104.0	106.0	110.0	114.0	832.6115726028901	1.1082060031344467	867.8298094857015
Position_1	44	24	24.0	0.4	0.0066666666666666	-44970.99999999979	6411.000000000213	2210.711915352005	2213.0	2052.0	2153.0	2271.0	2356.0	-1287.1152219460728	-1.7131503604102227	183.48926392334133	0.2442242102819673	2168.9499079942752	2167.0	2062.0	2125.0	2212.0	2279.0	0.0	0.0	0.0	0.0	0.0	0.0	2925.0	2172.7394807520145	2226.0	1139.0	1452.2	1992.0	2393.0	2659.2	2426950.0	15296.999999999993	16413.999999999993	108.26116355222332	108.0	104.0	106.0	110.0	114.0	437.8155155568957	0.5827324512062282	469.78517829318736
Position_1	45	24	24.0	0.4	0.0066666666666666	171070.0000000001	227236.0000000001	2210.711915352005	2213.0	2052.0	2153.0	2271.0	2356.0	4137.854660884217	5.5074845536368935	5496.402301518009	7.315711463320471	2168.9499079942752	2167.0	2062.0	2125.0	2212.0	2279.0	0.0	0.0	0.0	0.0	0.0	0.0	3127.0	2353.10647010647	2300.0	1240.0	1787.0	2157.0	2597.0	2933.0	2873143.0	18574.000000000007	19795.000000000007	108.26116355222332	108.0	104.0	106.0	110.0	114.0	449.2693778644031	0.5979775419375206	478.8030222260073
Position_1	48	24	24.0	0.4	0.0066666666666666	36757.99999999991	82941.9999999999	2210.711915352005	2213.0	2052.0	2153.0	2271.0	2356.0	1270.4256070079296	1.6909364829275542	2866.6315005291863	3.8154865272043472	2168.9499079942752	2167.0	2062.0	2125.0	2212.0	2279.0	0.0	0.0	0.0	0.0	0.0	0.0	3177.0	2249.6115537848605	2259.5	1112.0	1692.8000000000002	2075.75	2433.25	2760.85	2258610.0	24506.00000000001	25510.00000000001	108.26116355222332	108.0	104.0	106.0	110.0	114.0	846.9734459256873	1.1273216565270898	881.6735740457146
Position_1	50	24	24.0	0.4	0.0066666666666666	113213.00000000006	173335.00000000006	2210.711915352005	2213.0	2052.0	2153.0	2271.0	2356.0	2515.5010593342136	3.348131909973838	3851.363148398999	5.126164350519067	2168.9499079942752	2167.0	2062.0	2125.0	2212.0	2279.0	0.0	0.0	0.0	0.0	0.0	0.0	3244.0	2299.620504973221	2276.0	1161.0	1747.1	2109.0	2480.0	2954.4	3005604.0	20298.0	21605.0	108.26116355222332	108.0	104.0	106.0	110.0	114.0	451.0051010251987	0.6002877894645395	480.0455812222593
Position_1	51	24	24.0	0.4	0.0066666666666666	-54545.00000000002	-26669.000000000025	2210.711915352005	2213.0	2052.0	2153.0	2271.0	2356.0	-3783.2369338163217	-5.035488358909523	-1849.759754110322	-2.4620302327208385	2168.9499079942752	2167.0	2062.0	2125.0	2212.0	2279.0	0.0	0.0	0.0	0.0	0.0	0.0	2901.0	2122.991749174917	2203.0	1285.0	1448.75	1961.75	2344.75	2591.0	1286533.0	16101.999999999993	16707.999999999993	108.26116355222332	108.0	104.0	106.0	110.0	114.0	1116.8334605978616	1.4865053360557536	1158.865573200166
Position_1	53	24	24.0	0.4	0.0066666666666666	-59255.99999999995	-30597.99999999995	2210.711915352005	2213.0	2052.0	2153.0	2271.0	2356.0	-3973.0194358406766	-5.28808886910394	-2051.5466568423944	-2.7306086002572267	2168.9499079942752	2167.0	2062.0	2125.0	2212.0	2279.0	0.0	0.0	0.0	0.0	0.0	0.0	3013.0	2117.8860353130017	2123.0	1235.0	1487.6	1942.0	2302.5	2698.7	1319443.0	10298.999999999996	10921.999999999996	108.26116355222332	108.0	104.0	106.0	110.0	114.0	690.531375214715	0.9190972604107857	732.3025225842429
Position_1	56	24	24.0	0.4	0.0066666666666666	54761.00000000012	83695.00000000012	2210.711915352005	2213.0	2052.0	2153.0	2271.0	2356.0	3684.3572627240537	4.903879516685715	5631.05642891272	7.49493610688283	2168.9499079942752	2167.0	2062.0	2125.0	2212.0	2279.0	0.0	0.0	0.0	0.0	0.0	0.0	2841.0	2300.060413354531	2299.0	1804.0	1969.4	2148.0	2422.0	2660.6	1446738.0	11842.999999999998	12471.999999999998	108.26116355222332	108.0	104.0	106.0	110.0	114.0	796.8050813980911	1.0605475633408592	839.124628489149
Position_1	57	24	24.0	0.4	0.0066666666666666	-36507.00000000007	-10333.000000000064	2210.711915352005	2213.0	2052.0	2153.0	2271.0	2356.0	-3223.967083575614	-4.291100188239143	-912.5168289529944	-1.2145598993364357	2168.9499079942752	2167.0	2062.0	2125.0	2212.0	2279.0	0.0	0.0	0.0	0.0	0.0	0.0	2618.0	2148.8400702987697	2219.0	1233.0	1505.4	2024.0	2327.0	2476.0	1222690.0	10407.0	10976.0	108.26116355222332	108.0	104.0	106.0	110.0	114.0	919.0518376960956	1.223257995973503	969.300756274848
Position_1	58	24	24.0	0.4	0.0066666666666666	-39762.99999999999	-32356.99999999999	2210.711915352005	2213.0	2052.0	2153.0	2271.0	2356.0	-21893.746642405644	-29.14057678104191	-17815.958557159152	-23.713040839578827	2168.9499079942752	2167.0	2062.0	2125.0	2212.0	2279.0	0.0	0.0	0.0	0.0	0.0	0.0	2552.0	1966.024844720497	1939.0	1096.0	1442.0	1763.0	2197.0	2437.0	316530.0	1213.0000000000005	1374.0000000000005	108.26116355222332	108.0	104.0	106.0	110.0	114.0	667.885086065892	0.8889550495537021	756.5326531364678
Position_1	1	25	25.0	0.4166666666666667	0.0069444444444444	158140.00000000015	262585.0000000002	2212.633709397788	2215.0	2053.0	2155.0	2273.0	2359.0	1597.730207348638	2.126578905981037	2652.965641182762	3.531097268414256	2171.4603012335583	2170.0	2064.0	2127.0	2214.0	2282.0	0.0	0.0	0.0	0.0	0.0	0.0	3012.0	2283.1344248168894	2265.0	1416.0	1942.0	2132.0	2425.0	2685.0	5299155.0	31893.0	34214.0	108.22812915699367	108.0	104.0	106.0	110.0	114.0	322.22340649405623	0.4288793540435888	345.67308280148126
Position_1	2	25	25.0	0.4166666666666667	0.0069444444444444	49413.00000000014	121998.00000000012	2212.633709397788	2215.0	2053.0	2155.0	2273.0	2359.0	865.9138826236023	1.1525313777720148	2137.8941139439835	2.845537065659442	2171.4603012335583	2170.0	2064.0	2127.0	2214.0	2282.0	0.0	0.0	0.0	0.0	0.0	0.0	3617.0	2245.634221946684	2234.0	1131.0	1916.6	2124.0	2347.0	2613.8	3622208.0	31177.00000000001	32790.00000000001	108.22812915699367	108.0	104.0	106.0	110.0	114.0	546.3460449387	0.7271865858134097	574.612272301375
Position_1	8	25	25.0	0.4166666666666667	0.0069444444444444	67394.99999999959	150959.9999999996	2212.633709397788	2215.0	2053.0	2155.0	2273.0	2359.0	981.6648760878816	1.3065959500729702	2198.8594063985024	2.926681869916407	2171.4603012335583	2170.0	2064.0	2127.0	2214.0	2282.0	0.0	0.0	0.0	0.0	0.0	0.0	3066.0	2251.292407108239	2237.0	1465.0	1946.6	2124.0	2357.0	2645.2	4180650.0	27330.00000000001	29187.00000000001	108.22812915699367	108.0	104.0	106.0	110.0	114.0	398.0844434079973	0.5298503941760443	425.1332107482333
Position_1	10	25	25.0	0.4166666666666667	0.0069444444444444	-125481.00000000004	-65946.00000000004	2212.633709397788	2215.0	2053.0	2155.0	2273.0	2359.0	-2779.377727536212	-3.699351755350697	-1460.690013787769	-1.9441784083515208	2171.4603012335583	2170.0	2064.0	2127.0	2214.0	2282.0	0.0	0.0	0.0	0.0	0.0	0.0	2906.0	2120.154195011338	2156.0	1093.0	1602.0	2005.0	2277.5	2469.9	2804964.0	31055.0	32378.0	108.22812915699367	108.0	104.0	106.0	110.0	114.0	687.8617107660682	0.9155439370296368	717.1658821827002
Position_1	16	25	25.0	0.4166666666666667	0.0069444444444444	190248.00000000032	273723.0000000003	2212.633709397788	2215.0	2053.0	2155.0	2273.0	2359.0	2674.181080144451	3.559335017672264	3847.5298967683184	5.121062292598632	2171.4603012335583	2170.0	2064.0	2127.0	2214.0	2282.0	0.0	0.0	0.0	0.0	0.0	0.0	3186.0	2317.559568733154	2303.0	1422.0	1963.2	2185.0	2433.5	2736.6	4299073.0	26670.0	28525.0	108.22812915699367	108.0	104.0	106.0	110.0	114.0	374.8812571351729	0.4989669532469151	400.95567528237
Position_1	17	25	25.0	0.4166666666666667	0.0069444444444444	62998.00000000017	138283.00000000015	2212.633709397788	2215.0	2053.0	2155.0	2273.0	2359.0	940.1587450772348	1.2513512896977996	2063.6841129165227	2.746763554291892	2171.4603012335583	2170.0	2064.0	2127.0	2214.0	2282.0	0.0	0.0	0.0	0.0	0.0	0.0	3220.0	2252.655708308428	2211.0	1079.0	1737.8000000000002	2073.0	2408.0	2906.4	3768693.0	22027.99999999999	23700.99999999999	108.22812915699367	108.0	104.0	106.0	110.0	114.0	328.7376874910516	0.4375498620505895	353.7049178874801
Position_1	25	25	25.0	0.4166666666666667	0.0069444444444444	146334.99999999965	216759.99999999965	2212.633709397788	2215.0	2053.0	2155.0	2273.0	2359.0	2627.877523691041	3.4977049840327754	3892.566590598766	5.181006132086958	2171.4603012335583	2170.0	2064.0	2127.0	2214.0	2282.0	0.0	0.0	0.0	0.0	0.0	0.0	3105.0	2308.504792332268	2297.0	1219.0	1875.4	2164.0	2441.0	2799.0	3612810.0	31040.0	32605.0	108.22812915699367	108.0	104.0	106.0	110.0	114.0	557.414961119145	0.741919313249582	585.5191626059834
Position_1	26	25	25.0	0.4166666666666667	0.0069444444444444	86653.99999999977	154153.99999999977	2212.633709397788	2215.0	2053.0	2155.0	2273.0	2359.0	1593.7843035208818	2.121326907986293	2835.2785275343126	3.7737557201481695	2171.4603012335583	2170.0	2064.0	2127.0	2214.0	2282.0	0.0	0.0	0.0	0.0	0.0	0.0	3203.0	2272.769333333333	2313.5	1125.0	1430.95	2069.0	2492.0	2880.25	3409154.0	27566.00000000001	29066.00000000001	108.22812915699367	108.0	104.0	106.0	110.0	114.0	507.0078485800629	0.6748274464600637	534.5966091136946
Position_1	29	25	25.0	0.4166666666666667	0.0069444444444444	19775.00000000025	80615.00000000026	2212.633709397788	2215.0	2053.0	2155.0	2273.0	2359.0	459.8450966156408	0.6120538235954178	1874.6099855205828	2.495105890727896	2171.4603012335583	2170.0	2064.0	2127.0	2214.0	2282.0	0.0	0.0	0.0	0.0	0.0	0.0	2912.0	2229.626479289941	2252.5	1387.0	1704.1	2080.5	2422.0	2601.45	3014455.0	25535.0	26887.0	108.22812915699367	108.0	104.0	106.0	110.0	114.0	593.7873346184696	0.790330942377183	625.2265543719128
Position_1	30	25	25.0	0.4166666666666667	0.0069444444444444	-125904.99999999984	-62229.99999999986	2212.633709397788	2215.0	2053.0	2155.0	2273.0	2359.0	-2683.896540005783	-3.572266294747697	-1326.546854251695	-1.7656338630090065	2171.4603012335583	2170.0	2064.0	2127.0	2214.0	2282.0	0.0	0.0	0.0	0.0	0.0	0.0	2859.0	2126.021201413428	2156.0	1146.0	1497.4	2006.0	2313.0	2525.0	3008320.0	20109.000000000007	21524.000000000007	108.22812915699367	108.0	104.0	106.0	110.0	114.0	428.6603035858494	0.5705468640727656	458.8236299359403
Position_1	31	25	25.0	0.4166666666666667	0.0069444444444444	231887.00000000012	303392.0000000002	2212.633709397788	2215.0	2053.0	2155.0	2273.0	2359.0	4203.596329081865	5.5949867140079625	5499.823178844891	7.320264651042549	2171.4603012335583	2170.0	2064.0	2127.0	2214.0	2282.0	0.0	0.0	0.0	0.0	0.0	0.0	3265.0	2360.932662051605	2325.0	1341.0	1880.4	2173.0	2537.0	2961.6	3751522.0	20279.0	21868.0	108.22812915699367	108.0	104.0	106.0	110.0	114.0	367.6132338486032	0.4892932142524909	396.4182749544482
Position_1	36	25	25.0	0.4166666666666667	0.0069444444444444	107990.0	175895.0	2212.633709397788	2215.0	2053.0	2155.0	2273.0	2359.0	2066.208454292722	2.7501234526636127	3365.4573207502394	4.4794236939185685	2171.4603012335583	2170.0	2064.0	2127.0	2214.0	2282.0	0.0	0.0	0.0	0.0	0.0	0.0	3264.0	2286.56394963552	2229.0	1350.0	1781.0	2087.0	2511.0	2896.2	3450425.0	28142.99999999999	29651.99999999999	108.22812915699367	108.0	104.0	106.0	110.0	114.0	538.4693446537648	0.7167026977341608	567.3415416861541
Position_1	39	25	25.0	0.4166666666666667	0.0069444444444444	164471.99999999977	230621.99999999977	2212.633709397788	2215.0	2053.0	2155.0	2273.0	2359.0	3430.8722342766523	4.566490943822224	4810.755729931845	6.403115876539285	2171.4603012335583	2170.0	2064.0	2127.0	2214.0	2282.0	0.0	0.0	0.0	0.0	0.0	0.0	3868.0	2326.885714285714	2269.0	1176.0	1854.45	2129.25	2551.25	2916.0	3420522.0	30943.0	32413.0	108.22812915699367	108.0	104.0	106.0	110.0	114.0	645.468405231423	0.859118447363024	676.1324829126495
Position_1	42	25	25.0	0.4166666666666667	0.0069444444444444	26282.00000000022	76997.00000000022	2212.633709397788	2215.0	2053.0	2155.0	2273.0	2359.0	778.8325736156329	1.0366261554824074	2281.7050327479856	3.0369493985875686	2171.4603012335583	2170.0	2064.0	2127.0	2214.0	2282.0	0.0	0.0	0.0	0.0	0.0	0.0	3155.0	2238.320319432121	2226.0	1082.0	1618.3	2051.0	2436.0	2869.4	2522587.0	24079.0	25206.0	108.22812915699367	108.0	104.0	106.0	110.0	114.0	713.549560158689	0.9497344645712152	746.9467259171857
Position_1	44	25	25.0	0.4166666666666667	0.0069444444444444	-29491.99999999989	25723.00000000011	2212.633709397788	2215.0	2053.0	2155.0	2273.0	2359.0	-758.6537423142879	-1.0097681310203173	661.6997902329643	0.8807224208000756	2171.4603012335583	2170.0	2064.0	2127.0	2214.0	2282.0	0.0	0.0	0.0	0.0	0.0	0.0	2839.0	2190.964140179299	2251.0	1181.0	1490.1	2035.5	2412.0	2592.0	2688313.0	14846.000000000002	16073.000000000002	108.22812915699367	108.0	104.0	106.0	110.0	114.0	381.8992763596216	0.5083079368346565	413.462688194005
Position_1	45	25	25.0	0.4166666666666667	0.0069444444444444	202315.0000000001	261985.0000000001	2212.633709397788	2215.0	2053.0	2155.0	2273.0	2359.0	4402.183479789718	5.859306211600115	5700.546370524722	7.587427219168405	2171.4603012335583	2170.0	2064.0	2127.0	2214.0	2282.0	0.0	0.0	0.0	0.0	0.0	0.0	3283.0	2367.575414781297	2322.5	1170.0	1823.25	2131.25	2599.75	2984.25	3139405.0	20632.000000000004	21958.000000000004	108.22812915699367	108.0	104.0	106.0	110.0	114.0	448.9328500359411	0.5975296233978376	477.7853587189412
Position_1	48	25	25.0	0.4166666666666667	0.0069444444444444	46651.99999999997	95746.99999999996	2212.633709397788	2215.0	2053.0	2155.0	2273.0	2359.0	1453.8182941463442	1.935032149508784	2983.767902975865	3.9713950788608767	2171.4603012335583	2170.0	2064.0	2127.0	2214.0	2282.0	0.0	0.0	0.0	0.0	0.0	0.0	3084.0	2257.7607699358387	2266.0	1282.0	1804.0	2106.5	2425.0	2741.0	2463217.0	25760.000000000004	26851.000000000004	108.22812915699367	108.0	104.0	106.0	110.0	114.0	802.7599943670123	1.068473552502493	836.7588745632238
Position_1	50	25	25.0	0.4166666666666667	0.0069444444444444	104020.0000000001	167335.00000000012	2212.633709397788	2215.0	2053.0	2155.0	2273.0	2359.0	2297.2033883379745	3.057577709877844	3695.467496515428	4.918667237862035	2171.4603012335583	2170.0	2064.0	2127.0	2214.0	2282.0	0.0	0.0	0.0	0.0	0.0	0.0	3217.0	2288.9303482587065	2272.0	1250.0	1824.3	2106.5	2467.5	2864.3	3220525.0	20699.000000000004	22106.000000000004	108.22812915699367	108.0	104.0	106.0	110.0	114.0	457.12183171705146	0.6084291580153955	488.1943674543282
Position_1	51	25	25.0	0.4166666666666667	0.0069444444444444	-9488.000000000073	27906.999999999927	2212.633709397788	2215.0	2053.0	2155.0	2273.0	2359.0	-428.27468237093166	-0.5700336022357101	1259.6818677198005	1.6766365659350544	2171.4603012335583	2170.0	2064.0	2127.0	2214.0	2282.0	0.0	0.0	0.0	0.0	0.0	0.0	3040.0	2203.582430806257	2263.0	1235.0	1424.5	2038.5	2421.5	2762.0	1831177.0	22588.000000000007	23419.000000000007	108.22812915699367	108.0	104.0	106.0	110.0	114.0	1019.5898530137578	1.3570740943613115	1057.0999985713297
Position_1	53	25	25.0	0.4166666666666667	0.0069444444444444	15108.999999999942	61008.99999999994	2212.633709397788	2215.0	2053.0	2155.0	2273.0	2359.0	501.194172112728	0.667089443082041	2023.7841846863128	2.693656749817483	2171.4603012335583	2170.0	2064.0	2127.0	2214.0	2282.0	0.0	0.0	0.0	0.0	0.0	0.0	3030.0	2229.812745098039	2224.0	1125.0	1548.8	2025.5	2471.5	2803.05	2274409.0	14982.0	16002.0	108.22812915699367	108.0	104.0	106.0	110.0	114.0	496.981341358986	0.6614821653488103	530.8166749717324
Position_1	56	25	25.0	0.4166666666666667	0.0069444444444444	85454.00000000009	120059.00000000007	2212.633709397788	2215.0	2053.0	2155.0	2273.0	2359.0	4324.595709785764	5.756036889724851	6075.86112202084	8.086971153409737	2171.4603012335583	2170.0	2064.0	2127.0	2214.0	2282.0	0.0	0.0	0.0	0.0	0.0	0.0	3163.0	2326.1235370611184	2286.0	1654.0	1961.2	2146.0	2488.0	2815.2	1788789.0	13414.0	14183.0	108.22812915699367	108.0	104.0	106.0	110.0	114.0	678.8462430204106	0.9035443494601666	717.7632521811901
Position_1	57	25	25.0	0.4166666666666667	0.0069444444444444	14780.999999999894	50150.99999999989	2212.633709397788	2215.0	2053.0	2155.0	2273.0	2359.0	775.8440566588885	1.0326484394129805	2632.389911744815	3.5037109725323483	2171.4603012335583	2170.0	2064.0	2127.0	2214.0	2282.0	0.0	0.0	0.0	0.0	0.0	0.0	2914.0	2233.8053435114502	2261.5	1235.0	1775.25	2082.25	2416.0	2622.0	1755771.0	15494.000000000002	16280.000000000002	108.22812915699367	108.0	104.0	106.0	110.0	114.0	813.2689137320144	1.082460924177311	854.5254882894794
Position_1	58	25	25.0	0.4166666666666667	0.0069444444444444	10654.999999999967	23299.99999999997	2212.633709397788	2215.0	2053.0	2155.0	2273.0	2359.0	2416.3197894693085	3.2161216397836494	5283.9278361928655	7.032907949972703	2171.4603012335583	2170.0	2064.0	2127.0	2214.0	2282.0	0.0	0.0	0.0	0.0	0.0	0.0	2951.0	2252.918149466192	2273.0	1421.0	1688.0	2087.0	2480.0	2714.0	633070.0	2316.9999999999995	2597.9999999999995	108.22812915699367	108.0	104.0	106.0	110.0	114.0	525.4446693759177	0.6993668549393464	589.1692926364411
Position_1	62	25	25.0	0.4166666666666667	0.0069444444444444	45496.99999999994	66196.99999999994	2212.633709397788	2215.0	2053.0	2155.0	2273.0	2359.0	4717.625870914925	6.279160034187766	6864.027952984932	9.136021205422944	2171.4603012335583	2170.0	2064.0	2127.0	2214.0	2282.0	0.0	0.0	0.0	0.0	0.0	0.0	3466.0	2313.9065217391303	2247.0	1516.0	1959.9	2135.75	2444.25	2884.5999999999995	1064397.0	5844.000000000001	6304.000000000001	108.22812915699367	108.0	104.0	106.0	110.0	114.0	605.9697472278801	0.8065457335603085	653.6675712738803
Position_1	63	25	25.0	0.4166666666666667	0.0069444444444444	62180.0	67715.0	2212.633709397788	2215.0	2053.0	2155.0	2273.0	2359.0	49357.60934888074	65.69497804336025	53751.21449114601	71.54286648771533	2171.4603012335583	2170.0	2064.0	2127.0	2214.0	2282.0	0.0	0.0	0.0	0.0	0.0	0.0	4095.0	2720.528455284553	2765.0	1816.0	1964.7	2284.0	3080.0	3666.299999999999	334625.0	1168.9999999999995	1291.9999999999995	108.22812915699367	108.0	104.0	106.0	110.0	114.0	927.9357563338943	1.2350824916804135	1025.5714261620117
Position_1	1	26	26.0	0.4333333333333333	0.0072222222222222	109740.00000000028	210632.0000000003	2210.412892003951	2213.0	2050.0	2153.0	2271.0	2357.0	1163.3641020889318	1.5484376198803682	2232.929720714376	2.972029458270834	2169.3584134123903	2169.0	2060.0	2125.0	2213.0	2278.0	0.0	0.0	0.0	0.0	0.0	0.0	3227.0	2260.858700392499	2251.0	1214.0	1928.6	2135.0	2397.0	2621.4	5184149.0	31403.00000000001	33696.00000000001	108.30758101911272	108.0	104.0	106.0	110.0	114.0	332.90616819663427	0.4430981098697202	357.2144777108489
Position_1	2	26	26.0	0.4333333333333333	0.0072222222222222	56300.99999999996	128548.99999999996	2210.412892003951	2213.0	2050.0	2153.0	2271.0	2357.0	971.0702507914992	1.2924945038034854	2217.191695866796	2.951082147198705	2169.3584134123903	2169.0	2060.0	2125.0	2213.0	2278.0	0.0	0.0	0.0	0.0	0.0	0.0	3586.0	2247.2880633373934	2253.0	1137.0	1816.3	2112.0	2385.0	2627.9	3690047.0	29603.00000000001	31245.00000000001	108.30758101911272	108.0	104.0	106.0	110.0	114.0	510.5876029587536	0.679592099538101	538.908544892283
Position_1	8	26	26.0	0.4333333333333333	0.0072222222222222	38589.0000000001	117921.0000000001	2210.412892003951	2213.0	2050.0	2153.0	2271.0	2357.0	564.4653228628996	0.7513033447305193	1724.903867353802	2.2958470474479102	2169.3584134123903	2169.0	2060.0	2125.0	2213.0	2278.0	0.0	0.0	0.0	0.0	0.0	0.0	2881.0	2234.4026622296174	2229.0	1423.0	1944.1	2118.5	2344.0	2553.9	4028628.0	26475.000000000004	28278.000000000004	108.30758101911272	108.0	104.0	106.0	110.0	114.0	387.2663044596966	0.5154514512358561	413.6399077435807
Position_1	10	26	26.0	0.4333333333333333	0.0072222222222222	-24543.9999999998	45900.00000000021	2210.412892003951	2213.0	2050.0	2153.0	2271.0	2357.0	-442.1070730317659	-0.5884445142052804	826.7892214862417	1.1004564537981876	2169.3584134123903	2169.0	2060.0	2125.0	2213.0	2278.0	0.0	0.0	0.0	0.0	0.0	0.0	3219.0	2197.6695815115554	2197.0	1095.0	1696.0	2071.0	2325.0	2720.0	3518469.0	34635.99999999999	36236.99999999999	108.30758101911272	108.0	104.0	106.0	110.0	114.0	623.8926247363254	0.8304010835240491	652.7311768844619
Position_1	16	26	26.0	0.4333333333333333	0.0072222222222222	202780.9999999999	274104.9999999999	2210.412892003951	2213.0	2050.0	2153.0	2271.0	2357.0	3427.663074174075	4.562219551725693	4633.272283628569	6.166885409509625	2169.3584134123903	2169.0	2060.0	2125.0	2213.0	2278.0	0.0	0.0	0.0	0.0	0.0	0.0	3261.0	2338.096236890808	2312.0	1675.0	2064.0	2205.0	2443.0	2682.0	3790054.0	22569.000000000004	24190.000000000004	108.30758101911272	108.0	104.0	106.0	110.0	114.0	381.49002086504527	0.5077632177713752	408.8902301708292
Position_1	17	26	26.0	0.4333333333333333	0.0072222222222222	106357.00000000032	171565.00000000032	2210.412892003951	2213.0	2050.0	2153.0	2271.0	2357.0	2009.12287182974	2.674142542405384	3240.925989878136	4.313672492527799	2169.3584134123903	2169.0	2060.0	2125.0	2213.0	2278.0	0.0	0.0	0.0	0.0	0.0	0.0	3279.0	2284.765856950068	2240.0	1648.0	1840.35	2085.25	2431.5	2891.9	3386023.0	18553.0	20035.0	108.30758101911272	108.0	104.0	106.0	110.0	114.0	350.47299793203115	0.4664795602475334	378.468523342222
Position_1	25	26	26.0	0.4333333333333333	0.0072222222222222	141785.99999999965	214429.99999999965	2210.412892003951	2213.0	2050.0	2153.0	2271.0	2357.0	2353.3249637621857	3.132275526767469	3559.0500612156766	4.7370956314780654	2169.3584134123903	2169.0	2060.0	2125.0	2213.0	2278.0	0.0	0.0	0.0	0.0	0.0	0.0	3180.0	2298.878861296184	2292.0	1040.0	1844.0	2147.5	2476.0	2809.5	3795449.0	28996.0	30647.0	108.30758101911272	108.0	104.0	106.0	110.0	114.0	481.2676191531498	0.6405672010928424	508.6704622770928
Position_1	26	26	26.0	0.4333333333333333	0.0072222222222222	124642.00000000004	194910.00000000003	2210.412892003951	2213.0	2050.0	2153.0	2271.0	2357.0	2009.5578350567607	2.674721478460549	3142.4633560991742	4.182618726968001	2169.3584134123903	2169.0	2060.0	2125.0	2213.0	2278.0	0.0	0.0	0.0	0.0	0.0	0.0	3126.0	2291.047589229806	2332.0	1063.0	1478.0	2064.0	2543.0	2909.0	3658803.0	27886.0	29483.0	108.30758101911272	108.0	104.0	106.0	110.0	114.0	449.59588091006896	0.5984121174913017	475.3437336610329
Position_1	29	26	26.0	0.4333333333333333	0.0072222222222222	106813.99999999977	164761.99999999977	2210.412892003951	2213.0	2050.0	2153.0	2271.0	2357.0	2647.8687568400696	3.5243133153541324	4084.372386714138	5.436299646716517	2169.3584134123903	2169.0	2060.0	2125.0	2213.0	2278.0	0.0	0.0	0.0	0.0	0.0	0.0	2976.0	2294.104024297646	2293.0	1342.0	2007.8	2177.0	2413.0	2622.4	3021335.0	23261.000000000007	24578.000000000007	108.30758101911272	108.0	104.0	106.0	110.0	114.0	576.6292354266016	0.7674935123528066	609.2770451964667
Position_1	30	26	26.0	0.4333333333333333	0.0072222222222222	-96535.99999999996	-39071.99999999996	2210.412892003951	2213.0	2050.0	2153.0	2271.0	2357.0	-2315.010478685359	-3.0812789471302127	-936.9778054113935	-1.2471174590025649	2169.3584134123903	2169.0	2060.0	2125.0	2213.0	2278.0	0.0	0.0	0.0	0.0	0.0	0.0	3102.0	2139.08269525268	2203.0	1138.0	1576.5	1980.25	2338.75	2504.5	2793642.0	16673.000000000004	17979.000000000004	108.30758101911272	108.0	104.0	106.0	110.0	114.0	399.8318731988172	0.5321762232276256	431.1507975914073
Position_1	31	26	26.0	0.4333333333333333	0.0072222222222222	317649.00000000023	396849.0000000002	2210.412892003951	2213.0	2050.0	2153.0	2271.0	2357.0	4537.341129000329	6.039201042699437	5668.644603643175	7.544965967449067	2169.3584134123903	2169.0	2060.0	2125.0	2213.0	2278.0	0.0	0.0	0.0	0.0	0.0	0.0	3424.0	2389.471666666667	2325.0	1199.0	1945.0	2190.75	2575.0	2987.05	4301049.0	20240.0	22040.0	108.30758101911272	108.0	104.0	106.0	110.0	114.0	289.11088796428305	0.3848065918804607	314.8223305698023
Position_1	36	26	26.0	0.4333333333333333	0.0072222222222222	133762.9999999997	201126.9999999997	2210.412892003951	2213.0	2050.0	2153.0	2271.0	2357.0	2489.578821785128	3.313629411796006	3743.348457265297	4.98239679662011	2169.3584134123903	2169.0	2060.0	2125.0	2213.0	2278.0	0.0	0.0	0.0	0.0	0.0	0.0	3216.0	2300.369693011104	2254.0	1476.0	1844.5	2113.0	2467.0	2887.5	3521866.0	23913.000000000004	25444.000000000004	108.30758101911272	108.0	104.0	106.0	110.0	114.0	445.06551412085486	0.5923821992948578	473.560278563586
Position_1	39	26	26.0	0.4333333333333333	0.0072222222222222	105380.00000000028	170456.0000000003	2210.412892003951	2213.0	2050.0	2153.0	2271.0	2357.0	2239.233858874049	2.9804202661613592	3622.04257589898	4.820938668521542	2169.3584134123903	2169.0	2060.0	2125.0	2213.0	2278.0	0.0	0.0	0.0	0.0	0.0	0.0	3150.0	2284.2508451656527	2254.0	1182.0	1704.4	2111.0	2470.5	2882.1	3378407.0	24933.0	26412.0	108.30758101911272	108.0	104.0	106.0	110.0	114.0	529.8046859300294	0.7051700369728692	561.2321567715052
Position_1	42	26	26.0	0.4333333333333333	0.0072222222222222	5173.999999999827	63429.99999999983	2210.412892003951	2213.0	2050.0	2153.0	2271.0	2357.0	121.20821583530076	0.1613281352767852	1485.9368245909088	1.9777819135305	2169.3584134123903	2169.0	2060.0	2125.0	2213.0	2278.0	0.0	0.0	0.0	0.0	0.0	0.0	3134.0	2216.907854984894	2223.0	1077.0	1565.3	2032.0	2407.25	2828.7	2935186.0	24338.0	25662.0	108.30758101911272	108.0	104.0	106.0	110.0	114.0	570.1518277927421	0.7588720827921397	601.1683870826423
Position_1	44	26	26.0	0.4333333333333333	0.0072222222222222	63707.99999999974	130015.99999999974	2210.412892003951	2213.0	2050.0	2153.0	2271.0	2357.0	1231.084644518051	1.6385736618535256	2512.411332040862	3.344019482946387	2169.3584134123903	2169.0	2060.0	2125.0	2213.0	2278.0	0.0	0.0	0.0	0.0	0.0	0.0	3708.0	2255.274717982747	2273.0	1207.0	1505.6	2058.5	2474.5	2836.1000000000004	3398699.0	18240.0	19747.0	108.30758101911272	108.0	104.0	106.0	110.0	114.0	352.4672555410518	0.4691339171251399	381.5883166211157
Position_1	45	26	26.0	0.4333333333333333	0.0072222222222222	244442.9999999999	309826.9999999999	2210.412892003951	2213.0	2050.0	2153.0	2271.0	2357.0	4612.043949672601	6.138630497014232	5845.68075500306	7.780601084909072	2169.3584134123903	2169.0	2060.0	2125.0	2213.0	2278.0	0.0	0.0	0.0	0.0	0.0	0.0	3185.0	2377.49730820996	2363.0	1154.0	1875.5	2155.0	2590.0	2907.5	3532961.0	22169.0	23655.0	108.30758101911272	108.0	104.0	106.0	110.0	114.0	418.2750265718057	0.5567240603670733	446.3122266929525
Position_1	48	26	26.0	0.4333333333333333	0.0072222222222222	72218.00000000007	118638.00000000007	2210.412892003951	2213.0	2050.0	2153.0	2271.0	2357.0	2297.657390839256	3.058181987207049	3774.536507995064	5.023908092141429	2169.3584134123903	2169.0	2060.0	2125.0	2213.0	2278.0	0.0	0.0	0.0	0.0	0.0	0.0	3224.0	2281.4530805687205	2285.0	1274.0	1823.8	2138.0	2445.0	2704.3	2406933.0	23625.000000000007	24680.000000000007	108.30758101911272	108.0	104.0	106.0	110.0	114.0	751.6430233262812	1.0004368640472805	785.208457807095
Position_1	50	26	26.0	0.4333333333333333	0.0072222222222222	126568.00000000028	189752.0000000003	2210.412892003951	2213.0	2050.0	2153.0	2271.0	2357.0	2776.7672426795543	3.695877200006487	4162.956970426415	5.540895727637558	2169.3584134123903	2169.0	2060.0	2125.0	2213.0	2278.0	0.0	0.0	0.0	0.0	0.0	0.0	3234.0	2301.139275766017	2273.0	1348.0	1812.75	2106.0	2524.25	2806.0	3304436.0	20620.0	22056.0	108.30758101911272	108.0	104.0	106.0	110.0	114.0	452.38085885889234	0.6021189231411858	483.8851708531392
Position_1	51	26	26.0	0.4333333333333333	0.0072222222222222	-12762.999999999824	23361.00000000017	2210.412892003951	2213.0	2050.0	2153.0	2271.0	2357.0	-592.3246044631562	-0.7883840485404608	1084.1726149701549	1.443033750525276	2169.3584134123903	2169.0	2060.0	2125.0	2213.0	2278.0	0.0	0.0	0.0	0.0	0.0	0.0	2962.0	2197.454323995128	2235.0	1159.0	1429.0	2038.0	2437.0	2688.0	1804110.0	21611.99999999999	22432.99999999999	108.30758101911272	108.0	104.0	106.0	110.0	114.0	1003.0023780974616	1.3349961652477211	1041.1045876300368
Position_1	53	26	26.0	0.4333333333333333	0.0072222222222222	34372.999999999745	89460.99999999974	2210.412892003951	2213.0	2050.0	2153.0	2271.0	2357.0	825.6636142476707	1.0989582705636498	2148.916085131097	2.8602073093094904	2169.3584134123903	2169.0	2060.0	2125.0	2213.0	2278.0	0.0	0.0	0.0	0.0	0.0	0.0	3156.0	2240.4544728434503	2227.5	1155.0	1592.75	2043.75	2498.25	2820.3500000000004	2805049.0	18457.0	19709.0	108.30758101911272	108.0	104.0	106.0	110.0	114.0	443.3501099167767	0.5900989962992298	473.4240297095819
Position_1	56	26	26.0	0.4333333333333333	0.0072222222222222	155965.9999999998	197281.9999999998	2210.412892003951	2213.0	2050.0	2153.0	2271.0	2357.0	6355.511214694243	8.459185426758037	8039.110854015042	10.70005654669402	2169.3584134123903	2169.0	2060.0	2125.0	2213.0	2278.0	0.0	0.0	0.0	0.0	0.0	0.0	3267.0	2379.09797657082	2310.0	1831.0	2023.6	2188.0	2513.5	2985.0	2233973.0	13851.000000000004	14790.000000000004	108.30758101911272	108.0	104.0	106.0	110.0	114.0	564.4190774574594	0.7512417920958784	602.6827056238411
Position_1	57	26	26.0	0.4333333333333333	0.0072222222222222	-295.00000000013506	38820.99999999986	2210.412892003951	2213.0	2050.0	2153.0	2271.0	2357.0	-12.357384127470626	-0.0164476782736634	1626.1898617366635	2.1644587059715	2169.3584134123903	2169.0	2060.0	2125.0	2213.0	2278.0	0.0	0.0	0.0	0.0	0.0	0.0	2791.0	2212.66816647919	2256.0	1237.0	1657.2	2093.0	2391.0	2544.6	1967062.0	15772.000000000002	16661.0	108.30758101911272	108.0	104.0	106.0	110.0	114.0	660.6802117233135	0.8793653618037303	697.9199218565892
Position_1	58	26	26.0	0.4333333333333333	0.0072222222222222	-7248.000000000111	17919.99999999989	2210.412892003951	2213.0	2050.0	2153.0	2271.0	2357.0	-541.7247834237616	-0.7210356867370266	1339.3637029461368	1.782693088621308	2169.3584134123903	2169.0	2060.0	2125.0	2213.0	2278.0	0.0	0.0	0.0	0.0	0.0	0.0	3189.0	2200.328671328671	2215.5	1316.0	1526.8	2006.75	2425.25	2735.35	1258588.0	6349.999999999999	6921.999999999999	108.30758101911272	108.0	104.0	106.0	110.0	114.0	474.6071157203135	0.6317020710237373	517.3591267741748
Position_1	62	26	26.0	0.4333333333333333	0.0072222222222222	34204.00000000014	64652.00000000014	2210.412892003951	2213.0	2050.0	2153.0	2271.0	2357.0	1974.9721718377168	2.6286879607160007	3733.069256626471	4.968715180569832	2169.3584134123903	2169.0	2060.0	2125.0	2213.0	2278.0	0.0	0.0	0.0	0.0	0.0	0.0	2913.0	2262.42774566474	2258.0	1361.0	1875.55	2111.5	2405.0	2669.7	1565600.0	8766.999999999998	9458.999999999998	108.30758101911272	108.0	104.0	106.0	110.0	114.0	506.21509269387167	0.6737722883755431	546.1718446208888
Position_1	63	26	26.0	0.4333333333333333	0.0072222222222222	107021.0	121145.0	2210.412892003951	2213.0	2050.0	2153.0	2271.0	2357.0	19350.0369330692	25.75489915791509	21903.74061405395	29.153878757305804	2169.3584134123903	2169.0	2060.0	2125.0	2213.0	2278.0	0.0	0.0	0.0	0.0	0.0	0.0	3495.0	2546.398753894081	2451.0	1785.0	2012.0	2289.0	2825.0	3277.0	817394.0	5768.999999999998	6089.999999999998	108.30758101911272	108.0	104.0	106.0	110.0	114.0	1043.0697065704503	1.388325779445269	1101.108426592831
Position_1	68	26	26.0	0.4333333333333333	0.0072222222222222	135230.00000000015	165326.00000000015	2210.412892003951	2213.0	2050.0	2153.0	2271.0	2357.0	8100.353739970009	10.78157082790008	9903.121218770106	13.18105434218301	2169.3584134123903	2169.0	2060.0	2125.0	2213.0	2278.0	0.0	0.0	0.0	0.0	0.0	0.0	3035.0	2410.7046783625733	2370.5	1473.0	2059.45	2240.0	2572.5	2868.85	1648922.0	10414.000000000004	11098.000000000004	108.30758101911272	108.0	104.0	106.0	110.0	114.0	623.8045097097361	0.8302838024236587	664.7764978642838
Position_1	1	27	27.0	0.45	0.0075	138805.0000000001	241413.0000000001	2210.63986945167	2214.0	2050.0	2153.0	2271.0	2358.0	1424.2260804826662	1.8956449131224289	2477.048310706112	3.2969513015498344	2170.754310638588	2170.0	2062.0	2127.0	2213.0	2282.0	0.0	0.0	0.0	0.0	0.0	0.0	3138.0	2273.521869639794	2266.0	1217.0	1968.0	2144.75	2395.0	2654.9	5301853.0	31256.99999999999	33588.99999999999	108.35197695283358	108.0	104.0	106.0	110.0	114.0	320.7163617855744	0.4268734775365995	344.6441397451982
Position_1	2	27	27.0	0.45	0.0075	48488.00000000008	120912.00000000007	2210.63986945167	2214.0	2050.0	2153.0	2271.0	2358.0	801.312938433708	1.0665475210552653	1998.1923364934912	2.6595939998728366	2170.754310638588	2170.0	2062.0	2127.0	2213.0	2282.0	0.0	0.0	0.0	0.0	0.0	0.0	3313.0	2243.4580801944107	2241.0	1087.0	1879.25	2105.0	2379.0	2637.5	3692732.0	24381.0	26027.0	108.35197695283358	108.0	104.0	106.0	110.0	114.0	402.9205319244391	0.5362872279914284	430.12233642579776
Position_1	8	27	27.0	0.45	0.0075	110450.00000000004	195062.0000000001	2210.63986945167	2214.0	2050.0	2153.0	2271.0	2358.0	1497.5427063338918	1.99322934213041	2644.759396857416	3.5201747572172204	2170.754310638588	2170.0	2062.0	2127.0	2213.0	2282.0	0.0	0.0	0.0	0.0	0.0	0.0	3243.0	2271.436297451898	2257.0	1429.0	1852.1	2109.0	2428.0	2730.9	4367972.0	27329.0	29252.0	108.35197695283358	108.0	104.0	106.0	110.0	114.0	370.54182545404177	0.4931911696793296	396.6149320568492
Position_1	10	27	27.0	0.45	0.0075	-38659.00000000029	32752.99999999971	2210.63986945167	2214.0	2050.0	2153.0	2271.0	2358.0	-677.9494604052853	-0.9023507317994348	574.3779889974895	0.7644971033556585	2170.754310638588	2170.0	2062.0	2127.0	2213.0	2282.0	0.0	0.0	0.0	0.0	0.0	0.0	3214.0	2190.1805298829327	2211.0	1098.0	1590.4	2083.0	2334.0	2650.7	3554663.0	29109.0	30732.0	108.35197695283358	108.0	104.0	106.0	110.0	114.0	510.4744262121965	0.6794414612884334	538.9364136986231
Position_1	16	27	27.0	0.45	0.0075	165627.9999999999	236335.9999999999	2210.63986945167	2214.0	2050.0	2153.0	2271.0	2358.0	2759.749082316022	3.673226028562625	3937.909406128429	5.241357419556939	2170.754310638588	2170.0	2062.0	2127.0	2213.0	2282.0	0.0	0.0	0.0	0.0	0.0	0.0	3370.0	2317.0665836963285	2293.0	1683.0	2037.3	2192.5	2427.0	2647.7	3723526.0	21159.0	22766.0	108.35197695283358	108.0	104.0	106.0	110.0	114.0	352.5583284995576	0.4692551352329111	379.33469949529416
Position_1	17	27	27.0	0.45	0.0075	14653.999999999767	80653.99999999977	2210.63986945167	2214.0	2050.0	2153.0	2271.0	2358.0	281.4757873588633	0.374644272974647	1549.2116933016275	2.062000763784466	2170.754310638588	2170.0	2062.0	2127.0	2213.0	2282.0	0.0	0.0	0.0	0.0	0.0	0.0	3221.0	2223.769333333333	2206.0	1095.0	1772.95	2052.0	2383.0	2757.3	3335654.0	15838.000000000002	17338.0	108.35197695283358	108.0	104.0	106.0	110.0	114.0	304.21820118668944	0.4049144257794836	333.0303808672068
Position_1	25	27	27.0	0.45	0.0075	102909.99999999996	174277.99999999997	2210.63986945167	2214.0	2050.0	2153.0	2271.0	2358.0	1848.0589688628315	2.459766487556428	3129.6863373382234	4.165612514997175	2170.754310638588	2170.0	2062.0	2127.0	2213.0	2282.0	0.0	0.0	0.0	0.0	0.0	0.0	3106.0	2277.446362515413	2258.0	1051.0	1824.05	2117.25	2454.75	2792.9	3694018.0	24022.99999999999	25644.99999999999	108.35197695283358	108.0	104.0	106.0	110.0	114.0	431.4053115245534	0.5742004696391805	460.5332062626305
Position_1	26	27	27.0	0.45	0.0075	104468.00000000007	171392.0000000001	2210.63986945167	2214.0	2050.0	2153.0	2271.0	2358.0	2015.2977922785915	2.682361361522805	3306.332266475976	4.400728246679523	2170.754310638588	2170.0	2062.0	2127.0	2213.0	2282.0	0.0	0.0	0.0	0.0	0.0	0.0	3222.0	2282.6837606837607	2304.0	1197.0	1562.0	2113.0	2476.0	2937.0	3471962.0	25933.000000000007	27454.000000000007	108.35197695283358	108.0	104.0	106.0	110.0	114.0	500.27489419880425	0.6658658841786084	529.6165867941993
Position_1	29	27	27.0	0.45	0.0075	92518.9999999997	158430.99999999968	2210.63986945167	2214.0	2050.0	2153.0	2271.0	2358.0	1851.436446704413	2.464261910563574	3170.4290760581857	4.219841100233444	2170.754310638588	2170.0	2062.0	2127.0	2213.0	2282.0	0.0	0.0	0.0	0.0	0.0	0.0	3007.0	2275.7616822429904	2278.0	1413.0	1940.85	2166.0	2389.75	2617.5999999999995	3409091.0	26584.000000000007	28082.000000000007	108.35197695283358	108.0	104.0	106.0	110.0	114.0	531.9835547205471	0.7080701113330482	561.9606599331329
Position_1	30	27	27.0	0.45	0.0075	-101044.99999999994	-38652.999999999935	2210.63986945167	2214.0	2050.0	2153.0	2271.0	2358.0	-2142.3298295516506	-2.8514410031332464	-819.5108605241214	-1.0907689553576057	2170.754310638588	2170.0	2062.0	2127.0	2213.0	2282.0	0.0	0.0	0.0	0.0	0.0	0.0	2814.0	2142.741184767278	2188.0	1164.0	1580.85	2044.0	2303.0	2479.3	3038407.0	17912.0	19330.0	108.35197695283358	108.0	104.0	106.0	110.0	114.0	379.7655688745528	0.5054679721720297	409.82963635245113
Position_1	31	27	27.0	0.45	0.0075	260881.0000000001	346505.0000000002	2210.63986945167	2214.0	2050.0	2153.0	2271.0	2358.0	3327.973522301239	4.429532758182949	4420.25086282631	5.883353898421819	2170.754310638588	2170.0	2062.0	2127.0	2213.0	2282.0	0.0	0.0	0.0	0.0	0.0	0.0	3455.0	2348.060123329908	2292.5	1067.0	1843.0	2157.25	2554.0	2987.75	4569325.0	20409.000000000007	22355.000000000007	108.35197695283358	108.0	104.0	106.0	110.0	114.0	260.3509324812691	0.3465270911325692	285.1754174932026
Position_1	36	27	27.0	0.45	0.0075	123344.00000000016	194932.0000000001	2210.63986945167	2214.0	2050.0	2153.0	2271.0	2358.0	2077.931412763161	2.7657267103877667	3283.9483570562675	4.370935263241892	2170.754310638588	2170.0	2062.0	2127.0	2213.0	2282.0	0.0	0.0	0.0	0.0	0.0	0.0	3210.0	2289.8106945298096	2262.0	1286.0	1775.2	2093.0	2486.0	2854.0999999999995	3725522.0	21951.000000000007	23578.000000000007	108.35197695283358	108.0	104.0	106.0	110.0	114.0	369.800496510281	0.492204460855184	397.2099725169425
Position_1	39	27	27.0	0.45	0.0075	-44077.00000000015	24958.99999999985	2210.63986945167	2214.0	2050.0	2153.0	2271.0	2358.0	-849.6133759786724	-1.130835403427613	481.1012603183404	0.640345777483711	2170.754310638588	2170.0	2062.0	2127.0	2213.0	2282.0	0.0	0.0	0.0	0.0	0.0	0.0	3138.0	2185.9075844486933	2186.0	1228.0	1602.4	2042.0	2363.0	2734.8	3429689.0	21439.0	23008.0	108.35197695283358	108.0	104.0	106.0	110.0	114.0	413.2509283210448	0.5500369855953107	443.49444278234057
Position_1	42	27	27.0	0.45	0.0075	23649.99999999972	83577.99999999972	2210.63986945167	2214.0	2050.0	2153.0	2271.0	2358.0	531.3778669023347	0.7072639408470075	1877.864666383244	2.499437870956097	2170.754310638588	2170.0	2062.0	2127.0	2213.0	2282.0	0.0	0.0	0.0	0.0	0.0	0.0	3503.0	2231.3641703377384	2232.5	1036.0	1502.25	2027.0	2444.0	2884.8500000000004	3039118.0	24395.000000000004	25757.000000000004	108.35197695283358	108.0	104.0	106.0	110.0	114.0	548.1168314199836	0.7295435026199981	578.7188041354588
Position_1	44	27	27.0	0.45	0.0075	47497.99999999975	119701.99999999977	2210.63986945167	2214.0	2050.0	2153.0	2271.0	2358.0	759.5841217563349	1.0110064660576816	1914.2645699287773	2.547886142575204	2170.754310638588	2170.0	2062.0	2127.0	2213.0	2282.0	0.0	0.0	0.0	0.0	0.0	0.0	4049.0	2242.9445460085312	2252.0	1129.0	1442.0	2065.0	2443.0	2878.0	3680672.0	18301.99999999999	19942.99999999999	108.35197695283358	108.0	104.0	106.0	110.0	114.0	292.6840834642407	0.3895625150909044	318.9268209227053
Position_1	45	27	27.0	0.45	0.0075	271580.9999999998	345676.9999999998	2210.63986945167	2214.0	2050.0	2153.0	2271.0	2358.0	4345.977418837429	5.784495944472618	5531.699331733317	7.362691810537046	2170.754310638588	2170.0	2062.0	2127.0	2213.0	2282.0	0.0	0.0	0.0	0.0	0.0	0.0	3433.0	2375.271377672209	2308.5	1113.0	1828.3	2146.75	2636.25	3042.85	3999957.0	23997.0	25681.0	108.35197695283358	108.0	104.0	106.0	110.0	114.0	384.0122104265094	0.511120252077684	410.9604357195978
Position_1	48	27	27.0	0.45	0.0075	125667.99999999988	179567.99999999988	2210.63986945167	2214.0	2050.0	2153.0	2271.0	2358.0	3332.335328964822	4.435338322852178	4761.600330645473	6.337690040089124	2170.754310638588	2170.0	2062.0	2127.0	2213.0	2282.0	0.0	0.0	0.0	0.0	0.0	0.0	3692.0	2316.5861224489795	2295.0	1112.0	1796.6	2141.0	2487.0	2895.9999999999995	2837818.0	20789.000000000007	22014.000000000007	108.35197695283358	108.0	104.0	106.0	110.0	114.0	551.2614122437675	0.7337289396964545	583.7447077365096
Position_1	50	27	27.0	0.45	0.0075	152039.00000000035	221383.00000000035	2210.63986945167	2214.0	2050.0	2153.0	2271.0	2358.0	2908.035935800556	3.87059583055054	4234.372230646966	5.635949438991112	2170.754310638588	2170.0	2062.0	2127.0	2213.0	2282.0	0.0	0.0	0.0	0.0	0.0	0.0	3153.0	2310.471446700508	2306.0	1245.0	1798.25	2115.75	2525.25	2811.0	3641303.0	19535.0	21111.0	108.35197695283358	108.0	104.0	106.0	110.0	114.0	373.6441439753204	0.4973203556311514	403.7881506763752
Position_1	51	27	27.0	0.45	0.0075	80298.9999999998	125486.9999999998	2210.63986945167	2214.0	2050.0	2153.0	2271.0	2358.0	2614.5657135865863	3.479986964783746	4085.9040299485705	5.438338263861547	2170.754310638588	2170.0	2062.0	2127.0	2213.0	2282.0	0.0	0.0	0.0	0.0	0.0	0.0	3232.0	2292.1879259980524	2282.0	1150.0	1422.1	2101.5	2531.5	3005.7	2354077.0	23319.99999999999	24346.99999999999	108.35197695283358	108.0	104.0	106.0	110.0	114.0	759.3079918907996	1.0106389372066542	792.7474990808447
Position_1	53	27	27.0	0.45	0.0075	50654.99999999998	102310.99999999996	2210.63986945167	2214.0	2050.0	2153.0	2271.0	2358.0	1350.0641154195514	1.796935337623423	2726.8070222621604	3.629380146630936	2170.754310638588	2170.0	2062.0	2127.0	2213.0	2282.0	0.0	0.0	0.0	0.0	0.0	0.0	3277.0	2257.147359454855	2218.0	1157.0	1647.9	2048.25	2484.5	2903.35	2649891.0	17422.0	18596.0	108.35197695283358	108.0	104.0	106.0	110.0	114.0	464.3335706019038	0.6180279824711339	495.623182121054
Position_1	56	27	27.0	0.45	0.0075	195036.99999999977	247792.99999999977	2210.63986945167	2214.0	2050.0	2153.0	2271.0	2358.0	5555.069538387122	7.393797555593259	7057.672883225032	9.393762607572516	2170.754310638588	2170.0	2062.0	2127.0	2213.0	2282.0	0.0	0.0	0.0	0.0	0.0	0.0	3302.0	2376.666388657214	2302.0	1467.0	2010.9	2176.0	2521.0	2975.1	2849623.0	16147.999999999998	17346.999999999996	108.35197695283358	108.0	104.0	106.0	110.0	114.0	459.9294641830799	0.6121661168276792	494.0795402021232
Position_1	57	27	27.0	0.45	0.0075	-24394.99999999983	18989.00000000017	2210.63986945167	2214.0	2050.0	2153.0	2271.0	2358.0	-841.0360708424338	-1.119419010291279	654.6601331923439	0.8713526372790097	2170.754310638588	2170.0	2062.0	2127.0	2213.0	2282.0	0.0	0.0	0.0	0.0	0.0	0.0	2825.0	2189.258620689656	2223.0	1148.0	1617.75	2092.0	2377.0	2542.5	2158609.0	16259.000000000002	17245.000000000004	108.35197695283358	108.0	104.0	106.0	110.0	114.0	560.5413189517208	0.7460804955247403	594.5344144979657
Position_1	58	27	27.0	0.45	0.0075	-50524.00000000001	-13080.00000000001	2210.63986945167	2214.0	2050.0	2153.0	2271.0	2358.0	-2103.177947264437	-2.799329847808966	-544.4851466673038	-0.7247097302141813	2170.754310638588	2170.0	2062.0	2127.0	2213.0	2282.0	0.0	0.0	0.0	0.0	0.0	0.0	3119.0	2154.629847238543	2190.0	1169.0	1469.0	1953.0	2396.0	2675.5	1833590.0	10125.000000000004	10976.000000000004	108.35197695283358	108.0	104.0	106.0	110.0	114.0	421.4764610096674	0.5609851696038672	456.901297386875
Position_1	62	27	27.0	0.45	0.0075	32450.00000000007	74030.00000000007	2210.63986945167	2214.0	2050.0	2153.0	2271.0	2358.0	1134.5935101093496	1.5101439619555443	2588.4116349274286	3.4451758860884074	2170.754310638588	2170.0	2062.0	2127.0	2213.0	2282.0	0.0	0.0	0.0	0.0	0.0	0.0	2964.0	2248.3386243386244	2257.0	1136.0	1779.0	2067.0	2427.0	2755.0	2124680.0	12859.0	13804.0	108.35197695283358	108.0	104.0	106.0	110.0	114.0	449.6067163789244	0.5984265395003483	482.6480373975171
Position_1	63	27	27.0	0.45	0.0075	123923.00000000007	151027.00000000006	2210.63986945167	2214.0	2050.0	2153.0	2271.0	2358.0	8368.78345481513	11.138850778358936	10199.174155163806	13.575100800523025	2170.754310638588	2170.0	2062.0	2127.0	2213.0	2282.0	0.0	0.0	0.0	0.0	0.0	0.0	3224.0	2415.1737012987014	2407.0	1419.0	1887.75	2159.0	2632.0	3024.25	1487747.0	11254.000000000004	11870.000000000004	108.35197695283358	108.0	104.0	106.0	110.0	114.0	760.0065282513291	1.0115686891025188	801.6063168956172
Position_1	68	27	27.0	0.45	0.0075	175663.9999999999	219223.9999999999	2210.63986945167	2214.0	2050.0	2153.0	2271.0	2358.0	6229.635417432396	8.291644740602518	7774.419316144455	10.34775210978827	2170.754310638588	2170.0	2062.0	2127.0	2213.0	2282.0	0.0	0.0	0.0	0.0	0.0	0.0	3164.0	2391.438383838384	2371.5	1157.0	1968.25	2206.25	2558.75	2926.55	2367524.0	14382.999999999998	15372.999999999998	108.35197695283358	108.0	104.0	106.0	110.0	114.0	510.0694861151413	0.6789024860192531	545.17821108587
Position_1	70	27	27.0	0.45	0.0075	83152.99999999997	101676.99999999996	2210.63986945167	2214.0	2050.0	2153.0	2271.0	2358.0	10904.65987519616	14.514102293886088	13333.89176734838	17.747409942340695	2170.754310638588	2170.0	2062.0	2127.0	2213.0	2282.0	0.0	0.0	0.0	0.0	0.0	0.0	3357.0	2411.5130641330165	2362.0	1619.0	1886.0	2146.0	2641.0	3129.0	1015247.0	7235.999999999999	7656.999999999999	108.35197695283358	108.0	104.0	106.0	110.0	114.0	948.9269041035132	1.263021709361776	1004.1367198342456
Position_1	71	27	27.0	0.45	0.0075	-16138.000000000016	-1530.0000000000164	2210.63986945167	2214.0	2050.0	2153.0	2271.0	2358.0	-2822.198070835605	-3.75634563228219	-267.5649428912206	-0.3561289389882145	2170.754310638588	2170.0	2062.0	2127.0	2213.0	2282.0	0.0	0.0	0.0	0.0	0.0	0.0	2551.0	2165.39156626506	2236.0	1422.0	1694.35	2060.25	2318.25	2442.95	718910.0	5972.999999999998	6304.999999999998	108.35197695283358	108.0	104.0	106.0	110.0	114.0	1044.5525515615966	1.390299446128485	1102.6123953785143
Position_1	72	27	27.0	0.45	0.0075	59709.00000000009	84569.00000000009	2210.63986945167	2214.0	2050.0	2153.0	2271.0	2358.0	4911.159280446447	6.53675300227422	6955.933430271406	9.25834739569124	2170.754310638588	2170.0	2062.0	2127.0	2213.0	2282.0	0.0	0.0	0.0	0.0	0.0	0.0	3000.0	2319.6796460177	2332.0	1612.0	1866.4	2158.0	2491.0	2721.6	1310619.0	9348.999999999998	9913.999999999998	108.35197695283358	108.0	104.0	106.0	110.0	114.0	768.9699729168761	1.023499033952362	815.4421126856251
Position_1	73	27	27.0	0.45	0.0075	-9308.000000000016	-640.0000000000159	2210.63986945167	2214.0	2050.0	2153.0	2271.0	2358.0	-3594.678282423543	-4.784516793905736	-247.16309634197688	-0.3289740812311711	2170.754310638588	2170.0	2062.0	2127.0	2213.0	2282.0	0.0	0.0	0.0	0.0	0.0	0.0	2660.0	2166.751269035533	2218.0	1605.0	1792.4	2007.0	2315.0	2492.0	426850.0	1820.0000000000005	2017.0000000000005	108.35197695283358	108.0	104.0	106.0	110.0	114.0	702.8700552224794	0.93552004350112	778.9499458152422
Position_1	74	27	27.0	0.45	0.0075	-27129.000000000025	-16525.000000000022	2210.63986945167	2214.0	2050.0	2153.0	2271.0	2358.0	-7578.386148869301	-10.08683196414504	-4616.197836634791	-6.144159320560908	2170.754310638588	2170.0	2062.0	2127.0	2213.0	2282.0	0.0	0.0	0.0	0.0	0.0	0.0	2601.0	2101.431535269709	2192.0	1337.0	1601.0	1905.0	2306.0	2422.0	506445.0	3648.000000000001	3889.000000000001	108.35197695283358	108.0	104.0	106.0	110.0	114.0	1019.0553529829774	1.3563626748203428	1086.377814624671
Position_1	1	28	28.0	0.4666666666666667	0.0077777777777777	230258.00000000047	336782.00000000047	2210.746026713088	2214.0	2050.0	2153.0	2272.0	2358.0	2240.263928582699	2.981791288943572	3276.674714433105	4.361254044910463	2170.8844135486947	2170.0	2062.0	2125.0	2215.0	2282.0	0.0	0.0	0.0	0.0	0.0	0.0	3186.0	2309.1086327963653	2287.0	1298.0	1994.0	2169.0	2414.0	2755.0	5590352.0	28323.000000000007	30744.000000000007	108.23341104790326	108.0	104.0	106.0	110.0	114.0	275.56478059067507	0.3667767229661885	299.11957117818434
Position_1	2	28	28.0	0.4666666666666667	0.0077777777777777	66250.0000000001	139070.0000000001	2210.746026713088	2214.0	2050.0	2153.0	2272.0	2358.0	1084.5733759648772	1.4435671634092515	2276.703688987704	3.030292610042633	2170.8844135486947	2170.0	2062.0	2125.0	2215.0	2282.0	0.0	0.0	0.0	0.0	0.0	0.0	3381.0	2254.0302114803626	2273.0	1193.0	1729.8	2126.5	2404.0	2661.0	3730420.0	22711.000000000007	24366.000000000007	108.23341104790326	108.0	104.0	106.0	110.0	114.0	371.79993874020073	0.4948657184632071	398.8938094907195
Position_1	8	28	28.0	0.4666666666666667	0.0077777777777777	66759.99999999978	143803.9999999998	2210.746026713088	2214.0	2050.0	2153.0	2272.0	2358.0	1037.3872761290172	1.380762464527722	2234.578188383125	2.97422356873794	2170.8844135486947	2170.0	2062.0	2125.0	2215.0	2282.0	0.0	0.0	0.0	0.0	0.0	0.0	3084.0	2252.12678469446	2230.0	1556.0	1908.5	2110.0	2388.0	2644.5	3943474.0	24910.000000000004	26661.000000000004	108.23341104790326	108.0	104.0	106.0	110.0	114.0	387.0778467401724	0.5152006140111695	414.2867311095839
Position_1	10	28	28.0	0.4666666666666667	0.0077777777777777	39049.9999999999	113277.9999999999	2210.746026713088	2214.0	2050.0	2153.0	2272.0	2358.0	647.2330255089581	0.8614671569524233	1877.522731462328	2.4989827555763577	2170.8844135486947	2170.0	2062.0	2125.0	2215.0	2282.0	0.0	0.0	0.0	0.0	0.0	0.0	3368.0	2237.147599288678	2233.0	1142.0	1707.3	2077.5	2389.5	2831.0	3774068.0	26865.99999999999	28552.99999999999	108.23341104790326	108.0	104.0	106.0	110.0	114.0	445.2896917624509	0.5926805797358221	473.2508214432093
Position_1	16	28	28.0	0.4666666666666667	0.0077777777777777	151167.99999999988	224075.99999999988	2210.746026713088	2214.0	2050.0	2153.0	2272.0	2358.0	2438.75626204713	3.24598458478473	3614.9631415013287	4.811515941338269	2170.8844135486947	2170.0	2062.0	2125.0	2215.0	2282.0	0.0	0.0	0.0	0.0	0.0	0.0	3320.0	2305.2299336149667	2286.0	1569.0	2003.4	2180.0	2411.0	2656.2	3819766.0	19772.0	21429.0	108.23341104790326	108.0	104.0	106.0	110.0	114.0	318.9768258705274	0.424558155233672	345.7088004035774
Position_1	17	28	28.0	0.4666666666666667	0.0077777777777777	68373.00000000025	140401.00000000023	2210.746026713088	2214.0	2050.0	2153.0	2272.0	2358.0	1149.8417405447492	1.5304393566650611	2361.1503110032177	3.1426910639452825	2170.8844135486947	2170.0	2062.0	2125.0	2215.0	2282.0	0.0	0.0	0.0	0.0	0.0	0.0	3394.0	2255.7672571777643	2193.0	1115.0	1837.0	2052.0	2418.0	2924.5999999999985	3692691.0	18020.000000000007	19657.000000000007	108.23341104790326	108.0	104.0	106.0	110.0	114.0	303.04576608626667	0.4033539146608209	330.5755063239592
Position_1	25	28	28.0	0.4666666666666667	0.0077777777777777	118630.00000000007	193166.0000000001	2210.746026713088	2214.0	2050.0	2153.0	2272.0	2358.0	2002.9278648164432	2.6658969880706858	3261.380459707772	4.340897391871044	2170.8844135486947	2170.0	2062.0	2125.0	2215.0	2282.0	0.0	0.0	0.0	0.0	0.0	0.0	3147.0	2284.029515938607	2273.0	1145.0	1800.65	2111.0	2469.75	2826.7	3869146.0	22145.99999999999	23839.99999999999	108.23341104790326	108.0	104.0	106.0	110.0	114.0	373.9091333914263	0.4976730565439883	402.5103287298656
Position_1	26	28	28.0	0.4666666666666667	0.0077777777777777	92870.99999999988	155262.99999999988	2210.746026713088	2214.0	2050.0	2153.0	2272.0	2358.0	2093.274279811318	2.786148066428865	3499.564390459292	4.657920203701317	2170.8844135486947	2170.0	2062.0	2125.0	2215.0	2282.0	0.0	0.0	0.0	0.0	0.0	0.0	3522.0	2279.4943582510577	2283.5	1086.0	1661.85	2141.25	2440.0	2856.5999999999995	3232323.0	23805.0	25223.0	108.23341104790326	108.0	104.0	106.0	110.0	114.0	536.5549442873286	0.7141546308464344	568.5160831656916
Position_1	29	28	28.0	0.4666666666666667	0.0077777777777777	118980.0000000002	183572.0000000002	2210.746026713088	2214.0	2050.0	2153.0	2272.0	2358.0	2348.6810816689986	3.126094519701437	3623.735783527829	4.823192327875541	2170.8844135486947	2170.0	2062.0	2125.0	2215.0	2282.0	0.0	0.0	0.0	0.0	0.0	0.0	2775.0	2295.049046321526	2295.0	1489.0	1963.0	2182.0	2433.0	2591.0	3369132.0	24830.000000000007	26298.000000000007	108.23341104790326	108.0	104.0	106.0	110.0	114.0	490.1475143540188	0.6523863416051989	519.1260303053558
Position_1	30	28	28.0	0.4666666666666667	0.0077777777777777	-151212.99999999997	-87016.99999999997	2210.746026713088	2214.0	2050.0	2153.0	2272.0	2358.0	-2936.6148151592506	-3.908634318976963	-1689.9037210472147	-2.249261852713843	2170.8844135486947	2170.0	2062.0	2125.0	2215.0	2282.0	0.0	0.0	0.0	0.0	0.0	0.0	2624.0	2110.3584647018506	2160.0	1184.0	1583.0	2034.0	2259.0	2416.1	3079013.0	16657.00000000001	18116.00000000001	108.23341104790326	108.0	104.0	106.0	110.0	114.0	323.4853681635024	0.4305590250256216	351.8197112115032
Position_1	31	28	28.0	0.4666666666666667	0.0077777777777777	293449.0	381273.0	2210.746026713088	2214.0	2050.0	2153.0	2272.0	2358.0	3565.726089928299	4.745981425694565	4632.883681611565	6.1663681802249934	2170.8844135486947	2170.0	2062.0	2125.0	2215.0	2282.0	0.0	0.0	0.0	0.0	0.0	0.0	3936.0	2361.0185370741483	2304.5	1098.0	1904.5	2166.0	2517.0	3060.0	4712593.0	17412.999999999996	19409.0	108.23341104790326	108.0	104.0	106.0	110.0	114.0	211.58698241916468	0.2816222735999081	235.84056404832984
Position_1	36	28	28.0	0.4666666666666667	0.0077777777777777	105397.00000000016	174213.00000000015	2210.746026713088	2214.0	2050.0	2153.0	2272.0	2358.0	1872.0218323977856	2.4916610589214527	3094.305715414246	4.118520907216361	2170.8844135486947	2170.0	2062.0	2125.0	2215.0	2282.0	0.0	0.0	0.0	0.0	0.0	0.0	3263.0	2281.3893861892584	2229.5	1079.0	1770.15	2086.75	2469.25	2939.499999999999	3568093.0	21431.0	22995.0	108.23341104790326	108.0	104.0	106.0	110.0	114.0	380.6493533033852	0.5066442892468057	408.4285324628502
Position_1	39	28	28.0	0.4666666666666667	0.0077777777777777	4414.999999999718	70766.99999999972	2210.746026713088	2214.0	2050.0	2153.0	2272.0	2358.0	84.68226283116184	0.1127120918282763	1357.3521390199749	1.8066356970355864	2170.8844135486947	2170.0	2062.0	2125.0	2215.0	2282.0	0.0	0.0	0.0	0.0	0.0	0.0	3191.0	2216.927718832891	2230.0	1249.0	1678.7	2081.0	2380.75	2648.65	3343127.0	19296.0	20804.0	108.23341104790326	108.0	104.0	106.0	110.0	114.0	370.10848099438334	0.4926143882035242	399.0327963623109
Position_1	42	28	28.0	0.4666666666666667	0.0077777777777777	53790.99999999982	114026.9999999998	2210.746026713088	2214.0	2050.0	2153.0	2272.0	2358.0	1189.994895473908	1.5838832058757712	2522.5697225596014	3.357540300726829	2170.8844135486947	2170.0	2062.0	2125.0	2215.0	2282.0	0.0	0.0	0.0	0.0	0.0	0.0	3154.0	2253.292184075968	2257.0	1077.0	1643.8	2065.0	2449.0	2859.8	3084757.0	20809.0	22178.0	108.23341104790326	108.0	104.0	106.0	110.0	114.0	460.34845568806367	0.6127237945208126	490.6342472127385
Position_1	44	28	28.0	0.4666666666666667	0.0077777777777777	-23149.999999999825	39946.000000000175	2210.746026713088	2214.0	2050.0	2153.0	2272.0	2358.0	-475.2309250159352	-0.6325323611962097	820.0248177402494	1.091453032412272	2170.8844135486947	2170.0	2062.0	2125.0	2215.0	2282.0	0.0	0.0	0.0	0.0	0.0	0.0	3241.0	2197.8563458856347	2230.5	1125.0	1461.65	2039.0	2402.75	2717.4	3151726.0	14128.000000000004	15562.000000000004	108.23341104790326	108.0	104.0	106.0	110.0	114.0	290.02429842873374	0.3860223412086446	319.46192894591974
Position_1	45	28	28.0	0.4666666666666667	0.0077777777777777	249328.00000000003	321840.00000000006	2210.746026713088	2214.0	2050.0	2153.0	2272.0	2358.0	4101.782683646138	5.459472751933009	5294.703117598798	7.047249849524	2170.8844135486947	2170.0	2062.0	2125.0	2215.0	2282.0	0.0	0.0	0.0	0.0	0.0	0.0	3406.0	2365.2912621359224	2328.5	1114.0	1773.35	2125.5	2603.25	3048.95	3898000.0	22455.0	24103.0	108.23341104790326	108.0	104.0	106.0	110.0	114.0	369.41510845662737	0.4916915093557709	396.526936501006
Position_1	48	28	28.0	0.4666666666666667	0.0077777777777777	99146.00000000016	155026.00000000015	2210.746026713088	2214.0	2050.0	2153.0	2272.0	2358.0	2470.569371476056	3.2883278334346304	3863.0150221133154	5.141672994432823	2170.8844135486947	2170.0	2062.0	2125.0	2215.0	2282.0	0.0	0.0	0.0	0.0	0.0	0.0	3473.0	2292.067716535433	2295.0	1136.0	1703.05	2112.25	2470.75	2859.8499999999995	2910926.0	18246.0	19516.0	108.23341104790326	108.0	104.0	106.0	110.0	114.0	454.6629087603336	0.605156331560004	486.3094008202713
Position_1	50	28	28.0	0.4666666666666667	0.0077777777777777	185138.99999999988	258926.99999999988	2210.746026713088	2214.0	2050.0	2153.0	2272.0	2358.0	3312.233763421757	4.408583139114358	4632.339764509398	6.165644226562009	2170.8844135486947	2170.0	2062.0	2125.0	2215.0	2282.0	0.0	0.0	0.0	0.0	0.0	0.0	3228.0	2324.3989266547405	2280.0	1180.0	1866.6	2137.0	2524.0	2869.8	3898017.0	16889.0	18566.0	108.23341104790326	108.0	104.0	106.0	110.0	114.0	302.153063538369	0.4021657275695691	332.15547265399715
Position_1	51	28	28.0	0.4666666666666667	0.0077777777777777	64799.000000000255	114167.00000000023	2210.746026713088	2214.0	2050.0	2153.0	2272.0	2358.0	2022.3021521826035	2.691684164555045	3563.0205683456666	4.742380376468082	2170.8844135486947	2170.0	2062.0	2125.0	2215.0	2282.0	0.0	0.0	0.0	0.0	0.0	0.0	3697.0	2271.7531194295902	2290.0	1147.0	1392.1	2088.5	2472.0	2905.8	2548907.0	23272.000000000007	24394.000000000007	108.23341104790326	108.0	104.0	106.0	110.0	114.0	726.2923144738866	0.966695070564743	761.3086421139561
Position_1	53	28	28.0	0.4666666666666667	0.0077777777777777	6613.999999999893	58181.99999999989	2210.746026713088	2214.0	2050.0	2153.0	2272.0	2358.0	173.11133704659878	0.2304111896090229	1522.8248884253635	2.0268799264941584	2170.8844135486947	2170.0	2062.0	2125.0	2215.0	2282.0	0.0	0.0	0.0	0.0	0.0	0.0	3174.0	2219.643344709897	2217.5	1042.0	1598.95	2055.0	2397.0	2813.45	2601422.0	16971.000000000007	18143.000000000007	108.23341104790326	108.0	104.0	106.0	110.0	114.0	444.1899759627875	0.5912168580064702	474.86528394866855
Position_1	56	28	28.0	0.4666666666666667	0.0077777777777777	182703.99999999977	240519.99999999977	2210.746026713088	2214.0	2050.0	2153.0	2272.0	2358.0	4606.3882426697455	6.13110275099343	6064.062637528064	8.071267370549853	2170.8844135486947	2170.0	2062.0	2125.0	2215.0	2282.0	0.0	0.0	0.0	0.0	0.0	0.0	3431.0	2353.044140030441	2308.0	1327.0	1942.65	2141.0	2506.5	2991.35	3091900.0	16345.000000000007	17659.000000000007	108.23341104790326	108.0	104.0	106.0	110.0	114.0	412.0950599135056	0.5484985247448758	445.2240234330128
Position_1	57	28	28.0	0.4666666666666667	0.0077777777777777	-10422.000000000118	41717.99999999988	2210.746026713088	2214.0	2050.0	2153.0	2272.0	2358.0	-283.4000524064814	-0.3772054697530267	1134.4159841003093	1.5099076748375118	2170.8844135486947	2170.0	2062.0	2125.0	2215.0	2282.0	0.0	0.0	0.0	0.0	0.0	0.0	2840.0	2205.205063291139	2233.0	1221.0	1638.0	2062.0	2396.0	2636.4	2613168.0	18310.0	19495.0	108.23341104790326	108.0	104.0	106.0	110.0	114.0	497.8943542086562	0.6626973854517213	530.1174459474469
Position_1	58	28	28.0	0.4666666666666667	0.0077777777777777	-71983.00000000007	-27763.00000000008	2210.746026713088	2214.0	2050.0	2153.0	2272.0	2358.0	-2324.5185007806963	-3.0939341245391065	-896.5395598568355	-1.193294154169448	2170.8844135486947	2170.0	2062.0	2125.0	2215.0	2282.0	0.0	0.0	0.0	0.0	0.0	0.0	3082.0	2142.3751243781094	2171.0	1118.0	1402.0	1936.0	2385.0	2717.4	2153087.0	11254.000000000004	12259.000000000004	108.23341104790326	108.0	104.0	106.0	110.0	114.0	363.42096339116097	0.4837133022736352	395.8750302303396
Position_1	62	28	28.0	0.4666666666666667	0.0077777777777777	35954.99999999993	85278.99999999993	2210.746026713088	2214.0	2050.0	2153.0	2272.0	2358.0	994.993718736234	1.3243366396379272	2359.951865946527	3.141095933574828	2170.8844135486947	2170.0	2062.0	2125.0	2215.0	2282.0	0.0	0.0	0.0	0.0	0.0	0.0	3013.0	2246.0740410347903	2229.0	1323.0	1824.0	2092.0	2391.0	2717.0	2517849.0	13455.999999999998	14576.999999999998	108.23341104790326	108.0	104.0	106.0	110.0	114.0	372.3720060997021	0.4956271401187034	403.3937821726633
Position_1	63	28	28.0	0.4666666666666667	0.0077777777777777	103183.00000000016	149471.00000000015	2210.746026713088	2214.0	2050.0	2153.0	2272.0	2358.0	3203.1475609229947	4.263389403588506	4640.082853558442	6.175950278086286	2170.8844135486947	2170.0	2062.0	2125.0	2215.0	2282.0	0.0	0.0	0.0	0.0	0.0	0.0	3093.0	2312.082699619772	2293.0	1347.0	1852.1	2108.5	2524.75	2795.35	2432311.0	14647.999999999996	15699.999999999996	108.23341104790326	108.0	104.0	106.0	110.0	114.0	454.7232147970105	0.6052365988948208	487.38083508417975
Position_1	68	28	28.0	0.4666666666666667	0.0077777777777777	194406.0	247382.0	2210.746026713088	2214.0	2050.0	2153.0	2272.0	2358.0	5045.201987420449	6.715163845256617	6420.029001430231	8.545058600903637	2170.8844135486947	2170.0	2062.0	2125.0	2215.0	2282.0	0.0	0.0	0.0	0.0	0.0	0.0	3407.0	2375.466777408638	2343.5	1139.0	1917.15	2175.75	2533.0	3008.0	2860062.0	16190.999999999996	17394.999999999996	108.23341104790326	108.0	104.0	106.0	110.0	114.0	420.18695605240816	0.5592688385057553	451.4330245526305
Position_1	70	28	28.0	0.4666666666666667	0.0077777777777777	33238.0	59770.0	2210.746026713088	2214.0	2050.0	2153.0	2272.0	2358.0	2388.681615113669	3.1793352297162936	4295.429933670618	5.717217241715592	2170.8844135486947	2170.0	2062.0	2125.0	2215.0	2282.0	0.0	0.0	0.0	0.0	0.0	0.0	3365.0	2269.121061359868	2265.0	1221.0	1679.2	2057.5	2481.0	2874.8	1368280.0	10190.000000000002	10793.000000000002	108.23341104790326	108.0	104.0	106.0	110.0	114.0	732.3143888924814	0.9747104516158924	775.6495779505938
Position_1	71	28	28.0	0.4666666666666667	0.0077777777777777	30265.99999999997	59745.99999999998	2210.746026713088	2214.0	2050.0	2153.0	2272.0	2358.0	1866.4393663001683	2.484230796545524	3684.4077968337374	4.903946777585704	2170.8844135486947	2170.0	2062.0	2125.0	2215.0	2282.0	0.0	0.0	0.0	0.0	0.0	0.0	3071.0	2259.173134328358	2268.0	1344.0	1704.0	2081.5	2453.0	2788.2	1513646.0	10768.000000000004	11438.000000000004	108.23341104790326	108.0	104.0	106.0	110.0	114.0	664.0394864309865	0.883836556439643	705.3569507612949
Position_1	72	28	28.0	0.4666666666666667	0.0077777777777777	118387.9999999999	152619.99999999988	2210.746026713088	2214.0	2050.0	2153.0	2272.0	2358.0	5948.72472768832	7.917752612553154	7668.803999896877	10.207178123862745	2170.8844135486947	2170.0	2062.0	2125.0	2215.0	2282.0	0.0	0.0	0.0	0.0	0.0	0.0	3195.0	2366.1696658097685	2367.0	1683.0	1921.7	2178.5	2542.0	2826.3	1840880.0	12065.000000000004	12843.000000000004	108.23341104790326	108.0	104.0	106.0	110.0	114.0	606.2385025472148	0.8069034468903429	645.3312132792275
Position_1	73	28	28.0	0.4666666666666667	0.0077777777777777	84578.00000000007	110362.00000000007	2210.746026713088	2214.0	2050.0	2153.0	2272.0	2358.0	6431.306854370417	8.560069423167024	8391.92091397323	11.169646736498368	2170.8844135486947	2170.0	2062.0	2125.0	2215.0	2282.0	0.0	0.0	0.0	0.0	0.0	0.0	3117.0	2358.331058020478	2315.5	1603.0	1858.0	2181.0	2558.0	2886.5	1381982.0	4756.000000000004	5342.000000000004	108.23341104790326	108.0	104.0	106.0	110.0	114.0	361.64600013461774	0.4813508261791762	406.2054105801362
Position_1	74	28	28.0	0.4666666666666667	0.0077777777777777	5502.999999999985	28338.999999999985	2210.746026713088	2214.0	2050.0	2153.0	2272.0	2358.0	516.3325946064398	0.6872386834211713	2658.9768123845047	3.5390981372837755	2170.8844135486947	2170.0	2062.0	2125.0	2215.0	2282.0	0.0	0.0	0.0	0.0	0.0	0.0	2957.0	2224.6030828516377	2274.0	1234.0	1619.8	2077.0	2400.5	2611.2	1154569.0	6009.999999999999	6528.999999999999	108.23341104790326	108.0	104.0	106.0	110.0	114.0	563.9031244020917	0.750555058579184	612.5995838970478
Position_1	76	28	28.0	0.4666666666666667	0.0077777777777777	40716.000000000015	48284.000000000015	2210.746026713088	2214.0	2050.0	2153.0	2272.0	2358.0	20892.10716861964	27.807394641432733	24775.383203891102	32.97603504437906	2170.8844135486947	2170.0	2062.0	2125.0	2215.0	2282.0	0.0	0.0	0.0	0.0	0.0	0.0	3241.0	2450.720930232558	2394.5	1619.0	1870.95	2208.75	2679.0	3114.45	421524.0	1132.999999999999	1304.999999999999	108.23341104790326	108.0	104.0	106.0	110.0	114.0	581.3625459781417	0.7737935486969065	669.6188195070388
Position_1	77	28	28.0	0.4666666666666667	0.0077777777777777	85645.0	97657.0	2210.746026713088	2214.0	2050.0	2153.0	2272.0	2358.0	20244.616226521342	26.94558419749991	23083.99190651404	30.72479322757019	2170.8844135486947	2170.0	2062.0	2125.0	2215.0	2282.0	0.0	0.0	0.0	0.0	0.0	0.0	3768.0	2527.7179487179487	2426.0	1700.0	1900.2	2232.0	2766.0	3450.4	690067.0	2808.999999999998	3081.999999999998	108.23341104790326	108.0	104.0	106.0	110.0	114.0	663.9865372210687	0.8837660810412425	728.5178026754481
Position_1	78	28	28.0	0.4666666666666667	0.0077777777777777	72621.00000000003	84545.00000000003	2210.746026713088	2214.0	2050.0	2153.0	2272.0	2358.0	17995.346690485396	23.95180644503606	20950.091377798264	27.88457162384949	2170.8844135486947	2170.0	2062.0	2125.0	2215.0	2282.0	0.0	0.0	0.0	0.0	0.0	0.0	3286.0	2481.9741697416976	2389.0	1922.0	2041.5	2252.0	2701.5	3137.5	672615.0	3127.999999999998	3398.999999999998	108.23341104790326	108.0	104.0	106.0	110.0	114.0	775.1124942900576	1.0316747299000666	842.2657826380773
Position_1	79	28	28.0	0.4666666666666667	0.0077777777777777	90439.99999999993	115827.99999999993	2210.746026713088	2214.0	2050.0	2153.0	2272.0	2358.0	6925.407946775795	9.217717977158582	8869.484206757485	11.80528347919421	2170.8844135486947	2170.0	2062.0	2125.0	2215.0	2282.0	0.0	0.0	0.0	0.0	0.0	0.0	3297.0	2370.741767764298	2337.0	1739.0	2021.4	2203.0	2525.0	2810.6	1367918.0	6003.000000000001	6580.000000000001	108.23341104790326	108.0	104.0	106.0	110.0	114.0	459.67739832480254	0.6118306171703122	503.86094968802274
Position_1	1	29	29.0	0.4833333333333333	0.0080555555555555	195962.00000000023	303850.00000000023	2210.936551360455	2213.0	2050.0	2152.0	2272.0	2359.0	1902.757938796308	2.532570816537885	2950.3322057503883	3.926892165853767	2170.6746404961496	2169.0	2064.0	2126.0	2213.0	2280.0	0.0	0.0	0.0	0.0	0.0	0.0	3281.0	2292.9192495921698	2283.0	1372.0	1958.55	2158.0	2417.25	2668.45	5622238.0	27777.0	30229.0	108.23923225072222	108.0	104.0	106.0	110.0	114.0	269.70998084294376	0.3589839845019582	293.518486910082
Position_1	2	29	29.0	0.4833333333333333	0.0080555555555555	27578.999999999643	105194.99999999964	2210.936551360455	2213.0	2050.0	2152.0	2272.0	2359.0	403.0922687394218	0.5365158096921704	1537.520983721088	2.046440429332768	2170.6746404961496	2169.0	2064.0	2126.0	2213.0	2280.0	0.0	0.0	0.0	0.0	0.0	0.0	3381.0	2228.6343537414964	2235.0	1186.0	1704.3	2103.0	2388.0	2633.85	3931311.0	23717.0	25481.0	108.23923225072222	108.0	104.0	106.0	110.0	114.0	346.645612157547	0.461385309781695	372.4280829525849
Position_1	8	29	29.0	0.4833333333333333	0.0080555555555555	-3469.000000000131	71418.99999999987	2210.936551360455	2213.0	2050.0	2152.0	2272.0	2359.0	-55.71966943008297	-0.0741628800114404	1147.1441542308844	1.5268488692813071	2170.6746404961496	2169.0	2064.0	2126.0	2213.0	2280.0	0.0	0.0	0.0	0.0	0.0	0.0	3031.0	2210.9618096357226	2194.0	1219.0	1885.15	2085.25	2329.0	2613.8	3763057.0	22692.0	24394.0	108.23923225072222	108.0	104.0	106.0	110.0	114.0	364.4827727608517	0.4851265705446936	391.82058693496464
Position_1	10	29	29.0	0.4833333333333333	0.0080555555555555	53156.99999999997	127956.99999999996	2210.936551360455	2213.0	2050.0	2152.0	2272.0	2359.0	869.1779617840562	1.156875867134579	2092.2438146622744	2.784776517315487	2170.6746404961496	2169.0	2064.0	2126.0	2213.0	2280.0	0.0	0.0	0.0	0.0	0.0	0.0	3456.0	2244.268823529412	2221.5	1096.0	1716.75	2080.0	2385.0	2868.55	3815257.0	24981.99999999999	26681.99999999999	108.23923225072222	108.0	104.0	106.0	110.0	114.0	408.48437348400574	0.5436927011072116	436.2813246857834
Position_1	16	29	29.0	0.4833333333333333	0.0080555555555555	122842.9999999999	198434.99999999988	2210.936551360455	2213.0	2050.0	2152.0	2272.0	2359.0	1920.1879037503056	2.5557700998916566	3101.784283033563	4.128474880717672	2170.6746404961496	2169.0	2064.0	2126.0	2213.0	2280.0	0.0	0.0	0.0	0.0	0.0	0.0	3191.0	2284.5034924330616	2278.0	1070.0	1897.4	2135.0	2432.0	2727.45	3924777.0	16745.0	18463.0	108.23923225072222	108.0	104.0	106.0	110.0	114.0	261.745044066808	0.3483826536529214	288.5995072323366
Position_1	17	29	29.0	0.4833333333333333	0.0080555555555555	18435.99999999987	96139.99999999988	2210.936551360455	2213.0	2050.0	2152.0	2272.0	2359.0	280.34663822643773	0.3731413754793886	1461.9508461211694	1.9458565761872764	2170.6746404961496	2169.0	2064.0	2126.0	2213.0	2280.0	0.0	0.0	0.0	0.0	0.0	0.0	3266.0	2223.439411098528	2184.0	1074.0	1802.5	2067.0	2403.75	2759.0	3926594.0	17901.999999999993	19668.0	108.23923225072222	108.0	104.0	106.0	110.0	114.0	272.22637869004785	0.3623333100364537	299.08101977856444
Position_1	25	29	29.0	0.4833333333333333	0.0080555555555555	101544.99999999968	182240.99999999965	2210.936551360455	2213.0	2050.0	2152.0	2272.0	2359.0	1518.388281949454	2.0209748032747235	2725.0243625067783	3.6270074264965215	2170.6746404961496	2169.0	2064.0	2126.0	2213.0	2280.0	0.0	0.0	0.0	0.0	0.0	0.0	3157.0	2268.368047982552	2265.0	1021.0	1667.25	2097.0	2458.5	2834.0	4160187.0	22347.99999999999	24181.99999999999	108.23923225072222	108.0	104.0	106.0	110.0	114.0	334.16654020391445	0.4447756650114101	361.5900874893082
Position_1	26	29	29.0	0.4833333333333333	0.0080555555555555	4410.999999999699	69090.9999999997	2210.936551360455	2213.0	2050.0	2152.0	2272.0	2359.0	87.55563651047305	0.1165365521954396	1371.4138476865742	1.82535183127083	2170.6746404961496	2169.0	2064.0	2126.0	2213.0	2280.0	0.0	0.0	0.0	0.0	0.0	0.0	3166.0	2216.0006802721086	2251.0	1010.0	1608.5	2093.0	2384.0	2664.0	3257521.0	22392.00000000001	23862.00000000001	108.23923225072222	108.0	104.0	106.0	110.0	114.0	444.467425242042	0.5915861429971578	473.6460209505897
Position_1	29	29	29.0	0.4833333333333333	0.0080555555555555	169587.99999999985	239767.99999999985	2210.936551360455	2213.0	2050.0	2152.0	2272.0	2359.0	3169.654618435818	4.218810297138074	4481.341536860624	5.964665585561489	2170.6746404961496	2169.0	2064.0	2126.0	2213.0	2280.0	0.0	0.0	0.0	0.0	0.0	0.0	3562.0	2319.324764890282	2290.0	1600.0	1990.0	2164.0	2462.0	2687.6	3699323.0	23708.0	25303.0	108.23923225072222	108.0	104.0	106.0	110.0	114.0	443.11019467106416	0.5897796691071864	472.9212609989007
Position_1	30	29	29.0	0.4833333333333333	0.0080555555555555	-148722.0000000002	-86550.00000000019	2210.936551360455	2213.0	2050.0	2152.0	2272.0	2359.0	-3135.981780279445	-4.1739917495519405	-1825.01057734018	-2.4290890784397785	2170.6746404961496	2169.0	2064.0	2126.0	2213.0	2280.0	0.0	0.0	0.0	0.0	0.0	0.0	2744.0	2107.7473460721867	2144.0	1164.0	1513.4	2027.0	2267.0	2440.8	2978247.0	17204.0	18617.0	108.23923225072222	108.0	104.0	106.0	110.0	114.0	362.7669783080344	0.4828428481279938	392.5617783748359
Position_1	31	29	29.0	0.4833333333333333	0.0080555555555555	248112.0000000001	336068.0000000001	2210.936551360455	2213.0	2050.0	2152.0	2272.0	2359.0	2933.3923140985808	3.904345170065211	3973.283389011743	5.28844019077463	2170.6746404961496	2169.0	2064.0	2126.0	2213.0	2280.0	0.0	0.0	0.0	0.0	0.0	0.0	3975.0	2337.118059029515	2302.0	1171.0	1866.8	2149.5	2492.0	2987.1	4671899.0	15412.000000000013	17411.00000000001	108.23923225072222	108.0	104.0	106.0	110.0	114.0	182.21384836238207	0.2425266321703305	205.84773642859028
Position_1	36	29	29.0	0.4833333333333333	0.0080555555555555	72566.00000000029	148378.0000000003	2210.936551360455	2213.0	2050.0	2152.0	2272.0	2359.0	1128.3812736099326	1.5018754751748202	2307.2369514055376	3.07093238232077	2170.6746404961496	2169.0	2064.0	2126.0	2213.0	2280.0	0.0	0.0	0.0	0.0	0.0	0.0	3247.0	2255.116076610563	2242.0	925.0	1682.4	2082.5	2407.0	2857.7	3885565.0	21835.000000000007	23558.000000000007	108.23923225072222	108.0	104.0	106.0	110.0	114.0	339.5282240894191	0.4519120662630168	366.3203985847738
Position_1	39	29	29.0	0.4833333333333333	0.0080555555555555	-850.999999999945	68713.00000000006	2210.936551360455	2213.0	2050.0	2152.0	2272.0	2359.0	-14.548096527222391	-0.019363516477733	1174.6690442715603	1.5634844979254467	2170.6746404961496	2169.0	2064.0	2126.0	2213.0	2280.0	0.0	0.0	0.0	0.0	0.0	0.0	2955.0	2212.461733080329	2233.0	1239.0	1697.0	2063.0	2393.0	2651.0	3497902.0	17523.999999999993	19105.0	108.23923225072222	108.0	104.0	106.0	110.0	114.0	299.5779595100606	0.3987382641078907	326.60562180094206
Position_1	42	29	29.0	0.4833333333333333	0.0080555555555555	-48103.00000000028	7072.99999999972	2210.936551360455	2213.0	2050.0	2152.0	2272.0	2359.0	-1171.780350957678	-1.5596396471246692	172.2969964934262	0.2293273023327502	2170.6746404961496	2169.0	2064.0	2126.0	2213.0	2280.0	0.0	0.0	0.0	0.0	0.0	0.0	3026.0	2174.6403508771928	2189.0	1118.0	1569.55	2019.0	2350.0	2711.0999999999995	2726999.0	17987.999999999993	19242.0	108.23923225072222	108.0	104.0	106.0	110.0	114.0	438.18441579582526	0.5832234574242433	468.7316282378958
Position_1	44	29	29.0	0.4833333333333333	0.0080555555555555	9956.000000000276	78948.00000000028	2210.936551360455	2213.0	2050.0	2152.0	2272.0	2359.0	185.37007406279423	0.2467275685775791	1469.9273410113626	1.9564732908861235	2170.6746404961496	2169.0	2064.0	2126.0	2213.0	2280.0	0.0	0.0	0.0	0.0	0.0	0.0	3206.0	2219.3494897959185	2255.0	1062.0	1457.7	2046.5	2421.0	2823.3	3479940.0	13965.0	15533.0	108.23923225072222	108.0	104.0	106.0	110.0	114.0	260.0133672445611	0.3460777918025107	289.2078505843013
Position_1	45	29	29.0	0.4833333333333333	0.0080555555555555	209718.9999999998	279546.99999999977	2210.936551360455	2213.0	2050.0	2152.0	2272.0	2359.0	3526.3126569292863	4.69352214637288	4700.433076195343	6.2562764244160025	2170.6746404961496	2169.0	2064.0	2126.0	2213.0	2280.0	0.0	0.0	0.0	0.0	0.0	0.0	3255.0	2345.148078134845	2320.0	1125.0	1819.3	2124.0	2541.0	3009.0	3721750.0	19126.0	20713.0	108.23923225072222	108.0	104.0	106.0	110.0	114.0	321.5934458796274	0.428040876465784	348.2780008629469
Position_1	48	29	29.0	0.4833333333333333	0.0080555555555555	66180.00000000028	120388.00000000028	2210.936551360455	2213.0	2050.0	2152.0	2272.0	2359.0	1707.0231469052824	2.272047808530931	3105.244826377044	4.1330808639078445	2170.6746404961496	2169.0	2064.0	2126.0	2213.0	2280.0	0.0	0.0	0.0	0.0	0.0	0.0	3279.0	2266.7175324675327	2263.0	1182.0	1759.6	2095.75	2449.25	2782.0	2792596.0	15185.999999999996	16417.999999999993	108.23923225072222	108.0	104.0	106.0	110.0	114.0	391.7022289045557	0.5213556666719636	423.4799943470957
Position_1	50	29	29.0	0.4833333333333333	0.0080555555555555	178257.00000000038	254861.0000000004	2210.936551360455	2213.0	2050.0	2152.0	2272.0	2359.0	3009.202031936112	4.005247904506964	4302.373758456996	5.726459472506262	2170.6746404961496	2169.0	2064.0	2126.0	2213.0	2280.0	0.0	0.0	0.0	0.0	0.0	0.0	3103.0	2315.3877082136705	2281.0	1272.0	1887.0	2131.0	2525.0	2795.0	4031090.0	15033.999999999987	16774.99999999999	108.23923225072222	108.0	104.0	106.0	110.0	114.0	253.79280111371423	0.3377982182823537	283.1830676255526
Position_1	51	29	29.0	0.4833333333333333	0.0080555555555555	112396.00000000026	172632.00000000026	2210.936551360455	2213.0	2050.0	2152.0	2272.0	2359.0	2340.89752522602	3.1157346060758324	3595.446649122904	4.785539489982585	2170.6746404961496	2169.0	2064.0	2126.0	2213.0	2280.0	0.0	0.0	0.0	0.0	0.0	0.0	3424.0	2295.100803506209	2283.0	1123.0	1490.8	2090.0	2543.0	3029.8	3141993.0	24889.000000000007	26258.000000000007	108.23923225072222	108.0	104.0	106.0	110.0	114.0	518.3689678044618	0.6899490961477387	546.8814478930274
Position_1	53	29	29.0	0.4833333333333333	0.0080555555555555	30390.99999999992	79758.99999999991	2210.936551360455	2213.0	2050.0	2152.0	2272.0	2359.0	953.9864053311372	1.269755905495744	2503.668905360348	3.3323833130346223	2170.6746404961496	2169.0	2064.0	2126.0	2213.0	2280.0	0.0	0.0	0.0	0.0	0.0	0.0	3020.0	2240.086452762924	2213.0	1117.0	1798.0	2064.0	2432.0	2753.95	2513377.0	16958.999999999993	18081.0	108.23923225072222	108.0	104.0	106.0	110.0	114.0	532.3502171041031	0.7085581389655613	567.5702739229488
Position_1	56	29	29.0	0.4833333333333333	0.0080555555555555	120258.99999999988	176182.99999999985	2210.936551360455	2213.0	2050.0	2152.0	2272.0	2359.0	3133.965729414944	4.171308385851289	4591.352697972818	6.11109044100182	2170.6746404961496	2169.0	2064.0	2126.0	2213.0	2280.0	0.0	0.0	0.0	0.0	0.0	0.0	3440.0	2307.6176239181746	2281.0	1188.0	1806.0	2119.5	2465.5	3004.5	2932982.0	13788.999999999996	15059.999999999996	108.23923225072222	108.0	104.0	106.0	110.0	114.0	359.3431962921917	0.4782857942649071	392.4656273957798
Position_1	57	29	29.0	0.4833333333333333	0.0080555555555555	16105.999999999804	72645.99999999981	2210.936551360455	2213.0	2050.0	2152.0	2272.0	2359.0	384.4021919392092	0.5116393174710874	1733.8433897687853	2.307745551782253	2170.6746404961496	2169.0	2064.0	2126.0	2213.0	2280.0	0.0	0.0	0.0	0.0	0.0	0.0	3061.0	2225.5338521400777	2236.0	1205.0	1739.2	2080.0	2397.0	2694.2	2859811.0	18184.000000000007	19469.000000000007	108.23923225072222	108.0	104.0	106.0	110.0	114.0	433.9978553472412	0.577651145467178	464.6669734797316
Position_1	58	29	29.0	0.4833333333333333	0.0080555555555555	-74025.00000000015	-31169.000000000146	2210.936551360455	2213.0	2050.0	2152.0	2272.0	2359.0	-2786.548441759386	-3.708895975981743	-1173.30534793919	-1.561669418107062	2170.6746404961496	2169.0	2064.0	2126.0	2213.0	2280.0	0.0	0.0	0.0	0.0	0.0	0.0	2765.0	2136.9989733059547	2170.0	1107.0	1416.6	1982.0	2372.75	2588.7	2081437.0	10359.000000000004	11333.000000000004	108.23923225072222	108.0	104.0	106.0	110.0	114.0	389.94738680426127	0.5190199718364717	426.6120025729021
Position_1	62	29	29.0	0.4833333333333333	0.0080555555555555	28799.00000000004	84063.00000000003	2210.936551360455	2213.0	2050.0	2152.0	2272.0	2359.0	720.7917382693103	0.959373803636452	2103.959022679016	2.8003694591857697	2170.6746404961496	2169.0	2064.0	2126.0	2213.0	2280.0	0.0	0.0	0.0	0.0	0.0	0.0	3112.0	2235.929140127389	2237.0	1221.0	1723.25	2094.75	2402.25	2682.25	2808327.0	13493.000000000004	14749.000000000004	108.23923225072222	108.0	104.0	106.0	110.0	114.0	337.7076608377998	0.4494888965751114	369.1432809380203
Position_1	63	29	29.0	0.4833333333333333	0.0080555555555555	91436.00000000023	145908.00000000023	2210.936551360455	2213.0	2050.0	2152.0	2272.0	2359.0	2286.093015458405	3.042789803575137	3648.008002313143	4.855498651078793	2170.6746404961496	2169.0	2064.0	2126.0	2213.0	2280.0	0.0	0.0	0.0	0.0	0.0	0.0	3037.0	2286.857835218094	2264.5	1333.0	1822.7	2087.25	2482.5	2823.0	2831130.0	17343.000000000004	18581.000000000004	108.23923225072222	108.0	104.0	106.0	110.0	114.0	433.6116099467936	0.5771370528391823	464.5642232844013
Position_1	68	29	29.0	0.4833333333333333	0.0080555555555555	223789.0	281253.0	2210.936551360455	2213.0	2050.0	2152.0	2272.0	2359.0	5121.333758807914	6.816495232973333	6436.37749695473	8.566818448446746	2170.6746404961496	2169.0	2064.0	2126.0	2213.0	2280.0	0.0	0.0	0.0	0.0	0.0	0.0	3327.0	2384.354517611026	2336.0	1137.0	1962.5	2183.0	2575.5	2952.75	3113967.0	17454.999999999993	18761.0	108.23923225072222	108.0	104.0	106.0	110.0	114.0	399.45162970473126	0.5316701191369972	429.3389873898861
Position_1	70	29	29.0	0.4833333333333333	0.0080555555555555	-8547.999999999969	28148.00000000003	2210.936551360455	2213.0	2050.0	2152.0	2272.0	2359.0	-375.866435757071	-0.5002782259926615	1237.703373150454	1.6473831896632545	2170.6746404961496	2169.0	2064.0	2126.0	2213.0	2280.0	0.0	0.0	0.0	0.0	0.0	0.0	3131.0	2202.750599520384	2228.0	1091.0	1515.6	1999.25	2394.0	2829.499999999999	1837094.0	13748.000000000002	14582.000000000002	108.23923225072222	108.0	104.0	106.0	110.0	114.0	604.5170518002142	0.8046121959460851	641.1890929117488
Position_1	71	29	29.0	0.4833333333333333	0.0080555555555555	94462.00000000012	136042.00000000012	2210.936551360455	2213.0	2050.0	2152.0	2272.0	2359.0	3575.766985785363	4.759345858080318	5149.737378842415	6.854300451239253	2170.6746404961496	2169.0	2064.0	2126.0	2213.0	2280.0	0.0	0.0	0.0	0.0	0.0	0.0	3224.0	2312.9597883597885	2310.0	1275.0	1742.4	2122.0	2482.0	2888.8	2185747.0	14921.999999999996	15866.999999999996	108.23923225072222	108.0	104.0	106.0	110.0	114.0	564.8577730927685	0.7518256959864749	600.6298274804288
Position_1	72	29	29.0	0.4833333333333333	0.0080555555555555	100853.0	139221.0	2210.936551360455	2213.0	2050.0	2152.0	2272.0	2359.0	4262.952191315559	5.673989366641008	5884.727940935257	7.832572889384827	2170.6746404961496	2169.0	2064.0	2126.0	2213.0	2280.0	0.0	0.0	0.0	0.0	0.0	0.0	3073.0	2328.657110091743	2313.0	1448.0	1842.75	2148.75	2537.0	2809.35	2030589.0	12858.999999999996	13730.999999999996	108.23923225072222	108.0	104.0	106.0	110.0	114.0	543.5366546173813	0.7234472872957344	580.3951943814653
Position_1	73	29	29.0	0.4833333333333333	0.0080555555555555	108716.00000000007	149900.0000000001	2210.936551360455	2213.0	2050.0	2152.0	2272.0	2359.0	4173.778058505149	5.555298595870353	5754.896528293182	7.659767279158225	2170.6746404961496	2169.0	2064.0	2126.0	2213.0	2280.0	0.0	0.0	0.0	0.0	0.0	0.0	3115.0	2329.1495726495727	2337.0	1196.0	1702.0	2137.0	2540.0	2899.25	2180084.0	7432.000000000004	8368.000000000004	108.23923225072222	108.0	104.0	106.0	110.0	114.0	285.32615742678405	0.3797691155350495	321.26066810378484
Position_1	74	29	29.0	0.4833333333333333	0.0080555555555555	35241.000000000044	68769.00000000004	2210.936551360455	2213.0	2050.0	2152.0	2272.0	2359.0	1835.912338143724	2.4435993220692964	3582.584364286078	4.76841978886477	2170.6746404961496	2169.0	2064.0	2126.0	2213.0	2280.0	0.0	0.0	0.0	0.0	0.0	0.0	2847.0	2259.248031496063	2273.0	1282.0	1773.15	2137.5	2426.0	2636.95	1721547.0	9962.999999999998	10724.999999999998	108.23923225072222	108.0	104.0	106.0	110.0	114.0	519.0316570167106	0.6908311354892417	558.7287485199458
Position_1	76	29	29.0	0.4833333333333333	0.0080555555555555	82457.0	103445.0	2210.936551360455	2213.0	2050.0	2152.0	2272.0	2359.0	8513.62975232686	11.331641200347052	10680.626626356188	14.215914039680085	2170.6746404961496	2169.0	2064.0	2126.0	2213.0	2280.0	0.0	0.0	0.0	0.0	0.0	0.0	3603.0	2385.865828092243	2365.0	1369.0	1573.4	2127.0	2642.0	3167.4	1138058.0	4043.000000000002	4520.000000000002	108.23923225072222	108.0	104.0	106.0	110.0	114.0	417.4370288593754	0.5556086854118286	466.6869578145873
Position_1	77	29	29.0	0.4833333333333333	0.0080555555555555	35262.00000000002	62410.00000000002	2210.936551360455	2213.0	2050.0	2152.0	2272.0	2359.0	2316.9348444966936	3.0838402780251	4100.728933272038	5.458070210185083	2170.6746404961496	2169.0	2064.0	2126.0	2213.0	2280.0	0.0	0.0	0.0	0.0	0.0	0.0	3302.0	2270.1507293354944	2286.0	1325.0	1558.0	2053.0	2515.0	2897.5999999999995	1400683.0	5830.0	6447.0	108.23923225072222	108.0	104.0	106.0	110.0	114.0	383.0676122572661	0.5098629919144211	423.6083870021602
Position_1	78	29	29.0	0.4833333333333333	0.0080555555555555	76994.00000000012	105682.00000000012	2210.936551360455	2213.0	2050.0	2152.0	2272.0	2359.0	5083.587835183163	6.766255408628791	6977.735013089681	9.287365302422366	2170.6746404961496	2169.0	2064.0	2126.0	2213.0	2280.0	0.0	0.0	0.0	0.0	0.0	0.0	3099.0	2331.088957055215	2306.0	1495.0	1867.55	2087.0	2525.0	2904.9	1519870.0	8497.000000000004	9149.000000000004	108.23923225072222	108.0	104.0	106.0	110.0	114.0	561.020934560502	0.7467188639000283	604.0697340583774
Position_1	79	29	29.0	0.4833333333333333	0.0080555555555555	138947.99999999994	180968.0	2210.936551360455	2213.0	2050.0	2152.0	2272.0	2359.0	4837.070735495369	6.438141148944336	6299.874894644946	8.385133484772423	2170.6746404961496	2169.0	2064.0	2126.0	2213.0	2280.0	0.0	0.0	0.0	0.0	0.0	0.0	3577.0	2358.495287958115	2316.0	1547.0	1893.4	2170.5	2531.0	2941.2	2252363.0	10546.000000000004	11501.000000000004	108.23923225072222	108.0	104.0	106.0	110.0	114.0	367.1283356114101	0.4886478146987867	400.3738846829914
Position_1	83	29	29.0	0.4833333333333333	0.0080555555555555	56114.00000000012	78906.00000000012	2210.936551360455	2213.0	2050.0	2152.0	2272.0	2359.0	4838.425310101663	6.439944087745313	6803.663747351491	9.055676447724837	2170.6746404961496	2169.0	2064.0	2126.0	2213.0	2280.0	0.0	0.0	0.0	0.0	0.0	0.0	3147.0	2321.3281853281856	2315.5	1472.0	1763.0	2186.25	2483.25	2914.2	1202448.0	6505.999999999998	7023.999999999998	108.23923225072222	108.0	104.0	106.0	110.0	114.0	560.979346821138	0.7466635106189348	605.6438567586342
Position_1	84	29	29.0	0.4833333333333333	0.0080555555555555	-25657.0	-18397.0	2210.936551360455	2213.0	2050.0	2152.0	2272.0	2359.0	-12608.871803160817	-16.782408370007047	-9041.018613351116	-12.033595774370337	2170.6746404961496	2169.0	2064.0	2126.0	2213.0	2280.0	0.0	0.0	0.0	0.0	0.0	0.0	2567.0	2057.5030303030303	2088.0	1526.0	1627.4	1880.0	2256.0	2410.8	339488.0	1637.999999999999	1802.999999999999	108.23923225072222	108.0	104.0	106.0	110.0	114.0	804.9784469570646	1.0714263128998531	886.0660194527397
Position_1	85	29	29.0	0.4833333333333333	0.0080555555555555	-9746.999999999987	989.0000000000128	2210.936551360455	2213.0	2050.0	2152.0	2272.0	2359.0	-2726.0606211900163	-3.628386686803911	276.60551496429304	0.3681619404174739	2170.6746404961496	2169.0	2064.0	2126.0	2213.0	2280.0	0.0	0.0	0.0	0.0	0.0	0.0	2883.0	2173.0532786885246	2190.5	1531.0	1767.35	2005.5	2332.25	2619.75	530225.0	2669.0000000000005	2913.0000000000005	108.23923225072222	108.0	104.0	106.0	110.0	114.0	746.4713037812828	0.9935533053328872	814.713715966608
Position_1	86	29	29.0	0.4833333333333333	0.0080555555555555	37839.99999999997	63271.99999999997	2210.936551360455	2213.0	2050.0	2152.0	2272.0	2359.0	3059.29548045631	4.071922284487348	5115.426628949041	6.808632843131173	2170.6746404961496	2169.0	2064.0	2126.0	2213.0	2280.0	0.0	0.0	0.0	0.0	0.0	0.0	2940.0	2278.4671280276816	2258.5	1630.0	1937.85	2100.5	2460.75	2678.45	1316954.0	7479.999999999998	8057.999999999998	108.23923225072222	108.0	104.0	106.0	110.0	114.0	604.7444554390383	0.80491487018936	651.4747088138731
Position_1	1	30	30.0	0.5	0.0083333333333333	162041.99999999977	267026.99999999977	2210.640017791732	2213.0	2049.0	2152.0	2271.0	2359.0	1719.137733966618	2.2881723239095684	2832.945728193335	3.7706507642253286	2169.2221767872966	2168.0	2062.0	2124.0	2213.0	2280.0	0.0	0.0	0.0	0.0	0.0	0.0	3316.0	2282.4564937848263	2257.0	1244.0	1915.8	2133.0	2422.0	2725.4	5324971.0	22421.000000000007	24754.000000000007	108.3092925170068	108.0	104.0	106.0	110.0	114.0	237.86911500268823	0.3166037920685781	262.620403763282
Position_1	2	30	30.0	0.5	0.0083333333333333	89512.99999999985	171322.99999999985	2210.640017791732	2213.0	2049.0	2152.0	2271.0	2359.0	1248.1945005829548	1.6613468802759126	2388.976198131821	3.1797273197134537	2169.2221767872966	2168.0	2062.0	2124.0	2213.0	2280.0	0.0	0.0	0.0	0.0	0.0	0.0	3552.0	2262.2370737073707	2240.0	1389.0	1906.95	2120.25	2386.75	2670.45	4112747.0	24478.000000000007	26296.000000000007	108.3092925170068	108.0	104.0	106.0	110.0	114.0	341.3281309448865	0.4543077422876438	366.6788353348613
Position_1	8	30	30.0	0.5	0.0083333333333333	96274.99999999993	180199.9999999999	2210.640017791732	2213.0	2049.0	2152.0	2271.0	2359.0	1398.885369495241	1.861916426798166	2618.324005017321	3.484989250678054	2169.2221767872966	2168.0	2062.0	2124.0	2213.0	2280.0	0.0	0.0	0.0	0.0	0.0	0.0	3512.0	2264.621983914209	2230.0	1276.0	1869.2	2096.0	2416.0	2738.4	4223520.0	23866.000000000007	25731.000000000007	108.3092925170068	108.0	104.0	106.0	110.0	114.0	346.7753646156683	0.4615580103034545	373.8740009606034
Position_1	10	30	30.0	0.5	0.0083333333333333	41483.00000000003	115913.00000000004	2210.640017791732	2213.0	2049.0	2152.0	2271.0	2359.0	702.5136854256535	0.9350457153015448	1962.984085498728	2.612731817798807	2169.2221767872966	2168.0	2062.0	2124.0	2213.0	2280.0	0.0	0.0	0.0	0.0	0.0	0.0	3377.0	2238.0804111245466	2247.5	1136.0	1687.65	2059.25	2415.0	2760.4	3701785.0	25752.0	27406.0	108.3092925170068	108.0	104.0	106.0	110.0	114.0	436.1095491425744	0.5804618099087665	464.1200024775316
Position_1	16	30	30.0	0.5	0.0083333333333333	186878.0000000002	268778.0000000002	2210.640017791732	2213.0	2049.0	2152.0	2271.0	2359.0	2753.695224455674	3.665168343750502	3960.5127143845016	5.271442422845771	2169.2221767872966	2168.0	2062.0	2124.0	2213.0	2280.0	0.0	0.0	0.0	0.0	0.0	0.0	3438.0	2315.68021978022	2279.5	1055.0	1909.9	2152.0	2442.25	2888.05	4214538.0	16113.99999999999	17933.999999999993	108.3092925170068	108.0	104.0	106.0	110.0	114.0	237.44391981334692	0.3160378572715648	264.26208625620984
Position_1	17	30	30.0	0.5	0.0083333333333333	12178.99999999997	89938.99999999997	2210.640017791732	2213.0	2049.0	2152.0	2271.0	2359.0	187.9046226791374	0.2501010527859318	1387.6306641874514	1.846936414033498	2169.2221767872966	2168.0	2062.0	2124.0	2213.0	2280.0	0.0	0.0	0.0	0.0	0.0	0.0	3168.0	2220.0480324074074	2208.0	1156.0	1682.9	2059.75	2392.0	2740.5999999999995	3836243.0	18130.000000000007	19858.000000000007	108.3092925170068	108.0	104.0	106.0	110.0	114.0	279.7200762930265	0.3723074215460183	306.3806549932113
Position_1	25	30	30.0	0.5	0.0083333333333333	168490.00000000026	253405.00000000023	2210.640017791732	2213.0	2049.0	2152.0	2271.0	2359.0	2439.1019818517816	3.246444737844721	3668.352054787527	4.882576584922198	2169.2221767872966	2168.0	2062.0	2124.0	2213.0	2280.0	0.0	0.0	0.0	0.0	0.0	0.0	3974.0	2302.289878113408	2280.0	1046.0	1732.7	2082.0	2522.5	2908.0	4344421.0	23628.99999999999	25515.99999999999	108.3092925170068	108.0	104.0	106.0	110.0	114.0	342.0591176282013	0.4552806855631359	369.3757859156623
Position_1	26	30	30.0	0.5	0.0083333333333333	-24261.0	39774.0	2210.640017791732	2213.0	2049.0	2152.0	2271.0	2359.0	-503.1386592203491	-0.6696775554222846	824.8562314756261	1.0978836440940585	2169.2221767872966	2168.0	2062.0	2124.0	2213.0	2280.0	0.0	0.0	0.0	0.0	0.0	0.0	2886.0	2195.950808151792	2258.0	1131.0	1592.2	2059.5	2387.0	2558.9	3124838.0	17926.999999999993	19350.0	108.3092925170068	108.0	104.0	106.0	110.0	114.0	371.78050137435366	0.4948398473292647	401.29149894537534
Position_1	29	30	30.0	0.5	0.0083333333333333	147388.0000000003	217093.0000000003	2210.640017791732	2213.0	2049.0	2152.0	2271.0	2359.0	2934.896353866783	3.906347046996689	4322.912680476031	5.753796777713596	2169.2221767872966	2168.0	2062.0	2124.0	2213.0	2280.0	0.0	0.0	0.0	0.0	0.0	0.0	3417.0	2308.150419625565	2277.0	1336.0	2017.2	2173.0	2416.0	2706.6	3575325.0	21379.0	22928.0	108.3092925170068	108.0	104.0	106.0	110.0	114.0	425.71409578335965	0.5666254614876517	456.5589030413429
Position_1	30	30	30.0	0.5	0.0083333333333333	-195496.00000000023	-125566.00000000023	2210.640017791732	2213.0	2049.0	2152.0	2271.0	2359.0	-3624.895154156102	-4.8247354501817705	-2328.250117274857	-3.098900906092834	2169.2221767872966	2168.0	2062.0	2124.0	2213.0	2280.0	0.0	0.0	0.0	0.0	0.0	0.0	2812.0	2087.198198198198	2138.0	1168.0	1447.95	1986.25	2262.75	2448.7	3243506.0	16846.999999999996	18401.0	108.3092925170068	108.0	104.0	106.0	110.0	114.0	312.37779116742934	0.4157748400438483	341.1921253203459
Position_1	31	30	30.0	0.5	0.0083333333333333	197845.0	287440.0	2210.640017791732	2213.0	2049.0	2152.0	2271.0	2359.0	2429.0212058384727	3.233027224971007	3529.0144072693806	4.697118176075546	2169.2221767872966	2168.0	2062.0	2124.0	2213.0	2280.0	0.0	0.0	0.0	0.0	0.0	0.0	4095.0	2312.3696634856856	2276.0	1127.0	1749.0	2112.0	2520.5	2912.0	4603928.0	13856.000000000007	15847.000000000007	108.3092925170068	108.0	104.0	106.0	110.0	114.0	170.11558456416842	0.2264238430549081	194.5598779292997
Position_1	36	30	30.0	0.5	0.0083333333333333	161925.0	238425.0	2210.640017791732	2213.0	2049.0	2152.0	2271.0	2359.0	2559.84637839006	3.4071555296371687	3769.222620149142	5.016835307418508	2169.2221767872966	2168.0	2062.0	2124.0	2213.0	2280.0	0.0	0.0	0.0	0.0	0.0	0.0	3251.0	2308.25	2271.0	1322.0	1903.0	2123.0	2474.0	2842.05	3924025.0	20788.00000000001	22488.00000000001	108.3092925170068	108.0	104.0	106.0	110.0	114.0	328.63416096323965	0.4374120682420719	355.5091885578859
Position_1	39	30	30.0	0.5	0.0083333333333333	-26471.0000000002	46608.9999999998	2210.640017791732	2213.0	2049.0	2152.0	2271.0	2359.0	-435.9212911577577	-0.5802112385309754	767.5514887828828	1.0216110315700169	2169.2221767872966	2168.0	2062.0	2124.0	2213.0	2280.0	0.0	0.0	0.0	0.0	0.0	0.0	2922.0	2196.700123152709	2220.0	1169.0	1661.0	2071.0	2365.0	2587.85	3567441.0	17484.00000000001	19108.00000000001	108.3092925170068	108.0	104.0	106.0	110.0	114.0	287.92444012701384	0.3832274298090554	314.6682796812503
Position_1	42	30	30.0	0.5	0.0083333333333333	-37679.00000000021	15960.9999999998	2210.640017791732	2213.0	2049.0	2152.0	2271.0	2359.0	-980.3193946994808	-1.304805114345009	415.26786429571206	0.5527215273775926	2169.2221767872966	2168.0	2062.0	2124.0	2213.0	2280.0	0.0	0.0	0.0	0.0	0.0	0.0	2997.0	2181.3901006711408	2188.5	1059.0	1690.55	2019.75	2345.25	2680.9	2600217.0	14067.999999999996	15259.999999999996	108.3092925170068	108.0	104.0	106.0	110.0	114.0	366.01643474169214	0.4871678746411922	397.0294849415853
Position_1	44	30	30.0	0.5	0.0083333333333333	66590.00000000007	135215.00000000006	2210.640017791732	2213.0	2049.0	2152.0	2271.0	2359.0	1318.4261008046983	1.7548251401710535	2677.143493321928	3.563277989611486	2169.2221767872966	2168.0	2062.0	2124.0	2213.0	2280.0	0.0	0.0	0.0	0.0	0.0	0.0	3290.0	2256.665573770492	2282.0	1058.0	1476.6	2117.0	2448.0	2855.5999999999995	3441415.0	11839.000000000004	13364.000000000004	108.3092925170068	108.0	104.0	106.0	110.0	114.0	234.40226171237143	0.3119894103391664	264.59598154608767
Position_1	45	30	30.0	0.5	0.0083333333333333	200204.0	267074.0	2210.640017791732	2213.0	2049.0	2152.0	2271.0	2359.0	3580.258566920756	4.765324152571527	4776.098262281444	6.356986787096601	2169.2221767872966	2168.0	2062.0	2124.0	2213.0	2280.0	0.0	0.0	0.0	0.0	0.0	0.0	3253.0	2347.7267833109017	2310.0	1126.0	1875.25	2121.25	2537.0	2992.75	3488722.0	16625.00000000001	18111.00000000001	108.3092925170068	108.0	104.0	106.0	110.0	114.0	297.3057415189388	0.3957139419617075	323.8799569713985
Position_1	48	30	30.0	0.5	0.0083333333333333	74348.0	129158.0	2210.640017791732	2213.0	2049.0	2152.0	2271.0	2359.0	1950.9028307590963	2.5966516677403573	3389.125569150258	4.5109261325389935	2169.2221767872966	2168.0	2062.0	2124.0	2213.0	2280.0	0.0	0.0	0.0	0.0	0.0	0.0	3289.0	2274.04105090312	2291.5	1330.0	1762.7	2032.25	2489.0	2783.15	2769782.0	15477.000000000004	16695.000000000004	108.3092925170068	108.0	104.0	106.0	110.0	114.0	406.1188345571978	0.5405441687956304	438.0793398547792
Position_1	50	30	30.0	0.5	0.0083333333333333	135353.99999999994	216534.0	2210.640017791732	2213.0	2049.0	2152.0	2271.0	2359.0	2123.516679964412	2.826400701032632	3397.118376844526	4.521564559580065	2169.2221767872966	2168.0	2062.0	2124.0	2213.0	2280.0	0.0	0.0	0.0	0.0	0.0	0.0	3017.0	2288.029933481153	2284.0	1079.0	1814.0	2125.0	2469.0	2781.0	4127606.0	13675.999999999996	15479.999999999996	108.3092925170068	108.0	104.0	106.0	110.0	114.0	214.55748714624835	0.2855760153916565	242.8597470769176
Position_1	51	30	30.0	0.5	0.0083333333333333	64901.00000000013	126776.00000000012	2210.640017791732	2213.0	2049.0	2152.0	2271.0	2359.0	1393.3073455020103	1.854492076863176	2721.65193191727	3.622518721381886	2169.2221767872966	2168.0	2062.0	2124.0	2213.0	2280.0	0.0	0.0	0.0	0.0	0.0	0.0	3392.0	2260.200727272728	2243.0	1165.0	1450.7	2057.0	2488.5	3003.3	3107776.0	24106.000000000004	25481.000000000004	108.3092925170068	108.0	104.0	106.0	110.0	114.0	517.512316769717	0.6888088936204934	547.0310853567229
Position_1	53	30	30.0	0.5	0.0083333333333333	-99933.0000000002	-45033.00000000021	2210.640017791732	2213.0	2049.0	2152.0	2271.0	2359.0	-2798.702914715266	-3.7250735794860192	-1261.1848774516218	-1.6786370718881083	2169.2221767872966	2168.0	2062.0	2124.0	2213.0	2280.0	0.0	0.0	0.0	0.0	0.0	0.0	3057.0	2131.0877049180326	2155.0	1101.0	1413.9	1990.0	2310.25	2716.05	2599927.0	16754.0	17974.0	108.3092925170068	108.0	104.0	106.0	110.0	114.0	469.2090563991822	0.6245172540673115	503.3761238939298
Position_1	56	30	30.0	0.5	0.0083333333333333	88698.99999999987	142563.99999999988	2210.640017791732	2213.0	2049.0	2152.0	2271.0	2359.0	2475.0333185900504	3.2942693470433566	3978.0679605347545	5.294808455471758	2169.2221767872966	2168.0	2062.0	2124.0	2213.0	2280.0	0.0	0.0	0.0	0.0	0.0	0.0	3281.0	2287.1010860484544	2257.0	1164.0	1855.8	2116.0	2438.0	2910.8	2737660.0	11820.000000000004	13017.000000000004	108.3092925170068	108.0	104.0	106.0	110.0	114.0	329.82213808199026	0.438993265787129	363.2229079029837
Position_1	57	30	30.0	0.5	0.0083333333333333	18035.000000000084	77255.00000000009	2210.640017791732	2213.0	2049.0	2152.0	2271.0	2359.0	405.1388093841103	0.5392397552902508	1735.4587590224191	2.30989560825884	2169.2221767872966	2168.0	2062.0	2124.0	2213.0	2280.0	0.0	0.0	0.0	0.0	0.0	0.0	3020.0	2226.704407294833	2205.5	1197.0	1687.75	2078.75	2418.25	2693.75	2930343.0	17634.999999999993	18951.0	108.3092925170068	108.0	104.0	106.0	110.0	114.0	396.1531967556833	0.5272799048818145	425.7158623032013
Position_1	58	30	30.0	0.5	0.0083333333333333	-46489.99999999985	7600.0000000001555	2210.640017791732	2213.0	2049.0	2152.0	2271.0	2359.0	-1336.0778935351773	-1.7783196762953208	218.416691565231	0.2907126164733224	2169.2221767872966	2168.0	2062.0	2124.0	2213.0	2280.0	0.0	0.0	0.0	0.0	0.0	0.0	3010.0	2174.3227953410983	2198.5	1017.0	1497.3	2025.25	2390.0	2655.4500000000007	2613536.0	11178.000000000004	12380.000000000004	108.3092925170068	108.0	104.0	106.0	110.0	114.0	321.2449708310661	0.427577056176149	355.7892949444086
Position_1	62	30	30.0	0.5	0.0083333333333333	3330.000000000243	64260.00000000024	2210.640017791732	2213.0	2049.0	2152.0	2271.0	2359.0	74.9216768958528	0.09972075194838	1445.7858730712214	1.924340997057796	2169.2221767872966	2168.0	2062.0	2124.0	2213.0	2280.0	0.0	0.0	0.0	0.0	0.0	0.0	4058.0	2215.459379615953	2203.5	1181.0	1698.25	2087.0	2342.0	2608.7499999999995	2999732.0	13958.000000000004	15312.000000000004	108.3092925170068	108.0	104.0	106.0	110.0	114.0	314.0410709045758	0.4179886653739904	344.5047197084729
Position_1	63	30	30.0	0.5	0.0083333333333333	101155.99999999993	159070.9999999999	2210.640017791732	2213.0	2049.0	2152.0	2271.0	2359.0	2440.460619381026	3.248253084396145	3837.701285000982	5.107980410336307	2169.2221767872966	2168.0	2062.0	2124.0	2213.0	2280.0	0.0	0.0	0.0	0.0	0.0	0.0	3107.0	2291.5982905982905	2248.0	1232.0	1826.2	2102.0	2494.5	2842.4	2949287.0	18558.0	19845.0	108.3092925170068	108.0	104.0	106.0	110.0	114.0	447.7249809647782	0.5959219496641197	478.7747735341105
Position_1	68	30	30.0	0.5	0.0083333333333333	242803.99999999988	306253.9999999999	2210.640017791732	2213.0	2049.0	2152.0	2271.0	2359.0	5023.415109029435	6.686165510118178	6336.143435860616	8.433406913130478	2169.2221767872966	2168.0	2062.0	2124.0	2213.0	2280.0	0.0	0.0	0.0	0.0	0.0	0.0	4095.0	2385.201418439716	2313.0	1113.0	1904.0	2181.0	2541.25	3062.1	3363134.0	17823.00000000001	19233.00000000001	108.3092925170068	108.0	104.0	106.0	110.0	114.0	368.7432146432173	0.4907972186901221	397.9149552394657
Position_1	70	30	30.0	0.5	0.0083333333333333	-21195.0	19395.0	2210.640017791732	2213.0	2049.0	2152.0	2271.0	2359.0	-815.5249616842038	-1.0854637240016751	746.2659415836346	0.9932799682478176	2169.2221767872966	2168.0	2062.0	2124.0	2213.0	2280.0	0.0	0.0	0.0	0.0	0.0	0.0	3262.0	2189.5022172949	2211.5	1061.0	1468.1	1959.25	2419.75	2800.85	1974931.0	14306.999999999998	15208.999999999998	108.3092925170068	108.0	104.0	106.0	110.0	114.0	550.4937780993585	0.7327072186502461	585.2002426164215
Position_1	71	30	30.0	0.5	0.0083333333333333	102722.00000000016	152537.00000000015	2210.640017791732	2213.0	2049.0	2152.0	2271.0	2359.0	3137.6879740624854	4.1762626934771685	4659.308721593905	6.201539908441488	2169.2221767872966	2168.0	2062.0	2124.0	2213.0	2280.0	0.0	0.0	0.0	0.0	0.0	0.0	3103.0	2305.793134598013	2296.0	1227.0	1632.0	2115.0	2534.0	2895.8	2552513.0	15159.000000000004	16266.000000000004	108.3092925170068	108.0	104.0	106.0	110.0	114.0	463.0382196492783	0.6163038703531893	496.8520140388654
Position_1	72	30	30.0	0.5	0.0083333333333333	112607.99999999984	159272.99999999985	2210.640017791732	2213.0	2049.0	2152.0	2271.0	2359.0	3654.9926722714654	4.86479524679332	5169.629581297007	6.880776972706316	2169.2221767872966	2168.0	2062.0	2124.0	2213.0	2280.0	0.0	0.0	0.0	0.0	0.0	0.0	3347.0	2321.590163934426	2288.0	1263.0	1784.0	2142.0	2534.0	2862.4	2407489.0	14186.999999999996	15223.999999999996	108.3092925170068	108.0	104.0	106.0	110.0	114.0	460.4768847818568	0.6128947336446514	494.1354827602022
Position_1	73	30	30.0	0.5	0.0083333333333333	160668.0000000001	210798.0000000001	2210.640017791732	2213.0	2049.0	2152.0	2271.0	2359.0	4615.500380473879	6.1432310064107325	6055.58200265848	8.059979645538435	2169.2221767872966	2168.0	2062.0	2124.0	2213.0	2280.0	0.0	0.0	0.0	0.0	0.0	0.0	3122.0	2357.226211849192	2344.5	1197.0	1823.6	2178.25	2586.0	2878.7	2625950.0	9596.999999999998	10710.999999999998	108.3092925170068	108.0	104.0	106.0	110.0	114.0	275.6924661501219	0.3669466724458122	307.69427997644635
Position_1	74	30	30.0	0.5	0.0083333333333333	27452.000000000025	73217.00000000003	2210.640017791732	2213.0	2049.0	2152.0	2271.0	2359.0	885.6242523195131	1.1787658798372718	2362.041049179577	3.143876636458017	2169.2221767872966	2168.0	2062.0	2124.0	2213.0	2280.0	0.0	0.0	0.0	0.0	0.0	0.0	2834.0	2239.993117010816	2264.0	1190.0	1746.2	2100.0	2409.0	2630.2	2278073.0	12289.999999999996	13306.999999999996	108.3092925170068	108.0	104.0	106.0	110.0	114.0	396.4855770438147	0.5277223030453173	429.29483919626057
Position_1	76	30	30.0	0.5	0.0083333333333333	108407.00000000016	145037.00000000015	2210.640017791732	2213.0	2049.0	2152.0	2271.0	2359.0	4768.150318424429	6.346408073822916	6379.276409579858	8.490816901150792	2169.2221767872966	2168.0	2062.0	2124.0	2213.0	2280.0	0.0	0.0	0.0	0.0	0.0	0.0	3190.0	2346.178132678133	2320.5	1176.0	1678.3	2171.75	2592.0	2991.05	1909789.0	6446.0	7260.0	108.3092925170068	108.0	104.0	106.0	110.0	114.0	283.51948631143586	0.3773644362805211	319.322288337112
Position_1	77	30	30.0	0.5	0.0083333333333333	-9915.000000000076	29459.999999999924	2210.640017791732	2213.0	2049.0	2152.0	2271.0	2359.0	-393.5557085729743	-0.5238226481106287	1169.3546318264955	1.5564110149610653	2169.2221767872966	2168.0	2062.0	2124.0	2213.0	2280.0	0.0	0.0	0.0	0.0	0.0	0.0	3142.0	2201.668571428572	2249.0	1182.0	1426.7	1983.0	2429.5	2776.6	1926460.0	7384.000000000002	8259.000000000002	108.3092925170068	108.0	104.0	106.0	110.0	114.0	293.092824216119	0.3901065490316544	327.82416511388504
Position_1	78	30	30.0	0.5	0.0083333333333333	55649.00000000009	94124.00000000007	2210.640017791732	2213.0	2049.0	2152.0	2271.0	2359.0	2462.9836626201704	3.278231254947447	4165.858762250189	5.544758012555002	2169.2221767872966	2168.0	2062.0	2124.0	2213.0	2280.0	0.0	0.0	0.0	0.0	0.0	0.0	3148.0	2278.0865497076024	2232.0	1243.0	1792.7	2063.0	2538.0	2844.0999999999995	1947764.0	10750.000000000002	11605.000000000002	108.3092925170068	108.0	104.0	106.0	110.0	114.0	475.7870648738845	0.6332725833471402	513.6287337545516
Position_1	79	30	30.0	0.5	0.0083333333333333	152726.99999999997	202362.0	2210.640017791732	2213.0	2049.0	2152.0	2271.0	2359.0	4292.466828960824	5.713273349346857	5687.482713876199	7.570039492169221	2169.2221767872966	2168.0	2062.0	2124.0	2213.0	2280.0	0.0	0.0	0.0	0.0	0.0	0.0	3532.0	2351.465095194923	2313.0	1334.0	1863.1	2159.0	2504.0	2979.0	2593666.0	11857.999999999998	12960.999999999998	108.3092925170068	108.0	104.0	106.0	110.0	114.0	333.2748738456033	0.443588857088498	364.2752268437228
Position_1	83	30	30.0	0.5	0.0083333333333333	90599.0	122324.0	2210.640017791732	2213.0	2049.0	2152.0	2271.0	2359.0	5075.623555020555	6.755654951732358	6852.951751612428	9.12127878139614	2169.2221767872966	2168.0	2062.0	2124.0	2213.0	2280.0	0.0	0.0	0.0	0.0	0.0	0.0	3092.0	2341.509219858156	2345.0	1530.0	1843.0	2145.0	2512.0	2840.6	1650764.0	10332.999999999996	11037.999999999996	108.3092925170068	108.0	104.0	106.0	110.0	114.0	578.8851774746671	0.7704961712187819	618.3813596211531
Position_1	84	30	30.0	0.5	0.0083333333333333	-55540.00000000002	-41275.00000000002	2210.640017791732	2213.0	2049.0	2152.0	2271.0	2359.0	-10971.065398277966	-14.602488045107972	-8153.235943714856	-10.851957041084471	2169.2221767872966	2168.0	2062.0	2124.0	2213.0	2280.0	0.0	0.0	0.0	0.0	0.0	0.0	2614.0	2037.794952681388	2071.0	1422.0	1533.8	1849.0	2275.0	2439.0	645981.0	3009.0	3326.0	108.3092925170068	108.0	104.0	106.0	110.0	114.0	594.381270857371	0.7911214715111607	656.9997031809957
Position_1	85	30	30.0	0.5	0.0083333333333333	-14609.999999999976	420.0000000000264	2210.640017791732	2213.0	2049.0	2152.0	2271.0	2359.0	-2657.4271703779705	-3.537035563773079	76.3942102367433	0.1016806938251053	2169.2221767872966	2168.0	2062.0	2124.0	2213.0	2280.0	0.0	0.0	0.0	0.0	0.0	0.0	2805.0	2169.25748502994	2181.5	1552.0	1805.3	2056.25	2289.75	2518.35	724532.0	5492.999999999999	5826.999999999999	108.3092925170068	108.0	104.0	106.0	110.0	114.0	999.127135310487	1.329838217098258	1059.8787215463697
Position_1	86	30	30.0	0.5	0.0083333333333333	95371.00000000016	140236.00000000015	2210.640017791732	2213.0	2049.0	2152.0	2271.0	2359.0	3557.069211297641	4.73445912023716	5230.407124970229	6.961671883335375	2169.2221767872966	2168.0	2062.0	2124.0	2213.0	2280.0	0.0	0.0	0.0	0.0	0.0	0.0	3810.0	2308.657973921765	2281.0	1247.0	1800.4	2140.0	2446.0	2964.4	2301732.0	12647.999999999996	13644.999999999996	108.3092925170068	108.0	104.0	106.0	110.0	114.0	471.734713744141	0.6278789039934517	508.920000714643
Position_1	89	30	30.0	0.5	0.0083333333333333	73649.00000000001	94079.0	2210.640017791732	2213.0	2049.0	2152.0	2271.0	2359.0	7939.514226635625	10.567493435652016	10141.910398344213	13.498882740196148	2169.2221767872966	2168.0	2062.0	2124.0	2213.0	2280.0	0.0	0.0	0.0	0.0	0.0	0.0	3499.0	2375.2224669603524	2295.0	1537.0	1979.25	2158.25	2513.75	3087.1	1078351.0	4946.000000000002	5400.000000000002	108.3092925170068	108.0	104.0	106.0	110.0	114.0	533.1890095580362	0.7096745717217462	582.1311467071159
Position_1	90	30	30.0	0.5	0.0083333333333333	125154.00000000007	140634.00000000006	2210.640017791732	2213.0	2049.0	2152.0	2271.0	2359.0	21651.78447786565	28.81852514003918	24329.842100613307	32.38301983591631	2169.2221767872966	2168.0	2062.0	2124.0	2213.0	2280.0	0.0	0.0	0.0	0.0	0.0	0.0	3626.0	2576.8197674418607	2588.5	1829.0	2092.65	2318.75	2774.75	3176.7	886426.0	3624.000000000002	3968.000000000002	108.3092925170068	108.0	104.0	106.0	110.0	114.0	626.9561256354981	0.8344786032208479	686.4685172521126
Position_1	1	31	31.0	0.5166666666666667	0.0086111111111111	199759.9999999997	304378.99999999977	2210.7237242582087	2213.0	2048.0	2152.0	2272.0	2361.0	2043.8240245392649	2.720329776661761	3114.222630983366	4.14503032183886	2171.8605602126354	2170.0	2064.0	2127.0	2215.0	2283.0	0.0	0.0	0.0	0.0	0.0	0.0	3501.0	2295.104397862721	2239.0	1653.0	1946.0	2109.0	2451.0	2787.0	5583989.0	23710.0	26143.0	108.42257189376596	108.0	104.0	106.0	110.0	114.0	242.58644183933723	0.3228825540881578	267.4794326868745
Position_1	2	31	31.0	0.5166666666666667	0.0086111111111111	115665.9999999998	196247.9999999998	2210.7237242582087	2213.0	2048.0	2152.0	2272.0	2361.0	1542.0711741288633	2.052496732765517	2616.398801553104	3.482426804867181	2171.8605602126354	2170.0	2064.0	2127.0	2215.0	2283.0	0.0	0.0	0.0	0.0	0.0	0.0	3538.0	2274.7214514407683	2242.5	1406.0	1964.95	2133.0	2387.75	2693.8	4262828.0	24908.999999999985	26782.999999999985	108.42257189376596	108.0	104.0	106.0	110.0	114.0	332.08938561354154	0.4420109722516237	357.07374904201225
Position_1	8	31	31.0	0.5166666666666667	0.0086111111111111	54613.00000000019	127713.0000000002	2210.7237242582087	2213.0	2048.0	2152.0	2272.0	2361.0	890.8141022642004	1.1856735701136507	2083.1769256855987	2.772708488087532	2171.8605602126354	2170.0	2064.0	2127.0	2215.0	2283.0	0.0	0.0	0.0	0.0	0.0	0.0	3201.0	2245.125294117647	2247.5	1583.0	1821.95	2081.0	2393.0	2670.1	3816713.0	19647.000000000007	21347.000000000007	108.42257189376596	108.0	104.0	106.0	110.0	114.0	320.4699369597841	0.4265454860934727	348.1993049463283
Position_1	10	31	31.0	0.5166666666666667	0.0086111111111111	167809.99999999977	238544.99999999977	2210.7237242582087	2213.0	2048.0	2152.0	2272.0	2361.0	3007.057305069006	4.002393273046847	4274.587240555905	5.689475617179909	2171.8605602126354	2170.0	2064.0	2127.0	2215.0	2283.0	0.0	0.0	0.0	0.0	0.0	0.0	3501.0	2315.012158054711	2289.0	1244.0	1846.0	2145.0	2455.0	2938.8	3808195.0	27497.99999999999	29142.99999999999	108.42257189376596	108.0	104.0	106.0	110.0	114.0	492.7481185554354	0.6558477457972844	522.2255589155958
Position_1	16	31	31.0	0.5166666666666667	0.0086111111111111	178410.00000000015	261658.00000000012	2210.7237242582087	2213.0	2048.0	2152.0	2272.0	2361.0	2313.328877810303	3.079040736365513	3392.7526904886945	4.515753831040453	2171.8605602126354	2170.0	2064.0	2127.0	2215.0	2283.0	0.0	0.0	0.0	0.0	0.0	0.0	3330.0	2305.153925619835	2285.0	1170.0	1924.0	2171.0	2457.25	2759.0	4462778.0	16597.99999999999	18533.99999999999	108.42257189376596	108.0	104.0	106.0	110.0	114.0	215.2156981889768	0.286452094289528	240.31857755359053
Position_1	17	31	31.0	0.5166666666666667	0.0086111111111111	93593.99999999962	174433.99999999962	2210.7237242582087	2213.0	2048.0	2152.0	2272.0	2361.0	1291.4311536199348	1.718894865468133	2406.879734283609	3.203556926331484	2171.8605602126354	2170.0	2064.0	2127.0	2215.0	2283.0	0.0	0.0	0.0	0.0	0.0	0.0	3256.0	2262.784042553192	2248.0	1374.0	1893.9	2102.0	2409.25	2705.2	4254034.0	17931.999999999993	19812.0	108.42257189376596	108.0	104.0	106.0	110.0	114.0	247.42978659649927	0.3293290459599405	273.3704512630964
Position_1	25	31	31.0	0.5166666666666667	0.0086111111111111	81543.9999999998	158685.9999999998	2210.7237242582087	2213.0	2048.0	2152.0	2272.0	2361.0	1220.8178721904585	1.6249085878855	2375.7321797608083	3.162099531261635	2171.8605602126354	2170.0	2064.0	2127.0	2215.0	2283.0	0.0	0.0	0.0	0.0	0.0	0.0	3132.0	2258.453734671126	2233.0	1044.0	1745.2	2075.25	2449.0	2846.7	4051666.0	22440.000000000007	24234.000000000007	108.42257189376596	108.0	104.0	106.0	110.0	114.0	335.95547252960324	0.4471567339369018	362.8139447986811
Position_1	26	31	31.0	0.5166666666666667	0.0086111111111111	-20991.99999999993	41788.00000000007	2210.7237242582087	2213.0	2048.0	2152.0	2272.0	2361.0	-433.8281940087583	-0.5774253262256572	863.6057817853504	1.1494592955563014	2171.8605602126354	2170.0	2064.0	2127.0	2215.0	2283.0	0.0	0.0	0.0	0.0	0.0	0.0	2846.0	2198.621917808219	2250.0	1073.0	1514.95	2064.75	2416.25	2600.05	3209988.0	15093.000000000004	16553.000000000004	108.42257189376596	108.0	104.0	106.0	110.0	114.0	311.9173462354331	0.4151619878393614	342.0902293934356
Position_1	29	31	31.0	0.5166666666666667	0.0086111111111111	62079.9999999998	122924.9999999998	2210.7237242582087	2213.0	2048.0	2152.0	2272.0	2361.0	1364.6215207218336	1.8163112440807605	2702.095689992456	3.596489363379959	2171.8605602126354	2170.0	2064.0	2127.0	2215.0	2283.0	0.0	0.0	0.0	0.0	0.0	0.0	3022.0	2256.8727915194345	2243.0	1285.0	1892.7	2100.5	2382.5	2695.3	3193475.0	16148.000000000004	17563.000000000007	108.42257189376596	108.0	104.0	106.0	110.0	114.0	354.95986334755554	0.4724515781155964	386.0639137957096
Position_1	30	31	31.0	0.5166666666666667	0.0086111111111111	-67408.99999999968	1520.0000000003229	2210.7237242582087	2213.0	2048.0	2152.0	2272.0	2361.0	-1115.049234209	-1.4841305307321788	25.14315352546468	0.0334655373423934	2171.8605602126354	2170.0	2064.0	2127.0	2215.0	2283.0	0.0	0.0	0.0	0.0	0.0	0.0	3161.0	2170.948222083593	2206.0	1067.0	1515.1	2050.0	2338.0	2600.7999999999984	3480030.0	16024.000000000013	17627.00000000001	108.42257189376596	108.0	104.0	106.0	110.0	114.0	265.06177111313195	0.3527972173515786	291.5778731534684
Position_1	31	31	31.0	0.5166666666666667	0.0086111111111111	251662.9999999999	342392.99999999994	2210.7237242582087	2213.0	2048.0	2152.0	2272.0	2361.0	2880.188418081374	3.833530784466309	3918.5591566187168	5.215602237459512	2171.8605602126354	2170.0	2064.0	2127.0	2215.0	2283.0	0.0	0.0	0.0	0.0	0.0	0.0	3844.0	2332.2715639810426	2307.5	1128.0	1812.0	2160.0	2495.0	2909.0	4921093.0	15822.000000000002	17932.0	108.42257189376596	108.0	104.0	106.0	110.0	114.0	181.07684145418088	0.2410132759755147	205.2249981643516
Position_1	36	31	31.0	0.5166666666666667	0.0086111111111111	165344.99999999977	242572.99999999977	2210.7237242582087	2213.0	2048.0	2152.0	2272.0	2361.0	2445.4544870571053	3.254899922273007	3587.6575118020105	4.775172148208476	2171.8605602126354	2170.0	2064.0	2127.0	2215.0	2283.0	0.0	0.0	0.0	0.0	0.0	0.0	3143.0	2305.0629175946547	2269.0	1090.0	1892.5	2139.75	2454.5	2831.25	4139893.0	20642.99999999999	22438.99999999999	108.42257189376596	108.0	104.0	106.0	110.0	114.0	305.3102118377929	0.4063678919561023	331.87307287837206
Position_1	39	31	31.0	0.5166666666666667	0.0086111111111111	22959.99999999957	106723.99999999958	2210.7237242582087	2213.0	2048.0	2152.0	2272.0	2361.0	284.3155203581909	0.378423957596752	1321.571846459408	1.759012127637472	2171.8605602126354	2170.0	2064.0	2127.0	2215.0	2283.0	0.0	0.0	0.0	0.0	0.0	0.0	2981.0	2224.7864476386035	2242.0	1140.0	1502.7	2093.75	2437.0	2674.65	4333884.0	18486.000000000004	20434.000000000004	108.42257189376596	108.0	104.0	106.0	110.0	114.0	228.91361974484388	0.3046840278803872	253.03585988673268
Position_1	42	31	31.0	0.5166666666666667	0.0086111111111111	-9125.000000000033	42861.99999999997	2210.7237242582087	2213.0	2048.0	2152.0	2272.0	2361.0	-227.59371064278176	-0.3029272288655425	1069.0544247200953	1.422911439302447	2171.8605602126354	2170.0	2064.0	2127.0	2215.0	2283.0	0.0	0.0	0.0	0.0	0.0	0.0	2983.0	2205.452440033085	2189.0	1224.0	1735.6	2059.0	2362.0	2676.6	2666392.0	14203.999999999996	15412.999999999996	108.42257189376596	108.0	104.0	106.0	110.0	114.0	354.2729935309654	0.4715373543897149	384.4276013301021
Position_1	44	31	31.0	0.5166666666666667	0.0086111111111111	84669.99999999971	154458.9999999997	2210.7237242582087	2213.0	2048.0	2152.0	2272.0	2361.0	1489.7130173313035	1.9828080260679648	2717.604617266755	3.617131745582051	2171.8605602126354	2170.0	2064.0	2127.0	2215.0	2283.0	0.0	0.0	0.0	0.0	0.0	0.0	3311.0	2265.1688231669746	2255.0	1091.0	1595.2	2117.0	2447.0	2888.0	3676369.0	11956.000000000002	13579.000000000002	108.42257189376596	108.0	104.0	106.0	110.0	114.0	210.35796427557727	0.2799864504507933	238.9135828787273
Position_1	45	31	31.0	0.5166666666666667	0.0086111111111111	197253.0000000001	260162.0000000001	2210.7237242582087	2213.0	2048.0	2152.0	2272.0	2361.0	3729.1180372720623	4.963456107609115	4918.428651593507	6.546428535270959	2171.8605602126354	2170.0	2064.0	2127.0	2215.0	2283.0	0.0	0.0	0.0	0.0	0.0	0.0	3183.0	2347.8277511961724	2298.0	1205.0	1846.2	2168.5	2523.5	2966.0	3434872.0	13305.999999999993	14768.999999999993	108.42257189376596	108.0	104.0	106.0	110.0	114.0	251.553307700983	0.3348174525500084	279.21169408055147
Position_1	48	31	31.0	0.5166666666666667	0.0086111111111111	1308.9999999998736	60949.99999999988	2210.7237242582087	2213.0	2048.0	2152.0	2272.0	2361.0	27.5351486095146	0.0366492827992639	1282.0987836135012	1.70647348098957	2171.8605602126354	2170.0	2064.0	2127.0	2215.0	2283.0	0.0	0.0	0.0	0.0	0.0	0.0	2925.0	2213.943763518385	2244.0	1129.0	1734.2	2102.5	2377.5	2598.4	3070740.0	16986.999999999996	18374.0	108.42257189376596	108.0	104.0	106.0	110.0	114.0	357.3258742779751	0.4756007386639849	386.50177276644
Position_1	50	31	31.0	0.5166666666666667	0.0086111111111111	148670.00000000012	222501.0000000001	2210.7237242582087	2213.0	2048.0	2152.0	2272.0	2361.0	2432.271865212241	3.2373538525974928	3640.162253861497	4.8450559598896525	2171.8605602126354	2170.0	2064.0	2127.0	2215.0	2283.0	0.0	0.0	0.0	0.0	0.0	0.0	3083.0	2299.587070471753	2268.0	1059.0	1846.8	2107.0	2510.0	2818.2	3948391.0	12938.999999999998	14655.999999999998	108.42257189376596	108.0	104.0	106.0	110.0	114.0	211.6847088449664	0.2817523474726503	239.77518299960028
Position_1	51	31	31.0	0.5166666666666667	0.0086111111111111	116499.00000000022	186030.0000000002	2210.7237242582087	2213.0	2048.0	2152.0	2272.0	2361.0	2001.0080747081336	2.663341747436525	3195.28521393277	4.252924619744516	2171.8605602126354	2170.0	2064.0	2127.0	2215.0	2283.0	0.0	0.0	0.0	0.0	0.0	0.0	3196.0	2285.0463821892395	2293.0	1154.0	1519.0	2087.0	2539.0	2896.5999999999995	3694920.0	24570.000000000007	26187.000000000007	108.42257189376596	108.0	104.0	106.0	110.0	114.0	422.0188018401768	0.5617070252492753	449.7926887988893
Position_1	53	31	31.0	0.5166666666666667	0.0086111111111111	14050.000000000146	49568.00000000015	2210.7237242582087	2213.0	2048.0	2152.0	2272.0	2361.0	622.7061851557556	0.8288219324423107	2196.889692939521	2.924060181302502	2171.8605602126354	2170.0	2064.0	2127.0	2215.0	2283.0	0.0	0.0	0.0	0.0	0.0	0.0	3049.0	2230.0096852300244	2210.5	1366.0	1803.25	2088.5	2370.0	2695.0	1841988.0	6942.000000000004	7768.000000000004	108.42257189376596	108.0	104.0	106.0	110.0	114.0	307.67447240933905	0.4095147227768302	344.283391195008
Position_1	56	31	31.0	0.5166666666666667	0.0086111111111111	121725.99999999988	173755.99999999988	2210.7237242582087	2213.0	2048.0	2152.0	2272.0	2361.0	3177.719342649533	4.229544445066528	4535.989041793967	6.0374014146277695	2171.8605602126354	2170.0	2064.0	2127.0	2215.0	2283.0	0.0	0.0	0.0	0.0	0.0	0.0	3211.0	2313.6	2310.0	1167.0	1893.8	2146.0	2450.75	2843.75	2799456.0	11619.999999999998	12829.999999999998	108.42257189376596	108.0	104.0	106.0	110.0	114.0	303.34602929191465	0.4037535649875384	334.93369671387825
Position_1	57	31	31.0	0.5166666666666667	0.0086111111111111	-7959.000000000267	47123.99999999973	2210.7237242582087	2213.0	2048.0	2152.0	2272.0	2361.0	-187.33676404322995	-0.249345232941539	1109.1918166569696	1.4763343079704263	2171.8605602126354	2170.0	2064.0	2127.0	2215.0	2283.0	0.0	0.0	0.0	0.0	0.0	0.0	2933.0	2206.786885245901	2201.0	1199.0	1747.0	2087.0	2337.0	2615.0	2826894.0	12503.0	13784.0	108.42257189376596	108.0	104.0	106.0	110.0	114.0	294.2921925910824	0.3917029083387307	324.44402004922665
Position_1	58	31	31.0	0.5166666666666667	0.0086111111111111	-44559.99999999988	6094.000000000125	2210.7237242582087	2213.0	2048.0	2152.0	2272.0	2361.0	-1206.172500411488	-1.6054155980476903	164.9554582025983	0.2195557148676583	2171.8605602126354	2170.0	2064.0	2127.0	2215.0	2283.0	0.0	0.0	0.0	0.0	0.0	0.0	3092.0	2175.1731748726656	2173.0	1121.0	1434.4	2020.0	2403.5	2722.5999999999995	2562354.0	14040.000000000004	15218.000000000004	108.42257189376596	108.0	104.0	106.0	110.0	114.0	380.04178424096375	0.5058356148247227	411.9284809529192
Position_1	62	31	31.0	0.5166666666666667	0.0086111111111111	60480.00000000004	118960.00000000004	2210.7237242582087	2213.0	2048.0	2152.0	2272.0	2361.0	1337.3469861804836	1.7800088386062236	2630.469534987273	3.5011549510680604	2171.8605602126354	2170.0	2064.0	2127.0	2215.0	2283.0	0.0	0.0	0.0	0.0	0.0	0.0	3623.0	2257.470588235294	2248.0	1338.0	1890.0	2117.0	2381.5	2645.15	3070160.0	13241.999999999996	14601.999999999996	108.42257189376596	108.0	104.0	106.0	110.0	114.0	292.8099998512227	0.3897301098019774	322.8826172653341
Position_1	63	31	31.0	0.5166666666666667	0.0086111111111111	156992.99999999985	218955.99999999985	2210.7237242582087	2213.0	2048.0	2152.0	2272.0	2361.0	3153.6601564211537	4.197521668196555	4398.366890303073	5.85422633099339	2171.8605602126354	2170.0	2064.0	2127.0	2215.0	2283.0	0.0	0.0	0.0	0.0	0.0	0.0	3147.0	2321.947258848022	2286.0	1170.0	1842.0	2127.0	2523.0	2858.0	3345926.0	18864.99999999999	20305.99999999999	108.42257189376596	108.0	104.0	106.0	110.0	114.0	378.9582901841807	0.5043934842351445	407.9049584139928
Position_1	68	31	31.0	0.5166666666666667	0.0086111111111111	132945.00000000032	192844.00000000032	2210.7237242582087	2213.0	2048.0	2152.0	2272.0	2361.0	2859.4972609863426	3.805990854372821	4147.857307891608	5.52079807680373	2171.8605602126354	2170.0	2064.0	2127.0	2215.0	2283.0	0.0	0.0	0.0	0.0	0.0	0.0	3469.0	2308.437903804738	2295.0	1061.0	1672.8000000000002	2164.0	2468.0	2879.999999999998	3215654.0	16751.999999999993	18145.0	108.42257189376596	108.0	104.0	106.0	110.0	114.0	360.3166581371475	0.4795814719805433	390.2785196930839
Position_1	70	31	31.0	0.5166666666666667	0.0086111111111111	8292.000000000044	57613.00000000005	2210.7237242582087	2213.0	2048.0	2152.0	2272.0	2361.0	226.48097177313863	0.3014461734300475	1573.5948175067267	2.094454702101453	2171.8605602126354	2170.0	2064.0	2127.0	2215.0	2283.0	0.0	0.0	0.0	0.0	0.0	0.0	3243.0	2220.229293809939	2208.0	1068.0	1371.5	1994.0	2528.5	2923.4	2546603.0	16078.999999999996	17225.999999999993	108.42257189376596	108.0	104.0	106.0	110.0	114.0	439.16878257842205	0.5845336496118798	470.4970115489706
Position_1	71	31	31.0	0.5166666666666667	0.0086111111111111	86703.0000000001	130649.0000000001	2210.7237242582087	2213.0	2048.0	2152.0	2272.0	2361.0	2860.339180695916	3.807111449506264	4310.121375485745	5.736771550771526	2171.8605602126354	2170.0	2064.0	2127.0	2215.0	2283.0	0.0	0.0	0.0	0.0	0.0	0.0	3258.0	2297.836594911937	2296.5	1108.0	1638.65	2118.25	2471.75	2938.8	2348389.0	15318.0	16340.0	108.42257189376596	108.0	104.0	106.0	110.0	114.0	505.3420939286989	0.6726103270190983	539.0579589238113
Position_1	72	31	31.0	0.5166666666666667	0.0086111111111111	108742.0	157461.0	2210.7237242582087	2213.0	2048.0	2152.0	2272.0	2361.0	2972.947381254141	3.956992964449261	4304.898453216404	5.729819841231034	2171.8605602126354	2170.0	2064.0	2127.0	2215.0	2283.0	0.0	0.0	0.0	0.0	0.0	0.0	3275.0	2308.9770520741395	2309.0	1051.0	1691.8	2105.0	2538.0	2870.999999999999	2616071.0	15417.999999999993	16550.999999999993	108.42257189376596	108.0	104.0	106.0	110.0	114.0	421.5197690329065	0.5610428125827985	452.4953753576103
Position_1	73	31	31.0	0.5166666666666667	0.0086111111111111	192228.00000000012	245032.00000000012	2210.7237242582087	2213.0	2048.0	2152.0	2272.0	2361.0	4890.251220806156	6.5089243748929935	6233.576987413769	8.296890970247725	2171.8605602126354	2170.0	2064.0	2127.0	2215.0	2283.0	0.0	0.0	0.0	0.0	0.0	0.0	3199.0	2369.537459283388	2343.5	1059.0	1846.45	2173.0	2600.25	2933.65	2909792.0	9416.0	10644.0	108.42257189376596	108.0	104.0	106.0	110.0	114.0	239.54161461967416	0.3188298890587863	270.7817487268279
Position_1	74	31	31.0	0.5166666666666667	0.0086111111111111	60610.00000000002	108598.00000000004	2210.7237242582087	2213.0	2048.0	2152.0	2272.0	2361.0	1788.2058787203616	2.380102024576801	3204.018842060284	4.264549078782238	2171.8605602126354	2170.0	2064.0	2127.0	2215.0	2283.0	0.0	0.0	0.0	0.0	0.0	0.0	3066.0	2267.310035842294	2293.5	1230.0	1737.0	2116.75	2446.0	2678.25	2530318.0	13376.999999999998	14492.999999999998	108.42257189376596	108.0	104.0	106.0	110.0	114.0	394.6680422313524	0.52530316420993	427.5939250997226
Position_1	76	31	31.0	0.5166666666666667	0.0086111111111111	71834.99999999991	125283.99999999993	2210.7237242582087	2213.0	2048.0	2152.0	2272.0	2361.0	1680.976292839901	2.237379445769908	2931.7106406647767	3.902106862724818	2171.8605602126354	2170.0	2064.0	2127.0	2215.0	2283.0	0.0	0.0	0.0	0.0	0.0	0.0	3161.0	2270.7916331456154	2276.0	1159.0	1459.1	2060.0	2552.0	2873.399999999999	2822594.0	11931.999999999998	13174.999999999998	108.42257189376596	108.0	104.0	106.0	110.0	114.0	279.21499444791147	0.3716351576101701	308.3018397461644
Position_1	77	31	31.0	0.5166666666666667	0.0086111111111111	-16844.999999999836	28219.000000000164	2210.7237242582087	2213.0	2048.0	2152.0	2272.0	2361.0	-501.3559955990645	-0.6673048301423548	839.8791831291314	1.117879192744874	2171.8605602126354	2170.0	2064.0	2127.0	2215.0	2283.0	0.0	0.0	0.0	0.0	0.0	0.0	3219.0	2196.9265267175574	2213.0	1163.0	1431.75	1995.5	2463.5	2768.55	2302379.0	8185.999999999995	9233.999999999996	108.42257189376596	108.0	104.0	106.0	110.0	114.0	243.6390727203312	0.3242836057907608	274.83058850470786
Position_1	78	31	31.0	0.5166666666666667	0.0086111111111111	88890.99999999984	128493.99999999984	2210.7237242582087	2213.0	2048.0	2152.0	2272.0	2361.0	3502.651468808965	4.662029104984732	5063.163850481369	6.739071084990702	2171.8605602126354	2170.0	2064.0	2127.0	2215.0	2283.0	0.0	0.0	0.0	0.0	0.0	0.0	3230.0	2309.515743756786	2278.0	1531.0	1852.0	2074.0	2525.0	2868.0	2127064.0	11489.999999999998	12410.999999999998	108.42257189376596	108.0	104.0	106.0	110.0	114.0	452.7507326570189	0.6026112251664922	489.0417182773074
Position_1	79	31	31.0	0.5166666666666667	0.0086111111111111	218360.9999999999	274475.9999999999	2210.7237242582087	2213.0	2048.0	2152.0	2272.0	2361.0	5014.190252168428	6.673887225636177	6302.750416302277	8.38896080409833	2171.8605602126354	2170.0	2064.0	2127.0	2215.0	2283.0	0.0	0.0	0.0	0.0	0.0	0.0	3660.0	2380.326436781609	2324.0	1137.0	1763.2	2142.0	2588.0	3133.8	3106326.0	12440.999999999998	13745.999999999998	108.42257189376596	108.0	104.0	106.0	110.0	114.0	285.68078057541146	0.3802411189458726	315.6472960203847
Position_1	83	31	31.0	0.5166666666666667	0.0086111111111111	91350.00000000016	137274.00000000015	2210.7237242582087	2213.0	2048.0	2152.0	2272.0	2361.0	2819.779505736908	3.753126522135824	4237.355357093903	5.639919980291984	2171.8605602126354	2170.0	2064.0	2127.0	2215.0	2283.0	0.0	0.0	0.0	0.0	0.0	0.0	3020.0	2298.5337078651687	2330.0	1116.0	1637.35	2166.5	2489.0	2779.3	2454834.0	12866.999999999996	13934.999999999996	108.42257189376596	108.0	104.0	106.0	110.0	114.0	397.17682430560166	0.5286423531507558	430.1437045697178
Position_1	84	31	31.0	0.5166666666666667	0.0086111111111111	-99238.99999999988	-65698.99999999988	2210.7237242582087	2213.0	2048.0	2152.0	2272.0	2361.0	-4597.574611915388	-6.119371808459382	-3043.7232784311504	-4.051195683591861	2171.8605602126354	2170.0	2064.0	2127.0	2215.0	2283.0	0.0	0.0	0.0	0.0	0.0	0.0	2613.0	2085.770512820513	2145.0	1234.0	1473.9	1960.0	2301.0	2437.1	1626901.0	8570.000000000002	9350.000000000002	108.42257189376596	108.0	104.0	106.0	110.0	114.0	397.0335697066167	0.5284516812795068	433.169647229506
Position_1	85	31	31.0	0.5166666666666667	0.0086111111111111	57935.00000000004	86659.00000000003	2210.7237242582087	2213.0	2048.0	2152.0	2272.0	2361.0	3928.108063314455	5.228311832271539	5875.652311362169	7.820493226423047	2171.8605602126354	2170.0	2064.0	2127.0	2215.0	2283.0	0.0	0.0	0.0	0.0	0.0	0.0	3190.0	2299.729041916168	2258.0	1477.0	1933.4	2142.0	2422.0	2842.65	1536219.0	10480.999999999996	11148.999999999996	108.42257189376596	108.0	104.0	106.0	110.0	114.0	710.6326160628078	0.945852011979597	755.9243427615918
Position_1	86	31	31.0	0.5166666666666667	0.0086111111111111	86129.99999999981	143534.9999999998	2210.7237242582087	2213.0	2048.0	2152.0	2272.0	2361.0	2010.3845194374285	2.6758217953712173	3350.2907465163303	4.459236983613236	2171.8605602126354	2170.0	2064.0	2127.0	2215.0	2283.0	0.0	0.0	0.0	0.0	0.0	0.0	3774.0	2277.516853932584	2274.0	1180.0	1537.9	2084.0	2467.5	2966.6	3040485.0	15847.99999999999	17182.99999999999	108.42257189376596	108.0	104.0	106.0	110.0	114.0	369.9126188789553	0.4923536957278895	401.0732288110227
Position_1	89	31	31.0	0.5166666666666667	0.0086111111111111	-76183.99999999991	-55500.99999999992	2210.7237242582087	2213.0	2048.0	2152.0	2272.0	2361.0	-7679.132218446017	-10.220924982751647	-5594.344183240211	-7.446072107892721	2171.8605602126354	2170.0	2064.0	2127.0	2215.0	2283.0	0.0	0.0	0.0	0.0	0.0	0.0	2728.0	2054.613305613306	2126.0	1309.0	1460.0	1871.0	2273.0	2413.0	988269.0	3464.000000000003	3945.000000000003	108.42257189376596	108.0	104.0	106.0	110.0	114.0	349.16142503277666	0.4647338567186256	397.6448677119815
Position_1	90	31	31.0	0.5166666666666667	0.0086111111111111	114712.00000000007	137803.00000000006	2210.7237242582087	2213.0	2048.0	2152.0	2272.0	2361.0	9955.016178825686	13.250126534016989	11958.915322640314	15.917316294434258	2171.8605602126354	2170.0	2064.0	2127.0	2215.0	2283.0	0.0	0.0	0.0	0.0	0.0	0.0	3366.0	2426.616387337058	2404.0	1606.0	1966.8	2211.0	2598.0	2991.2	1303093.0	5620.999999999998	6157.999999999998	108.42257189376596	108.0	104.0	106.0	110.0	114.0	487.8055124239759	0.649269137036312	534.4078180940836
Position_1	95	31	31.0	0.5166666666666667	0.0086111111111111	109896.0	119313.0	2210.7237242582087	2213.0	2048.0	2152.0	2272.0	2361.0	38294.30331722766	50.96971771523001	41575.74626636442	55.33731828053104	2171.8605602126354	2170.0	2064.0	2127.0	2215.0	2283.0	0.0	0.0	0.0	0.0	0.0	0.0	3612.0	2714.8082191780823	2592.0	1956.0	2169.8	2394.5	3005.5	3463.7	594543.0	1238.999999999999	1457.999999999999	108.42257189376596	108.0	104.0	106.0	110.0	114.0	431.741299137776	0.5746476691523799	508.05392586188657
Position_1	96	31	31.0	0.5166666666666667	0.0086111111111111	80744.00000000004	91150.00000000004	2210.7237242582087	2213.0	2048.0	2152.0	2272.0	2361.0	25017.83189301671	33.29873424960524	28242.04122966998	37.59015687669074	2171.8605602126354	2170.0	2064.0	2127.0	2215.0	2283.0	0.0	0.0	0.0	0.0	0.0	0.0	3745.0	2546.652892561984	2505.5	1598.0	1805.55	2231.5	2866.0	3341.7	616290.0	1821.000000000001	2063.000000000001	108.42257189376596	108.0	104.0	106.0	110.0	114.0	564.2211418456286	0.7509783397965316	639.2027543259371
Position_1	97	31	31.0	0.5166666666666667	0.0086111111111111	38208.00000000009	61944.00000000009	2210.7237242582087	2213.0	2048.0	2152.0	2272.0	2361.0	3231.55943055389	4.301205602067228	5239.104830565065	6.973248529482101	2171.8605602126354	2170.0	2064.0	2127.0	2215.0	2283.0	0.0	0.0	0.0	0.0	0.0	0.0	2926.0	2282.217391304348	2323.0	1589.0	1867.85	2119.5	2445.0	2613.35	1259784.0	7349.999999999998	7901.999999999998	108.42257189376596	108.0	104.0	106.0	110.0	114.0	621.6489168386472	0.8274147083122394	668.3360191644884
Position_1	98	31	31.0	0.5166666666666667	0.0086111111111111	-12628.000000000044	-1018.0000000000427	2210.7237242582087	2213.0	2048.0	2152.0	2272.0	2361.0	-3135.695758043581	-4.173611053956007	-252.78256902823003	-0.3364535993765741	2171.8605602126354	2170.0	2064.0	2127.0	2215.0	2283.0	0.0	0.0	0.0	0.0	0.0	0.0	2924.0	2166.229629629629	2224.0	1256.0	1590.15	1990.25	2370.25	2552.1	584882.0	2311.0000000000014	2581.0000000000014	108.42257189376596	108.0	104.0	106.0	110.0	114.0	573.8511955051232	0.763795941217319	640.895688272922
Position_1	99	31	31.0	0.5166666666666667	0.0086111111111111	57868.99999999993	82163.99999999993	2210.7237242582087	2213.0	2048.0	2152.0	2272.0	2361.0	4768.443711305787	6.346798579748002	6770.367711481602	9.011359423982013	2171.8605602126354	2170.0	2064.0	2127.0	2215.0	2283.0	0.0	0.0	0.0	0.0	0.0	0.0	3459.0	2315.4230088495574	2281.0	1357.0	1789.0	2114.0	2488.0	2918.0	1308214.0	6692.999999999996	7257.999999999996	108.42257189376596	108.0	104.0	106.0	110.0	114.0	551.507607868974	0.7340566260736043	598.063979966086
Position_1	100	31	31.0	0.5166666666666667	0.0086111111111111	118847.00000000004	131833.00000000003	2210.7237242582087	2213.0	2048.0	2152.0	2272.0	2361.0	24043.862802423737	32.00238139002599	26671.05240209621	35.49917074719006	2171.8605602126354	2170.0	2064.0	2127.0	2215.0	2283.0	0.0	0.0	0.0	0.0	0.0	0.0	3918.0	2606.533112582781	2510.5	1817.0	2008.2	2282.5	2882.5	3469.55	787173.0	2102.0000000000005	2404.0000000000005	108.42257189376596	108.0	104.0	106.0	110.0	114.0	425.25431530198233	0.5660134936669384	486.35174785250496
Position_1	1	32	32.0	0.5333333333333333	0.0088888888888888	143037.0	248065.0	2210.364859030772	2213.0	2047.0	2151.0	2272.0	2361.0	1456.5294498475291	1.9386406977470607	2526.017589689572	3.362129411876821	2170.9003612076604	2169.0	2062.0	2126.0	2214.0	2282.0	0.0	0.0	0.0	0.0	0.0	0.0	3341.0	2272.9233347297863	2239.0	1199.0	1922.3	2118.5	2419.0	2720.0999999999995	5425468.0	25745.000000000004	28132.000000000004	108.3764623816218	108.0	104.0	106.0	110.0	114.0	262.15839738196865	0.3489328269154002	286.46494601474234
Position_1	2	32	32.0	0.5333333333333333	0.0088888888888888	121210.00000000026	198870.00000000023	2210.364859030772	2213.0	2047.0	2151.0	2272.0	2361.0	1801.7046712721944	2.398068917463291	2956.0680469920057	3.93452657054636	2170.9003612076604	2169.0	2062.0	2126.0	2214.0	2282.0	0.0	0.0	0.0	0.0	0.0	0.0	3650.0	2281.674220963173	2267.0	1533.0	1970.0	2139.0	2394.0	2651.8	4027155.0	27421.0	29186.0	108.3764623816218	108.0	104.0	106.0	110.0	114.0	407.5946191812122	0.5425084381301936	433.8301504475716
Position_1	8	32	32.0	0.5333333333333333	0.0088888888888888	10746.999999999904	80926.9999999999	2210.364859030772	2213.0	2047.0	2151.0	2272.0	2361.0	188.9161295244172	0.2514473683969992	1422.575194381932	1.893447583722352	2170.9003612076604	2169.0	2062.0	2126.0	2214.0	2282.0	0.0	0.0	0.0	0.0	0.0	0.0	3341.0	2219.7379310344827	2203.0	1544.0	1791.7	2067.5	2359.0	2696.0	3540482.0	19769.0	21364.0	108.3764623816218	108.0	104.0	106.0	110.0	114.0	347.5093481500173	0.462534942387673	375.5470541695063
Position_1	10	32	32.0	0.5333333333333333	0.0088888888888888	170985.00000000023	241825.00000000023	2210.364859030772	2213.0	2047.0	2151.0	2272.0	2361.0	3108.919690474924	4.137972108022123	4396.961746054321	5.852356083998301	2170.9003612076604	2169.0	2062.0	2126.0	2214.0	2282.0	0.0	0.0	0.0	0.0	0.0	0.0	3540.0	2319.2018633540374	2263.0	1270.0	1855.0	2140.25	2442.0	3006.65	3733915.0	33229.99999999998	34839.99999999998	108.3764623816218	108.0	104.0	106.0	110.0	114.0	604.2015458343217	0.8041922575054822	633.4752289156717
Position_1	16	32	32.0	0.5333333333333333	0.0088888888888888	239414.0000000002	328074.0000000002	2210.364859030772	2213.0	2047.0	2151.0	2272.0	2361.0	3070.569517885128	4.086928028305105	4207.665483265995	5.60040275822704	2170.9003612076604	2169.0	2062.0	2126.0	2214.0	2282.0	0.0	0.0	0.0	0.0	0.0	0.0	3581.0	2331.8158808933003	2304.0	1248.0	1935.0	2177.0	2471.5	2828.0	4698609.0	18158.999999999985	20173.999999999985	108.3764623816218	108.0	104.0	106.0	110.0	114.0	232.8956196182176	0.3099840697118475	258.73870974051005
Position_1	17	32	32.0	0.5333333333333333	0.0088888888888888	89365.00000000026	170061.00000000026	2210.364859030772	2213.0	2047.0	2151.0	2272.0	2361.0	1213.9597922796063	1.6157804835241565	2310.157402057426	3.074819502138434	2170.9003612076604	2169.0	2062.0	2126.0	2214.0	2282.0	0.0	0.0	0.0	0.0	0.0	0.0	3323.0	2261.726826608506	2229.0	1382.0	1928.65	2111.0	2396.0	2734.0	4148007.0	16697.000000000007	18531.000000000007	108.3764623816218	108.0	104.0	106.0	110.0	114.0	226.8168371475694	0.3018932102434149	251.7304191879744
Position_1	25	32	32.0	0.5333333333333333	0.0088888888888888	6843.999999999874	83007.99999999987	2210.364859030772	2213.0	2047.0	2151.0	2272.0	2361.0	104.82992028896643	0.1395286239046143	1271.4380513364513	1.6922840463288165	2170.9003612076604	2169.0	2062.0	2126.0	2214.0	2282.0	0.0	0.0	0.0	0.0	0.0	0.0	3216.0	2216.953783939919	2233.0	1059.0	1497.0	2092.0	2379.5	2740.5	3837547.0	21483.00000000001	23214.00000000001	108.3764623816218	108.0	104.0	106.0	110.0	114.0	329.0562795978826	0.4379739081447817	355.5701007580527
Position_1	26	32	32.0	0.5333333333333333	0.0088888888888888	5301.0	70773.0	2210.364859030772	2213.0	2047.0	2151.0	2272.0	2361.0	104.6222069860747	0.1392521574984654	1396.798237129875	1.8591384536198627	2170.9003612076604	2169.0	2062.0	2126.0	2214.0	2282.0	0.0	0.0	0.0	0.0	0.0	0.0	2894.0	2216.5625	2257.0	1095.0	1606.1	2074.5	2431.0	2616.0	3298245.0	16509.999999999996	17997.999999999996	108.3764623816218	108.0	104.0	106.0	110.0	114.0	325.84656429732	0.4337017770797328	355.21420134604267
Position_1	29	32	32.0	0.5333333333333333	0.0088888888888888	65558.00000000016	131074.00000000015	2210.364859030772	2213.0	2047.0	2151.0	2272.0	2361.0	1321.3402091749435	1.75870381841185	2641.8338963573683	3.5162809160516573	2170.9003612076604	2169.0	2062.0	2126.0	2214.0	2282.0	0.0	0.0	0.0	0.0	0.0	0.0	3004.0	2257.028206850235	2241.0	1227.0	1892.8	2094.0	2414.0	2692.2	3360715.0	18352.99999999999	19841.99999999999	108.3764623816218	108.0	104.0	106.0	110.0	114.0	369.9099554438461	0.4923501506957592	399.9211756070831
Position_1	30	32	32.0	0.5333333333333333	0.0088888888888888	-50555.0000000003	20812.9999999997	2210.364859030772	2213.0	2047.0	2151.0	2272.0	2361.0	-855.1774490021807	-1.1382411846219025	352.0682078148952	0.4686027846016254	2170.9003612076604	2169.0	2062.0	2126.0	2214.0	2282.0	0.0	0.0	0.0	0.0	0.0	0.0	3199.0	2181.831689272503	2200.0	1059.0	1649.0	2079.0	2316.0	2619.9	3538931.0	18007.000000000007	19629.000000000007	108.3764623816218	108.0	104.0	106.0	110.0	114.0	304.602518527983	0.4054259521607453	332.0399198192802
Position_1	31	32	32.0	0.5333333333333333	0.0088888888888888	311392.9999999996	403704.9999999996	2210.364859030772	2213.0	2047.0	2151.0	2272.0	2361.0	3546.7169722824733	4.720680290107971	4598.136038046123	6.120119066639388	2170.9003612076604	2169.0	2062.0	2126.0	2214.0	2282.0	0.0	0.0	0.0	0.0	0.0	0.0	4095.0	2361.423736892278	2313.5	1062.0	1886.85	2165.0	2507.0	3006.5999999999995	4954267.0	16866.999999999996	18965.0	108.3764623816218	108.0	104.0	106.0	110.0	114.0	192.11245972609703	0.2557016838954351	216.0083475843618
Position_1	36	32	32.0	0.5333333333333333	0.0088888888888888	84322.99999999974	156262.99999999974	2210.364859030772	2213.0	2047.0	2151.0	2272.0	2361.0	1476.6195980470668	1.9653806850006457	2736.3946758254465	3.642141313523669	2170.9003612076604	2169.0	2062.0	2126.0	2214.0	2282.0	0.0	0.0	0.0	0.0	0.0	0.0	3159.0	2264.5737003058102	2240.0	1066.0	1834.5	2140.0	2389.0	2823.3	3702578.0	19528.0	21163.0	108.3764623816218	108.0	104.0	106.0	110.0	114.0	341.9639660669473	0.4551540388351068	370.59521783463777
Position_1	39	32	32.0	0.5333333333333333	0.0088888888888888	26669.0000000002	112029.0000000002	2210.364859030772	2213.0	2047.0	2151.0	2272.0	2361.0	344.0278642099481	0.4579010872634409	1445.164708072146	1.9235142264440264	2170.9003612076604	2169.0	2062.0	2126.0	2214.0	2282.0	0.0	0.0	0.0	0.0	0.0	0.0	3135.0	2226.746907216495	2250.5	1130.0	1434.95	2055.0	2471.0	2757.05	4319889.0	20437.00000000001	22377.00000000001	108.3764623816218	108.0	104.0	106.0	110.0	114.0	263.6355866683664	0.3508989658555955	288.66142402887084
Position_1	42	32	32.0	0.5333333333333333	0.0088888888888888	28224.00000000012	87624.00000000012	2210.364859030772	2213.0	2047.0	2151.0	2272.0	2361.0	606.0445714578856	0.8066453246104457	1881.5210292455224	2.50430448992579	2170.9003612076604	2169.0	2062.0	2126.0	2214.0	2282.0	0.0	0.0	0.0	0.0	0.0	0.0	3088.0	2233.9066666666668	2231.0	1092.0	1766.8	2056.0	2426.75	2744.95	3015774.0	16454.999999999993	17804.999999999993	108.3764623816218	108.0	104.0	106.0	110.0	114.0	353.3327460083426	0.470285884937104	382.320847321698
Position_1	44	32	32.0	0.5333333333333333	0.0088888888888888	46.99999999964712	70974.99999999965	2210.364859030772	2213.0	2047.0	2151.0	2272.0	2361.0	0.7864066964544366	0.0010467073129808	1187.5577719419666	1.5806393944547574	2170.9003612076604	2169.0	2062.0	2126.0	2214.0	2282.0	0.0	0.0	0.0	0.0	0.0	0.0	2909.0	2213.029156327543	2259.0	1121.0	1510.0	2100.75	2394.0	2661.9	3567403.0	12894.999999999996	14506.999999999996	108.3764623816218	108.0	104.0	106.0	110.0	114.0	215.7598798054488	0.2871764000210523	242.7319562883013
Position_1	45	32	32.0	0.5333333333333333	0.0088888888888888	215090.0000000002	288042.00000000023	2210.364859030772	2213.0	2047.0	2151.0	2272.0	2361.0	3366.1584707867446	4.480356924617157	4507.857260878494	5.999958014229276	2170.9003612076604	2169.0	2062.0	2126.0	2214.0	2282.0	0.0	0.0	0.0	0.0	0.0	0.0	3283.0	2342.728588661037	2305.0	1103.0	1736.95	2143.0	2527.75	3036.45	3884244.0	18597.000000000004	20255.000000000004	108.3764623816218	108.0	104.0	106.0	110.0	114.0	291.0430474741784	0.3873782961881314	316.99074724899094
Position_1	48	32	32.0	0.5333333333333333	0.0088888888888888	31903.99999999984	93063.99999999984	2210.364859030772	2213.0	2047.0	2151.0	2272.0	2361.0	649.8913410158532	0.8650053748921006	1895.733693590132	2.523221546168465	2170.9003612076604	2169.0	2062.0	2126.0	2214.0	2282.0	0.0	0.0	0.0	0.0	0.0	0.0	3664.0	2235.9525179856114	2237.5	1181.0	1719.6	2082.0	2401.0	2714.0	3107974.0	18724.0	20114.0	108.3764623816218	108.0	104.0	106.0	110.0	114.0	381.4119066317984	0.5076592477269237	409.72650555394114
Position_1	50	32	32.0	0.5333333333333333	0.0088888888888888	190295.00000000003	272971.0	2210.364859030772	2213.0	2047.0	2151.0	2272.0	2361.0	2708.6753465700813	3.605246886284778	3885.4926195043568	5.171590676560299	2170.9003612076604	2169.0	2062.0	2126.0	2214.0	2282.0	0.0	0.0	0.0	0.0	0.0	0.0	3356.0	2314.274614156466	2311.0	1135.0	1830.5	2144.0	2485.5	2874.1	4348522.0	16020.000000000013	17899.00000000001	108.3764623816218	108.0	104.0	106.0	110.0	114.0	228.030053611775	0.3035080013572725	254.77590072391763
Position_1	51	32	32.0	0.5333333333333333	0.0088888888888888	112209.00000000012	182345.0000000001	2210.364859030772	2213.0	2047.0	2151.0	2272.0	2361.0	2024.9303809375187	2.695182337027837	3290.608866597614	4.379800401441424	2170.9003612076604	2169.0	2062.0	2126.0	2214.0	2282.0	0.0	0.0	0.0	0.0	0.0	0.0	3113.0	2283.39460476788	2296.0	1196.0	1559.5	2108.0	2507.0	2872.0	3639731.0	20967.000000000004	22561.000000000004	108.3764623816218	108.0	104.0	106.0	110.0	114.0	378.37174644740537	0.5036127945214965	407.1371665760439
Position_1	53	32	32.0	0.5333333333333333	0.0088888888888888	-62977.00000000012	-14049.000000000113	2210.364859030772	2213.0	2047.0	2151.0	2272.0	2361.0	-1794.9904543392024	-2.389132294725478	-400.42905970452085	-0.5329710784667172	2170.9003612076604	2169.0	2062.0	2126.0	2214.0	2282.0	0.0	0.0	0.0	0.0	0.0	0.0	2949.0	2156.3660071942445	2179.5	1140.0	1464.55	1963.25	2388.0	2687.0	2397879.0	11436.999999999996	12548.999999999996	108.3764623816218	108.0	104.0	106.0	110.0	114.0	325.9810061812631	0.4338807192272612	357.67558333205136
Position_1	56	32	32.0	0.5333333333333333	0.0088888888888888	109707.00000000016	160395.00000000015	2210.364859030772	2213.0	2047.0	2151.0	2272.0	2361.0	3133.701153730105	4.170956235614771	4581.567234110312	6.098065988600825	2170.9003612076604	2169.0	2062.0	2126.0	2214.0	2282.0	0.0	0.0	0.0	0.0	0.0	0.0	3077.0	2308.231770833333	2304.5	1356.0	1920.0	2136.0	2477.0	2720.3500000000004	2659083.0	12903.999999999996	14055.999999999996	108.3764623816218	108.0	104.0	106.0	110.0	114.0	368.5934323947716	0.490597858517441	401.4994796761399
Position_1	57	32	32.0	0.5333333333333333	0.0088888888888888	-47536.99999999999	8123.000000000015	2210.364859030772	2213.0	2047.0	2151.0	2272.0	2361.0	-1098.8025835875794	-1.462506238755068	187.7605525481609	0.2499092954416021	2170.9003612076604	2169.0	2062.0	2126.0	2214.0	2282.0	0.0	0.0	0.0	0.0	0.0	0.0	2775.0	2175.421343873518	2195.0	1237.0	1700.2	2052.0	2321.0	2536.6	2751908.0	13241.000000000007	14506.000000000007	108.3764623816218	108.0	104.0	106.0	110.0	114.0	306.06148914073566	0.4073678420463191	335.30156041654794
Position_1	58	32	32.0	0.5333333333333333	0.0088888888888888	87621.99999999988	145789.99999999988	2210.364859030772	2213.0	2047.0	2151.0	2272.0	2361.0	2115.908571663883	2.816274308884628	3520.557744206679	4.685862357539089	2170.9003612076604	2169.0	2062.0	2126.0	2214.0	2282.0	0.0	0.0	0.0	0.0	0.0	0.0	3228.0	2279.279878971256	2263.5	1103.0	1531.5	2082.0	2518.75	2944.9	3013208.0	14491.000000000007	15813.000000000007	108.3764623816218	108.0	104.0	106.0	110.0	114.0	349.9307378510121	0.465757812079697	381.8545826815302
Position_1	62	32	32.0	0.5333333333333333	0.0088888888888888	243730.0000000001	309686.00000000006	2210.364859030772	2213.0	2047.0	2151.0	2272.0	2361.0	4457.323464895788	5.932697531776293	5663.5238770349015	7.538150280333454	2170.9003612076604	2169.0	2062.0	2126.0	2214.0	2282.0	0.0	0.0	0.0	0.0	0.0	0.0	3240.0	2375.595063375584	2336.0	1212.0	1831.7	2164.5	2615.0	2964.0	3561017.0	12153.000000000004	13652.000000000004	108.3764623816218	108.0	104.0	106.0	110.0	114.0	222.25352672579703	0.2958194440720358	249.66717245623147
Position_1	63	32	32.0	0.5333333333333333	0.0088888888888888	188383.99999999988	261775.99999999988	2210.364859030772	2213.0	2047.0	2151.0	2272.0	2361.0	2991.6310101647155	3.981860874529236	4157.132236903764	5.53314300731891	2170.9003612076604	2169.0	2062.0	2126.0	2214.0	2282.0	0.0	0.0	0.0	0.0	0.0	0.0	3276.0	2325.9400479616306	2296.5	1126.0	1831.4	2134.0	2508.0	2947.249999999999	3879668.0	21360.0	23028.0	108.3764623816218	108.0	104.0	106.0	110.0	114.0	339.2073550679375	0.4514849895954248	365.6960193120068
Position_1	68	32	32.0	0.5333333333333333	0.0088888888888888	117617.9999999998	177809.99999999985	2210.364859030772	2213.0	2047.0	2151.0	2272.0	2361.0	2560.28927363642	3.407745023210075	3870.538826925234	5.151687178637486	2170.9003612076604	2169.0	2062.0	2126.0	2214.0	2282.0	0.0	0.0	0.0	0.0	0.0	0.0	3051.0	2298.9780701754385	2307.5	1227.0	1790.7	2170.0	2452.0	2712.65	3145002.0	17487.000000000007	18855.000000000007	108.3764623816218	108.0	104.0	106.0	110.0	114.0	380.6541390610295	0.5066506590902302	410.4325379994117
Position_1	70	32	32.0	0.5333333333333333	0.0088888888888888	18223.00000000028	77623.00000000028	2210.364859030772	2213.0	2047.0	2151.0	2272.0	2361.0	400.9319670918085	0.5336404481991972	1707.8166098648462	2.2731039077301105	2170.9003612076604	2169.0	2062.0	2126.0	2214.0	2282.0	0.0	0.0	0.0	0.0	0.0	0.0	3211.0	2226.4985185185187	2220.5	1093.0	1434.9	2018.0	2493.0	2891.55	3005773.0	19618.000000000004	20968.000000000004	108.3764623816218	108.0	104.0	106.0	110.0	114.0	431.6239549145027	0.5744914839912031	461.3258786138899
Position_1	71	32	32.0	0.5333333333333333	0.0088888888888888	79113.00000000016	126721.00000000016	2210.364859030772	2213.0	2047.0	2151.0	2272.0	2361.0	2393.9720528279995	3.186376802314068	3834.597758982932	5.103849617206282	2170.9003612076604	2169.0	2062.0	2126.0	2214.0	2282.0	0.0	0.0	0.0	0.0	0.0	0.0	3151.0	2286.1173752310538	2296.0	1213.0	1664.0	2136.25	2485.75	2773.95	2473579.0	17635.0	18717.0	108.3764623816218	108.0	104.0	106.0	110.0	114.0	533.6379248874608	0.7102720780252103	566.3794182091639
Position_1	72	32	32.0	0.5333333333333333	0.0088888888888888	218211.9999999997	275455.9999999997	2210.364859030772	2213.0	2047.0	2151.0	2272.0	2361.0	5001.798563223331	6.657393887650254	6313.93060432628	8.403841634358278	2170.9003612076604	2169.0	2062.0	2126.0	2214.0	2282.0	0.0	0.0	0.0	0.0	0.0	0.0	3256.0	2380.7263643351266	2344.0	1137.0	1826.0	2165.0	2609.0	2998.0	3097325.0	15897.999999999996	17198.999999999996	108.3764623816218	108.0	104.0	106.0	110.0	114.0	364.4098104509587	0.485029457710226	394.23099320329845
Position_1	73	32	32.0	0.5333333333333333	0.0088888888888888	133715.00000000006	190255.0000000001	2210.364859030772	2213.0	2047.0	2151.0	2272.0	2361.0	3155.088059717816	4.199422207484413	4489.1843009506265	5.975104304565284	2170.9003612076604	2169.0	2062.0	2126.0	2214.0	2282.0	0.0	0.0	0.0	0.0	0.0	0.0	3059.0	2317.058365758755	2289.0	1151.0	1865.4	2163.0	2497.0	2800.4	2977420.0	11631.00000000001	12916.00000000001	108.3764623816218	108.0	104.0	106.0	110.0	114.0	274.4406328577791	0.3652804823337039	304.7610019767066
Position_1	74	32	32.0	0.5333333333333333	0.0088888888888888	40225.000000000255	97689.00000000023	2210.364859030772	2213.0	2047.0	2151.0	2272.0	2361.0	950.898082495448	1.2656453478014416	2309.3171604946547	3.073701140618385	2170.9003612076604	2169.0	2062.0	2126.0	2214.0	2282.0	0.0	0.0	0.0	0.0	0.0	0.0	3032.0	2243.800153139357	2239.0	1120.0	1650.0	2104.5	2406.0	2754.75	2930403.0	14699.000000000004	16005.000000000004	108.3764623816218	108.0	104.0	106.0	110.0	114.0	347.4767163356248	0.4624915094427166	378.3498771992431
Position_1	76	32	32.0	0.5333333333333333	0.0088888888888888	122876.99999999994	181661.0	2210.364859030772	2213.0	2047.0	2151.0	2272.0	2361.0	2543.943681974744	3.385989040708384	3760.9589525396455	5.005836365830268	2170.9003612076604	2169.0	2062.0	2126.0	2214.0	2282.0	0.0	0.0	0.0	0.0	0.0	0.0	3243.0	2304.973802395209	2302.0	1082.0	1703.25	2096.0	2549.25	2888.25	3079445.0	15304.999999999996	16640.999999999996	108.3764623816218	108.0	104.0	106.0	110.0	114.0	316.8620494691721	0.421743387843468	344.52148743655624
Position_1	77	32	32.0	0.5333333333333333	0.0088888888888888	-19702.99999999974	35253.000000000255	2210.364859030772	2213.0	2047.0	2151.0	2272.0	2361.0	-484.9712850233021	-0.6454967803660151	867.7202817300318	1.1549356949826723	2170.9003612076604	2169.0	2062.0	2126.0	2214.0	2282.0	0.0	0.0	0.0	0.0	0.0	0.0	3151.0	2197.2249799839874	2222.0	1155.0	1417.4	1989.0	2451.0	2786.6	2744334.0	8619.0	9868.0	108.3764623816218	108.0	104.0	106.0	110.0	114.0	212.14878473409613	0.2823700324810819	242.891774887581
Position_1	78	32	32.0	0.5333333333333333	0.0088888888888888	91854.99999999974	141794.99999999974	2210.364859030772	2213.0	2047.0	2151.0	2272.0	2361.0	2633.1052002555807	3.504663021540177	4064.679678517669	5.410088652107016	2170.9003612076604	2169.0	2062.0	2126.0	2214.0	2282.0	0.0	0.0	0.0	0.0	0.0	0.0	3226.0	2293.929515418502	2254.0	1072.0	1719.7	2086.0	2543.0	2889.2	2603610.0	13301.999999999996	14436.999999999996	108.3764623816218	108.0	104.0	106.0	110.0	114.0	381.31365057753874	0.5075284689187041	413.84943417440434
Position_1	79	32	32.0	0.5333333333333333	0.0088888888888888	214740.00000000023	275416.00000000023	2210.364859030772	2213.0	2047.0	2151.0	2272.0	2361.0	4496.3146073950775	5.984594742442847	5766.773698008392	7.67557579204917	2170.9003612076604	2169.0	2062.0	2126.0	2214.0	2282.0	0.0	0.0	0.0	0.0	0.0	0.0	3406.0	2368.721537345903	2328.0	1289.0	1792.9	2149.0	2598.5	2995.2	3266467.0	13406.000000000004	14785.000000000004	108.3764623816218	108.0	104.0	106.0	110.0	114.0	280.70035217816127	0.3736121687491326	309.574422419373
Position_1	83	32	32.0	0.5333333333333333	0.0088888888888888	104725.00000000006	157613.00000000006	2210.364859030772	2213.0	2047.0	2151.0	2272.0	2361.0	2702.572422884376	3.597123894859104	4067.419883390547	5.413735864792818	2170.9003612076604	2169.0	2062.0	2126.0	2214.0	2282.0	0.0	0.0	0.0	0.0	0.0	0.0	3090.0	2300.1256239600666	2322.0	1169.0	1677.1	2154.25	2522.75	2754.95	2764751.0	14237.999999999996	15439.999999999996	108.3764623816218	108.0	104.0	106.0	110.0	114.0	367.4311401960153	0.4890508476008964	398.4504006620647
Position_1	84	32	32.0	0.5333333333333333	0.0088888888888888	-84960.00000000023	-38936.00000000023	2210.364859030772	2213.0	2047.0	2151.0	2272.0	2361.0	-2561.986378813772	-3.4100038702011304	-1174.123136128688	-1.5627578941872835	2170.9003612076604	2169.0	2062.0	2126.0	2214.0	2282.0	0.0	0.0	0.0	0.0	0.0	0.0	2739.0	2131.776290630975	2202.5	1159.0	1484.5	1967.5	2338.75	2521.0	2229838.0	11778.999999999996	12824.999999999996	108.3764623816218	108.0	104.0	106.0	110.0	114.0	355.1981821568659	0.4727687804507885	386.7405285815269
Position_1	85	32	32.0	0.5333333333333333	0.0088888888888888	124681.0	163753.0	2210.364859030772	2213.0	2047.0	2151.0	2272.0	2361.0	5571.738575942907	7.415984044580009	7317.7862467126415	9.739973494374524	2170.9003612076604	2169.0	2062.0	2126.0	2214.0	2282.0	0.0	0.0	0.0	0.0	0.0	0.0	3165.0	2353.4065315315315	2309.5	1381.0	1925.1	2151.75	2568.0	2882.15	2089825.0	16626.999999999993	17514.999999999993	108.3764623816218	108.0	104.0	106.0	110.0	114.0	743.0265822555375	0.9889683809821204	782.7094838639406
Position_1	86	32	32.0	0.5333333333333333	0.0088888888888888	69931.00000000017	131751.00000000015	2210.364859030772	2213.0	2047.0	2151.0	2272.0	2361.0	1505.8791846879217	2.004325194819624	2837.097831602839	3.776177213863378	2170.9003612076604	2169.0	2062.0	2126.0	2214.0	2282.0	0.0	0.0	0.0	0.0	0.0	0.0	3882.0	2262.772953736655	2278.0	1209.0	1609.0	2101.0	2429.0	2870.4	3179196.0	17435.000000000004	18840.000000000004	108.3764623816218	108.0	104.0	106.0	110.0	114.0	375.4415578932641	0.4997127135559345	405.6965271413305
Position_1	89	32	32.0	0.5333333333333333	0.0088888888888888	-62525.99999999991	-27061.99999999992	2210.364859030772	2213.0	2047.0	2151.0	2272.0	2361.0	-2922.2339895719942	-3.889493440120325	-1264.7777920512617	-1.683419241220229	2170.9003612076604	2169.0	2062.0	2126.0	2214.0	2282.0	0.0	0.0	0.0	0.0	0.0	0.0	2883.0	2135.424317617866	2168.0	1169.0	1416.25	1994.5	2366.0	2555.0	1721152.0	8247.000000000002	9053.000000000002	108.3764623816218	108.0	104.0	106.0	110.0	114.0	385.4342787320519	0.513013024992361	423.103737766614
Position_1	90	32	32.0	0.5333333333333333	0.0088888888888888	52828.99999999987	81692.99999999987	2210.364859030772	2213.0	2047.0	2151.0	2272.0	2361.0	3422.674009539076	4.55557910669651	5292.708699034167	7.044595278414476	2170.9003612076604	2169.0	2062.0	2126.0	2214.0	2282.0	0.0	0.0	0.0	0.0	0.0	0.0	3115.0	2293.5320121951218	2286.5	1286.0	1848.75	2122.5	2457.0	2797.5	1504557.0	7318.0	7974.0	108.3764623816218	108.0	104.0	106.0	110.0	114.0	474.11702666730434	0.631049762494182	516.61781506492
Position_1	94	32	32.0	0.5333333333333333	0.0088888888888888	117084.00000000023	181764.00000000023	2210.364859030772	2213.0	2047.0	2151.0	2272.0	2361.0	2428.2911207885827	3.2320554817696032	3769.737173986332	5.017520178575807	2170.9003612076604	2169.0	2062.0	2126.0	2214.0	2282.0	0.0	0.0	0.0	0.0	0.0	0.0	3205.0	2292.648979591837	2284.5	1193.0	1800.9	2096.25	2472.0	2862.2	3370194.0	13271.000000000004	14741.000000000004	108.3764623816218	108.0	104.0	106.0	110.0	114.0	275.2370218303544	0.3663404760562017	305.7244321303033
Position_1	95	32	32.0	0.5333333333333333	0.0088888888888888	125656.0	157600.0	2210.364859030772	2213.0	2047.0	2151.0	2272.0	2361.0	6738.884597779282	8.969455399644223	8452.029450324813	11.249651198382328	2170.9003612076604	2169.0	2062.0	2126.0	2214.0	2282.0	0.0	0.0	0.0	0.0	0.0	0.0	3356.0	2386.0798898071625	2315.5	1216.0	1818.25	2159.25	2623.25	3088.0	1732294.0	5539.000000000004	6265.000000000004	108.3764623816218	108.0	104.0	106.0	110.0	114.0	297.0545122166826	0.3953795557604045	335.9896225018083
Position_1	96	32	32.0	0.5333333333333333	0.0088888888888888	88784.99999999988	120596.99999999988	2210.364859030772	2213.0	2047.0	2151.0	2272.0	2361.0	5020.935719565521	6.682865442741709	6819.9559044032585	9.077361308760738	2170.9003612076604	2169.0	2062.0	2126.0	2214.0	2282.0	0.0	0.0	0.0	0.0	0.0	0.0	3324.0	2335.8008298755185	2324.0	1373.0	1603.1	2093.0	2564.0	3057.9	1688784.0	9146.000000000004	9869.000000000004	108.3764623816218	108.0	104.0	106.0	110.0	114.0	517.2211307219275	0.6884213249908855	558.1079531046033
Position_1	97	32	32.0	0.5333333333333333	0.0088888888888888	47113.999999999935	80509.99999999993	2210.364859030772	2213.0	2047.0	2151.0	2272.0	2361.0	2446.1257043666224	3.2557933125119742	4180.02250835329	5.563609958618227	2170.9003612076604	2169.0	2062.0	2126.0	2214.0	2282.0	0.0	0.0	0.0	0.0	0.0	0.0	2955.0	2275.0737812911725	2291.0	1390.0	1868.7	2133.5	2419.5	2678.4	1726781.0	13071.999999999998	13830.999999999998	108.3764623816218	108.0	104.0	106.0	110.0	114.0	678.6890352651129	0.9033351059378651	718.0957808102644
Position_1	98	32	32.0	0.5333333333333333	0.0088888888888888	7153.000000000086	29461.000000000087	2210.364859030772	2213.0	2047.0	2151.0	2272.0	2361.0	654.6857407207349	0.8713867208992981	2696.4485680656217	3.5889730440953427	2170.9003612076604	2169.0	2062.0	2126.0	2214.0	2282.0	0.0	0.0	0.0	0.0	0.0	0.0	2816.0	2227.108481262328	2252.0	1274.0	1689.6	2118.0	2373.5	2602.7	1129144.0	7559.999999999998	8066.999999999998	108.3764623816218	108.0	104.0	106.0	110.0	114.0	691.9368376693268	0.920967930937874	738.3405382908015
Position_1	99	32	32.0	0.5333333333333333	0.0088888888888888	45181.00000000014	75805.00000000015	2210.364859030772	2213.0	2047.0	2151.0	2272.0	2361.0	2831.104117516709	3.76819958041474	4750.046427222812	6.3223117946335625	2170.9003612076604	2169.0	2062.0	2126.0	2214.0	2282.0	0.0	0.0	0.0	0.0	0.0	0.0	3253.0	2277.9152298850577	2267.5	1206.0	1616.5	2097.25	2490.25	2879.75	1585429.0	6532.999999999998	7228.999999999998	108.3764623816218	108.0	104.0	106.0	110.0	114.0	409.3668400375511	0.5448672640899805	452.9791652581444
Position_1	100	32	32.0	0.5333333333333333	0.0088888888888888	107150.0	126774.0	2210.364859030772	2213.0	2047.0	2151.0	2272.0	2361.0	12476.87788122393	16.606724459909053	14761.957223651729	19.648165064680448	2170.9003612076604	2169.0	2062.0	2126.0	2214.0	2282.0	0.0	0.0	0.0	0.0	0.0	0.0	3305.0	2453.2466367713005	2414.5	1914.0	2067.5	2265.5	2623.0	2948.0	1094148.0	3162.0000000000005	3608.000000000001	108.3764623816218	108.0	104.0	106.0	110.0	114.0	368.1930738257589	0.4900649812620851	420.1266952445725
Position_1	103	32	32.0	0.5333333333333333	0.0088888888888888	10276.000000000058	21936.00000000006	2210.364859030772	2213.0	2047.0	2151.0	2272.0	2361.0	2533.30209795616	3.371825092379648	5407.796304083899	7.1977768807356695	2170.9003612076604	2169.0	2062.0	2126.0	2214.0	2282.0	0.0	0.0	0.0	0.0	0.0	0.0	3116.0	2251.7773584905663	2279.0	1616.0	1711.4	1999.0	2459.0	2806.2	596721.0	1344.999999999999	1609.999999999999	108.3764623816218	108.0	104.0	106.0	110.0	114.0	331.57759067253926	0.4413297731851497	396.9070044481697
Position_1	104	32	32.0	0.5333333333333333	0.0088888888888888	-5458.000000000043	4661.999999999957	2210.364859030772	2213.0	2047.0	2151.0	2272.0	2361.0	-1670.2541450032472	-2.223108266999322	1426.6626647132662	1.898888006733357	2170.9003612076604	2169.0	2062.0	2126.0	2214.0	2282.0	0.0	0.0	0.0	0.0	0.0	0.0	2953.0	2189.269565217391	2231.5	1409.0	1581.6	1992.25	2439.75	2684.55	503532.0	1091.0	1321.0	108.3764623816218	108.0	104.0	106.0	110.0	114.0	333.86721733208657	0.4443772662690072	404.2516902801892
Position_1	106	32	32.0	0.5333333333333333	0.0088888888888888	83883.00000000003	114155.00000000004	2210.364859030772	2213.0	2047.0	2151.0	2272.0	2361.0	5439.882264917151	7.240483294604727	7403.04662388824	9.853455056395246	2170.9003612076604	2169.0	2062.0	2126.0	2214.0	2282.0	0.0	0.0	0.0	0.0	0.0	0.0	3282.0	2334.922965116279	2282.0	1462.0	1898.75	2140.75	2538.5	2881.25	1606427.0	7260.000000000002	7948.000000000002	108.3764623816218	108.0	104.0	106.0	110.0	114.0	470.81703376486905	0.6266574719410406	515.4344055596665
Position_1	107	32	32.0	0.5333333333333333	0.0088888888888888	57893.0	67089.0	2210.364859030772	2213.0	2047.0	2151.0	2272.0	2361.0	20285.35530926792	26.9998079166356	23507.57781326715	31.28858606945857	2170.9003612076604	2169.0	2062.0	2126.0	2214.0	2282.0	0.0	0.0	0.0	0.0	0.0	0.0	3534.0	2490.0	2479.0	1634.0	1861.8	2237.0	2744.0	3137.2	520410.0	1313.9999999999986	1522.9999999999986	108.3764623816218	108.0	104.0	106.0	110.0	114.0	460.41761312037744	0.6128158430632223	533.6499427567237
Position_1	108	32	32.0	0.5333333333333333	0.0088888888888888	84422.0	118654.0	2210.364859030772	2213.0	2047.0	2151.0	2272.0	2361.0	4170.952675895035	5.551538011616291	5862.218601853184	7.802612959066587	2170.9003612076604	2169.0	2062.0	2126.0	2214.0	2282.0	0.0	0.0	0.0	0.0	0.0	0.0	3246.0	2321.5115681233933	2294.0	1277.0	1809.1	2127.0	2520.0	2904.75	1806136.0	10025.999999999996	10803.999999999996	108.3764623816218	108.0	104.0	106.0	110.0	114.0	495.3444780806378	0.6593035003253288	533.7823400342321
Position_1	109	32	32.0	0.5333333333333333	0.0088888888888888	-38367.99999999999	-25739.99999999999	2210.364859030772	2213.0	2047.0	2151.0	2272.0	2361.0	-8907.487097947183	-11.8558653273677	-5975.779761810897	-7.953762862970303	2170.9003612076604	2169.0	2062.0	2126.0	2214.0	2282.0	0.0	0.0	0.0	0.0	0.0	0.0	2965.0	2079.3135888501743	2138.0	1257.0	1432.4	1861.5	2282.5	2683.0	596763.0	3072.999999999999	3359.999999999999	108.3764623816218	108.0	104.0	106.0	110.0	114.0	713.4254548579988	0.9495692804159964	780.0551670429145
Position_1	110	32	32.0	0.5333333333333333	0.0088888888888888	128916.0	142159.99999999997	2210.364859030772	2213.0	2047.0	2151.0	2272.0	2361.0	26914.866654639627	35.82368751732534	29679.92680213138	39.50398257363686	2170.9003612076604	2169.0	2062.0	2126.0	2214.0	2282.0	0.0	0.0	0.0	0.0	0.0	0.0	3846.0	2641.292358803986	2559.0	2085.0	2165.0	2365.0	2845.0	3506.0	795029.0	4374.000000000002	4675.000000000002	108.3764623816218	108.0	104.0	106.0	110.0	114.0	913.1963972462208	1.2154644047347196	976.0386733255788
Position_1	1	33	33.0	0.55	0.0091666666666666	201624.00000000032	300475.0000000003	2211.7224423726902	2214.0	2046.0	2152.0	2274.0	2366.0	2077.227249227963	2.7647894687224186	3095.6377103508103	4.120293792476928	2172.7059905949704	2173.0	2065.0	2129.0	2216.0	2282.0	0.0	0.0	0.0	0.0	0.0	0.0	3949.0	2297.626710908337	2272.0	1305.0	1904.0	2155.0	2425.5	2767.0	5539578.0	31023.0	33434.0	108.52555766134265	108.0	104.0	106.0	110.0	115.0	319.61384038010846	0.4254060215459243	344.4531199196901
Position_1	2	33	33.0	0.55	0.0091666666666666	140067.99999999985	210423.99999999985	2211.7224423726902	2214.0	2046.0	2152.0	2274.0	2366.0	2242.15578857766	2.9843093545968644	3368.388137587926	4.483324611129529	2172.7059905949704	2173.0	2065.0	2129.0	2216.0	2282.0	0.0	0.0	0.0	0.0	0.0	0.0	3377.0	2295.6247086247085	2280.0	1520.0	1923.0	2154.75	2413.25	2704.0	3939292.0	29108.00000000001	30824.00000000001	108.52555766134265	108.0	104.0	106.0	110.0	115.0	465.9499007190694	0.6201793178570812	493.41898240224657
Position_1	8	33	33.0	0.55	0.0091666666666666	4267.00000000024	70810.00000000025	2211.7224423726902	2214.0	2046.0	2152.0	2274.0	2366.0	71.68198409550291	0.0954087208311143	1189.547994797819	1.583288381075897	2172.7059905949704	2173.0	2065.0	2129.0	2216.0	2282.0	0.0	0.0	0.0	0.0	0.0	0.0	2922.0	2216.629081947012	2188.0	1485.0	1886.2	2080.0	2341.5	2630.9	3597589.0	27101.0	28724.0	108.52555766134265	108.0	104.0	106.0	110.0	115.0	455.2738343032845	0.6059694734576717	482.5388589545605
Position_1	10	33	33.0	0.55	0.0091666666666666	175650.00000000015	240102.00000000012	2211.7224423726902	2214.0	2046.0	2152.0	2274.0	2366.0	3208.850637579195	4.270980198617909	4386.287821144547	5.838149089943391	2172.7059905949704	2173.0	2065.0	2129.0	2216.0	2282.0	0.0	0.0	0.0	0.0	0.0	0.0	3780.0	2325.736641221374	2272.0	1240.0	1865.2	2155.75	2429.0	3043.3499999999995	3656058.0	36395.99999999999	37967.99999999999	108.52555766134265	108.0	104.0	106.0	110.0	115.0	664.8979664408324	0.8849791933327479	693.6159465277922
Position_1	16	33	33.0	0.55	0.0091666666666666	196453.9999999997	268859.9999999997	2211.7224423726902	2214.0	2046.0	2152.0	2274.0	2366.0	2982.691623051438	3.969962550281464	4082.0063209382847	5.433150413168857	2172.7059905949704	2173.0	2065.0	2129.0	2216.0	2282.0	0.0	0.0	0.0	0.0	0.0	0.0	3150.0	2325.242355605889	2274.0	1398.0	2012.25	2158.25	2467.0	2783.0	4106378.0	18072.0	19838.0	108.52555766134265	108.0	104.0	106.0	110.0	115.0	274.3807864018327	0.3652008267008393	301.193340008829
Position_1	17	33	33.0	0.55	0.0091666666666666	5262.000000000112	68115.00000000012	2211.7224423726902	2214.0	2046.0	2152.0	2274.0	2366.0	93.96244487358828	0.1250640141267459	1216.315456587674	1.6189158727181938	2172.7059905949704	2173.0	2065.0	2129.0	2216.0	2282.0	0.0	0.0	0.0	0.0	0.0	0.0	2980.0	2217.4324853228964	2204.0	1297.0	1878.0	2077.0	2347.0	2609.8	3399324.0	16613.0	18146.0	108.52555766134265	108.0	104.0	106.0	110.0	115.0	296.6549024486676	0.3948476751591765	324.02936614901114
Position_1	25	33	33.0	0.55	0.0091666666666666	56735.00000000031	130535.0000000003	2211.7224423726902	2214.0	2046.0	2152.0	2274.0	2366.0	826.8070174053154	1.1004801401664748	1902.304644699084	2.5319674820944806	2172.7059905949704	2173.0	2065.0	2129.0	2216.0	2282.0	0.0	0.0	0.0	0.0	0.0	0.0	3359.0	2245.5194444444446	2247.0	1156.0	1512.85	2101.75	2430.25	2816.05	4041935.0	24063.00000000001	25863.00000000001	108.52555766134265	108.0	104.0	106.0	110.0	115.0	350.67343367980976	0.4667463402278268	376.9050831259992
Position_1	26	33	33.0	0.55	0.0091666666666666	22467.000000000266	86263.00000000026	2211.7224423726902	2214.0	2046.0	2152.0	2274.0	2366.0	420.8526847024036	0.560154923338899	1615.8817439125437	2.150738601147596	2172.7059905949704	2173.0	2065.0	2129.0	2216.0	2282.0	0.0	0.0	0.0	0.0	0.0	0.0	3095.0	2228.4389460154243	2270.0	1125.0	1631.0	2122.75	2407.25	2601.5	3467451.0	21327.000000000004	22883.000000000004	108.52555766134265	108.0	104.0	106.0	110.0	115.0	399.49816204424513	0.5317320536808903	428.6452122688827
Position_1	29	33	33.0	0.55	0.0091666666666666	149300.00000000015	217237.0000000001	2211.7224423726902	2214.0	2046.0	2152.0	2274.0	2366.0	2604.528156530356	3.466626976341903	3789.6844148706273	5.044069956192805	2172.7059905949704	2173.0	2065.0	2129.0	2216.0	2282.0	0.0	0.0	0.0	0.0	0.0	0.0	3467.0	2304.1025950512976	2289.0	1226.0	1915.0	2162.0	2462.0	2749.4	3817898.0	23734.000000000007	25391.000000000007	108.52555766134265	108.0	104.0	106.0	110.0	115.0	414.0379857139412	0.5510845589852557	442.9442359173625
Position_1	30	33	33.0	0.55	0.0091666666666666	-6501.999999999965	56761.00000000004	2211.7224423726902	2214.0	2046.0	2152.0	2274.0	2366.0	-118.71648405781602	-0.1580116402809531	1036.3682484782737	1.3794061387245822	2172.7059905949704	2173.0	2065.0	2129.0	2216.0	2282.0	0.0	0.0	0.0	0.0	0.0	0.0	3153.0	2209.7861309138043	2214.0	1134.0	1834.0	2056.5	2363.0	2618.9	3409700.0	20194.0	21737.0	108.52555766134265	108.0	104.0	106.0	110.0	115.0	368.7112702343201	0.4907547006818801	396.8840685888589
Position_1	31	33	33.0	0.55	0.0091666666666666	340887.00000000023	421821.0000000002	2211.7224423726902	2214.0	2046.0	2152.0	2274.0	2366.0	4156.499230507303	5.532300475805219	5143.342696881432	6.8457891295491855	2172.7059905949704	2173.0	2065.0	2129.0	2216.0	2282.0	0.0	0.0	0.0	0.0	0.0	0.0	4095.0	2386.6884498480244	2320.0	1097.0	1993.9	2189.25	2506.0	3054.7499999999995	4711323.0	18666.000000000007	20640.000000000007	108.52555766134265	108.0	104.0	106.0	110.0	115.0	227.598044620796	0.3029329973902794	251.6673974591894
Position_1	36	33	33.0	0.55	0.0091666666666666	67170.00000000001	131991.00000000003	2211.7224423726902	2214.0	2046.0	2152.0	2274.0	2366.0	1183.945054166721	1.5758308670959056	2326.486402330202	3.096553401501499	2172.7059905949704	2173.0	2065.0	2129.0	2216.0	2282.0	0.0	0.0	0.0	0.0	0.0	0.0	3137.0	2256.485768500949	2259.0	1036.0	1826.0	2133.0	2391.0	2712.0	3567504.0	19717.0	21298.0	108.52555766134265	108.0	104.0	106.0	110.0	115.0	347.53378938522	0.4625674736717278	375.4006515355488
Position_1	39	33	33.0	0.55	0.0091666666666666	28228.00000000008	96411.00000000007	2211.7224423726902	2214.0	2046.0	2152.0	2274.0	2366.0	457.8135082544349	0.6093497794866527	1563.633914705903	2.081196740473557	2172.7059905949704	2173.0	2065.0	2129.0	2216.0	2282.0	0.0	0.0	0.0	0.0	0.0	0.0	3128.0	2230.9741431148527	2225.0	1178.0	1510.4	2087.0	2429.0	2768.9	3710110.0	18027.000000000004	19690.000000000004	108.52555766134265	108.0	104.0	106.0	110.0	115.0	292.36942444745205	0.3891437039395586	319.3406538730976
Position_1	42	33	33.0	0.55	0.0091666666666666	46346.00000000014	103541.00000000016	2211.7224423726902	2214.0	2046.0	2152.0	2274.0	2366.0	1016.8072087453852	1.353370394840108	2271.635852084447	3.0235473191243987	2172.7059905949704	2173.0	2065.0	2129.0	2216.0	2282.0	0.0	0.0	0.0	0.0	0.0	0.0	2853.0	2247.2229390681005	2236.0	1130.0	1804.4	2104.5	2410.0	2671.3	3134876.0	20775.0	22170.0	108.52555766134265	108.0	104.0	106.0	110.0	115.0	455.7927277798583	0.6066601206749914	486.3983044466647
Position_1	44	33	33.0	0.55	0.0091666666666666	12724.000000000317	79882.00000000032	2211.7224423726902	2214.0	2046.0	2152.0	2274.0	2366.0	205.3353976999135	0.2733014143385848	1289.1073749657455	1.7158019160794074	2172.7059905949704	2173.0	2065.0	2129.0	2216.0	2282.0	0.0	0.0	0.0	0.0	0.0	0.0	3124.0	2221.76800976801	2250.0	1144.0	1630.7	2106.0	2382.75	2657.0	3639256.0	15055.000000000007	16693.000000000007	108.52555766134265	108.0	104.0	106.0	110.0	115.0	242.95224869318787	0.323369443010633	269.3857115533301
Position_1	45	33	33.0	0.55	0.0091666666666666	285800.00000000023	356525.00000000023	2211.7224423726902	2214.0	2046.0	2152.0	2274.0	2366.0	4286.078190066305	5.704770070978252	5346.725075974069	7.116491076121487	2172.7059905949704	2173.0	2065.0	2129.0	2216.0	2282.0	0.0	0.0	0.0	0.0	0.0	0.0	3324.0	2379.68115942029	2332.0	1217.0	1929.2	2177.0	2534.0	3043.8	4104950.0	25131.99999999999	26856.99999999999	108.52555766134265	108.0	104.0	106.0	110.0	115.0	376.8989400725901	0.5016524892366173	402.76837631424286
Position_1	48	33	33.0	0.55	0.0091666666666666	102655.99999999977	155176.99999999974	2211.7224423726902	2214.0	2046.0	2152.0	2274.0	2366.0	2446.08958196726	3.2557452335984234	3697.561205004421	4.921453963860884	2172.7059905949704	2173.0	2065.0	2129.0	2216.0	2282.0	0.0	0.0	0.0	0.0	0.0	0.0	3504.0	2294.137392661982	2292.0	1425.0	1844.0	2143.0	2452.0	2733.0	2938790.0	19085.000000000004	20366.000000000004	108.52555766134265	108.0	104.0	106.0	110.0	115.0	454.7578287858993	0.605282670114032	485.2815269087569
Position_1	50	33	33.0	0.55	0.0091666666666666	178952.99999999965	251112.99999999965	2211.7224423726902	2214.0	2046.0	2152.0	2274.0	2366.0	2710.7767598739583	3.6080438673922384	3803.855115601469	5.062931158865555	2172.7059905949704	2173.0	2065.0	2129.0	2216.0	2282.0	0.0	0.0	0.0	0.0	0.0	0.0	3287.0	2315.6778409090907	2309.5	1091.0	1784.7	2153.0	2459.75	2934.3	4075593.0	19689.0	21449.0	108.52555766134265	108.0	104.0	106.0	110.0	115.0	298.24861066960864	0.396968900801249	324.90905837027964
Position_1	51	33	33.0	0.55	0.0091666666666666	31524.999999999705	87366.99999999971	2211.7224423726902	2214.0	2046.0	2152.0	2274.0	2366.0	726.9884681517229	0.967621651109943	2014.743901570561	2.681624132990417	2172.7059905949704	2173.0	2065.0	2129.0	2216.0	2282.0	0.0	0.0	0.0	0.0	0.0	0.0	3252.0	2237.1461086637296	2231.5	1199.0	1510.2	2097.25	2433.0	2804.95	3046993.0	19695.000000000004	21057.000000000004	108.52555766134265	108.0	104.0	106.0	110.0	115.0	454.1804244329364	0.6045141449202382	485.5890935407129
Position_1	56	33	33.0	0.55	0.0091666666666666	179444.00000000006	233810.0000000001	2211.7224423726902	2214.0	2046.0	2152.0	2274.0	2366.0	4069.409033798889	5.41638342398632	5302.314517022125	7.057380622156448	2172.7059905949704	2173.0	2065.0	2129.0	2216.0	2282.0	0.0	0.0	0.0	0.0	0.0	0.0	3264.0	2349.3273001508296	2318.0	1150.0	1948.25	2170.25	2508.75	2850.75	3115208.0	17286.999999999996	18613.0	108.52555766134265	108.0	104.0	106.0	110.0	115.0	392.0324667711451	0.5217952132723941	422.1033322156142
Position_1	57	33	33.0	0.55	0.0091666666666666	5078.999999999916	60510.99999999991	2211.7224423726902	2214.0	2046.0	2152.0	2274.0	2366.0	108.44192880404827	0.1443362072381882	1291.9727414573467	1.7196157188797283	2172.7059905949704	2173.0	2065.0	2129.0	2216.0	2282.0	0.0	0.0	0.0	0.0	0.0	0.0	2890.0	2217.7566568047337	2214.5	1333.0	1866.0	2087.0	2367.0	2568.9	2998407.0	19017.0	20369.0	108.52555766134265	108.0	104.0	106.0	110.0	115.0	406.0327151145146	0.5404295438174189	434.89932030118047
Position_1	62	33	33.0	0.55	0.0091666666666666	136294.9999999999	192997.9999999999	2211.7224423726902	2214.0	2046.0	2152.0	2274.0	2366.0	2846.168187921297	3.788249858123246	4030.263530815031	5.364280759514806	2172.7059905949704	2173.0	2065.0	2129.0	2216.0	2282.0	0.0	0.0	0.0	0.0	0.0	0.0	3303.0	2312.5502530730296	2278.0	1152.0	1827.2	2134.0	2477.0	2918.9	3198257.0	12792.999999999996	14175.999999999996	108.52555766134265	108.0	104.0	106.0	110.0	115.0	267.14868210922754	0.3555748958873818	296.0290563261479
Position_1	63	33	33.0	0.55	0.0091666666666666	130802.99999999972	199231.9999999997	2211.7224423726902	2214.0	2046.0	2152.0	2274.0	2366.0	2031.6822008046383	2.7041690092709736	3094.547588592846	4.118842840417077	2172.7059905949704	2173.0	2065.0	2129.0	2216.0	2282.0	0.0	0.0	0.0	0.0	0.0	0.0	3275.0	2292.372079089275	2251.0	1176.0	1806.4	2120.0	2472.0	2902.9999999999995	3825969.0	24369.00000000001	26038.00000000001	108.52555766134265	108.0	104.0	106.0	110.0	115.0	378.508624048442	0.5037949786084763	404.4321700920569
Position_1	68	33	33.0	0.55	0.0091666666666666	95919.00000000023	149342.00000000026	2211.7224423726902	2214.0	2046.0	2152.0	2274.0	2366.0	2190.9586979189367	2.9161660269301044	3411.233998108921	4.540352451482973	2172.7059905949704	2173.0	2065.0	2129.0	2216.0	2282.0	0.0	0.0	0.0	0.0	0.0	0.0	3015.0	2287.6139677666924	2295.0	1323.0	1831.0	2157.0	2441.0	2683.9	2980761.0	16852.000000000004	18155.000000000004	108.52555766134265	108.0	104.0	106.0	110.0	115.0	384.9293255489511	0.5123409323056538	414.6921377487067
Position_1	70	33	33.0	0.55	0.0091666666666666	52340.00000000023	115316.00000000023	2211.7224423726902	2214.0	2046.0	2152.0	2274.0	2366.0	1003.5698091645016	1.3357514159979516	2211.074820665139	2.9429405863053	2172.7059905949704	2173.0	2065.0	2129.0	2216.0	2282.0	0.0	0.0	0.0	0.0	0.0	0.0	3229.0	2248.075520833333	2256.0	1118.0	1473.0	2041.0	2481.0	2875.25	3453044.0	28182.0	29718.0	108.52555766134265	108.0	104.0	106.0	110.0	115.0	540.3630944186829	0.7192232786712668	569.8144361626008
Position_1	71	33	33.0	0.55	0.0091666666666666	65156.99999999986	110912.99999999988	2211.7224423726902	2214.0	2046.0	2152.0	2274.0	2366.0	1975.431020556539	2.6292986883607528	3362.6621972004173	4.475703384473755	2172.7059905949704	2173.0	2065.0	2129.0	2216.0	2282.0	0.0	0.0	0.0	0.0	0.0	0.0	2945.0	2272.3844086021504	2308.0	1030.0	1587.75	2144.0	2462.5	2694.5	2535981.0	21176.000000000004	22292.000000000004	108.52555766134265	108.0	104.0	106.0	110.0	115.0	642.0143237304566	0.8545210648852376	675.8492304778683
Position_1	72	33	33.0	0.55	0.0091666666666666	227349.9999999998	279788.9999999998	2211.7224423726902	2214.0	2046.0	2152.0	2274.0	2366.0	5688.602035053166	7.571529308655763	7000.696172357557	9.317926605407909	2172.7059905949704	2173.0	2065.0	2129.0	2216.0	2282.0	0.0	0.0	0.0	0.0	0.0	0.0	3215.0	2391.756059421423	2363.0	1167.0	1887.7	2207.0	2590.5	2951.2	3059056.0	15071.000000000004	16350.000000000004	108.52555766134265	108.0	104.0	106.0	110.0	115.0	377.0966407314113	0.5019156288135084	409.0989367632257
Position_1	73	33	33.0	0.55	0.0091666666666666	161342.99999999988	215380.99999999988	2211.7224423726902	2214.0	2046.0	2152.0	2274.0	2366.0	3616.5096067983513	4.813574286648605	4827.773474038761	6.425766493945591	2172.7059905949704	2173.0	2065.0	2129.0	2216.0	2282.0	0.0	0.0	0.0	0.0	0.0	0.0	3393.0	2336.41502276176	2301.0	1088.0	1775.4	2163.25	2541.75	2945.5999999999995	3079395.0	14885.000000000002	16203.000000000002	108.52555766134265	108.0	104.0	106.0	110.0	115.0	333.6478526939099	0.4440852919355941	363.19087384611504
Position_1	74	33	33.0	0.55	0.0091666666666666	25905.000000000004	82157.0	2211.7224423726902	2214.0	2046.0	2152.0	2274.0	2366.0	552.855089654768	0.7358501243304962	1753.3648176323786	2.333728572268696	2172.7059905949704	2173.0	2065.0	2129.0	2216.0	2282.0	0.0	0.0	0.0	0.0	0.0	0.0	3209.0	2232.881195335277	2266.0	1207.0	1681.5	2094.75	2395.25	2699.0	3063513.0	16786.000000000004	18158.000000000004	108.52555766134265	108.0	104.0	106.0	110.0	115.0	358.24070777629555	0.4768183820502494	387.5214328489202
Position_1	76	33	33.0	0.55	0.0091666666666666	121280.99999999972	181468.9999999997	2211.7224423726902	2214.0	2046.0	2152.0	2274.0	2366.0	2315.503297467173	3.081934888928808	3464.6157921526933	4.611403619355235	2172.7059905949704	2173.0	2065.0	2129.0	2216.0	2282.0	0.0	0.0	0.0	0.0	0.0	0.0	3167.0	2296.616485013624	2264.0	1204.0	1819.7	2112.0	2489.25	2860.0	3371433.0	20548.0	22016.0	108.52555766134265	108.0	104.0	106.0	110.0	115.0	392.30350802150025	0.5221559691766169	420.3306420382203
Position_1	77	33	33.0	0.55	0.0091666666666666	-18327.0000000001	34193.999999999905	2211.7224423726902	2214.0	2046.0	2152.0	2274.0	2366.0	-434.4753574492247	-0.5782867007649181	810.6318749723723	1.0789510255882275	2172.7059905949704	2173.0	2065.0	2129.0	2216.0	2282.0	0.0	0.0	0.0	0.0	0.0	0.0	3044.0	2199.6932084309133	2209.0	1194.0	1452.0	2037.0	2442.0	2754.0	2817807.0	10336.000000000002	11617.000000000002	108.52555766134265	108.0	104.0	106.0	110.0	115.0	245.03395507148807	0.3261401942001506	275.40242415494174
Position_1	78	33	33.0	0.55	0.0091666666666666	78126.99999999983	132492.99999999985	2211.7224423726902	2214.0	2046.0	2152.0	2274.0	2366.0	1812.9036544001108	2.4129747640065475	3074.443455942684	4.092084239859712	2172.7059905949704	2173.0	2065.0	2129.0	2216.0	2282.0	0.0	0.0	0.0	0.0	0.0	0.0	3662.0	2272.919306184012	2257.0	1005.0	1592.25	2063.0	2456.0	2963.75	3013891.0	18531.000000000004	19857.000000000004	108.52555766134265	108.0	104.0	106.0	110.0	115.0	430.003937431215	0.5723352407209471	460.7732008834729
Position_1	79	33	33.0	0.55	0.0091666666666666	174244.99999999994	231112.0	2211.7224423726902	2214.0	2046.0	2152.0	2274.0	2366.0	3598.0798777788555	4.789044317323657	4772.357523677735	6.352007864015065	2172.7059905949704	2173.0	2065.0	2129.0	2216.0	2282.0	0.0	0.0	0.0	0.0	0.0	0.0	3555.0	2339.6272530641672	2311.0	1152.0	1587.2	2126.0	2573.0	3021.4	3245063.0	14395.999999999993	15782.999999999993	108.52555766134265	108.0	104.0	106.0	110.0	115.0	297.270842322617	0.3956674911314032	325.9117605152726
Position_1	83	33	33.0	0.55	0.0091666666666666	128231.99999999993	175135.9999999999	2211.7224423726902	2214.0	2046.0	2152.0	2274.0	2366.0	3604.0560851537134	4.796998649339593	4922.328018977174	6.551618593258619	2172.7059905949704	2173.0	2065.0	2129.0	2216.0	2282.0	0.0	0.0	0.0	0.0	0.0	0.0	3307.0	2326.090909090909	2340.5	1190.0	1740.45	2136.75	2526.25	2866.0	2661048.0	15509.000000000004	16653.000000000007	108.52555766134265	108.0	104.0	106.0	110.0	115.0	435.8920224643538	0.5801722819000549	468.044996460048
Position_1	85	33	33.0	0.55	0.0091666666666666	120341.00000000006	159250.00000000006	2211.7224423726902	2214.0	2046.0	2152.0	2274.0	2366.0	5030.584304599935	6.695707709422512	6657.0873643026025	8.860583281886763	2172.7059905949704	2173.0	2065.0	2129.0	2216.0	2282.0	0.0	0.0	0.0	0.0	0.0	0.0	3136.0	2340.8082191780823	2281.0	1294.0	1956.8	2129.0	2541.0	2880.2	2221427.0	22103.000000000004	23052.000000000004	108.52555766134265	108.0	104.0	106.0	110.0	115.0	923.9661036934403	1.2297988840159693	963.636910027652
Position_1	86	33	33.0	0.55	0.0091666666666666	146427.00000000006	203622.0000000001	2211.7224423726902	2214.0	2046.0	2152.0	2274.0	2366.0	3097.9525441306378	4.123374836237878	4308.025794020015	5.733982331840639	2172.7059905949704	2173.0	2065.0	2129.0	2216.0	2282.0	0.0	0.0	0.0	0.0	0.0	0.0	3451.0	2318.965591397849	2294.0	1538.0	1924.1	2184.0	2457.5	2772.2	3234957.0	21146.000000000004	22541.000000000004	108.52555766134265	108.0	104.0	106.0	110.0	115.0	447.3854172945321	0.5954699904190222	476.899398999151
Position_1	89	33	33.0	0.55	0.0091666666666666	-10969.000000000087	27078.99999999992	2211.7224423726902	2214.0	2046.0	2152.0	2274.0	2366.0	-420.6516028409853	-0.5598872833813515	1038.456081076754	1.3821850439131596	2172.7059905949704	2173.0	2065.0	2129.0	2216.0	2282.0	0.0	0.0	0.0	0.0	0.0	0.0	3116.0	2202.179956896552	2218.5	1138.0	1686.15	2049.0	2379.0	2618.55	2043623.0	10576.999999999998	11504.999999999998	108.52555766134265	108.0	104.0	106.0	110.0	115.0	405.61874402854096	0.539878548301988	441.2067363192176
Position_1	90	33	33.0	0.55	0.0091666666666666	148411.99999999988	181211.99999999988	2211.7224423726902	2214.0	2046.0	2152.0	2274.0	2366.0	7223.015588660572	9.61383374850722	8819.348171659702	11.738552416479063	2172.7059905949704	2173.0	2065.0	2129.0	2216.0	2282.0	0.0	0.0	0.0	0.0	0.0	0.0	3386.0	2399.515	2375.5	1408.0	1959.95	2205.5	2564.0	2966.25	1919612.0	10530.999999999996	11330.999999999996	108.52555766134265	108.0	104.0	106.0	110.0	115.0	512.5298302306046	0.6821772040369347	551.464771279364
Position_1	95	33	33.0	0.55	0.0091666666666666	143235.0000000002	190590.0000000002	2211.7224423726902	2214.0	2046.0	2152.0	2274.0	2366.0	3766.1753062264975	5.01277933258747	5011.312539628639	6.670056990245718	2172.7059905949704	2173.0	2065.0	2129.0	2216.0	2282.0	0.0	0.0	0.0	0.0	0.0	0.0	3296.0	2338.012987012987	2320.0	1052.0	1748.5	2125.0	2567.5	2957.3	2700405.0	9216.000000000004	10371.000000000004	108.52555766134265	108.0	104.0	106.0	110.0	115.0	242.32255818887404	0.3225313249493913	272.6917590035604
Position_1	96	33	33.0	0.55	0.0091666666666666	86485.99999999993	129535.99999999993	2211.7224423726902	2214.0	2046.0	2152.0	2274.0	2366.0	2748.401004381418	3.658121736831667	4116.468243456183	5.479019232040179	2172.7059905949704	2173.0	2065.0	2129.0	2216.0	2282.0	0.0	0.0	0.0	0.0	0.0	0.0	3171.0	2296.367619047619	2315.0	1164.0	1545.8	2092.25	2555.5	2899.3	2411186.0	15891.999999999998	16942.0	108.52555766134265	108.0	104.0	106.0	110.0	115.0	505.024960821746	0.6721882228537439	538.392454457716
Position_1	97	33	33.0	0.55	0.0091666666666666	61340.99999999999	97093.0	2211.7224423726902	2214.0	2046.0	2152.0	2274.0	2366.0	2536.3451088111933	3.375875339827698	4014.628970016876	5.343471159092462	2172.7059905949704	2173.0	2065.0	2129.0	2216.0	2282.0	0.0	0.0	0.0	0.0	0.0	0.0	2883.0	2284.3451834862385	2293.0	1404.0	1839.85	2150.75	2468.5	2634.0	1991949.0	18714.0	19586.0	108.52555766134265	108.0	104.0	106.0	110.0	115.0	773.7917928676201	1.0299168763068025	809.8474967994661
Position_1	98	33	33.0	0.55	0.0091666666666666	92607.00000000004	123603.00000000004	2211.7224423726902	2214.0	2046.0	2152.0	2274.0	2366.0	4572.4801187179	6.085971038013525	6102.9107963100905	8.12297426988873	2172.7059905949704	2173.0	2065.0	2129.0	2216.0	2282.0	0.0	0.0	0.0	0.0	0.0	0.0	2946.0	2336.496031746032	2341.0	1721.0	1901.75	2210.75	2497.25	2688.25	1766391.0	16155.000000000002	16911.0	108.52555766134265	108.0	104.0	106.0	110.0	115.0	797.6547811492399	1.061678513709638	834.9823586514883
Position_1	99	33	33.0	0.55	0.0091666666666666	110015.99999999993	147448.9999999999	2211.7224423726902	2214.0	2046.0	2152.0	2274.0	2366.0	4246.757533756222	5.652434277429531	5691.718946288007	7.575677917509337	2172.7059905949704	2173.0	2065.0	2129.0	2216.0	2282.0	0.0	0.0	0.0	0.0	0.0	0.0	3199.0	2334.499452354874	2281.0	1154.0	1830.8	2101.0	2552.0	3002.6	2131398.0	11034.000000000004	11947.000000000004	108.52555766134265	108.0	104.0	106.0	110.0	115.0	425.9264345864802	0.5669080844346052	461.1693958677433
Position_1	100	33	33.0	0.55	0.0091666666666666	72718.00000000007	110315.00000000007	2211.7224423726902	2214.0	2046.0	2152.0	2274.0	2366.0	2895.1362061641616	3.853426290404499	4391.993049630069	5.845742749057622	2172.7059905949704	2173.0	2065.0	2129.0	2216.0	2282.0	0.0	0.0	0.0	0.0	0.0	0.0	3183.0	2293.299890948746	2267.0	1391.0	1837.4	2123.0	2452.0	2807.5999999999995	2102956.0	9290.999999999998	10207.999999999998	108.52555766134265	108.0	104.0	106.0	110.0	115.0	369.90443207281817	0.492342799088921	406.4131355719867
Position_1	103	33	33.0	0.55	0.0091666666666666	15438.999999999942	41268.99999999994	2211.7224423726902	2214.0	2046.0	2152.0	2274.0	2366.0	1028.76284366026	1.369283344911806	2749.919929724423	3.660143426463207	2172.7059905949704	2173.0	2065.0	2129.0	2216.0	2282.0	0.0	0.0	0.0	0.0	0.0	0.0	3220.0	2238.506349206349	2251.0	1364.0	1690.9	2098.5	2423.75	2734.4999999999995	1410259.0	8853.000000000004	9483.000000000004	108.52555766134265	108.0	104.0	106.0	110.0	115.0	589.9110988356965	0.7851716725503122	631.8905399592128
Position_1	106	33	33.0	0.55	0.0091666666666666	63121.00000000014	104244.00000000016	2211.7224423726902	2214.0	2046.0	2152.0	2274.0	2366.0	2155.411064779697	2.8688521272217766	3559.650053657175	4.7378942214177	2172.7059905949704	2173.0	2065.0	2129.0	2216.0	2282.0	0.0	0.0	0.0	0.0	0.0	0.0	3086.0	2276.93220338983	2264.0	1248.0	1839.4	2093.0	2457.0	2771.6	2283763.0	15353.0	16356.0	108.52555766134265	108.0	104.0	106.0	110.0	115.0	524.2633367272796	0.6977945011840091	558.5130681633157
Position_1	107	33	33.0	0.55	0.0091666666666666	140382.99999999997	171583.99999999997	2211.7224423726902	2214.0	2046.0	2152.0	2274.0	2366.0	6889.86913277101	9.170415815718217	8421.185651235413	11.208598101794337	2172.7059905949704	2173.0	2065.0	2129.0	2216.0	2282.0	0.0	0.0	0.0	0.0	0.0	0.0	3744.0	2398.471747700394	2324.0	1686.0	1947.0	2165.0	2568.0	3135.0	1825237.0	9954.000000000004	10715.000000000004	108.52555766134265	108.0	104.0	106.0	110.0	115.0	488.5332080636735	0.6502376999327494	525.8823914408541
Position_1	108	33	33.0	0.55	0.0091666666666666	65198.99999999994	99310.99999999994	2211.7224423726902	2214.0	2046.0	2152.0	2274.0	2366.0	2968.755360554808	3.951413384898449	4522.002846854378	6.018785789163178	2172.7059905949704	2173.0	2065.0	2129.0	2216.0	2282.0	0.0	0.0	0.0	0.0	0.0	0.0	3207.0	2292.364182692308	2247.5	1133.0	1723.0	2062.5	2540.25	2919.45	1907247.0	15065.000000000004	15897.000000000004	108.52555766134265	108.0	104.0	106.0	110.0	115.0	685.9660348587897	0.9130207923970493	723.8501198904867
Position_1	109	33	33.0	0.55	0.0091666666666666	-3098.000000000088	25806.99999999992	2211.7224423726902	2214.0	2046.0	2152.0	2274.0	2366.0	-180.4476352402218	-0.2401758025047352	1503.167244236364	2.0007156020786008	2172.7059905949704	2173.0	2065.0	2129.0	2216.0	2282.0	0.0	0.0	0.0	0.0	0.0	0.0	3176.0	2209.605673758865	2224.0	1197.0	1455.4	2036.0	2395.0	2882.999999999998	1557772.0	10972.000000000002	11677.000000000002	108.52555766134265	108.0	104.0	106.0	110.0	115.0	639.0805209346862	0.8506161733640674	680.1442984828956
Position_1	110	33	33.0	0.55	0.0091666666666666	161364.99999999994	186867.0	2211.7224423726902	2214.0	2046.0	2152.0	2274.0	2366.0	11601.26473299344	15.441283359614268	13434.719653334274	17.881611858587917	2172.7059905949704	2173.0	2065.0	2129.0	2216.0	2282.0	0.0	0.0	0.0	0.0	0.0	0.0	3513.0	2473.4292604501607	2391.5	1644.0	1990.25	2228.0	2687.5	3167.8	1538473.0	10211.999999999996	10833.999999999996	108.52555766134265	108.0	104.0	106.0	110.0	115.0	734.1871871429927	0.9772031460873232	778.9055998342325
Position_1	112	33	33.0	0.55	0.0091666666666666	-4636.000000000004	8729.999999999996	2211.7224423726902	2214.0	2046.0	2152.0	2274.0	2366.0	-869.260288722671	-1.156985444289875	1636.8943745791437	2.17870641256484	2172.7059905949704	2173.0	2065.0	2129.0	2216.0	2282.0	0.0	0.0	0.0	0.0	0.0	0.0	2895.0	2199.7791411042945	2212.0	1326.0	1599.5	1966.75	2406.75	2777.75	717128.0	2462.0	2788.0	108.52555766134265	108.0	104.0	106.0	110.0	115.0	461.6304639420221	0.6144301475068313	522.7561874371883
Position_1	113	33	33.0	0.55	0.0091666666666666	17657.00000000003	34672.00000000003	2211.7224423726902	2214.0	2046.0	2152.0	2274.0	2366.0	2148.230354482539	2.85929460181626	4218.352089857764	5.614626631600684	2172.7059905949704	2173.0	2065.0	2129.0	2216.0	2282.0	0.0	0.0	0.0	0.0	0.0	0.0	2898.0	2256.546987951808	2288.0	1557.0	1767.5	2164.5	2393.0	2582.9	936467.0	6355.0	6770.0	108.52555766134265	108.0	104.0	106.0	110.0	115.0	773.1779975497827	1.029099914738761	823.6687715833249
Position_1	114	33	33.0	0.55	0.0091666666666666	102665.99999999996	109553.99999999996	2211.7224423726902	2214.0	2046.0	2152.0	2274.0	2366.0	48786.35532217351	64.93463893381295	52059.49750614027	69.29119118067271	2172.7059905949704	2173.0	2065.0	2129.0	2216.0	2282.0	0.0	0.0	0.0	0.0	0.0	0.0	3738.0	2825.1071428571427	2789.0	2004.0	2243.35	2514.25	3119.0	3443.65	474618.0	1470.9999999999998	1638.9999999999998	108.52555766134265	108.0	104.0	106.0	110.0	115.0	699.0116365585222	0.9303844882593932	778.8443727528335
Position_1	116	33	33.0	0.55	0.0091666666666666	-12425.999999999947	2621.0000000000505	2211.7224423726902	2214.0	2046.0	2152.0	2274.0	2366.0	-1850.854537867957	-2.4634873899022507	390.3983376591042	0.5196201874242676	2172.7059905949704	2173.0	2065.0	2129.0	2216.0	2282.0	0.0	0.0	0.0	0.0	0.0	0.0	2636.0	2180.141689373297	2237.0	1227.0	1673.2	2057.5	2339.5	2531.5	800112.0	4244.999999999998	4611.999999999998	108.52555766134265	108.0	104.0	106.0	110.0	115.0	632.2933778568732	0.8415824859274982	686.958082138021
Position_1	117	33	33.0	0.55	0.0091666666666666	-5197.000000000045	9603.999999999956	2211.7224423726902	2214.0	2046.0	2152.0	2274.0	2366.0	-865.3226608155373	-1.1517444615454802	1599.1069529482995	2.1284113543741863	2172.7059905949704	2173.0	2065.0	2129.0	2216.0	2282.0	0.0	0.0	0.0	0.0	0.0	0.0	2841.0	2199.603878116344	2247.0	1411.0	1678.0	2082.0	2361.0	2540.0	794057.0	2613.000000000002	2974.000000000002	108.52555766134265	108.0	104.0	106.0	110.0	115.0	435.0756422380184	0.5790856798188024	495.183681598112
Position_1	1	34	34.0	0.5666666666666667	0.0094444444444444	209362.99999999985	307684.9999999998	2211.598371281226	2214.0	2046.0	2152.0	2274.0	2365.0	2213.758743797464	2.9465128879944245	3253.3941483706426	4.330267611481325	2173.018264840183	2172.0	2067.0	2129.0	2216.0	2283.0	0.0	0.0	0.0	0.0	0.0	0.0	3618.0	2303.433148227253	2297.0	1591.0	1910.0	2140.0	2469.0	2719.0	5392337.0	36011.999999999985	38352.99999999999	108.60031466344644	108.0	104.0	106.0	110.0	115.0	380.78304132838326	0.5068222280080781	405.5362652467923
Position_1	2	34	34.0	0.5666666666666667	0.0094444444444444	166454.99999999962	241928.9999999996	2211.598371281226	2214.0	2046.0	2152.0	2274.0	2365.0	2471.868746253243	3.2900573012630665	3592.6630855925096	4.781834566923631	2173.018264840183	2172.0	2067.0	2129.0	2216.0	2283.0	0.0	0.0	0.0	0.0	0.0	0.0	3131.0	2306.6293823038395	2313.0	1337.0	1798.6	2176.0	2463.0	2732.2	4145013.0	43199.99999999998	44996.99999999998	108.60031466344644	108.0	104.0	106.0	110.0	115.0	641.5231133828379	0.8538672639125572	668.2086928909157
Position_1	8	34	34.0	0.5666666666666667	0.0094444444444444	-11762.000000000064	61863.999999999935	2211.598371281226	2214.0	2046.0	2152.0	2274.0	2365.0	-181.7616960284004	-0.2419248174138008	956.0028535198852	1.2724397980349669	2173.018264840183	2172.0	2067.0	2129.0	2216.0	2283.0	0.0	0.0	0.0	0.0	0.0	0.0	3098.0	2207.2903593839133	2192.0	1332.0	1871.6	2068.0	2328.0	2626.0	3869380.0	39760.00000000002	41513.00000000002	108.60031466344644	108.0	104.0	106.0	110.0	115.0	614.4231452209798	0.817797206289124	641.5127773530818
Position_1	10	34	34.0	0.5666666666666667	0.0094444444444444	111752.00000000023	175760.00000000023	2211.598371281226	2214.0	2046.0	2152.0	2274.0	2365.0	2203.3540411488693	2.9326642287691445	3465.365329231915	4.612401253207678	2173.018264840183	2172.0	2067.0	2129.0	2216.0	2283.0	0.0	0.0	0.0	0.0	0.0	0.0	3761.0	2287.328083989501	2238.0	1196.0	1850.3	2113.0	2424.0	2861.0999999999995	3485888.0	37025.99999999999	38549.99999999999	108.60031466344644	108.0	104.0	106.0	110.0	115.0	730.0217152943825	0.971658903056823	760.0696031058835
Position_1	16	34	34.0	0.5666666666666667	0.0094444444444444	218065.9999999998	294001.99999999977	2211.598371281226	2214.0	2046.0	2152.0	2274.0	2365.0	3258.05687425704	4.33647369963612	4392.593238493477	5.846541600434817	2173.018264840183	2172.0	2067.0	2129.0	2216.0	2283.0	0.0	0.0	0.0	0.0	0.0	0.0	3137.0	2334.6117256637167	2316.0	1475.0	1953.35	2200.0	2466.0	2743.65	4220978.0	18947.0	20755.0	108.60031466344644	108.0	104.0	106.0	110.0	115.0	283.0812854665476	0.3767811909559748	310.09405604360563
Position_1	17	34	34.0	0.5666666666666667	0.0094444444444444	38565.0000000002	108117.0000000002	2211.598371281226	2214.0	2046.0	2152.0	2274.0	2365.0	600.688919631484	0.7995169520295052	1684.03173664714	2.241446241477344	2173.018264840183	2172.0	2067.0	2129.0	2216.0	2283.0	0.0	0.0	0.0	0.0	0.0	0.0	2884.0	2237.288043478261	2229.5	1256.0	1920.5	2111.75	2359.0	2602.0	3704949.0	22215.0	23871.0	108.60031466344644	108.0	104.0	106.0	110.0	115.0	346.02111628713465	0.4605541057781762	371.8149928827455
Position_1	25	34	34.0	0.5666666666666667	0.0094444444444444	171305.9999999996	254129.9999999996	2211.598371281226	2214.0	2046.0	2152.0	2274.0	2365.0	2089.614187921932	2.78127648412409	3099.912750146526	4.125983870445025	2173.018264840183	2172.0	2067.0	2129.0	2216.0	2283.0	0.0	0.0	0.0	0.0	0.0	0.0	3452.0	2300.8691683569978	2259.0	1077.0	1734.2	2123.0	2452.25	3042.3499999999995	4537314.0	35004.00000000001	36976.00000000001	108.60031466344644	108.0	104.0	106.0	110.0	115.0	426.98361431601614	0.5683151906546174	451.0383419880303
Position_1	26	34	34.0	0.5666666666666667	0.0094444444444444	5710.000000000051	76144.00000000006	2211.598371281226	2214.0	2046.0	2152.0	2274.0	2365.0	93.59387292597609	0.1245734448644741	1248.0931453722353	1.6612119764904452	2173.018264840183	2172.0	2067.0	2129.0	2216.0	2283.0	0.0	0.0	0.0	0.0	0.0	0.0	3379.0	2217.4048896839595	2234.0	1117.0	1619.2	2101.0	2359.0	2686.5999999999995	3718588.0	30628.0	32305.0	108.60031466344644	108.0	104.0	106.0	110.0	115.0	502.0303222376128	0.6682023588982626	529.5184001529999
Position_1	29	34	34.0	0.5666666666666667	0.0094444444444444	132312.0	205980.0	2211.598371281226	2214.0	2046.0	2152.0	2274.0	2365.0	2065.985601985069	2.749826836242127	3216.274520050219	4.280861386186841	2173.018264840183	2172.0	2067.0	2129.0	2216.0	2283.0	0.0	0.0	0.0	0.0	0.0	0.0	3246.0	2289.4344355758267	2288.5	1109.0	1865.25	2159.25	2428.75	2725.0	4015668.0	30115.000000000004	31869.000000000004	108.60031466344644	108.0	104.0	106.0	110.0	115.0	470.2306397286744	0.6258769814788656	497.618471111178
Position_1	30	34	34.0	0.5666666666666667	0.0094444444444444	-16836.999999999844	45491.00000000016	2211.598371281226	2214.0	2046.0	2152.0	2274.0	2365.0	-333.8196235931281	-0.4443139190024535	901.9295894087536	1.200468283503051	2173.018264840183	2172.0	2067.0	2129.0	2216.0	2283.0	0.0	0.0	0.0	0.0	0.0	0.0	3084.0	2202.654312668464	2201.5	1143.0	1849.75	2093.75	2319.25	2598.0	3268739.0	27350.00000000001	28834.00000000001	108.60031466344644	108.0	104.0	106.0	110.0	115.0	542.2561445193409	0.7217429283552427	571.6787448289094
Position_1	31	34	34.0	0.5666666666666667	0.0094444444444444	315037.99999999977	405295.99999999977	2211.598371281226	2214.0	2046.0	2152.0	2274.0	2365.0	3507.4526132173014	4.668419428192228	4512.333478267764	6.005915859574393	2173.018264840183	2172.0	2067.0	2129.0	2216.0	2283.0	0.0	0.0	0.0	0.0	0.0	0.0	3484.0	2360.5974872033503	2320.0	1138.0	1891.0	2165.0	2545.0	2973.6	5072924.0	24011.99999999999	26160.99999999999	108.60031466344644	108.0	104.0	106.0	110.0	115.0	267.3358520196734	0.3558240190381853	291.26158690182723
Position_1	36	34	34.0	0.5666666666666667	0.0094444444444444	6768.000000000295	77034.00000000029	2211.598371281226	2214.0	2046.0	2152.0	2274.0	2365.0	105.39818042985314	0.1402849781521345	1199.6518072152755	1.5967365554035315	2173.018264840183	2172.0	2067.0	2129.0	2216.0	2283.0	0.0	0.0	0.0	0.0	0.0	0.0	3046.0	2218.0454273759715	2246.0	982.0	1633.0	2112.0	2377.0	2662.0	3710790.0	27088.0	28761.0	108.60031466344644	108.0	104.0	106.0	110.0	115.0	421.841889994642	0.5614715555828684	447.8955477752473
Position_1	39	34	34.0	0.5666666666666667	0.0094444444444444	29382.99999999965	95364.99999999964	2211.598371281226	2214.0	2046.0	2152.0	2274.0	2365.0	529.6180950884782	0.7049216845627645	1718.920111564957	2.287882668492958	2173.018264840183	2172.0	2067.0	2129.0	2216.0	2283.0	0.0	0.0	0.0	0.0	0.0	0.0	3430.0	2232.703373647358	2226.0	1147.0	1691.0	2083.5	2411.0	2756.0	3507577.0	21341.00000000001	22912.00000000001	108.60031466344644	108.0	104.0	106.0	110.0	115.0	384.66391339493424	0.5119876687286574	412.9806280729457
Position_1	42	34	34.0	0.5666666666666667	0.0094444444444444	61462.99999999987	120682.99999999988	2211.598371281226	2214.0	2046.0	2152.0	2274.0	2365.0	1297.756562025032	1.7273139840553178	2548.1534447532194	3.391592234966535	2173.018264840183	2172.0	2067.0	2129.0	2216.0	2283.0	0.0	0.0	0.0	0.0	0.0	0.0	2915.0	2257.590780141844	2241.5	1354.0	1889.9	2115.0	2415.0	2614.55	3183203.0	24659.0	26069.0	108.60031466344644	108.0	104.0	106.0	110.0	115.0	520.6608701653894	0.6929996181901333	550.4322245160605
Position_1	44	34	34.0	0.5666666666666667	0.0094444444444444	22948.99999999996	88636.99999999996	2211.598371281226	2214.0	2046.0	2152.0	2274.0	2365.0	400.3924869532922	0.5329224001348319	1546.4546980730756	2.058331203135264	2173.018264840183	2172.0	2067.0	2129.0	2216.0	2283.0	0.0	0.0	0.0	0.0	0.0	0.0	3121.0	2228.673273657289	2248.5	1110.0	1698.3	2112.75	2388.25	2632.0	3485645.0	17401.0	18965.0	108.60031466344644	108.0	104.0	106.0	110.0	115.0	303.5962205531505	0.4040865695562433	330.8834160560025
Position_1	45	34	34.0	0.5666666666666667	0.0094444444444444	255195.00000000035	332853.00000000035	2211.598371281226	2214.0	2046.0	2152.0	2274.0	2365.0	3425.5531154409064	4.559411196651847	4467.977942882312	5.946878641976357	2173.018264840183	2172.0	2067.0	2129.0	2216.0	2283.0	0.0	0.0	0.0	0.0	0.0	0.0	3281.0	2352.017847485128	2312.0	1061.0	1890.4	2155.0	2547.0	2979.6	4348881.0	35526.99999999999	37375.99999999999	108.60031466344644	108.0	104.0	106.0	110.0	115.0	476.8887538246004	0.634738931340543	501.7083925732052
Position_1	48	34	34.0	0.5666666666666667	0.0094444444444444	67770.9999999999	121194.9999999999	2211.598371281226	2214.0	2046.0	2152.0	2274.0	2365.0	1690.4308498082523	2.249963461094784	3023.0004993656767	4.023613664655716	2173.018264840183	2172.0	2067.0	2129.0	2216.0	2283.0	0.0	0.0	0.0	0.0	0.0	0.0	3975.0	2267.2790880503144	2260.0	1152.0	1812.85	2109.75	2425.0	2786.3500000000004	2883979.0	21504.0	22776.0	108.60031466344644	108.0	104.0	106.0	110.0	115.0	536.3802362998438	0.7139220945150919	568.10808509883
Position_1	50	34	34.0	0.5666666666666667	0.0094444444444444	315299.0000000004	391571.0000000004	2211.598371281226	2214.0	2046.0	2152.0	2274.0	2365.0	4701.750414931927	6.258029802274394	5839.121315720345	7.771870471223778	2173.018264840183	2172.0	2067.0	2129.0	2216.0	2283.0	0.0	0.0	0.0	0.0	0.0	0.0	3297.0	2387.6227973568284	2354.5	1364.0	1995.0	2199.0	2534.0	2968.25	4335923.0	22523.000000000004	24339.000000000004	108.60031466344644	108.0	104.0	106.0	110.0	115.0	335.86381369909725	0.4470347360334984	362.94407324167867
Position_1	51	34	34.0	0.5666666666666667	0.0094444444444444	59643.99999999995	119577.99999999994	2211.598371281226	2214.0	2046.0	2152.0	2274.0	2365.0	1275.3017954766892	1.6974266897794734	2556.8043407469586	3.403106577534202	2173.018264840183	2172.0	2067.0	2129.0	2216.0	2283.0	0.0	0.0	0.0	0.0	0.0	0.0	3323.0	2255.7967764540995	2233.0	1164.0	1456.2	2093.0	2483.0	2889.1000000000004	3219022.0	28178.0	29605.0	108.60031466344644	108.0	104.0	106.0	110.0	115.0	602.4990609775028	0.8019262501610563	633.0110263410808
Position_1	53	34	34.0	0.5666666666666667	0.0094444444444444	-106321.00000000016	-45715.00000000015	2211.598371281226	2214.0	2046.0	2152.0	2274.0	2365.0	-2135.096734884248	-2.8418137541309334	-918.0307487254028	-1.221898926553511	2173.018264840183	2172.0	2067.0	2129.0	2216.0	2283.0	0.0	0.0	0.0	0.0	0.0	0.0	2958.0	2140.319473319473	2146.0	1160.0	1452.9	1992.0	2342.0	2684.9	3088481.0	21961.0	23404.0	108.60031466344644	108.0	104.0	106.0	110.0	115.0	441.0122120257794	0.5869872542063123	469.98997360099
Position_1	56	34	34.0	0.5666666666666667	0.0094444444444444	124279.00000000023	180811.00000000023	2211.598371281226	2214.0	2046.0	2152.0	2274.0	2365.0	2840.293174980709	3.7804302158993233	4132.285014052548	5.500071353703942	2173.018264840183	2172.0	2067.0	2129.0	2216.0	2283.0	0.0	0.0	0.0	0.0	0.0	0.0	3298.0	2306.332095096582	2299.0	1229.0	1925.0	2155.0	2442.75	2748.0	3104323.0	23802.0	25148.0	108.60031466344644	108.0	104.0	106.0	110.0	115.0	543.9749125024397	0.7240306085407471	574.736622956531
Position_1	57	34	34.0	0.5666666666666667	0.0094444444444444	12755.999999999844	75083.99999999984	2211.598371281226	2214.0	2046.0	2152.0	2274.0	2365.0	246.53403035735863	0.3281367944056443	1451.1415126491145	1.931469353335972	2173.018264840183	2172.0	2067.0	2129.0	2216.0	2283.0	0.0	0.0	0.0	0.0	0.0	0.0	2867.0	2222.5956873315363	2239.0	1270.0	1697.95	2118.0	2364.0	2600.85	3298332.0	27350.00000000001	28834.00000000001	108.60031466344644	108.0	104.0	106.0	110.0	115.0	528.5909164529512	0.7035545097988779	557.2720469837072
Position_1	58	34	34.0	0.5666666666666667	0.0094444444444444	76719.99999999984	138249.99999999985	2211.598371281226	2214.0	2046.0	2152.0	2274.0	2365.0	1483.395621452572	1.9743995721533727	2673.089737562804	3.5578824406960914	2173.018264840183	2172.0	2067.0	2129.0	2216.0	2283.0	0.0	0.0	0.0	0.0	0.0	0.0	3328.0	2266.3686006825938	2236.0	1089.0	1459.2	2032.0	2499.0	3013.0	3320230.0	26628.0	28093.0	108.60031466344644	108.0	104.0	106.0	110.0	115.0	514.8573854019704	0.6852751799700226	543.1834357855473
Position_1	62	34	34.0	0.5666666666666667	0.0094444444444444	50967.99999999975	115899.99999999977	2211.598371281226	2214.0	2046.0	2152.0	2274.0	2365.0	951.2538302620798	1.266118848078828	2163.12821628032	2.879123655869106	2173.018264840183	2172.0	2067.0	2129.0	2216.0	2283.0	0.0	0.0	0.0	0.0	0.0	0.0	3362.0	2246.96765847348	2228.5	1080.0	1577.25	2063.0	2438.0	2960.25	3473812.0	17239.000000000007	18785.000000000007	108.60031466344644	108.0	104.0	106.0	110.0	115.0	321.7443254569157	0.4282416971831548	350.598477504969
Position_1	63	34	34.0	0.5666666666666667	0.0094444444444444	134591.00000000012	197213.0000000001	2211.598371281226	2214.0	2046.0	2152.0	2274.0	2365.0	2658.152725772185	3.538001278002778	3894.928141612068	5.184149356485662	2173.018264840183	2172.0	2067.0	2129.0	2216.0	2283.0	0.0	0.0	0.0	0.0	0.0	0.0	3117.0	2304.268947015426	2253.0	1290.0	1890.5	2133.0	2457.5	2867.0	3435665.0	26011.000000000004	27502.000000000004	108.60031466344644	108.0	104.0	106.0	110.0	115.0	513.7134767559514	0.6837526375621713	543.1605104664249
Position_1	68	34	34.0	0.5666666666666667	0.0094444444444444	34823.99999999976	87743.99999999977	2211.598371281226	2214.0	2046.0	2152.0	2274.0	2365.0	868.4386359442566	1.1558918244418055	2188.154137155214	2.91243315655359	2173.018264840183	2172.0	2067.0	2129.0	2216.0	2283.0	0.0	0.0	0.0	0.0	0.0	0.0	2931.0	2241.638095238095	2278.0	1142.0	1731.55	2114.0	2405.0	2661.0	2824464.0	15432.000000000007	16692.000000000007	108.60031466344644	108.0	104.0	106.0	110.0	115.0	384.84220738260586	0.5122249780262484	416.2640050304858
Position_1	70	34	34.0	0.5666666666666667	0.0094444444444444	-20852.000000000047	34671.99999999996	2211.598371281226	2214.0	2046.0	2152.0	2274.0	2365.0	-489.3030814350473	-0.6512624013900479	813.5966065373058	1.0828970833011538	2173.018264840183	2172.0	2067.0	2129.0	2216.0	2283.0	0.0	0.0	0.0	0.0	0.0	0.0	3173.0	2198.2269288956127	2201.0	1069.0	1657.35	2028.25	2376.75	2761.0	2906056.0	33634.00000000001	34956.00000000001	108.60031466344644	108.0	104.0	106.0	110.0	115.0	789.2393938704367	1.050477633241551	820.2608150126356
Position_1	71	34	34.0	0.5666666666666667	0.0094444444444444	115923.00000000023	161493.00000000023	2211.598371281226	2214.0	2046.0	2152.0	2274.0	2365.0	3597.374862045275	4.788105941382261	5011.523671715512	6.670338007053346	2173.018264840183	2172.0	2067.0	2129.0	2216.0	2283.0	0.0	0.0	0.0	0.0	0.0	0.0	3098.0	2320.841474654378	2296.0	1153.0	1812.6	2160.0	2506.0	2855.2	2518113.0	19020.0	20105.0	108.60031466344644	108.0	104.0	106.0	110.0	115.0	590.2372253659843	0.785605746962125	623.9074351200376
Position_1	72	34	34.0	0.5666666666666667	0.0094444444444444	174243.0	220107.0	2211.598371281226	2214.0	2046.0	2152.0	2274.0	2365.0	5387.787917399957	7.171145718059344	6805.953955884324	9.058724715282036	2173.018264840183	2172.0	2067.0	2129.0	2216.0	2283.0	0.0	0.0	0.0	0.0	0.0	0.0	3142.0	2373.563186813187	2342.0	1538.0	1977.55	2166.0	2571.25	2901.0	2591931.0	17687.000000000007	18779.000000000007	108.60031466344644	108.0	104.0	106.0	110.0	115.0	546.9017687657644	0.7279262542272324	580.6676268249159
Position_1	73	34	34.0	0.5666666666666667	0.0094444444444444	146802.0000000002	201906.0000000002	2211.598371281226	2214.0	2046.0	2152.0	2274.0	2365.0	3311.759901290192	4.407952428617246	4554.871150460465	6.062533501262879	2173.018264840183	2172.0	2067.0	2129.0	2216.0	2283.0	0.0	0.0	0.0	0.0	0.0	0.0	3362.0	2325.891768292683	2296.0	1175.0	1714.65	2142.75	2501.0	2993.45	3051570.0	14013.000000000007	15325.000000000007	108.60031466344644	108.0	104.0	106.0	110.0	115.0	316.12438179847294	0.4207615521737674	345.72226868347946
Position_1	74	34	34.0	0.5666666666666667	0.0094444444444444	65443.99999999982	122857.99999999984	2211.598371281226	2214.0	2046.0	2152.0	2274.0	2365.0	1410.2818163041338	1.877085097500802	2647.5215968995403	3.523851245473288	2173.018264840183	2172.0	2067.0	2129.0	2216.0	2283.0	0.0	0.0	0.0	0.0	0.0	0.0	3310.0	2261.874177029993	2271.0	1206.0	1768.6	2133.5	2395.0	2774.9000000000005	3091982.0	18499.0	19866.0	108.60031466344644	108.0	104.0	106.0	110.0	115.0	398.64316545153474	0.5305940532159927	428.1012554657111
Position_1	76	34	34.0	0.5666666666666667	0.0094444444444444	138967.99999999968	207301.99999999968	2211.598371281226	2214.0	2046.0	2152.0	2274.0	2365.0	2311.9353268864	3.0771859200857974	3448.7710633685792	4.590314285343579	2173.018264840183	2172.0	2067.0	2129.0	2216.0	2283.0	0.0	0.0	0.0	0.0	0.0	0.0	3207.0	2299.413644744929	2271.0	1226.0	1865.6	2129.5	2469.0	2836.7	3741146.0	29627.0	31254.0	108.60031466344644	108.0	104.0	106.0	110.0	115.0	492.8883478906187	0.6560343910424136	519.9558654259088
Position_1	77	34	34.0	0.5666666666666667	0.0094444444444444	51557.99999999996	115355.99999999996	2211.598371281226	2214.0	2046.0	2152.0	2274.0	2365.0	933.6586092139888	1.2426996088638191	2088.970140899355	2.7804192575370417	2173.018264840183	2172.0	2067.0	2129.0	2216.0	2283.0	0.0	0.0	0.0	0.0	0.0	0.0	3338.0	2247.9420671494404	2257.0	1135.0	1463.3000000000002	2049.5	2488.5	2919.4	3414624.0	16125.999999999993	17644.999999999993	108.60031466344644	108.0	104.0	106.0	110.0	115.0	292.0241035762596	0.3886840818600015	319.5315209973397
Position_1	78	34	34.0	0.5666666666666667	0.0094444444444444	-35667.99999999982	14396.000000000182	2211.598371281226	2214.0	2046.0	2152.0	2274.0	2365.0	-940.8457493565436	-1.2522656923935591	379.7357689732264	0.5054283085033644	2173.018264840183	2172.0	2067.0	2129.0	2216.0	2283.0	0.0	0.0	0.0	0.0	0.0	0.0	3112.0	2184.077181208054	2189.0	1162.0	1661.1	2046.0	2340.25	2655.45	2603420.0	22943.000000000004	24135.000000000004	108.60031466344644	108.0	104.0	106.0	110.0	115.0	605.1873956343863	0.8055044235893681	636.6298127374761
Position_1	79	34	34.0	0.5666666666666667	0.0094444444444444	212656.0000000001	268726.00000000006	2211.598371281226	2214.0	2046.0	2152.0	2274.0	2365.0	4626.863068746013	6.158354744500943	5846.806132965169	7.78209896297664	2173.018264840183	2172.0	2067.0	2129.0	2216.0	2283.0	0.0	0.0	0.0	0.0	0.0	0.0	3415.0	2373.292883895131	2326.0	1146.0	1844.5	2150.5	2580.5	3052.6	3168346.0	16293.000000000004	17628.000000000004	108.60031466344644	108.0	104.0	106.0	110.0	115.0	354.494958896428	0.4718327902911456	383.5412223302174
Position_1	83	34	34.0	0.5666666666666667	0.0094444444444444	110044.99999999996	159898.99999999994	2211.598371281226	2214.0	2046.0	2152.0	2274.0	2365.0	2953.723957566378	3.931406587520849	4291.857940759746	5.712462919151223	2173.018264840183	2172.0	2067.0	2129.0	2216.0	2283.0	0.0	0.0	0.0	0.0	0.0	0.0	3350.0	2306.70850884583	2313.0	1082.0	1750.4	2152.5	2474.5	2774.7	2738063.0	20846.0	22033.0	108.60031466344644	108.0	104.0	106.0	110.0	115.0	559.5286439132059	0.744732625048477	591.3889768463813
Position_1	84	34	34.0	0.5666666666666667	0.0094444444444444	-46583.99999999984	12258.00000000016	2211.598371281226	2214.0	2046.0	2152.0	2274.0	2365.0	-1017.6125324638924	-1.354442280709441	267.7720767418556	0.3564046341434098	2173.018264840183	2172.0	2067.0	2129.0	2216.0	2283.0	0.0	0.0	0.0	0.0	0.0	0.0	3011.0	2180.7494646680943	2220.0	1208.0	1497.0	1999.0	2389.0	2712.0	3055230.0	24889.0	26290.0	108.60031466344644	108.0	104.0	106.0	110.0	115.0	543.6922187981689	0.7236543432203628	574.2966142554486
Position_1	85	34	34.0	0.5666666666666667	0.0094444444444444	100082.0000000002	145988.0000000002	2211.598371281226	2214.0	2046.0	2152.0	2274.0	2365.0	3047.0644509416743	4.055642784203369	4444.703793530035	5.915900749188475	2173.018264840183	2172.0	2067.0	2129.0	2216.0	2283.0	0.0	0.0	0.0	0.0	0.0	0.0	3187.0	2305.5663311985363	2307.0	1126.0	1806.2	2108.0	2521.0	2798.2	2519984.0	29673.000000000007	30766.000000000007	108.60031466344644	108.0	104.0	106.0	110.0	115.0	903.4146345276088	1.2024448785562474	936.6917617320936
Position_1	86	34	34.0	0.5666666666666667	0.0094444444444444	126813.9999999997	184857.9999999997	2211.598371281226	2214.0	2046.0	2152.0	2274.0	2365.0	2639.2528800526648	3.5128455833500967	3847.2645677983182	5.120709139739561	2173.018264840183	2172.0	2067.0	2129.0	2216.0	2283.0	0.0	0.0	0.0	0.0	0.0	0.0	3369.0	2305.761215629522	2283.5	1314.0	1877.05	2148.25	2477.0	2762.95	3186562.0	27184.000000000004	28566.000000000004	108.60031466344644	108.0	104.0	106.0	110.0	115.0	565.753389147506	0.7530177609553305	594.5155721890692
Position_1	89	34	34.0	0.5666666666666667	0.0094444444444444	-10158.99999999997	32555.00000000003	2211.598371281226	2214.0	2046.0	2152.0	2274.0	2365.0	-338.0010519076394	-0.449879400089068	1083.1404906834573	1.4416599930996814	2173.018264840183	2172.0	2067.0	2129.0	2216.0	2283.0	0.0	0.0	0.0	0.0	0.0	0.0	2945.0	2204.0108161258604	2198.0	1221.0	1746.2	2079.0	2361.0	2658.0	2241479.0	14066.000000000004	15083.000000000004	108.60031466344644	108.0	104.0	106.0	110.0	115.0	467.9912192275688	0.6228963127918941	501.8279226225949
Position_1	90	34	34.0	0.5666666666666667	0.0094444444444444	80778.00000000004	114840.00000000004	2211.598371281226	2214.0	2046.0	2152.0	2274.0	2365.0	3830.568354637741	5.098486480022833	5445.820270947512	7.248386780631138	2173.018264840183	2172.0	2067.0	2129.0	2216.0	2283.0	0.0	0.0	0.0	0.0	0.0	0.0	3163.0	2313.6029593094945	2283.0	1248.0	1907.0	2146.0	2508.0	2751.5	1876332.0	13585.000000000004	14396.000000000004	108.60031466344644	108.0	104.0	106.0	110.0	115.0	644.2134132777948	0.8574480530727447	682.6717922375511
Position_1	94	34	34.0	0.5666666666666667	0.0094444444444444	169788.99999999997	230353.0	2211.598371281226	2214.0	2046.0	2152.0	2274.0	2365.0	3467.6232935461862	4.615406603709974	4704.5299079342285	6.261729307460458	2173.018264840183	2172.0	2067.0	2129.0	2216.0	2283.0	0.0	0.0	0.0	0.0	0.0	0.0	3182.0	2331.745492371706	2292.0	1348.0	1912.05	2157.0	2506.0	2848.0	3362377.0	12162.000000000004	13604.000000000004	108.60031466344644	108.0	104.0	106.0	110.0	115.0	248.38614101095328	0.3306019536855787	277.8362984963828
Position_1	95	34	34.0	0.5666666666666667	0.0094444444444444	147441.99999999977	199941.99999999977	2211.598371281226	2214.0	2046.0	2152.0	2274.0	2365.0	3503.778668003974	4.663529407113288	4751.376910500745	6.324082667876491	2173.018264840183	2172.0	2067.0	2129.0	2216.0	2283.0	0.0	0.0	0.0	0.0	0.0	0.0	3295.0	2331.9536	2326.0	1173.0	1622.45	2095.25	2577.75	3013.55	2914942.0	11494.0	12744.0	108.60031466344644	108.0	104.0	106.0	110.0	115.0	273.1408418906264	0.3635504605564237	302.8455619500733
Position_1	96	34	34.0	0.5666666666666667	0.0094444444444444	74332.99999999972	126622.99999999972	2211.598371281226	2214.0	2046.0	2152.0	2274.0	2365.0	1780.4153052215252	2.3697327712498497	3032.859257571544	4.036735671827723	2173.018264840183	2172.0	2067.0	2129.0	2216.0	2283.0	0.0	0.0	0.0	0.0	0.0	0.0	3121.0	2273.705220883534	2278.0	1134.0	1521.0	2062.0	2545.0	2843.8	2830763.0	23546.000000000007	24791.000000000007	108.60031466344644	108.0	104.0	106.0	110.0	115.0	563.971032741127	0.7506454445784401	593.791126844699
Position_1	97	34	34.0	0.5666666666666667	0.0094444444444444	59540.00000000015	104102.00000000016	2211.598371281226	2214.0	2046.0	2152.0	2274.0	2365.0	1888.1652760196816	2.5131479823821965	3301.3399658078724	4.394083494490278	2173.018264840183	2172.0	2067.0	2129.0	2216.0	2283.0	0.0	0.0	0.0	0.0	0.0	0.0	2963.0	2270.116870876532	2282.0	1403.0	1832.0	2141.0	2425.0	2676.0	2408594.0	27133.000000000007	28194.000000000007	108.60031466344644	108.0	104.0	106.0	110.0	115.0	860.4566414887792	1.145267789821565	894.1036579123074
Position_1	98	34	34.0	0.5666666666666667	0.0094444444444444	91348.99999999994	133516.99999999994	2211.598371281226	2214.0	2046.0	2152.0	2274.0	2365.0	3021.230340793325	4.021257583595915	4415.8733145595725	5.877527381678791	2173.018264840183	2172.0	2067.0	2129.0	2216.0	2283.0	0.0	0.0	0.0	0.0	0.0	0.0	3254.0	2304.985059760956	2304.0	1180.0	1849.75	2128.0	2489.25	2779.7	2314205.0	27771.999999999985	28775.999999999985	108.60031466344644	108.0	104.0	106.0	110.0	115.0	918.5169955282732	1.2225461210481317	951.7227806179458
Position_1	99	34	34.0	0.5666666666666667	0.0094444444444444	143805.9999999999	187695.9999999999	2211.598371281226	2214.0	2046.0	2152.0	2274.0	2365.0	4679.440981271813	6.228335946072783	6107.61967109018	8.12924178222103	2173.018264840183	2172.0	2067.0	2129.0	2216.0	2283.0	0.0	0.0	0.0	0.0	0.0	0.0	3443.0	2351.6133971291865	2310.0	1172.0	1839.0	2091.0	2550.0	3104.0	2457436.0	16410.000000000007	17455.000000000007	108.60031466344644	108.0	104.0	106.0	110.0	115.0	533.9806858035863	0.7107282928045734	567.9849403230712
Position_1	100	34	34.0	0.5666666666666667	0.0094444444444444	98448.9999999998	145992.9999999998	2211.598371281226	2214.0	2046.0	2152.0	2274.0	2365.0	2910.640036856713	3.874061889056285	4316.276152127725	5.744963558482001	2173.018264840183	2172.0	2067.0	2129.0	2216.0	2283.0	0.0	0.0	0.0	0.0	0.0	0.0	3306.0	2300.9690812720846	2261.0	1318.0	1841.85	2127.75	2473.25	2891.0	2604697.0	16402.000000000007	17534.000000000007	108.60031466344644	108.0	104.0	106.0	110.0	115.0	484.9243556006047	0.6454343173044047	518.3918821546763
Position_1	103	34	34.0	0.5666666666666667	0.0094444444444444	-39180.00000000021	14201.9999999998	2211.598371281226	2214.0	2046.0	2152.0	2274.0	2365.0	-920.5007000457806	-1.225186431760934	333.663883155945	0.4441066284805627	2173.018264840183	2172.0	2067.0	2129.0	2216.0	2283.0	0.0	0.0	0.0	0.0	0.0	0.0	3527.0	2183.1738788355624	2206.0	1153.0	1451.0	1992.0	2419.5	2770.0	2774814.0	27989.00000000001	29260.00000000001	108.60031466344644	108.0	104.0	106.0	110.0	115.0	657.5776950888522	0.8752359121632622	687.4387565936552
Position_1	104	34	34.0	0.5666666666666667	0.0094444444444444	-15801.999999999907	21788.00000000009	2211.598371281226	2214.0	2046.0	2152.0	2274.0	2365.0	-618.0688908079792	-0.8226496936654203	852.2013031846844	1.134279934538815	2173.018264840183	2172.0	2067.0	2129.0	2216.0	2283.0	0.0	0.0	0.0	0.0	0.0	0.0	3055.0	2196.3441340782124	2238.0	1194.0	1473.7	1985.5	2422.0	2802.6	1965728.0	9434.0	10329.0	108.60031466344644	108.0	104.0	106.0	110.0	115.0	368.9951851589994	0.4911325914466282	404.00161834930094
Position_1	106	34	34.0	0.5666666666666667	0.0094444444444444	114358.00000000007	167362.0000000001	2211.598371281226	2214.0	2046.0	2152.0	2274.0	2365.0	2792.832348166113	3.717259855409096	4087.2873559678974	5.4401794707932725	2173.018264840183	2172.0	2067.0	2129.0	2216.0	2283.0	0.0	0.0	0.0	0.0	0.0	0.0	3350.0	2304.6164817749604	2276.0	1146.0	1781.0	2105.25	2525.75	2836.95	2908426.0	25235.0	26497.0	108.60031466344644	108.0	104.0	106.0	110.0	115.0	616.2850373911035	0.8202753847675587	647.1053947197174
Position_1	107	34	34.0	0.5666666666666667	0.0094444444444444	170449.99999999988	220597.99999999988	2211.598371281226	2214.0	2046.0	2152.0	2274.0	2365.0	4151.039375169575	5.525033408350704	5372.314368340616	7.150550424261359	2173.018264840183	2172.0	2067.0	2129.0	2216.0	2283.0	0.0	0.0	0.0	0.0	0.0	0.0	3608.0	2356.755443886097	2290.5	1252.0	1830.3	2130.0	2559.75	3059.7499999999995	2813966.0	20468.000000000007	21662.000000000007	108.60031466344644	108.0	104.0	106.0	110.0	115.0	498.4656728129712	0.6634578105140647	527.5436488408532
Position_1	108	34	34.0	0.5666666666666667	0.0094444444444444	84871.99999999994	126997.99999999994	2211.598371281226	2214.0	2046.0	2152.0	2274.0	2365.0	2972.606441225503	3.956539173271144	4448.052040988271	5.9203572665553885	2173.018264840183	2172.0	2067.0	2129.0	2216.0	2283.0	0.0	0.0	0.0	0.0	0.0	0.0	3145.0	2298.61814556331	2278.0	1356.0	1899.1	2105.0	2481.0	2807.0	2305514.0	19933.0	20936.0	108.60031466344644	108.0	104.0	106.0	110.0	115.0	698.1450206540198	0.9292310224905004	733.2746777912287
Position_1	109	34	34.0	0.5666666666666667	0.0094444444444444	81622.99999999997	130132.99999999996	2211.598371281226	2214.0	2046.0	2152.0	2274.0	2365.0	2224.91975389278	2.96136819243129	3547.229118426536	4.72136195662572	2173.018264840183	2172.0	2067.0	2129.0	2216.0	2283.0	0.0	0.0	0.0	0.0	0.0	0.0	3260.0	2284.669264069264	2274.0	1272.0	1748.5	2125.0	2465.5	2864.3	2638793.0	20930.000000000004	22085.000000000004	108.60031466344644	108.0	104.0	106.0	110.0	115.0	570.520202013843	0.7593623888804251	602.0037583122657
Position_1	110	34	34.0	0.5666666666666667	0.0094444444444444	76677.99999999994	104775.99999999994	2211.598371281226	2214.0	2046.0	2152.0	2274.0	2365.0	4450.488707402694	5.9236004695529845	6081.332387475217	8.094253407729514	2173.018264840183	2172.0	2067.0	2129.0	2216.0	2283.0	0.0	0.0	0.0	0.0	0.0	0.0	3185.0	2328.615844544096	2338.0	1235.0	1862.8	2121.0	2515.0	2875.0	1557844.0	13914.999999999998	14583.999999999998	108.60031466344644	108.0	104.0	106.0	110.0	115.0	807.644309495664	1.0749745759387286	846.473920925962
Position_1	112	34	34.0	0.5666666666666667	0.0094444444444444	33750.9999999999	64494.9999999999	2211.598371281226	2214.0	2046.0	2152.0	2274.0	2365.0	1825.3690560968232	2.4295662136648715	3488.109308552777	4.642673489683745	2173.018264840183	2172.0	2067.0	2129.0	2216.0	2283.0	0.0	0.0	0.0	0.0	0.0	0.0	3070.0	2260.107923497268	2245.5	1177.0	1489.3	2059.5	2520.0	2869.8	1654399.0	10305.000000000002	11037.000000000002	108.60031466344644	108.0	104.0	106.0	110.0	115.0	557.3295049947504	0.7418055711480128	596.9185586246541
Position_1	113	34	34.0	0.5666666666666667	0.0094444444444444	59253.00000000011	94239.0000000001	2211.598371281226	2214.0	2046.0	2152.0	2274.0	2365.0	2554.7493977899703	3.40037144845845	4063.2040318351615	5.408124566372599	2173.018264840183	2172.0	2067.0	2129.0	2216.0	2283.0	0.0	0.0	0.0	0.0	0.0	0.0	3138.0	2285.1320528211286	2299.0	1222.0	1786.2	2103.0	2449.0	2808.4	1903515.0	14203.000000000004	15036.000000000004	108.60031466344644	108.0	104.0	106.0	110.0	115.0	612.3758408318718	0.8150722441472212	648.2914273567573
Position_1	114	34	34.0	0.5666666666666667	0.0094444444444444	135415.00000000003	161287.00000000003	2211.598371281226	2214.0	2046.0	2152.0	2274.0	2365.0	9268.864577562246	12.336858752735347	11039.74715593754	14.693903464552864	2173.018264840183	2172.0	2067.0	2129.0	2216.0	2283.0	0.0	0.0	0.0	0.0	0.0	0.0	3323.0	2433.829545454545	2357.5	1477.0	1972.0	2171.0	2683.0	3125.5	1499239.0	8213.000000000002	8829.000000000002	108.60031466344644	108.0	104.0	106.0	110.0	115.0	562.1621295685022	0.7482377944556764	604.3260004821997
Position_1	116	34	34.0	0.5666666666666667	0.0094444444444444	63335.99999999998	95759.99999999996	2211.598371281226	2214.0	2046.0	2152.0	2274.0	2365.0	3297.2995175933743	4.388705657916781	4985.306962939585	6.635443567672587	2173.018264840183	2172.0	2067.0	2129.0	2216.0	2283.0	0.0	0.0	0.0	0.0	0.0	0.0	3023.0	2296.041450777202	2271.5	1603.0	1935.65	2135.0	2446.0	2723.6499999999987	1772544.0	13350.999999999998	14122.999999999998	108.60031466344644	108.0	104.0	106.0	110.0	115.0	695.0588268818548	0.9251232985797484	735.2494803424788
Position_1	117	34	34.0	0.5666666666666667	0.0094444444444444	47733.00000000008	82593.00000000007	2211.598371281226	2214.0	2046.0	2152.0	2274.0	2365.0	2298.478806449544	3.059275291384342	3977.086293781808	5.2935018570235846	2173.018264840183	2172.0	2067.0	2129.0	2216.0	2283.0	0.0	0.0	0.0	0.0	0.0	0.0	3021.0	2271.509638554217	2294.5	1111.0	1592.4	2111.5	2480.25	2749.1	1885353.0	12326.999999999998	13156.999999999998	108.60031466344644	108.0	104.0	106.0	110.0	115.0	593.5798765446016	0.7900548156808647	633.5467214810841
Position_1	121	34	34.0	0.5666666666666667	0.0094444444444444	-43541.00000000008	-26027.00000000008	2211.598371281226	2214.0	2046.0	2152.0	2274.0	2365.0	-5710.118866148623	-7.600168210843818	-3413.271714688464	-4.5430646522503455	2173.018264840183	2172.0	2067.0	2129.0	2216.0	2283.0	0.0	0.0	0.0	0.0	0.0	0.0	2938.0	2109.585131894484	2152.0	1190.0	1430.4	1922.0	2311.0	2709.2	879697.0	6952.999999999998	7369.999999999998	108.60031466344644	108.0	104.0	106.0	110.0	115.0	911.8407128070392	1.2136599887461692	966.5275497465668
Position_1	122	34	34.0	0.5666666666666667	0.0094444444444444	46181.00000000007	66299.00000000007	2211.598371281226	2214.0	2046.0	2152.0	2274.0	2365.0	4985.623599945144	6.635865011526986	7157.529266424784	9.526671453611389	2173.018264840183	2172.0	2067.0	2129.0	2216.0	2283.0	0.0	0.0	0.0	0.0	0.0	0.0	3157.0	2310.41127348643	2349.0	1217.0	1683.7	2124.0	2495.5	2888.1	1106687.0	6926.0	7405.0	108.60031466344644	108.0	104.0	106.0	110.0	115.0	747.7193879132113	0.9952145053124842	799.431427591298
Position_1	123	34	34.0	0.5666666666666667	0.0094444444444444	-3398.000000000022	5337.999999999978	2211.598371281226	2214.0	2046.0	2152.0	2274.0	2365.0	-1235.1414373963971	-1.6439732531746043	1940.313417546174	2.582557158753957	2173.018264840183	2172.0	2067.0	2129.0	2216.0	2283.0	0.0	0.0	0.0	0.0	0.0	0.0	2885.0	2197.663461538461	2236.0	1405.0	1577.5	2026.5	2383.5	2746.15	457114.0	2043.0000000000005	2251.0000000000005	108.60031466344644	108.0	104.0	106.0	110.0	115.0	742.6115234257869	0.9884159376797222	818.21759140061
Position_1	124	34	34.0	0.5666666666666667	0.0094444444444444	79789.00000000012	107341.00000000012	2211.598371281226	2214.0	2046.0	2152.0	2274.0	2365.0	4965.5705625791	6.609174418792781	6680.23549308555	8.891393441296866	2173.018264840183	2172.0	2067.0	2129.0	2216.0	2283.0	0.0	0.0	0.0	0.0	0.0	0.0	2969.0	2335.629573170732	2346.5	1660.0	1980.75	2182.0	2469.25	2705.25	1532173.0	8787.999999999996	9443.999999999996	108.60031466344644	108.0	104.0	106.0	110.0	115.0	546.9104024858696	0.7279377457086923	587.7357579741184
Position_1	125	34	34.0	0.5666666666666667	0.0094444444444444	-8693.0	5881.0	2211.598371281226	2214.0	2046.0	2152.0	2274.0	2365.0	-1436.382243688293	-1.9118247663491184	971.7432388278908	1.2933902508799224	2173.018264840183	2172.0	2067.0	2129.0	2216.0	2283.0	0.0	0.0	0.0	0.0	0.0	0.0	2775.0	2188.9481268011527	2175.0	1403.0	1824.2	2062.0	2343.0	2606.7	759565.0	4130.000000000002	4477.000000000002	108.60031466344644	108.0	104.0	106.0	110.0	115.0	682.417884094404	0.9082982037296518	739.7542051066941
Position_1	126	34	34.0	0.5666666666666667	0.0094444444444444	89386.99999999999	95225.0	2211.598371281226	2214.0	2046.0	2152.0	2274.0	2365.0	58111.01474356534	77.34576062368546	61906.332900265246	82.39732909025304	2173.018264840183	2172.0	2067.0	2129.0	2216.0	2283.0	0.0	0.0	0.0	0.0	0.0	0.0	3687.0	2857.071942446043	3003.0	1814.0	1993.9	2422.5	3269.0	3477.2	397133.0	1142.0000000000005	1281.0000000000005	108.60031466344644	108.0	104.0	106.0	110.0	115.0	742.420920683675	0.9881622454299714	832.7856387003394
Position_1	127	34	34.0	0.5666666666666667	0.0094444444444444	-13723.999999999984	-2719.999999999985	2211.598371281226	2214.0	2046.0	2152.0	2274.0	2365.0	-3547.020918766121	-4.721084842877707	-702.9945277647776	-0.9356857164549188	2173.018264840183	2172.0	2067.0	2129.0	2216.0	2283.0	0.0	0.0	0.0	0.0	0.0	0.0	2863.0	2161.618320610687	2183.5	1442.0	1775.15	1998.0	2298.75	2600.35	566344.0	3513.000000000002	3775.000000000002	108.60031466344644	108.0	104.0	106.0	110.0	115.0	907.9484470726758	1.2084793830537317	975.6633611441364
Position_1	128	34	34.0	0.5666666666666667	0.0094444444444444	-16448.99999999995	-4562.99999999995	2211.598371281226	2214.0	2046.0	2152.0	2274.0	2365.0	-3797.4069297981832	-5.054348623561382	-1053.4116250634677	-1.402090872959475	2173.018264840183	2172.0	2067.0	2129.0	2216.0	2283.0	0.0	0.0	0.0	0.0	0.0	0.0	2606.0	2155.8763250883394	2258.0	1329.0	1634.3	2032.0	2351.0	2444.9	610113.0	5553.000000000001	5836.000000000001	108.60031466344644	108.0	104.0	106.0	110.0	115.0	1281.9624707380012	1.7062920485522797	1347.295692279304
Position_1	129	34	34.0	0.5666666666666667	0.0094444444444444	-3828.9999999999295	11669.000000000073	2211.598371281226	2214.0	2046.0	2152.0	2274.0	2365.0	-621.4551949762839	-0.827156864513434	1893.904588712049	2.520787007575737	2173.018264840183	2172.0	2067.0	2129.0	2216.0	2283.0	0.0	0.0	0.0	0.0	0.0	0.0	2874.0	2203.6233062330625	2234.0	1184.0	1656.0	2097.0	2364.0	2590.8	813137.0	4852.000000000001	5221.000000000001	108.60031466344644	108.0	104.0	106.0	110.0	115.0	787.4903645925792	1.0481496752727228	847.3798832518253
Position_1	1	35	35.0	0.5833333333333334	0.0097222222222222	197908.9999999996	294634.9999999996	2210.5214593118512	2212.0	2042.0	2149.0	2273.0	2367.0	2135.6384863957724	2.842534825392773	3179.4099583102275	4.231794654510913	2171.903428065153	2170.0	2066.0	2126.0	2216.0	2282.0	0.0	0.0	0.0	0.0	0.0	0.0	3085.0	2297.9353017802864	2303.0	1515.0	1878.0	2168.0	2442.0	2688.9	5292145.0	43193.0	45496.0	108.9270158383397	108.0	104.0	106.0	110.0	116.0	466.0962015011585	0.620374044198042	490.9479032134074
Position_1	2	35	35.0	0.5833333333333334	0.0097222222222222	151815.9999999996	227793.9999999996	2210.5214593118512	2212.0	2042.0	2149.0	2273.0	2367.0	2236.7436740870794	2.977105830209903	3356.1468389036245	4.4670314425807245	2171.903428065153	2170.0	2066.0	2126.0	2216.0	2282.0	0.0	0.0	0.0	0.0	0.0	0.0	3465.0	2295.9226091763403	2286.0	1644.0	1964.0	2144.0	2419.0	2691.0	4153324.0	55972.99999999999	57781.99999999999	108.9270158383397	108.0	104.0	106.0	110.0	116.0	824.6644205464273	1.097628343747295	851.3168768515832
Position_1	8	35	35.0	0.5833333333333334	0.0097222222222222	17109.000000000357	91785.00000000036	2210.5214593118512	2212.0	2042.0	2149.0	2273.0	2367.0	258.49884687446576	0.3440619651899139	1386.7740172057067	1.8457962169007955	2171.903428065153	2170.0	2066.0	2126.0	2216.0	2282.0	0.0	0.0	0.0	0.0	0.0	0.0	3107.0	2221.622609673791	2202.0	1488.0	1916.55	2081.25	2352.0	2576.15	3950045.0	50587.00000000002	52365.00000000002	108.9270158383397	108.0	104.0	106.0	110.0	116.0	764.315925351472	1.017304496642809	791.1796198831681
Position_1	10	35	35.0	0.5833333333333334	0.0097222222222222	33559.99999999974	96601.99999999974	2210.5214593118512	2212.0	2042.0	2149.0	2273.0	2367.0	652.3611323446264	0.8682926671506976	1877.8125776744912	2.499368540884748	2171.903428065153	2170.0	2066.0	2126.0	2216.0	2282.0	0.0	0.0	0.0	0.0	0.0	0.0	3041.0	2234.3584277148566	2224.0	1442.0	1907.0	2096.0	2354.0	2592.0	3353772.0	43151.0	44652.0	108.9270158383397	108.0	104.0	106.0	110.0	116.0	838.7972354530153	1.1164391203879631	867.9746508180122
Position_1	16	35	35.0	0.5833333333333334	0.0097222222222222	152020.00000000015	226906.00000000012	2210.5214593118512	2212.0	2042.0	2149.0	2273.0	2367.0	2403.207080501032	3.1986686241468734	3587.0418748070447	4.7743527353681765	2171.903428065153	2170.0	2066.0	2126.0	2216.0	2282.0	0.0	0.0	0.0	0.0	0.0	0.0	3055.0	2297.260796410544	2299.0	1305.0	1868.2	2154.0	2459.0	2701.8	4096016.0	23834.99999999999	25617.99999999999	108.9270158383397	108.0	104.0	106.0	110.0	116.0	376.7954266790028	0.5015147129097527	404.98196940057454
Position_1	17	35	35.0	0.5833333333333334	0.0097222222222222	158944.9999999997	235258.9999999997	2210.5214593118512	2212.0	2042.0	2149.0	2273.0	2367.0	2071.4456127730664	2.757094110600951	3066.005369249609	4.080853146471229	2171.903428065153	2170.0	2066.0	2126.0	2216.0	2282.0	0.0	0.0	0.0	0.0	0.0	0.0	3359.0	2299.4766097963675	2256.0	1574.0	1971.0	2148.0	2432.0	2747.2	4178149.0	30963.00000000001	32780.000000000015	108.9270158383397	108.0	104.0	106.0	110.0	116.0	403.5243040567026	0.5370908486994711	427.20429825852506
Position_1	25	35	35.0	0.5833333333333334	0.0097222222222222	221308.99999999988	299260.9999999999	2210.5214593118512	2212.0	2042.0	2149.0	2273.0	2367.0	3062.94750136347	4.076783124314779	4141.814079886193	5.512754540328523	2171.903428065153	2170.0	2066.0	2126.0	2216.0	2282.0	0.0	0.0	0.0	0.0	0.0	0.0	3379.0	2331.2397629310344	2306.0	1083.0	1907.5	2140.0	2485.0	2933.25	4326781.0	47110.99999999999	48966.99999999999	108.9270158383397	108.0	104.0	106.0	110.0	116.0	652.0228266213054	0.8678423822329574	677.7101261099416
Position_1	26	35	35.0	0.5833333333333334	0.0097222222222222	2459.0000000000737	77639.00000000007	2210.5214593118512	2212.0	2042.0	2149.0	2273.0	2367.0	36.03335069090414	0.0479603897695934	1137.6955324485668	1.5142727536890424	2171.903428065153	2170.0	2066.0	2126.0	2216.0	2282.0	0.0	0.0	0.0	0.0	0.0	0.0	3160.0	2213.37374301676	2201.5	1207.0	1662.8	2069.0	2378.75	2725.55	3961939.0	43258.99999999998	45048.99999999998	108.9270158383397	108.0	104.0	106.0	110.0	116.0	633.9026911499694	0.8437244819206093	660.1327430965805
Position_1	29	35	35.0	0.5833333333333334	0.0097222222222222	102027.99999999988	175989.99999999985	2210.5214593118512	2212.0	2042.0	2149.0	2273.0	2367.0	1550.400310340099	2.063582813062671	2674.3144099340784	3.5595124796222577	2171.903428065153	2170.0	2066.0	2126.0	2216.0	2282.0	0.0	0.0	0.0	0.0	0.0	0.0	3450.0	2269.937535491198	2257.0	1262.0	1886.0	2142.0	2393.0	2680.0	3997360.0	37367.99999999999	39128.99999999999	108.9270158383397	108.0	104.0	106.0	110.0	116.0	567.8378366408131	0.7557921605689222	594.5976961549554
Position_1	30	35	35.0	0.5833333333333334	0.0097222222222222	-32145.00000000001	29972.99999999999	2210.5214593118512	2212.0	2042.0	2149.0	2273.0	2367.0	-637.2041178653604	-0.8481186808787947	594.1489819498657	0.7908122949752713	2171.903428065153	2170.0	2066.0	2126.0	2216.0	2282.0	0.0	0.0	0.0	0.0	0.0	0.0	3056.0	2190.265720081136	2197.0	1137.0	1831.7	2093.0	2310.0	2545.0	3239403.0	31051.0	32530.0	108.9270158383397	108.0	104.0	106.0	110.0	116.0	615.5179674548857	0.8192544146824527	644.8358984028672
Position_1	31	35	35.0	0.5833333333333334	0.0097222222222222	154815.00000000044	246921.00000000044	2210.5214593118512	2212.0	2042.0	2149.0	2273.0	2367.0	1698.3797968215324	2.26054350956946	2708.8178652647944	3.605436578667441	2171.903428065153	2170.0	2066.0	2126.0	2216.0	2282.0	0.0	0.0	0.0	0.0	0.0	0.0	3335.0	2282.5950752393983	2255.0	1039.0	1631.6	2120.0	2461.0	2911.0	5005731.0	34856.000000000015	37049.000000000015	108.9270158383397	108.0	104.0	106.0	110.0	116.0	382.38365919330295	0.5089526503862861	406.441708441952
Position_1	36	35	35.0	0.5833333333333334	0.0097222222222222	99840.99999999964	169392.99999999965	2210.5214593118512	2212.0	2042.0	2149.0	2273.0	2367.0	1602.372114100019	2.132757283867125	2718.628815053384	3.6184949528360537	2171.903428065153	2170.0	2066.0	2126.0	2216.0	2282.0	0.0	0.0	0.0	0.0	0.0	0.0	2979.0	2272.290458937198	2278.0	1116.0	1793.0	2148.0	2419.0	2697.75	3762913.0	43139.99999999999	44795.99999999999	108.9270158383397	108.0	104.0	106.0	110.0	116.0	692.3641890833931	0.9215367356699962	718.9417295822827
Position_1	39	35	35.0	0.5833333333333334	0.0097222222222222	-773.0000000001442	63360.999999999854	2210.5214593118512	2212.0	2042.0	2149.0	2273.0	2367.0	-14.43650951047821	-0.0192149941584464	1183.3268811037997	1.5750080787491574	2171.903428065153	2170.0	2066.0	2126.0	2216.0	2282.0	0.0	0.0	0.0	0.0	0.0	0.0	3040.0	2211.493778650949	2223.0	1075.0	1730.3	2059.5	2409.5	2665.4	3376951.0	28340.0	29867.0	108.9270158383397	108.0	104.0	106.0	110.0	116.0	529.2764288834103	0.7044669268438191	557.7946048504169
Position_1	42	35	35.0	0.5833333333333334	0.0097222222222222	61373.99999999984	120719.99999999984	2210.5214593118512	2212.0	2042.0	2149.0	2273.0	2367.0	1293.5530491621198	1.7217191084347814	2544.3628261943377	3.386546921664664	2171.903428065153	2170.0	2066.0	2126.0	2216.0	2282.0	0.0	0.0	0.0	0.0	0.0	0.0	3020.0	2255.4352441613587	2257.0	1241.0	1871.8	2114.0	2391.0	2676.4	3186930.0	28567.999999999985	29980.999999999985	108.9270158383397	108.0	104.0	106.0	110.0	116.0	602.1152851119939	0.8014154444840639	631.8964702794277
Position_1	44	35	35.0	0.5833333333333334	0.0097222222222222	24767.99999999987	93353.99999999988	2210.5214593118512	2212.0	2042.0	2149.0	2273.0	2367.0	379.47706335017045	0.5050839713190769	1430.301266634042	1.9037309858899096	2171.903428065153	2170.0	2066.0	2126.0	2216.0	2282.0	0.0	0.0	0.0	0.0	0.0	0.0	3079.0	2227.1671769748928	2251.0	1123.0	1601.2	2087.0	2414.0	2656.0	3636964.0	20184.000000000004	21817.000000000004	108.9270158383397	108.0	104.0	106.0	110.0	116.0	309.2443898037743	0.4116042828288236	334.2640136914856
Position_1	45	35	35.0	0.5833333333333334	0.0097222222222222	198306.99999999985	270336.9999999998	2210.5214593118512	2212.0	2042.0	2149.0	2273.0	2367.0	2997.6222821544075	3.989835257547516	4086.4327274921015	5.439041960291987	2171.903428065153	2170.0	2066.0	2126.0	2216.0	2282.0	0.0	0.0	0.0	0.0	0.0	0.0	3188.0	2327.630903790088	2313.0	1165.0	1849.8	2155.0	2517.0	2884.3	3991887.0	40185.000000000015	41900.000000000015	108.9270158383397	108.0	104.0	106.0	110.0	116.0	607.4392301248822	0.8085016152962181	633.3632883472083
Position_1	48	35	35.0	0.5833333333333334	0.0097222222222222	80300.99999999978	138470.9999999998	2210.5214593118512	2212.0	2042.0	2149.0	2273.0	2367.0	1773.1841425510297	2.36010809373542	3057.677754986661	4.069769091887246	2171.903428065153	2170.0	2066.0	2126.0	2216.0	2282.0	0.0	0.0	0.0	0.0	0.0	0.0	4068.0	2269.979061371841	2263.0	1159.0	1681.4	2133.0	2428.0	2752.2	3143921.0	34709.0	36094.0	108.9270158383397	108.0	104.0	106.0	110.0	116.0	766.4343956339752	1.020124180588821	797.0175768824427
Position_1	50	35	35.0	0.5833333333333334	0.0097222222222222	61034.000000000255	127562.00000000026	2210.5214593118512	2212.0	2042.0	2149.0	2273.0	2367.0	1074.7724877225578	1.4305221811587243	2246.2910521818108	2.98981339045399	2171.903428065153	2170.0	2066.0	2126.0	2216.0	2282.0	0.0	0.0	0.0	0.0	0.0	0.0	2969.0	2250.531565656566	2256.0	1133.0	1860.15	2125.0	2389.0	2636.85	3564842.0	30272.000000000004	31856.000000000004	108.9270158383397	108.0	104.0	106.0	110.0	116.0	533.0719393835753	0.7095187513195388	560.9652385373671
Position_1	51	35	35.0	0.5833333333333334	0.0097222222222222	11305.999999999902	79723.9999999999	2210.5214593118512	2212.0	2042.0	2149.0	2273.0	2367.0	193.05623834666287	0.2569578532394082	1361.331642132449	1.811932415678289	2171.903428065153	2170.0	2066.0	2126.0	2216.0	2282.0	0.0	0.0	0.0	0.0	0.0	0.0	3285.0	2218.940454266421	2261.0	1180.0	1426.2	2000.0	2439.0	2852.6	3614654.0	37578.000000000015	39207.000000000015	108.9270158383397	108.0	104.0	106.0	110.0	116.0	641.6652507156344	0.8540564487025094	669.4813317581531
Position_1	53	35	35.0	0.5833333333333334	0.0097222222222222	-55460.00000000018	10101.999999999816	2210.5214593118512	2212.0	2042.0	2149.0	2273.0	2367.0	-1001.3933557652869	-1.3328545565235963	182.40309556330163	0.2427785201947545	2171.903428065153	2170.0	2066.0	2126.0	2216.0	2282.0	0.0	0.0	0.0	0.0	0.0	0.0	3139.0	2176.4714926329275	2196.0	1097.0	1440.0	2015.0	2385.0	2728.0	3397472.0	31851.000000000004	33412.00000000001	108.9270158383397	108.0	104.0	106.0	110.0	116.0	575.1060182921033	0.7654661103467894	603.2916480856411
Position_1	56	35	35.0	0.5833333333333334	0.0097222222222222	195146.00000000012	255878.00000000012	2210.5214593118512	2212.0	2042.0	2149.0	2273.0	2367.0	4061.486528194324	5.4058385690266455	5325.4745158051255	7.088206580536622	2171.903428065153	2170.0	2066.0	2126.0	2216.0	2282.0	0.0	0.0	0.0	0.0	0.0	0.0	3403.0	2346.9557399723376	2294.0	1189.0	1891.75	2170.0	2502.0	2970.5	3393698.0	35650.000000000015	37096.000000000015	108.9270158383397	108.0	104.0	106.0	110.0	116.0	741.9675254943867	0.9875587764330288	772.0624775803582
Position_1	57	35	35.0	0.5833333333333334	0.0097222222222222	-3827.99999999979	62448.00000000021	2210.5214593118512	2212.0	2042.0	2149.0	2273.0	2367.0	-67.27496318657282	-0.0895429760013284	1097.4887411377597	1.460757514454358	2171.903428065153	2170.0	2066.0	2126.0	2216.0	2282.0	0.0	0.0	0.0	0.0	0.0	0.0	3146.0	2209.574144486692	2213.5	1271.0	1671.0	2094.25	2352.75	2637.15	3486708.0	33031.999999999985	34609.999999999985	108.9270158383397	108.0	104.0	106.0	110.0	116.0	580.5189613320257	0.772670737532926	608.251430482605
Position_1	58	35	35.0	0.5833333333333334	0.0097222222222222	32625.99999999986	93903.99999999984	2210.5214593118512	2212.0	2042.0	2149.0	2273.0	2367.0	635.6637679565218	0.8460684751501305	1829.564472083289	2.435150312342857	2171.903428065153	2170.0	2066.0	2126.0	2216.0	2282.0	0.0	0.0	0.0	0.0	0.0	0.0	3124.0	2234.3618917066483	2250.0	1105.0	1525.5	2055.0	2421.0	2846.2	3259934.0	35896.99999999999	37355.99999999999	108.9270158383397	108.0	104.0	106.0	110.0	116.0	699.3938048898227	0.930893154308354	727.8200121309362
Position_1	62	35	35.0	0.5833333333333334	0.0097222222222222	-10860.00000000033	50333.99999999967	2210.5214593118512	2212.0	2042.0	2149.0	2273.0	2367.0	-222.47740124355704	-0.2961174210551744	1031.1397342718958	1.372446986315893	2171.903428065153	2170.0	2066.0	2126.0	2216.0	2282.0	0.0	0.0	0.0	0.0	0.0	0.0	3234.0	2204.54632807138	2216.0	1057.0	1554.8	2080.0	2370.0	2699.4000000000005	3212024.0	22682.0	24139.0	108.9270158383397	108.0	104.0	106.0	110.0	116.0	464.6622849913636	0.6184655013235048	494.51031202744576
Position_1	63	35	35.0	0.5833333333333334	0.0097222222222222	104864.9999999998	165092.99999999985	2210.5214593118512	2212.0	2042.0	2149.0	2273.0	2367.0	2220.8346950596424	2.955930979124384	3496.345418504571	4.653635752029584	2171.903428065153	2170.0	2066.0	2126.0	2216.0	2282.0	0.0	0.0	0.0	0.0	0.0	0.0	3062.0	2285.1276150627614	2257.0	1175.0	1942.95	2112.0	2410.0	2822.05	3276873.0	27499.0	28933.0	108.9270158383397	108.0	104.0	106.0	110.0	116.0	582.3747988313089	0.7751408572444721	612.7441017704739
Position_1	68	35	35.0	0.5833333333333334	0.0097222222222222	45316.99999999972	98656.99999999972	2210.5214593118512	2212.0	2042.0	2149.0	2273.0	2367.0	1164.0801696826884	1.549390705847658	2534.2511044505454	3.373088220023676	2171.903428065153	2170.0	2066.0	2126.0	2216.0	2282.0	0.0	0.0	0.0	0.0	0.0	0.0	2985.0	2247.682677165354	2255.0	1278.0	1879.0	2132.0	2383.75	2609.55	2854557.0	22264.0	23534.0	108.9270158383397	108.0	104.0	106.0	110.0	116.0	571.9063684227891	0.7612073763707323	604.5294859172619
Position_1	70	35	35.0	0.5833333333333334	0.0097222222222222	-30941.00000000024	22356.999999999764	2210.5214593118512	2212.0	2042.0	2149.0	2273.0	2367.0	-768.562616500203	-1.0229568425617703	555.339336708404	0.7391566571588857	2171.903428065153	2170.0	2066.0	2126.0	2216.0	2282.0	0.0	0.0	0.0	0.0	0.0	0.0	3042.0	2187.61780929866	2197.0	1169.0	1700.4	2042.0	2335.0	2724.9999999999995	2776087.0	34289.00000000001	35558.00000000001	108.9270158383397	108.0	104.0	106.0	110.0	116.0	851.7256571272831	1.1336468496364138	883.2471322036785
Position_1	71	35	35.0	0.5833333333333334	0.0097222222222222	108826.99999999984	160906.99999999985	2210.5214593118512	2212.0	2042.0	2149.0	2273.0	2367.0	2980.245846476488	3.966707221660205	4406.46547657284	5.86500554931845	2171.903428065153	2170.0	2066.0	2126.0	2216.0	2282.0	0.0	0.0	0.0	0.0	0.0	0.0	3129.0	2299.7637096774192	2281.0	1090.0	1734.85	2117.75	2525.25	2832.0	2851707.0	22592.0	23832.0	108.9270158383397	108.0	104.0	106.0	110.0	116.0	618.6857504442547	0.823470733841303	652.643360684644
Position_1	72	35	35.0	0.5833333333333334	0.0097222222222222	158269.99999999997	204764.0	2210.5214593118512	2212.0	2042.0	2149.0	2273.0	2367.0	4709.836103366501	6.268791853580813	6093.415554872928	8.110336103535868	2171.903428065153	2170.0	2066.0	2126.0	2216.0	2282.0	0.0	0.0	0.0	0.0	0.0	0.0	3298.0	2354.9719963866305	2323.0	1126.0	1852.3	2168.0	2528.0	2955.8	2606954.0	24748.0	25855.0	108.9270158383397	108.0	104.0	106.0	110.0	116.0	736.4568388583697	0.98022405252049	769.3992067513798
Position_1	73	35	35.0	0.5833333333333334	0.0097222222222222	127611.9999999997	184101.9999999997	2210.5214593118512	2212.0	2042.0	2149.0	2273.0	2367.0	2767.253840237234	3.683214861355758	3992.2340100880456	5.313663467427188	2171.903428065153	2170.0	2066.0	2126.0	2216.0	2282.0	0.0	0.0	0.0	0.0	0.0	0.0	3171.0	2306.8788104089217	2288.0	1202.0	1690.8	2124.0	2500.0	2964.2	3102752.0	17022.999999999996	18368.0	108.9270158383397	108.0	104.0	106.0	110.0	116.0	369.14210358241024	0.4913281398681879	398.30829810266766
Position_1	74	35	35.0	0.5833333333333334	0.0097222222222222	81731.99999999993	137423.9999999999	2210.5214593118512	2212.0	2042.0	2149.0	2273.0	2367.0	1817.7108363482696	2.4193731231795472	3056.294890303978	4.067928498994594	2171.903428065153	2170.0	2066.0	2126.0	2216.0	2282.0	0.0	0.0	0.0	0.0	0.0	0.0	3522.0	2273.6380090497737	2249.5	1169.0	1859.0	2111.25	2428.0	2783.0	3014844.0	22198.0	23524.0	108.9270158383397	108.0	104.0	106.0	110.0	116.0	493.6811181086836	0.6570895682026578	523.1712146314386
Position_1	76	35	35.0	0.5833333333333334	0.0097222222222222	160543.99999999962	233665.9999999996	2210.5214593118512	2212.0	2042.0	2149.0	2273.0	2367.0	2399.1207155947086	3.1932296724565568	3491.833647661412	4.647630585037338	2171.903428065153	2170.0	2066.0	2126.0	2216.0	2282.0	0.0	0.0	0.0	0.0	0.0	0.0	3135.0	2304.2136703044225	2283.0	1118.0	1805.0	2111.0	2508.0	2839.0	4011636.0	43234.99999999999	44975.99999999999	108.9270158383397	108.0	104.0	106.0	110.0	116.0	646.0906925125663	0.8599467117342257	672.107667085583
Position_1	77	35	35.0	0.5833333333333334	0.0097222222222222	-30821.999999999767	31002.00000000024	2210.5214593118512	2212.0	2042.0	2149.0	2273.0	2367.0	-589.278037991197	-0.7843290685662833	592.7194125560758	0.7889095381121368	2171.903428065153	2170.0	2066.0	2126.0	2216.0	2282.0	0.0	0.0	0.0	0.0	0.0	0.0	3307.0	2191.061141304348	2209.5	1101.0	1384.1	2020.0	2414.0	2836.8	3225242.0	21472.0	22944.0	108.9270158383397	108.0	104.0	106.0	110.0	116.0	410.5177480937991	0.5463991227128465	438.6605445354008
Position_1	78	35	35.0	0.5833333333333334	0.0097222222222222	-24343.999999999767	28240.00000000024	2210.5214593118512	2212.0	2042.0	2149.0	2273.0	2367.0	-584.7598407099889	-0.7783153479849951	678.3444750924409	0.9028764963480388	2171.903428065153	2170.0	2066.0	2126.0	2216.0	2282.0	0.0	0.0	0.0	0.0	0.0	0.0	3209.0	2192.555910543131	2206.0	1059.0	1594.65	2057.75	2351.25	2695.9	2745080.0	27299.000000000004	28551.000000000004	108.9270158383397	108.0	104.0	106.0	110.0	116.0	655.7409994882576	0.8727912703188707	685.8149117692678
Position_1	79	35	35.0	0.5833333333333334	0.0097222222222222	127594.9999999998	183538.9999999998	2210.5214593118512	2212.0	2042.0	2149.0	2273.0	2367.0	2840.474347542586	3.780671356579182	4085.87970746204	5.438305890631975	2171.903428065153	2170.0	2066.0	2126.0	2216.0	2282.0	0.0	0.0	0.0	0.0	0.0	0.0	3273.0	2307.792042042042	2300.0	1058.0	1638.6	2147.0	2506.5	2895.45	3073979.0	22471.0	23803.0	108.9270158383397	108.0	104.0	106.0	110.0	116.0	500.24138143053847	0.6658212786840466	529.8938900000493
Position_1	83	35	35.0	0.5833333333333334	0.0097222222222222	51154.000000000095	99748.0000000001	2210.5214593118512	2212.0	2042.0	2149.0	2273.0	2367.0	1434.750201299114	1.9096525179291208	2797.698382906203	3.723736547648156	2171.903428065153	2170.0	2066.0	2126.0	2216.0	2282.0	0.0	0.0	0.0	0.0	0.0	0.0	3171.0	2256.2126188418324	2264.0	1195.0	1760.6	2085.0	2418.0	2755.2	2610438.0	20891.0	22048.0	108.9270158383397	108.0	104.0	106.0	110.0	116.0	585.9437474164235	0.7798911278112597	618.3948945975446
Position_1	84	35	35.0	0.5833333333333334	0.0097222222222222	-8807.999999999827	48438.000000000175	2210.5214593118512	2212.0	2042.0	2149.0	2273.0	2367.0	-204.5786270285063	-0.2722941525749419	1125.0430899190528	1.4974323526822595	2171.903428065153	2170.0	2066.0	2126.0	2216.0	2282.0	0.0	0.0	0.0	0.0	0.0	0.0	3122.0	2205.53778429934	2253.0	1238.0	1666.4	2041.5	2390.0	2627.9	3006148.0	35253.000000000015	36616.000000000015	108.9270158383397	108.0	104.0	106.0	110.0	116.0	818.802263696194	1.0898258129796343	850.4599236235168
Position_1	85	35	35.0	0.5833333333333334	0.0097222222222222	86402.00000000001	130796.0	2210.5214593118512	2212.0	2042.0	2149.0	2273.0	2367.0	2875.987354968055	3.827939169462481	4353.691373815441	5.794763218548352	2171.903428065153	2170.0	2066.0	2126.0	2216.0	2282.0	0.0	0.0	0.0	0.0	0.0	0.0	3168.0	2293.7426679280984	2280.0	1133.0	1794.0	2131.0	2493.0	2750.2	2424486.0	39096.0	40153.0	108.9270158383397	108.0	104.0	106.0	110.0	116.0	1301.3541541842903	1.7321023792192904	1336.5375832044665
Position_1	86	35	35.0	0.5833333333333334	0.0097222222222222	121945.00000000016	178981.00000000015	2210.5214593118512	2212.0	2042.0	2149.0	2273.0	2367.0	2734.99432341967	3.6402774444715806	4014.20328016709	5.342904565902396	2171.903428065153	2170.0	2066.0	2126.0	2216.0	2282.0	0.0	0.0	0.0	0.0	0.0	0.0	3260.0	2301.797496318115	2287.0	1238.0	1895.0	2142.0	2465.0	2740.0	3125841.0	33697.000000000015	35055.000000000015	108.9270158383397	108.0	104.0	106.0	110.0	116.0	755.7595942127396	1.0059160198971564	786.2169503257734
Position_1	89	35	35.0	0.5833333333333334	0.0097222222222222	2898.999999999931	48090.99999999993	2210.5214593118512	2212.0	2042.0	2149.0	2273.0	2367.0	85.8035762020621	0.1142045599249446	1423.380401218855	1.894519314022296	2171.903428065153	2170.0	2066.0	2126.0	2216.0	2282.0	0.0	0.0	0.0	0.0	0.0	0.0	3245.0	2214.6942379182155	2184.0	1060.0	1765.5	2040.0	2353.0	2831.5	2383011.0	19283.0	20359.0	108.9270158383397	108.0	104.0	106.0	110.0	116.0	570.7314107983453	0.7596435077725976	602.5784780606499
Position_1	90	35	35.0	0.5833333333333334	0.0097222222222222	74788.00000000016	114730.00000000016	2210.5214593118512	2212.0	2042.0	2149.0	2273.0	2367.0	2846.725589650834	3.78899175982526	4367.07529149917	5.812577212985396	2171.903428065153	2170.0	2066.0	2126.0	2216.0	2282.0	0.0	0.0	0.0	0.0	0.0	0.0	3010.0	2290.641430073607	2283.0	1264.0	1895.0	2153.5	2430.0	2719.5	2178400.0	20310.0	21261.0	108.9270158383397	108.0	104.0	106.0	110.0	116.0	773.078524974706	1.0289675167413337	809.2773273996664
Position_1	94	35	35.0	0.5833333333333334	0.0097222222222222	133444.0000000001	198712.0000000001	2210.5214593118512	2212.0	2042.0	2149.0	2273.0	2367.0	2479.676922034591	3.3004499832280407	3692.49693153186	4.914713415868905	2171.903428065153	2170.0	2066.0	2126.0	2216.0	2282.0	0.0	0.0	0.0	0.0	0.0	0.0	3251.0	2297.8712998713	2282.0	1093.0	1636.65	2130.0	2504.0	2893.35	3570892.0	19159.000000000007	20713.000000000007	108.9270158383397	108.0	104.0	106.0	110.0	116.0	356.0154832683426	0.473856608230164	384.89215016113474
Position_1	95	35	35.0	0.5833333333333334	0.0097222222222222	153496.99999999985	212002.99999999985	2210.5214593118512	2212.0	2042.0	2149.0	2273.0	2367.0	3129.354685459762	4.165171086346943	4322.120832208618	5.752742827669669	2171.903428065153	2170.0	2066.0	2126.0	2216.0	2282.0	0.0	0.0	0.0	0.0	0.0	0.0	3270.0	2322.191672648959	2301.0	1105.0	1659.2	2096.0	2582.0	2975.4	3234813.0	17246.999999999993	18640.0	108.9270158383397	108.0	104.0	106.0	110.0	116.0	351.61586389391687	0.4680007148428033	380.0150578641277
Position_1	96	35	35.0	0.5833333333333334	0.0097222222222222	-32436.99999999988	12167.00000000012	2210.5214593118512	2212.0	2042.0	2149.0	2273.0	2367.0	-968.5775318673532	-1.2891766949154468	363.3098877895689	0.4835654606479161	2171.903428065153	2170.0	2066.0	2126.0	2216.0	2282.0	0.0	0.0	0.0	0.0	0.0	0.0	2959.0	2181.4566854990585	2211.5	1146.0	1488.5	2015.0	2385.0	2678.95	2316707.0	25254.0	26316.0	108.9270158383397	108.0	104.0	106.0	110.0	116.0	754.0912226709689	1.0036954173750596	785.8028279008956
Position_1	97	35	35.0	0.5833333333333334	0.0097222222222222	71657.9999999998	118445.9999999998	2210.5214593118512	2212.0	2042.0	2149.0	2273.0	2367.0	2133.928181919699	2.840258410135119	3527.2440960627	4.694761891859454	2171.903428065153	2170.0	2066.0	2126.0	2216.0	2282.0	0.0	0.0	0.0	0.0	0.0	0.0	2956.0	2276.3249551166964	2272.5	1334.0	1822.3	2144.25	2441.0	2689.0999999999995	2535826.0	35877.00000000001	36991.00000000001	108.9270158383397	108.0	104.0	106.0	110.0	116.0	1068.3934994380709	1.422031747752072	1101.567687870047
Position_1	98	35	35.0	0.5833333333333334	0.0097222222222222	75518.99999999985	122348.99999999984	2210.5214593118512	2212.0	2042.0	2149.0	2273.0	2367.0	2152.3473914213905	2.864774377981871	3487.0370501862567	4.641246313797907	2171.903428065153	2170.0	2066.0	2126.0	2216.0	2282.0	0.0	0.0	0.0	0.0	0.0	0.0	3283.0	2279.730044843049	2266.0	1109.0	1773.1	2143.0	2420.0	2786.9	2541899.0	41475.99999999999	42590.99999999999	108.9270158383397	108.0	104.0	106.0	110.0	116.0	1182.0966962829718	1.5733707027526356	1213.8750214916593
Position_1	99	35	35.0	0.5833333333333334	0.0097222222222222	189348.99999999985	235884.99999999985	2210.5214593118512	2212.0	2042.0	2149.0	2273.0	2367.0	5521.357803162498	7.348927236009285	6878.333053773647	9.155061294572723	2171.903428065153	2170.0	2066.0	2126.0	2216.0	2282.0	0.0	0.0	0.0	0.0	0.0	0.0	3395.0	2382.892599277978	2325.0	1587.0	1943.05	2127.75	2587.0	3028.0	2640245.0	23073.0	24181.0	108.9270158383397	108.0	104.0	106.0	110.0	116.0	672.8014861043279	0.8954987780048604	705.1104206426886
Position_1	100	35	35.0	0.5833333333333334	0.0097222222222222	102650.00000000023	155864.00000000026	2210.5214593118512	2212.0	2042.0	2149.0	2273.0	2367.0	2655.84352392037	3.534927730338012	4032.639016194099	5.367442530554345	2171.903428065153	2170.0	2066.0	2126.0	2216.0	2282.0	0.0	0.0	0.0	0.0	0.0	0.0	3242.0	2293.018153117601	2258.0	1097.0	1808.6	2135.5	2445.5	2878.4	2905254.0	24831.000000000004	26098.000000000004	108.9270158383397	108.0	104.0	106.0	110.0	116.0	642.4476428881301	0.8550978126841011	675.2284879422665
Position_1	103	35	35.0	0.5833333333333334	0.0097222222222222	-44607.00000000019	10622.99999999981	2210.5214593118512	2212.0	2042.0	2149.0	2273.0	2367.0	-990.2540625183858	-1.3180281572119714	235.82551855387223	0.3138837651952039	2171.903428065153	2170.0	2066.0	2126.0	2216.0	2282.0	0.0	0.0	0.0	0.0	0.0	0.0	3397.0	2178.0783269961976	2187.0	1095.0	1438.4	1969.0	2407.5	2869.6	2864173.0	42854.99999999999	44169.99999999999	108.9270158383397	108.0	104.0	106.0	110.0	116.0	951.3605005767084	1.2662608262675987	980.5528715546192
Position_1	106	35	35.0	0.5833333333333334	0.0097222222222222	100723.0000000003	157381.0000000003	2210.5214593118512	2212.0	2042.0	2149.0	2273.0	2367.0	2340.227389013313	3.1148426547767194	3656.635790338888	4.866982236941059	2171.903428065153	2170.0	2066.0	2126.0	2216.0	2282.0	0.0	0.0	0.0	0.0	0.0	0.0	3007.0	2286.6649369903635	2306.0	1104.0	1831.8	2117.0	2476.0	2701.6	3084711.0	34811.99999999999	36160.99999999999	108.9270158383397	108.0	104.0	106.0	110.0	116.0	808.8321025617902	1.0765555285097426	840.1751597362086
Position_1	107	35	35.0	0.5833333333333334	0.0097222222222222	168059.0	229715.0	2210.5214593118512	2212.0	2042.0	2149.0	2273.0	2367.0	3137.639971039333	4.176198801453352	4288.74958167846	5.708325693214031	2171.903428065153	2170.0	2066.0	2126.0	2216.0	2282.0	0.0	0.0	0.0	0.0	0.0	0.0	3283.0	2326.481607629428	2293.0	1083.0	1673.05	2113.0	2554.25	3018.95	3415275.0	34275.999999999985	35743.999999999985	108.9270158383397	108.0	104.0	106.0	110.0	116.0	639.9285230028986	0.851744864116858	667.3358946847826
Position_1	108	35	35.0	0.5833333333333334	0.0097222222222222	61119.00000000018	110049.00000000016	2210.5214593118512	2212.0	2042.0	2149.0	2273.0	2367.0	1692.286993410644	2.252433988229567	3047.080144273429	4.055663672027934	2171.903428065153	2170.0	2066.0	2126.0	2216.0	2282.0	0.0	0.0	0.0	0.0	0.0	0.0	3217.0	2264.462660944206	2244.0	1106.0	1810.2	2080.0	2435.0	2822.8	2638099.0	28253.99999999999	29418.99999999999	108.9270158383397	108.0	104.0	106.0	110.0	116.0	782.3079028096693	1.0412518186396698	814.5648825921165
Position_1	109	35	35.0	0.5833333333333334	0.0097222222222222	79145.99999999996	133031.99999999997	2210.5214593118512	2212.0	2042.0	2149.0	2273.0	2367.0	1840.774212671385	2.450070477065613	3094.052448135089	4.118183808467804	2171.903428065153	2170.0	2066.0	2126.0	2216.0	2282.0	0.0	0.0	0.0	0.0	0.0	0.0	3294.0	2273.688230709275	2291.0	1206.0	1699.4	2098.0	2420.0	2886.9999999999973	2917142.0	30872.0	32155.0	108.9270158383397	108.0	104.0	106.0	110.0	116.0	718.0196282009329	0.9556841251354417	747.8595861881639
Position_1	110	35	35.0	0.5833333333333334	0.0097222222222222	104033.00000000007	135113.0000000001	2210.5214593118512	2212.0	2042.0	2149.0	2273.0	2367.0	5519.116418135184	7.34594395253793	7167.95994159064	9.540554682257142	2171.903428065153	2170.0	2066.0	2126.0	2216.0	2282.0	0.0	0.0	0.0	0.0	0.0	0.0	3182.0	2352.585135135136	2345.0	1299.0	1786.65	2167.5	2574.0	2861.2	1740913.0	21574.000000000004	22314.000000000004	108.9270158383397	108.0	104.0	106.0	110.0	116.0	1144.5350764166024	1.5233761867104976	1183.793255546494
Position_1	112	35	35.0	0.5833333333333334	0.0097222222222222	116982.00000000012	159276.00000000012	2210.5214593118512	2212.0	2042.0	2149.0	2273.0	2367.0	3756.459795676487	4.9998479880454045	5114.580793764579	6.807507036500655	2171.903428065153	2170.0	2066.0	2126.0	2216.0	2282.0	0.0	0.0	0.0	0.0	0.0	0.0	3155.0	2328.1688182720955	2301.0	1243.0	1699.3	2109.0	2593.0	2895.7	2344466.0	16558.999999999993	17565.999999999993	108.9270158383397	108.0	104.0	106.0	110.0	116.0	531.7332389308343	0.7077369410169405	564.069453171027
Position_1	113	35	35.0	0.5833333333333334	0.0097222222222222	125075.99999999984	168461.99999999985	2210.5214593118512	2212.0	2042.0	2149.0	2273.0	2367.0	4130.17705197971	5.497265656184994	5562.840884986778	7.404141217917401	2171.903428065153	2170.0	2066.0	2126.0	2216.0	2282.0	0.0	0.0	0.0	0.0	0.0	0.0	3178.0	2333.080348499516	2344.0	1116.0	1742.8	2134.0	2550.0	2843.6	2410072.0	22868.000000000007	23901.000000000007	108.9270158383397	108.0	104.0	106.0	110.0	116.0	755.1319903472462	1.005080679152185	789.2430339902717
Position_1	114	35	35.0	0.5833333333333334	0.0097222222222222	132202.99999999977	178192.99999999977	2210.5214593118512	2212.0	2042.0	2149.0	2273.0	2367.0	3800.228048235757	5.058103532201791	5122.228970592758	6.817686759858961	2171.903428065153	2170.0	2066.0	2126.0	2216.0	2282.0	0.0	0.0	0.0	0.0	0.0	0.0	3156.0	2332.733333333333	2310.0	1391.0	1900.7	2150.0	2504.0	2877.0	2554343.0	19725.0	20820.0	108.9270158383397	108.0	104.0	106.0	110.0	116.0	567.0030048595752	0.7546809994680945	598.4792172966467
Position_1	116	35	35.0	0.5833333333333334	0.0097222222222222	13107.000000000136	55695.00000000013	2210.5214593118512	2212.0	2042.0	2149.0	2273.0	2367.0	429.3816084885132	0.571506920898211	1824.552428837076	2.428479282782148	2171.903428065153	2170.0	2066.0	2126.0	2216.0	2282.0	0.0	0.0	0.0	0.0	0.0	0.0	3102.0	2224.9260355029587	2246.5	1230.0	1691.95	2055.25	2414.5	2673.849999999999	2256075.0	21732.000000000004	22746.000000000004	108.9270158383397	108.0	104.0	106.0	110.0	116.0	711.9341661457446	0.947584375139986	745.1525190111865
Position_1	117	35	35.0	0.5833333333333334	0.0097222222222222	119842.0000000002	166966.0000000002	2210.5214593118512	2212.0	2042.0	2149.0	2273.0	2367.0	3488.5109950336987	4.643208134389853	4860.255392907297	6.468999927959612	2171.903428065153	2170.0	2066.0	2126.0	2216.0	2282.0	0.0	0.0	0.0	0.0	0.0	0.0	3166.0	2318.811051693405	2331.0	1159.0	1716.45	2111.0	2532.75	2882.95	2601706.0	21645.000000000007	22767.000000000007	108.9270158383397	108.0	104.0	106.0	110.0	116.0	630.0697625832705	0.838622853998333	662.7303434850229
Position_1	121	35	35.0	0.5833333333333334	0.0097222222222222	24702.999999999887	62670.99999999988	2210.5214593118512	2212.0	2042.0	2149.0	2273.0	2367.0	983.6004360674884	1.309172180405827	2495.37395979378	3.3213427404855205	2171.903428065153	2170.0	2066.0	2126.0	2216.0	2282.0	0.0	0.0	0.0	0.0	0.0	0.0	3020.0	2239.326327433628	2257.0	1119.0	1498.35	2026.5	2484.0	2809.4	2024351.0	19478.00000000001	20382.00000000001	108.9270158383397	108.0	104.0	106.0	110.0	116.0	775.5563815618605	1.0322655438588362	811.5509892696293
Position_1	122	35	35.0	0.5833333333333334	0.0097222222222222	93171.00000000012	127359.00000000012	2210.5214593118512	2212.0	2042.0	2149.0	2273.0	2367.0	4461.251715357535	5.937926033140878	6098.255435878332	8.116777985154059	2171.903428065153	2170.0	2066.0	2126.0	2216.0	2282.0	0.0	0.0	0.0	0.0	0.0	0.0	3138.0	2326.460687960688	2334.0	1267.0	1794.0	2166.0	2488.5	2905.05	1893739.0	18105.0	18919.0	108.9270158383397	108.0	104.0	106.0	110.0	116.0	866.9109734418222	1.1538585056510653	905.8872525018412
Position_1	123	35	35.0	0.5833333333333334	0.0097222222222222	65180.99999999997	83114.99999999997	2210.5214593118512	2212.0	2042.0	2149.0	2273.0	2367.0	7606.638003056245	10.12443518206786	9699.54001356254	12.91008775805174	2171.903428065153	2170.0	2066.0	2126.0	2216.0	2282.0	0.0	0.0	0.0	0.0	0.0	0.0	3097.0	2364.648711943794	2354.0	1679.0	1833.6	2190.5	2536.5	2899.5	1009705.0	9907.999999999998	10334.999999999998	108.9270158383397	108.0	104.0	106.0	110.0	116.0	1156.2659261791212	1.5389899477444102	1206.096926429271
Position_1	124	35	35.0	0.5833333333333334	0.0097222222222222	121274.99999999984	158528.99999999985	2210.5214593118512	2212.0	2042.0	2149.0	2273.0	2367.0	4993.163846710564	6.64590107997176	6526.994611050747	8.687429827308543	2171.903428065153	2170.0	2066.0	2126.0	2216.0	2282.0	0.0	0.0	0.0	0.0	0.0	0.0	3044.0	2348.724915445321	2343.0	1402.0	1932.0	2183.0	2524.5	2788.7	2083319.0	16608.000000000004	17495.000000000004	108.9270158383397	108.0	104.0	106.0	110.0	116.0	683.7886222730916	0.9101226562454848	720.3084023764293
Position_1	125	35	35.0	0.5833333333333334	0.0097222222222222	53467.00000000009	85891.00000000009	2210.5214593118512	2212.0	2042.0	2149.0	2273.0	2367.0	2598.4912651676864	3.4585918739381905	4174.29467253666	5.555986209146295	2171.903428065153	2170.0	2066.0	2126.0	2216.0	2282.0	0.0	0.0	0.0	0.0	0.0	0.0	3110.0	2281.257772020725	2271.0	1489.0	1860.2	2090.75	2455.25	2776.35	1761131.0	13859.000000000004	14631.000000000004	108.9270158383397	108.0	104.0	106.0	110.0	116.0	673.5461208588272	0.896489886863099	711.0652496057075
Position_1	126	35	35.0	0.5833333333333334	0.0097222222222222	87565.99999999997	99073.99999999996	2210.5214593118512	2212.0	2042.0	2149.0	2273.0	2367.0	21585.942670697543	28.730889694698423	24422.78606030524	32.50672824626627	2171.903428065153	2170.0	2066.0	2126.0	2216.0	2282.0	0.0	0.0	0.0	0.0	0.0	0.0	3481.0	2531.58394160584	2424.0	1645.0	1972.55	2278.0	2778.5	3297.35	693654.0	2949.0000000000014	3223.0000000000014	108.9270158383397	108.0	104.0	106.0	110.0	116.0	726.9596068780932	0.967583236754742	794.5034971068478
Position_1	127	35	35.0	0.5833333333333334	0.0097222222222222	-25436.999999999905	2367.0000000000955	2210.5214593118512	2212.0	2042.0	2149.0	2273.0	2367.0	-1608.9559587533952	-2.141520381100769	149.71886442463554	0.1992758085491899	2171.903428065153	2170.0	2066.0	2126.0	2216.0	2282.0	0.0	0.0	0.0	0.0	0.0	0.0	2898.0	2173.5755287009065	2210.5	1256.0	1579.3	2061.75	2324.5	2574.65	1438907.0	13878.0	14540.0	108.9270158383397	108.0	104.0	106.0	110.0	116.0	877.8193495923144	1.1683775543073704	919.692559667982
Position_1	128	35	35.0	0.5833333333333334	0.0097222222222222	80613.99999999984	110307.99999999984	2210.5214593118512	2212.0	2042.0	2149.0	2273.0	2367.0	4935.346978000796	6.568946827719059	6753.271819402487	8.98860479162471	2171.903428065153	2170.0	2066.0	2126.0	2216.0	2282.0	0.0	0.0	0.0	0.0	0.0	0.0	3181.0	2326.022630834512	2325.0	1297.0	1775.9	2159.0	2521.0	2819.4	1644498.0	16053.000000000004	16760.000000000004	108.9270158383397	108.0	104.0	106.0	110.0	116.0	982.7961028834565	1.3081016129378804	1026.0800276787347
Position_1	129	35	35.0	0.5833333333333334	0.0097222222222222	62930.99999999986	94472.99999999988	2210.5214593118512	2212.0	2042.0	2149.0	2273.0	2367.0	3245.001827212895	4.319097432020363	4871.44742054447	6.48389651674469	2171.903428065153	2170.0	2066.0	2126.0	2216.0	2282.0	0.0	0.0	0.0	0.0	0.0	0.0	3110.0	2295.796271637816	2296.0	1348.0	1909.5	2129.0	2450.5	2770.0	1724143.0	13423.000000000004	14174.000000000004	108.9270158383397	108.0	104.0	106.0	110.0	116.0	692.149489546945	0.9212509705869838	730.8743846262682
Position_1	131	35	35.0	0.5833333333333334	0.0097222222222222	90226.00000000016	117400.00000000016	2210.5214593118512	2212.0	2042.0	2149.0	2273.0	2367.0	5956.994869218955	7.9287601709304285	7751.104976905825	10.316720724261652	2171.903428065153	2170.0	2066.0	2126.0	2216.0	2282.0	0.0	0.0	0.0	0.0	0.0	0.0	3474.0	2351.4528593508503	2323.0	1384.0	1824.5	2151.0	2552.0	2880.7	1521390.0	13152.000000000004	13799.000000000004	108.9270158383397	108.0	104.0	106.0	110.0	116.0	868.3350311436569	1.1557539264522072	911.0519384695348
Position_1	134	35	35.0	0.5833333333333334	0.0097222222222222	-59844.99999999998	-46320.99999999998	2210.5214593118512	2212.0	2042.0	2149.0	2273.0	2367.0	-11053.757956254558	-14.712551839774816	-8555.787823404919	-11.387753592951944	2171.903428065153	2170.0	2066.0	2126.0	2216.0	2282.0	0.0	0.0	0.0	0.0	0.0	0.0	2480.0	2026.1459627329195	2111.0	1345.0	1491.15	1822.25	2245.0	2363.95	652419.0	5061.999999999998	5383.999999999998	108.9270158383397	108.0	104.0	106.0	110.0	116.0	934.9840884712268	1.2444638217552029	994.4595678247896
Position_1	135	35	35.0	0.5833333333333334	0.0097222222222222	154525.99999999988	196399.99999999988	2210.5214593118512	2212.0	2042.0	2149.0	2273.0	2367.0	5559.270210795092	7.399388650568267	7065.740842318808	9.404501061126334	2171.903428065153	2170.0	2066.0	2126.0	2216.0	2282.0	0.0	0.0	0.0	0.0	0.0	0.0	3309.0	2366.990972918756	2314.0	1694.0	1941.6	2158.0	2498.0	2988.4	2359890.0	22107.99999999999	23104.99999999999	108.9270158383397	108.0	104.0	106.0	110.0	116.0	795.3635363644819	1.0586288669011252	831.2318847340941
Position_1	136	35	35.0	0.5833333333333334	0.0097222222222222	15182.99999999997	40718.99999999997	2210.5214593118512	2212.0	2042.0	2149.0	2273.0	2367.0	1046.429202677375	1.392797268763586	2806.3986500573064	3.735316603226275	2171.903428065153	2170.0	2066.0	2126.0	2216.0	2282.0	0.0	0.0	0.0	0.0	0.0	0.0	3140.0	2236.972039473684	2271.5	1357.0	1588.15	2117.5	2393.0	2696.95	1360079.0	17337.000000000007	17945.000000000007	108.9270158383397	108.0	104.0	106.0	110.0	116.0	1194.8852721344724	1.5903922972109823	1236.7893065958992
Position_1	137	35	35.0	0.5833333333333334	0.0097222222222222	-29518.00000000004	-16624.000000000033	2210.5214593118512	2212.0	2042.0	2149.0	2273.0	2367.0	-5521.453845329744	-7.349055068133888	-3109.5822455708967	-4.138853968854863	2171.903428065153	2170.0	2066.0	2126.0	2216.0	2282.0	0.0	0.0	0.0	0.0	0.0	0.0	2651.0	2115.8501628664494	2180.0	1410.0	1709.5	1980.5	2259.5	2370.8	649566.0	5696.999999999999	6003.999999999999	108.9270158383397	108.0	104.0	106.0	110.0	116.0	1065.6454555472426	1.4183741013333797	1123.070969827215
Position_1	138	35	35.0	0.5833333333333334	0.0097222222222222	-16752.99999999998	-10536.999999999982	2210.5214593118512	2212.0	2042.0	2149.0	2273.0	2367.0	-10430.807192861846	-13.883404373699117	-6560.581113304196	-8.732133461807885	2171.903428065153	2170.0	2066.0	2126.0	2216.0	2282.0	0.0	0.0	0.0	0.0	0.0	0.0	2618.0	2098.804054054054	2184.0	1499.0	1563.4	1871.5	2311.75	2545.6	310623.0	1303.9999999999995	1451.9999999999995	108.9270158383397	108.0	104.0	106.0	110.0	116.0	811.9007090963921	1.080639843807298	904.04894908586
Position_1	139	35	35.0	0.5833333333333334	0.0097222222222222	-21102.000000000047	-12156.000000000047	2210.5214593118512	2212.0	2042.0	2149.0	2273.0	2367.0	-7231.189341818833	-9.624713013960866	-4165.592722924362	-5.544403914212325	2171.903428065153	2170.0	2066.0	2126.0	2216.0	2282.0	0.0	0.0	0.0	0.0	0.0	0.0	2539.0	2112.9295774647885	2182.0	1496.0	1692.4	1968.0	2271.0	2370.4	450054.0	3417.999999999998	3630.999999999999	108.9270158383397	108.0	104.0	106.0	110.0	116.0	1171.2731101476973	1.558964509606585	1244.263505835661
Position_1	1	36	36.0	0.6	0.01	139412.99999999988	229697.99999999988	2208.905262352371	2211.0	2041.0	2148.0	2272.0	2365.0	1456.1673499358128	1.938158742764567	2399.193245576499	3.1933262098623203	2172.2046616233897	2172.0	2066.0	2128.0	2215.0	2283.0	0.0	0.0	0.0	0.0	0.0	0.0	3141.0	2271.221598272138	2294.0	1213.0	1831.4	2136.0	2432.0	2647.3	5257878.0	55243.00000000003	57558.00000000003	109.19783534756102	108.0	104.0	107.0	110.0	117.0	577.0125663496533	0.7680037258113885	601.1927175199273
Position_1	2	36	36.0	0.6	0.01	153988.00000000003	226606.00000000003	2208.905262352371	2211.0	2041.0	2148.0	2272.0	2365.0	2214.8108191457773	2.947913200283029	3259.2761805033374	4.338096596249942	2172.2046616233897	2172.0	2066.0	2128.0	2215.0	2283.0	0.0	0.0	0.0	0.0	0.0	0.0	3685.0	2293.700322234157	2264.0	1368.0	1945.05	2122.25	2418.75	2757.9	4270870.0	74487.0	76349.0	109.19783534756102	108.0	104.0	107.0	110.0	117.0	1071.3472055336226	1.4259631305652516	1098.1283686453548
Position_1	8	36	36.0	0.6	0.01	39229.99999999989	107830.99999999988	2208.905262352371	2211.0	2041.0	2148.0	2272.0	2365.0	588.148563258572	0.7828257376971594	1616.6364446784398	2.151743107867003	2172.2046616233897	2172.0	2066.0	2128.0	2215.0	2283.0	0.0	0.0	0.0	0.0	0.0	0.0	3325.0	2233.302444570779	2202.0	1637.0	1929.0	2091.0	2346.5	2651.0	3928379.0	55780.00000000001	57539.00000000001	109.19783534756102	108.0	104.0	107.0	110.0	117.0	836.2713958338834	1.1130772278548986	862.6428799728543
Position_1	10	36	36.0	0.6	0.01	183728.9999999997	252134.9999999997	2208.905262352371	2211.0	2041.0	2148.0	2272.0	2365.0	3012.8023191013376	4.01003988672388	4134.5291855211535	5.503058345928656	2172.2046616233897	2172.0	2066.0	2128.0	2215.0	2283.0	0.0	0.0	0.0	0.0	0.0	0.0	3543.0	2315.748574686431	2280.0	1064.0	1920.65	2140.0	2440.0	2907.7	4061823.0	63379.0	65133.0	109.19783534756102	108.0	104.0	107.0	110.0	117.0	1039.293732520854	1.3832999579852567	1068.0559598649518
Position_1	16	36	36.0	0.6	0.01	197447.0	272014.99999999994	2208.905262352371	2211.0	2041.0	2148.0	2272.0	2365.0	2629.251107562068	3.4995332241651127	3622.216291073028	4.821169883418199	2172.2046616233897	2172.0	2066.0	2128.0	2215.0	2283.0	0.0	0.0	0.0	0.0	0.0	0.0	3080.0	2314.267259414226	2317.0	1192.0	1884.55	2188.75	2460.25	2731.699999999999	4424879.0	34126.99999999999	36038.99999999999	109.19783534756102	108.0	104.0	107.0	110.0	117.0	454.4432305771712	0.6048639398982147	479.9038763082214
Position_1	17	36	36.0	0.6	0.01	126728.99999999972	194354.9999999997	2208.905262352371	2211.0	2041.0	2148.0	2272.0	2365.0	1921.374304099776	2.5573491987568007	2946.671266034705	3.922019455092192	2172.2046616233897	2172.0	2066.0	2128.0	2215.0	2283.0	0.0	0.0	0.0	0.0	0.0	0.0	3270.0	2284.084775086505	2244.0	1295.0	1863.25	2120.25	2432.75	2813.7	3960603.0	35295.99999999998	37029.99999999998	109.19783534756102	108.0	104.0	107.0	110.0	117.0	535.1326644848912	0.7122615764293901	561.4223301755304
Position_1	25	36	36.0	0.6	0.01	179428.00000000012	247093.0000000001	2208.905262352371	2211.0	2041.0	2148.0	2272.0	2365.0	2761.2438415412325	3.675215553091381	3802.55046334991	5.0611946667187295	2172.2046616233897	2172.0	2066.0	2128.0	2215.0	2283.0	0.0	0.0	0.0	0.0	0.0	0.0	3342.0	2314.4167146974064	2298.0	1269.0	1894.7	2151.0	2433.5	2906.3	4015513.0	53104.0	54839.0	109.19783534756102	108.0	104.0	107.0	110.0	117.0	817.2252544820514	1.0877268137156104	843.9254242720175
Position_1	26	36	36.0	0.6	0.01	-2295.9999999997644	64043.00000000023	2208.905262352371	2211.0	2041.0	2148.0	2272.0	2365.0	-39.33151828558847	-0.0523502508381182	1097.085551203924	1.460220868652423	2172.2046616233897	2172.0	2066.0	2128.0	2215.0	2283.0	0.0	0.0	0.0	0.0	0.0	0.0	3286.0	2209.650205761317	2214.0	1242.0	1705.0	2059.0	2392.0	2636.0	3758615.0	41815.0	43516.0	109.19783534756102	108.0	104.0	107.0	110.0	117.0	716.30985936936	0.953408422820618	745.4487585870397
Position_1	29	36	36.0	0.6	0.01	101020.9999999999	169348.99999999988	2208.905262352371	2211.0	2041.0	2148.0	2272.0	2365.0	1612.6493366637144	2.146436267099404	2703.4037726281017	3.598230421368003	2172.2046616233897	2172.0	2066.0	2128.0	2215.0	2283.0	0.0	0.0	0.0	0.0	0.0	0.0	3201.0	2268.660388127854	2244.0	1397.0	1955.1	2137.0	2385.0	2646.8	3974693.0	37928.99999999999	39680.99999999999	109.19783534756102	108.0	104.0	107.0	110.0	117.0	605.4798179617907	0.8058936377071434	633.447880422416
Position_1	30	36	36.0	0.6	0.01	9104.000000000353	70919.00000000035	2208.905262352371	2211.0	2041.0	2148.0	2272.0	2365.0	166.35301230072864	0.2214158593722698	1295.8687697006785	1.724801332471603	2172.2046616233897	2172.0	2066.0	2128.0	2215.0	2283.0	0.0	0.0	0.0	0.0	0.0	0.0	3021.0	2216.743848580442	2197.0	1044.0	1871.2	2104.0	2344.0	2633.4	3513539.0	38927.00000000001	40512.00000000001	109.19783534756102	108.0	104.0	107.0	110.0	117.0	711.2943442256386	0.946732772164325	740.2562867230732
Position_1	31	36	36.0	0.6	0.01	224711.9999999997	309965.9999999997	2208.905262352371	2211.0	2041.0	2148.0	2272.0	2365.0	2506.69207254073	3.336407148551711	3457.7117152495643	4.60221429299717	2172.2046616233897	2172.0	2066.0	2128.0	2215.0	2283.0	0.0	0.0	0.0	0.0	0.0	0.0	3217.0	2313.795974382433	2280.0	1155.0	1726.5	2161.0	2482.75	2882.5	5057958.0	51315.000000000015	53501.000000000015	109.19783534756102	108.0	104.0	107.0	110.0	117.0	572.4256101250835	0.761898487076486	596.8107291688997
Position_1	36	36	36.0	0.6	0.01	238197.99999999965	310659.99999999965	2208.905262352371	2211.0	2041.0	2148.0	2272.0	2365.0	3296.132922367117	4.387152919670632	4298.84656320611	5.721764775627331	2172.2046616233897	2172.0	2066.0	2128.0	2215.0	2283.0	0.0	0.0	0.0	0.0	0.0	0.0	3298.0	2339.2012917115176	2313.0	1143.0	1807.25	2156.0	2538.0	2933.3	4346236.0	58652.0	60510.0	109.19783534756102	108.0	104.0	107.0	110.0	117.0	811.613817759496	1.080257991437889	837.3244239348547
Position_1	39	36	36.0	0.6	0.01	53439.99999999986	118140.99999999988	2208.905262352371	2211.0	2041.0	2148.0	2272.0	2365.0	915.8735027339636	1.2190276321389053	2024.741981408932	2.694931577255289	2172.2046616233897	2172.0	2066.0	2128.0	2215.0	2283.0	0.0	0.0	0.0	0.0	0.0	0.0	3360.0	2243.2121760096443	2255.0	1002.0	1754.0	2123.0	2380.5	2689.2	3721489.0	39340.99999999999	40999.99999999999	109.19783534756102	108.0	104.0	107.0	110.0	117.0	674.2398853116941	0.8974132873498649	702.6724104059241
Position_1	42	36	36.0	0.6	0.01	63343.00000000023	116110.00000000023	2208.905262352371	2211.0	2041.0	2148.0	2272.0	2365.0	1420.2785700262796	1.890390776704978	2603.4217635058503	3.4651543672262863	2172.2046616233897	2172.0	2066.0	2128.0	2215.0	2283.0	0.0	0.0	0.0	0.0	0.0	0.0	2899.0	2257.816703621582	2240.0	1278.0	1914.0	2117.0	2410.0	2676.0	3054826.0	32486.999999999985	33839.999999999985	109.19783534756102	108.0	104.0	107.0	110.0	117.0	728.424449496291	0.9695329422795632	758.7614544573056
Position_1	44	36	36.0	0.6	0.01	25709.99999999972	89240.99999999971	2208.905262352371	2211.0	2041.0	2148.0	2272.0	2365.0	400.6712599190497	0.5332934469522551	1390.7547221484324	1.851094535179564	2172.2046616233897	2172.0	2066.0	2128.0	2215.0	2283.0	0.0	0.0	0.0	0.0	0.0	0.0	3049.0	2226.782688766114	2232.0	1157.0	1625.8	2109.0	2379.0	2697.8	3627429.0	26458.000000000004	28087.000000000004	109.19783534756102	108.0	104.0	107.0	110.0	117.0	412.3282845172437	0.5488089466924514	437.7150399590228
Position_1	45	36	36.0	0.6	0.01	196074.9999999998	266976.9999999998	2208.905262352371	2211.0	2041.0	2148.0	2272.0	2365.0	2695.921117844358	3.58827100785084	3670.783793337924	4.8858132289327765	2172.2046616233897	2172.0	2066.0	2128.0	2215.0	2283.0	0.0	0.0	0.0	0.0	0.0	0.0	3159.0	2318.85203520352	2284.0	1195.0	1882.85	2149.0	2489.0	2857.15	4215673.0	47686.000000000015	49504.000000000015	109.19783534756102	108.0	104.0	107.0	110.0	117.0	655.6557155452058	0.8726777573906689	680.6521944040152
Position_1	48	36	36.0	0.6	0.01	31318.99999999978	89194.99999999978	2208.905262352371	2211.0	2041.0	2148.0	2272.0	2365.0	610.1310441805105	0.8120844198042594	1737.623758283498	2.312777222275336	2172.2046616233897	2172.0	2066.0	2128.0	2215.0	2283.0	0.0	0.0	0.0	0.0	0.0	0.0	3689.0	2232.104447439353	2244.0	1129.0	1651.3	2085.0	2404.25	2675.85	3312443.0	45297.000000000015	46781.000000000015	109.19783534756102	108.0	104.0	107.0	110.0	117.0	882.4389638316927	1.174526260859983	911.349033424077
Position_1	50	36	36.0	0.6	0.01	275530.00000000035	352984.00000000035	2208.905262352371	2211.0	2041.0	2148.0	2272.0	2365.0	3608.543055180041	4.802970806444634	4622.937472470044	6.153129775857628	2172.2046616233897	2172.0	2066.0	2128.0	2215.0	2283.0	0.0	0.0	0.0	0.0	0.0	0.0	3310.0	2349.7361530715007	2303.0	1290.0	1950.0	2135.0	2526.75	2935.25	4666576.0	51634.0	53620.0	109.19783534756102	108.0	104.0	107.0	110.0	117.0	676.2367513924654	0.9000711161033714	702.2468646563116
Position_1	51	36	36.0	0.6	0.01	-131905.0000000001	-72898.00000000007	2208.905262352371	2211.0	2041.0	2148.0	2272.0	2365.0	-2559.0566768629737	-3.406104436904618	-1414.2762869486155	-1.882401737928607	2172.2046616233897	2172.0	2066.0	2128.0	2215.0	2283.0	0.0	0.0	0.0	0.0	0.0	0.0	3076.0	2123.818902842036	2165.0	1178.0	1427.2	1939.0	2350.0	2632.4	3213338.0	51787.99999999999	53300.99999999999	109.19783534756102	108.0	104.0	107.0	110.0	117.0	1004.726334721046	1.3372907515137122	1034.0796780521837
Position_1	53	36	36.0	0.6	0.01	25327.99999999967	89716.99999999967	2208.905262352371	2211.0	2041.0	2148.0	2272.0	2365.0	422.1315534552076	0.5618570976488811	1495.2770286379189	1.9902137251170693	2172.2046616233897	2172.0	2066.0	2128.0	2215.0	2283.0	0.0	0.0	0.0	0.0	0.0	0.0	3273.0	2226.341005451241	2217.0	1079.0	1415.5	2040.5	2457.0	2884.5	3675689.0	43778.000000000015	45429.000000000015	109.19783534756102	108.0	104.0	107.0	110.0	117.0	729.6302569157582	0.971137871954874	757.1468075614687
Position_1	56	36	36.0	0.6	0.01	159039.0	213444.0	2208.905262352371	2211.0	2041.0	2148.0	2272.0	2365.0	3452.377254443628	4.595114125664469	4633.386846606592	6.167037892833373	2172.2046616233897	2172.0	2066.0	2128.0	2215.0	2283.0	0.0	0.0	0.0	0.0	0.0	0.0	3621.0	2325.006451612903	2292.0	1112.0	1850.8	2150.0	2498.0	2883.6	3243384.0	45698.99999999999	47093.99999999999	109.19783534756102	108.0	104.0	107.0	110.0	117.0	992.022008128945	1.320381292819626	1022.3043053638928
Position_1	57	36	36.0	0.6	0.01	9172.999999999683	68062.99999999968	2208.905262352371	2211.0	2041.0	2148.0	2272.0	2365.0	170.62540387739514	0.2271024125608129	1266.0282202232086	1.685083561117091	2172.2046616233897	2172.0	2066.0	2128.0	2215.0	2283.0	0.0	0.0	0.0	0.0	0.0	0.0	2698.0	2217.074834437086	2239.5	1363.0	1801.0	2105.0	2365.0	2526.65	3347783.0	31284.99999999999	32794.99999999999	109.19783534756102	108.0	104.0	107.0	110.0	117.0	581.9269334246691	0.7745447483882345	610.0141851258438
Position_1	58	36	36.0	0.6	0.01	27288.999999999785	83487.99999999978	2208.905262352371	2211.0	2041.0	2148.0	2272.0	2365.0	532.6938692101397	0.7090155399186959	1629.7242754449185	2.1691630106171864	2172.2046616233897	2172.0	2066.0	2128.0	2215.0	2283.0	0.0	0.0	0.0	0.0	0.0	0.0	3164.0	2229.9375433726577	2258.0	1191.0	1614.0	2088.0	2421.0	2662.0	3213340.0	35590.99999999999	37031.99999999999	109.19783534756102	108.0	104.0	107.0	110.0	117.0	694.7527391644336	0.9247158958278612	722.8817239396843
Position_1	62	36	36.0	0.6	0.01	-22280.999999999804	37740.0000000002	2208.905262352371	2211.0	2041.0	2148.0	2272.0	2365.0	-405.4783042474987	-0.5396916229534208	686.8071990620177	0.9141403819515456	2172.2046616233897	2172.0	2066.0	2128.0	2215.0	2283.0	0.0	0.0	0.0	0.0	0.0	0.0	3043.0	2196.522417153996	2223.0	1135.0	1534.0	2073.5	2373.0	2660.3	3380448.0	31334.0	32873.0	109.19783534756102	108.0	104.0	107.0	110.0	117.0	570.2283194332049	0.7589738931655956	598.2356400308847
Position_1	63	36	36.0	0.6	0.01	115749.0000000002	174717.0000000002	2208.905262352371	2211.0	2041.0	2148.0	2272.0	2365.0	2261.0237450823324	3.0094226047045844	3412.8958839346315	4.542564421516994	2172.2046616233897	2172.0	2066.0	2128.0	2215.0	2283.0	0.0	0.0	0.0	0.0	0.0	0.0	3127.0	2287.553571428572	2249.5	1132.0	1885.1	2113.75	2428.25	2835.0	3458781.0	35157.999999999985	36669.99999999999	109.19783534756102	108.0	104.0	107.0	110.0	117.0	686.7711412591424	0.9140923890159184	716.3063243066373
Position_1	68	36	36.0	0.6	0.01	123370.0000000003	175942.0000000003	2208.905262352371	2211.0	2041.0	2148.0	2272.0	2365.0	2837.4790862251	3.776684663765608	4046.621912852526	5.386053766006712	2172.2046616233897	2172.0	2066.0	2128.0	2215.0	2283.0	0.0	0.0	0.0	0.0	0.0	0.0	3963.0	2302.5207715133533	2295.0	1151.0	1915.45	2144.75	2430.0	2771.95	3103798.0	32973.000000000015	34321.000000000015	109.19783534756102	108.0	104.0	107.0	110.0	117.0	758.3707377004135	1.0093914518792504	789.3743999216297
Position_1	70	36	36.0	0.6	0.01	-29165.999999999844	18960.00000000016	2208.905262352371	2211.0	2041.0	2148.0	2272.0	2365.0	-751.5361904062087	-1.0002946694306636	488.5526356065936	0.6502635579923761	2172.2046616233897	2172.0	2066.0	2128.0	2215.0	2283.0	0.0	0.0	0.0	0.0	0.0	0.0	3224.0	2187.364667747164	2177.0	1061.0	1683.95	2035.0	2363.75	2706.05	2699208.0	36876.00000000001	38110.00000000001	109.19783534756102	108.0	104.0	107.0	110.0	117.0	950.2039552019304	1.2647214643737694	982.001104586874
Position_1	71	36	36.0	0.6	0.01	95609.99999999996	143033.99999999997	2208.905262352371	2211.0	2041.0	2148.0	2272.0	2365.0	2605.0052533768653	3.467261992244608	3897.127093520621	5.187076161475947	2172.2046616233897	2172.0	2066.0	2128.0	2215.0	2283.0	0.0	0.0	0.0	0.0	0.0	0.0	3188.0	2289.626644736842	2258.5	1001.0	1724.5	2128.0	2494.25	2872.0	2784186.0	25954.999999999985	27170.999999999985	109.19783534756102	108.0	104.0	107.0	110.0	117.0	707.1740545068144	0.94124866654857	740.3053837412697
Position_1	72	36	36.0	0.6	0.01	133173.99999999985	179349.99999999985	2208.905262352371	2211.0	2041.0	2148.0	2272.0	2365.0	3452.191598475012	4.594867017570241	4649.184999973671	6.188065234964956	2172.2046616233897	2172.0	2066.0	2128.0	2215.0	2283.0	0.0	0.0	0.0	0.0	0.0	0.0	3349.0	2323.4780405405404	2261.0	1336.0	1864.45	2092.5	2578.25	2945.7	2750998.0	37781.00000000001	38965.00000000001	109.19783534756102	108.0	104.0	107.0	110.0	117.0	979.3747336716224	1.3035477705169294	1010.066872171588
Position_1	73	36	36.0	0.6	0.01	146091.99999999988	198429.99999999988	2208.905262352371	2211.0	2041.0	2148.0	2272.0	2365.0	3158.25075623434	4.203631756547906	4289.70578511883	5.709598399993163	2172.2046616233897	2172.0	2066.0	2128.0	2215.0	2283.0	0.0	0.0	0.0	0.0	0.0	0.0	3295.0	2319.861400894188	2275.0	1191.0	1712.8	2148.0	2491.5	2997.9	3113254.0	22955.0	24297.0	109.19783534756102	108.0	104.0	107.0	110.0	117.0	496.24651664265895	0.660504113651379	525.2581840499536
Position_1	74	36	36.0	0.6	0.01	51179.00000000025	107144.00000000023	2208.905262352371	2211.0	2041.0	2148.0	2272.0	2365.0	1036.207086795664	1.3791916325250286	2169.314994580479	2.8873582577866177	2172.2046616233897	2172.0	2066.0	2128.0	2215.0	2283.0	0.0	0.0	0.0	0.0	0.0	0.0	3449.0	2246.664808362369	2240.0	1125.0	1576.7	2077.5	2422.5	2863.9999999999995	3223964.0	31340.99999999998	32775.99999999998	109.19783534756102	108.0	104.0	107.0	110.0	117.0	634.5525763938867	0.8445894791802632	663.606625311446
Position_1	76	36	36.0	0.6	0.01	183575.0000000001	257636.0000000001	2208.905262352371	2211.0	2041.0	2148.0	2272.0	2365.0	2352.6505777802345	3.131377919025492	3301.797544638368	4.394692531913668	2172.2046616233897	2172.0	2066.0	2128.0	2215.0	2283.0	0.0	0.0	0.0	0.0	0.0	0.0	3105.0	2307.669299631385	2298.0	1215.0	1842.6	2133.5	2500.0	2826.0	4382264.0	54279.0	56178.0	109.19783534756102	108.0	104.0	107.0	110.0	117.0	695.6258788578689	0.9258780447598234	719.96298057218
Position_1	77	36	36.0	0.6	0.01	-7037.999999999855	50214.00000000015	2208.905262352371	2211.0	2041.0	2148.0	2272.0	2365.0	-137.30159254488612	-0.1827484196772434	979.6053094698884	1.303854666904421	2172.2046616233897	2172.0	2066.0	2128.0	2215.0	2283.0	0.0	0.0	0.0	0.0	0.0	0.0	3270.0	2206.205722070845	2225.0	1083.0	1438.7	2020.0	2438.75	2795.65	3238710.0	25768.0	27236.0	109.19783534756102	108.0	104.0	107.0	110.0	117.0	502.6978455096189	0.6690908323733027	531.3364840228182
Position_1	78	36	36.0	0.6	0.01	20378.00000000014	66905.00000000015	2208.905262352371	2211.0	2041.0	2148.0	2272.0	2365.0	522.1845530691257	0.6950276401350062	1714.435053640676	2.2819130563957395	2172.2046616233897	2172.0	2066.0	2128.0	2215.0	2283.0	0.0	0.0	0.0	0.0	0.0	0.0	3024.0	2228.081307627829	2228.0	1156.0	1596.6	2040.0	2449.0	2749.4	2658101.0	28957.0	30150.0	109.19783534756102	108.0	104.0	107.0	110.0	117.0	742.0207136727142	0.9876295698983824	772.591239328395
Position_1	79	36	36.0	0.6	0.01	119655.99999999972	174372.99999999974	2208.905262352371	2211.0	2041.0	2148.0	2272.0	2365.0	2547.584014103321	3.39083432277152	3712.5582276796713	4.941415001041642	2172.2046616233897	2172.0	2066.0	2128.0	2215.0	2283.0	0.0	0.0	0.0	0.0	0.0	0.0	3173.0	2296.285816108339	2282.0	1138.0	1746.0	2127.0	2480.0	2839.9	3221689.0	32906.00000000001	34309.00000000001	109.19783534756102	108.0	104.0	107.0	110.0	117.0	700.5983784188347	0.9324964416754692	730.4695121002796
Position_1	83	36	36.0	0.6	0.01	30748.0	77119.0	2208.905262352371	2211.0	2041.0	2148.0	2272.0	2365.0	811.8338223174694	1.0805508175045515	2036.158857268796	2.7101274390247667	2172.2046616233897	2172.0	2066.0	2128.0	2215.0	2283.0	0.0	0.0	0.0	0.0	0.0	0.0	3145.0	2236.860386879731	2258.0	1212.0	1635.0	2101.0	2417.0	2714.5999999999995	2659627.0	22163.000000000004	23352.000000000004	109.19783534756102	108.0	104.0	107.0	110.0	117.0	585.1656369201925	0.7788554627407762	616.558586534329
Position_1	84	36	36.0	0.6	0.01	45637.99999999988	95557.99999999988	2208.905262352371	2211.0	2041.0	2148.0	2272.0	2365.0	1163.6568917086583	1.548827322864224	2436.494264820897	3.242973866476614	2172.2046616233897	2172.0	2066.0	2128.0	2215.0	2283.0	0.0	0.0	0.0	0.0	0.0	0.0	3161.0	2246.6546875	2260.0	1336.0	1733.95	2121.75	2409.0	2659.05	2875718.0	47202.00000000001	48482.00000000001	109.19783534756102	108.0	104.0	107.0	110.0	117.0	1203.5350497925465	1.6019051512738791	1236.171905513373
Position_1	85	36	36.0	0.6	0.01	11883.000000000216	52560.00000000022	2208.905262352371	2211.0	2041.0	2148.0	2272.0	2365.0	386.45497518189296	0.5143715719670995	1709.3388450357663	2.2751300027426047	2172.2046616233897	2172.0	2066.0	2128.0	2215.0	2283.0	0.0	0.0	0.0	0.0	0.0	0.0	3039.0	2222.39309683605	2250.0	1135.0	1555.5	2072.0	2405.5	2755.4999999999995	2317956.0	46268.0	47311.0	109.19783534756102	108.0	104.0	107.0	110.0	117.0	1504.7125129778256	2.002772354773485	1538.632612204848
Position_1	86	36	36.0	0.6	0.01	156056.00000000015	213971.00000000012	2208.905262352371	2211.0	2041.0	2148.0	2272.0	2365.0	3129.148962557437	4.164897269163949	4290.42864527719	5.710560526863939	2172.2046616233897	2172.0	2066.0	2128.0	2215.0	2283.0	0.0	0.0	0.0	0.0	0.0	0.0	3188.0	2316.088215488216	2317.0	1162.0	1889.0	2162.0	2480.0	2765.2	3439391.0	47770.00000000001	49255.00000000001	109.19783534756102	108.0	104.0	107.0	110.0	117.0	957.8577301825538	1.2749086388729791	987.6341323035732
Position_1	89	36	36.0	0.6	0.01	67018.00000000023	117874.00000000023	2208.905262352371	2211.0	2041.0	2148.0	2272.0	2365.0	1567.5275663742295	2.086379190844099	2757.03160880354	3.669609071317512	2172.2046616233897	2172.0	2066.0	2128.0	2215.0	2283.0	0.0	0.0	0.0	0.0	0.0	0.0	3165.0	2262.3941717791413	2224.5	1040.0	1725.45	2068.75	2459.5	2885.7	2950162.0	25754.0	27058.0	109.19783534756102	108.0	104.0	107.0	110.0	117.0	602.3770471276637	0.8017638497269203	632.8771507796973
Position_1	90	36	36.0	0.6	0.01	101382.99999999996	138276.99999999994	2208.905262352371	2211.0	2041.0	2148.0	2272.0	2365.0	3926.404686821485	5.226044638159396	5355.251480816453	7.127839720966699	2172.2046616233897	2172.0	2066.0	2128.0	2215.0	2283.0	0.0	0.0	0.0	0.0	0.0	0.0	2994.0	2318.1701902748414	2290.0	1641.0	1957.25	2162.25	2478.0	2751.75	2192989.0	27343.00000000001	28289.00000000001	109.19783534756102	108.0	104.0	107.0	110.0	117.0	1058.9515338050755	1.409464491494555	1095.5886310869978
Position_1	94	36	36.0	0.6	0.01	209945.0000000003	269927.0000000003	2208.905262352371	2211.0	2041.0	2148.0	2272.0	2365.0	3978.4228938302967	5.295280871688124	5115.071835304152	6.808160612789825	2172.2046616233897	2172.0	2066.0	2128.0	2215.0	2283.0	0.0	0.0	0.0	0.0	0.0	0.0	3372.0	2347.5052015604683	2325.0	1194.0	1826.55	2165.0	2526.0	2918.0	3610463.0	26715.0	28253.0	109.19783534756102	108.0	104.0	107.0	110.0	117.0	506.24481463562455	0.6738118482800162	535.3896592888003
Position_1	95	36	36.0	0.6	0.01	137629.00000000023	193516.00000000023	2208.905262352371	2211.0	2041.0	2148.0	2272.0	2365.0	2640.886783732226	3.515020309147592	3713.271525919139	4.942364400998374	2172.2046616233897	2172.0	2066.0	2128.0	2215.0	2283.0	0.0	0.0	0.0	0.0	0.0	0.0	4095.0	2307.042568039079	2248.0	1042.0	1481.2	2084.0	2508.0	3087.5999999999995	3305992.0	25016.000000000007	26449.000000000007	109.19783534756102	108.0	104.0	107.0	110.0	117.0	480.0181922548683	0.6389042138912296	507.5152369263276
Position_1	96	36	36.0	0.6	0.01	-52150.00000000005	-5233.000000000051	2208.905262352371	2211.0	2041.0	2148.0	2272.0	2365.0	-1316.00256814258	-1.751599418197774	-132.0544858885941	-0.1757645207177187	2172.2046616233897	2172.0	2066.0	2128.0	2215.0	2283.0	0.0	0.0	0.0	0.0	0.0	0.0	3025.0	2167.65004156276	2195.0	1117.0	1496.8	2026.0	2362.5	2626.9	2607683.0	33175.00000000001	34378.00000000001	109.19783534756102	108.0	104.0	107.0	110.0	117.0	837.169418947844	1.1142724966195805	867.5270620825615
Position_1	97	36	36.0	0.6	0.01	99370.00000000016	144025.00000000015	2208.905262352371	2211.0	2041.0	2148.0	2272.0	2365.0	2835.062001975832	3.773467524629832	4109.085285645256	5.469192515193835	2172.2046616233897	2172.0	2066.0	2128.0	2215.0	2283.0	0.0	0.0	0.0	0.0	0.0	0.0	2942.0	2297.786026200873	2294.0	1246.0	1837.0	2176.0	2472.0	2699.4	2630965.0	41664.99999999999	42809.99999999999	109.19783534756102	108.0	104.0	107.0	110.0	117.0	1188.7175033946146	1.582182997018232	1221.384767078446
Position_1	98	36	36.0	0.6	0.01	120386.00000000016	166133.00000000015	2208.905262352371	2211.0	2041.0	2148.0	2272.0	2365.0	3149.5226954986056	4.192014707708644	4346.34969158598	5.7849914395009385	2172.2046616233897	2172.0	2066.0	2128.0	2215.0	2283.0	0.0	0.0	0.0	0.0	0.0	0.0	3320.0	2313.6308610400683	2296.0	1161.0	1782.0	2133.0	2503.0	2886.8	2713889.0	57655.99999999999	58828.99999999999	109.19783534756102	108.0	104.0	107.0	110.0	117.0	1508.3886874858151	2.00766534304362	1539.0765591803631
Position_1	99	36	36.0	0.6	0.01	127156.99999999984	176959.99999999985	2208.905262352371	2211.0	2041.0	2148.0	2272.0	2365.0	2901.4900113143667	3.861883205059422	4037.903319535618	5.374449318301906	2172.2046616233897	2172.0	2066.0	2128.0	2215.0	2283.0	0.0	0.0	0.0	0.0	0.0	0.0	3297.0	2310.574784651527	2286.0	1332.0	1747.8	2101.0	2525.0	2941.2000000000003	2950604.0	32231.0	33508.0	109.19783534756102	108.0	104.0	107.0	110.0	117.0	735.4524293170919	0.9788871834210492	764.5912320919957
Position_1	100	36	36.0	0.6	0.01	135732.00000000023	192477.00000000023	2208.905262352371	2211.0	2041.0	2148.0	2272.0	2365.0	2815.348973843036	3.74722948418508	3992.352020440173	5.313820539205871	2172.2046616233897	2172.0	2066.0	2128.0	2215.0	2283.0	0.0	0.0	0.0	0.0	0.0	0.0	3274.0	2304.2865979381445	2286.0	1246.0	1719.8	2129.5	2495.0	2850.3	3352737.0	34496.99999999999	35951.99999999999	109.19783534756102	108.0	104.0	107.0	110.0	117.0	715.5357141327248	0.9523780355106568	745.7152794300873
Position_1	103	36	36.0	0.6	0.01	-69312.0000000002	-16974.0000000002	2208.905262352371	2211.0	2041.0	2148.0	2272.0	2365.0	-1678.4128315695625	-2.233967478819088	-411.0309816923765	-0.5470822366325532	2172.2046616233897	2172.0	2066.0	2128.0	2215.0	2283.0	0.0	0.0	0.0	0.0	0.0	0.0	3197.0	2159.3517138599104	2186.5	1136.0	1432.5	1986.0	2360.0	2701.9	2897850.0	55860.0	57202.0	109.19783534756102	108.0	104.0	107.0	110.0	117.0	1352.6682359688868	1.800401422074588	1385.1652064785585
Position_1	106	36	36.0	0.6	0.01	99192.00000000032	154494.00000000032	2208.905262352371	2211.0	2041.0	2148.0	2272.0	2365.0	2184.92917330454	2.9081407296683417	3403.0813745111614	4.529501309474355	2172.2046616233897	2172.0	2066.0	2128.0	2215.0	2283.0	0.0	0.0	0.0	0.0	0.0	0.0	3175.0	2280.952045133992	2262.5	1273.0	1850.1	2098.25	2454.75	2811.749999999999	3234390.0	48655.99999999999	50073.99999999999	109.19783534756102	108.0	104.0	107.0	110.0	117.0	1071.7589508862136	1.4265111636295502	1102.9936227120245
Position_1	107	36	36.0	0.6	0.01	210179.99999999968	274100.99999999965	2208.905262352371	2211.0	2041.0	2148.0	2272.0	2365.0	3368.5766108544854	4.483575469047319	4393.045092833882	5.847143018561898	2172.2046616233897	2172.0	2066.0	2128.0	2215.0	2283.0	0.0	0.0	0.0	0.0	0.0	0.0	3511.0	2339.23672971324	2284.0	1057.0	1679.9	2130.5	2563.5	3054.3	3834009.0	45270.00000000001	46909.00000000001	109.19783534756102	108.0	104.0	107.0	110.0	117.0	725.5469748471919	0.9657030235216124	751.8153974620483
Position_1	108	36	36.0	0.6	0.01	157379.99999999988	212759.99999999988	2208.905262352371	2211.0	2041.0	2148.0	2272.0	2365.0	3527.065115414975	4.694523668617332	4768.194014205682	6.346466232907762	2172.2046616233897	2172.0	2066.0	2128.0	2215.0	2283.0	0.0	0.0	0.0	0.0	0.0	0.0	3287.0	2321.830985915493	2288.0	1122.0	1843.7	2128.0	2517.0	2933.05	3297000.0	39261.000000000015	40681.000000000015	109.19783534756102	108.0	104.0	107.0	110.0	117.0	879.8837431459365	1.1711252621272414	911.707561063647
Position_1	109	36	36.0	0.6	0.01	81535.99999999994	131962.99999999994	2208.905262352371	2211.0	2041.0	2148.0	2272.0	2365.0	1858.6410235514904	2.473851202347033	3008.1417458659407	4.003836663747567	2172.2046616233897	2172.0	2066.0	2128.0	2215.0	2283.0	0.0	0.0	0.0	0.0	0.0	0.0	3246.0	2274.059551430781	2296.0	1093.0	1700.6	2070.0	2481.0	2831.8	2940359.0	41622.00000000001	42915.00000000001	109.19783534756102	108.0	104.0	107.0	110.0	117.0	948.7877340347844	1.2628364740002982	978.2621115300268
Position_1	110	36	36.0	0.6	0.01	173897.00000000012	212312.0000000001	2208.905262352371	2211.0	2041.0	2148.0	2272.0	2365.0	6421.247390731683	8.546680277063869	7839.743503459087	10.434698603104044	2172.2046616233897	2172.0	2066.0	2128.0	2215.0	2283.0	0.0	0.0	0.0	0.0	0.0	0.0	3279.0	2387.5451776649747	2364.0	1164.0	1826.0	2175.0	2639.0	2965.2	2351732.0	29341.99999999999	30326.99999999999	109.19783534756102	108.0	104.0	107.0	110.0	117.0	1083.4703355368342	1.442099016599526	1119.8420307349727
Position_1	112	36	36.0	0.6	0.01	146566.00000000003	189388.00000000003	2208.905262352371	2211.0	2041.0	2148.0	2272.0	2365.0	4169.875047678617	5.55010368846024	5388.18208540697	7.171670355676677	2172.2046616233897	2172.0	2066.0	2128.0	2215.0	2283.0	0.0	0.0	0.0	0.0	0.0	0.0	3152.0	2344.484517304189	2333.5	1203.0	1746.1	2131.0	2584.5	2906.15	2574244.0	22808.0	23906.0	109.19783534756102	108.0	104.0	107.0	110.0	117.0	648.8988584491211	0.8636843805957802	680.1375004421558
[truncated: 11,085 more rows]
[truncated: 139 more columns]
