# Supplementary material for: Real-time assessment of mitochondrial DNA heteroplasmy dynamics at the single-cell level
Source: EMBO J. 2024 Aug 5;43(22):4. doi: 10.1038/s44318-024-00183-5 (PMC11574196; doi:10.1038/s44318-024-00183-5)
Supplement: Supplementary file 15 — Source data Fig. 2 [file 44318_2024_183_MOESM15_ESM.zip › Figure 2/2F/raw/mk_cap_flushed_AllPos_acdc_output_1345.csv]

Position_n	Cell_ID	frame_i	time_seconds	time_minutes	time_hours	BF_amount_autoBkgr	BF_amount_dataPrepBkgr	BF_amount_manualBkgr	BF_autoBkgr_bkgrVal_mean	BF_autoBkgr_bkgrVal_median	BF_autoBkgr_bkgrVal_q05	BF_autoBkgr_bkgrVal_q25	BF_autoBkgr_bkgrVal_q75	BF_autoBkgr_bkgrVal_q95	BF_concentration_autoBkgr_from_vol_fl	BF_concentration_autoBkgr_from_vol_vox	BF_concentration_dataPrepBkgr_from_vol_fl	BF_concentration_dataPrepBkgr_from_vol_vox	BF_dataPrepBkgr_bkgrVal_mean	BF_dataPrepBkgr_bkgrVal_median	BF_dataPrepBkgr_bkgrVal_q05	BF_dataPrepBkgr_bkgrVal_q25	BF_dataPrepBkgr_bkgrVal_q75	BF_dataPrepBkgr_bkgrVal_q95	BF_manualBkgr_bkgrVal_mean	BF_manualBkgr_bkgrVal_median	BF_manualBkgr_bkgrVal_q05	BF_manualBkgr_bkgrVal_q25	BF_manualBkgr_bkgrVal_q75	BF_manualBkgr_bkgrVal_q95	BF_max	BF_mean	BF_mean_manualBkgr	BF_median	BF_min	BF_q05	BF_q25	BF_q75	BF_q95	BF_sum	is_cell_dead	is_cell_excluded	mKate_amount_autoBkgr	mKate_amount_dataPrepBkgr	mKate_amount_manualBkgr	mKate_autoBkgr_bkgrVal_mean	mKate_autoBkgr_bkgrVal_median	mKate_autoBkgr_bkgrVal_q05	mKate_autoBkgr_bkgrVal_q25
Position_1	1	0	0.0	0.0	0.0	122564.0000000002	134204.0000000002	134519.5516495403	2140.8231815043	2141.0	2029.0	2096.0	2187.0	2252.0	3196.7262546142147	4.254842644891519	3500.3218748918607	4.658928415481066	2130.728907517577	2131.0	2023.0	2087.0	2174.25	2236.0	0.0	0.0	0.0	0.0	0.0	0.0	3859.0	2246.2955326460483	115.56662512847106	2217.5	1246.0	1416.15	1879.5	2549.75	3288.55	2614688.0	False	False	73175.0	78995.0	78677.55976203352	215.241101455514	215.0	205.0	210.0
Position_1	2	0	0.0	0.0	0.0	231977.99999999965	248417.99999999965	248863.6760411027	2140.8231815043	2141.0	2029.0	2096.0	2187.0	2252.0	3752.0501667133744	4.9939787718955015	4017.953419352711	5.347896001158458	2130.728907517577	2131.0	2023.0	2087.0	2174.25	2236.0	0.0	0.0	0.0	0.0	0.0	0.0	3479.0	2282.105839416058	151.37693189848096	2261.0	1067.0	1471.15	2029.25	2538.25	3102.85	3751782.0	False	False	164763.0	172983.0	172534.6565711195	215.241101455514	215.0	205.0	210.0
Position_1	1	1	1.0	0.0166666666666666	0.0002777777777777	134624.00000000015	149144.00000000015	206334.98702001115	2099.02048956006	2109.0	1993.0	2063.0	2153.0	2218.0	3422.2177939668745	4.55497188376991	3791.32436016903	5.0462527233849785	2049.7347214710653	2097.0	1972.0	2051.0	2141.0	2203.0	0.0	0.0	0.0	0.0	0.0	0.0	3797.0	2220.2595041322315	170.52478266116623	2200.0	1204.0	1402.35	1909.25	2488.0	3194.75	2686514.0	False	False	73541.0	79591.0	84684.58301784749	211.41506949491688	212.0	202.0	208.0
Position_1	2	1	1.0	0.0166666666666666	0.0002777777777777	210605.0000000004	232661.0000000004	319534.58193618234	2099.02048956006	2109.0	1993.0	2063.0	2153.0	2218.0	2878.413129990649	3.831167876017554	3179.8602940896667	4.232394051433347	2049.7347214710653	2097.0	1972.0	2051.0	2141.0	2203.0	0.0	0.0	0.0	0.0	0.0	0.0	3566.0	2223.583786724701	173.84906525363567	2222.0	1061.0	1399.4	1970.25	2497.0	2991.5999999999995	4086947.0	False	False	169139.99999999994	178329.99999999994	186067.1946998377	211.41506949491688	212.0	202.0	208.0
Position_1	1	2	2.0	0.0333333333333333	0.0005555555555555	127621.00000000028	147076.0000000003	147064.6012709577	2104.8562507152683	2105.0	1993.0	2060.0	2150.0	2215.0	2911.1976272130355	3.8748040418205503	3354.9909671604537	4.465492977290564	2090.008788534343	2090.0	1984.0	2046.0	2134.0	2194.0	0.0	0.0	0.0	0.0	0.0	0.0	3734.0	2203.3970701619123	113.38828162756954	2180.0	1160.0	1415.0	1916.0	2480.0	3082.0	2857806.0	False	False	77398.00000000003	83883.00000000003	83123.66928069228	211.2485139250107	211.0	201.0	207.0
Position_1	2	2	2.0	0.0333333333333333	0.0005555555555555	214640.99999999988	243170.99999999988	243154.2842076799	2104.8562507152683	2105.0	1993.0	2060.0	2150.0	2215.0	2792.578979980263	3.7169226223537297	3163.7675147841305	4.210974562177677	2090.008788534343	2090.0	1984.0	2046.0	2134.0	2194.0	0.0	0.0	0.0	0.0	0.0	0.0	3315.0	2217.8501577287066	127.84136919436378	2190.0	1061.0	1436.25	1988.75	2476.0	2987.95	4218351.0	False	False	184990.0	194500.0	193386.47106544077	211.2485139250107	211.0	201.0	207.0
Position_1	1	3	3.0	0.05	0.0008333333333333	128221.99999999996	149501.99999999997	150085.17874526745	2105.106523778952	2106.0	1993.0	2061.0	2150.0	2215.0	2834.08950923779	3.7721731367954985	3304.441124066604	4.39821113613265	2089.5615197404004	2090.0	1984.0	2046.0	2132.0	2194.0	0.0	0.0	0.0	0.0	0.0	0.0	3659.0	2202.4075187969925	112.84599905659206	2178.0	1169.0	1395.9	1946.5	2449.5	2999.55	2929202.0	False	False	79482.00000000001	86132.00000000001	84973.91454840457	210.57021895581823	210.0	201.0	206.0
Position_1	2	3	3.0	0.05	0.0008333333333333	227954.0	257074.0	257872.0340724713	2105.106523778952	2106.0	1993.0	2061.0	2150.0	2215.0	3230.7945490732354	4.300187544816476	3643.5126293394846	4.849515309650854	2089.5615197404004	2090.0	1984.0	2046.0	2132.0	2194.0	0.0	0.0	0.0	0.0	0.0	0.0	3379.0	2231.2494505494506	141.68793080905016	2209.0	1059.0	1467.95	1985.0	2497.0	2984.05	4060874.0	False	False	175958.99999999997	185059.0	183474.25148729043	210.57021895581823	210.0	201.0	206.0
Position_1	6	3	3.0	0.05	0.0008333333333333	4173.0	7501.0	7592.203893996717	2105.106523778952	2106.0	1993.0	2061.0	2150.0	2215.0	1637.289789380254	2.179232709665118	2943.041147889117	3.917187767840415	2089.5615197404004	2090.0	1984.0	2046.0	2132.0	2194.0	0.0	0.0	0.0	0.0	0.0	0.0	2860.0	2126.0625	36.5009802595996	2139.5	1316.0	1515.95	1943.0	2367.5	2667.0	442221.0	False	False	3340.0000000000027	4380.000000000003	4198.885884261768	210.57021895581823	210.0	201.0	206.0
Position_1	1	4	4.0	0.0666666666666666	0.0011111111111111	105459.99999999977	136281.99999999977	136092.38385613842	2109.111521447902	2110.0	1997.0	2064.0	2154.0	2220.0	2194.824897095124	2.92131193803361	2836.2898409436552	3.775101778296005	2088.1353434288803	2088.0	1982.0	2044.0	2132.0	2194.0	0.0	0.0	0.0	0.0	0.0	0.0	3662.0	2185.2748037116344	97.13946028275404	2161.0	1058.0	1352.0	1960.0	2464.0	2959.0	3061570.0	False	False	80079.99999999997	85683.99999999997	85344.16846944291	209.90766298337573	209.0	200.0	205.0
Position_1	2	4	4.0	0.0666666666666666	0.0011111111111111	202066.0	242942.0	242690.53190914032	2109.111521447902	2110.0	1997.0	2064.0	2154.0	2220.0	2826.16985393666	3.761632075589693	3397.876716790949	4.522573910048752	2088.1353434288803	2088.0	1982.0	2044.0	2132.0	2194.0	0.0	0.0	0.0	0.0	0.0	0.0	3352.0	2218.7545748116254	130.61923138274506	2173.5	1097.0	1462.7	2004.25	2485.0	2945.15	4122446.0	False	False	151064.99999999994	158496.99999999994	158046.31692806917	209.90766298337573	209.0	200.0	205.0
Position_1	6	4	4.0	0.0666666666666666	0.0011111111111111	33118.000000000146	48188.00000000015	48095.28975121712	2109.111521447902	2110.0	1997.0	2064.0	2154.0	2220.0	2067.558391429525	2.751920218992697	3008.379242895277	4.004152772293613	2088.1353434288803	2088.0	1982.0	2044.0	2132.0	2194.0	0.0	0.0	0.0	0.0	0.0	0.0	3002.0	2158.3474452554747	70.21210182659433	2199.0	1114.0	1391.2	1945.0	2377.0	2801.6	1478468.0	False	False	39280.99999999999	42020.99999999999	41854.84396971335	209.90766298337573	209.0	200.0	205.0
Position_1	1	5	5.0	0.0833333333333333	0.0013888888888888	91002.99999999996	120122.99999999996	119026.07842076814	2110.454244549601	2111.0	1999.0	2066.0	2156.0	2221.0	1808.0648275546368	2.406534285475221	2386.6264989104275	3.176599870049779	2091.7533802055164	2091.0	1988.0	2049.0	2134.0	2196.0	0.0	0.0	0.0	0.0	0.0	0.0	3402.0	2173.5020604395604	81.74868023404406	2173.0	1095.0	1438.0	1900.75	2429.5	2926.5	3164619.0	False	False	88334.99999999997	95614.99999999996	94509.02271498102	209.45550687754968	209.0	200.0	205.0
Position_1	2	5	5.0	0.0833333333333333	0.0013888888888888	177621.0000000001	214761.0000000001	213361.97295835623	2110.454244549601	2111.0	1999.0	2066.0	2156.0	2221.0	2470.647723349532	3.288432119778227	2987.252496688279	3.976033073092099	2091.7533802055164	2091.0	1988.0	2049.0	2134.0	2196.0	0.0	0.0	0.0	0.0	0.0	0.0	3273.0	2206.64943457189	114.89605436637385	2177.0	1117.0	1466.2	1993.0	2451.0	2939.7999999999997	4097748.0	False	False	126083.00000000004	135368.00000000003	133957.42320173068	209.45550687754968	209.0	200.0	205.0
Position_1	6	5	5.0	0.0833333333333333	0.0013888888888888	91135.0000000002	113255.0000000002	112421.76149269912	2110.454244549601	2111.0	1999.0	2066.0	2156.0	2221.0	2638.1106364974394	3.5113252571780915	3278.424536528418	4.363583058119324	2091.7533802055164	2091.0	1988.0	2049.0	2134.0	2196.0	0.0	0.0	0.0	0.0	0.0	0.0	3053.0	2193.4005424954794	101.64716228996303	2218.5	1055.0	1425.75	1958.0	2456.0	2807.25	2425901.0	False	False	75277.0	80807.0	79966.88263926446	209.45550687754968	209.0	200.0	205.0
Position_1	1	6	6.0	0.1	0.0016666666666666	149207.00000000032	178907.00000000032	180091.22525689594	2113.6533895309435	2114.0	2001.0	2069.0	2159.0	2224.0	2843.2440563584023	3.784357839013033	3409.1983914354723	4.537643059000613	2093.2025419145484	2094.0	1990.0	2048.0	2137.0	2196.0	0.0	0.0	0.0	0.0	0.0	0.0	3350.0	2214.4760942760945	121.27355236154608	2200.0	1018.0	1567.2	1967.0	2473.0	2932.8	3288497.0	False	False	82322.0	88262.0	88079.88872363437	208.65016087016235	208.0	199.0	204.0
Position_1	2	6	6.0	0.1	0.0016666666666666	251448.99999999977	286288.99999999977	287678.1719848564	2113.6533895309435	2114.0	2001.0	2069.0	2159.0	2224.0	3861.3674117996943	5.139480025105392	4396.386603075465	5.851590568693444	2093.2025419145484	2094.0	1990.0	2048.0	2137.0	2196.0	0.0	0.0	0.0	0.0	0.0	0.0	3358.0	2258.345005740528	165.14246382597958	2270.0	1081.0	1564.25	2006.0	2502.0	3001.749999999999	3934037.0	False	False	135083.99999999997	142051.99999999997	141838.37182260674	208.65016087016235	208.0	199.0	204.0
Position_1	6	6	6.0	0.1	0.0016666666666666	120915.00000000028	147255.0000000003	148305.25229854003	2113.6533895309435	2114.0	2001.0	2069.0	2159.0	2224.0	2631.069815511306	3.501953924445548	3204.219374627773	4.264815987629566	2093.2025419145484	2094.0	1990.0	2048.0	2137.0	2196.0	0.0	0.0	0.0	0.0	0.0	0.0	3155.0	2205.8109339407747	112.60839202622628	2211.0	1010.0	1435.4	1958.0	2511.0	2848.2	2905053.0	False	False	80969.00000000001	86237.00000000001	86075.49121146566	208.65016087016235	208.0	199.0	204.0
Position_1	8	6	6.0	0.1	0.0016666666666666	20491.00000000001	23391.00000000001	23506.63142239049	2113.6533895309435	2114.0	2001.0	2069.0	2159.0	2224.0	13080.880173644322	17.410651511120594	14932.158905944772	19.87470350381249	2093.2025419145484	2094.0	1990.0	2048.0	2137.0	2196.0	0.0	0.0	0.0	0.0	0.0	0.0	2957.0	2255.3172413793104	162.114699464762	2245.0	1542.0	1686.6	1987.0	2554.0	2851.999999999999	327021.0	False	False	1387.9999999999982	1967.9999999999984	1950.218090859921	208.65016087016235	208.0	199.0	204.0
Position_1	1	7	7.0	0.1166666666666666	0.0019444444444444	164880.99999999994	195498.99999999997	196371.9075175769	2111.741529623789	2112.0	2000.0	2067.0	2157.0	2223.0	3270.9456746556584	4.353628692966681	3878.352317425941	5.162086934493927	2090.4012979989184	2091.0	1985.0	2046.0	2134.0	2195.0	0.0	0.0	0.0	0.0	0.0	0.0	3420.0	2225.0871056241426	134.68580762522424	2196.0	1017.0	1577.85	1967.0	2482.75	2927.5999999999995	3244177.0	False	False	79589.00000000004	85421.00000000004	84759.02541914553	208.13431854021172	207.0	198.0	203.0
Position_1	2	7	7.0	0.1166666666666666	0.0019444444444444	240891.00000000032	280224.0000000003	281345.3688480262	2111.741529623789	2112.0	2000.0	2067.0	2157.0	2223.0	3219.144806719206	4.284681737743263	3744.771013936106	4.9842902195489565	2090.4012979989184	2091.0	1985.0	2046.0	2134.0	2195.0	0.0	0.0	0.0	0.0	0.0	0.0	3242.0	2240.612386545649	150.21108854673048	2212.0	1073.0	1620.2	1973.0	2502.0	2966.0	4196667.0	False	False	147184.99999999997	154676.99999999997	153826.60329908057	208.13431854021172	207.0	198.0	203.0
Position_1	6	7	7.0	0.1166666666666666	0.0019444444444444	97521.99999999984	125010.99999999984	125794.70091941569	2111.741529623789	2112.0	2000.0	2067.0	2157.0	2223.0	2291.416115839539	3.0498748501824267	2937.3087104162832	3.909557893564073	2090.4012979989184	2091.0	1985.0	2046.0	2134.0	2195.0	0.0	0.0	0.0	0.0	0.0	0.0	3123.0	2186.5011459129105	96.09984791399212	2196.0	1058.0	1512.2	2003.0	2418.0	2801.8	2862130.0	False	False	80260.99999999999	85496.99999999999	84902.67577068685	208.13431854021172	207.0	198.0	203.0
Position_1	8	7	7.0	0.1166666666666666	0.0019444444444444	50698.000000000015	56914.000000000015	57091.215792320174	2111.741529623789	2112.0	2000.0	2067.0	2157.0	2223.0	10771.794795116526	14.337258872300096	12092.507179164108	16.095127055467426	2090.4012979989184	2091.0	1985.0	2046.0	2134.0	2195.0	0.0	0.0	0.0	0.0	0.0	0.0	3191.0	2283.277027027027	192.8757290281087	2278.5	1464.0	1629.75	2053.25	2531.25	2924.75	675850.0	False	False	5655.999999999997	6839.999999999997	6705.607355327204	208.13431854021172	207.0	198.0	203.0
Position_1	1	8	8.0	0.1333333333333333	0.0022222222222222	149074.00000000026	180007.00000000026	179009.1998377507	2115.505432123815	2116.0	2003.0	2071.0	2161.0	2227.0	2939.60567994674	3.912615160009111	3549.576717805739	4.724486611399438	2095.677393185505	2095.0	1992.0	2054.0	2138.0	2198.0	0.0	0.0	0.0	0.0	0.0	0.0	3291.0	2217.204344874406	121.52695168890068	2195.0	1102.0	1620.8000000000002	2016.0	2423.0	2910.8	3265942.0	False	False	76883.99999999997	82775.99999999997	82419.89886425092	207.72808945701303	207.0	198.0	203.0
Position_1	2	8	8.0	0.1333333333333333	0.0022222222222222	269403.99999999994	309177.99999999994	307895.01730665256	2115.505432123815	2116.0	2003.0	2071.0	2161.0	2227.0	3548.18745368463	4.722637500854241	4072.031226541946	5.4198735625273295	2095.677393185505	2095.0	1992.0	2054.0	2138.0	2198.0	0.0	0.0	0.0	0.0	0.0	0.0	3388.0	2258.2407602956705	162.56336711016502	2245.0	1027.0	1597.0	1979.25	2535.75	2966.0	4277108.0	False	False	154534.99999999994	162110.99999999994	161653.12114656565	207.72808945701303	207.0	198.0	203.0
Position_1	6	8	8.0	0.1333333333333333	0.0022222222222222	168736.00000000023	198136.00000000023	197187.64954029256	2115.505432123815	2116.0	2003.0	2071.0	2161.0	2227.0	3490.108454618713	4.645334353097508	4098.213355563325	5.4547219762547865	2095.677393185505	2095.0	1992.0	2054.0	2138.0	2198.0	0.0	0.0	0.0	0.0	0.0	0.0	3566.0	2236.5257142857145	140.84832110020898	2206.5	1094.0	1449.5	1988.5	2500.25	3061.1	3131136.0	False	False	85722.99999999999	91323.0	90984.54678204432	207.72808945701303	207.0	198.0	203.0
Position_1	8	8	8.0	0.1333333333333333	0.0022222222222222	56006.000000000015	66590.00000000001	66248.59383450526	2115.505432123815	2116.0	2003.0	2071.0	2161.0	2227.0	5174.17840019329	6.88683145065727	6151.993351942135	8.188303151434981	2095.677393185505	2095.0	1992.0	2054.0	2138.0	2198.0	0.0	0.0	0.0	0.0	0.0	0.0	3286.0	2227.123015873016	131.44562268751042	2266.5	1402.0	1501.0	1976.0	2479.0	2911.25	1122470.0	False	False	15072.999999999996	17088.999999999996	16967.15684153596	207.72808945701303	207.0	198.0	203.0
Position_1	1	9	9.0	0.15	0.0025	152941.00000000012	180821.0000000001	180649.2531097892	2119.155553498746	2120.0	2006.0	2074.0	2165.0	2231.0	3400.077380141436	4.52550299296825	4019.88604726368	5.350468328907957	2099.6262844780963	2099.5	1998.0	2057.0	2141.0	2204.0	0.0	0.0	0.0	0.0	0.0	0.0	3239.0	2232.456617647059	132.83033316896262	2218.0	1330.0	1674.95	2028.75	2433.25	2806.25	3036141.0	False	False	74311.99999999999	81111.99999999999	79867.8464034613	207.49555842003917	207.0	198.0	203.0
Position_1	2	9	9.0	0.15	0.0025	297862.0	336976.0	336735.04921579227	2119.155553498746	2120.0	2006.0	2074.0	2165.0	2231.0	3969.795411724264	5.283797693004996	4491.092447714699	5.977644047908265	2099.6262844780963	2099.5	1998.0	2057.0	2141.0	2204.0	0.0	0.0	0.0	0.0	0.0	0.0	3377.0	2276.1121593291405	176.48587485104417	2307.5	1092.0	1561.35	2002.0	2537.5	2971.0	4342822.0	False	False	139944.99999999997	149484.99999999997	147739.52568956188	207.49555842003917	207.0	198.0	203.0
Position_1	6	9	9.0	0.15	0.0025	260040.99999999988	289888.9999999999	289705.12979989167	2119.155553498746	2120.0	2006.0	2074.0	2165.0	2231.0	5079.573316011153	6.760912083610844	5662.61639128121	7.53694241679529	2099.6262844780963	2099.5	1998.0	2057.0	2141.0	2204.0	0.0	0.0	0.0	0.0	0.0	0.0	3436.0	2298.599587912088	198.97330343399156	2301.0	1110.0	1666.0	1989.5	2524.25	3060.5	3346761.0	False	False	92105.99999999996	99385.99999999996	98054.02379664678	207.49555842003917	207.0	198.0	203.0
Position_1	8	9	9.0	0.15	0.0025	1117.0000000000182	18460.00000000002	18353.16333153055	2119.155553498746	2120.0	2006.0	2074.0	2165.0	2231.0	46.466086434721504	0.0618463610446143	767.9175967636041	1.0220983212923571	2099.6262844780963	2099.5	1998.0	2057.0	2141.0	2204.0	0.0	0.0	0.0	0.0	0.0	0.0	3124.0	2121.320330969267	21.694046491170862	2153.0	1276.0	1464.5	1874.0	2382.75	2727.0	1794637.0	False	False	28902.00000000001	33132.00000000001	32358.063277447272	207.49555842003917	207.0	198.0	203.0
Position_1	13	9	9.0	0.15	0.0025	-70432.00000000001	-64425.500000000015	-64462.50135208223	2119.155553498746	2120.0	2006.0	2074.0	2165.0	2231.0	-14460.407397145029	-19.24680224560003	-13227.211732802803	-17.60541881636053	2099.6262844780963	2099.5	1998.0	2057.0	2141.0	2204.0	0.0	0.0	0.0	0.0	0.0	0.0	2378.0	1879.617747440273	-220.0085370378233	1951.0	1234.0	1329.4	1640.0	2136.0	2301.8	550728.0	False	False	21464.000000000004	22929.000000000004	22660.9580854516	207.49555842003917	207.0	198.0	203.0
Position_1	1	10	10.0	0.1666666666666666	0.0027777777777777	131077.99999999997	163139.99999999997	161654.96403461305	2120.0706722326318	2121.0	2007.0	2075.0	2166.0	2232.0	2845.9612154424008	3.787974377753835	3542.090302623425	4.714522192791779	2099.065305570579	2098.0	1999.0	2055.75	2142.0	2202.0	0.0	0.0	0.0	0.0	0.0	0.0	3258.0	2215.0301291248206	115.96482355424178	2213.0	1275.0	1714.65	1982.25	2398.0	2847.0	3087752.0	False	False	70335.99999999997	77305.99999999997	76266.34288804757	207.2691552284886	207.0	197.0	203.0
Position_1	2	10	10.0	0.1666666666666666	0.0027777777777777	269475.00000000006	312968.00000000006	310953.5071660355	2120.0706722326318	2121.0	2007.0	2075.0	2166.0	2232.0	3580.439058752117	4.765564387199068	4158.318401853726	5.534721792867308	2099.065305570579	2098.0	1999.0	2055.75	2142.0	2202.0	0.0	0.0	0.0	0.0	0.0	0.0	3318.0	2263.5039661554733	164.43866058489448	2225.0	1119.0	1690.5	2044.5	2480.0	2945.5	4280286.0	False	False	133843.0	143298.0	141887.6760411033	207.2691552284886	207.0	197.0	203.0
Position_1	6	10	10.0	0.1666666666666666	0.0027777777777777	252120.00000000023	287287.00000000023	285658.1477825852	2120.0706722326318	2121.0	2007.0	2075.0	2166.0	2232.0	4721.753267190449	6.284653598630488	5380.367804503183	7.1612695477937365	2099.065305570579	2098.0	1999.0	2055.75	2142.0	2202.0	0.0	0.0	0.0	0.0	0.0	0.0	3354.0	2285.8920863309354	186.8267807603565	2261.0	1168.0	1695.2	2028.0	2535.0	2985.6	3495129.0	False	False	90718.0	98363.0	97222.65873445103	207.2691552284886	207.0	197.0	203.0
Position_1	8	10	10.0	0.1666666666666666	0.0027777777777777	-15230.000000000166	8114.999999999834	7033.714845862294	2120.0706722326318	2121.0	2007.0	2075.0	2166.0	2232.0	-474.7585314781109	-0.6319036053973656	252.96556027214376	0.3366971607222233	2099.065305570579	2098.0	1999.0	2055.75	2142.0	2202.0	0.0	0.0	0.0	0.0	0.0	0.0	2842.0	2105.995073891625	6.929768321046595	2145.0	1240.0	1435.5	1899.0	2372.0	2579.6	2137585.0	False	False	37939.0	43014.0	42257.00432666305	207.2691552284886	207.0	197.0	203.0
Position_1	13	10	10.0	0.1666666666666666	0.0027777777777777	-102911.0	-90123.0	-90715.30989724184	2120.0706722326318	2121.0	2007.0	2075.0	2166.0	2232.0	-8486.36394578965	-11.295350411846025	-7431.825343125619	-9.891759531700195	2099.065305570579	2098.0	1999.0	2055.75	2142.0	2202.0	0.0	0.0	0.0	0.0	0.0	0.0	2586.0	1935.908273381295	-163.15703218928388	2039.5	1093.0	1278.75	1765.0	2163.25	2316.25	1076365.0	False	False	26472.999999999996	29252.999999999996	28838.330448891284	207.2691552284886	207.0	197.0	203.0
Position_1	1	11	11.0	0.1833333333333333	0.0030555555555555	130843.00000000007	160516.0000000001	160079.83464034594	2127.2112508035966	2127.0	2014.0	2082.0	2173.0	2240.0	2758.7021613858915	3.6718325768046216	3384.3295868867094	4.50454268014621	2106.3086803677666	2106.0	2003.0	2063.0	2149.0	2209.0	0.0	0.0	0.0	0.0	0.0	0.0	3263.0	2219.5994338287333	113.2907534609667	2176.0	1338.0	1692.8	2015.0	2418.0	2879.0	3136294.0	False	False	68113.99999999999	73765.99999999999	72956.71552190372	207.0915239811302	206.0	197.0	202.0
Position_1	2	11	11.0	0.1833333333333333	0.0030555555555555	301877.9999999997	342848.9999999997	342246.76460248715	2127.2112508035966	2127.0	2014.0	2082.0	2173.0	2240.0	3806.666688746228	5.066673362721228	4323.308977699453	5.754324249317971	2106.3086803677666	2106.0	2003.0	2063.0	2149.0	2209.0	0.0	0.0	0.0	0.0	0.0	0.0	3283.0	2281.7298821117374	175.42120174397087	2229.0	1127.0	1763.0	2062.0	2510.0	2932.0	4451655.0	False	False	125357.0	133160.99999999997	132043.58031368305	207.0915239811302	206.0	197.0	202.0
Position_1	6	11	11.0	0.1833333333333333	0.0030555555555555	252065.9999999997	284132.9999999997	283661.6450784202	2127.2112508035966	2127.0	2014.0	2082.0	2173.0	2240.0	4699.732047122897	6.255343354720575	5297.616361370317	7.0511273769838905	2106.3086803677666	2106.0	2003.0	2063.0	2149.0	2209.0	0.0	0.0	0.0	0.0	0.0	0.0	3246.0	2292.0726915520627	185.76401118429607	2281.0	1266.0	1734.5	2039.5	2525.5	2927.0	3499995.0	False	False	86121.99999999999	92230.0	91355.4229313142	207.0915239811302	206.0	197.0	202.0
Position_1	8	11	11.0	0.1833333333333333	0.0030555555555555	-68634.99999999981	-45156.99999999981	-45502.10465116282	2127.2112508035966	2127.0	2014.0	2082.0	2173.0	2240.0	-1860.467793655872	-2.4762826333559653	-1224.05688290403	-1.6292197111452635	2106.3086803677666	2106.0	2003.0	2063.0	2149.0	2209.0	0.0	0.0	0.0	0.0	0.0	0.0	2862.0	2065.609123434705	-40.69955693306156	2088.5	1128.0	1378.4	1869.0	2321.75	2594.45	2309351.0	False	False	41451.000000000015	45923.000000000015	45282.67441860467	207.0915239811302	206.0	197.0	202.0
Position_1	13	11	11.0	0.1833333333333333	0.0030555555555555	-113275.99999999996	-96013.99999999996	-96267.73526230408	2127.2112508035966	2127.0	2014.0	2082.0	2173.0	2240.0	-5274.903082099103	-7.020896002273905	-4471.066638340542	-5.950989695631261	2106.3086803677666	2106.0	2003.0	2063.0	2149.0	2209.0	0.0	0.0	0.0	0.0	0.0	0.0	2641.0	1989.1946472019465	-117.11403316582005	2076.5	1037.0	1230.0	1891.0	2209.75	2403.7	1635118.0	False	False	40067.99999999999	43355.99999999999	42885.20605732829	207.0915239811302	206.0	197.0	202.0
Position_1	15	11	11.0	0.1833333333333333	0.0030555555555555	-63835.0	-58774.0	-58848.39196863174	2127.2112508035966	2127.0	2014.0	2082.0	2173.0	2240.0	-18417.28190353124	-24.51340221360008	-16957.113285785934	-22.56991778338108	2106.3086803677666	2106.0	2003.0	2063.0	2149.0	2209.0	0.0	0.0	0.0	0.0	0.0	0.0	2418.0	1862.1244813278008	-244.18419903996573	1919.0	1209.0	1322.0	1633.0	2134.0	2275.0	448772.0	False	False	13152.999999999996	14116.999999999996	13978.969172525683	207.0915239811302	206.0	197.0	202.0
Position_1	1	12	12.0	0.2	0.0033333333333333	97220.99999999978	125720.99999999978	125347.4196863167	2128.2092745382115	2128.0	2014.0	2083.0	2174.0	2241.0	1903.2048895810144	2.533165708032329	2461.122822466492	3.2757544767029003	2109.2490535424554	2109.0	2007.0	2066.0	2152.0	2212.0	0.0	0.0	0.0	0.0	0.0	0.0	3299.0	2192.814	83.56494645754447	2182.0	1139.0	1656.85	1965.0	2392.25	2832.05	3289221.0	False	False	70789.0	76789.0	76180.96863169283	206.93209947920565	206.0	197.0	202.0
Position_1	2	12	12.0	0.2	0.0033333333333333	320346.0000000001	358517.0000000001	358016.65143320727	2128.2092745382115	2128.0	2014.0	2083.0	2174.0	2241.0	3890.678597698409	5.178493213536582	4354.274499481937	5.795539358810458	2109.2490535424554	2109.0	2007.0	2066.0	2152.0	2212.0	0.0	0.0	0.0	0.0	0.0	0.0	3317.0	2287.455450472872	178.20639693041676	2249.0	1166.0	1753.4	2068.0	2496.0	2937.0	4595498.0	False	False	109620.99999999996	117656.99999999996	116842.64332071388	206.93209947920565	206.0	197.0	202.0
Position_1	6	12	12.0	0.2	0.0033333333333333	220581.0000000002	248986.0000000002	248613.6649540294	2128.2092745382115	2128.0	2014.0	2083.0	2174.0	2241.0	4169.289443095973	5.54932424876074	4706.183675287962	6.263930471808276	2109.2490535424554	2109.0	2007.0	2066.0	2152.0	2212.0	0.0	0.0	0.0	0.0	0.0	0.0	3145.0	2275.545819397993	166.29676585553807	2277.0	1150.0	1716.0	2037.0	2506.5	2871.3	3401941.0	False	False	73070.00000000001	79050.00000000001	78443.99540292053	206.93209947920565	206.0	197.0	202.0
Position_1	8	12	12.0	0.2	0.0033333333333333	815.0000000002588	24622.00000000026	24309.935911303663	2128.2092745382115	2128.0	2014.0	2083.0	2174.0	2241.0	18.81646892735218	0.0250447201423057	568.46515083328	0.7566271157590956	2109.2490535424554	2109.0	2007.0	2066.0	2152.0	2212.0	0.0	0.0	0.0	0.0	0.0	0.0	3268.0	2128.6504389465285	19.401385404073157	2138.0	1002.0	1331.8	1853.0	2414.0	2833.0	2667199.0	False	False	45223.99999999999	50235.99999999999	49728.09113034073	206.93209947920565	206.0	197.0	202.0
Position_1	13	12	12.0	0.2	0.0033333333333333	-100158.00000000004	-81614.00000000004	-81857.0762574365	2128.2092745382115	2128.0	2014.0	2083.0	2174.0	2241.0	-3664.151610769936	-4.876985793934785	-2985.743221324084	-3.974024227582356	2109.2490535424554	2109.0	2007.0	2066.0	2152.0	2212.0	0.0	0.0	0.0	0.0	0.0	0.0	2889.0	2025.379098360656	-83.8699551817997	2083.0	975.0	1241.75	1907.0	2238.25	2443.25	1976770.0	False	False	63105.00000000002	67009.00000000003	66613.37425635481	206.93209947920565	206.0	197.0	202.0
Position_1	15	12	12.0	0.2	0.0033333333333333	-49328.99999999998	-38954.99999999998	-39090.98323418062	2128.2092745382115	2128.0	2014.0	2083.0	2174.0	2241.0	-4256.219358615871	-5.665027966317724	-3361.126824279455	-4.473659803115955	2109.2490535424554	2109.0	2007.0	2066.0	2152.0	2212.0	0.0	0.0	0.0	0.0	0.0	0.0	3000.0	2037.6538461538464	-71.5952073886092	2044.5	1151.0	1320.0	1868.0	2271.75	2728.25	1112559.0	False	False	28044.000000000004	30228.000000000004	30006.67658193619	206.93209947920565	206.0	197.0	202.0
Position_1	1	13	13.0	0.2166666666666666	0.0036111111111111	139918.9999999999	172972.9999999999	172009.5740941047	2126.825718079372	2127.0	2013.0	2082.0	2173.0	2240.0	2604.6825073709	3.466832417310668	3220.004054827913	4.285825396975952	2106.612087614927	2106.0	2004.0	2065.0	2149.0	2208.0	0.0	0.0	0.0	0.0	0.0	0.0	3221.0	2215.8939008894536	109.28181327452648	2186.0	1263.0	1687.6	2000.25	2436.75	2830.35	3487817.0	False	False	69768.00000000001	76064.00000000001	75676.2460789616	206.8424912332467	206.0	197.0	202.0
Position_1	2	13	13.0	0.2166666666666666	0.0036111111111111	331354.00000000035	371212.0000000004	370050.2577068688	2126.825718079372	2127.0	2013.0	2082.0	2173.0	2240.0	4280.625812494665	5.697512956430399	4795.534893521036	6.382856943276498	2106.612087614927	2106.0	2004.0	2065.0	2149.0	2208.0	0.0	0.0	0.0	0.0	0.0	0.0	3326.0	2301.5806111696525	194.96852355472535	2240.5	1377.0	1787.0	2066.0	2505.0	2973.15	4368400.0	False	False	102963.00000000006	110555.00000000006	110087.42888047596	206.8424912332467	206.0	197.0	202.0
Position_1	6	13	13.0	0.2166666666666666	0.0036111111111111	210957.00000000003	241974.00000000003	241069.94659275276	2126.825718079372	2127.0	2013.0	2082.0	2173.0	2240.0	3966.430720390503	5.279319288839759	4549.61488424547	6.05553741093072	2106.612087614927	2106.0	2004.0	2065.0	2149.0	2208.0	0.0	0.0	0.0	0.0	0.0	0.0	3136.0	2269.828029790115	163.21594217518805	2243.0	1189.0	1763.8	2044.0	2484.0	2875.0	3352536.0	False	False	64811.99999999999	70720.0	70356.14196863167	206.8424912332467	206.0	197.0	202.0
Position_1	8	13	13.0	0.2166666666666666	0.0036111111111111	130748.99999999996	160232.99999999997	159373.62898864236	2126.825718079372	2127.0	2013.0	2082.0	2173.0	2240.0	2598.04216437753	3.457994120786492	3183.902669425424	4.23777445300524	2106.612087614927	2106.0	2004.0	2065.0	2149.0	2208.0	0.0	0.0	0.0	0.0	0.0	0.0	3350.0	2220.1260683760684	113.51398076114128	2247.5	979.0	1342.3	1927.75	2514.25	2968.2499999999995	3117057.0	False	False	52417.99999999999	58033.99999999999	57688.12547322874	206.8424912332467	206.0	197.0	202.0
Position_1	13	13	13.0	0.2166666666666666	0.0036111111111111	-73219.99999999996	-49678.99999999996	-50365.15021633321	2126.825718079372	2127.0	2013.0	2082.0	2173.0	2240.0	-2182.3399249331937	-2.904694440086081	-1480.6946890297202	-1.9708046310985567	2106.612087614927	2106.0	2004.0	2065.0	2149.0	2208.0	0.0	0.0	0.0	0.0	0.0	0.0	2728.0	2061.683318465656	-44.928769149271375	2130.0	995.0	1252.0	1891.0	2307.0	2541.0	2311147.0	False	False	70293.00000000001	74777.00000000001	74500.84234721471	206.8424912332467	206.0	197.0	202.0
Position_1	15	13	13.0	0.2166666666666666	0.0036111111111111	4453.999999999847	20770.999999999847	20295.407923201503	2126.825718079372	2127.0	2013.0	2082.0	2173.0	2240.0	228.47408163125365	0.3040990026511986	1065.4771328160973	1.4181500637782254	2106.612087614927	2106.0	2004.0	2065.0	2149.0	2208.0	0.0	0.0	0.0	0.0	0.0	0.0	3051.0	2132.7323037323035	26.120216117376454	2187.0	1017.0	1290.6	1927.0	2337.0	2810.4	1657133.0	False	False	39160.99999999998	42268.99999999998	42077.5865332612	206.8424912332467	206.0	197.0	202.0
Position_1	1	14	14.0	0.2333333333333333	0.0038888888888888	100425.99999999964	140289.99999999965	141028.64643050282	2129.8863130921904	2130.0	2015.0	2084.0	2175.0	2243.0	1726.170204172212	2.297532541753214	2411.3717358385265	3.2095357804010787	2105.5553001622498	2106.0	2003.0	2062.0	2147.0	2210.0	0.0	0.0	0.0	0.0	0.0	0.0	4095.0	2190.461167971101	84.90586780885178	2179.0	1080.0	1626.0	2008.0	2359.0	2779.0	3638356.0	False	False	69370.99999999999	76014.99999999999	75697.44267171441	206.65969573543475	206.0	197.0	202.0
Position_1	2	14	14.0	0.2333333333333333	0.0038888888888888	292350.99999999977	340614.99999999977	341509.2913737156	2129.8863130921904	2130.0	2015.0	2084.0	2175.0	2243.0	3534.305335164029	4.704160401103322	4117.78106364232	5.480766595707928	2105.5553001622498	2106.0	2003.0	2062.0	2147.0	2210.0	0.0	0.0	0.0	0.0	0.0	0.0	3290.0	2275.375932371954	169.8206322097044	2226.0	1185.0	1774.0	2055.0	2437.5	2997.0	4575781.0	False	False	109195.00000000004	117239.00000000004	116854.52812330992	206.65969573543475	206.0	197.0	202.0
Position_1	6	14	14.0	0.2333333333333333	0.0038888888888888	210656.0	245504.0	246149.7041644134	2129.8863130921904	2130.0	2015.0	2084.0	2175.0	2243.0	4109.146724944915	5.469274290901682	4788.906831805771	6.37403499313348	2105.5553001622498	2106.0	2003.0	2062.0	2147.0	2210.0	0.0	0.0	0.0	0.0	0.0	0.0	3155.0	2275.0798898071625	169.5245896449128	2219.0	1233.0	1790.65	2071.75	2467.25	2938.0	3303416.0	False	False	65276.0	71084.0	70806.40021633315	206.65969573543475	206.0	197.0	202.0
Position_1	8	14	14.0	0.2333333333333333	0.0038888888888888	-19254.999999999756	13121.000000000246	13720.900081125332	2129.8863130921904	2130.0	2015.0	2084.0	2175.0	2243.0	-431.7069244151822	-0.5746019163966074	294.1795146845902	0.3915529340451895	2105.5553001622498	2106.0	2003.0	2062.0	2147.0	2210.0	0.0	0.0	0.0	0.0	0.0	0.0	3098.0	2115.7264640474427	10.171163885192982	2179.0	972.0	1231.4	1892.0	2393.0	2686.999999999999	2854115.0	False	False	49758.0	55154.0	54896.09221200648	206.65969573543475	206.0	197.0	202.0
Position_1	13	14	14.0	0.2333333333333333	0.0038888888888888	-32070.00000000005	-2694.0000000000546	-2149.687398593749	2129.8863130921904	2130.0	2015.0	2084.0	2175.0	2243.0	-825.9103193248429	-1.099286635021366	-69.37955722672804	-0.092344190668775	2105.5553001622498	2106.0	2003.0	2062.0	2147.0	2210.0	0.0	0.0	0.0	0.0	0.0	0.0	3267.0	2103.799019607843	-1.7562805544066578	2149.0	968.0	1274.65	1909.0	2349.25	2690.85	2575050.0	False	False	74037.99999999997	78933.99999999997	78699.99026500806	206.65969573543475	206.0	197.0	202.0
Position_1	15	14	14.0	0.2333333333333333	0.0038888888888888	47386.00000000005	69706.00000000004	70119.57084910777	2129.8863130921904	2130.0	2015.0	2084.0	2175.0	2243.0	1780.4563336587942	2.369787380099855	2619.0961295323486	3.4860169484075554	2105.5553001622498	2106.0	2003.0	2062.0	2147.0	2210.0	0.0	0.0	0.0	0.0	0.0	0.0	2968.0	2180.952688172043	75.3973880097933	2182.0	993.0	1440.9	1974.5	2410.5	2828.55	2028286.0	False	False	38605.99999999999	42325.99999999999	42148.19848566791	206.65969573543475	206.0	197.0	202.0
Position_1	1	15	15.0	0.25	0.0041666666666666	4092.9999999997967	38038.9999999998	36875.49121146558	2131.1821556262075	2131.0	2017.0	2086.0	2176.0	2244.0	70.72199278212317	0.0941309723930059	657.2670128119478	0.8748223940527025	2109.75405624662	2109.0	2005.75	2068.0	2151.0	2215.0	0.0	0.0	0.0	0.0	0.0	0.0	3163.0	2133.652624756967	23.898568510347104	2164.0	1029.0	1492.1	2008.0	2333.0	2621.8	3292226.0	False	False	56359.99999999999	62531.99999999999	62480.88656030286	206.5432010541672	206.0	197.0	202.0
Position_1	2	15	15.0	0.25	0.0041666666666666	120061.9999999999	162543.99999999988	161087.91738777724	2131.1821556262075	2131.0	2017.0	2086.0	2176.0	2244.0	1577.5553767667743	2.0997262064765767	2135.747873275296	2.842680419329419	2109.75405624662	2109.0	2005.75	2068.0	2151.0	2215.0	0.0	0.0	0.0	0.0	0.0	0.0	3376.0	2193.17607457276	83.42201832614046	2178.0	1030.0	1716.0	2022.5	2322.5	2859.5	4235023.0	False	False	95063.0	102787.0	102723.03366684695	206.5432010541672	206.0	197.0	202.0
Position_1	6	15	15.0	0.25	0.0041666666666666	272821.99999999994	304369.99999999994	303288.68334234727	2131.1821556262075	2131.0	2017.0	2086.0	2176.0	2244.0	5641.83930861067	7.509288119760802	6294.238112622258	8.377630927900226	2109.75405624662	2109.0	2005.75	2068.0	2151.0	2215.0	0.0	0.0	0.0	0.0	0.0	0.0	3250.0	2321.252440725244	211.4983844786243	2270.0	1544.0	1863.6	2087.5	2514.0	2940.35	3328676.0	False	False	66592.0	72328.0	72280.4972958356	206.5432010541672	206.0	197.0	202.0
Position_1	8	15	15.0	0.25	0.0041666666666666	-48761.00000000002	-18379.000000000025	-19420.35167658184	2131.1821556262075	2131.0	2017.0	2086.0	2176.0	2244.0	-1069.9146862883958	-1.4240564474498547	-403.272328690848	-0.5367554694875187	2109.75405624662	2109.0	2005.75	2068.0	2151.0	2215.0	0.0	0.0	0.0	0.0	0.0	0.0	2954.0	2095.691527878349	-14.062528368270703	2172.0	981.0	1299.0	1908.0	2341.0	2578.0	2894150.0	False	False	49498.0	55022.0	54976.25297458086	206.5432010541672	206.0	197.0	202.0
Position_1	13	15	15.0	0.25	0.0041666666666666	-8296.999999999707	22613.00000000029	21553.5509734996	2131.1821556262075	2131.0	2017.0	2086.0	2176.0	2244.0	-176.427845456718	-0.2348254623028916	480.8440242633429	0.6400033962945094	2109.75405624662	2109.0	2005.75	2068.0	2151.0	2215.0	0.0	0.0	0.0	0.0	0.0	0.0	3286.0	2125.0946619217084	15.340605675088682	2160.0	918.0	1299.4	1904.0	2403.0	2696.8	2985758.0	False	False	80601.00000000003	86221.00000000003	86174.45795024342	206.5432010541672	206.0	197.0	202.0
Position_1	15	15	15.0	0.25	0.0041666666666666	96098.00000000022	119352.00000000022	118554.96254732316	2131.1821556262075	2131.0	2017.0	2086.0	2176.0	2244.0	2942.7432681824994	3.9167912899509054	3654.834591189385	4.864584840873071	2109.75405624662	2109.0	2005.75	2068.0	2151.0	2215.0	0.0	0.0	0.0	0.0	0.0	0.0	3028.0	2221.915799432356	112.1617431857362	2219.0	1007.0	1486.4	1979.0	2500.0	2828.6	2348565.0	False	False	43110.00000000001	47338.00000000001	47302.98580313684	206.5432010541672	206.0	197.0	202.0
Position_1	19	15	15.0	0.25	0.0041666666666666	155894.0	163374.0	163117.6208761493	2131.1821556262075	2131.0	2017.0	2086.0	2176.0	2244.0	27449.24112235596	36.53493993385578	28766.29196199842	38.2879346014199	2109.75405624662	2109.0	2005.75	2068.0	2151.0	2215.0	0.0	0.0	0.0	0.0	0.0	0.0	3652.0	2589.5117647058823	479.7577084592626	2474.0	1850.0	2103.3	2320.0	2810.0	3393.05	880434.0	False	False	7582.000000000004	8942.000000000004	8930.737155219043	206.5432010541672	206.0	197.0	202.0
Position_1	20	15	15.0	0.25	0.0041666666666666	-58692.00000000001	-55040.00000000001	-55165.17333693888	2131.1821556262075	2131.0	2017.0	2086.0	2176.0	2244.0	-30318.41169670009	-40.35380596830782	-28431.905196387463	-37.84286581639171	2109.75405624662	2109.0	2005.75	2068.0	2151.0	2215.0	0.0	0.0	0.0	0.0	0.0	0.0	2201.0	1777.433734939759	-332.3203213068607	1791.5	1226.0	1404.5	1577.0	1966.5	2121.25	295054.0	False	False	2791.0	3455.0	3449.501081665766	206.5432010541672	206.0	197.0	202.0
Position_1	21	15	15.0	0.25	0.0041666666666666	122778.99999999996	126738.99999999996	126603.2698756084	2131.1821556262075	2131.0	2017.0	2086.0	2176.0	2244.0	55143.16688228296	73.39555512031862	56921.70344679188	75.76278728768	2109.75405624662	2109.0	2005.75	2068.0	2151.0	2215.0	0.0	0.0	0.0	0.0	0.0	0.0	3667.0	2813.1055555555554	703.3514993089357	2790.5	2133.0	2278.95	2488.25	3113.75	3461.1	506359.0	False	False	4411.000000000001	5131.000000000001	5125.037317468904	206.5432010541672	206.0	197.0	202.0
Position_1	1	16	16.0	0.2666666666666666	0.0044444444444444	-3843.0000000000655	26556.99999999993	26526.99459167085	2132.6544535980283	2133.0	2018.0	2087.0	2178.0	2246.0	-67.30815130301364	-0.0895871493843111	465.1320775836842	0.6190907952638837	2113.0197404002165	2113.0	2012.0	2071.0	2154.0	2215.0	0.0	0.0	0.0	0.0	0.0	0.0	3220.0	2130.471710526316	17.45197012609924	2161.0	1057.0	1422.5	1988.5	2321.25	2639.0	3238317.0	False	False	47877.0	55477.0	53993.37641968632	206.41254393758408	206.0	197.0	202.0
Position_1	2	16	16.0	0.2666666666666666	0.0044444444444444	108574.99999999962	147714.99999999962	147676.3680367759	2132.6544535980283	2133.0	2018.0	2087.0	2178.0	2246.0	1355.2528730825982	1.803841574072938	1843.805463019997	2.454105071279616	2113.0197404002165	2113.0	2012.0	2071.0	2154.0	2215.0	0.0	0.0	0.0	0.0	0.0	0.0	3261.0	2188.48032703117	75.46058663095346	2166.0	1007.0	1716.4	2031.0	2325.0	2853.0	4282856.0	False	False	78015.00000000001	87800.00000000001	85889.83464034615	206.41254393758408	206.0	197.0	202.0
Position_1	6	16	16.0	0.2666666666666666	0.0044444444444444	285906.9999999999	317466.9999999999	317435.84964845824	2132.6544535980283	2133.0	2018.0	2087.0	2178.0	2246.0	5205.922418942388	6.929082739612317	5780.581002124408	7.693953313827586	2113.0197404002165	2113.0	2012.0	2071.0	2154.0	2215.0	0.0	0.0	0.0	0.0	0.0	0.0	3236.0	2314.183143219265	201.16340281904831	2279.5	1535.0	1841.7	2122.0	2479.75	2899.15	3651781.0	False	False	64936.99999999999	72826.99999999999	71286.7644672796	206.41254393758408	206.0	197.0	202.0
Position_1	8	16	16.0	0.2666666666666666	0.0044444444444444	-14077.999999999814	12922.000000000186	12895.3504597079	2132.6544535980283	2133.0	2018.0	2087.0	2178.0	2246.0	-326.1660778827255	-0.4341270496619076	299.3832972297695	0.3984791686128232	2113.0197404002165	2113.0	2012.0	2071.0	2154.0	2215.0	0.0	0.0	0.0	0.0	0.0	0.0	3231.0	2122.571851851852	9.552111451635485	2166.0	970.0	1299.25	1958.0	2363.0	2671.55	2865472.0	False	False	40241.0	46991.0	45673.30800432667	206.41254393758408	206.0	197.0	202.0
Position_1	13	16	16.0	0.2666666666666666	0.0044444444444444	34929.000000000204	64649.00000000021	64619.66576527847	2132.6544535980283	2133.0	2018.0	2087.0	2178.0	2246.0	702.0440323558114	0.9344206070655848	1299.3914697749929	1.7294900462705154	2113.0197404002165	2113.0	2012.0	2071.0	2154.0	2215.0	0.0	0.0	0.0	0.0	0.0	0.0	3166.0	2156.505383580081	43.48564317986438	2180.0	998.0	1334.5	1927.25	2415.0	2806.75	3204567.0	False	False	72303.00000000001	79733.00000000001	78282.5627366144	206.41254393758408	206.0	197.0	202.0
Position_1	15	16	16.0	0.2666666666666666	0.0044444444444444	113817.00000000022	134677.00000000023	134656.4107625744	2132.6544535980283	2133.0	2018.0	2087.0	2178.0	2246.0	3727.356933732892	4.961112078798479	4410.4944759073305	5.870368147432656	2113.0197404002165	2113.0	2012.0	2071.0	2154.0	2215.0	0.0	0.0	0.0	0.0	0.0	0.0	3178.0	2242.124640460211	129.10490005999463	2205.0	1049.0	1677.8	2010.0	2505.0	2884.0	2338536.0	False	False	38116.0	43331.0	42312.96092482423	206.41254393758408	206.0	197.0	202.0
Position_1	19	16	16.0	0.2666666666666666	0.0044444444444444	173347.0	187587.0	187572.94483504584	2132.6544535980283	2133.0	2018.0	2087.0	2178.0	2246.0	9346.467353695958	12.440148047769318	10114.255057646014	13.462073481726843	2113.0197404002165	2113.0	2012.0	2071.0	2154.0	2215.0	0.0	0.0	0.0	0.0	0.0	0.0	3377.0	2376.464887640449	263.4451472402329	2289.0	1588.0	1886.0	2134.75	2593.75	3064.45	1692043.0	False	False	15292.0	18852.0	18157.039480800435	206.41254393758408	206.0	197.0	202.0
Position_1	20	16	16.0	0.2666666666666666	0.0044444444444444	-27717.999999999996	-18817.999999999996	-18826.78447809634	2132.6544535980283	2133.0	2018.0	2087.0	2178.0	2246.0	-3313.102160529669	-4.409738975664989	-2249.2949151038065	-2.993811532003166	2113.0197404002165	2113.0	2012.0	2071.0	2154.0	2215.0	0.0	0.0	0.0	0.0	0.0	0.0	3076.0	2070.712359550562	-42.30738084965469	2119.0	1180.0	1347.4	1823.0	2276.0	2800.0	921467.0	False	False	9371.999999999998	11596.999999999998	11162.649675500268	206.41254393758408	206.0	197.0	202.0
Position_1	21	16	16.0	0.2666666666666666	0.0044444444444444	218176.0000000001	230296.0000000001	230284.03731746893	2132.6544535980283	2133.0	2018.0	2087.0	2178.0	2246.0	16216.810758224326	21.584575119196572	17117.67861898664	22.78363024187121	2113.0197404002165	2113.0	2012.0	2071.0	2154.0	2215.0	0.0	0.0	0.0	0.0	0.0	0.0	3484.0	2493.026402640264	380.0066622400477	2385.5	1862.0	2095.0	2244.25	2711.5	3169.75	1510774.0	False	False	20470.0	23500.0	22908.502704164413	206.41254393758408	206.0	197.0	202.0
Position_1	24	16	16.0	0.2666666666666666	0.0044444444444444	72258.00000000007	78298.00000000007	78292.03839913468	2132.6544535980283	2133.0	2018.0	2087.0	2178.0	2246.0	15686.056959394677	20.878141812954315	16997.244427007172	22.623332332346543	2113.0197404002165	2113.0	2012.0	2071.0	2154.0	2215.0	0.0	0.0	0.0	0.0	0.0	0.0	2993.0	2372.264900662252	259.24516026203537	2365.0	1847.0	2029.05	2156.5	2550.0	2815.9	716424.0	False	False	6240.999999999998	7750.999999999998	7456.227420227148	206.41254393758408	206.0	197.0	202.0
Position_1	1	17	17.0	0.2833333333333333	0.0047222222222222	5820.999999999824	41493.99999999983	40935.33802055133	2133.425795623413	2134.0	2018.0	2088.0	2179.0	2248.0	97.70195164119576	0.1300412976344315	696.4516030578736	0.9269770836700296	2111.360194699838	2111.0	2008.0	2069.0	2154.0	2215.0	0.0	0.0	0.0	0.0	0.0	0.0	3260.0	2137.7530625402965	26.39286784045862	2150.0	1012.0	1421.5	1979.5	2317.0	2752.0	3315655.0	False	False	41544.0	49299.0	48380.68888588425	206.2790057082932	206.0	197.0	202.0
Position_1	2	17	17.0	0.2833333333333333	0.0047222222222222	89695.9999999999	132337.99999999988	131670.19902650052	2133.425795623413	2134.0	2018.0	2088.0	2179.0	2248.0	1241.744812607177	1.6527623455801523	1832.0775175125827	2.4384951758092472	2111.360194699838	2111.0	2008.0	2069.0	2154.0	2215.0	0.0	0.0	0.0	0.0	0.0	0.0	3274.0	2182.3797195253505	71.01952482551269	2163.0	1113.0	1770.65	2026.0	2316.75	2702.7	4046132.0	False	False	65750.00000000001	75020.00000000001	73922.28961600864	206.2790057082932	206.0	197.0	202.0
Position_1	6	17	17.0	0.2833333333333333	0.0047222222222222	244935.00000000023	281758.00000000023	281181.32828555984	2133.425795623413	2134.0	2018.0	2088.0	2179.0	2248.0	4393.962613537762	5.848364238618761	5054.541482700197	6.7275947134739615	2111.360194699838	2111.0	2008.0	2069.0	2154.0	2215.0	0.0	0.0	0.0	0.0	0.0	0.0	3209.0	2286.9887570268584	175.62856232702052	2242.0	1371.0	1805.0	2077.0	2498.0	2876.0	3661469.0	False	False	57159.0	65164.0	64216.08504597077	206.2790057082932	206.0	197.0	202.0
Position_1	8	17	17.0	0.2833333333333333	0.0047222222222222	-32094.00000000029	-1228.0000000002938	-1711.3812871826858	2133.425795623413	2134.0	2018.0	2088.0	2179.0	2248.0	-739.7734879702317	-0.9846385124883784	-28.30565972542075	-0.037674833094535	2111.360194699838	2111.0	2008.0	2069.0	2154.0	2215.0	0.0	0.0	0.0	0.0	0.0	0.0	3141.0	2110.084947839046	-1.2752468607918672	2164.0	958.0	1266.5	1937.0	2343.75	2652.95	2831734.0	False	False	30234.00000000001	36944.000000000015	36149.43293672255	206.2790057082932	206.0	197.0	202.0
Position_1	13	17	17.0	0.2833333333333333	0.0047222222222222	33143.00000000004	69897.00000000004	69321.40886965915	2133.425795623413	2134.0	2018.0	2088.0	2179.0	2248.0	578.7444112805604	0.7703088114144258	1220.544251132285	1.6245443982570706	2111.360194699838	2111.0	2008.0	2069.0	2154.0	2215.0	0.0	0.0	0.0	0.0	0.0	0.0	3182.0	2154.7403003754694	43.38010567563151	2204.0	975.0	1335.95	1978.25	2383.0	2672.899999999999	3443275.0	False	False	63786.00000000001	71776.0	70829.86127636558	206.2790057082932	206.0	197.0	202.0
Position_1	15	17	17.0	0.2833333333333333	0.0047222222222222	166247.0000000001	190466.0000000001	190086.71498107084	2133.425795623413	2134.0	2018.0	2088.0	2179.0	2248.0	5229.586483508326	6.960579609549581	5991.4369532556775	7.974602584783307	2111.360194699838	2111.0	2008.0	2069.0	2154.0	2215.0	0.0	0.0	0.0	0.0	0.0	0.0	3209.0	2291.8793922127256	180.51919751288776	2230.0	1486.0	1828.2	2045.0	2508.0	2932.2	2413349.0	False	False	35372.999999999985	40637.99999999999	40014.54313142237	206.2790057082932	206.0	197.0	202.0
Position_1	19	17	17.0	0.2833333333333333	0.0047222222222222	138776.00000000003	160971.00000000003	160623.4121146565	2133.425795623413	2134.0	2018.0	2088.0	2179.0	2248.0	4915.732966448966	6.542840578343573	5701.925774934113	7.589263206437304	2111.360194699838	2111.0	2008.0	2069.0	2154.0	2215.0	0.0	0.0	0.0	0.0	0.0	0.0	3180.0	2277.8093264248705	166.44913172503266	2204.0	1343.0	1738.0	2070.0	2500.0	2948.4	2198086.0	False	False	21064.000000000007	25889.000000000007	25317.64588967009	206.2790057082932	206.0	197.0	202.0
Position_1	20	17	17.0	0.2833333333333333	0.0047222222222222	40485.00000000003	57850.00000000003	57578.05300162245	2133.425795623413	2134.0	2018.0	2088.0	2179.0	2248.0	2301.6568527764	3.063505271045388	3288.893390962448	4.377517103371018	2111.360194699838	2111.0	2008.0	2069.0	2154.0	2215.0	0.0	0.0	0.0	0.0	0.0	0.0	3187.0	2187.6225165562914	76.26232185645358	2199.0	1073.0	1341.7	1981.0	2433.0	2916.3	1651655.0	False	False	18597.0	22372.0	21924.982017306644	206.2790057082932	206.0	197.0	202.0
Position_1	21	17	17.0	0.2833333333333333	0.0047222222222222	222818.99999999985	244300.99999999985	243964.5781503513	2133.425795623413	2134.0	2018.0	2088.0	2179.0	2248.0	8662.723313075352	11.530084729703294	9497.897253410263	12.641701244289065	2111.360194699838	2111.0	2008.0	2069.0	2154.0	2215.0	0.0	0.0	0.0	0.0	0.0	0.0	3210.0	2372.5642398286936	261.2040451288558	2320.5	1699.0	1961.3	2175.0	2536.0	2970.7499999999995	2215975.0	False	False	31167.00000000001	35837.000000000015	35284.00027041644	206.2790057082932	206.0	197.0	202.0
Position_1	24	17	17.0	0.2833333333333333	0.0047222222222222	95428.99999999993	105778.99999999993	105616.91238507288	2133.425795623413	2134.0	2018.0	2088.0	2179.0	2248.0	10410.221730076535	13.856005122731869	11539.289360527366	15.358794138861924	2111.360194699838	2111.0	2008.0	2069.0	2154.0	2215.0	0.0	0.0	0.0	0.0	0.0	0.0	3301.0	2346.064444444444	234.7042497446064	2317.5	1380.0	1705.3	2132.0	2594.5	2920.3	1055729.0	False	False	14311.999999999998	16562.0	16295.565440778792	206.2790057082932	206.0	197.0	202.0
Position_1	1	18	18.0	0.3	0.005	-20056.00000000005	13270.999999999947	14048.593428880284	2132.7619107820533	2133.0	2018.0	2087.0	2178.0	2247.0	-383.859142508698	-0.510916518679077	253.998538104951	0.3380720542176897	2109.4633585722013	2110.0	2007.0	2067.0	2151.0	2212.0	0.0	0.0	0.0	0.0	0.0	0.0	3118.0	2119.15873015873	9.695371586528836	2142.0	955.0	1405.2	1975.0	2314.0	2632.6	3070661.0	False	False	36402.000000000015	43647.000000000015	42859.02298539753	206.1684990357364	206.0	196.0	202.0
Position_1	2	18	18.0	0.3	0.005	105411.99999999988	147823.99999999985	148813.56679286069	2132.7619107820533	2133.0	2018.0	2087.0	2178.0	2247.0	1438.916547298499	1.9151979244543016	2017.8575464639068	2.68576839434346	2109.4633585722013	2110.0	2007.0	2067.0	2151.0	2212.0	0.0	0.0	0.0	0.0	0.0	0.0	3134.0	2190.164859002169	80.70150042996784	2166.5	1110.0	1820.3	2031.0	2331.0	2661.7	4038664.0	False	False	53453.0	62673.0	61670.219037317474	206.1684990357364	206.0	196.0	202.0
Position_1	6	18	18.0	0.3	0.005	255505.00000000023	291086.00000000023	291916.1842888049	2132.7619107820533	2133.0	2018.0	2087.0	2178.0	2247.0	4898.379224579213	6.519742747914932	5580.515508369169	7.427666141639363	2109.4633585722013	2110.0	2007.0	2067.0	2151.0	2212.0	0.0	0.0	0.0	0.0	0.0	0.0	3143.0	2298.16160310278	188.69824453057845	2260.0	1590.0	1859.9	2088.5	2475.0	2877.4	3555256.0	False	False	47384.00000000001	55119.00000000001	54277.729853975135	206.1684990357364	206.0	196.0	202.0
Position_1	8	18	18.0	0.3	0.005	-31598.00000000018	-893.0000000001769	-176.5836938888947	2132.7619107820533	2133.0	2018.0	2087.0	2178.0	2247.0	-738.9844734440272	-0.9835883341540002	-20.88464886339779	-0.0277974676371824	2109.4633585722013	2110.0	2007.0	2067.0	2151.0	2212.0	0.0	0.0	0.0	0.0	0.0	0.0	3057.0	2109.331086142322	-0.1322724298793218	2155.0	963.0	1322.4	1910.5	2311.5	2726.0	2815957.0	False	False	24576.000000000007	31251.000000000007	30525.01703623581	206.1684990357364	206.0	196.0	202.0
Position_1	13	18	18.0	0.3	0.005	40529.99999999967	77076.99999999967	77929.72322877182	2132.7619107820533	2133.0	2018.0	2087.0	2178.0	2247.0	709.9553423701194	0.9449505606946288	1350.1413255332322	1.797038104284732	2109.4633585722013	2110.0	2007.0	2067.0	2151.0	2212.0	0.0	0.0	0.0	0.0	0.0	0.0	3120.0	2158.506607929515	49.043249357313925	2180.0	1048.0	1423.0	1996.0	2363.0	2723.0	3429867.0	False	False	50672.99999999999	58617.99999999999	57753.88994050837	206.1684990357364	206.0	196.0	202.0
Position_1	15	18	18.0	0.3	0.005	142707.99999999994	169203.99999999994	169822.21092482406	2132.7619107820533	2133.0	2018.0	2087.0	2178.0	2247.0	4007.825832765217	5.334416183410504	4751.942163068685	6.324835019044419	2109.4633585722013	2110.0	2007.0	2067.0	2151.0	2212.0	0.0	0.0	0.0	0.0	0.0	0.0	3048.0	2256.878472222222	147.41511365002088	2216.5	1404.0	1855.55	2033.0	2427.75	2813.1500000000005	2599924.0	False	False	35606.0	41366.0	40739.53380205517	206.1684990357364	206.0	196.0	202.0
Position_1	19	18	18.0	0.3	0.005	84173.99999999985	110255.99999999984	110864.5513791236	2132.7619107820533	2133.0	2018.0	2087.0	2178.0	2247.0	2388.0407308464314	3.1784822127566	3127.9946161546823	4.163360834101882	2109.4633585722013	2110.0	2007.0	2067.0	2151.0	2212.0	0.0	0.0	0.0	0.0	0.0	0.0	3138.0	2207.227513227513	97.7641546553118	2192.0	1124.0	1643.95	2001.5	2389.5	2861.7499999999995	2502996.0	False	False	26074.0	31744.0	31127.32233639805	206.1684990357364	206.0	196.0	202.0
Position_1	20	18	18.0	0.3	0.005	76319.00000000009	100515.00000000007	101079.54678204432	2132.7619107820533	2133.0	2018.0	2087.0	2178.0	2247.0	2607.2784821843084	3.470287659787314	3433.884047704447	4.570499667494619	2109.4633585722013	2110.0	2007.0	2067.0	2151.0	2212.0	0.0	0.0	0.0	0.0	0.0	0.0	3083.0	2205.546577946768	96.08321937456684	2204.5	1009.0	1339.8000000000002	1990.75	2476.0	2868.0	2320235.0	False	False	24097.000000000007	29357.000000000007	28784.914548404555	206.1684990357364	206.0	196.0	202.0
Position_1	21	18	18.0	0.3	0.005	210194.0000000002	238990.0000000002	239661.87506760415	2132.7619107820533	2133.0	2018.0	2087.0	2178.0	2247.0	5220.577350435521	6.948588453429679	5935.782091689511	7.900525964038739	2109.4633585722013	2110.0	2007.0	2067.0	2151.0	2212.0	0.0	0.0	0.0	0.0	0.0	0.0	3116.0	2300.8865814696487	191.42322289744743	2264.5	1637.0	1913.75	2110.0	2470.25	2791.8	2880710.0	False	False	36530.00000000001	42790.00000000001	42109.1530557058	206.1684990357364	206.0	196.0	202.0
Position_1	24	18	18.0	0.3	0.005	72013.00000000016	89148.00000000016	89547.7978637102	2132.7619107820533	2133.0	2018.0	2087.0	2178.0	2247.0	3718.041830281552	4.948713676104746	4602.724412063651	6.126226192456719	2109.4633585722013	2110.0	2007.0	2067.0	2151.0	2212.0	0.0	0.0	0.0	0.0	0.0	0.0	3217.0	2229.661744966443	120.19838639424188	2195.0	1306.0	1604.2	2037.0	2432.0	2876.0	1661098.0	False	False	26987.999999999996	30712.999999999996	30307.86343969713	206.1684990357364	206.0	196.0	202.0
Position_1	27	18	18.0	0.3	0.005	34698.99999999997	50568.99999999997	50939.28258518108	2132.7619107820533	2133.0	2018.0	2087.0	2178.0	2247.0	2106.65418439197	2.803956719425712	3070.157510317806	4.086379646233	2109.4633585722013	2110.0	2007.0	2067.0	2151.0	2212.0	0.0	0.0	0.0	0.0	0.0	0.0	3231.0	2183.2884057971014	73.82504722490012	2272.0	1068.0	1414.8	1921.25	2421.75	2795.2	1506469.0	False	False	19650.0	23100.0	22724.772850189293	206.1684990357364	206.0	196.0	202.0
Position_1	1	19	19.0	0.3166666666666666	0.0052777777777777	39184.00000000024	74824.00000000025	75930.57652785277	2135.549587900064	2135.0	2020.0	2090.0	2181.0	2250.0	605.8640096268425	0.8064049968133273	1156.9306006614622	1.5398746294804062	2112.316928069227	2113.0	2010.0	2070.0	2154.0	2212.0	0.0	0.0	0.0	0.0	0.0	0.0	3237.0	2159.187654320988	46.87072625176097	2160.5	1002.0	1474.9	2005.75	2348.5	2766.05	3497884.0	False	False	38452.99999999999	44932.99999999999	43731.79935100051	206.07046931940164	205.0	196.0	201.0
Position_1	2	19	19.0	0.3166666666666666	0.0052777777777777	134264.00000000023	175998.00000000023	177293.78745267694	2135.549587900064	2135.0	2020.0	2090.0	2181.0	2250.0	1771.2399601408729	2.3575203869475017	2321.803986957585	3.0903211066405456	2112.316928069227	2113.0	2010.0	2070.0	2154.0	2212.0	0.0	0.0	0.0	0.0	0.0	0.0	3258.0	2205.777016341592	93.46008827236528	2174.0	1274.0	1801.4	2074.0	2319.0	2675.0	4184359.0	False	False	54013.99999999999	61601.99999999999	60195.40886965925	206.07046931940164	205.0	196.0	201.0
Position_1	6	19	19.0	0.3166666666666666	0.0052777777777777	222680.0000000002	255988.0000000002	257022.1709031908	2135.549587900064	2135.0	2020.0	2090.0	2181.0	2250.0	4494.783572116436	5.982556934486975	5167.103723095662	6.877415055440324	2112.316928069227	2113.0	2010.0	2070.0	2154.0	2212.0	0.0	0.0	0.0	0.0	0.0	0.0	3180.0	2282.080581241744	169.76365317251702	2230.0	1560.0	1834.25	2089.0	2451.75	2867.35	3455070.0	False	False	44253.99999999999	50309.99999999999	49187.39643050295	206.07046931940164	205.0	196.0	201.0
Position_1	8	19	19.0	0.3166666666666666	0.0052777777777777	-20591.999999999756	8888.000000000247	9803.316387236291	2135.549587900064	2135.0	2020.0	2090.0	2181.0	2250.0	-477.6579560640321	-0.6357627395212266	206.16860496781692	0.2744104132121643	2112.316928069227	2113.0	2010.0	2070.0	2154.0	2212.0	0.0	0.0	0.0	0.0	0.0	0.0	3271.0	2119.632835820896	7.315907751668874	2128.5	980.0	1336.55	1950.0	2334.25	2691.15	2840308.0	False	False	25131.000000000004	30491.000000000004	29497.414277988093	206.07046931940164	205.0	196.0	201.0
Position_1	13	19	19.0	0.3166666666666666	0.0052777777777777	-13149.999999999713	21126.000000000287	22190.22606814488	2135.549587900064	2135.0	2020.0	2090.0	2181.0	2250.0	-244.2284245802395	-0.3250680331162988	392.3627146526481	0.5222347732026746	2112.316928069227	2113.0	2010.0	2070.0	2154.0	2212.0	0.0	0.0	0.0	0.0	0.0	0.0	2995.0	2126.559691912709	14.242763843481953	2159.0	1142.0	1448.85	1982.0	2329.0	2576.5999999999995	3313180.0	False	False	41646.99999999999	47878.99999999999	46723.771227690624	206.07046931940164	205.0	196.0	201.0
Position_1	15	19	19.0	0.3166666666666666	0.0052777777777777	116147.00000000007	141975.0000000001	142776.92644672777	2135.549587900064	2135.0	2020.0	2090.0	2181.0	2250.0	3171.0182517490352	4.2206252930779655	3876.168272035173	5.159179970078815	2112.316928069227	2113.0	2010.0	2070.0	2154.0	2212.0	0.0	0.0	0.0	0.0	0.0	0.0	3211.0	2233.9327086882454	121.61578061901857	2189.0	1320.0	1753.65	2024.25	2412.75	2842.7	2622637.0	False	False	31195.00000000001	35891.00000000001	35020.50027041644	206.07046931940164	205.0	196.0	201.0
Position_1	19	19	19.0	0.3166666666666666	0.0052777777777777	93826.00000000016	122844.00000000016	123744.97187668998	2135.549587900064	2135.0	2020.0	2090.0	2181.0	2250.0	2120.3047967593743	2.8221256844867275	2776.061245849855	3.694937518226157	2112.316928069227	2113.0	2010.0	2070.0	2154.0	2212.0	0.0	0.0	0.0	0.0	0.0	0.0	3218.0	2206.134192570129	93.81726450090218	2208.0	1022.0	1516.5000000000002	1972.0	2447.5	2849.1	2909891.0	False	False	29201.000000000007	34477.00000000001	33498.985397512166	206.07046931940164	205.0	196.0	201.0
Position_1	20	19	19.0	0.3166666666666666	0.0052777777777777	39875.00000000013	63217.00000000013	63941.73931855045	2135.549587900064	2135.0	2020.0	2090.0	2181.0	2250.0	1256.4425572981154	1.6723250437637915	1991.9380349771757	2.6512695245546203	2112.316928069227	2113.0	2010.0	2070.0	2154.0	2212.0	0.0	0.0	0.0	0.0	0.0	0.0	3079.0	2172.5824693685204	60.265541299293545	2176.0	954.0	1308.0	1960.0	2411.0	2878.0	2305110.0	False	False	21419.000000000004	25663.000000000004	24876.28772309356	206.07046931940164	205.0	196.0	201.0
Position_1	21	19	19.0	0.3166666666666666	0.0052777777777777	221771.0000000003	253319.0000000003	254298.525148729	2135.549587900064	2135.0	2020.0	2090.0	2181.0	2250.0	4481.792226718983	5.965265453762966	5119.3489008041	6.813853386970256	2112.316928069227	2113.0	2010.0	2070.0	2154.0	2212.0	0.0	0.0	0.0	0.0	0.0	0.0	3132.0	2289.6520223152024	177.3350942459756	2289.0	1312.0	1806.65	2063.0	2501.0	2825.7	3283361.0	False	False	47132.99999999999	52868.99999999999	51805.71498107083	206.07046931940164	205.0	196.0	201.0
Position_1	24	19	19.0	0.3166666666666666	0.0052777777777777	49400.00000000013	68738.00000000012	69338.42022714973	2135.549587900064	2135.0	2020.0	2090.0	2181.0	2250.0	2034.344532170892	2.7077125723194566	2830.7039362826445	3.7676669391922	2112.316928069227	2113.0	2010.0	2070.0	2154.0	2212.0	0.0	0.0	0.0	0.0	0.0	0.0	2873.0	2191.2002275312857	78.88329946205886	2178.0	1314.0	1736.5	2044.5	2363.5	2658.4	1926065.0	False	False	32405.99999999999	35921.999999999985	35270.23742563546	206.07046931940164	205.0	196.0	201.0
Position_1	27	19	19.0	0.3166666666666666	0.0052777777777777	87277.00000000004	104349.00000000004	104879.06381828005	2135.549587900064	2135.0	2020.0	2090.0	2181.0	2250.0	5179.742649454039	6.894237466423325	6192.937036422877	8.242799195478849	2112.316928069227	2113.0	2010.0	2070.0	2154.0	2212.0	0.0	0.0	0.0	0.0	0.0	0.0	3035.0	2247.4703608247423	135.1534327555155	2264.0	1184.0	1690.0	2099.0	2436.25	2693.25	1744037.0	False	False	24673.0	27777.0	27201.61005949161	206.07046931940164	205.0	196.0	201.0
Position_1	30	19	19.0	0.3166666666666666	0.0052777777777777	-27096.00000000001	-23884.00000000001	-23784.27149810713	2135.549587900064	2135.0	2020.0	2090.0	2181.0	2250.0	-16371.215006703533	-21.7900871739224	-14430.546915415824	-19.207057944418462	2112.316928069227	2113.0	2010.0	2070.0	2154.0	2212.0	0.0	0.0	0.0	0.0	0.0	0.0	2477.0	1949.4109589041093	-162.9059691651173	1978.5	1347.0	1507.75	1796.5	2109.25	2302.25	284614.0	False	False	1896.0	2480.0	2371.743645213628	206.07046931940164	205.0	196.0	201.0
Position_1	1	20	20.0	0.3333333333333333	0.0055555555555555	118828.00000000038	155116.00000000038	155848.46078961674	2136.824784055917	2137.0	2021.0	2091.0	2183.0	2252.0	1751.0511837252518	2.3306491255383097	2285.791694000791	3.042388744715052	2115.5761222282317	2116.0	2014.0	2072.0	2157.0	2218.0	0.0	0.0	0.0	0.0	0.0	0.0	3247.0	2205.766203703704	90.19008147547264	2193.5	1006.0	1495.05	2002.0	2404.25	2908.249999999999	3811564.0	False	False	38882.00000000002	45794.00000000002	44925.327203894034	205.96198414640335	205.0	196.0	201.0
Position_1	2	20	20.0	0.3333333333333333	0.0055555555555555	276156.99999999977	316392.99999999977	317205.14981070865	2136.824784055917	2137.0	2021.0	2091.0	2183.0	2252.0	3519.477949148898	4.684425150317183	4032.264931778182	5.366944624196759	2115.5761222282317	2116.0	2014.0	2072.0	2157.0	2218.0	0.0	0.0	0.0	0.0	0.0	0.0	3330.0	2281.1320459290187	165.5559237007874	2226.0	1546.0	1934.5	2124.75	2388.0	2812.0	4370649.0	False	False	50459.99999999998	58123.99999999998	57160.81882098432	205.96198414640335	205.0	196.0	201.0
Position_1	6	20	20.0	0.3333333333333333	0.0055555555555555	197540.00000000012	227591.00000000012	228197.5690914012	2136.824784055917	2137.0	2021.0	2091.0	2183.0	2252.0	4476.701648874353	5.958489894651764	5157.725042872142	6.86493203206282	2115.5761222282317	2116.0	2014.0	2072.0	2157.0	2218.0	0.0	0.0	0.0	0.0	0.0	0.0	3230.0	2275.043326345213	159.46720411698195	2239.0	1611.0	1820.5	2045.0	2472.0	2883.5	3255587.0	False	False	34340.99999999999	40064.99999999999	39345.63034072472	205.96198414640335	205.0	196.0	201.0
Position_1	8	20	20.0	0.3333333333333333	0.0055555555555555	-4957.000000000085	23812.99999999992	24393.71254732308	2136.824784055917	2137.0	2021.0	2091.0	2183.0	2252.0	-111.65832482212798	-0.1486172303382523	536.3969515814563	0.7139443425549182	2115.5761222282317	2116.0	2014.0	2072.0	2157.0	2218.0	0.0	0.0	0.0	0.0	0.0	0.0	3355.0	2133.381751824817	17.805629596586186	2133.5	950.0	1331.9	1953.25	2345.75	2775.2	2922733.0	False	False	24321.99999999999	29801.99999999999	29113.29529475392	205.96198414640335	205.0	196.0	201.0
Position_1	13	20	20.0	0.3333333333333333	0.0055555555555555	17902.000000000142	50179.00000000014	50830.50013520868	2136.824784055917	2137.0	2021.0	2091.0	2183.0	2252.0	345.7774107146189	0.4602297336611577	969.2081718382736	1.290016076716742	2115.5761222282317	2116.0	2014.0	2072.0	2157.0	2218.0	0.0	0.0	0.0	0.0	0.0	0.0	2956.0	2148.647364996747	33.07124276851573	2183.0	1112.0	1547.0	1969.0	2353.0	2601.2	3302471.0	False	False	42116.00000000002	48264.00000000002	47491.34369929695	205.96198414640335	205.0	196.0	201.0
Position_1	15	20	20.0	0.3333333333333333	0.0055555555555555	128675.99999999977	154841.99999999974	155370.1517036236	2136.824784055917	2137.0	2021.0	2091.0	2183.0	2252.0	3230.4365574577696	4.299711057976291	3887.339188581212	5.174048460001593	2115.5761222282317	2116.0	2014.0	2072.0	2157.0	2218.0	0.0	0.0	0.0	0.0	0.0	0.0	3209.0	2240.2712680577847	124.69514582955344	2205.5	1251.0	1781.5	2014.0	2418.75	2844.75	2791378.0	False	False	31107.00000000001	36091.000000000015	35464.63061114118	205.96198414640335	205.0	196.0	201.0
Position_1	19	20	20.0	0.3333333333333333	0.0055555555555555	126628.0000000002	155272.0000000002	155850.16928069276	2136.824784055917	2137.0	2021.0	2091.0	2183.0	2252.0	2760.9818105197005	3.674866789801721	3385.532170475841	4.506143318903344	2115.5761222282317	2116.0	2014.0	2072.0	2157.0	2218.0	0.0	0.0	0.0	0.0	0.0	0.0	3231.0	2229.8357771261	114.2596548978686	2224.5	1031.0	1557.0	1999.75	2481.25	2869.0	3041496.0	False	False	26556.0	32012.0	31326.31151974041	205.96198414640335	205.0	196.0	201.0
Position_1	20	20	20.0	0.3333333333333333	0.0055555555555555	-632.0000000001019	21669.999999999894	22120.15819361829	2136.824784055917	2137.0	2021.0	2091.0	2183.0	2252.0	-19.826609421006573	-0.0263892171393597	679.8142818878816	0.9048328091927704	2115.5761222282317	2116.0	2014.0	2072.0	2157.0	2218.0	0.0	0.0	0.0	0.0	0.0	0.0	3210.0	2136.404896421845	20.82877419361421	2153.5	990.0	1283.2	1922.0	2379.75	2810.85	2268862.0	False	False	23188.00000000001	27436.00000000001	26902.12817739321	205.96198414640335	205.0	196.0	201.0
Position_1	21	20	20.0	0.3333333333333333	0.0055555555555555	265584.0000000003	300129.0000000003	300826.27893455984	2136.824784055917	2137.0	2021.0	2091.0	2183.0	2252.0	4398.611590578355	5.85455202705979	4970.747100987601	6.616064391414496	2115.5761222282317	2116.0	2014.0	2072.0	2157.0	2218.0	0.0	0.0	0.0	0.0	0.0	0.0	3194.0	2298.4492401215807	182.87311789334944	2289.0	1038.0	1778.2	2060.0	2536.0	2910.6	3780949.0	False	False	42516.00000000001	49096.00000000001	48269.05164954031	205.96198414640335	205.0	196.0	201.0
Position_1	24	20	20.0	0.3333333333333333	0.0055555555555555	68102.99999999997	88514.99999999997	88927.00919415917	2136.824784055917	2137.0	2021.0	2091.0	2183.0	2252.0	2398.2784001792907	3.192108550638636	3117.096348059116	4.148855239266682	2115.5761222282317	2116.0	2014.0	2072.0	2157.0	2218.0	0.0	0.0	0.0	0.0	0.0	0.0	2979.0	2207.064814814815	91.48869258658353	2214.0	1345.0	1716.1	2040.0	2373.25	2669.199999999999	2145267.0	False	False	33358.99999999999	37246.99999999999	36758.37155219037	205.96198414640335	205.0	196.0	201.0
Position_1	27	20	20.0	0.3333333333333333	0.0055555555555555	127581.9999999998	147006.99999999985	147399.08693888588	2136.824784055917	2137.0	2021.0	2091.0	2183.0	2252.0	5500.608921691366	7.321310474771208	6338.10424472953	8.436016749735003	2115.5761222282317	2116.0	2014.0	2072.0	2157.0	2218.0	0.0	0.0	0.0	0.0	0.0	0.0	2973.0	2274.9264864864863	159.350364258255	2283.0	1244.0	1855.2	2140.0	2434.0	2666.0	2104307.0	False	False	27105.0	30805.0	30339.9986479178	205.96198414640335	205.0	196.0	201.0
Position_1	30	20	20.0	0.3333333333333333	0.0055555555555555	-29977.000000000065	-22417.000000000065	-22264.40400216332	2136.824784055917	2137.0	2021.0	2091.0	2183.0	2252.0	-4753.088933894174	-6.326361371013146	-3554.3915212031147	-4.730895114721346	2115.5761222282317	2116.0	2014.0	2072.0	2157.0	2218.0	0.0	0.0	0.0	0.0	0.0	0.0	2925.0	2053.7305555555554	-61.845566672675886	2047.0	1217.0	1476.9	1864.25	2210.0	2704.75	739343.0	False	False	4199.000000000001	5639.000000000001	5458.026500811253	205.96198414640335	205.0	196.0	201.0
Position_1	32	20	20.0	0.3333333333333333	0.0055555555555555	2477.9999999999973	3863.999999999997	3891.975932936733	2136.824784055917	2137.0	2021.0	2091.0	2183.0	2252.0	5280.87820854015	7.028848895566938	8234.589748910066	10.960238955799298	2115.5761222282317	2116.0	2014.0	2072.0	2157.0	2218.0	0.0	0.0	0.0	0.0	0.0	0.0	2646.0	2174.5454545454545	58.969332317223234	2251.5	1645.0	1713.5	2022.25	2335.5	2426.0	143520.0	False	False	402.99999999999926	666.9999999999993	633.8215251487288	205.96198414640335	205.0	196.0	201.0
Position_1	1	21	21.0	0.35	0.0058333333333333	152484.0000000002	192159.0000000002	191950.25540832875	2139.3779296603493	2139.0	2023.0	2093.0	2185.0	2255.0	2208.6015918823705	2.9396487187954348	2783.260363674381	3.704519544050601	2116.1210113574907	2116.0	2013.0	2073.0	2158.0	2220.0	0.0	0.0	0.0	0.0	0.0	0.0	3977.0	2227.3965217391305	111.27551038163983	2206.0	1041.0	1602.2	2043.0	2400.0	2891.0	3842259.0	False	False	33206.99999999999	40106.99999999999	39477.03447809625	205.9736179973125	205.0	196.0	201.0
Position_1	2	21	21.0	0.35	0.0058333333333333	238446.0000000004	284308.0000000004	284066.7033531639	2139.3779296603493	2139.0	2023.0	2093.0	2185.0	2255.0	2788.939004966257	3.7120778156100873	3325.355303187918	4.426047908543119	2116.1210113574907	2116.0	2013.0	2073.0	2158.0	2220.0	0.0	0.0	0.0	0.0	0.0	0.0	3181.0	2258.581745235708	142.46073387821662	2230.5	1192.0	1907.3	2092.0	2380.0	2777.7	4503612.0	False	False	47717.000000000015	55693.000000000015	54964.79637641968	205.9736179973125	205.0	196.0	201.0
Position_1	6	21	21.0	0.35	0.0058333333333333	237242.00000000035	273214.00000000035	273024.7382368849	2139.3779296603493	2139.0	2023.0	2093.0	2185.0	2255.0	4627.043145771842	6.158594427022321	5328.622107505871	7.092396025090314	2116.1210113574907	2116.0	2013.0	2073.0	2158.0	2220.0	0.0	0.0	0.0	0.0	0.0	0.0	3317.0	2290.6892583120207	174.56824695452997	2253.0	1566.0	1802.15	2074.0	2460.25	2909.55	3582638.0	False	False	34657.99999999999	40913.99999999999	40342.83126014059	205.9736179973125	205.0	196.0	201.0
Position_1	8	21	21.0	0.35	0.0058333333333333	34720.9999999998	67403.99999999981	67232.0428610055	2139.3779296603493	2139.0	2023.0	2093.0	2185.0	2255.0	732.4599586612239	0.974904204978089	1421.9271061778545	1.892584978322724	2116.1210113574907	2116.0	2013.0	2073.0	2158.0	2220.0	0.0	0.0	0.0	0.0	0.0	0.0	3412.0	2163.434201266713	47.31318990922273	2159.0	1058.0	1551.0	2003.0	2344.0	2754.0	3074240.0	False	False	24022.999999999996	29706.999999999996	29188.054488912905	205.9736179973125	205.0	196.0	201.0
Position_1	13	21	21.0	0.35	0.0058333333333333	21995.00000000033	62107.000000000335	61895.95619253653	2139.3779296603493	2139.0	2023.0	2093.0	2185.0	2255.0	334.21779392383	0.4448438837126178	943.7265072619736	1.2560999811656868	2116.1210113574907	2116.0	2013.0	2073.0	2158.0	2220.0	0.0	0.0	0.0	0.0	0.0	0.0	3167.0	2151.6118119266057	35.49080056911498	2165.0	996.0	1331.15	1977.0	2381.0	2774.55	3752411.0	False	False	41079.00000000001	48055.00000000001	47418.095727420216	205.9736179973125	205.0	196.0	201.0
Position_1	15	21	21.0	0.35	0.0058333333333333	112401.99999999988	139495.99999999988	139353.44862087583	2139.3779296603493	2139.0	2023.0	2093.0	2185.0	2255.0	2979.673797751774	3.9659458248076103	3697.910856489934	4.9219193499881015	2116.1210113574907	2116.0	2013.0	2073.0	2158.0	2220.0	0.0	0.0	0.0	0.0	0.0	0.0	3308.0	2234.4176570458403	118.2966456883496	2207.0	1460.0	1825.0	2024.25	2396.0	2784.0	2632144.0	False	False	25957.99999999999	30669.99999999999	30239.797458085428	205.9736179973125	205.0	196.0	201.0
Position_1	19	21	21.0	0.35	0.0058333333333333	142382.0000000003	175893.0000000003	175716.68645213632	2139.3779296603493	2139.0	2023.0	2093.0	2185.0	2255.0	2782.7276682204106	3.703810526401367	3437.6699143592064	4.575538656012104	2116.1210113574907	2116.0	2013.0	2073.0	2158.0	2220.0	0.0	0.0	0.0	0.0	0.0	0.0	3193.0	2236.722717913521	120.60170655603042	2220.0	970.0	1556.4	2039.0	2487.0	2878.2	3258905.0	False	False	26008.000000000004	31836.000000000004	31303.90738236884	205.9736179973125	205.0	196.0	201.0
Position_1	20	21	21.0	0.35	0.0058333333333333	-87479.00000000026	-57809.00000000026	-57965.10465116328	2139.3779296603493	2139.0	2023.0	2093.0	2185.0	2255.0	-2002.725362299997	-2.665627457221296	-1323.4667802466956	-1.761534284508352	2116.1210113574907	2116.0	2013.0	2073.0	2158.0	2220.0	0.0	0.0	0.0	0.0	0.0	0.0	2831.0	2071.186821705426	-44.93418965206456	2125.0	1078.0	1374.6	1888.5	2300.0	2496.0	2671831.0	False	False	21669.999999999985	26829.999999999985	26358.89534883718	205.9736179973125	205.0	196.0	201.0
Position_1	21	21	21.0	0.35	0.0058333333333333	255863.99999999965	294135.99999999965	293934.6371011351	2139.3779296603493	2139.0	2023.0	2093.0	2185.0	2255.0	4185.827593963361	5.571336527565234	4811.941442242784	6.404694059625144	2116.1210113574907	2116.0	2013.0	2073.0	2158.0	2220.0	0.0	0.0	0.0	0.0	0.0	0.0	3092.0	2292.764423076923	176.64341171943215	2266.0	1072.0	1825.3	2092.0	2501.25	2844.0	3815160.0	False	False	39257.0	45913.0	45305.31151974038	205.9736179973125	205.0	196.0	201.0
Position_1	24	21	21.0	0.35	0.0058333333333333	-32621.00000000013	-5527.000000000133	-5669.551379124196	2139.3779296603493	2139.0	2023.0	2093.0	2185.0	2255.0	-912.4129666131796	-1.214421658562142	-154.59079937681693	-0.2057603539705433	2116.1210113574907	2116.0	2013.0	2073.0	2158.0	2220.0	0.0	0.0	0.0	0.0	0.0	0.0	2649.0	2111.3081494057724	-4.812861951718332	2118.5	1437.0	1661.8	2001.0	2242.0	2475.15	2487121.0	False	False	34455.999999999985	39167.99999999999	38737.79745808542	205.9736179973125	205.0	196.0	201.0
Position_1	27	21	21.0	0.35	0.0058333333333333	40348.99999999999	60726.99999999999	60619.783937263215	2139.3779296603493	2139.0	2023.0	2093.0	2185.0	2255.0	1765.435561614178	2.349794732508471	2657.057308734893	3.536543277926143	2116.1210113574907	2116.0	2013.0	2073.0	2158.0	2220.0	0.0	0.0	0.0	0.0	0.0	0.0	2792.0	2184.540632054176	68.41962069668534	2230.0	1164.0	1606.25	2042.5	2381.75	2580.0	1935503.0	False	False	24528.0	28072.0	27748.43510005407	205.9736179973125	205.0	196.0	201.0
Position_1	30	21	21.0	0.35	0.0058333333333333	-6367.999999999896	8053.000000000104	7977.125878853425	2139.3779296603493	2139.0	2023.0	2093.0	2185.0	2255.0	-440.9725952564601	-0.5869345242863484	557.655827512622	0.7422399064192999	2116.1210113574907	2116.0	2013.0	2073.0	2158.0	2220.0	0.0	0.0	0.0	0.0	0.0	0.0	2974.0	2128.84370015949	12.722688801999084	2108.0	1220.0	1480.5	1945.5	2307.0	2760.999999999999	1334785.0	False	False	6777.999999999996	9285.999999999996	9057.021227690631	205.9736179973125	205.0	196.0	201.0
Position_1	32	21	21.0	0.35	0.0058333333333333	-8613.000000000027	-4036.0000000000273	-4060.08126014068	2139.3779296603493	2139.0	2023.0	2093.0	2185.0	2255.0	-3571.30359467883	-4.753405084517523	-1673.4913860587262	-2.2274170348441644	2116.1210113574907	2116.0	2013.0	2073.0	2158.0	2220.0	0.0	0.0	0.0	0.0	0.0	0.0	2848.0	2095.718592964824	-20.40241839266673	2121.0	1290.0	1439.5	1864.0	2373.5	2670.0	417048.0	False	False	1240.000000000001	2036.000000000001	1963.325716603568	205.9736179973125	205.0	196.0	201.0
Position_1	35	21	21.0	0.35	0.0058333333333333	-19906.000000000007	-13259.00000000001	-13293.972282314826	2139.3779296603493	2139.0	2023.0	2093.0	2185.0	2255.0	-4529.227034302633	-6.028401182656804	-3016.8301641624957	-4.015400948500281	2116.1210113574907	2116.0	2013.0	2073.0	2158.0	2220.0	0.0	0.0	0.0	0.0	0.0	0.0	2538.0	2070.121107266436	-45.99990409105476	2119.0	1366.0	1639.4	1886.0	2261.0	2427.8	598265.0	False	False	4783.000000000003	5939.000000000003	5833.457950243374	205.9736179973125	205.0	196.0	201.0
Position_1	1	22	22.0	0.3666666666666666	0.0061111111111111	28323.99999999988	65437.99999999988	65634.3908869657	2142.053624992728	2141.0	2025.0	2095.0	2187.0	2258.0	421.49086004682624	0.5610043347223257	973.7861495461192	1.2961093650458848	2118.883585722012	2119.0	2017.0	2076.75	2160.0	2222.0	0.0	0.0	0.0	0.0	0.0	0.0	4094.0	2157.7895672791938	38.9059815571818	2153.0	1056.0	1473.3	1994.0	2327.0	2793.4	3640191.0	False	False	30336.99999999998	37084.99999999999	36306.73553272038	205.87007737506545	205.0	196.0	201.0
Position_1	2	22	22.0	0.3666666666666666	0.0061111111111111	188011.99999999985	232539.99999999985	232775.62249864763	2142.053624992728	2141.0	2025.0	2095.0	2187.0	2258.0	2141.0539003754657	2.8497427413997447	2648.1324276818013	3.5246642612444776	2118.883585722012	2119.0	2017.0	2076.75	2160.0	2222.0	0.0	0.0	0.0	0.0	0.0	0.0	3199.0	2233.891304347826	115.00771862581404	2210.0	1129.0	1894.15	2110.0	2334.0	2680.2499999999995	4521396.0	False	False	42298.00000000002	50394.00000000002	49460.26717144406	205.87007737506545	205.0	196.0	201.0
Position_1	6	22	22.0	0.3666666666666666	0.0061111111111111	166397.99999999985	202411.99999999985	202602.57017306623	2142.053624992728	2141.0	2025.0	2095.0	2187.0	2258.0	2787.0615092209964	3.7095788687731455	3390.273285763293	4.512453743350943	2118.883585722012	2119.0	2017.0	2076.75	2160.0	2222.0	0.0	0.0	0.0	0.0	0.0	0.0	3473.0	2242.648136835675	123.76455111366296	2190.0	998.0	1777.8	2007.0	2428.0	2977.5999999999995	3671215.0	False	False	34349.00000000002	40897.00000000002	40141.80205516498	205.87007737506545	205.0	196.0	201.0
Position_1	8	22	22.0	0.3666666666666666	0.0061111111111111	36183.99999999982	68963.99999999983	69137.457274202	2142.053624992728	2141.0	2025.0	2095.0	2187.0	2258.0	697.4142375265068	0.9282583501477804	1329.2194195439458	1.7691910474129915	2118.883585722012	2119.0	2017.0	2076.75	2160.0	2222.0	0.0	0.0	0.0	0.0	0.0	0.0	3215.0	2165.284563758389	46.40097803637718	2160.5	1054.0	1542.35	1988.25	2365.75	2759.1	3226274.0	False	False	23647.000000000007	29607.000000000007	28919.61763115199	205.87007737506545	205.0	196.0	201.0
Position_1	13	22	22.0	0.3666666666666666	0.0061111111111111	-12405.0	23983.0	24175.54921579222	2142.053624992728	2141.0	2025.0	2095.0	2187.0	2258.0	-217.7782500018824	-0.2898628507525054	421.0379500036392	0.5604015114548437	2118.883585722012	2119.0	2017.0	2076.75	2160.0	2222.0	0.0	0.0	0.0	0.0	0.0	0.0	3503.0	2133.5	14.616414277988042	2183.0	970.0	1330.65	1966.0	2318.75	2759.35	3528809.0	False	False	38254.99999999999	44870.99999999999	44107.95943753379	205.87007737506545	205.0	196.0	201.0
Position_1	15	22	22.0	0.3666666666666666	0.0061111111111111	57894.99999999979	84184.99999999978	84324.1150621955	2142.053624992728	2141.0	2025.0	2095.0	2187.0	2258.0	1473.336673143118	1.9610111119534896	2142.3758153304	2.8515022102047625	2118.883585722012	2119.0	2017.0	2076.75	2160.0	2222.0	0.0	0.0	0.0	0.0	0.0	0.0	3090.0	2189.4476987447697	70.56411302275774	2196.0	1329.0	1770.0	2014.5	2337.5	2664.7	2616390.0	False	False	21834.999999999985	26614.999999999985	26063.710113574893	205.87007737506545	205.0	196.0	201.0
Position_1	19	22	22.0	0.3666666666666666	0.0061111111111111	149320.00000000026	182430.00000000023	182605.20348837227	2142.053624992728	2141.0	2025.0	2095.0	2187.0	2258.0	2722.1880814761403	3.623232336444742	3325.8021142759985	4.426642614101354	2118.883585722012	2119.0	2017.0	2076.75	2160.0	2222.0	0.0	0.0	0.0	0.0	0.0	0.0	3258.0	2240.215946843854	121.33236112184204	2220.0	967.0	1503.0	2037.0	2505.0	2913.8	3371525.0	False	False	23156.000000000004	29176.000000000004	28481.69767441861	205.87007737506545	205.0	196.0	201.0
Position_1	20	22	22.0	0.3666666666666666	0.0061111111111111	-79916.00000000019	-50766.00000000019	-50611.75108166604	2142.053624992728	2141.0	2025.0	2095.0	2187.0	2258.0	-1841.3963780083084	-2.450898579129058	-1169.732325516416	-1.5569137252623495	2118.883585722012	2119.0	2017.0	2076.75	2160.0	2222.0	0.0	0.0	0.0	0.0	0.0	0.0	2867.0	2080.686037735849	-38.197547986163045	2146.0	1019.0	1307.6	1897.0	2330.0	2589.8	2756909.0	False	False	21261.99999999998	26561.99999999998	25950.737155219023	205.87007737506545	205.0	196.0	201.0
Position_1	21	22	22.0	0.3666666666666666	0.0061111111111111	193682.9999999997	230554.9999999997	230750.11032990765	2142.053624992728	2141.0	2025.0	2095.0	2187.0	2258.0	3169.609148499047	4.218749776652231	3773.016925761156	5.021885528188098	2118.883585722012	2119.0	2017.0	2076.75	2160.0	2222.0	0.0	0.0	0.0	0.0	0.0	0.0	3192.0	2256.5626491646776	137.6790634426657	2228.0	1141.0	1800.5	2075.75	2444.0	2803.0	3781999.0	False	False	31482.0	38186.0	37412.8101676582	205.87007737506545	205.0	196.0	201.0
Position_1	24	22	22.0	0.3666666666666666	0.0061111111111111	-35580.00000000006	-4802.000000000062	-4639.13642509479	2142.053624992728	2141.0	2025.0	2095.0	2187.0	2258.0	-775.6455220843557	-1.0323841898942774	-104.6838054257762	-0.1393341450217081	2118.883585722012	2119.0	2017.0	2076.75	2160.0	2222.0	0.0	0.0	0.0	0.0	0.0	0.0	2941.0	2115.567548248749	-3.316037473262895	2134.0	1210.0	1622.7	2004.5	2261.5	2525.3	2959679.0	False	False	36196.99999999999	41792.99999999999	41147.59870200107	205.87007737506545	205.0	196.0	201.0
Position_1	27	22	22.0	0.3666666666666666	0.0061111111111111	149617.00000000012	172211.00000000012	172330.55746349384	2142.053624992728	2141.0	2025.0	2095.0	2187.0	2258.0	5359.853088988284	7.133964461443405	6169.256570495072	8.21128049532894	2118.883585722012	2119.0	2017.0	2076.75	2160.0	2222.0	0.0	0.0	0.0	0.0	0.0	0.0	3595.0	2286.6835443037976	167.79995858178563	2231.0	981.0	1693.3	2054.5	2513.0	3025.4999999999995	2348424.0	False	False	25864.0	29972.0	29498.213628988648	205.87007737506545	205.0	196.0	201.0
Position_1	30	22	22.0	0.3666666666666666	0.0061111111111111	-102.00000000010368	17783.999999999898	17878.644808004174	2142.053624992728	2141.0	2025.0	2095.0	2187.0	2258.0	-4.738400789308356	-0.0063068114505694	826.1541140879771	1.0996111258510974	2118.883585722012	2119.0	2017.0	2076.75	2160.0	2222.0	0.0	0.0	0.0	0.0	0.0	0.0	2900.0	2140.874538745388	21.99095302337537	2141.0	1170.0	1544.8	1927.0	2336.0	2737.4	1740531.0	False	False	10710.000000000004	13962.000000000004	13586.938345051383	205.87007737506545	205.0	196.0	201.0
Position_1	32	22	22.0	0.3666666666666666	0.0061111111111111	22323.99999999993	33741.999999999935	33802.41901027573	2142.053624992728	2141.0	2025.0	2095.0	2187.0	2258.0	2096.7050695722546	2.790714447600671	3169.1015256005685	4.218074130574356	2118.883585722012	2119.0	2017.0	2076.75	2160.0	2222.0	0.0	0.0	0.0	0.0	0.0	0.0	2957.0	2184.013487475915	65.12990175390314	2172.0	1116.0	1370.7	1957.5	2486.5	2779.5	1133503.0	False	False	3376.000000000007	5452.000000000006	5212.569497025428	205.87007737506545	205.0	196.0	201.0
Position_1	35	22	22.0	0.3666666666666666	0.0061111111111111	20647.999999999935	33649.999999999935	33718.80083829087	2142.053624992728	2141.0	2025.0	2095.0	2187.0	2258.0	1602.1784918208689	2.1324995726135763	2611.0667497952486	3.475329843977476	2118.883585722012	2119.0	2017.0	2076.75	2160.0	2222.0	0.0	0.0	0.0	0.0	0.0	0.0	3292.0	2175.937394247039	57.05380852502685	2199.0	1192.0	1674.5	2068.5	2298.0	2579.0	1285979.0	False	False	12108.999999999996	14472.999999999996	14200.35370470524	205.87007737506545	205.0	196.0	201.0
Position_1	37	22	22.0	0.3666666666666666	0.0061111111111111	-39187.99999999996	-31091.999999999964	-31049.159545700364	2142.053624992728	2141.0	2025.0	2095.0	2187.0	2258.0	-6246.315683608519	-8.313846174882938	-4955.865245349495	-6.596256641560178	2118.883585722012	2119.0	2017.0	2076.75	2160.0	2222.0	0.0	0.0	0.0	0.0	0.0	0.0	2520.0	2034.5108695652173	-84.37271615679447	2112.0	1280.0	1497.6	1886.0	2219.0	2349.95	748700.0	False	False	8778.0	10250.0	10080.230394808006	205.87007737506545	205.0	196.0	201.0
Position_1	38	22	22.0	0.3666666666666666	0.0061111111111111	-53362.00000000001	-48940.00000000001	-48916.60073012441	2142.053624992728	2141.0	2025.0	2095.0	2187.0	2258.0	-20667.952736231007	-27.509045091923472	-18955.24168717712	-25.22942668563275	2118.883585722012	2119.0	2017.0	2076.75	2160.0	2222.0	0.0	0.0	0.0	0.0	0.0	0.0	2576.0	1875.5174129353236	-243.3661727866886	1900.0	1326.0	1445.0	1695.0	2047.0	2288.0	376979.0	False	False	2220.0000000000023	3024.0000000000023	2931.272579772853	205.87007737506545	205.0	196.0	201.0
Position_1	1	23	23.0	0.3833333333333333	0.0063888888888888	-26992.000000000007	11854.99999999999	10656.074905354157	2141.851390683744	2141.0	2025.0	2095.0	2187.0	2258.0	-424.3374065567016	-0.5647930881269698	186.3707748492032	0.2480595013242894	2118.709843158464	2118.0	2016.0	2077.0	2161.0	2221.0	0.0	0.0	0.0	0.0	0.0	0.0	3502.0	2125.0189461219657	6.309102963501573	2141.0	1047.0	1412.8000000000002	1946.0	2312.0	2704.6	3589157.0	False	False	27083.000000000007	33839.00000000001	33122.3853434289	205.7685031650691	205.0	196.0	201.0
Position_1	2	23	23.0	0.3833333333333333	0.0063888888888888	251832.0000000005	302156.00000000047	300602.86316928104	2141.851390683744	2141.0	2025.0	2095.0	2187.0	2258.0	2567.775711671091	3.417709472234222	3080.8985273344524	4.100675939882156	2118.709843158464	2118.0	2016.0	2077.0	2161.0	2221.0	0.0	0.0	0.0	0.0	0.0	0.0	3279.0	2256.09689213894	137.3870489804758	2223.0	1219.0	1885.0	2107.0	2365.0	2800.3	4936340.0	False	False	41542.00000000001	50294.00000000001	49365.66792861008	205.7685031650691	205.0	196.0	201.0
Position_1	6	23	23.0	0.3833333333333333	0.0063888888888888	221901.00000000012	262335.0000000001	261087.0957274203	2141.851390683744	2141.0	2025.0	2095.0	2187.0	2258.0	3437.8473117633207	4.57577477195698	4064.2794513383474	5.40955594973134	2118.709843158464	2118.0	2016.0	2077.0	2161.0	2221.0	0.0	0.0	0.0	0.0	0.0	0.0	3738.0	2267.2235494880547	148.5137063295906	2241.0	967.0	1574.0	2018.25	2441.75	3111.899999999999	3985779.0	False	False	33270.00000000001	40302.00000000001	39556.1097890752	205.7685031650691	205.0	196.0	201.0
Position_1	8	23	23.0	0.3833333333333333	0.0063888888888888	22913.99999999975	58908.99999999975	57798.09545700346	2141.851390683744	2141.0	2025.0	2095.0	2187.0	2258.0	396.82895254096667	0.5281793358320266	1020.197118147681	1.3578823642545632	2118.709843158464	2118.0	2016.0	2077.0	2161.0	2221.0	0.0	0.0	0.0	0.0	0.0	0.0	3007.0	2155.6415335463257	36.93169038786164	2160.0	994.0	1490.0	1992.0	2370.0	2681.6	3373579.0	False	False	21955.0	28215.0	27550.996484586278	205.7685031650691	205.0	196.0	201.0
Position_1	13	23	23.0	0.3833333333333333	0.0063888888888888	-23115.99999999972	16421.000000000284	15200.779610600526	2141.851390683744	2141.0	2025.0	2095.0	2187.0	2258.0	-383.6079507576089	-0.5105821824583774	272.50502506449567	0.3627041883608436	2118.709843158464	2118.0	2016.0	2077.0	2161.0	2221.0	0.0	0.0	0.0	0.0	0.0	0.0	3392.0	2127.5526468877256	8.842803729261504	2170.0	1021.0	1332.7	1977.5	2322.5	2651.7999999999997	3657263.0	False	False	33709.99999999998	40585.99999999998	39856.65684153596	205.7685031650691	205.0	196.0	201.0
Position_1	15	23	23.0	0.3833333333333333	0.0063888888888888	14144.999999999916	43446.99999999991	42542.65981611668	2141.851390683744	2141.0	2025.0	2095.0	2187.0	2258.0	325.47627946764857	0.4332089279714403	999.7149462022612	1.3306205933952098	2118.709843158464	2118.0	2016.0	2077.0	2161.0	2221.0	0.0	0.0	0.0	0.0	0.0	0.0	2835.0	2152.102825745683	33.39298258721874	2146.5	1200.0	1723.6	2014.0	2315.0	2544.0	2741779.0	False	False	21182.999999999996	26278.999999999996	25738.46295294754	205.7685031650691	205.0	196.0	201.0
Position_1	19	23	23.0	0.3833333333333333	0.0063888888888888	145761.0000000001	179548.0000000001	178505.24040021634	2141.851390683744	2141.0	2025.0	2095.0	2187.0	2258.0	2719.850669016938	3.6201212404615446	3350.304593963084	4.459255414564865	2118.709843158464	2118.0	2016.0	2077.0	2161.0	2221.0	0.0	0.0	0.0	0.0	0.0	0.0	3191.0	2240.224642614023	121.51479945555911	2207.0	938.0	1587.6	2035.0	2484.0	2889.8	3290890.0	False	False	20070.00000000001	25946.00000000001	25322.727690643613	205.7685031650691	205.0	196.0	201.0
Position_1	20	23	23.0	0.3833333333333333	0.0063888888888888	-68446.00000000009	-35602.00000000009	-36615.6560302868	2141.851390683744	2141.0	2025.0	2095.0	2187.0	2258.0	-1533.692827916451	-2.0413451539567964	-797.7461365088033	-1.0618001076932173	2118.709843158464	2118.0	2016.0	2077.0	2161.0	2221.0	0.0	0.0	0.0	0.0	0.0	0.0	3072.0	2093.0686274509803	-25.641215707483752	2111.0	987.0	1277.35	1891.75	2372.75	2658.3	2988902.0	False	False	20792.0	26504.0	25898.123309897248	205.7685031650691	205.0	196.0	201.0
Position_1	21	23	23.0	0.3833333333333333	0.0063888888888888	178340.99999999994	216888.99999999997	215699.30286641413	2141.851390683744	2141.0	2025.0	2095.0	2187.0	2258.0	2907.9671700911435	3.870504303391312	3536.517635058108	4.707104972262342	2118.709843158464	2118.0	2016.0	2077.0	2161.0	2221.0	0.0	0.0	0.0	0.0	0.0	0.0	3106.0	2247.408711217184	128.69886805871965	2215.0	1202.0	1811.5	2084.0	2422.0	2775.25	3766657.0	False	False	27778.0	34482.0	33770.901027582484	205.7685031650691	205.0	196.0	201.0
Position_1	24	23	23.0	0.3833333333333333	0.0063888888888888	7929.000000000178	43004.000000000175	41921.489183342455	2141.851390683744	2141.0	2025.0	2095.0	2187.0	2258.0	154.89869407050722	0.2061701618078451	840.1139412041833	1.118191655742768	2118.709843158464	2118.0	2016.0	2077.0	2161.0	2221.0	0.0	0.0	0.0	0.0	0.0	0.0	2973.0	2146.199344262295	27.48950110383112	2133.0	1151.0	1574.8	2003.0	2311.0	2678.8	3272954.0	False	False	34609.0	40709.0	40061.96782044349	205.7685031650691	205.0	196.0	201.0
Position_1	27	23	23.0	0.3833333333333333	0.0063888888888888	230493.0000000001	256023.0000000001	255235.07409410496	2141.851390683744	2141.0	2025.0	2095.0	2187.0	2258.0	7148.284988444421	9.514367319619524	7940.047496438096	10.568203217759104	2118.709843158464	2118.0	2016.0	2077.0	2161.0	2221.0	0.0	0.0	0.0	0.0	0.0	0.0	3511.0	2348.6513513513514	229.9415081928873	2283.5	1092.0	1806.8	2102.0	2598.0	3058.1	2607003.0	False	False	28831.00000000001	33271.000000000015	32800.04542996216	205.7685031650691	205.0	196.0	201.0
Position_1	30	23	23.0	0.3833333333333333	0.0063888888888888	27507.000000000146	49449.00000000015	48771.80962682541	2141.851390683744	2141.0	2025.0	2095.0	2187.0	2258.0	964.7842000698708	1.2841277702929978	1734.380845212307	2.3084609049775806	2118.709843158464	2118.0	2016.0	2077.0	2161.0	2221.0	0.0	0.0	0.0	0.0	0.0	0.0	2888.0	2169.833333333333	51.1234901748694	2174.5	1252.0	1601.55	1969.0	2369.25	2720.0	2070021.0	False	False	11015.000000000013	14831.000000000013	14426.233639805318	205.7685031650691	205.0	196.0	201.0
Position_1	32	23	23.0	0.3833333333333333	0.0063888888888888	30940.000000000004	49731.00000000001	49151.05813953485	2141.851390683744	2141.0	2025.0	2095.0	2187.0	2258.0	1408.3118060714853	1.8744630138811469	2263.6313648267947	3.012893346584464	2118.709843158464	2118.0	2016.0	2077.0	2161.0	2221.0	0.0	0.0	0.0	0.0	0.0	0.0	2996.0	2178.870257037944	60.16041387947962	2177.0	1035.0	1348.0	1955.0	2459.0	2823.2	1780137.0	False	False	5953.000000000002	9221.000000000002	8874.360465116286	205.7685031650691	205.0	196.0	201.0
Position_1	35	23	23.0	0.3833333333333333	0.0063888888888888	39416.00000000007	59725.00000000007	59098.208491076286	2141.851390683744	2141.0	2025.0	2095.0	2187.0	2258.0	1645.8555460392415	2.1906337317782305	2493.878691069455	3.3193525378134443	2118.709843158464	2118.0	2016.0	2077.0	2161.0	2221.0	0.0	0.0	0.0	0.0	0.0	0.0	3073.0	2185.638731596829	66.928888438365	2215.0	1205.0	1650.0	2028.0	2362.0	2594.6	1929919.0	False	False	18341.000000000004	21873.000000000004	21498.35776095188	205.7685031650691	205.0	196.0	201.0
Position_1	37	23	23.0	0.3833333333333333	0.0063888888888888	-17148.999999999887	-3348.999999999887	-3774.905895078337	2141.851390683744	2141.0	2025.0	2095.0	2187.0	2258.0	-1340.5759301847863	-1.7843065630759507	-261.7988681665828	-0.3484542935297216	2118.709843158464	2118.0	2016.0	2077.0	2161.0	2221.0	0.0	0.0	0.0	0.0	0.0	0.0	2618.0	2112.418333333333	-6.291509825130561	2165.5	1271.0	1486.85	2027.75	2278.0	2466.15	1267451.0	False	False	12257.000000000004	14657.000000000004	14402.429962141709	205.7685031650691	205.0	196.0	201.0
Position_1	38	23	23.0	0.3833333333333333	0.0063888888888888	-48541.99999999994	-35914.99999999994	-36304.70389399672	2141.851390683744	2141.0	2025.0	2095.0	2187.0	2258.0	-3903.3032221696353	-5.195296588707785	-2887.9554864699107	-3.843868752491451	2118.709843158464	2118.0	2016.0	2077.0	2161.0	2221.0	0.0	0.0	0.0	0.0	0.0	0.0	2927.0	2052.5810564663025	-66.12878669216161	2070.0	1214.0	1384.0	1834.0	2229.0	2731.8	1126867.0	False	False	5833.000000000006	8029.000000000006	7796.068415359664	205.7685031650691	205.0	196.0	201.0
Position_1	40	23	23.0	0.3833333333333333	0.0063888888888888	66501.0000000001	83774.0000000001	83240.90778799358	2141.851390683744	2141.0	2025.0	2095.0	2187.0	2258.0	3644.248851148111	4.850495220878135	4590.807705990613	6.110365056673505	2118.709843158464	2118.0	2016.0	2077.0	2161.0	2221.0	0.0	0.0	0.0	0.0	0.0	0.0	3091.0	2229.549933422104	110.84009026363992	2222.0	1215.0	1729.0	2084.5	2350.5	2811.5	1674392.0	False	False	10614.999999999987	13618.999999999987	13300.363169280688	205.7685031650691	205.0	196.0	201.0
Position_1	41	23	23.0	0.3833333333333333	0.0063888888888888	73844.99999999994	81825.99999999994	81579.68442401291	2141.851390683744	2141.0	2025.0	2095.0	2187.0	2258.0	12271.013590084074	16.332719088401902	13597.23688837727	18.09792229843015	2118.709843158464	2118.0	2016.0	2077.0	2161.0	2221.0	0.0	0.0	0.0	0.0	0.0	0.0	3277.0	2353.809798270893	235.09995511242917	2379.0	1462.0	1721.8	2115.5	2569.5	3035.7	816772.0	False	False	3834.000000000002	5222.000000000002	5074.77366143862	205.7685031650691	205.0	196.0	201.0
Position_1	43	23	23.0	0.3833333333333333	0.0063888888888888	-5863.000000000035	-2160.000000000034	-2274.284748512752	2141.851390683744	2141.0	2025.0	2095.0	2187.0	2258.0	-2959.9319619459416	-3.939669441350048	-1090.4746781175672	-1.451421796574482	2118.709843158464	2118.0	2016.0	2077.0	2161.0	2221.0	0.0	0.0	0.0	0.0	0.0	0.0	2722.0	2104.583850931677	-14.125992226787275	2088.0	1625.0	1761.0	1945.0	2233.0	2565.0	338838.0	False	False	1376.000000000001	2020.000000000001	1951.6903731746909	205.7685031650691	205.0	196.0	201.0
Position_1	1	24	24.0	0.4	0.0066666666666666	-68323.00000000035	-28993.000000000346	-28457.5267712284	2141.8133487847363	2141.0	2024.0	2094.0	2187.0	2258.0	-1057.3525941483572	-1.4073363028114632	-448.689661785102	-0.5972059398359707	2117.686857760952	2118.0	2014.0	2075.0	2160.0	2221.0	0.0	0.0	0.0	0.0	0.0	0.0	3286.0	2101.045029239766	-16.6418285211862	2101.5	1001.0	1380.25	1888.0	2306.0	2773.55	3592787.0	False	False	24340.00000000001	31180.00000000001	30722.67441860467	205.69758835385915	205.0	196.0	201.0
Position_1	2	24	24.0	0.4	0.0066666666666666	114761.9999999996	163682.9999999996	164349.05354245452	2141.8133487847363	2141.0	2024.0	2094.0	2187.0	2258.0	1258.5664164172033	1.6751519002512976	1795.070900981312	2.389239369206126	2117.686857760952	2118.0	2014.0	2075.0	2160.0	2221.0	0.0	0.0	0.0	0.0	0.0	0.0	3121.0	2194.9548660084624	77.26800824751035	2186.0	1066.0	1792.2	2035.0	2328.0	2696.7	4668669.0	False	False	37550.000000000015	46058.000000000015	45489.15116279072	205.69758835385915	205.0	196.0	201.0
Position_1	6	24	24.0	0.4	0.0066666666666666	176302.00000000012	216391.0000000001	216936.80692266065	2141.8133487847363	2141.0	2024.0	2094.0	2187.0	2258.0	2761.4898562138965	3.675542998620696	3389.42015108156	4.511318221089556	2117.686857760952	2118.0	2014.0	2075.0	2160.0	2221.0	0.0	0.0	0.0	0.0	0.0	0.0	3750.0	2242.14859437751	124.46173661655804	2228.0	985.0	1505.2	2011.0	2434.0	3084.999999999998	3908065.0	False	False	31489.99999999998	38461.99999999999	37995.84883720929	205.69758835385915	205.0	196.0	201.0
Position_1	8	24	24.0	0.4	0.0066666666666666	35917.99999999966	71912.99999999967	72403.06760410966	2141.8133487847363	2141.0	2024.0	2094.0	2187.0	2258.0	621.3182444382162	0.8269745833472657	1243.9684534853182	1.6557220115889586	2117.686857760952	2118.0	2014.0	2075.0	2160.0	2221.0	0.0	0.0	0.0	0.0	0.0	0.0	2961.0	2163.9507987220445	46.26394096109243	2177.0	993.0	1521.4	2011.0	2378.0	2620.6	3386583.0	False	False	19763.99999999999	26023.99999999999	25605.45348837209	205.69758835385915	205.0	196.0	201.0
Position_1	13	24	24.0	0.4	0.0066666666666666	-26017.999999999927	13450.000000000073	13987.352082206304	2141.8133487847363	2141.0	2024.0	2094.0	2187.0	2258.0	-438.9237330962313	-0.5842074887510837	226.9015377870843	0.3020059467946092	2117.686857760952	2118.0	2014.0	2075.0	2160.0	2221.0	0.0	0.0	0.0	0.0	0.0	0.0	3152.0	2125.8379953379954	8.1511375770433	2173.5	991.0	1366.5	1977.0	2326.0	2617.25	3647938.0	False	False	29603.000000000004	36467.0	36008.06976744187	205.69758835385915	205.0	196.0	201.0
Position_1	15	24	24.0	0.4	0.0066666666666666	33864.00000000015	63580.00000000015	63984.57977285007	2141.8133487847363	2141.0	2024.0	2094.0	2187.0	2258.0	750.7639290602692	0.9992667895792182	1409.5668146011049	1.8761334302340704	2117.686857760952	2118.0	2014.0	2075.0	2160.0	2221.0	0.0	0.0	0.0	0.0	0.0	0.0	2842.0	2167.2105263157896	49.52366855483751	2178.0	1290.0	1721.65	1989.75	2355.0	2561.45	2800036.0	False	False	21062.0	26230.0	25884.465116279072	205.69758835385915	205.0	196.0	201.0
Position_1	19	24	24.0	0.4	0.0066666666666666	177180.99999999988	211726.99999999988	212197.33964304987	2141.8133487847363	2141.0	2024.0	2094.0	2187.0	2258.0	3168.447500868096	4.217203623655435	3786.217957999444	5.039456102097259	2117.686857760952	2118.0	2014.0	2075.0	2160.0	2221.0	0.0	0.0	0.0	0.0	0.0	0.0	3200.0	2258.963382157124	141.27652439617168	2232.5	1020.0	1706.0	2035.25	2507.0	2875.0	3392963.0	False	False	18828.000000000007	24836.000000000007	24434.302325581408	205.69758835385915	205.0	196.0	201.0
Position_1	20	24	24.0	0.4	0.0066666666666666	-100797.99999999988	-67838.99999999987	-67390.2671714442	2141.8133487847363	2141.0	2024.0	2094.0	2187.0	2258.0	-2224.866947483447	-2.961297907100468	-1497.378408801062	-1.9930106621142132	2117.686857760952	2118.0	2014.0	2075.0	2160.0	2221.0	0.0	0.0	0.0	0.0	0.0	0.0	2925.0	2070.659455687369	-47.027402073582834	2080.0	934.0	1250.4	1881.0	2338.0	2672.0	2967255.0	False	False	19778.000000000007	25510.000000000007	25126.7558139535	205.69758835385915	205.0	196.0	201.0
Position_1	21	24	24.0	0.4	0.0066666666666666	165201.99999999968	206440.99999999968	207002.4640346126	2141.8133487847363	2141.0	2024.0	2094.0	2187.0	2258.0	2433.543395455823	3.2390462593517007	3041.0233054157684	4.047602019508388	2117.686857760952	2118.0	2014.0	2075.0	2160.0	2221.0	0.0	0.0	0.0	0.0	0.0	0.0	3107.0	2233.1372002230896	115.45034246213754	2204.0	1204.0	1791.8	2056.0	2411.0	2781.0	4004015.0	False	False	25592.000000000025	32764.000000000025	32284.47674418608	205.69758835385915	205.0	196.0	201.0
Position_1	24	24	24.0	0.4	0.0066666666666666	32659.00000000004	70103.00000000004	70612.79556517006	2141.8133487847363	2141.0	2024.0	2094.0	2187.0	2258.0	585.5125262502941	0.7793171724391412	1256.810821755851	1.6728152037570374	2117.686857760952	2118.0	2014.0	2075.0	2160.0	2221.0	0.0	0.0	0.0	0.0	0.0	0.0	3145.0	2161.060810810811	43.37395304985876	2160.5	1215.0	1622.35	2018.0	2322.5	2606.249999999999	3518207.0	False	False	36192.00000000001	42704.00000000001	42268.60465116281	205.69758835385915	205.0	196.0	201.0
Position_1	27	24	24.0	0.4	0.0066666666666666	260405.00000000023	288902.0000000003	289289.98323418066	2141.8133487847363	2141.0	2024.0	2094.0	2187.0	2258.0	6590.1585752172	8.77150106361409	7311.341920076033	9.731396095621198	2117.686857760952	2118.0	2014.0	2075.0	2160.0	2221.0	0.0	0.0	0.0	0.0	0.0	0.0	3360.0	2351.173527037934	233.486669276982	2295.0	1350.0	1846.9	2114.5	2575.0	3001.2	2913104.0	False	False	27893.00000000001	32849.00000000001	32517.639534883736	205.69758835385915	205.0	196.0	201.0
Position_1	30	24	24.0	0.4	0.0066666666666666	37889.99999999994	62200.99999999994	62531.9913466736	2141.8133487847363	2141.0	2024.0	2094.0	2187.0	2258.0	1125.479668862088	1.4980134392554387	1847.6104746078324	2.459169541703025	2117.686857760952	2118.0	2014.0	2075.0	2160.0	2221.0	0.0	0.0	0.0	0.0	0.0	0.0	2922.0	2176.8467360454115	59.15987828445941	2165.0	1143.0	1573.0	1976.0	2400.0	2758.4	2300927.0	False	False	12168.000000000016	16396.000000000015	16113.31395348839	205.69758835385915	205.0	196.0	201.0
Position_1	32	24	24.0	0.4	0.0066666666666666	14221.999999999933	39199.999999999935	39540.07247160598	2141.8133487847363	2141.0	2024.0	2094.0	2187.0	2258.0	412.6200171186812	0.5491972427849647	1137.3016925223144	1.5137485527472003	2117.686857760952	2118.0	2014.0	2075.0	2160.0	2221.0	0.0	0.0	0.0	0.0	0.0	0.0	3119.0	2154.09576427256	36.40890651160771	2125.5	1031.0	1306.5	1935.0	2460.0	2824.75	2339348.0	False	False	9345.0	13689.0	13398.558139534887	205.69758835385915	205.0	196.0	201.0
Position_1	35	24	24.0	0.4	0.0066666666666666	50284.00000000013	76274.00000000013	76627.85073012428	2141.8133487847363	2141.0	2024.0	2094.0	2187.0	2258.0	1426.9169110023802	1.899226408544168	2164.4391947696176	2.880868568238361	2117.686857760952	2118.0	2014.0	2075.0	2160.0	2221.0	0.0	0.0	0.0	0.0	0.0	0.0	2951.0	2185.499115044248	67.81225728329582	2240.0	1092.0	1531.8	2055.25	2369.75	2596.55	2469614.0	False	False	20326.0	24846.0	24543.79069767442	205.69758835385915	205.0	196.0	201.0
Position_1	37	24	24.0	0.4	0.0066666666666666	-4328.000000000088	12921.999999999913	13156.856679285853	2141.8133487847363	2141.0	2024.0	2094.0	2187.0	2258.0	-237.26304231285775	-0.3157971093184136	708.3902571087489	0.9428674322117444	2117.686857760952	2118.0	2014.0	2075.0	2160.0	2221.0	0.0	0.0	0.0	0.0	0.0	0.0	2656.0	2135.229333333333	17.542475572381136	2188.0	1159.0	1575.7	2025.25	2298.5	2459.0	1601422.0	False	False	16662.000000000007	19662.000000000007	19461.41860465117	205.69758835385915	205.0	196.0	201.0
Position_1	38	24	24.0	0.4	0.0066666666666666	-2897.0000000000146	17618.999999999985	17898.32287723073	2141.8133487847363	2141.0	2024.0	2094.0	2187.0	2258.0	-112.15065295299505	-0.1492725190804363	682.0788244317597	0.907846915318672	2117.686857760952	2118.0	2014.0	2075.0	2160.0	2221.0	0.0	0.0	0.0	0.0	0.0	0.0	3036.0	2137.7522421524664	20.06538439151427	2144.0	1163.0	1379.55	1962.75	2351.25	2803.35	1906875.0	False	False	8801.000000000004	12369.000000000004	12130.441860465124	205.69758835385915	205.0	196.0	201.0
Position_1	40	24	24.0	0.4	0.0066666666666666	88176.99999999996	109842.99999999996	110137.97998918308	2141.8133487847363	2141.0	2024.0	2094.0	2187.0	2258.0	3395.7671824963127	4.519766119902592	4230.14226642937	5.63031935661749	2117.686857760952	2118.0	2014.0	2075.0	2160.0	2221.0	0.0	0.0	0.0	0.0	0.0	0.0	3256.0	2234.6061571125265	116.9192993515744	2216.0	1125.0	1621.0	2047.25	2441.5	2876.7	2104999.0	False	False	14294.999999999996	18063.0	17811.069767441862	205.69758835385915	205.0	196.0	201.0
Position_1	41	24	24.0	0.4	0.0066666666666666	33343.99999999988	51007.99999999988	51248.493239588686	2141.8133487847363	2141.0	2024.0	2094.0	2187.0	2258.0	1709.029164228173	2.274717817587698	2614.3881840496265	3.4797506729700527	2117.686857760952	2118.0	2014.0	2075.0	2160.0	2221.0	0.0	0.0	0.0	0.0	0.0	0.0	3237.0	2184.4166666666665	66.72980890571444	2203.0	1199.0	1431.75	1923.5	2473.75	2872.2	1677632.0	False	False	8677.999999999993	11749.999999999993	11544.604651162786	205.69758835385915	205.0	196.0	201.0
Position_1	43	24	24.0	0.4	0.0066666666666666	8763.000000000095	18561.00000000009	18694.39859383451	2141.8133487847363	2141.0	2024.0	2094.0	2187.0	2258.0	1036.9504548237228	1.3801810553703753	2196.3753728155893	2.92337562121755	2117.686857760952	2118.0	2014.0	2075.0	2160.0	2221.0	0.0	0.0	0.0	0.0	0.0	0.0	2977.0	2161.5704225352115	43.88356477425941	2174.0	1476.0	1681.5	2029.0	2317.75	2618.25	920829.0	False	False	4774.000000000002	6478.000000000002	6364.069767441863	205.69758835385915	205.0	196.0	201.0
Position_1	45	24	24.0	0.4	0.0066666666666666	54148.99999999997	57759.99999999997	57809.16333153049	2141.8133487847363	2141.0	2024.0	2094.0	2187.0	2258.0	30979.24211765457	41.23337125859823	33045.13517730204	43.98307492098901	2117.686857760952	2118.0	2014.0	2075.0	2160.0	2221.0	0.0	0.0	0.0	0.0	0.0	0.0	3430.0	2485.8980891719743	368.2112314110223	2445.0	1613.0	1811.8	2213.0	2794.0	3200.8	390286.0	False	False	1064.9999999999995	1692.9999999999995	1651.011627906977	205.69758835385915	205.0	196.0	201.0
Position_1	46	24	24.0	0.4	0.0066666666666666	-64446.0	-60168.0	-60109.75554353709	2141.8133487847363	2141.0	2024.0	2094.0	2187.0	2258.0	-27314.455523425757	-36.35554030167968	-25501.29038161376	-33.94221749792792	2117.686857760952	2118.0	2014.0	2075.0	2160.0	2221.0	0.0	0.0	0.0	0.0	0.0	0.0	2272.0	1794.516129032258	-323.17072872869403	1795.0	1362.0	1424.25	1610.5	1987.75	2129.0	333780.0	False	False	2058.999999999998	2802.999999999998	2753.255813953488	205.69758835385915	205.0	196.0	201.0
Position_1	1	25	25.0	0.4166666666666667	0.0069444444444444	-44664.99999999988	-1680.9999999998818	-2821.0795024332474	2142.458491389121	2141.0	2025.0	2095.0	2188.0	2259.0	-667.6712054739232	-0.8886703744857918	-25.128295005073078	-0.0334457606517522	2117.636560302866	2117.0	2014.0	2075.0	2161.0	2221.0	0.0	0.0	0.0	0.0	0.0	0.0	3097.0	2116.061418202122	-1.575142100744415	2118.0	1066.0	1456.0	1939.0	2299.5	2749.0	3789866.0	False	False	26400.000000000025	33564.00000000002	33348.479448350474	205.6414393824444	205.0	196.0	201.0
Position_1	2	25	25.0	0.4166666666666667	0.0069444444444444	114456.99999999993	165048.9999999999	163707.13088155797	2142.458491389121	2141.0	2025.0	2095.0	2188.0	2259.0	1256.661926263189	1.6726170238563045	1812.1285222206864	2.411943063075733	2117.636560302866	2117.0	2014.0	2075.0	2161.0	2221.0	0.0	0.0	0.0	0.0	0.0	0.0	3075.0	2195.296489563568	77.65992926070112	2156.0	1158.0	1801.05	2041.0	2332.0	2699.0	4627685.0	False	False	34856.99999999999	43288.99999999999	43035.33315305569	205.6414393824444	205.0	196.0	201.0
Position_1	6	25	25.0	0.4166666666666667	0.0069444444444444	149281.00000000012	192289.0000000001	191148.28393726388	2142.458491389121	2141.0	2025.0	2095.0	2188.0	2259.0	2197.446484650045	2.9248012710692106	2830.5329351148	3.7674393366378	2117.636560302866	2117.0	2014.0	2075.0	2161.0	2221.0	0.0	0.0	0.0	0.0	0.0	0.0	3815.0	2224.304129464286	106.66756916141958	2203.5	1024.0	1455.75	2007.0	2421.25	3044.3499999999995	3985953.0	False	False	29024.000000000025	36192.00000000002	35976.35911303409	205.6414393824444	205.0	196.0	201.0
Position_1	8	25	25.0	0.4166666666666667	0.0069444444444444	75612.00000000013	113364.00000000012	112362.6906435916	2142.458491389121	2141.0	2025.0	2095.0	2188.0	2259.0	1280.2220839575132	1.70397559374745	1919.418826717445	2.554746458360919	2117.636560302866	2117.0	2014.0	2075.0	2161.0	2221.0	0.0	0.0	0.0	0.0	0.0	0.0	2962.0	2189.068658614113	71.43209831124705	2171.0	1048.0	1686.8	2039.0	2366.0	2708.5999999999985	3443405.0	False	False	17601.000000000004	23893.000000000004	23703.712547322877	205.6414393824444	205.0	196.0	201.0
Position_1	13	25	25.0	0.4166666666666667	0.0069444444444444	-29543.00000000004	10800.999999999964	9730.942130881882	2142.458491389121	2141.0	2025.0	2095.0	2188.0	2259.0	-503.173044416348	-0.6697233221181591	183.96141396408456	0.2448526419861965	2117.636560302866	2117.0	2014.0	2075.0	2161.0	2221.0	0.0	0.0	0.0	0.0	0.0	0.0	3182.0	2123.4253420582986	5.78878175543241	2168.0	957.0	1368.0	2012.0	2283.0	2625.0	3569478.0	False	False	26171.000000000025	32895.00000000002	32692.71633315307	205.6414393824444	205.0	196.0	201.0
Position_1	15	25	25.0	0.4166666666666667	0.0069444444444444	23977.00000000028	59137.00000000028	58204.43915630129	2142.458491389121	2141.0	2025.0	2095.0	2188.0	2259.0	459.27684719581	0.611297483617623	1132.7628524260094	1.5077073565790184	2117.636560302866	2117.0	2014.0	2075.0	2161.0	2221.0	0.0	0.0	0.0	0.0	0.0	0.0	2845.0	2157.366552901024	39.72999259815788	2176.0	1126.0	1617.0	1991.0	2360.0	2586.8	3160542.0	False	False	21505.0	27365.0	27188.70876149269	205.6414393824444	205.0	196.0	201.0
Position_1	19	25	25.0	0.4166666666666667	0.0069444444444444	97772.99999999977	130700.99999999977	129827.63926446732	2142.458491389121	2141.0	2025.0	2095.0	2188.0	2259.0	2011.817075266412	2.6777285271795943	2689.3570162968867	3.579534188691156	2117.636560302866	2117.0	2014.0	2075.0	2161.0	2221.0	0.0	0.0	0.0	0.0	0.0	0.0	3152.0	2212.2631195335275	94.62655923066131	2173.5	1063.0	1669.75	1981.0	2426.25	2884.45	3035225.0	False	False	16580.0	22068.0	21902.899945916703	205.6414393824444	205.0	196.0	201.0
Position_1	20	25	25.0	0.4166666666666667	0.0069444444444444	-66324.00000000003	-30876.000000000025	-31816.1995673334	2142.458491389121	2141.0	2025.0	2095.0	2188.0	2259.0	-1361.492577088159	-1.812146620104339	-633.819504405253	-0.8436137603633918	2117.636560302866	2117.0	2014.0	2075.0	2161.0	2221.0	0.0	0.0	0.0	0.0	0.0	0.0	2960.0	2096.095463777928	-21.541096524937984	2136.0	948.0	1283.8	1871.0	2356.0	2703.8	3095933.0	False	False	17572.999999999996	23481.0	23303.26473769604	205.6414393824444	205.0	196.0	201.0
Position_1	21	25	25.0	0.4166666666666667	0.0069444444444444	157291.0000000001	199339.0000000001	198223.7463493785	2142.458491389121	2141.0	2025.0	2095.0	2188.0	2259.0	2432.8412850418545	3.238111750390708	3083.2034186250844	4.103743750189987	2117.636560302866	2117.0	2014.0	2075.0	2161.0	2221.0	0.0	0.0	0.0	0.0	0.0	0.0	3137.0	2230.7779680365297	113.14140773366351	2197.0	1198.0	1785.2	2067.75	2381.25	2819.45	3908323.0	False	False	21513.99999999999	28521.99999999999	28311.172525689544	205.6414393824444	205.0	196.0	201.0
Position_1	24	25	25.0	0.4166666666666667	0.0069444444444444	-40868.00000000017	-4844.00000000017	-5799.4770146023375	2142.458491389121	2141.0	2025.0	2095.0	2188.0	2259.0	-805.5709508407042	-1.0722149355689772	-95.48266824587678	-0.127087431435262	2117.636560302866	2117.0	2014.0	2075.0	2161.0	2221.0	0.0	0.0	0.0	0.0	0.0	0.0	2794.0	2113.7728181212524	-3.863742181613816	2133.0	1096.0	1534.0	2001.0	2274.0	2530.0	3172773.0	False	False	30981.999999999985	36985.99999999999	36805.376690102734	205.6414393824444	205.0	196.0	201.0
Position_1	27	25	25.0	0.4166666666666667	0.0069444444444444	249770.99999999985	281042.9999999999	280213.5619253652	2142.458491389121	2141.0	2025.0	2095.0	2188.0	2259.0	5656.235837077313	7.528449899149902	6364.411754606097	8.471032045380714	2117.636560302866	2117.0	2014.0	2075.0	2161.0	2221.0	0.0	0.0	0.0	0.0	0.0	0.0	3234.0	2332.689178818112	215.0526185152457	2284.0	1693.0	1915.2	2125.0	2525.0	2871.0	3039494.0	False	False	25280.0	30492.0	30335.203082747423	205.6414393824444	205.0	196.0	201.0
Position_1	30	25	25.0	0.4166666666666667	0.0069444444444444	50218.00000000006	77962.00000000006	77226.13628988674	2142.458491389121	2141.0	2025.0	2095.0	2188.0	2259.0	1309.9404541925987	1.7435307445303487	2033.644862196092	2.706781311582998	2117.636560302866	2117.0	2014.0	2075.0	2161.0	2221.0	0.0	0.0	0.0	0.0	0.0	0.0	2949.0	2184.4411764705883	66.80461616772209	2197.0	1049.0	1409.0	1971.0	2451.25	2779.0	2525214.0	False	False	12575.000000000013	17199.00000000001	17059.892374256364	205.6414393824444	205.0	196.0	201.0
Position_1	32	25	25.0	0.4166666666666667	0.0069444444444444	28856.000000000065	58520.00000000007	57733.21146565744	2142.458491389121	2141.0	2025.0	2095.0	2188.0	2259.0	671.8767311910468	0.8942679292152833	1362.5667559363744	1.8135763521513144	2117.636560302866	2117.0	2014.0	2075.0	2161.0	2221.0	0.0	0.0	0.0	0.0	0.0	0.0	3117.0	2164.346278317152	46.709718014285954	2129.5	1001.0	1314.75	1930.0	2503.0	2835.25	2675132.0	False	False	10748.999999999984	15692.999999999984	15544.265548945354	205.6414393824444	205.0	196.0	201.0
Position_1	35	25	25.0	0.4166666666666667	0.0069444444444444	70608.99999999974	99984.99999999974	99205.85018929152	2142.458491389121	2141.0	2025.0	2095.0	2188.0	2259.0	1822.722852363907	2.42604411649636	2581.044121763591	3.43536972606734	2117.636560302866	2117.0	2014.0	2075.0	2161.0	2221.0	0.0	0.0	0.0	0.0	0.0	0.0	2995.0	2198.687091503268	81.05053120040157	2223.0	1165.0	1611.9	2031.0	2407.0	2648.0999999999995	2691193.0	False	False	22469.0	27365.0	27217.709572742013	205.6414393824444	205.0	196.0	201.0
Position_1	37	25	25.0	0.4166666666666667	0.0069444444444444	16596.999999999898	36756.9999999999	36222.28934559229	2142.458491389121	2141.0	2025.0	2095.0	2188.0	2259.0	757.8252390557276	1.0086653931831735	1678.3383932018723	2.233868401351692	2117.636560302866	2117.0	2014.0	2075.0	2161.0	2221.0	0.0	0.0	0.0	0.0	0.0	0.0	2717.0	2160.758333333333	43.12177303046701	2195.5	1132.0	1746.75	2020.75	2341.0	2499.3499999999995	1815037.0	False	False	16010.999999999998	19371.0	19269.91833423472	205.6414393824444	205.0	196.0	201.0
Position_1	38	25	25.0	0.4166666666666667	0.0069444444444444	33028.000000000175	60076.000000000175	59358.59653866997	2142.458491389121	2141.0	2025.0	2095.0	2188.0	2259.0	890.6589106243529	1.1854670100410138	1620.0564586008386	2.156295146397716	2117.636560302866	2117.0	2014.0	2075.0	2161.0	2221.0	0.0	0.0	0.0	0.0	0.0	0.0	3061.0	2170.30612244898	52.66956214611355	2177.0	1055.0	1327.1	1965.5	2438.0	2803.4	2445935.0	False	False	12331.999999999996	16839.999999999993	16704.382098431575	205.6414393824444	205.0	196.0	201.0
Position_1	40	25	25.0	0.4166666666666667	0.0069444444444444	115023.9999999998	139767.99999999985	139111.70632774476	2142.458491389121	2141.0	2025.0	2095.0	2188.0	2259.0	3911.182439003544	5.205783826313716	4752.557267480243	6.325653723016202	2117.636560302866	2117.0	2014.0	2075.0	2161.0	2221.0	0.0	0.0	0.0	0.0	0.0	0.0	3135.0	2252.56547041707	134.92891011420443	2264.0	1041.0	1643.5	2004.5	2473.0	2924.5	2322395.0	False	False	15033.000000000013	19157.00000000001	19032.93428880477	205.6414393824444	205.0	196.0	201.0
Position_1	41	25	25.0	0.4166666666666667	0.0069444444444444	4514.999999999794	27098.9999999998	26499.9967550027	2142.458491389121	2141.0	2025.0	2095.0	2188.0	2259.0	167.2915442367311	0.2226650453790891	1004.0827369371758	1.3364341228633811	2117.636560302866	2117.0	2014.0	2075.0	2161.0	2221.0	0.0	0.0	0.0	0.0	0.0	0.0	3115.0	2145.798087141339	28.161526838472582	2180.0	1134.0	1353.0	1906.0	2410.0	2841.0	2019196.0	False	False	10401.000000000004	14165.000000000004	14051.76446727961	205.6414393824444	205.0	196.0	201.0
Position_1	43	25	25.0	0.4166666666666667	0.0069444444444444	107195.99999999996	126971.99999999996	126447.47431043822	2142.458491389121	2141.0	2025.0	2095.0	2188.0	2259.0	4818.488642108435	6.413408382646327	5707.425089236466	7.596582793773736	2117.636560302866	2117.0	2014.0	2075.0	2161.0	2221.0	0.0	0.0	0.0	0.0	0.0	0.0	3054.0	2271.0922330097087	153.4556727068425	2278.5	1364.0	1637.15	2109.75	2419.75	2867.0	1871380.0	False	False	9040.99999999999	12336.99999999999	12237.843699296904	205.6414393824444	205.0	196.0	201.0
Position_1	45	25	25.0	0.4166666666666667	0.0069444444444444	93608.0	101672.0	101458.11573823696	2142.458491389121	2141.0	2025.0	2095.0	2188.0	2259.0	16310.571980893035	21.709371306568634	17715.670396134487	23.579557297255	2117.636560302866	2117.0	2014.0	2075.0	2161.0	2221.0	0.0	0.0	0.0	0.0	0.0	0.0	3339.0	2419.595238095238	301.9586777923719	2377.0	1498.0	1691.25	2175.5	2746.25	3143.0	812984.0	False	False	2926.999999999998	4270.999999999998	4230.567333693885	205.6414393824444	205.0	196.0	201.0
Position_1	46	25	25.0	0.4166666666666667	0.0069444444444444	-67507.00000000001	-59947.00000000002	-60147.51649540287	2142.458491389121	2141.0	2025.0	2095.0	2188.0	2259.0	-13691.584747603209	-18.223499299059867	-12158.28626460322	-16.18267901818688	2117.636560302866	2117.0	2014.0	2075.0	2161.0	2221.0	0.0	0.0	0.0	0.0	0.0	0.0	2471.0	1926.6920634920637	-190.9444968108028	2031.0	1197.0	1365.4	1706.5	2167.0	2304.9	606908.0	False	False	3722.999999999997	4982.999999999997	4945.094375338016	205.6414393824444	205.0	196.0	201.0
Position_1	48	25	25.0	0.4166666666666667	0.0069444444444444	74926.99999999999	79702.99999999999	79576.3244997296	2142.458491389121	2141.0	2025.0	2095.0	2188.0	2259.0	28532.56274059212	37.97684100772811	30351.286560431006	40.39756241193366	2117.636560302866	2117.0	2014.0	2075.0	2161.0	2221.0	0.0	0.0	0.0	0.0	0.0	0.0	3307.0	2517.5175879396984	399.8810276368322	2492.0	1655.0	1933.9	2293.0	2722.5	3132.7	500986.0	False	False	1545.999999999999	2341.9999999999995	2318.0532720389383	205.6414393824444	205.0	196.0	201.0
Position_1	1	26	26.0	0.4333333333333333	0.0072222222222222	-5599.000000000334	35271.999999999665	35117.02906976745	2144.8770411146447	2144.0	2026.0	2098.0	2191.0	2262.0	-83.77396028309985	-0.1115031411368059	527.7505138605633	0.7024359339484098	2121.0872093023254	2121.0	2018.0	2078.0	2163.0	2226.0	0.0	0.0	0.0	0.0	0.0	0.0	3088.0	2140.849184018008	19.7619747156823	2157.0	1008.0	1461.6	1954.0	2383.0	2669.0	3804289.0	False	False	26378.000000000004	33486.00000000001	32955.97539210382	205.6348169592561	205.0	196.0	201.0
Position_1	2	26	26.0	0.4333333333333333	0.0072222222222222	96700.99999999977	145207.99999999977	145024.0755813955	2144.8770411146447	2144.0	2026.0	2098.0	2191.0	2262.0	1077.5508949570908	1.4342202411878875	1618.0702407930569	2.1536514904955584	2121.0872093023254	2121.0	2018.0	2078.0	2163.0	2226.0	0.0	0.0	0.0	0.0	0.0	0.0	3312.0	2189.851588430536	68.7643791282103	2179.0	924.0	1806.4	2057.0	2306.0	2635.6	4618397.0	False	False	33995.00000000001	42431.00000000001	41801.94997295833	205.6348169592561	205.0	196.0	201.0
Position_1	6	26	26.0	0.4333333333333333	0.0072222222222222	100062.00000000004	139484.00000000003	139334.5232558143	2144.8770411146447	2144.0	2026.0	2098.0	2191.0	2262.0	1562.6487665598845	2.0798855082912064	2178.294462981341	2.899309930228165	2121.0872093023254	2121.0	2018.0	2078.0	2163.0	2226.0	0.0	0.0	0.0	0.0	0.0	0.0	3542.0	2202.3792298716453	81.2920205693199	2163.5	960.0	1453.6	1982.25	2414.5	3019.7499999999995	3774878.0	False	False	24178.000000000007	31034.000000000007	30522.766360194684	205.6348169592561	205.0	196.0	201.0
Position_1	8	26	26.0	0.4333333333333333	0.0072222222222222	64488.00000000029	99425.00000000028	99292.52906976802	2144.8770411146447	2144.0	2026.0	2098.0	2191.0	2262.0	1139.1190975415036	1.5161675188277413	1756.2479263283683	2.3375659899430583	2121.0872093023254	2121.0	2018.0	2078.0	2163.0	2226.0	0.0	0.0	0.0	0.0	0.0	0.0	2969.0	2186.454246214615	65.36703691228968	2181.0	1079.0	1749.6	2040.5	2332.5	2670.2	3321224.0	False	False	17113.000000000007	23189.000000000007	22735.92888047592	205.6348169592561	205.0	196.0	201.0
Position_1	13	26	26.0	0.4333333333333333	0.0072222222222222	11673.999999999876	50037.99999999988	49892.53488372112	2144.8770411146447	2144.0	2026.0	2098.0	2191.0	2262.0	209.41630597249332	0.2787331032493886	897.6163370097403	1.1947273445599642	2121.0872093023254	2121.0	2018.0	2078.0	2163.0	2226.0	0.0	0.0	0.0	0.0	0.0	0.0	3097.0	2150.9988009592325	29.91159165690715	2173.0	983.0	1484.15	2019.75	2332.0	2609.199999999999	3587866.0	False	False	25796.00000000001	32468.00000000001	31970.48674959437	205.6348169592561	205.0	196.0	201.0
Position_1	15	26	26.0	0.4333333333333333	0.0072222222222222	30638.99999999977	65552.99999999978	65420.61627906983	2144.8770411146447	2144.0	2026.0	2098.0	2191.0	2262.0	566.2444689620871	0.753671388188538	1211.4959259072375	1.612501077382533	2121.0872093023254	2121.0	2018.0	2078.0	2163.0	2226.0	0.0	0.0	0.0	0.0	0.0	0.0	2817.0	2164.183794466403	43.09658516407762	2178.5	1150.0	1677.55	1999.0	2346.75	2585.15	3285231.0	False	False	20719.0	26791.0	26338.22714981069	205.6348169592561	205.0	196.0	201.0
Position_1	19	26	26.0	0.4333333333333333	0.0072222222222222	180026.00000000006	216228.0000000001	216090.7325581399	2144.8770411146447	2144.0	2026.0	2098.0	2191.0	2262.0	2948.942033499713	3.925041846588118	3541.954151175808	4.714340975215	2121.0872093023254	2121.0	2018.0	2078.0	2163.0	2226.0	0.0	0.0	0.0	0.0	0.0	0.0	3112.0	2258.374841168996	137.28763186667084	2254.0	1029.0	1649.25	2019.25	2540.0	2853.7	3554682.0	False	False	18794.000000000007	25090.000000000007	24620.524067063263	205.6348169592561	205.0	196.0	201.0
Position_1	20	26	26.0	0.4333333333333333	0.0072222222222222	-48779.99999999967	-15521.999999999673	-15648.104651162188	2144.8770411146447	2144.0	2026.0	2098.0	2191.0	2262.0	-1041.1880473759888	-1.3858212910574412	-331.310390966992	-0.4409741303770663	2121.0872093023254	2121.0	2018.0	2078.0	2163.0	2226.0	0.0	0.0	0.0	0.0	0.0	0.0	3017.0	2110.265560165976	-10.82164913635006	2117.5	995.0	1309.75	1925.25	2371.0	2698.25	3051444.0	False	False	16634.00000000002	22418.00000000002	21986.702541914547	205.6348169592561	205.0	196.0	201.0
Position_1	21	26	26.0	0.4333333333333333	0.0072222222222222	173715.00000000015	214218.00000000012	214064.42441860517	2144.8770411146447	2144.0	2026.0	2098.0	2191.0	2262.0	2654.727130317718	3.5334418104528824	3273.697357179293	4.357291182405638	2121.0872093023254	2121.0	2018.0	2078.0	2163.0	2226.0	0.0	0.0	0.0	0.0	0.0	0.0	3165.0	2242.6456558773425	121.55844657501711	2222.0	1143.0	1817.0	2098.0	2371.0	2785.0	3949299.0	False	False	20325.000000000007	27369.000000000007	26843.747701460237	205.6348169592561	205.0	196.0	201.0
Position_1	24	26	26.0	0.4333333333333333	0.0072222222222222	14197.999999999773	48214.999999999774	48086.01744186052	2144.8770411146447	2144.0	2026.0	2098.0	2191.0	2262.0	290.0137085640663	0.3860082460987722	984.857793943979	1.310845723739436	2121.0872093023254	2121.0	2018.0	2078.0	2163.0	2226.0	0.0	0.0	0.0	0.0	0.0	0.0	2888.0	2153.599729546991	32.512520244665666	2162.0	1225.0	1745.2	2040.0	2287.5	2510.3	3185174.0	False	False	26497.99999999998	32413.99999999998	31972.859653866915	205.6348169592561	205.0	196.0	201.0
Position_1	27	26	26.0	0.4333333333333333	0.0072222222222222	181798.99999999985	210134.99999999985	210027.55813953493	2144.8770411146447	2144.0	2026.0	2098.0	2191.0	2262.0	4667.130561988256	6.2119507780063685	5394.570270702272	7.180173030304723	2121.0872093023254	2121.0	2018.0	2078.0	2163.0	2226.0	0.0	0.0	0.0	0.0	0.0	0.0	3405.0	2291.5641233766232	170.47691407429784	2262.5	1463.0	1875.0	2123.0	2459.25	2796.45	2823207.0	False	False	21777.00000000001	26705.00000000001	26337.53217955651	205.6348169592561	205.0	196.0	201.0
Position_1	30	26	26.0	0.4333333333333333	0.0072222222222222	75590.0000000002	104064.0000000002	103956.03488372135	2144.8770411146447	2144.0	2026.0	2098.0	2191.0	2262.0	1772.3885832590515	2.359049204317797	2440.0297066843477	3.247679539596866	2121.0872093023254	2121.0	2018.0	2078.0	2163.0	2226.0	0.0	0.0	0.0	0.0	0.0	0.0	3029.0	2205.058158319871	83.97094901754554	2223.5	1026.0	1420.25	1987.0	2464.5	2808.15	2729862.0	False	False	12787.0	17739.0	17369.742563547847	205.6348169592561	205.0	196.0	201.0
Position_1	32	26	26.0	0.4333333333333333	0.0072222222222222	29965.00000000024	59865.00000000023	59751.62790697723	2144.8770411146447	2144.0	2026.0	2098.0	2191.0	2262.0	688.5868086479346	0.9165090423104008	1375.6799365829615	1.8310299955919216	2121.0872093023254	2121.0	2018.0	2078.0	2163.0	2226.0	0.0	0.0	0.0	0.0	0.0	0.0	3154.0	2167.05	45.96279069767479	2156.0	1026.0	1373.7	1937.5	2462.5	2809.0	2817165.0	False	False	11973.000000000013	17173.00000000001	16785.24986479177	205.6348169592561	205.0	196.0	201.0
Position_1	35	26	26.0	0.4333333333333333	0.0072222222222222	95844.99999999984	125721.99999999984	125608.71511627916	2144.8770411146447	2144.0	2026.0	2098.0	2191.0	2262.0	2448.730076302209	3.25925973155824	3212.053238592169	4.275242860566176	2121.0872093023254	2121.0	2018.0	2078.0	2163.0	2226.0	0.0	0.0	0.0	0.0	0.0	0.0	3139.0	2217.7836797536565	96.69647045133117	2249.0	1097.0	1577.4	2057.0	2411.0	2722.0	2880901.0	False	False	22767.99999999999	27963.99999999999	27576.54813412652	205.6348169592561	205.0	196.0	201.0
Position_1	37	26	26.0	0.4333333333333333	0.0072222222222222	80820.00000000016	101842.00000000016	101762.29069767476	2144.8770411146447	2144.0	2026.0	2098.0	2191.0	2262.0	3312.9849775155376	4.40958300507318	4174.721802525825	5.556554719161873	2121.0872093023254	2121.0	2018.0	2078.0	2163.0	2226.0	0.0	0.0	0.0	0.0	0.0	0.0	3056.0	2232.4245076586435	111.33729835631812	2225.0	1116.0	1771.0	2055.25	2373.5	2770.0	2040436.0	False	False	16860.000000000004	20516.000000000004	20243.38182801513	205.6348169592561	205.0	196.0	201.0
Position_1	38	26	26.0	0.4333333333333333	0.0072222222222222	-3374.000000000058	22477.99999999994	22379.9767441862	2144.8770411146447	2144.0	2026.0	2098.0	2191.0	2262.0	-97.33741086852964	-0.1295560938660129	648.4737171021831	0.8631185174630056	2121.0872093023254	2121.0	2018.0	2078.0	2163.0	2226.0	0.0	0.0	0.0	0.0	0.0	0.0	3034.0	2140.9982206405693	19.911011338243952	2139.0	1035.0	1345.0	1941.75	2398.75	2758.85	2406482.0	False	False	12219.999999999996	16715.999999999993	16380.745267712256	205.6348169592561	205.0	196.0	201.0
Position_1	40	26	26.0	0.4333333333333333	0.0072222222222222	130488.99999999996	156409.99999999994	156311.71511627923	2144.8770411146447	2144.0	2026.0	2098.0	2191.0	2262.0	3960.723109063544	5.271722458163576	4747.501333358588	6.31892427470028	2121.0872093023254	2121.0	2018.0	2078.0	2163.0	2226.0	0.0	0.0	0.0	0.0	0.0	0.0	3284.0	2259.7843833185448	138.69717401621938	2256.0	1104.0	1660.6	2044.0	2463.0	2897.4	2546777.0	False	False	16474.99999999999	20982.99999999999	20646.850459707923	205.6348169592561	205.0	196.0	201.0
Position_1	41	26	26.0	0.4333333333333333	0.0072222222222222	-40245.9999999998	-15773.999999999804	-15866.79069767402	2144.8770411146447	2144.0	2026.0	2098.0	2191.0	2262.0	-1251.7753308839972	-1.6661129654066	-490.6202869692397	-0.653015601956058	2121.0872093023254	2121.0	2018.0	2078.0	2163.0	2226.0	0.0	0.0	0.0	0.0	0.0	0.0	3011.0	2106.174812030076	-14.912397272250018	2129.0	1057.0	1325.15	1880.5	2392.0	2738.85	2240970.0	False	False	10829.999999999987	15085.999999999987	14768.641427798782	205.6348169592561	205.0	196.0	201.0
Position_1	43	26	26.0	0.4333333333333333	0.0072222222222222	144296.99999999997	163984.99999999997	163910.34883720943	2144.8770411146447	2144.0	2026.0	2098.0	2191.0	2262.0	6311.040534801771	8.399994951821157	7172.124036532073	9.546097092624189	2121.0872093023254	2121.0	2018.0	2078.0	2163.0	2226.0	0.0	0.0	0.0	0.0	0.0	0.0	3066.0	2312.571261682243	191.4840523799176	2275.0	1313.0	1809.75	2119.75	2493.5	2899.0	1979561.0	False	False	11009.999999999996	14433.999999999996	14178.68144943211	205.6348169592561	205.0	196.0	201.0
Position_1	45	26	26.0	0.4333333333333333	0.0072222222222222	92874.00000000007	104558.00000000007	104513.6976744188	2144.8770411146447	2144.0	2026.0	2098.0	2191.0	2262.0	8856.245031747307	11.787662137255664	9970.403643963162	13.270607250114969	2121.0872093023254	2121.0	2018.0	2078.0	2163.0	2226.0	0.0	0.0	0.0	0.0	0.0	0.0	3318.0	2326.822834645669	205.73562534334403	2305.5	1299.0	1661.4	2006.0	2583.5	3115.9	1182026.0	False	False	3983.000000000004	6015.000000000004	5863.479177934015	205.6348169592561	205.0	196.0	201.0
Position_1	46	26	26.0	0.4333333333333333	0.0072222222222222	-68775.00000000003	-56953.00000000002	-56997.82558139528	2144.8770411146447	2144.0	2026.0	2098.0	2191.0	2262.0	-6842.717963416327	-9.107657609307129	-5666.496781831334	-7.542107216617505	2121.0872093023254	2121.0	2018.0	2078.0	2163.0	2226.0	0.0	0.0	0.0	0.0	0.0	0.0	2705.0	2010.196498054475	-110.89071124785072	2073.0	1211.0	1359.95	1880.5	2235.5	2423.7	1033241.0	False	False	6434.9999999999945	8490.999999999995	8337.689561925352	205.6348169592561	205.0	196.0	201.0
Position_1	48	26	26.0	0.4333333333333333	0.0072222222222222	99097.99999999993	107584.99999999993	107552.81976744186	2144.8770411146447	2144.0	2026.0	2098.0	2191.0	2262.0	15942.38485585296	21.21931424314029	17307.7304760635	23.03658926364052	2121.0872093023254	2121.0	2018.0	2078.0	2163.0	2226.0	0.0	0.0	0.0	0.0	0.0	0.0	3451.0	2412.558265582656	291.47105628033023	2312.0	1623.0	1862.0	2123.0	2700.0	3239.199999999999	890234.0	False	False	3966.000000000001	5442.000000000001	5331.938615467816	205.6348169592561	205.0	196.0	201.0
Position_1	1	27	27.0	0.45	0.0075	-38341.99999999997	3130.000000000029	2245.43969713393	2147.2672965442757	2146.0	2028.0	2099.0	2193.0	2266.0	-612.4715368168439	-0.8151996155032192	49.99832847104326	0.0665477751949585	2122.511898323418	2122.0	2018.0	2079.0	2165.0	2230.0	0.0	0.0	0.0	0.0	0.0	0.0	3103.0	2123.8113425925926	1.299444269174728	2154.0	1029.0	1392.45	1956.75	2332.25	2654.8499999999985	3669946.0	False	False	23534.999999999985	32174.999999999985	30414.757706868542	205.5898125182201	205.0	196.0	201.0
Position_1	2	27	27.0	0.45	0.0075	137304.0	190032.0	188907.3593834509	2147.2672965442757	2146.0	2028.0	2099.0	2193.0	2266.0	1423.9721464668985	1.8953069269474416	1970.8113014726275	2.6231498422600668	2122.511898323418	2122.0	2018.0	2079.0	2165.0	2230.0	0.0	0.0	0.0	0.0	0.0	0.0	3539.0	2208.496131087847	85.98423276442918	2190.0	1015.0	1778.8	2057.0	2351.0	2742.4	4852066.0	False	False	32866.999999999985	43851.99999999999	41614.00676041099	205.5898125182201	205.0	196.0	201.0
Position_1	6	27	27.0	0.45	0.0075	175824.9999999997	217992.9999999997	217093.5946457545	2147.2672965442757	2146.0	2028.0	2099.0	2193.0	2266.0	2693.2883872691405	3.5847668434552253	3339.218060036752	4.444499237908916	2122.511898323418	2122.0	2018.0	2079.0	2165.0	2230.0	0.0	0.0	0.0	0.0	0.0	0.0	3443.0	2246.0711439954466	123.55924567202874	2214.0	1068.0	1566.8	2048.0	2462.0	2946.5999999999995	3946347.0	False	False	22787.00000000001	31572.00000000001	29782.21660356949	205.5898125182201	205.0	196.0	201.0
Position_1	8	27	27.0	0.45	0.0075	51019.00000000034	90259.00000000036	89422.04624121211	2147.2672965442757	2146.0	2028.0	2099.0	2193.0	2266.0	825.0497902455731	1.098141270816858	1459.6163981609786	1.9427494259522624	2122.511898323418	2122.0	2018.0	2079.0	2165.0	2230.0	0.0	0.0	0.0	0.0	0.0	0.0	3016.0	2177.204281345566	54.69238302214808	2195.0	1076.0	1714.4	2024.0	2339.0	2583.3	3559729.0	False	False	17905.000000000004	26080.000000000004	24414.492969172512	205.5898125182201	205.0	196.0	201.0
Position_1	13	27	27.0	0.45	0.0075	23977.000000000156	64105.00000000015	63249.106003245455	2147.2672965442757	2146.0	2028.0	2099.0	2193.0	2266.0	434.766955196662	0.578674817366757	1162.3946141252827	1.547147231400751	2122.511898323418	2122.0	2018.0	2079.0	2165.0	2230.0	0.0	0.0	0.0	0.0	0.0	0.0	3118.0	2160.340311004785	37.8284126813669	2185.5	991.0	1525.2	2050.75	2313.0	2615.9	3612089.0	False	False	23391.000000000007	31751.000000000007	30047.802595997822	205.5898125182201	205.0	196.0	201.0
Position_1	15	27	27.0	0.45	0.0075	64589.99999999997	102893.99999999996	102077.01027582504	2147.2672965442757	2146.0	2028.0	2099.0	2193.0	2266.0	1101.1501105890102	1.4656307971939724	1754.1684390609323	2.334798192390101	2122.511898323418	2122.0	2018.0	2079.0	2165.0	2230.0	0.0	0.0	0.0	0.0	0.0	0.0	3070.0	2186.46992481203	63.95802648861218	2185.0	960.0	1719.75	2046.0	2354.0	2604.5	3489606.0	False	False	20455.0	28435.0	26809.2206598161	205.5898125182201	205.0	196.0	201.0
Position_1	19	27	27.0	0.45	0.0075	210224.00000000032	252320.00000000032	251422.13034072536	2147.2672965442757	2146.0	2028.0	2099.0	2193.0	2266.0	2980.9232121738746	3.9676087954034274	3577.833857674252	4.7620968645644295	2122.511898323418	2122.0	2018.0	2079.0	2165.0	2230.0	0.0	0.0	0.0	0.0	0.0	0.0	3763.0	2265.854047890536	143.3421495671182	2224.5	1036.0	1779.0	2040.25	2497.75	2873.35	3974308.0	False	False	20904.999999999985	29674.999999999985	27888.272579772816	205.5898125182201	205.0	196.0	201.0
Position_1	20	27	27.0	0.45	0.0075	-99970.00000000006	-68818.00000000006	-69482.44402379647	2147.2672965442757	2146.0	2028.0	2099.0	2193.0	2266.0	-2438.1956443198105	-3.245238402589668	-1678.4210048094506	-2.2339783574013787	2122.511898323418	2122.0	2018.0	2079.0	2165.0	2230.0	0.0	0.0	0.0	0.0	0.0	0.0	3062.0	2068.9815100154083	-53.530388308009606	2111.5	975.0	1257.55	1937.75	2290.0	2537.899999999999	2685538.0	False	False	14086.000000000016	20576.00000000001	19253.78096268253	205.5898125182201	205.0	196.0	201.0
Position_1	21	27	27.0	0.45	0.0075	193622.00000000003	235526.00000000003	234632.2255273124	2147.2672965442757	2146.0	2028.0	2099.0	2193.0	2266.0	3012.221792827509	4.009267206253416	3664.131916711386	4.876959581142855	2122.511898323418	2122.0	2018.0	2079.0	2165.0	2230.0	0.0	0.0	0.0	0.0	0.0	0.0	3071.0	2256.8946162657503	134.38271794233242	2227.0	1123.0	1856.25	2086.0	2412.0	2805.75	3940538.0	False	False	19830.0	28560.0	26781.42184964844	205.5898125182201	205.0	196.0	201.0
Position_1	24	27	27.0	0.45	0.0075	38786.000000000255	75146.00000000026	74370.47404002216	2147.2672965442757	2146.0	2028.0	2099.0	2193.0	2266.0	798.4828909991966	1.0627807279199306	1547.0220009030434	2.0590862832019505	2122.511898323418	2122.0	2018.0	2079.0	2165.0	2230.0	0.0	0.0	0.0	0.0	0.0	0.0	3002.0	2171.6013201320134	49.08942180859549	2187.0	1127.0	1602.1	2037.0	2371.0	2560.3	3289976.0	False	False	24478.00000000001	32053.00000000001	30509.73201730665	205.5898125182201	205.0	196.0	201.0
Position_1	27	27	27.0	0.45	0.0075	229573.9999999997	260869.9999999997	260202.4845862628	2147.2672965442757	2146.0	2028.0	2099.0	2193.0	2266.0	5682.244820714639	7.563067856371184	6456.860125187644	8.594080826624753	2122.511898323418	2122.0	2018.0	2079.0	2165.0	2230.0	0.0	0.0	0.0	0.0	0.0	0.0	3363.0	2322.053680981595	199.541782658177	2294.0	1413.0	1903.6	2120.0	2469.5	2911.85	3027958.0	False	False	22230.00000000001	28750.00000000001	27421.669010275826	205.5898125182201	205.0	196.0	201.0
Position_1	30	27	27.0	0.45	0.0075	81622.99999999994	112870.99999999994	112204.50838290986	2147.2672965442757	2146.0	2028.0	2099.0	2193.0	2266.0	1770.0938053565576	2.355994854929578	2447.7446051284574	3.257948069425977	2122.511898323418	2122.0	2018.0	2079.0	2165.0	2230.0	0.0	0.0	0.0	0.0	0.0	0.0	2965.0	2208.690476190476	86.17857786705827	2193.5	1041.0	1393.15	2010.25	2484.0	2795.95	2875715.0	False	False	11521.999999999993	18031.999999999996	16705.706327744705	205.5898125182201	205.0	196.0	201.0
Position_1	32	27	27.0	0.45	0.0075	-17767.00000000021	15136.999999999787	14435.187398593873	2147.2672965442757	2146.0	2028.0	2099.0	2193.0	2266.0	-398.82894557258953	-0.5308413265571167	339.79139692306705	0.4522623493046022	2122.511898323418	2122.0	2018.0	2079.0	2165.0	2230.0	0.0	0.0	0.0	0.0	0.0	0.0	2954.0	2133.0408460977387	10.52894777432084	2159.0	989.0	1463.0	1958.0	2363.0	2626.0	2924399.0	False	False	14079.000000000018	20934.00000000002	19537.418875067608	205.5898125182201	205.0	196.0	201.0
Position_1	35	27	27.0	0.45	0.0075	79230.99999999997	109758.99999999996	109107.86533261243	2147.2672965442757	2146.0	2028.0	2099.0	2193.0	2266.0	2141.902320655748	2.8508719887928007	2967.185278651718	3.9493236058854366	2122.511898323418	2122.0	2018.0	2079.0	2165.0	2230.0	0.0	0.0	0.0	0.0	0.0	0.0	3047.0	2208.2885220125786	85.77662368916072	2234.5	1094.0	1560.65	2086.0	2401.25	2610.9	2808943.0	False	False	21224.99999999999	27584.99999999999	26289.266089778237	205.5898125182201	205.0	196.0	201.0
Position_1	37	27	27.0	0.45	0.0075	149669.99999999994	176021.99999999994	175459.93564088712	2147.2672965442757	2146.0	2028.0	2099.0	2193.0	2266.0	4631.264302097253	6.164212786091444	5446.678726423216	7.249529384869301	2122.511898323418	2122.0	2018.0	2079.0	2165.0	2230.0	0.0	0.0	0.0	0.0	0.0	0.0	3591.0	2282.311475409836	159.79957708641814	2244.5	1011.0	1774.4	2064.0	2448.75	3029.749999999999	2505978.0	False	False	19976.0	25466.0	24347.51270957273	205.5898125182201	205.0	196.0	201.0
Position_1	38	27	27.0	0.45	0.0075	-9549.000000000096	19106.999999999905	18495.793401838957	2147.2672965442757	2146.0	2028.0	2099.0	2193.0	2266.0	-255.06248909375367	-0.3394881729837861	510.3653763864571	0.6792963159703744	2122.511898323418	2122.0	2018.0	2079.0	2165.0	2230.0	0.0	0.0	0.0	0.0	0.0	0.0	2973.0	2138.002512562814	15.490614239396107	2111.5	1064.0	1419.95	1952.0	2409.75	2728.7	2552775.0	False	False	12748.999999999993	18718.999999999996	17502.721471065423	205.5898125182201	205.0	196.0	201.0
Position_1	40	27	27.0	0.45	0.0075	56251.000000000095	82771.00000000009	82205.35235262333	2147.2672965442757	2146.0	2028.0	2099.0	2193.0	2266.0	1729.823182363166	2.302394655725374	2545.3626535951635	3.387877691935162	2122.511898323418	2122.0	2018.0	2079.0	2165.0	2230.0	0.0	0.0	0.0	0.0	0.0	0.0	2989.0	2196.9058823529413	74.39398402952338	2189.0	1011.0	1591.6	2012.0	2385.0	2763.2	2427581.0	False	False	16133.999999999998	21659.0	20533.38209843157	205.5898125182201	205.0	196.0	201.0
Position_1	41	27	27.0	0.45	0.0075	-32796.00000000012	-6012.000000000115	-6583.27852893447	2147.2672965442757	2146.0	2028.0	2099.0	2193.0	2266.0	-944.2562690147016	-1.2568050940585678	-173.09637423211592	-0.2303912741029463	2122.511898323418	2122.0	2018.0	2079.0	2165.0	2230.0	0.0	0.0	0.0	0.0	0.0	0.0	2978.0	2116.6129032258063	-5.898995097611532	2165.0	982.0	1349.0	1889.75	2381.0	2681.0	2362140.0	False	False	11610.000000000004	17190.000000000004	16053.176852352612	205.5898125182201	205.0	196.0	201.0
Position_1	43	27	27.0	0.45	0.0075	133752.99999999977	158304.99999999977	157781.32801514328	2147.2672965442757	2146.0	2028.0	2099.0	2193.0	2266.0	4412.768961282613	5.873395487467159	5222.78670695868	6.951529106962003	2122.511898323418	2122.0	2018.0	2079.0	2165.0	2230.0	0.0	0.0	0.0	0.0	0.0	0.0	3110.0	2276.745845552297	154.23394722887906	2263.0	1097.0	1744.1	2074.5	2480.0	2893.1	2329111.0	False	False	12744.000000000013	17859.00000000001	16816.91211465657	205.5898125182201	205.0	196.0	201.0
Position_1	45	27	27.0	0.45	0.0075	81307.00000000012	100483.00000000012	100073.99323958924	2147.2672965442757	2146.0	2028.0	2099.0	2193.0	2266.0	3867.213883196685	5.147261678534789	4779.284103770308	6.36122714211828	2122.511898323418	2122.0	2018.0	2079.0	2165.0	2230.0	0.0	0.0	0.0	0.0	0.0	0.0	3168.0	2247.7609511889864	125.2490528655685	2246.0	1155.0	1502.0	1987.5	2505.5	2931.1	1795961.0	False	False	6144.000000000006	10139.000000000004	9325.091671173604	205.5898125182201	205.0	196.0	201.0
Position_1	46	27	27.0	0.45	0.0075	-56875.99999999999	-41323.99999999999	-41655.71011357478	2147.2672965442757	2146.0	2028.0	2099.0	2193.0	2266.0	-3977.433362662687	-5.293963805704036	-2889.8561129241307	-3.846398486302018	2122.511898323418	2122.0	2018.0	2079.0	2165.0	2230.0	0.0	0.0	0.0	0.0	0.0	0.0	2648.0	2058.2283950617284	-64.28350326168948	2154.5	1110.0	1326.8	1925.5	2287.25	2440.0	1333732.0	False	False	7589.000000000007	10829.000000000007	10168.909140075715	205.5898125182201	205.0	196.0	201.0
Position_1	48	27	27.0	0.45	0.0075	106598.99999999984	123782.99999999984	123416.48080043263	2147.2672965442757	2146.0	2028.0	2099.0	2193.0	2266.0	5811.945708226044	7.735699737648864	6748.844506996731	8.982712038812648	2122.511898323418	2122.0	2018.0	2079.0	2165.0	2230.0	0.0	0.0	0.0	0.0	0.0	0.0	3366.0	2294.881284916201	172.36938659278303	2231.0	1345.0	1672.25	2055.0	2550.0	3024.0	1643135.0	False	False	7501.999999999994	11081.999999999996	10352.640346133032	205.5898125182201	205.0	196.0	201.0
Position_1	51	27	27.0	0.45	0.0075	-55090.99999999997	-46162.99999999997	-46353.42617631142	2147.2672965442757	2146.0	2028.0	2099.0	2193.0	2266.0	-8554.617982511347	-11.386196534722602	-7168.26396192974	-9.540959333328484	2122.511898323418	2122.0	2018.0	2079.0	2165.0	2230.0	0.0	0.0	0.0	0.0	0.0	0.0	2831.0	1997.9059139784947	-124.60598434492316	2048.0	1269.0	1410.8	1763.0	2205.75	2517.4	743221.0	False	False	3162.999999999999	5022.999999999999	4644.058950784202	205.5898125182201	205.0	196.0	201.0
Position_1	52	27	27.0	0.45	0.0075	7860.000000000013	10836.000000000013	10772.524607896195	2147.2672965442757	2146.0	2028.0	2099.0	2193.0	2266.0	6465.254410139541	8.605253619895729	8913.167530314508	11.863425982848607	2122.511898323418	2122.0	2018.0	2079.0	2165.0	2230.0	0.0	0.0	0.0	0.0	0.0	0.0	2658.0	2209.3870967741937	86.87519845077577	2197.0	1677.0	1816.25	2018.75	2419.0	2581.6	273964.0	False	False	946.9999999999986	1566.9999999999986	1440.6863169280664	205.5898125182201	205.0	196.0	201.0
Position_1	1	28	28.0	0.4666666666666667	0.0077777777777777	9972.999999999894	51684.99999999989	51561.39426717155	2145.571326739731	2145.0	2025.0	2098.0	2191.0	2265.0	152.93921432397764	0.2035620942652142	792.6063664228268	1.0549590737087824	2121.071119524067	2121.0	2018.0	2078.0	2163.0	2225.0	0.0	0.0	0.0	0.0	0.0	0.0	3200.0	2150.738204833141	29.667085309074537	2179.0	1038.0	1478.1	1983.25	2348.5	2656.0	3737983.0	False	False	23750.000000000007	30702.000000000007	30469.828015143325	205.56316781898175	205.0	196.0	201.0
Position_1	2	28	28.0	0.4666666666666667	0.0077777777777777	318744.0	378216.0	378039.7658193621	2145.571326739731	2145.0	2025.0	2098.0	2191.0	2265.0	2717.412649643738	3.616876236675816	3224.433848786663	4.2917214527350485	2121.071119524067	2121.0	2018.0	2078.0	2163.0	2225.0	0.0	0.0	0.0	0.0	0.0	0.0	3818.0	2273.629539951574	152.55842042750692	2209.0	1095.0	1875.4	2088.0	2413.75	2929.15	5634054.0	False	False	33743.00000000001	43655.00000000001	43323.97458085452	205.56316781898175	205.0	196.0	201.0
Position_1	6	28	28.0	0.4666666666666667	0.0077777777777777	73558.99999999991	115102.99999999993	114979.89210384004	2145.571326739731	2145.0	2025.0	2098.0	2191.0	2265.0	1172.754234858992	1.5609358865973184	1835.0919764403357	2.442507420642086	2121.071119524067	2121.0	2018.0	2078.0	2163.0	2225.0	0.0	0.0	0.0	0.0	0.0	0.0	3307.0	2187.4950895436164	66.42397001954942	2191.0	960.0	1423.0	2023.0	2396.5	2753.5	3786554.0	False	False	22165.0	29089.0	28857.7631151974	205.56316781898175	205.0	196.0	201.0
Position_1	8	28	28.0	0.4666666666666667	0.0077777777777777	-5876.999999999671	33339.00000000033	33222.790697674944	2145.571326739731	2145.0	2025.0	2098.0	2191.0	2265.0	-98.7236185596464	-0.1314011363028893	560.0385773626456	0.7454113464696813	2121.071119524067	2121.0	2018.0	2078.0	2163.0	2225.0	0.0	0.0	0.0	0.0	0.0	0.0	2855.0	2141.403304773562	20.33218524949507	2160.0	1101.0	1638.25	2033.0	2280.75	2546.4	3499053.0	False	False	18097.0	24633.0	24414.72093023255	205.56316781898175	205.0	196.0	201.0
Position_1	13	28	28.0	0.4666666666666667	0.0077777777777777	32617.999999999935	71305.99999999994	71191.35532720403	2145.571326739731	2145.0	2025.0	2098.0	2191.0	2265.0	606.0637396103143	0.8066708374213283	1324.9120429411098	1.763457929154617	2121.071119524067	2121.0	2018.0	2078.0	2163.0	2225.0	0.0	0.0	0.0	0.0	0.0	0.0	3055.0	2165.2344913151364	44.16337179106949	2177.0	1006.0	1587.0	2001.0	2366.5	2629.9	3490358.0	False	False	22086.00000000002	28534.00000000002	28318.659816116837	205.56316781898175	205.0	196.0	201.0
Position_1	15	28	28.0	0.4666666666666667	0.0077777777777777	109368.9999999997	147240.99999999968	147128.77339102206	2145.571326739731	2145.0	2025.0	2098.0	2191.0	2265.0	1921.090491773674	2.5569714445507605	2586.320484774001	3.442392565234196	2121.071119524067	2121.0	2018.0	2078.0	2163.0	2225.0	0.0	0.0	0.0	0.0	0.0	0.0	2997.0	2214.308618504436	93.23749898036884	2186.0	1221.0	1802.4	2056.0	2358.75	2730.15	3494179.0	False	False	17734.999999999993	24046.999999999996	23836.201730665216	205.56316781898175	205.0	196.0	201.0
Position_1	19	28	28.0	0.4666666666666667	0.0077777777777777	123556.00000000012	166516.00000000012	166388.6960519203	2145.571326739731	2145.0	2025.0	2098.0	2191.0	2265.0	1770.9385560238386	2.357119218067729	2386.6878548582463	3.1766815348163253	2121.071119524067	2121.0	2018.0	2078.0	2163.0	2225.0	0.0	0.0	0.0	0.0	0.0	0.0	3123.0	2214.0256983240224	92.95457879995548	2212.0	978.0	1704.9	2023.0	2421.0	2761.1	3963106.0	False	False	20785.00000000001	27945.00000000001	27705.88155759871	205.56316781898175	205.0	196.0	201.0
Position_1	20	28	28.0	0.4666666666666667	0.0077777777777777	-64516.99999999981	-28900.99999999981	-29006.54137371516	2145.571326739731	2145.0	2025.0	2098.0	2191.0	2265.0	-1219.390603857319	-1.623008893734092	-546.2375473453549	-0.7270421755166673	2121.071119524067	2121.0	2018.0	2078.0	2163.0	2225.0	0.0	0.0	0.0	0.0	0.0	0.0	2955.0	2101.5249326145554	-19.54618690951156	2110.5	1028.0	1358.3	1975.0	2300.0	2604.7	3118663.0	False	False	14687.000000000016	20623.00000000001	20424.758788534356	205.56316781898175	205.0	196.0	201.0
Position_1	21	28	28.0	0.4666666666666667	0.0077777777777777	223376.9999999998	265688.99999999977	265563.61627906974	2145.571326739731	2145.0	2025.0	2098.0	2191.0	2265.0	3464.6621128693955	4.611465272229165	4120.937303778621	5.484967551329344	2121.071119524067	2121.0	2018.0	2078.0	2163.0	2225.0	0.0	0.0	0.0	0.0	0.0	0.0	3198.0	2271.702779353375	150.63165982930786	2233.0	1200.0	1849.1	2070.5	2424.5	2887.9	4005012.0	False	False	19177.00000000001	26229.00000000001	25993.48837209303	205.56316781898175	205.0	196.0	201.0
Position_1	24	28	28.0	0.4666666666666667	0.0077777777777777	171738.9999999999	210306.9999999999	210192.71092482432	2145.571326739731	2145.0	2025.0	2098.0	2191.0	2265.0	3085.9963640326005	4.107461160527391	3779.028859668475	5.02988741221874	2121.071119524067	2121.0	2018.0	2078.0	2163.0	2225.0	0.0	0.0	0.0	0.0	0.0	0.0	3046.0	2251.869321717486	130.798202193419	2250.0	1103.0	1741.9	2089.0	2439.5	2768.4	3618754.0	False	False	21445.999999999975	27873.999999999975	27659.32774472685	205.56316781898175	205.0	196.0	201.0
Position_1	27	28	28.0	0.4666666666666667	0.0077777777777777	235902.0000000003	268950.0000000003	268852.0684153601	2145.571326739731	2145.0	2025.0	2098.0	2191.0	2265.0	5349.858193275901	7.120661255250224	6099.330913182395	8.118209445445768	2121.071119524067	2121.0	2018.0	2078.0	2163.0	2225.0	0.0	0.0	0.0	0.0	0.0	0.0	3352.0	2316.3159041394338	195.24478461536685	2273.0	1499.0	1891.6	2134.0	2464.0	2890.2000000000007	3189567.0	False	False	21119.99999999999	26627.99999999999	26444.052460789604	205.56316781898175	205.0	196.0	201.0
Position_1	30	28	28.0	0.4666666666666667	0.0077777777777777	52612.0	83956.0	83863.11790156858	2145.571326739731	2145.0	2025.0	2098.0	2191.0	2265.0	1137.8503459793712	1.5144788104985432	1815.733362104541	2.416741104961144	2121.071119524067	2121.0	2018.0	2078.0	2163.0	2225.0	0.0	0.0	0.0	0.0	0.0	0.0	3012.0	2185.284839203676	64.2137196796084	2211.0	1037.0	1342.0	1989.5	2413.75	2803.75	2853982.0	False	False	12106.000000000013	17330.000000000015	17155.537047052472	205.56316781898175	205.0	196.0	201.0
Position_1	32	28	28.0	0.4666666666666667	0.0077777777777777	39924.00000000011	73092.00000000012	72993.7128177396	2145.571326739731	2145.0	2025.0	2098.0	2191.0	2265.0	877.7513272801116	1.1682870166098285	1606.9682399949363	2.13887472743326	2121.071119524067	2121.0	2018.0	2078.0	2163.0	2225.0	0.0	0.0	0.0	0.0	0.0	0.0	2906.0	2173.888567293777	52.81744776971027	2185.5	1150.0	1672.05	1983.25	2363.5	2684.95	3004314.0	False	False	12977.999999999996	18506.0	18321.38453217955	205.56316781898175	205.0	196.0	201.0
Position_1	35	28	28.0	0.4666666666666667	0.0077777777777777	101784.00000000023	132336.00000000023	132245.46484586305	2145.571326739731	2145.0	2025.0	2098.0	2191.0	2265.0	2605.704911649565	3.46819323740557	3387.846470840766	4.50922365268906	2121.071119524067	2121.0	2018.0	2078.0	2163.0	2225.0	0.0	0.0	0.0	0.0	0.0	0.0	2897.0	2224.956009426552	103.8848899024847	2240.0	1090.0	1798.4	2079.0	2400.0	2624.0	2832369.0	False	False	20104.999999999985	25196.999999999985	25026.94537587884	205.56316781898175	205.0	196.0	201.0
Position_1	37	28	28.0	0.4666666666666667	0.0077777777777777	127237.0	156445.0	156358.44753921055	2145.571326739731	2145.0	2025.0	2098.0	2191.0	2265.0	3442.6277251880483	4.582137502225292	4232.903121474446	5.633994054682488	2121.071119524067	2121.0	2018.0	2078.0	2163.0	2225.0	0.0	0.0	0.0	0.0	0.0	0.0	3392.0	2249.54971240756	128.47859288349264	2230.0	1030.0	1641.0	2039.0	2476.0	2850.2	2737702.0	False	False	20254.999999999985	25122.999999999985	24960.426176311503	205.56316781898175	205.0	196.0	201.0
Position_1	38	28	28.0	0.4666666666666667	0.0077777777777777	-15798.000000000076	14753.999999999924	14663.464845862703	2145.571326739731	2145.0	2025.0	2098.0	2191.0	2265.0	-390.0031219812191	-0.5190941553570025	364.23003302385416	0.4847901739547499	2121.071119524067	2121.0	2018.0	2078.0	2163.0	2225.0	0.0	0.0	0.0	0.0	0.0	0.0	3075.0	2132.589945011783	11.518825487716184	2170.0	988.0	1318.6	1895.0	2381.0	2760.4	2714787.0	False	False	12725.000000000004	17817.000000000007	17646.945375878855	205.56316781898175	205.0	196.0	201.0
Position_1	40	28	28.0	0.4666666666666667	0.0077777777777777	136667.00000000003	165731.00000000003	165644.87425635496	2145.571326739731	2145.0	2025.0	2098.0	2191.0	2265.0	3707.710344702651	4.934962468799228	4496.202763929223	5.984445878789795	2121.071119524067	2121.0	2018.0	2078.0	2163.0	2225.0	0.0	0.0	0.0	0.0	0.0	0.0	3237.0	2257.854665565648	136.7835460415813	2241.0	1023.0	1733.5	2032.5	2473.5	2870.0	2734262.0	False	False	16317.000000000013	21161.00000000001	20999.2276906436	205.56316781898175	205.0	196.0	201.0
Position_1	41	28	28.0	0.4666666666666667	0.0077777777777777	-3092.000000000289	29643.99999999971	29546.9929691724	2145.571326739731	2145.0	2025.0	2098.0	2191.0	2265.0	-63.94075020958264	-0.0851051385289544	613.0205689562328	0.8159303772807459	2121.071119524067	2121.0	2018.0	2078.0	2163.0	2225.0	0.0	0.0	0.0	0.0	0.0	0.0	3293.0	2142.733137829912	21.662018305844867	2127.5	973.0	1267.15	1837.75	2458.0	2896.0999999999995	2922688.0	False	False	12654.000000000004	18110.000000000004	17927.789075175773	205.56316781898175	205.0	196.0	201.0
Position_1	43	28	28.0	0.4666666666666667	0.0077777777777777	112941.99999999984	141813.99999999985	141728.44321254728	2145.571326739731	2145.0	2025.0	2098.0	2191.0	2265.0	3046.6576183648463	4.05510129004361	3825.491876279794	5.091729687328406	2121.071119524067	2121.0	2018.0	2078.0	2163.0	2225.0	0.0	0.0	0.0	0.0	0.0	0.0	3033.0	2238.883624272652	117.81250474858462	2253.0	1018.0	1492.1	1987.0	2513.5	2859.8	2693377.0	False	False	15319.999999999987	20131.99999999999	19971.296376419672	205.56316781898175	205.0	196.0	201.0
Position_1	45	28	28.0	0.4666666666666667	0.0077777777777777	92865.00000000007	118209.00000000007	118133.8977825854	2145.571326739731	2145.0	2025.0	2098.0	2191.0	2265.0	2993.589545469468	3.984467685019861	3810.576929741024	5.071877893485302	2121.071119524067	2121.0	2018.0	2078.0	2163.0	2225.0	0.0	0.0	0.0	0.0	0.0	0.0	3131.0	2232.940340909091	111.86922138502403	2220.0	1119.0	1545.0	2044.75	2481.25	2864.0	2357985.0	False	False	9086.999999999987	13310.999999999987	13169.933477555422	205.56316781898175	205.0	196.0	201.0
Position_1	46	28	28.0	0.4666666666666667	0.0077777777777777	-70806.99999999985	-50574.999999999854	-50634.95375878829	2145.571326739731	2145.0	2025.0	2098.0	2191.0	2265.0	-3259.7299493653136	-4.338700562605233	-2328.312768358363	-3.098984294684981	2121.071119524067	2121.0	2018.0	2078.0	2163.0	2225.0	0.0	0.0	0.0	0.0	0.0	0.0	3001.0	2061.005931198102	-60.06518832596476	2133.0	1071.0	1312.3	1889.5	2319.5	2491.9	1737428.0	False	False	10683.999999999998	14055.999999999998	13943.387236343966	205.56316781898175	205.0	196.0	201.0
Position_1	48	28	28.0	0.4666666666666667	0.0077777777777777	112833.99999999984	135273.99999999985	135207.50324499726	2145.571326739731	2145.0	2025.0	2098.0	2191.0	2265.0	3993.573489423661	5.315446314422893	4787.800310263719	6.372562212961009	2121.071119524067	2121.0	2018.0	2078.0	2163.0	2225.0	0.0	0.0	0.0	0.0	0.0	0.0	3209.0	2265.67807486631	144.60695534224303	2229.0	1077.0	1700.2	2042.5	2495.0	2912.2	2118409.0	False	False	8127.999999999995	11867.999999999996	11743.097349918868	205.56316781898175	205.0	196.0	201.0
Position_1	51	28	28.0	0.4666666666666667	0.0077777777777777	-59532.999999999935	-45420.999999999935	-45462.818280151296	2145.571326739731	2145.0	2025.0	2098.0	2191.0	2265.0	-4533.030173167313	-6.0334631604856925	-3458.4980346267184	-4.603260884088162	2121.071119524067	2121.0	2018.0	2078.0	2163.0	2225.0	0.0	0.0	0.0	0.0	0.0	0.0	2987.0	2043.7534013605443	-77.31771816352261	2116.5	1243.0	1369.35	1941.75	2233.25	2556.55	1201727.0	False	False	5479.000000000007	7831.000000000007	7752.45159545701	205.56316781898175	205.0	196.0	201.0
Position_1	52	28	28.0	0.4666666666666667	0.0077777777777777	-53524.99999999998	-47044.99999999998	-47064.20227149805	2145.571326739731	2145.0	2025.0	2098.0	2191.0	2265.0	-13092.22200217612	-17.425747484896416	-11507.213154458208	-15.316100708583871	2121.071119524067	2121.0	2018.0	2078.0	2163.0	2225.0	0.0	0.0	0.0	0.0	0.0	0.0	2660.0	1946.7592592592596	-174.3118602648076	1993.5	1260.0	1458.6	1827.75	2099.75	2320.65	525625.0	False	False	1971.0000000000032	3051.000000000003	3014.9318550567896	205.56316781898175	205.0	196.0	201.0
Position_1	54	28	28.0	0.4666666666666667	0.0077777777777777	-50950.99999999999	-43318.99999999999	-43341.61600865328	2145.571326739731	2145.0	2025.0	2098.0	2191.0	2265.0	-9727.153877789717	-12.946841811338114	-8270.114008203425	-11.00752174491876	2121.071119524067	2121.0	2018.0	2078.0	2163.0	2225.0	0.0	0.0	0.0	0.0	0.0	0.0	2409.0	1984.7767295597484	-136.2943899643185	2043.0	1328.0	1547.25	1780.25	2185.25	2302.15	631159.0	False	False	3235.000000000004	4507.000000000004	4464.519740400219	205.56316781898175	205.0	196.0	201.0
Position_1	55	28	28.0	0.4666666666666667	0.0077777777777777	1918.0000000000755	13102.000000000076	13068.85830178488	2145.571326739731	2145.0	2025.0	2098.0	2191.0	2265.0	229.1015141648649	0.3049341153534352	1565.0094048946607	2.0830275179147937	2121.071119524067	2121.0	2018.0	2078.0	2163.0	2225.0	0.0	0.0	0.0	0.0	0.0	0.0	2600.0	2149.1158798283263	28.0447603042594	2189.5	1455.0	1692.0	1999.25	2336.5	2476.0	1001488.0	False	False	5467.999999999997	7331.999999999997	7269.749053542451	205.56316781898175	205.0	196.0	201.0
Position_1	56	28	28.0	0.4666666666666667	0.0077777777777777	-17889.999999999996	-15777.999999999996	-15784.258518117887	2145.571326739731	2145.0	2025.0	2098.0	2191.0	2265.0	-24582.743807193598	-32.71963200737467	-21680.633414751286	-28.85692307503396	2121.071119524067	2121.0	2018.0	2078.0	2163.0	2225.0	0.0	0.0	0.0	0.0	0.0	0.0	2520.0	1941.7045454545453	-179.36657406952145	1916.5	1486.0	1528.35	1770.75	2114.25	2383.9	170870.0	False	False	511.9999999999996	863.9999999999995	852.2444564629523	205.56316781898175	205.0	196.0	201.0
Position_1	1	29	29.0	0.4833333333333333	0.0080555555555555	14566.999999999738	57841.99999999974	55695.56936181663	2148.2880837152265	2147.0	2027.0	2100.0	2194.0	2269.0	224.86270897430649	0.2992922656448019	892.8749098985385	1.1884165050749549	2123.239994591672	2122.0	2022.0	2081.0	2165.0	2227.0	0.0	0.0	0.0	0.0	0.0	0.0	3163.0	2155.4153668399767	32.17537224830539	2193.0	1013.0	1450.0	1990.5	2368.0	2627.5	3731024.0	False	False	20849.00000000001	27773.00000000001	27692.020281233097	205.54623797672045	205.0	196.0	201.0
Position_1	2	29	29.0	0.4833333333333333	0.0080555555555555	318552.99999999977	373927.99999999977	371181.41197944776	2148.2880837152265	2147.0	2027.0	2100.0	2194.0	2269.0	3376.3114647114194	4.493870559530899	3963.2255649032086	5.27505322688617	2123.239994591672	2122.0	2022.0	2081.0	2165.0	2227.0	0.0	0.0	0.0	0.0	0.0	0.0	3899.0	2290.8162528216703	167.57625822999898	2233.0	1366.0	1932.4	2107.0	2403.0	2921.3	5074158.0	False	False	30471.99999999998	39331.99999999999	39228.377771768486	205.54623797672045	205.0	196.0	201.0
Position_1	6	29	29.0	0.4833333333333333	0.0080555555555555	191014.99999999985	244289.99999999985	241647.57152514823	2148.2880837152265	2147.0	2027.0	2100.0	2194.0	2269.0	2103.5547986473152	2.7998314369995763	2690.246324956432	3.58071785851701	2123.239994591672	2122.0	2022.0	2081.0	2165.0	2227.0	0.0	0.0	0.0	0.0	0.0	0.0	3173.0	2236.6363209760675	113.39632638439616	2198.0	953.0	1772.5	2049.0	2439.0	2795.5	4766272.0	False	False	25806.000000000007	34330.00000000001	34230.30746349377	205.54623797672045	205.0	196.0	201.0
Position_1	8	29	29.0	0.4833333333333333	0.0080555555555555	22771.00000000035	63746.00000000035	61713.64886425101	2148.2880837152265	2147.0	2027.0	2100.0	2194.0	2269.0	374.657959242131	0.4986697437512764	1048.831683713875	1.3959949710231676	2123.239994591672	2122.0	2022.0	2081.0	2165.0	2227.0	0.0	0.0	0.0	0.0	0.0	0.0	3217.0	2160.8932275777915	37.6532329861202	2159.0	1081.0	1660.9	2034.0	2311.0	2613.2	3541704.0	False	False	19042.0	25598.0	25521.32422931313	205.54623797672045	205.0	196.0	201.0
Position_1	13	29	29.0	0.4833333333333333	0.0080555555555555	-39530.99999999973	4069.000000000269	1906.4494321254388	2148.2880837152265	2147.0	2027.0	2100.0	2194.0	2269.0	-648.0015120071095	-0.8624900124814626	66.70001144309835	0.0887777152307638	2123.239994591672	2122.0	2022.0	2081.0	2165.0	2227.0	0.0	0.0	0.0	0.0	0.0	0.0	2987.0	2124.333142201835	1.093147610163669	2174.0	972.0	1488.6	2017.0	2300.25	2527.55	3704837.0	False	False	22501.00000000001	29477.00000000001	29395.412114656567	205.54623797672045	205.0	196.0	201.0
Position_1	15	29	29.0	0.4833333333333333	0.0080555555555555	53623.99999999966	95173.99999999968	93113.12898864188	2148.2880837152265	2147.0	2027.0	2100.0	2194.0	2269.0	871.0215178556193	1.1593296402658293	1545.923503289403	2.057624182878196	2123.239994591672	2122.0	2022.0	2081.0	2165.0	2227.0	0.0	0.0	0.0	0.0	0.0	0.0	2995.0	2179.2647412755714	56.02474668390005	2170.0	1156.0	1662.45	2011.0	2364.0	2659.95	3621938.0	False	False	17977.0	24625.0	24547.24824229312	205.54623797672045	205.0	196.0	201.0
Position_1	19	29	29.0	0.4833333333333333	0.0080555555555555	63821.00000000005	106171.00000000004	104070.44916170878	2148.2880837152265	2147.0	2027.0	2100.0	2194.0	2269.0	973.5698607871374	1.2958214847076797	1619.6061749209684	2.155695818819809	2123.239994591672	2122.0	2022.0	2081.0	2165.0	2227.0	0.0	0.0	0.0	0.0	0.0	0.0	3015.0	2184.674734356553	61.434739764881215	2183.0	1003.0	1597.1	2028.0	2377.75	2722.0	3700839.0	False	False	17079.000000000022	23855.000000000025	23775.751216873992	205.54623797672045	205.0	196.0	201.0
Position_1	20	29	29.0	0.4833333333333333	0.0080555555555555	-107108.00000000007	-71133.00000000007	-72917.35221741514	2148.2880837152265	2147.0	2027.0	2100.0	2194.0	2269.0	-2164.5259914344115	-2.880984094599201	-1437.5137930752514	-1.9133308585831597	2123.239994591672	2122.0	2022.0	2081.0	2165.0	2227.0	0.0	0.0	0.0	0.0	0.0	0.0	2864.0	2072.5677553856844	-50.6722392059869	2099.0	1019.0	1333.8	1957.0	2254.0	2588.0	2982425.0	False	False	14699.999999999987	20455.99999999999	20388.680638182777	205.54623797672045	205.0	196.0	201.0
Position_1	21	29	29.0	0.4833333333333333	0.0080555555555555	205890.0000000001	249865.0000000001	247683.84951325023	2148.2880837152265	2147.0	2027.0	2100.0	2194.0	2269.0	3149.9648745160125	4.192603247980813	3822.749882806078	5.08808009401489	2123.239994591672	2122.0	2022.0	2081.0	2165.0	2227.0	0.0	0.0	0.0	0.0	0.0	0.0	3172.0	2264.0494599204094	140.80946532873804	2232.0	1164.0	1824.9	2061.0	2418.5	2881.2	3982463.0	False	False	17219.000000000004	24255.000000000004	24172.710383991336	205.54623797672045	205.0	196.0	201.0
Position_1	24	29	29.0	0.4833333333333333	0.0080555555555555	170833.0000000003	210383.0000000003	208421.32855597624	2148.2880837152265	2147.0	2027.0	2100.0	2194.0	2269.0	3156.6754015755578	4.201534959497067	3887.485679053054	5.174243438819614	2123.239994591672	2122.0	2022.0	2081.0	2165.0	2227.0	0.0	0.0	0.0	0.0	0.0	0.0	3095.0	2254.985461441214	131.74546684954248	2251.0	1089.0	1783.3000000000002	2074.0	2437.75	2781.0	3567387.0	False	False	18826.99999999998	25154.99999999998	25080.990805840964	205.54623797672045	205.0	196.0	201.0
Position_1	27	29	29.0	0.4833333333333333	0.0080555555555555	148146.99999999997	180447.0	178844.92698756058	2148.2880837152265	2147.0	2027.0	2100.0	2194.0	2269.0	3758.3946525212455	5.002423282505777	4577.824997222361	6.093085071302963	2123.239994591672	2122.0	2022.0	2081.0	2165.0	2227.0	0.0	0.0	0.0	0.0	0.0	0.0	3302.0	2261.6648606811145	138.4248660894432	2248.5	1535.0	1916.55	2129.75	2372.5	2658.9	2922071.0	False	False	20465.00000000001	25633.00000000001	25572.55759870201	205.54623797672045	205.0	196.0	201.0
Position_1	30	29	29.0	0.4833333333333333	0.0080555555555555	43207.00000000022	73407.00000000022	71909.08653326123	2148.2880837152265	2147.0	2027.0	2100.0	2194.0	2269.0	1062.0325735296674	1.4135653553679874	1804.3517283100457	2.4015921503806705	2123.239994591672	2122.0	2022.0	2081.0	2165.0	2227.0	0.0	0.0	0.0	0.0	0.0	0.0	3030.0	2182.7673841059604	59.5273895142891	2183.0	987.0	1313.7	2015.0	2435.25	2799.65	2636783.0	False	False	11040.99999999999	15872.99999999999	15816.487290427238	205.54623797672045	205.0	196.0	201.0
Position_1	32	29	29.0	0.4833333333333333	0.0080555555555555	75098.99999999996	111073.99999999996	109289.64778258489	2148.2880837152265	2147.0	2027.0	2100.0	2194.0	2269.0	1533.3107403008214	2.040836595340393	2267.8192408443983	3.0184674095638937	2123.239994591672	2122.0	2022.0	2081.0	2165.0	2227.0	0.0	0.0	0.0	0.0	0.0	0.0	3022.0	2199.1883252258517	75.94833063417991	2182.0	1258.0	1681.0	2016.0	2410.0	2749.1	3164632.0	False	False	13048.0	18804.0	18736.68063818279	205.54623797672045	205.0	196.0	201.0
Position_1	35	29	29.0	0.4833333333333333	0.0080555555555555	87690.0	119990.0	118387.9269875606	2148.2880837152265	2147.0	2027.0	2100.0	2194.0	2269.0	2201.8585633973744	2.930673747881905	3012.897810720161	4.010166986068534	2123.239994591672	2122.0	2022.0	2081.0	2165.0	2227.0	0.0	0.0	0.0	0.0	0.0	0.0	3190.0	2214.871517027864	91.63152243619244	2228.0	1097.0	1791.0	2089.0	2383.0	2572.9	2861614.0	False	False	18332.00000000002	23500.00000000002	23439.55759870201	205.54623797672045	205.0	196.0	201.0
Position_1	37	29	29.0	0.4833333333333333	0.0080555555555555	96118.99999999977	125818.99999999977	124345.8864250942	2148.2880837152265	2147.0	2027.0	2100.0	2194.0	2269.0	2701.9315452897167	3.596270886780613	3536.806719762035	4.707489744003269	2123.239994591672	2122.0	2022.0	2081.0	2165.0	2227.0	0.0	0.0	0.0	0.0	0.0	0.0	3318.0	2227.908249158249	104.66825456657762	2218.0	1062.0	1654.5	2032.75	2429.25	2815.65	2646755.0	False	False	18088.000000000007	22840.000000000007	22784.42293131422	205.54623797672045	205.0	196.0	201.0
Position_1	38	29	29.0	0.4833333333333333	0.0080555555555555	-46793.00000000009	-14368.00000000009	-15976.272985397827	2148.2880837152265	2147.0	2027.0	2100.0	2194.0	2269.0	-1137.7275854091115	-1.5143154161795276	-349.3443452473273	-0.4649773235241926	2123.239994591672	2122.0	2022.0	2081.0	2165.0	2227.0	0.0	0.0	0.0	0.0	0.0	0.0	3062.0	2110.922127987664	-12.317866604007577	2156.0	955.0	1283.0	1900.0	2329.0	2733.000000000001	2737866.0	False	False	13969.999999999984	19157.99999999998	19097.32368848023	205.54623797672045	205.0	196.0	201.0
Position_1	40	29	29.0	0.4833333333333333	0.0080555555555555	141410.99999999977	171335.99999999977	169851.72647376917	2148.2880837152265	2147.0	2027.0	2100.0	2194.0	2269.0	3845.366700047075	5.118183077762657	4659.112437641102	6.201278654500307	2123.239994591672	2122.0	2022.0	2081.0	2165.0	2227.0	0.0	0.0	0.0	0.0	0.0	0.0	3206.0	2265.1378446115286	141.8978500198573	2263.0	1176.0	1711.0	2057.0	2465.0	2830.2	2711370.0	False	False	15841.999999999993	20629.999999999996	20574.001892915072	205.54623797672045	205.0	196.0	201.0
Position_1	41	29	29.0	0.4833333333333333	0.0080555555555555	-38071.99999999977	-2421.999999999771	-4190.232287723113	2148.2880837152265	2147.0	2027.0	2100.0	2194.0	2269.0	-792.1912268070838	-1.0544065228802284	-50.39627945278912	-0.0670774479516623	2123.239994591672	2122.0	2022.0	2081.0	2165.0	2227.0	0.0	0.0	0.0	0.0	0.0	0.0	3203.0	2120.3015427769988	-2.938451814672589	2132.0	940.0	1298.25	1866.0	2389.0	2820.0	3023550.0	False	False	12686.999999999987	18390.99999999999	18324.288804759304	205.54623797672045	205.0	196.0	201.0
Position_1	43	29	29.0	0.4833333333333333	0.0080555555555555	152624.00000000012	181949.0000000001	180494.4863439696	2148.2880837152265	2147.0	2027.0	2100.0	2194.0	2269.0	4546.8179306377815	6.051814665678887	5420.438303684962	7.214603382204684	2123.239994591672	2122.0	2022.0	2081.0	2165.0	2227.0	0.0	0.0	0.0	0.0	0.0	0.0	3152.0	2277.114236999148	153.87424240747623	2227.0	1514.0	1862.4	2071.0	2450.0	2847.4	2671055.0	False	False	14133.999999999984	18825.999999999985	18771.124661979426	205.54623797672045	205.0	196.0	201.0
Position_1	45	29	29.0	0.4833333333333333	0.0080555555555555	106673.00000000004	135523.00000000006	134092.0462412113	2148.2880837152265	2147.0	2027.0	2100.0	2194.0	2269.0	2954.3079893182107	3.932183933782538	3753.3085376465633	4.995653663607576	2123.239994591672	2122.0	2022.0	2081.0	2165.0	2227.0	0.0	0.0	0.0	0.0	0.0	0.0	3148.0	2239.437608318891	116.1976137272195	2226.5	1023.0	1542.8000000000002	1998.0	2531.0	2866.35	2584311.0	False	False	10423.0	15039.0	14985.013520822056	205.54623797672045	205.0	196.0	201.0
Position_1	46	29	29.0	0.4833333333333333	0.0080555555555555	-51818.00000000005	-31918.00000000005	-32905.035694970444	2148.2880837152265	2147.0	2027.0	2100.0	2194.0	2269.0	-2581.5087669457507	-3.4359881688047933	-1590.115342610184	-2.116443521014155	2123.239994591672	2122.0	2022.0	2081.0	2165.0	2227.0	0.0	0.0	0.0	0.0	0.0	0.0	3240.0	2081.902010050251	-41.33798454142016	2124.5	1067.0	1254.75	1894.25	2331.25	2763.25	1657194.0	False	False	9886.000000000002	13070.000000000002	13032.76149269875	205.54623797672045	205.0	196.0	201.0
Position_1	48	29	29.0	0.4833333333333333	0.0080555555555555	125256.00000000026	154731.00000000026	153269.04637641975	2148.2880837152265	2147.0	2027.0	2100.0	2194.0	2269.0	3146.926325850386	4.188558939706864	3887.454950861882	5.174202539597165	2123.239994591672	2122.0	2022.0	2081.0	2165.0	2227.0	0.0	0.0	0.0	0.0	0.0	0.0	3125.0	2253.2391857506364	129.999191158965	2259.0	1147.0	1685.9	2058.0	2462.0	2822.1	2656569.0	False	False	12220.999999999993	16936.999999999993	16881.843969713344	205.54623797672045	205.0	196.0	201.0
Position_1	51	29	29.0	0.4833333333333333	0.0080555555555555	-7796.999999999833	16553.000000000167	15345.245267712276	2148.2880837152265	2147.0	2027.0	2100.0	2194.0	2269.0	-284.3612672237749	-0.3784848466748444	603.697839727497	0.8035218246772986	2123.239994591672	2122.0	2022.0	2081.0	2165.0	2227.0	0.0	0.0	0.0	0.0	0.0	0.0	3097.0	2138.9948665297743	15.754871938102951	2158.5	1105.0	1321.65	1992.0	2345.75	2843.999999999998	2083381.0	False	False	9212.000000000004	13108.000000000004	13062.434288804756	205.54623797672045	205.0	196.0	201.0
Position_1	52	29	29.0	0.4833333333333333	0.0080555555555555	14747.999999999887	29997.999999999887	29241.603299080365	2148.2880837152265	2147.0	2027.0	2100.0	2194.0	2269.0	1058.7813347047922	1.4092379564920785	2153.602012372829	2.866444278468236	2123.239994591672	2122.0	2022.0	2081.0	2165.0	2227.0	0.0	0.0	0.0	0.0	0.0	0.0	2965.0	2171.177049180328	47.93705458865634	2156.5	1180.0	1464.45	1987.0	2363.75	2780.2	1324418.0	False	False	5082.000000000001	7522.000000000001	7493.462952947535	205.54623797672045	205.0	196.0	201.0
Position_1	54	29	29.0	0.4833333333333333	0.0080555555555555	-67386.0	-53961.0	-54626.87709572751	2148.2880837152265	2147.0	2027.0	2100.0	2194.0	2269.0	-5791.0561533542905	-7.70789574011456	-4637.330915785933	-6.172287448911077	2123.239994591672	2122.0	2022.0	2081.0	2165.0	2227.0	0.0	0.0	0.0	0.0	0.0	0.0	2572.0	2021.513966480447	-101.72602811122442	2080.0	1259.0	1466.8	1836.0	2235.0	2392.2	1085553.0	False	False	5610.000000000002	7758.000000000002	7732.878042184962	205.54623797672045	205.0	196.0	201.0
Position_1	55	29	29.0	0.4833333333333333	0.0080555555555555	5426.000000000087	23026.000000000087	22153.04380746346	2148.2880837152265	2147.0	2027.0	2100.0	2194.0	2269.0	336.0203051356445	0.4472430261355429	1425.9497873301248	1.897939166936396	2123.239994591672	2122.0	2022.0	2081.0	2165.0	2227.0	0.0	0.0	0.0	0.0	0.0	0.0	2714.0	2154.7073863636365	31.46739177196514	2183.0	1341.0	1698.0	2030.0	2307.25	2519.0	1516914.0	False	False	8957.999999999996	11773.999999999996	11741.06544077879	205.54623797672045	205.0	196.0	201.0
Position_1	56	29	29.0	0.4833333333333333	0.0080555555555555	-10247.000000000013	-5672.000000000012	-5898.9190102758685	2148.2880837152265	2147.0	2027.0	2100.0	2194.0	2269.0	-4472.311457899033	-5.952646550463611	-2475.54899865359	-3.294955717207928	2123.239994591672	2122.0	2022.0	2081.0	2165.0	2227.0	0.0	0.0	0.0	0.0	0.0	0.0	2719.0	2091.0054644808743	-32.234530110797095	2083.0	1315.0	1474.9	1942.0	2336.0	2520.3	382654.0	False	False	1229.9999999999995	1961.9999999999995	1953.43888588426	205.54623797672045	205.0	196.0	201.0
Position_1	59	29	29.0	0.4833333333333333	0.0080555555555555	146433.99999999994	158708.99999999994	158100.16265548932	2148.2880837152265	2147.0	2027.0	2100.0	2194.0	2269.0	14464.76455020587	19.252601616324007	15677.29022630416	20.866473291210838	2123.239994591672	2122.0	2022.0	2081.0	2165.0	2227.0	0.0	0.0	0.0	0.0	0.0	0.0	3483.0	2445.2362525458248	321.9962579541534	2375.0	1778.0	2045.5	2202.0	2629.0	3063.5	1200611.0	False	False	3991.9999999999977	5955.999999999997	5933.03001622498	205.54623797672045	205.0	196.0	201.0
Position_1	60	29	29.0	0.4833333333333333	0.0080555555555555	27392.99999999996	32242.99999999996	32002.44104921572	2148.2880837152265	2147.0	2027.0	2100.0	2194.0	2269.0	10922.594316158968	14.537973034807584	12856.46729222479	17.111957965951195	2123.239994591672	2122.0	2022.0	2081.0	2165.0	2227.0	0.0	0.0	0.0	0.0	0.0	0.0	2784.0	2288.201030927835	164.9610363361635	2299.5	1511.0	1766.25	2105.75	2527.0	2661.35	443911.0	False	False	693.9999999999995	1469.9999999999995	1460.9242833964286	205.54623797672045	205.0	196.0	201.0
Position_1	61	29	29.0	0.4833333333333333	0.0080555555555555	-25491.000000000036	-18766.000000000036	-19099.558545159623	2148.2880837152265	2147.0	2027.0	2100.0	2194.0	2269.0	-6316.878031948004	-8.407764660522792	-4650.368096486458	-6.189639936423474	2123.239994591672	2122.0	2022.0	2081.0	2165.0	2227.0	0.0	0.0	0.0	0.0	0.0	0.0	2500.0	2052.2379182156133	-71.00207637605808	2091.0	1392.0	1641.2	1913.0	2215.0	2354.6	552052.0	False	False	3019.9999999999977	4095.9999999999977	4083.415630070304	205.54623797672045	205.0	196.0	201.0
Position_1	1	30	30.0	0.5	0.0083333333333333	-46861.00000000015	-4069.000000000151	-4460.507842076841	2147.0755785219003	2146.0	2026.0	2099.0	2192.0	2268.0	-685.5776375377285	-0.9125038355627167	-59.52957485203286	-0.0792338641280557	2122.2195781503515	2122.0	2017.0	2080.0	2164.0	2228.0	0.0	0.0	0.0	0.0	0.0	0.0	3128.0	2119.717891194616	-2.501686955735749	2137.0	1001.0	1420.3	1902.0	2380.5	2678.7	3779457.0	False	False	20140.000000000007	27272.000000000007	27096.97863710114	205.55502625307676	205.0	196.0	201.0
Position_1	2	30	30.0	0.5	0.0083333333333333	333893.00000000023	391181.0000000002	390656.86695511127	2147.0755785219003	2146.0	2026.0	2099.0	2192.0	2268.0	3238.987904113528	4.3110929003751055	3794.720246662954	5.050772648308392	2122.2195781503515	2122.0	2017.0	2080.0	2164.0	2228.0	0.0	0.0	0.0	0.0	0.0	0.0	3739.0	2285.8797653958945	163.66018724554306	2228.0	1119.0	1899.3	2099.0	2408.5	2966.0	5456395.0	False	False	32146.999999999996	41694.99999999999	41460.68929150891	205.55502625307676	205.0	196.0	201.0
Position_1	6	30	30.0	0.5	0.0083333333333333	152164.00000000047	204220.00000000047	203743.7349918881	2147.0755785219003	2146.0	2026.0	2099.0	2192.0	2268.0	1681.206483517458	2.237685829561737	2256.354906968369	3.0032083811749	2122.2195781503515	2122.0	2017.0	2080.0	2164.0	2228.0	0.0	0.0	0.0	0.0	0.0	0.0	3306.0	2216.1539880129094	93.93440986255791	2194.0	953.0	1790.6	2054.0	2365.0	2782.6	4806838.0	False	False	25246.00000000002	33922.000000000015	33709.08842617633	205.55502625307676	205.0	196.0	201.0
Position_1	8	30	30.0	0.5	0.0083333333333333	45259.99999999996	85747.99999999996	85377.571660357	2147.0755785219003	2146.0	2026.0	2099.0	2192.0	2268.0	694.0423612309914	0.9237703827984496	1314.9081836242838	1.7501427924039217	2122.2195781503515	2122.0	2017.0	2080.0	2164.0	2228.0	0.0	0.0	0.0	0.0	0.0	0.0	3492.0	2172.828689982217	50.60911183186545	2183.0	1014.0	1662.3000000000002	2017.0	2351.5	2596.7999999999997	3665562.0	False	False	18349.0	25097.0	24931.40210924824	205.55502625307676	205.0	196.0	201.0
Position_1	13	30	30.0	0.5	0.0083333333333333	-97883.00000000036	-53915.00000000037	-54317.26717144428	2147.0755785219003	2146.0	2026.0	2099.0	2192.0	2268.0	-1484.961099378018	-1.9764832232721417	-817.9324057595913	-1.088668032066016	2122.2195781503515	2122.0	2017.0	2080.0	2164.0	2228.0	0.0	0.0	0.0	0.0	0.0	0.0	2820.0	2092.5704148471614	-29.649163303190107	2144.0	997.0	1419.0500000000002	2005.0	2264.0	2467.9	3833589.0	False	False	22634.000000000025	29962.000000000025	29782.168739859404	205.55502625307676	205.0	196.0	201.0
Position_1	15	30	30.0	0.5	0.0083333333333333	48723.0000000003	89739.0000000003	89363.74094104962	2147.0755785219003	2146.0	2026.0	2099.0	2192.0	2268.0	752.3151262716283	1.0013314330675371	1385.6291097939263	1.844272345135716	2122.2195781503515	2122.0	2017.0	2080.0	2164.0	2228.0	0.0	0.0	0.0	0.0	0.0	0.0	3064.0	2174.509654768871	52.29007661851938	2166.0	1057.0	1653.8	2003.0	2344.0	2709.6	3716237.0	False	False	16797.00000000001	23633.00000000001	23465.242563547872	205.55502625307676	205.0	196.0	201.0
Position_1	19	30	30.0	0.5	0.0083333333333333	24490.999999999975	65482.99999999998	65107.96051919965	2147.0755785219003	2146.0	2026.0	2099.0	2192.0	2268.0	377.1803927654479	0.5020271027708111	1008.4889820529924	1.342298835112533	2122.2195781503515	2122.0	2017.0	2080.0	2164.0	2228.0	0.0	0.0	0.0	0.0	0.0	0.0	3056.0	2160.338992974239	38.11941482388738	2172.0	1034.0	1479.1	1987.75	2377.0	2682.3	3689859.0	False	False	16681.000000000007	23513.000000000007	23345.34072471607	205.55502625307676	205.0	196.0	201.0
Position_1	20	30	30.0	0.5	0.0083333333333333	-93886.99999999968	-55582.99999999968	-55933.44672796064	2147.0755785219003	2146.0	2026.0	2099.0	2192.0	2268.0	-1662.6132622631053	-2.212938252072193	-984.3006268851914	-1.3101041343841895	2122.2195781503515	2122.0	2017.0	2080.0	2164.0	2228.0	0.0	0.0	0.0	0.0	0.0	0.0	3076.0	2087.1735588972438	-35.04601925310817	2109.5	1013.0	1290.75	1949.0	2282.25	2610.25	3331129.0	False	False	15480.999999999984	21864.999999999985	21708.334775554336	205.55502625307676	205.0	196.0	201.0
Position_1	21	30	30.0	0.5	0.0083333333333333	214714.0000000003	257866.0000000003	257471.19848566837	2147.0755785219003	2146.0	2026.0	2099.0	2192.0	2268.0	3193.8867708760217	4.251063292035984	3835.7759906606734	5.105417843569357	2122.2195781503515	2122.0	2017.0	2080.0	2164.0	2228.0	0.0	0.0	0.0	0.0	0.0	0.0	3241.0	2265.4182424916576	143.19866434130608	2220.5	1029.0	1835.25	2069.0	2424.75	2876.15	4073222.0	False	False	17504.99999999998	24696.99999999998	24520.50621957813	205.55502625307676	205.0	196.0	201.0
Position_1	24	30	30.0	0.5	0.0083333333333333	171103.00000000003	205471.00000000003	205156.56408869676	2147.0755785219003	2146.0	2026.0	2099.0	2192.0	2268.0	3660.912185691982	4.872674119156028	4396.248386681223	5.851406602672707	2122.2195781503515	2122.0	2017.0	2080.0	2164.0	2228.0	0.0	0.0	0.0	0.0	0.0	0.0	3229.0	2265.4853351955308	143.26575704517927	2240.0	1432.0	1910.55	2127.0	2383.0	2707.000000000001	3244175.0	False	False	17647.99999999999	23375.99999999999	23235.43320713898	205.55502625307676	205.0	196.0	201.0
Position_1	27	30	30.0	0.5	0.0083333333333333	48221.99999999997	78533.99999999997	78256.67279610605	2147.0755785219003	2146.0	2026.0	2099.0	2192.0	2268.0	1275.5641136387128	1.6977758352531265	2077.374478464242	2.764985430835906	2122.2195781503515	2122.0	2017.0	2080.0	2164.0	2228.0	0.0	0.0	0.0	0.0	0.0	0.0	3004.0	2184.1805225653206	61.96094441496916	2224.0	1111.0	1589.0	2072.5	2352.0	2528.0	2758620.0	False	False	17891.999999999996	22944.0	22820.022444564624	205.55502625307676	205.0	196.0	201.0
Position_1	30	30	30.0	0.5	0.0083333333333333	18834.000000000266	48090.00000000026	47822.33423472181	2147.0755785219003	2146.0	2026.0	2099.0	2192.0	2268.0	461.3627725734471	0.6140738502952581	1178.025684031904	1.567952185446464	2122.2195781503515	2122.0	2017.0	2080.0	2164.0	2228.0	0.0	0.0	0.0	0.0	0.0	0.0	3070.0	2161.4503691550453	39.230791004693856	2192.0	979.0	1283.7	1982.0	2383.0	2815.2	2634808.0	False	False	10247.99999999999	15123.99999999999	15004.341535965375	205.55502625307676	205.0	196.0	201.0
Position_1	32	30	30.0	0.5	0.0083333333333333	117287.0	152111.0	151792.39210384	2147.0755785219003	2146.0	2026.0	2099.0	2192.0	2268.0	2320.1084510796486	3.0880643483870123	3008.9781186506298	4.004949875923987	2122.2195781503515	2122.0	2017.0	2080.0	2164.0	2228.0	0.0	0.0	0.0	0.0	0.0	0.0	3003.0	2226.831840110269	104.6122619599173	2209.0	1208.0	1714.0	2027.0	2421.0	2775.5	3231133.0	False	False	11309.000000000016	17113.000000000015	16970.568144943227	205.55502625307676	205.0	196.0	201.0
Position_1	35	30	30.0	0.5	0.0083333333333333	56318.00000000013	88430.00000000013	88136.20443482985	2147.0755785219003	2146.0	2026.0	2099.0	2192.0	2268.0	1337.0445190816345	1.7796062548976554	2099.414873084784	2.794321196075847	2122.2195781503515	2122.0	2017.0	2080.0	2164.0	2228.0	0.0	0.0	0.0	0.0	0.0	0.0	3067.0	2188.0911808669657	65.87160271661423	2207.5	1113.0	1751.95	2042.0	2343.5	2605.0	2927666.0	False	False	16445.000000000007	21797.000000000007	21665.66035694971	205.55502625307676	205.0	196.0	201.0
Position_1	37	30	30.0	0.5	0.0083333333333333	96757.99999999984	127693.99999999984	127410.9637641968	2147.0755785219003	2146.0	2026.0	2099.0	2192.0	2268.0	2398.569177222857	3.192495574883623	3165.45290845507	4.213217821153698	2122.2195781503515	2122.0	2017.0	2080.0	2164.0	2228.0	0.0	0.0	0.0	0.0	0.0	0.0	3254.0	2221.064391000776	98.8448128504242	2214.0	1001.0	1624.0	2043.0	2414.0	2777.4	2862952.0	False	False	18176.00000000001	23332.00000000001	23205.47025419147	205.55502625307676	205.0	196.0	201.0
Position_1	38	30	30.0	0.5	0.0083333333333333	-59972.00000000018	-28172.000000000186	-28462.941049215897	2147.0755785219003	2146.0	2026.0	2099.0	2192.0	2268.0	-1414.888418521864	-1.883216485052601	-664.6474442506185	-0.8846457482975733	2122.2195781503515	2122.0	2017.0	2080.0	2164.0	2228.0	0.0	0.0	0.0	0.0	0.0	0.0	2741.0	2100.738113207547	-21.48146494280445	2117.0	1006.0	1501.6	1960.0	2292.0	2557.4	2783478.0	False	False	13865.999999999996	19166.0	19035.936452136284	205.55502625307676	205.0	196.0	201.0
Position_1	40	30	30.0	0.5	0.0083333333333333	133399.9999999998	161071.9999999998	160818.82639264455	2147.0755785219003	2146.0	2026.0	2099.0	2192.0	2268.0	3775.12218406844	5.024687626995093	4558.219493495292	6.066990145842233	2122.2195781503515	2122.0	2017.0	2080.0	2164.0	2228.0	0.0	0.0	0.0	0.0	0.0	0.0	3277.0	2261.6981786643537	139.4786005140022	2256.0	1033.0	1728.8	2080.0	2490.0	2729.0	2607738.0	False	False	13791.00000000001	18403.00000000001	18289.82017306653	205.55502625307676	205.0	196.0	201.0
Position_1	41	30	30.0	0.5	0.0083333333333333	-81903.00000000003	-45831.00000000003	-46161.0259599783	2147.0755785219003	2146.0	2026.0	2099.0	2192.0	2268.0	-1564.9520664176594	-2.082951200401905	-875.7105131190282	-1.1655706929614265	2122.2195781503515	2122.0	2017.0	2080.0	2164.0	2228.0	0.0	0.0	0.0	0.0	0.0	0.0	3149.0	2091.506986027944	-30.712592122407383	2087.0	989.0	1293.4	1875.5	2376.5	2748.499999999999	3143535.0	False	False	13468.000000000016	19480.00000000001	19332.46376419688	205.55502625307676	205.0	196.0	201.0
Position_1	43	30	30.0	0.5	0.0083333333333333	129109.00000000004	160861.00000000003	160570.498107085	2147.0755785219003	2146.0	2026.0	2099.0	2192.0	2268.0	3354.0379486088723	4.4642245095984086	4178.902310847205	5.562118975737629	2122.2195781503515	2122.0	2017.0	2080.0	2164.0	2228.0	0.0	0.0	0.0	0.0	0.0	0.0	3271.0	2243.5880574452003	121.36847929484884	2196.0	1383.0	1813.4	2053.0	2411.5	2796.8	2968267.0	False	False	15381.0	20673.0	20543.132774472688	205.55502625307676	205.0	196.0	201.0
Position_1	45	30	30.0	0.5	0.0083333333333333	69962.99999999975	99170.99999999977	98903.773391022	2147.0755785219003	2146.0	2026.0	2099.0	2192.0	2268.0	1730.8124765848772	2.3037114063344712	2453.3882783099502	3.265459798430543	2122.2195781503515	2122.0	2017.0	2080.0	2164.0	2228.0	0.0	0.0	0.0	0.0	0.0	0.0	3288.0	2203.4880854560392	81.26850730568776	2168.0	995.0	1353.0	1940.0	2536.0	2935.4	2681645.0	False	False	9527.999999999987	14395.999999999987	14276.53785830177	205.55502625307676	205.0	196.0	201.0
Position_1	46	30	30.0	0.5	0.0083333333333333	25034.00000000012	48122.00000000012	47910.76581936199	2147.0755785219003	2146.0	2026.0	2099.0	2192.0	2268.0	918.9844371027738	1.2231682857837918	1766.5322793904124	2.3512544638686386	2122.2195781503515	2122.0	2017.0	2080.0	2164.0	2228.0	0.0	0.0	0.0	0.0	0.0	0.0	3379.0	2172.022869022869	49.803290872517664	2177.5	1079.0	1331.15	1890.5	2475.0	2920.95	2089486.0	False	False	10741.000000000013	14589.000000000013	14494.568956192546	205.55502625307676	205.0	196.0	201.0
Position_1	48	30	30.0	0.5	0.0083333333333333	147349.99999999997	177157.99999999997	176885.28393726342	2147.0755785219003	2146.0	2026.0	2099.0	2192.0	2268.0	3544.3593236152938	4.717542259731956	4261.361445897783	5.671872084489948	2122.2195781503515	2122.0	2017.0	2080.0	2164.0	2228.0	0.0	0.0	0.0	0.0	0.0	0.0	3127.0	2264.6392914653784	142.4197133150269	2255.5	1171.0	1727.0	2059.5	2490.5	2825.95	2812682.0	False	False	12677.000000000004	17645.000000000004	17523.083829096813	205.55502625307676	205.0	196.0	201.0
Position_1	51	30	30.0	0.5	0.0083333333333333	-1970.9999999998308	25845.000000000167	25590.508923742804	2147.0755785219003	2146.0	2026.0	2099.0	2192.0	2268.0	-55.14061419033181	-0.0733921574873316	723.0386472598972	0.962364439502923	2122.2195781503515	2122.0	2017.0	2080.0	2164.0	2228.0	0.0	0.0	0.0	0.0	0.0	0.0	3117.0	2144.2993960310614	22.079817880709925	2171.0	1006.0	1336.0	1933.0	2388.5	2809.0	2485243.0	False	False	10297.99999999999	14933.99999999999	14820.23120605732	205.55502625307676	205.0	196.0	201.0
Position_1	52	30	30.0	0.5	0.0083333333333333	39974.00000000005	60086.00000000005	59901.99351000551	2147.0755785219003	2146.0	2026.0	2099.0	2192.0	2268.0	1789.2187928148307	2.38145021323654	2689.4231346643287	3.579622192238221	2122.2195781503515	2122.0	2017.0	2080.0	2164.0	2228.0	0.0	0.0	0.0	0.0	0.0	0.0	3004.0	2193.7016706443915	71.48209249403999	2183.5	1124.0	1472.7	2003.0	2413.0	2788.05	1838322.0	False	False	7331.999999999988	10683.999999999987	10601.740941049204	205.55502625307676	205.0	196.0	201.0
Position_1	54	30	30.0	0.5	0.0083333333333333	-60127.99999999996	-42487.99999999996	-42649.38994050831	2147.0755785219003	2146.0	2026.0	2099.0	2192.0	2268.0	-3193.717519987924	-4.250838019103926	-2256.7634045577247	-3.003752091466332	2122.2195781503515	2122.0	2017.0	2080.0	2164.0	2228.0	0.0	0.0	0.0	0.0	0.0	0.0	2653.0	2064.193197278912	-58.02638087143987	2116.0	1174.0	1466.8	1901.5	2286.0	2463.0	1517182.0	False	False	7503.000000000003	10443.000000000004	10370.85154137372	205.55502625307676	205.0	196.0	201.0
Position_1	55	30	30.0	0.5	0.0083333333333333	48409.99999999991	70393.99999999991	70192.86641427796	2147.0755785219003	2146.0	2026.0	2099.0	2192.0	2268.0	2007.323512744189	2.671747595462515	2918.8913727765857	3.885044417165636	2122.2195781503515	2122.0	2017.0	2080.0	2164.0	2228.0	0.0	0.0	0.0	0.0	0.0	0.0	3073.0	2198.849344978166	76.62976682781436	2208.0	1361.0	1692.0	2031.0	2365.25	2666.25	2014146.0	False	False	10795.000000000013	14459.000000000013	14369.084369929704	205.55502625307676	205.0	196.0	201.0
Position_1	56	30	30.0	0.5	0.0083333333333333	25641.000000000025	34329.00000000002	34249.51270957279	2147.0755785219003	2146.0	2026.0	2099.0	2192.0	2268.0	4126.689979162471	5.492624362265248	5524.945996438066	7.353703121259064	2122.2195781503515	2122.0	2017.0	2080.0	2164.0	2228.0	0.0	0.0	0.0	0.0	0.0	0.0	2961.0	2216.8314917127072	94.61191356235577	2238.0	1372.0	1553.2	2013.75	2440.5	2752.8	802493.0	False	False	2634.999999999998	4082.999999999998	4047.46565711195	205.55502625307676	205.0	196.0	201.0
Position_1	59	30	30.0	0.5	0.0083333333333333	114601.99999999984	132601.99999999985	132437.31638723626	2147.0755785219003	2146.0	2026.0	2099.0	2192.0	2268.0	5846.641680142333	7.781880076269444	6764.946336627927	9.00414357405177	2122.2195781503515	2122.0	2017.0	2080.0	2164.0	2228.0	0.0	0.0	0.0	0.0	0.0	0.0	3284.0	2298.8026666666665	176.583088516315	2251.0	1492.0	1840.0	2101.0	2444.0	2946.2	1724102.0	False	False	5636.999999999994	8636.999999999993	8563.379123850722	205.55502625307676	205.0	196.0	201.0
Position_1	60	30	30.0	0.5	0.0083333333333333	37337.99999999993	46721.99999999993	46636.144943212494	2147.0755785219003	2146.0	2026.0	2099.0	2192.0	2268.0	5029.281319988829	6.6939734369051305	6293.26910473293	8.37634117839953	2122.2195781503515	2122.0	2017.0	2080.0	2164.0	2228.0	0.0	0.0	0.0	0.0	0.0	0.0	2801.0	2241.493606138107	119.27402798775574	2246.0	1304.0	1645.5	2053.5	2490.0	2666.0	876424.0	False	False	1684.9999999999975	3248.9999999999977	3210.618983234178	205.55502625307676	205.0	196.0	201.0
Position_1	61	30	30.0	0.5	0.0083333333333333	14250.00000000001	28170.000000000007	28042.644672796152	2147.0755785219003	2146.0	2026.0	2099.0	2192.0	2268.0	1058.7203283277138	1.409156757004187	2092.9229227362584	2.78568041016196	2122.2195781503515	2122.0	2017.0	2080.0	2164.0	2228.0	0.0	0.0	0.0	0.0	0.0	0.0	3567.0	2170.5689655172414	48.34938736688992	2158.5	1139.0	1645.8	1945.0	2329.0	2805.5999999999995	1258930.0	False	False	5997.999999999995	8317.999999999996	8261.06652244456	205.55502625307676	205.0	196.0	201.0
Position_1	63	30	30.0	0.5	0.0083333333333333	35555.999999999985	40067.99999999999	40026.7193077339	2147.0755785219003	2146.0	2026.0	2099.0	2192.0	2268.0	14896.313623008356	19.82699343222412	16786.632192785997	22.34300744859816	2122.2195781503515	2122.0	2017.0	2080.0	2164.0	2228.0	0.0	0.0	0.0	0.0	0.0	0.0	3046.0	2335.127659574468	212.9080814241165	2351.5	1376.0	1698.55	2141.25	2579.5	2766.55	439004.0	False	False	965.9999999999984	1717.9999999999982	1699.5457003785812	205.55502625307676	205.0	196.0	201.0
Position_1	64	30	30.0	0.5	0.0083333333333333	58543.00000000008	72319.00000000007	72192.96214169833	2147.0755785219003	2146.0	2026.0	2099.0	2192.0	2268.0	4463.9640422208295	5.941536140195924	5514.398229837351	7.339664043913514	2122.2195781503515	2122.0	2017.0	2080.0	2164.0	2228.0	0.0	0.0	0.0	0.0	0.0	0.0	3093.0	2247.9912891986064	125.77171104825491	2226.0	1343.0	1662.9	2062.0	2442.25	2863.4	1290347.0	False	False	6485.0000000000055	8781.000000000005	8724.655489453764	205.55502625307676	205.0	196.0	201.0
Position_1	65	30	30.0	0.5	0.0083333333333333	-41378.000000000015	-35546.000000000015	-35599.357490535425	2147.0755785219003	2146.0	2026.0	2099.0	2192.0	2268.0	-11281.246459078364	-15.015339037033302	-9691.217232210342	-12.899010136071963	2122.2195781503515	2122.0	2017.0	2080.0	2164.0	2228.0	0.0	0.0	0.0	0.0	0.0	0.0	2526.0	1975.7201646090532	-146.49941354129805	2040.0	1269.0	1499.1	1751.0	2212.5	2326.2	480100.0	False	False	3091.000000000004	4063.000000000004	4039.14683612764	205.55502625307676	205.0	196.0	201.0
Position_1	1	31	31.0	0.5166666666666667	0.0086111111111111	-21128.000000000364	18823.99999999964	20270.219578149616	2146.1946965639013	2145.0	2025.0	2098.0	2192.0	2267.0	-291.5162012003081	-0.38800806379761	259.72647535944714	0.3456959387034241	2122.203623580314	2123.0	2016.0	2079.75	2165.0	2224.0	0.0	0.0	0.0	0.0	0.0	0.0	3157.0	2133.36563876652	11.162015186205736	2163.0	1016.0	1475.75	1980.0	2336.25	2607.25	3874192.0	False	False	25031.999999999996	32295.999999999996	31396.593834505144	205.96589195730667	205.0	196.0	201.0
Position_1	2	31	31.0	0.5166666666666667	0.0086111111111111	296748.0000000003	349878.0000000003	351801.24905354227	2146.1946965639013	2145.0	2025.0	2098.0	2192.0	2267.0	2722.660298617204	3.623860857459498	3210.1275828635403	4.272679812791372	2122.203623580314	2123.0	2016.0	2079.75	2165.0	2224.0	0.0	0.0	0.0	0.0	0.0	0.0	3796.0	2267.8770186335405	145.6733950532266	2209.0	1095.0	1876.4	2093.0	2377.5	2971.7999999999984	5476923.0	False	False	35903.999999999985	45563.99999999999	44367.92847485128	205.96589195730667	205.0	196.0	201.0
Position_1	6	31	31.0	0.5166666666666667	0.0086111111111111	223056.9999999996	268904.99999999965	270564.6484586255	2146.1946965639013	2145.0	2025.0	2098.0	2192.0	2267.0	2761.2425893701907	3.6752138864517234	3328.799089446157	4.430631588052835	2122.203623580314	2123.0	2016.0	2079.75	2165.0	2224.0	0.0	0.0	0.0	0.0	0.0	0.0	3398.0	2252.0331094049902	129.82948582467634	2236.0	823.0	1840.45	2114.0	2366.0	2808.4	4693237.0	False	False	26328.00000000003	34664.00000000003	33631.86208761497	205.96589195730667	205.0	196.0	201.0
Position_1	8	31	31.0	0.5166666666666667	0.0086111111111111	84892.00000000023	121478.00000000023	122802.37398593823	2146.1946965639013	2145.0	2025.0	2098.0	2192.0	2267.0	1331.342962019905	1.7720174824484936	1905.113324462304	2.535705834859326	2122.203623580314	2123.0	2016.0	2079.75	2165.0	2224.0	0.0	0.0	0.0	0.0	0.0	0.0	3352.0	2196.047504509922	73.84388092960808	2192.0	961.0	1714.2	2058.0	2351.0	2633.0	3652027.0	False	False	18185.999999999975	24837.999999999975	24014.369794483497	205.96589195730667	205.0	196.0	201.0
Position_1	13	31	31.0	0.5166666666666667	0.0086111111111111	-58075.99999999962	-18519.99999999962	-17088.115197403993	2146.1946965639013	2145.0	2025.0	2098.0	2192.0	2267.0	-913.403538151734	-1.2157401092799578	-291.2775247360334	-0.3876903854236604	2122.203623580314	2123.0	2016.0	2079.75	2165.0	2224.0	0.0	0.0	0.0	0.0	0.0	0.0	2857.0	2112.6996662958845	-9.503957284429362	2144.0	1045.0	1581.95	2021.0	2253.0	2459.15	3798634.0	False	False	22592.999999999975	29784.999999999975	28894.50865332612	205.96589195730667	205.0	196.0	201.0
Position_1	15	31	31.0	0.5166666666666667	0.0086111111111111	66630.00000000017	106296.00000000016	107731.86668469424	2146.1946965639013	2145.0	2025.0	2098.0	2192.0	2267.0	961.162333588373	1.2793070660061243	1533.3590186268889	2.0409008537923885	2122.203623580314	2123.0	2016.0	2079.75	2165.0	2224.0	0.0	0.0	0.0	0.0	0.0	0.0	3039.0	2181.955074875208	59.7514512948942	2172.0	1073.0	1677.9	2022.0	2351.0	2705.8	3934065.0	False	False	17124.000000000004	24336.000000000004	23443.032314764758	205.96589195730667	205.0	196.0	201.0
Position_1	19	31	31.0	0.5166666666666667	0.0086111111111111	23700.000000000065	60242.00000000007	61564.7812330987	2146.1946965639013	2145.0	2025.0	2098.0	2192.0	2267.0	381.8391261775944	0.5082278769423781	970.5802801346248	1.2918423528591854	2122.203623580314	2123.0	2016.0	2079.75	2165.0	2224.0	0.0	0.0	0.0	0.0	0.0	0.0	3041.0	2159.2685129440097	37.06488936369578	2168.0	1031.0	1600.0	1984.0	2356.0	2688.0	3586545.0	False	False	17633.999999999985	24277.999999999985	23455.360329908053	205.96589195730667	205.0	196.0	201.0
Position_1	20	31	31.0	0.5166666666666667	0.0086111111111111	-117009.99999999972	-80093.99999999971	-78757.68036776641	2146.1946965639013	2145.0	2025.0	2098.0	2192.0	2267.0	-1971.3619235339424	-2.623882720223677	-1349.408271972715	-1.7960624099956837	2122.203623580314	2123.0	2016.0	2079.75	2165.0	2224.0	0.0	0.0	0.0	0.0	0.0	0.0	2991.0	2075.268176400477	-46.93544717983696	2108.5	985.0	1321.4	1925.25	2293.0	2558.3	3482300.0	False	False	17812.99999999998	24524.99999999998	23693.940778799344	205.96589195730667	205.0	196.0	201.0
Position_1	21	31	31.0	0.5166666666666667	0.0086111111111111	190889.9999999998	231457.9999999998	232926.518117901	2146.1946965639013	2145.0	2025.0	2098.0	2192.0	2267.0	2776.411009905972	3.695403054184849	3366.4547096800075	4.48075121858409	2122.203623580314	2123.0	2016.0	2079.75	2165.0	2224.0	0.0	0.0	0.0	0.0	0.0	0.0	3105.0	2248.519522776573	126.31589919625868	2221.0	956.0	1744.0	2054.75	2477.25	2847.55	4146270.0	False	False	17660.99999999998	25036.99999999998	24123.72633856138	205.96589195730667	205.0	196.0	201.0
Position_1	24	31	31.0	0.5166666666666667	0.0086111111111111	108698.99999999996	141830.99999999994	143030.34288804725	2146.1946965639013	2145.0	2025.0	2098.0	2192.0	2267.0	2229.7494054753106	2.967796458687639	2909.38819978076	3.872395693908192	2122.203623580314	2123.0	2016.0	2079.75	2165.0	2224.0	0.0	0.0	0.0	0.0	0.0	0.0	3215.0	2217.1772908366534	94.97366725633948	2209.0	1237.0	1760.5	2060.25	2353.75	2753.5	3339069.0	False	False	19825.999999999996	25849.999999999996	25104.126825310985	205.96589195730667	205.0	196.0	201.0
Position_1	27	31	31.0	0.5166666666666667	0.0086111111111111	110419.99999999996	139283.99999999994	140328.84586262814	2146.1946965639013	2145.0	2025.0	2098.0	2192.0	2267.0	2704.823152109466	3.6001196154576984	3411.869117174559	4.541197794959338	2122.203623580314	2123.0	2016.0	2079.75	2165.0	2224.0	0.0	0.0	0.0	0.0	0.0	0.0	2853.0	2229.1615853658536	106.95796178553974	2229.5	1218.0	1893.95	2099.75	2385.25	2568.0	2924660.0	False	False	19754.000000000007	25002.000000000007	24352.208761492715	205.96589195730667	205.0	196.0	201.0
Position_1	30	31	31.0	0.5166666666666667	0.0086111111111111	44250.99999999976	71794.99999999975	72792.06327744677	2146.1946965639013	2145.0	2025.0	2098.0	2192.0	2267.0	1058.277063995713	1.408566772178294	1717.0007866392257	2.285328047016809	2122.203623580314	2123.0	2016.0	2079.75	2165.0	2224.0	0.0	0.0	0.0	0.0	0.0	0.0	3239.0	2180.3442492012778	58.140625620963874	2208.0	1013.0	1276.05	2002.75	2411.0	2781.9	2729791.0	False	False	11047.000000000016	16055.000000000016	15434.924824229338	205.96589195730667	205.0	196.0	201.0
Position_1	32	31	31.0	0.5166666666666667	0.0086111111111111	152105.00000000006	183697.0000000001	184840.5965386693	2146.1946965639013	2145.0	2025.0	2098.0	2192.0	2267.0	3035.2631832649363	4.039935296925631	3665.683185800723	4.879024320300762	2122.203623580314	2123.0	2016.0	2079.75	2165.0	2224.0	0.0	0.0	0.0	0.0	0.0	0.0	3055.0	2250.9227019498608	128.71907836954688	2229.5	1237.0	1777.75	2044.75	2442.25	2799.25	3232325.0	False	False	12048.000000000016	17792.00000000002	17080.79556517039	205.96589195730667	205.0	196.0	201.0
Position_1	35	31	31.0	0.5166666666666667	0.0086111111111111	76141.99999999972	105951.99999999972	107031.0900486744	2146.1946965639013	2145.0	2025.0	2098.0	2192.0	2267.0	1747.537357776135	2.325972223200036	2431.707574414873	3.236602781546196	2122.203623580314	2123.0	2016.0	2079.75	2165.0	2224.0	0.0	0.0	0.0	0.0	0.0	0.0	3033.0	2201.193357933579	78.98973435326525	2206.0	1093.0	1783.4	2048.5	2386.5	2601.3	2982617.0	False	False	16735.000000000007	22155.000000000007	21483.91224986481	205.96589195730667	205.0	196.0	201.0
Position_1	37	31	31.0	0.5166666666666667	0.0086111111111111	100870.99999999993	128502.99999999993	129503.24878312567	2146.1946965639013	2145.0	2025.0	2098.0	2192.0	2267.0	2594.0165402752923	3.452636015106414	3304.60595686566	4.398430528588192	2122.203623580314	2123.0	2016.0	2079.75	2165.0	2224.0	0.0	0.0	0.0	0.0	0.0	0.0	3086.0	2225.311305732484	103.10768215217011	2215.0	1129.0	1723.75	2064.0	2391.0	2771.25	2794991.0	False	False	16636.999999999996	21661.0	21038.94375338021	205.96589195730667	205.0	196.0	201.0
Position_1	38	31	31.0	0.5166666666666667	0.0086111111111111	-6757.999999999818	27474.000000000186	28713.16170903177	2146.1946965639013	2145.0	2025.0	2098.0	2192.0	2267.0	-134.86263574813472	-0.1795021681807673	548.2710941912368	0.729748826368536	2122.203623580314	2123.0	2016.0	2079.75	2165.0	2224.0	0.0	0.0	0.0	0.0	0.0	0.0	2943.0	2140.656812339332	18.45318875901785	2139.0	1025.0	1532.5	1954.0	2350.0	2673.5	3330862.0	False	False	17199.000000000015	23423.00000000001	22652.36343969716	205.96589195730667	205.0	196.0	201.0
Position_1	40	31	31.0	0.5166666666666667	0.0086111111111111	147631.00000000015	175461.00000000015	176468.4161709031	2146.1946965639013	2145.0	2025.0	2098.0	2192.0	2267.0	3597.8291488881223	4.78871059717009	4276.057876008824	5.691433032967745	2122.203623580314	2123.0	2016.0	2079.75	2165.0	2224.0	0.0	0.0	0.0	0.0	0.0	0.0	3148.0	2261.704347826087	139.5007242457732	2239.0	1028.0	1679.2	2096.0	2485.0	2801.8	2861056.0	False	False	15514.000000000013	20574.00000000001	19947.486343969733	205.96589195730667	205.0	196.0	201.0
Position_1	41	31	31.0	0.5166666666666667	0.0086111111111111	-67393.99999999977	-33799.99999999977	-32583.93320713907	2146.1946965639013	2145.0	2025.0	2098.0	2192.0	2267.0	-1260.78350611603	-1.6781028466404355	-632.3186412250595	-0.8416161114705542	2122.203623580314	2123.0	2016.0	2079.75	2165.0	2224.0	0.0	0.0	0.0	0.0	0.0	0.0	3052.0	2100.865094957433	-21.338528622880855	2123.0	983.0	1325.0	1861.5	2358.0	2760.4	3208021.0	False	False	13944.99999999998	20052.999999999975	19296.726203353155	205.96589195730667	205.0	196.0	201.0
Position_1	43	31	31.0	0.5166666666666667	0.0086111111111111	18961.00000000026	48837.00000000026	49918.479177934	2146.1946965639013	2145.0	2025.0	2098.0	2192.0	2267.0	469.7869176340064	0.6252863873708625	1210.0091607242118	1.610522192923926	2122.203623580314	2123.0	2016.0	2079.75	2165.0	2224.0	0.0	0.0	0.0	0.0	0.0	0.0	2876.0	2158.9624447717238	36.75882119140943	2170.0	1216.0	1706.95	2009.0	2340.0	2549.0	2931871.0	False	False	16790.000000000004	22222.000000000004	21549.42644672797	205.96589195730667	205.0	196.0	201.0
Position_1	45	31	31.0	0.5166666666666667	0.0086111111111111	85436.99999999996	113816.99999999996	114844.32558139504	2146.1946965639013	2145.0	2025.0	2098.0	2192.0	2267.0	1934.075894715365	2.5742550158661506	2576.52675197887	3.429357106883876	2122.203623580314	2123.0	2016.0	2079.75	2165.0	2224.0	0.0	0.0	0.0	0.0	0.0	0.0	3377.0	2211.2302325581395	89.02660897782562	2184.0	938.0	1356.7	1944.25	2531.25	2963.0	2852487.0	False	False	10420.000000000016	15580.000000000016	14941.104651162814	205.96589195730667	205.0	196.0	201.0
Position_1	46	31	31.0	0.5166666666666667	0.0086111111111111	-29037.999999999796	-6289.999999999792	-5466.546782044352	2146.1946965639013	2145.0	2025.0	2098.0	2192.0	2267.0	-961.1581444659314	-1.2793014902841546	-208.199074615695	-0.27711296831349	2122.203623580314	2123.0	2016.0	2079.75	2165.0	2224.0	0.0	0.0	0.0	0.0	0.0	0.0	3632.0	2116.9168278529983	-5.286795727315621	2114.0	1032.0	1321.65	1894.0	2325.0	2919.35	2188892.0	False	False	11744.000000000007	15880.000000000007	15367.893185505693	205.96589195730667	205.0	196.0	201.0
Position_1	48	31	31.0	0.5166666666666667	0.0086111111111111	109584.99999999977	143530.99999999977	144759.80881557544	2146.1946965639013	2145.0	2025.0	2098.0	2192.0	2267.0	1932.5862587311992	2.572272310371226	2531.2409390149005	3.3690816898288327	2122.203623580314	2123.0	2016.0	2079.75	2165.0	2224.0	0.0	0.0	0.0	0.0	0.0	0.0	2997.0	2216.0207388204794	93.81711524016556	2203.0	1047.0	1560.3000000000002	2041.5	2450.5	2750.7	3419320.0	False	False	15760.99999999998	21932.99999999998	21168.801919956724	205.96589195730667	205.0	196.0	201.0
Position_1	51	31	31.0	0.5166666666666667	0.0086111111111111	2256.9999999999	30394.999999999894	31413.56544077844	2146.1946965639013	2145.0	2025.0	2098.0	2192.0	2267.0	54.60580958149678	0.0726803325529722	735.3759779484548	0.9787854266493932	2122.203623580314	2123.0	2016.0	2079.75	2165.0	2224.0	0.0	0.0	0.0	0.0	0.0	0.0	3118.0	2146.7646598905394	24.56103631022552	2193.0	991.0	1290.9	1908.5	2392.5	2852.299999999999	2745712.0	False	False	12630.999999999998	17746.999999999996	17113.552595997844	205.96589195730667	205.0	196.0	201.0
Position_1	52	31	31.0	0.5166666666666667	0.0086111111111111	90094.99999999994	114690.99999999994	115581.348837209	2146.1946965639013	2145.0	2025.0	2098.0	2192.0	2267.0	2624.659695782395	3.4934220550863677	3341.1936863197598	4.447128796491599	2122.203623580314	2123.0	2016.0	2079.75	2165.0	2224.0	0.0	0.0	0.0	0.0	0.0	0.0	3018.0	2225.5858676207517	103.3822440404374	2220.5	1097.0	1634.25	2024.0	2420.0	2809.15	2488205.0	False	False	10022.000000000004	14494.000000000004	13940.29069767443	205.96589195730667	205.0	196.0	201.0
Position_1	54	31	31.0	0.5166666666666667	0.0086111111111111	-34202.99999999987	-13918.999999999867	-13184.740941049273	2146.1946965639013	2145.0	2025.0	2098.0	2192.0	2267.0	-1315.4408968610448	-1.7508518337220509	-535.3221016697009	-0.712513717322372	2122.203623580314	2123.0	2016.0	2079.75	2165.0	2224.0	0.0	0.0	0.0	0.0	0.0	0.0	2828.0	2107.9034707158357	-14.300152864478603	2147.0	1096.0	1475.15	1953.25	2321.75	2529.95	1943487.0	False	False	9959.999999999993	13647.999999999993	13191.363169280692	205.96589195730667	205.0	196.0	201.0
Position_1	55	31	31.0	0.5166666666666667	0.0086111111111111	115720.99999999993	142406.9999999999	143373.00459707918	2146.1946965639013	2145.0	2025.0	2098.0	2192.0	2267.0	3108.295127144172	4.137140814228893	3825.08779021284	5.091191848773291	2122.203623580314	2123.0	2016.0	2079.75	2165.0	2224.0	0.0	0.0	0.0	0.0	0.0	0.0	3115.0	2240.4006595218466	118.1970359415327	2228.0	1227.0	1740.4	2051.0	2442.0	2726.2	2717606.0	False	False	15645.000000000007	20497.000000000007	19896.24026500813	205.96589195730667	205.0	196.0	201.0
Position_1	56	31	31.0	0.5166666666666667	0.0086111111111111	31581.99999999994	45199.99999999994	45692.95700378565	2146.1946965639013	2145.0	2025.0	2098.0	2192.0	2267.0	2189.1632479540795	2.91377628302688	3133.119460690408	4.170182002178932	2122.203623580314	2123.0	2016.0	2079.75	2165.0	2224.0	0.0	0.0	0.0	0.0	0.0	0.0	3039.0	2196.021001615509	73.8173780351949	2222.0	1120.0	1457.6	1988.5	2450.5	2742.4	1359337.0	False	False	5076.999999999996	7552.999999999996	7246.429286100596	205.96589195730667	205.0	196.0	201.0
Position_1	59	31	31.0	0.5166666666666667	0.0086111111111111	62165.99999999986	84143.99999999987	84939.5800432663	2146.1946965639013	2145.0	2025.0	2098.0	2192.0	2267.0	2161.228628640107	2.8765953047199826	2925.303569930401	3.893579051577364	2122.203623580314	2123.0	2016.0	2079.75	2165.0	2224.0	0.0	0.0	0.0	0.0	0.0	0.0	3112.0	2207.228228228228	85.0246046479142	2174.0	1235.0	1691.9	2018.5	2399.5	2760.7999999999997	2205021.0	False	False	8282.000000000011	12278.000000000013	11783.22755543539	205.96589195730667	205.0	196.0	201.0
Position_1	60	31	31.0	0.5166666666666667	0.0086111111111111	29314.99999999988	44516.99999999988	45067.296106002985	2146.1946965639013	2145.0	2025.0	2098.0	2192.0	2267.0	1702.2379767976404	2.265678747117659	2584.974518611655	3.440601084272113	2122.203623580314	2123.0	2016.0	2079.75	2165.0	2224.0	0.0	0.0	0.0	0.0	0.0	0.0	2817.0	2187.424023154848	65.22039957453399	2177.0	1210.0	1552.5	2005.5	2435.0	2695.5	1511510.0	False	False	3976.0000000000064	6740.000000000006	6397.770010816669	205.96589195730667	205.0	196.0	201.0
Position_1	61	31	31.0	0.5166666666666667	0.0086111111111111	26177.000000000076	43249.00000000007	43866.9881016765	2146.1946965639013	2145.0	2025.0	2098.0	2192.0	2267.0	1306.610835491479	1.739099022039159	2158.750507092903	2.8732969249406537	2122.203623580314	2123.0	2016.0	2079.75	2165.0	2224.0	0.0	0.0	0.0	0.0	0.0	0.0	3096.0	2178.7332474226805	56.52962384236662	2175.0	1140.0	1634.5	2000.5	2360.5	2717.0	1690697.0	False	False	8608.000000000002	11712.000000000002	11327.67225527313	205.96589195730667	205.0	196.0	201.0
Position_1	63	31	31.0	0.5166666666666667	0.0086111111111111	47390.99999999997	57312.99999999997	57672.165765278405	2146.1946965639013	2145.0	2025.0	2098.0	2192.0	2267.0	5303.473346228618	7.058923023830291	6413.833172804981	8.53681195300343	2122.203623580314	2123.0	2016.0	2079.75	2165.0	2224.0	0.0	0.0	0.0	0.0	0.0	0.0	2978.0	2250.079822616408	127.87619903609402	2254.0	1175.0	1481.0	2008.0	2545.0	2844.5	1014786.0	False	False	3053.000000000005	4857.000000000005	4633.634261763124	205.96589195730667	205.0	196.0	201.0
Position_1	64	31	31.0	0.5166666666666667	0.0086111111111111	120721.9999999998	142853.99999999985	143655.15467820404	2146.1946965639013	2145.0	2025.0	2098.0	2192.0	2267.0	4220.385641610311	5.617333288983324	4994.1101907407065	6.64716066387588	2122.203623580314	2123.0	2016.0	2079.75	2165.0	2224.0	0.0	0.0	0.0	0.0	0.0	0.0	3070.0	2265.0019880715704	142.7983644912565	2249.0	1279.0	1657.25	2080.0	2460.75	2848.25	2278592.0	False	False	11843.000000000002	15867.000000000002	15368.76068144944	205.96589195730667	205.0	196.0	201.0
Position_1	65	31	31.0	0.5166666666666667	0.0086111111111111	-18376.999999999975	-8828.999999999978	-8483.372633856205	2146.1946965639013	2145.0	2025.0	2098.0	2192.0	2267.0	-2326.4642423365744	-3.09652390654998	-1117.720672339859	-1.4876862148843522	2122.203623580314	2123.0	2016.0	2079.75	2165.0	2224.0	0.0	0.0	0.0	0.0	0.0	0.0	2596.0	2102.65668202765	-19.546941552664062	2155.5	1357.0	1608.35	1993.25	2266.0	2420.45	912553.0	False	False	6008.000000000002	7744.000000000002	7529.053812871828	205.96589195730667	205.0	196.0	201.0
Position_1	67	31	31.0	0.5166666666666667	0.0086111111111111	84712.99999999997	89068.99999999997	89226.68253109782	2146.1946965639013	2145.0	2025.0	2098.0	2192.0	2267.0	33451.16784035591	44.52350439551371	35171.24961189736	46.81293323343537	2122.203623580314	2123.0	2016.0	2079.75	2165.0	2224.0	0.0	0.0	0.0	0.0	0.0	0.0	3237.0	2572.843434343434	450.6398107631203	2514.0	1995.0	2187.4	2359.5	2707.75	3130.05	509423.0	False	False	1121.9999999999982	1913.9999999999984	1815.936992969172	205.96589195730667	205.0	196.0	201.0
Position_1	68	31	31.0	0.5166666666666667	0.0086111111111111	-60659.00000000003	-51045.00000000003	-50696.98350459719	2146.1946965639013	2145.0	2025.0	2098.0	2192.0	2267.0	-7326.966082176321	-9.752191855376685	-6165.696494579375	-8.206542034285148	2122.203623580314	2123.0	2016.0	2079.75	2165.0	2224.0	0.0	0.0	0.0	0.0	0.0	0.0	2720.0	2006.1922196796336	-116.01140390068008	2090.0	1227.0	1391.0	1821.0	2203.0	2435.4	876706.0	False	False	4066.000000000005	5814.000000000005	5597.568009735	205.96589195730667	205.0	196.0	201.0
Position_1	69	31	31.0	0.5166666666666667	0.0086111111111111	91191.00000000007	101377.00000000007	101745.72228231476	2146.1946965639013	2145.0	2025.0	2098.0	2192.0	2267.0	9902.770301516412	13.180587271318345	11008.905975993566	14.652853854047436	2122.203623580314	2123.0	2016.0	2079.75	2165.0	2224.0	0.0	0.0	0.0	0.0	0.0	0.0	3462.0	2341.956803455724	219.75317987540984	2326.0	1543.0	1895.4	2166.0	2507.0	2852.0	1084326.0	False	False	5605.000000000003	7457.000000000003	7227.691049215799	205.96589195730667	205.0	196.0	201.0
Position_1	70	31	31.0	0.5166666666666667	0.0086111111111111	-19176.00000000008	-7516.000000000081	-7093.920497566442	2146.1946965639013	2145.0	2025.0	2098.0	2192.0	2267.0	-1732.829429659642	-2.3063959708769834	-679.1794948540861	-0.9039879076507884	2122.203623580314	2123.0	2016.0	2079.75	2165.0	2224.0	0.0	0.0	0.0	0.0	0.0	0.0	2937.0	2108.818867924528	-13.38475565578574	2168.0	1147.0	1497.3	2003.0	2277.0	2490.55	1117674.0	False	False	6128.0000000000055	8248.000000000005	7985.508112493248	205.96589195730667	205.0	196.0	201.0
Position_1	1	32	32.0	0.5333333333333333	0.0088888888888888	35347.000000000364	79990.00000000036	81115.07666306118	2149.7441974096005	2148.0	2027.0	2101.0	2196.0	2271.0	447.9967529297549	0.5962836781495037	1013.8133439004976	1.349385560731562	2124.4203623580315	2125.0	2021.0	2081.0	2167.0	2226.0	0.0	0.0	0.0	0.0	0.0	0.0	3033.0	2166.2107161257086	41.79035376767706	2172.0	1015.0	1519.0	1999.0	2363.0	2690.0	4204615.0	False	False	30406.99999999998	40111.99999999998	38797.70470524604	206.1017893251881	206.0	196.0	202.0
Position_1	2	32	32.0	0.5333333333333333	0.0088888888888888	254246.0	307582.99999999994	308927.1796917249	2149.7441974096005	2148.0	2027.0	2101.0	2196.0	2271.0	2422.244196157412	3.224007025085515	2930.394722381808	3.900355375490186	2124.4203623580315	2125.0	2021.0	2081.0	2167.0	2226.0	0.0	0.0	0.0	0.0	0.0	0.0	3779.0	2257.636050021561	133.21568766352948	2201.0	1124.0	1868.0	2063.5	2391.5	2926.4	5235458.0	False	False	37362.99999999998	48957.99999999998	47387.75229853971	206.1017893251881	206.0	196.0	202.0
Position_1	6	32	32.0	0.5333333333333333	0.0088888888888888	229671.0000000005	279374.00000000047	280626.59694429435	2149.7441974096005	2148.0	2027.0	2101.0	2196.0	2271.0	2681.830393621099	3.5695162539096827	3262.204128459843	4.341993694980051	2124.4203623580315	2125.0	2021.0	2081.0	2167.0	2226.0	0.0	0.0	0.0	0.0	0.0	0.0	3391.0	2254.279962980102	129.8596006220705	2244.0	801.0	1821.0	2098.0	2397.0	2785.0	4871499.0	False	False	23898.99999999997	34703.99999999997	33240.737696051874	206.1017893251881	206.0	196.0	202.0
Position_1	8	32	32.0	0.5333333333333333	0.0088888888888888	26042.000000000287	63325.00000000029	64264.592617631184	2149.7441974096005	2148.0	2027.0	2101.0	2196.0	2271.0	431.6018308278852	0.5744620368319152	1049.5041063349838	1.3968899655318636	2124.4203623580315	2125.0	2021.0	2081.0	2167.0	2226.0	0.0	0.0	0.0	0.0	0.0	0.0	3044.0	2164.065391733498	39.64502937546649	2187.0	979.0	1628.0	2020.0	2362.0	2615.0	3507950.0	False	False	16029.000000000004	24134.000000000007	23036.383991346665	206.1017893251881	206.0	196.0	202.0
Position_1	13	32	32.0	0.5333333333333333	0.0088888888888888	-77664.99999999997	-38403.99999999997	-37414.55854515978	2149.7441974096005	2148.0	2027.0	2101.0	2196.0	2271.0	-1297.0271246781492	-1.7263431029466167	-641.3574930295451	-0.8536468232223245	2124.4203623580315	2125.0	2021.0	2081.0	2167.0	2226.0	0.0	0.0	0.0	0.0	0.0	0.0	2846.0	2102.502050380785	-21.918311977246503	2136.0	1104.0	1600.0	2007.0	2243.0	2434.0	3588971.0	False	False	18344.00000000001	26879.00000000001	25723.15143320713	206.1017893251881	206.0	196.0	202.0
Position_1	15	32	32.0	0.5333333333333333	0.0088888888888888	105400.99999999977	146616.99999999977	147655.71065440727	2149.7441974096005	2148.0	2027.0	2101.0	2196.0	2271.0	1511.900708816516	2.012339843434783	2103.114261008446	2.7992450814022423	2124.4203623580315	2125.0	2021.0	2081.0	2167.0	2226.0	0.0	0.0	0.0	0.0	0.0	0.0	3200.0	2206.8175223214284	82.39715996339692	2179.5	1025.0	1709.0	2026.75	2395.0	2736.45	3954617.0	False	False	16639.0	25599.0	24385.59599783665	206.1017893251881	206.0	196.0	202.0
Position_1	19	32	32.0	0.5333333333333333	0.0088888888888888	11421.000000000367	48750.00000000037	49690.7518929152	2149.7441974096005	2148.0	2027.0	2101.0	2196.0	2271.0	193.74132816433257	0.2578697077867266	826.9757243683549	1.1007046891342804	2124.4203623580315	2125.0	2021.0	2081.0	2167.0	2226.0	0.0	0.0	0.0	0.0	0.0	0.0	3154.0	2155.03696857671	30.6166062186785	2166.0	1038.0	1633.2	1955.5	2378.0	2655.9	3497625.0	False	False	20161.000000000025	28276.000000000025	27177.02974580855	206.1017893251881	206.0	196.0	202.0
Position_1	20	32	32.0	0.5333333333333333	0.0088888888888888	-31917.000000000226	7849.999999999774	8852.193482963268	2149.7441974096005	2148.0	2027.0	2101.0	2196.0	2271.0	-513.5554726871928	-0.6835423341466536	126.309191358659	0.1681175336983751	2124.4203623580315	2125.0	2021.0	2081.0	2167.0	2226.0	0.0	0.0	0.0	0.0	0.0	0.0	3224.0	2129.54019664546	5.119834287428148	2144.0	1054.0	1385.4	2000.0	2284.0	2692.2	3681975.0	False	False	16550.999999999993	25195.999999999996	24025.2547322877	206.1017893251881	206.0	196.0	202.0
Position_1	21	32	32.0	0.5333333333333333	0.0088888888888888	177730.00000000038	221269.0000000004	222366.2540562467	2149.7441974096005	2148.0	2027.0	2101.0	2196.0	2271.0	2511.8957230914834	3.343333207434764	3127.241629171941	4.162358608427854	2124.4203623580315	2125.0	2021.0	2081.0	2167.0	2226.0	0.0	0.0	0.0	0.0	0.0	0.0	3182.0	2241.8880084521925	117.46764609416095	2228.0	943.0	1580.6	2010.0	2501.0	2872.2	4243894.0	False	False	18178.000000000004	27643.000000000004	26361.206598161152	206.1017893251881	206.0	196.0	202.0
Position_1	24	32	32.0	0.5333333333333333	0.0088888888888888	43547.99999999996	78231.99999999996	79106.09356408841	2149.7441974096005	2148.0	2027.0	2101.0	2196.0	2271.0	874.2220917783623	1.163589604157	1570.5001994122547	2.0903357654177106	2124.4203623580315	2125.0	2021.0	2081.0	2167.0	2226.0	0.0	0.0	0.0	0.0	0.0	0.0	3004.0	2176.8779840848806	52.45762172684909	2192.0	1243.0	1783.05	2045.0	2324.0	2525.5999999999995	3282732.0	False	False	18011.99999999998	25551.99999999998	24530.898864250918	206.1017893251881	206.0	196.0	202.0
Position_1	27	32	32.0	0.5333333333333333	0.0088888888888888	60397.99999999971	94621.99999999972	95484.5008112488	2149.7441974096005	2148.0	2027.0	2101.0	2196.0	2271.0	1178.468173284822	1.568541138642098	1846.236886859774	2.457341296410359	2124.4203623580315	2125.0	2021.0	2081.0	2167.0	2226.0	0.0	0.0	0.0	0.0	0.0	0.0	2906.0	2188.5900537634407	64.16969140540914	2198.0	1060.0	1655.7	2059.0	2362.0	2600.95	3256622.0	False	False	20591.000000000007	28031.000000000007	27023.441319632228	206.1017893251881	206.0	196.0	202.0
Position_1	30	32	32.0	0.5333333333333333	0.0088888888888888	49095.99999999988	77477.99999999988	78193.27285018898	2149.7441974096005	2148.0	2027.0	2101.0	2196.0	2271.0	1229.6819689242247	1.636706700638143	1940.5511566789796	2.582873589539721	2124.4203623580315	2125.0	2021.0	2081.0	2167.0	2226.0	0.0	0.0	0.0	0.0	0.0	0.0	3139.0	2187.7860615883305	63.365699230299015	2214.5	1004.0	1302.35	2020.0	2388.75	2787.35	2699728.0	False	False	9172.999999999996	15342.999999999996	14507.430502974565	206.1017893251881	206.0	196.0	202.0
Position_1	32	32	32.0	0.5333333333333333	0.0088888888888888	101296.00000000028	135589.0000000003	136453.23972417528	2149.7441974096005	2148.0	2027.0	2101.0	2196.0	2271.0	1870.1340143704515	2.4891483731270703	2503.2538389914203	3.3318308596975803	2124.4203623580315	2125.0	2021.0	2081.0	2167.0	2226.0	0.0	0.0	0.0	0.0	0.0	0.0	2993.0	2215.938296445339	91.51793408730737	2201.0	1071.0	1643.0	2033.0	2405.5	2799.0	3303964.0	False	False	10975.000000000004	18430.000000000004	17420.409951325033	206.1017893251881	206.0	196.0	202.0
Position_1	35	32	32.0	0.5333333333333333	0.0088888888888888	3134.9999999997435	34391.999999999745	35179.7275554349	2149.7441974096005	2148.0	2027.0	2101.0	2196.0	2271.0	66.89108160021594	0.0890320296098874	733.8175688659642	0.9767111841605984	2124.4203623580315	2125.0	2021.0	2081.0	2167.0	2226.0	0.0	0.0	0.0	0.0	0.0	0.0	2654.0	2150.306843267108	25.88648090907645	2183.0	1064.0	1698.8	2032.5	2318.5	2494.4999999999995	2922267.0	False	False	15545.000000000013	22340.00000000001	21419.790156841536	206.1017893251881	206.0	196.0	202.0
Position_1	37	32	32.0	0.5333333333333333	0.0088888888888888	117107.9999999998	145788.9999999998	146511.8081395345	2149.7441974096005	2148.0	2027.0	2101.0	2196.0	2271.0	3045.0171532121435	4.052917830925363	3790.77437706771	5.045520695877121	2124.4203623580315	2125.0	2021.0	2081.0	2167.0	2226.0	0.0	0.0	0.0	0.0	0.0	0.0	3031.0	2241.9117882919004	117.49142593386888	2244.0	1111.0	1821.5	2111.0	2390.5	2682.4	2795664.0	False	False	15879.000000000016	22114.00000000002	21269.627906976748	206.1017893251881	206.0	196.0	202.0
Position_1	38	32	32.0	0.5333333333333333	0.0088888888888888	-33584.99999999996	202.00000000004596	1053.4876960517354	2149.7441974096005	2148.0	2027.0	2101.0	2196.0	2271.0	-679.2133938786214	-0.904033027252445	4.085189982537231	0.005437387866757	2124.4203623580315	2125.0	2021.0	2081.0	2167.0	2226.0	0.0	0.0	0.0	0.0	0.0	0.0	2964.0	2125.13750850919	0.7171461511584312	2129.0	1053.0	1542.6	1978.0	2312.0	2601.0	3121827.0	False	False	14183.00000000001	21528.00000000001	20533.306652244453	206.1017893251881	206.0	196.0	202.0
Position_1	40	32	32.0	0.5333333333333333	0.0088888888888888	145416.99999999994	175017.99999999994	175763.99364521337	2149.7441974096005	2148.0	2027.0	2101.0	2196.0	2271.0	3341.276235557969	4.447238669527657	4021.424484034773	5.352515988250284	2124.4203623580315	2125.0	2021.0	2081.0	2167.0	2226.0	0.0	0.0	0.0	0.0	0.0	0.0	3168.0	2260.989121989122	136.56875963109042	2244.0	1060.0	1740.0	2056.0	2491.0	2785.0	2909893.0	False	False	15659.999999999987	22094.99999999999	21223.542996214142	206.1017893251881	206.0	196.0	202.0
Position_1	41	32	32.0	0.5333333333333333	0.0088888888888888	-68758.99999999983	-35201.999999999825	-34356.308680367816	2149.7441974096005	2148.0	2027.0	2101.0	2196.0	2271.0	-1346.6296637923367	-1.7923640825076	-689.4233107639396	-0.9176224266268036	2124.4203623580315	2125.0	2021.0	2081.0	2167.0	2226.0	0.0	0.0	0.0	0.0	0.0	0.0	3134.0	2100.8725154215217	-23.547846936509814	2127.0	951.0	1305.0	1883.5	2349.0	2690.4999999999995	3065173.0	False	False	9936.999999999984	17231.999999999985	16244.077879935072	206.1017893251881	206.0	196.0	202.0
Position_1	43	32	32.0	0.5333333333333333	0.0088888888888888	12547.000000000033	42539.00000000003	43294.84748512693	2149.7441974096005	2148.0	2027.0	2101.0	2196.0	2271.0	323.0958952373478	0.4300406365609099	1095.41534131677	1.4579978192926206	2124.4203623580315	2125.0	2021.0	2081.0	2167.0	2226.0	0.0	0.0	0.0	0.0	0.0	0.0	3032.0	2157.621932515337	33.20157015730592	2147.0	1201.0	1721.3	2019.75	2324.0	2565.55	2813539.0	False	False	14530.999999999987	21050.99999999999	20168.03190914005	206.1017893251881	206.0	196.0	202.0
Position_1	45	32	32.0	0.5333333333333333	0.0088888888888888	74007.00000000019	105563.0000000002	106358.26284478093	2149.7441974096005	2148.0	2027.0	2101.0	2196.0	2271.0	1527.4850049022382	2.033082541524879	2178.7925408744422	2.8999728719038824	2124.4203623580315	2125.0	2021.0	2081.0	2167.0	2226.0	0.0	0.0	0.0	0.0	0.0	0.0	3270.0	2201.940962099125	77.52059974109397	2176.0	982.0	1407.0	1946.75	2497.0	2951.45	3021063.0	False	False	10593.000000000004	17453.000000000004	16523.98756084369	206.1017893251881	206.0	196.0	202.0
Position_1	46	32	32.0	0.5333333333333333	0.0088888888888888	8735.000000000244	40061.00000000025	40850.46646836131	2149.7441974096005	2148.0	2027.0	2101.0	2196.0	2271.0	177.32504451270594	0.2360196342464116	813.2591423266582	1.082447918436782	2124.4203623580315	2125.0	2021.0	2081.0	2167.0	2226.0	0.0	0.0	0.0	0.0	0.0	0.0	3085.0	2154.413362701909	29.99300034387761	2182.5	981.0	1343.05	1916.25	2425.75	2815.5000000000005	2934311.0	False	False	10002.999999999984	16812.99999999998	15890.758788534313	206.1017893251881	206.0	196.0	202.0
Position_1	48	32	32.0	0.5333333333333333	0.0088888888888888	105151.00000000007	139536.00000000006	140402.55827474294	2149.7441974096005	2148.0	2027.0	2101.0	2196.0	2271.0	2075.6472699536143	2.762686516308261	2754.396225050142	3.666101375541739	2124.4203623580315	2125.0	2021.0	2081.0	2167.0	2226.0	0.0	0.0	0.0	0.0	0.0	0.0	2999.0	2218.335117056856	93.91475469882472	2221.0	1147.0	1636.0	2045.0	2415.0	2758.3	3316411.0	False	False	14921.000000000007	22396.000000000007	21383.701460248776	206.1017893251881	206.0	196.0	202.0
Position_1	51	32	32.0	0.5333333333333333	0.0088888888888888	28576.999999999687	64962.99999999969	65879.98674959381	2149.7441974096005	2148.0	2027.0	2101.0	2196.0	2271.0	563.3978833877683	0.7498825827891195	1280.7508380347767	1.7046793654242878	2124.4203623580315	2125.0	2021.0	2081.0	2167.0	2226.0	0.0	0.0	0.0	0.0	0.0	0.0	3052.0	2166.0638432364094	41.643480878377886	2189.5	1098.0	1532.35	1976.0	2380.75	2722.0	3426713.0	False	False	13939.00000000001	21849.000000000007	20777.79177934018	206.1017893251881	206.0	196.0	202.0
Position_1	52	32	32.0	0.5333333333333333	0.0088888888888888	102449.9999999998	130509.9999999998	131217.15792320133	2149.7441974096005	2148.0	2027.0	2101.0	2196.0	2271.0	2623.643830250482	3.492069938063392	3342.232857842758	4.448511933788711	2124.4203623580315	2125.0	2021.0	2081.0	2167.0	2226.0	0.0	0.0	0.0	0.0	0.0	0.0	2993.0	2231.9754098360654	107.55504747803388	2236.0	1044.0	1624.8	2032.5	2455.5	2817.2	2723010.0	False	False	9795.000000000002	15895.000000000002	15068.910221741471	206.1017893251881	206.0	196.0	202.0
Position_1	54	32	32.0	0.5333333333333333	0.0088888888888888	-21310.00000000001	4380.999999999991	5028.455246078776	2149.7441974096005	2148.0	2027.0	2101.0	2196.0	2271.0	-583.7821883725959	-0.7770140927239252	120.0164132923668	0.1597418460921402	2124.4203623580315	2125.0	2021.0	2081.0	2167.0	2226.0	0.0	0.0	0.0	0.0	0.0	0.0	2808.0	2128.9221128021486	4.501750444117079	2147.0	1180.0	1526.4	1988.0	2343.0	2541.8	2378006.0	False	False	11179.999999999993	16764.999999999993	16008.653866955094	206.1017893251881	206.0	196.0	202.0
Position_1	55	32	32.0	0.5333333333333333	0.0088888888888888	138169.0000000001	167333.0000000001	168067.98053001612	2149.7441974096005	2148.0	2027.0	2101.0	2196.0	2271.0	3468.375625375262	4.616407957374474	4200.462466406493	5.590815542787042	2124.4203623580315	2125.0	2021.0	2081.0	2167.0	2226.0	0.0	0.0	0.0	0.0	0.0	0.0	3337.0	2256.966088328076	132.54572597004426	2245.5	1270.0	1699.05	2077.75	2461.5	2771.5999999999995	2861833.0	False	False	15044.000000000018	21384.00000000002	20525.4083288264	206.1017893251881	206.0	196.0	202.0
Position_1	56	32	32.0	0.5333333333333333	0.0088888888888888	3226.000000000107	23857.000000000106	24376.93496484583	2149.7441974096005	2148.0	2027.0	2101.0	2196.0	2271.0	123.07693331181687	0.1638153982380282	910.18177247983	1.2114519391706533	2124.4203623580315	2125.0	2021.0	2081.0	2167.0	2226.0	0.0	0.0	0.0	0.0	0.0	0.0	2971.0	2151.5964325529544	27.17607019492289	2218.0	1104.0	1333.8	1927.0	2406.0	2687.4	1929982.0	False	False	7259.999999999999	11745.0	11137.62087614926	206.1017893251881	206.0	196.0	202.0
Position_1	59	32	32.0	0.5333333333333333	0.0088888888888888	58117.99999999976	83647.99999999977	84291.39778258477	2149.7441974096005	2148.0	2027.0	2101.0	2196.0	2271.0	1749.300853740488	2.3283194363285897	2517.731474133393	3.351100592071546	2124.4203623580315	2125.0	2021.0	2081.0	2167.0	2226.0	0.0	0.0	0.0	0.0	0.0	0.0	3051.0	2200.3585585585583	75.93819620052682	2184.0	1264.0	1648.0	2005.0	2399.5	2772.55	2442398.0	False	False	8116.000000000013	13666.000000000013	12914.393726338563	206.1017893251881	206.0	196.0	202.0
Position_1	60	32	32.0	0.5333333333333333	0.0088888888888888	10694.999999999833	33211.99999999983	33779.46525148697	2149.7441974096005	2148.0	2027.0	2101.0	2196.0	2271.0	381.10373800216496	0.5072490752808816	1183.4705326346923	1.575199278936776	2124.4203623580315	2125.0	2021.0	2081.0	2167.0	2226.0	0.0	0.0	0.0	0.0	0.0	0.0	2945.0	2158.924412665985	34.504050307954	2163.0	1175.0	1473.0	1965.0	2380.0	2712.2	2113587.0	False	False	4597.000000000009	9492.00000000001	8829.096809085993	206.1017893251881	206.0	196.0	202.0
Position_1	61	32	32.0	0.5333333333333333	0.0088888888888888	45761.00000000009	67473.00000000009	68020.17793401833	2149.7441974096005	2148.0	2027.0	2101.0	2196.0	2271.0	1623.4438534291028	2.1608037689141355	2393.7113944717507	3.1860298660419	2124.4203623580315	2125.0	2021.0	2081.0	2167.0	2226.0	0.0	0.0	0.0	0.0	0.0	0.0	3069.0	2196.4756355932204	72.0552732351889	2194.0	1030.0	1626.0	2004.75	2414.25	2725.7	2073473.0	False	False	9599.999999999996	14319.999999999996	13680.79610600323	206.1017893251881	206.0	196.0	202.0
Position_1	63	32	32.0	0.5333333333333333	0.0088888888888888	65960.99999999984	87741.99999999984	88290.91684694399	2149.7441974096005	2148.0	2027.0	2101.0	2196.0	2271.0	2376.715966303493	3.163408951149949	3161.5320009611924	4.207999093279347	2124.4203623580315	2125.0	2021.0	2081.0	2167.0	2226.0	0.0	0.0	0.0	0.0	0.0	0.0	3133.0	2217.652587117212	93.23222475918055	2228.0	1130.0	1448.6	1981.5	2497.0	2846.1	2100117.0	False	False	5478.999999999992	10213.99999999999	9572.764737696034	206.1017893251881	206.0	196.0	202.0
Position_1	64	32	32.0	0.5333333333333333	0.0088888888888888	49392.00000000009	69839.00000000009	70354.29786371006	2149.7441974096005	2148.0	2027.0	2101.0	2196.0	2271.0	2110.3998177947183	2.8089421574847697	2984.0503092599056	3.971770961624934	2124.4203623580315	2125.0	2021.0	2081.0	2167.0	2226.0	0.0	0.0	0.0	0.0	0.0	0.0	3182.0	2203.5590551181103	79.13869276007881	2230.0	1134.0	1427.4	2035.0	2393.0	2793.2	1958964.0	False	False	10219.000000000002	14664.000000000002	14062.037858301775	206.1017893251881	206.0	196.0	202.0
Position_1	65	32	32.0	0.5333333333333333	0.0088888888888888	13177.000000000133	27276.00000000013	27631.31787452681	2149.7441974096005	2148.0	2027.0	2101.0	2196.0	2271.0	931.3439409576112	1.2396187854145804	1927.8543927722292	2.565974196779837	2124.4203623580315	2125.0	2021.0	2081.0	2167.0	2226.0	0.0	0.0	0.0	0.0	0.0	0.0	2806.0	2169.4959216965744	45.07555933854292	2206.0	1155.0	1689.2	2022.0	2354.0	2533.4	1329901.0	False	False	8735.999999999998	11800.999999999998	11385.92374256354	206.1017893251881	206.0	196.0	202.0
Position_1	67	32	32.0	0.5333333333333333	0.0088888888888888	134737.99999999994	146720.99999999994	147022.99121146553	2149.7441974096005	2148.0	2027.0	2101.0	2196.0	2271.0	11533.096826805357	15.350551876477926	12558.79929586092	16.71576186279088	2124.4203623580315	2125.0	2021.0	2081.0	2167.0	2226.0	0.0	0.0	0.0	0.0	0.0	0.0	3439.0	2406.6142034548943	282.1938410968628	2347.0	1615.0	1919.0	2133.0	2612.0	3098.0	1253846.0	False	False	3237.9999999999977	5842.999999999997	5490.219037317462	206.1017893251881	206.0	196.0	202.0
Position_1	68	32	32.0	0.5333333333333333	0.0088888888888888	-19353.000000000124	1185.999999999875	1703.616414277723	2149.7441974096005	2148.0	2027.0	2101.0	2196.0	2271.0	-736.4142954364412	-0.9801674272259032	45.12930059357834	0.0600670990900527	2124.4203623580315	2125.0	2021.0	2081.0	2167.0	2226.0	0.0	0.0	0.0	0.0	0.0	0.0	3065.0	2126.3281075027994	1.9077451447678868	2153.0	1182.0	1450.8	1906.0	2374.0	2699.4	1898811.0	False	False	8606.999999999993	13071.999999999993	12467.329367225511	206.1017893251881	206.0	196.0	202.0
Position_1	69	32	32.0	0.5333333333333333	0.0088888888888888	94312.99999999988	111332.99999999988	111761.93185505654	2149.7441974096005	2148.0	2027.0	2101.0	2196.0	2271.0	5099.940515520848	6.788020826158248	6020.290706630928	8.013006930525764	2124.4203623580315	2125.0	2021.0	2081.0	2167.0	2226.0	0.0	0.0	0.0	0.0	0.0	0.0	3198.0	2275.45	151.0296376419683	2249.5	1304.0	1855.9	2110.75	2446.25	2724.3499999999995	1683833.0	False	False	9381.999999999993	13081.999999999993	12580.92915089236	206.1017893251881	206.0	196.0	202.0
Position_1	70	32	32.0	0.5333333333333333	0.0088888888888888	-26307.000000000164	-7263.000000000164	-6783.060032450267	2149.7441974096005	2148.0	2027.0	2101.0	2196.0	2271.0	-1170.6742409450794	-1.5581674146979008	-323.20701759927965	-0.4301885404246412	2124.4203623580315	2125.0	2021.0	2081.0	2167.0	2226.0	0.0	0.0	0.0	0.0	0.0	0.0	2938.0	2116.228260869565	-8.192101488466506	2145.5	1100.0	1382.7	1958.75	2329.25	2631.3	1752237.0	False	False	8813.999999999993	12953.999999999993	12393.342347214695	206.1017893251881	206.0	196.0	202.0
Position_1	75	32	32.0	0.5333333333333333	0.0088888888888888	-8432.999999999987	-658.9999999999873	-463.0824770146428	2149.7441974096005	2148.0	2027.0	2101.0	2196.0	2271.0	-1448.3958052089197	-1.927814816733072	-113.1854423849948	-0.150649823814428	2124.4203623580315	2125.0	2021.0	2081.0	2167.0	2226.0	0.0	0.0	0.0	0.0	0.0	0.0	2796.0	2123.050295857988	-1.370066500043322	2152.0	1471.0	1716.1	1952.0	2295.5	2499.0	717591.0	False	False	2596.9999999999977	4286.999999999998	4058.1325040562415	206.1017893251881	206.0	196.0	202.0
Position_1	1	33	33.0	0.55	0.0091666666666666	39084.00000000014	81473.00000000015	82218.82193077335	2148.383015268144	2147.0	2026.0	2100.0	2195.0	2272.0	521.8378695267029	0.6945662043400416	1087.803109813453	1.447865939161706	2123.5953217955653	2124.0	2021.0	2080.0	2166.0	2228.0	0.0	0.0	0.0	0.0	0.0	0.0	3493.0	2168.206728160608	44.61140636504251	2162.0	1032.0	1545.5	2019.0	2346.5	2702.0	3996005.0	False	False	27762.999999999975	36977.99999999998	35507.03880475933	206.2149692759683	206.0	196.0	202.0
Position_1	2	33	33.0	0.55	0.0091666666666666	392295.0000000002	450646.0000000002	451672.6686046511	2148.383015268144	2147.0	2026.0	2100.0	2195.0	2272.0	3324.6817801682787	4.4251514494039785	3819.203776509295	5.083360226533872	2123.5953217955653	2124.0	2021.0	2080.0	2166.0	2228.0	0.0	0.0	0.0	0.0	0.0	0.0	3718.0	2301.629483642097	178.0341618465318	2228.0	1353.0	1919.0	2106.0	2434.0	2986.0	5839234.0	False	False	42980.00000000003	55665.00000000003	53640.13372093028	206.2149692759683	206.0	196.0	202.0
Position_1	6	33	33.0	0.55	0.0091666666666666	227104.9999999996	279015.99999999953	279929.3587074088	2148.383015268144	2147.0	2026.0	2100.0	2195.0	2272.0	2386.929568395774	3.1770032555347747	2932.526982917661	3.903193414263406	2123.5953217955653	2124.0	2021.0	2080.0	2166.0	2228.0	0.0	0.0	0.0	0.0	0.0	0.0	3443.0	2247.622507753655	124.02718595808985	2232.0	928.0	1823.0	2092.0	2381.0	2749.0	5072884.0	False	False	23829.99999999997	35114.99999999997	33313.6112763656	206.2149692759683	206.0	196.0	202.0
Position_1	8	33	33.0	0.55	0.0091666666666666	29169.00000000009	66498.00000000009	67154.79272579766	2148.383015268144	2147.0	2026.0	2100.0	2195.0	2272.0	491.1912798541746	0.6537755934859063	1119.7928529515184	1.490444287278471	2123.5953217955653	2124.0	2021.0	2080.0	2166.0	2228.0	0.0	0.0	0.0	0.0	0.0	0.0	3070.0	2164.972273567468	41.37695177190244	2167.0	951.0	1563.1	1973.0	2400.0	2719.9	3513750.0	False	False	16269.999999999984	24384.999999999985	23089.62831260141	206.2149692759683	206.0	196.0	202.0
Position_1	13	33	33.0	0.55	0.0091666666666666	-21623.000000000044	18695.99999999996	19405.40089237404	2148.383015268144	2147.0	2026.0	2100.0	2195.0	2272.0	-352.27331893313453	-0.468875787500002	304.58779867612515	0.4054063600379226	2123.5953217955653	2124.0	2021.0	2080.0	2166.0	2228.0	0.0	0.0	0.0	0.0	0.0	0.0	3035.0	2134.6651454649173	11.06982366935199	2133.0	1034.0	1748.0	1999.0	2267.0	2582.7999999999997	3742068.0	False	False	19159.999999999985	27924.999999999985	26525.870876149274	206.2149692759683	206.0	196.0	202.0
Position_1	15	33	33.0	0.55	0.0091666666666666	109523.00000000042	153706.0000000004	154483.38683071954	2148.383015268144	2147.0	2026.0	2100.0	2195.0	2272.0	1360.4751505509491	1.8107924253833128	1909.308487628936	2.5412895970341136	2123.5953217955653	2124.0	2021.0	2080.0	2166.0	2228.0	0.0	0.0	0.0	0.0	0.0	0.0	3116.0	2204.013534617387	80.41821282182173	2200.0	1030.0	1528.0	2029.0	2403.0	2783.0	4233910.0	False	False	17175.999999999993	26780.999999999996	25247.78434288806	206.2149692759683	206.0	196.0	202.0
Position_1	19	33	33.0	0.55	0.0091666666666666	118981.99999999974	159185.99999999974	159893.37750135164	2148.383015268144	2147.0	2026.0	2100.0	2195.0	2272.0	1737.7842287375677	2.312990808449703	2324.981259651196	3.0945500565957422	2123.5953217955653	2124.0	2021.0	2080.0	2166.0	2228.0	0.0	0.0	0.0	0.0	0.0	0.0	2983.0	2215.067505720824	91.47218392525838	2181.5	1043.0	1802.0	2041.0	2410.0	2659.3	3871938.0	False	False	23294.00000000002	32034.00000000002	30638.86154678208	206.2149692759683	206.0	196.0	202.0
Position_1	20	33	33.0	0.55	0.0091666666666666	62861.99999999979	103272.9999999998	103984.0196051916	2148.383015268144	2147.0	2026.0	2100.0	2195.0	2272.0	1019.6261507928702	1.3571224067053105	1675.095470567787	2.2295520713257244	2123.5953217955653	2124.0	2021.0	2080.0	2166.0	2228.0	0.0	0.0	0.0	0.0	0.0	0.0	3262.0	2182.778030734206	59.18270893864064	2178.0	1089.0	1494.8	2014.0	2327.0	2847.4	3835141.0	False	False	17391.99999999998	26176.99999999998	24774.678339643047	206.2149692759683	206.0	196.0	202.0
Position_1	21	33	33.0	0.55	0.0091666666666666	183478.00000000035	229685.00000000035	230497.9985127097	2148.383015268144	2147.0	2026.0	2100.0	2195.0	2272.0	2345.406500231248	3.121736051807791	2936.0724010814047	3.907912365839349	2123.5953217955653	2124.0	2021.0	2080.0	2166.0	2228.0	0.0	0.0	0.0	0.0	0.0	0.0	3172.0	2238.328023892484	114.73270209691871	2234.0	954.0	1721.4	2009.0	2473.0	2830.8	4496801.0	False	False	19260.000000000004	29305.000000000004	27701.54853975124	206.2149692759683	206.0	196.0	202.0
Position_1	24	33	33.0	0.55	0.0091666666666666	34874.0	70524.0	71151.25121687383	2148.383015268144	2147.0	2026.0	2100.0	2195.0	2272.0	658.6044874207415	0.8766025727570069	1331.8639350478977	1.772710897548751	2123.5953217955653	2124.0	2021.0	2080.0	2166.0	2228.0	0.0	0.0	0.0	0.0	0.0	0.0	2960.0	2169.4993548387097	45.90403304314441	2170.0	1141.0	1686.45	2034.0	2333.0	2584.0	3362724.0	False	False	17662.000000000015	25412.00000000001	24174.892103839946	206.2149692759683	206.0	196.0	202.0
Position_1	27	33	33.0	0.55	0.0091666666666666	61304.00000000031	94907.0000000003	95498.23485667944	2148.383015268144	2147.0	2026.0	2100.0	2195.0	2272.0	1226.0461453218943	1.631867419423441	1898.0875883150331	2.5263545800473093	2123.5953217955653	2124.0	2021.0	2080.0	2166.0	2228.0	0.0	0.0	0.0	0.0	0.0	0.0	2822.0	2188.960301163587	65.36497936802152	2226.0	1111.0	1734.0	2069.0	2353.0	2529.0	3198071.0	False	False	21501.00000000001	28806.00000000001	27639.926041103325	206.2149692759683	206.0	196.0	202.0
Position_1	30	33	33.0	0.55	0.0091666666666666	53137.99999999987	80461.99999999987	80942.75770686833	2148.383015268144	2147.0	2026.0	2100.0	2195.0	2272.0	1395.1832847338294	1.8569889519807268	2112.598092819705	2.8118680615430267	2123.5953217955653	2124.0	2021.0	2080.0	2166.0	2228.0	0.0	0.0	0.0	0.0	0.0	0.0	3158.0	2191.728956228956	68.13363443339085	2170.5	1033.0	1369.0	2026.75	2412.0	2835.65	2603774.0	False	False	10680.0	16620.0	15671.816657652796	206.2149692759683	206.0	196.0	202.0
Position_1	32	33	33.0	0.55	0.0091666666666666	96470.0000000003	131890.0000000003	132513.2044348298	2148.383015268144	2147.0	2026.0	2100.0	2195.0	2272.0	1715.0308034503123	2.2827059993923657	2344.722843029558	3.120826104072342	2123.5953217955653	2124.0	2021.0	2080.0	2166.0	2228.0	0.0	0.0	0.0	0.0	0.0	0.0	3033.0	2209.6428571428573	86.04753534729207	2188.5	1051.0	1607.0	2033.75	2424.25	2795.2	3402850.0	False	False	12272.000000000004	19972.000000000007	18742.873445105484	206.2149692759683	206.0	196.0	202.0
Position_1	35	33	33.0	0.55	0.0091666666666666	48394.99999999969	81859.9999999997	82448.80678745222	2148.383015268144	2147.0	2026.0	2100.0	2195.0	2272.0	1010.4082355318884	1.3448533614929432	1709.102555235884	2.274815501018961	2123.5953217955653	2124.0	2021.0	2080.0	2166.0	2228.0	0.0	0.0	0.0	0.0	0.0	0.0	3030.0	2180.2611683848795	56.66584658931424	2208.0	1035.0	1631.7	2055.0	2347.0	2583.2	3172280.0	False	False	17729.000000000015	25004.00000000001	23842.714845862654	206.2149692759683	206.0	196.0	202.0
Position_1	37	33	33.0	0.55	0.0091666666666666	115322.99999999984	142209.99999999985	142683.06882098404	2148.383015268144	2147.0	2026.0	2100.0	2195.0	2272.0	3390.093740949454	4.512214769203723	4180.4777095672325	5.5642158314339865	2123.5953217955653	2124.0	2021.0	2080.0	2166.0	2228.0	0.0	0.0	0.0	0.0	0.0	0.0	2905.0	2245.650983746792	122.05566195122674	2239.0	1243.0	1910.0	2114.0	2381.0	2633.8	2625166.0	False	False	16122.00000000001	21967.00000000001	21033.98120605735	206.2149692759683	206.0	196.0	202.0
Position_1	38	33	33.0	0.55	0.0091666666666666	-16179.999999999713	15422.000000000287	15978.027852893609	2148.383015268144	2147.0	2026.0	2100.0	2195.0	2272.0	-348.6922732225414	-0.4641094156592026	332.35675139914895	0.4423668361122672	2123.5953217955653	2124.0	2021.0	2080.0	2166.0	2228.0	0.0	0.0	0.0	0.0	0.0	0.0	3149.0	2135.2241630276567	11.628841232091418	2156.0	1085.0	1486.3	2004.0	2294.75	2641.149999999999	2933798.0	False	False	12141.000000000002	19011.0	17914.36371011359	206.2149692759683	206.0	196.0	202.0
Position_1	40	33	33.0	0.55	0.0091666666666666	135021.0000000002	166784.0000000002	167342.86060032458	2148.383015268144	2147.0	2026.0	2100.0	2195.0	2272.0	2807.8687845358268	3.737273352217185	3468.4055618016696	4.616447802758022	2123.5953217955653	2124.0	2021.0	2080.0	2166.0	2228.0	0.0	0.0	0.0	0.0	0.0	0.0	3129.0	2244.770456191166	121.17513439560072	2226.0	1067.0	1774.0	2047.0	2445.0	2790.0	3100028.0	False	False	17709.00000000002	24614.00000000002	23511.77677122772	206.2149692759683	206.0	196.0	202.0
Position_1	41	33	33.0	0.55	0.0091666666666666	77764.99999999983	122476.99999999984	123263.69442942095	2148.383015268144	2147.0	2026.0	2100.0	2195.0	2272.0	931.298065842316	1.2395577256361223	1466.760023277431	1.9522575909822608	2123.5953217955653	2124.0	2021.0	2080.0	2166.0	2228.0	0.0	0.0	0.0	0.0	0.0	0.0	3221.0	2187.002572016461	63.40725022089555	2177.5	1022.0	1394.15	1976.75	2423.25	2830.85	4251533.0	False	False	12940.000000000002	22660.000000000004	21108.427257977302	206.2149692759683	206.0	196.0	202.0
Position_1	43	33	33.0	0.55	0.0091666666666666	6397.000000000155	34664.00000000015	35161.34951325044	2148.383015268144	2147.0	2026.0	2100.0	2195.0	2272.0	179.99909589593014	0.239578796637483	975.377311260966	1.2982272012883456	2123.5953217955653	2124.0	2021.0	2080.0	2166.0	2228.0	0.0	0.0	0.0	0.0	0.0	0.0	2767.0	2152.205044751831	28.60972295626561	2156.0	1198.0	1771.8	2026.0	2306.0	2497.6	2645060.0	False	False	13984.999999999987	20129.99999999999	19149.093158464035	206.2149692759683	206.0	196.0	202.0
Position_1	45	33	33.0	0.55	0.0091666666666666	79833.00000000019	113896.0000000002	114495.32842076804	2148.383015268144	2147.0	2026.0	2100.0	2195.0	2272.0	1476.2245931723062	1.9648549335123395	2106.09743168806	2.8032156815768072	2123.5953217955653	2124.0	2021.0	2080.0	2166.0	2228.0	0.0	0.0	0.0	0.0	0.0	0.0	3340.0	2200.904794058069	77.30947226250373	2170.0	1003.0	1342.0	1923.0	2526.0	2962.0	3259540.0	False	False	12146.999999999998	19552.0	18369.96335857221	206.2149692759683	206.0	196.0	202.0
Position_1	46	33	33.0	0.55	0.0091666666666666	-10215.999999999776	22237.000000000226	22808.00094645763	2148.383015268144	2147.0	2026.0	2100.0	2195.0	2272.0	-198.1588834119904	-0.2637494738213591	431.3291983587089	0.5740991630154414	2123.5953217955653	2124.0	2021.0	2080.0	2166.0	2228.0	0.0	0.0	0.0	0.0	0.0	0.0	2970.0	2139.7597448618003	16.16442306623503	2166.0	1057.0	1364.5	1925.0	2403.0	2750.0	3019201.0	False	False	11090.00000000001	18145.000000000007	17018.832747431068	206.2149692759683	206.0	196.0	202.0
Position_1	48	33	33.0	0.55	0.0091666666666666	163881.00000000035	206707.00000000035	207460.51081665783	2148.383015268144	2147.0	2026.0	2100.0	2195.0	2272.0	2214.3780944929586	2.9473372437701277	2793.047716198679	3.717546510260442	2123.5953217955653	2124.0	2021.0	2080.0	2166.0	2228.0	0.0	0.0	0.0	0.0	0.0	0.0	3094.0	2235.013426423201	111.41810462763578	2216.0	1287.0	1763.0	2057.0	2436.75	2729.95	4161595.0	False	False	17535.00000000002	26845.00000000002	25358.874256354826	206.2149692759683	206.0	196.0	202.0
Position_1	51	33	33.0	0.55	0.0091666666666666	60551.00000000016	97627.00000000016	98279.34126554897	2148.383015268144	2147.0	2026.0	2100.0	2195.0	2272.0	1163.2689352176133	1.548310952774643	1875.550467184519	2.4963576718225946	2123.5953217955653	2124.0	2021.0	2080.0	2166.0	2228.0	0.0	0.0	0.0	0.0	0.0	0.0	3057.0	2184.5626550868487	60.96733329128347	2195.5	1087.0	1579.2	1994.75	2389.0	2746.45	3521515.0	False	False	15937.000000000022	23997.000000000025	22710.407787993547	206.2149692759683	206.0	196.0	202.0
Position_1	52	33	33.0	0.55	0.0091666666666666	93142.00000000023	125135.00000000023	125697.90738236895	2148.383015268144	2147.0	2026.0	2100.0	2195.0	2272.0	2025.438949764097	2.695859242136013	2721.149459735996	3.6218499309086094	2123.5953217955653	2124.0	2021.0	2080.0	2166.0	2228.0	0.0	0.0	0.0	0.0	0.0	0.0	3037.0	2213.960460100647	90.36513830508191	2215.0	1095.0	1584.0	2038.5	2439.5	2735.5	3079619.0	False	False	10139.0	17094.0	15983.795429962154	206.2149692759683	206.0	196.0	202.0
Position_1	54	33	33.0	0.55	0.0091666666666666	-27921.99999999973	-1080.9999999997358	-608.7405354244047	2148.383015268144	2147.0	2026.0	2100.0	2195.0	2272.0	-800.948391349014	-1.0660623088855377	-31.00871037347184	-0.041272593507091	2123.5953217955653	2124.0	2021.0	2080.0	2166.0	2228.0	0.0	0.0	0.0	0.0	0.0	0.0	3075.0	2123.073693230506	-0.5216285650594727	2149.0	1046.0	1392.2	1942.5	2362.0	2639.7	2477627.0	False	False	11529.000000000004	17364.000000000004	16432.577474310452	206.2149692759683	206.0	196.0	202.0
Position_1	55	33	33.0	0.55	0.0091666666666666	130047.00000000004	159947.00000000003	160473.08166576517	2148.383015268144	2147.0	2026.0	2100.0	2195.0	2272.0	3094.198648067877	4.118378400578345	3805.607135593384	5.065263097474793	2123.5953217955653	2124.0	2021.0	2080.0	2166.0	2228.0	0.0	0.0	0.0	0.0	0.0	0.0	3271.0	2247.036153846154	123.4408320505886	2238.0	1185.0	1673.9	2044.75	2421.5	2826.2	2921147.0	False	False	15584.999999999996	22085.0	21047.425635478645	206.2149692759683	206.0	196.0	202.0
Position_1	56	33	33.0	0.55	0.0091666666666666	-3030.000000000062	20337.999999999935	20749.153055705625	2148.383015268144	2147.0	2026.0	2100.0	2195.0	2272.0	-97.57792518912618	-0.1298762184267269	654.9636443882514	0.8717566106807625	2123.5953217955653	2124.0	2021.0	2080.0	2166.0	2228.0	0.0	0.0	0.0	0.0	0.0	0.0	2880.0	2144.017716535433	20.42239473986774	2169.5	1056.0	1387.5	1933.75	2436.0	2650.25	2178322.0	False	False	7678.999999999986	12758.999999999987	11948.095727420225	206.2149692759683	206.0	196.0	202.0
Position_1	59	33	33.0	0.55	0.0091666666666666	108534.9999999999	138158.99999999988	138680.22552731182	2148.383015268144	2147.0	2026.0	2100.0	2195.0	2272.0	2441.2421089432564	3.2492932470034743	3107.5650115584044	4.136169030384236	2123.5953217955653	2124.0	2021.0	2080.0	2166.0	2228.0	0.0	0.0	0.0	0.0	0.0	0.0	3132.0	2231.266304347826	107.67098255226074	2237.0	1065.0	1535.75	2027.75	2467.25	2783.65	2873871.0	False	False	10261.999999999984	16701.999999999985	15674.003244997291	206.2149692759683	206.0	196.0	202.0
Position_1	60	33	33.0	0.55	0.0091666666666666	1905.0000000000653	25641.000000000065	26058.627906976708	2148.383015268144	2147.0	2026.0	2100.0	2195.0	2272.0	62.40105885660723	0.0830558093381442	839.9084252715039	1.1179181140363716	2123.5953217955653	2124.0	2021.0	2080.0	2166.0	2228.0	0.0	0.0	0.0	0.0	0.0	0.0	2925.0	2148.845930232558	25.25060843699293	2146.0	1161.0	1432.2	1955.75	2395.75	2717.0	2217609.0	False	False	5949.999999999996	11109.999999999996	10286.325581395356	206.2149692759683	206.0	196.0	202.0
Position_1	61	33	33.0	0.55	0.0091666666666666	55545.99999999993	78683.99999999993	79091.10627366127	2148.383015268144	2147.0	2026.0	2100.0	2195.0	2272.0	1818.419643595969	2.4203165456262354	2575.892615790612	3.428513071617304	2123.5953217955653	2124.0	2021.0	2080.0	2166.0	2228.0	0.0	0.0	0.0	0.0	0.0	0.0	2958.0	2202.214711729622	78.61938993405693	2182.5	1099.0	1626.75	1984.25	2462.0	2724.0	2215428.0	False	False	10650.99999999999	15680.99999999999	14878.077068685776	206.2149692759683	206.0	196.0	202.0
Position_1	63	33	33.0	0.55	0.0091666666666666	-58652.9999999998	-36848.9999999998	-36465.36506219567	2148.383015268144	2147.0	2026.0	2100.0	2195.0	2272.0	-2130.327016492952	-2.8354652589521185	-1338.3871282073997	-1.781393267644049	2123.5953217955653	2124.0	2021.0	2080.0	2166.0	2228.0	0.0	0.0	0.0	0.0	0.0	0.0	2931.0	2085.1297468354437	-38.46557496012201	2099.0	1096.0	1317.35	1889.0	2359.0	2632.3	1976703.0	False	False	6328.000000000013	11068.000000000013	10311.36884802598	206.2149692759683	206.0	196.0	202.0
Position_1	64	33	33.0	0.55	0.0091666666666666	90932.0000000001	111632.0000000001	111996.21038399136	2148.383015268144	2147.0	2026.0	2100.0	2195.0	2272.0	3803.883913909758	5.062969489413888	4669.81006771625	6.2155172001303285	2123.5953217955653	2124.0	2021.0	2080.0	2166.0	2228.0	0.0	0.0	0.0	0.0	0.0	0.0	3290.0	2248.035555555556	124.4402337599904	2234.5	1119.0	1526.45	2050.5	2479.0	2813.05	2023232.0	False	False	11350.999999999993	15850.999999999993	15132.679286100596	206.2149692759683	206.0	196.0	202.0
Position_1	65	33	33.0	0.55	0.0091666666666666	41358.999999999854	59252.999999999854	59567.83964305007	2148.383015268144	2147.0	2026.0	2100.0	2195.0	2272.0	2026.6237910341763	2.6974362658664885	2903.443978097831	3.864483934848213	2123.5953217955653	2124.0	2021.0	2080.0	2166.0	2228.0	0.0	0.0	0.0	0.0	0.0	0.0	2813.0	2200.1606683804625	76.56534658489727	2201.5	1143.0	1729.4	2060.5	2377.0	2596.45	1711725.0	False	False	10825.000000000004	14715.000000000004	14094.051649540304	206.2149692759683	206.0	196.0	202.0
Position_1	67	33	33.0	0.55	0.0091666666666666	112448.99999999984	131078.99999999985	131406.78934559197	2148.383015268144	2147.0	2026.0	2100.0	2195.0	2272.0	4977.657699232903	6.625262397678992	5802.331666424333	7.722903448010786	2123.5953217955653	2124.0	2021.0	2080.0	2166.0	2228.0	0.0	0.0	0.0	0.0	0.0	0.0	3221.0	2285.8259259259257	162.23060413036046	2250.5	1364.0	1751.05	2084.5	2486.5	2909.8499999999995	1851519.0	False	False	4989.000000000011	9039.000000000013	8392.511357490554	206.2149692759683	206.0	196.0	202.0
Position_1	68	33	33.0	0.55	0.0091666666666666	4589.000000000056	30464.00000000005	30919.26297998913	2148.383015268144	2147.0	2026.0	2100.0	2195.0	2272.0	126.29239516531908	0.1680951779650396	838.3899599730313	1.1158970367241046	2123.5953217955653	2124.0	2021.0	2080.0	2166.0	2228.0	0.0	0.0	0.0	0.0	0.0	0.0	3098.0	2151.079111111111	27.48378931554589	2131.0	1100.0	1509.6	1953.0	2411.0	2695.5999999999995	2419964.0	False	False	11463.000000000004	17088.000000000004	16190.09910762576	206.2149692759683	206.0	196.0	202.0
Position_1	69	33	33.0	0.55	0.0091666666666666	68588.99999999999	90968.0	91361.75189291497	2148.383015268144	2147.0	2026.0	2100.0	2195.0	2272.0	2426.2940264672234	3.2293973492278742	3217.93749726152	4.283074808855083	2123.5953217955653	2124.0	2021.0	2080.0	2166.0	2228.0	0.0	0.0	0.0	0.0	0.0	0.0	3315.0	2217.492291880781	93.8969700852158	2189.0	1147.0	1719.8	2038.0	2397.0	2832.4	2157620.0	False	False	13522.000000000013	18387.00000000001	17610.415494862107	206.2149692759683	206.0	196.0	202.0
Position_1	70	33	33.0	0.55	0.0091666666666666	-37451.99999999981	-13715.999999999814	-13298.372093023172	2148.383015268144	2147.0	2026.0	2100.0	2195.0	2272.0	-1146.7558591159618	-1.5263320484833454	-419.9749910187547	-0.5589867130459625	2123.5953217955653	2124.0	2021.0	2080.0	2166.0	2228.0	0.0	0.0	0.0	0.0	0.0	0.0	3285.0	2110.7093023255816	-12.886019469983694	2151.0	1042.0	1369.2	1912.5	2336.0	2673.35	2178252.0	False	False	11040.000000000013	16200.000000000013	15376.325581395373	206.2149692759683	206.0	196.0	202.0
Position_1	75	33	33.0	0.55	0.0091666666666666	-55734.00000000006	-37909.00000000006	-37595.37439156314	2148.383015268144	2147.0	2026.0	2100.0	2195.0	2272.0	-2720.92708471711	-3.621553949758473	-1850.712758003032	-2.463298680902035	2123.5953217955653	2124.0	2021.0	2080.0	2166.0	2228.0	0.0	0.0	0.0	0.0	0.0	0.0	2919.0	2075.0851612903225	-48.510160505242766	2085.0	1076.0	1467.7	1907.5	2272.0	2550.2	1608191.0	False	False	6194.0000000000055	10069.000000000004	9450.44605191997	206.2149692759683	206.0	196.0	202.0
Position_1	79	33	33.0	0.55	0.0091666666666666	-94055.0	-86856.0	-86729.33572201192	2148.383015268144	2147.0	2026.0	2100.0	2195.0	2272.0	-17618.792939777202	-23.45061340284345	-16270.244852238464	-21.655695898329395	2123.5953217955653	2124.0	2021.0	2080.0	2166.0	2228.0	0.0	0.0	0.0	0.0	0.0	0.0	2433.0	1846.5047923322684	-277.0905294632969	1865.0	1295.0	1400.6	1650.0	2042.0	2247.8	577956.0	False	False	1654.9999999999995	3219.9999999999995	2970.1840183883205	206.2149692759683	206.0	196.0	202.0
Position_1	80	33	33.0	0.55	0.0091666666666666	-26499.999999999956	-18748.999999999956	-18612.623445105448	2148.383015268144	2147.0	2026.0	2100.0	2195.0	2272.0	-4424.159275992574	-5.888555996346116	-3130.134425116404	-4.166208919829934	2123.5953217955653	2124.0	2021.0	2080.0	2166.0	2228.0	0.0	0.0	0.0	0.0	0.0	0.0	2566.0	2068.364985163205	-55.23033663236038	2117.0	1344.0	1618.0	1934.0	2231.0	2410.6	697039.0	False	False	3657.000000000002	5342.000000000002	5073.028799351006	206.2149692759683	206.0	196.0	202.0
Position_1	81	33	33.0	0.55	0.0091666666666666	-32047.00000000001	-28068.00000000001	-27997.990670632804	2148.383015268144	2147.0	2026.0	2100.0	2195.0	2272.0	-14365.109165266436	-19.119960298969623	-12581.517273089472	-16.745999490482088	2123.5953217955653	2124.0	2021.0	2080.0	2166.0	2228.0	0.0	0.0	0.0	0.0	0.0	0.0	2399.0	1961.757225433526	-161.83809636203932	2047.0	1391.0	1475.6	1754.0	2188.0	2284.8	339384.0	False	False	787.0000000000014	1652.0000000000014	1513.9227961060062	206.2149692759683	206.0	196.0	202.0
Position_1	82	33	33.0	0.55	0.0091666666666666	95669.0	100568.0	100654.1964575446	2148.383015268144	2147.0	2026.0	2100.0	2195.0	2272.0	31479.53022476893	41.89925472916744	33091.528035670504	44.04482381547744	2123.5953217955653	2124.0	2021.0	2080.0	2166.0	2228.0	0.0	0.0	0.0	0.0	0.0	0.0	3628.0	2596.150234741784	472.5549129462188	2561.0	1849.0	2146.2	2371.0	2770.0	3189.8	552980.0	False	False	2579.0000000000005	3644.000000000001	3473.99743104381	206.2149692759683	206.0	196.0	202.0
Position_1	1	34	34.0	0.5666666666666667	0.0094444444444444	39864.00000000036	83616.00000000035	82173.32571660414	2148.480605737213	2147.0	2024.0	2099.0	2194.0	2273.0	545.1988812259777	0.7256597109117763	1143.5718857262475	1.5220941799016356	2123.791373715522	2123.0	2020.75	2080.0	2167.0	2227.0	0.0	0.0	0.0	0.0	0.0	0.0	3051.0	2168.867251782776	45.07587806725405	2183.0	1069.0	1567.3	2048.0	2319.0	2646.7	3953845.0	False	False	23715.999999999985	32830.999999999985	31456.35546241209	206.32162152455325	206.0	196.0	202.0
Position_1	2	34	34.0	0.5666666666666667	0.0094444444444444	349356.0000000003	406668.0000000003	404778.1995673343	2148.480605737213	2147.0	2024.0	2099.0	2194.0	2273.0	3289.1423354627354	4.377848448500901	3828.72753087956	5.096036343600694	2123.791373715522	2123.0	2020.75	2080.0	2167.0	2227.0	0.0	0.0	0.0	0.0	0.0	0.0	3602.0	2293.2964824120604	169.50510869653863	2243.0	1330.0	1912.35	2110.0	2414.0	2942.9500000000003	5476392.0	False	False	39844.99999999997	51784.99999999997	49984.31368307189	206.32162152455325	206.0	196.0	202.0
Position_1	6	34	34.0	0.5666666666666667	0.0094444444444444	242568.9999999995	296496.99999999953	294718.78326122207	2148.480605737213	2147.0	2024.0	2099.0	2194.0	2273.0	2537.5708223245488	3.377506764513974	3101.7241943808235	4.128394902720876	2123.791373715522	2123.0	2020.75	2080.0	2167.0	2227.0	0.0	0.0	0.0	0.0	0.0	0.0	3290.0	2254.9523809523807	131.16100723685895	2228.0	1403.0	1858.3	2104.0	2383.5	2718.4	5066878.0	False	False	24571.00000000002	35806.00000000002	34111.635613845334	206.32162152455325	206.0	196.0	202.0
Position_1	8	34	34.0	0.5666666666666667	0.0094444444444444	78642.00000000032	121146.00000000032	119744.47714981124	2148.480605737213	2147.0	2024.0	2099.0	2194.0	2273.0	1207.470485629487	1.607143216372847	1860.07755972724	2.4757632319969565	2123.791373715522	2123.0	2020.75	2080.0	2167.0	2227.0	0.0	0.0	0.0	0.0	0.0	0.0	3194.0	2191.4054206662904	67.61404695076862	2185.0	1010.0	1679.0	2025.0	2377.5	2682.5	3880979.0	False	False	19185.999999999975	28040.999999999975	26705.56638723632	206.32162152455325	206.0	196.0	202.0
Position_1	13	34	34.0	0.5666666666666667	0.0094444444444444	-22265.000000000204	21006.9999999998	19580.153190914018	2148.480605737213	2147.0	2024.0	2099.0	2194.0	2273.0	-348.0243181892231	-0.4632203675098558	328.36051435889834	0.4370478446116936	2123.791373715522	2123.0	2020.75	2080.0	2167.0	2227.0	0.0	0.0	0.0	0.0	0.0	0.0	2915.0	2134.651136993899	10.85976327837716	2142.0	1060.0	1722.0	2003.5	2276.0	2542.399999999999	3848776.0	False	False	21940.999999999975	30955.999999999975	29596.436587344484	206.32162152455325	206.0	196.0	202.0
Position_1	15	34	34.0	0.5666666666666667	0.0094444444444444	136595.00000000012	183179.0000000001	181642.94361817237	2148.480605737213	2147.0	2024.0	2099.0	2194.0	2273.0	1696.779302683358	2.2584132518715494	2275.444459066838	3.028616575017961	2123.791373715522	2123.0	2020.75	2080.0	2167.0	2227.0	0.0	0.0	0.0	0.0	0.0	0.0	3852.0	2217.37351880474	93.5821450892181	2180.0	1095.0	1580.0	2032.0	2425.0	2863.0	4303922.0	False	False	17820.0	27525.0	26061.376825310974	206.32162152455325	206.0	196.0	202.0
Position_1	19	34	34.0	0.5666666666666667	0.0094444444444444	85576.9999999999	127912.9999999999	126517.01676581948	2148.480605737213	2147.0	2024.0	2099.0	2194.0	2273.0	1235.2303934531667	1.6440916536861647	1846.314141857917	2.457444122812888	2123.791373715522	2123.0	2020.75	2080.0	2167.0	2227.0	0.0	0.0	0.0	0.0	0.0	0.0	3071.0	2195.513038548753	71.72166483323099	2192.0	1053.0	1803.6	2033.0	2362.0	2608.0999999999995	3872885.0	False	False	21640.999999999996	30460.999999999996	29130.84478096267	206.32162152455325	206.0	196.0	202.0
Position_1	20	34	34.0	0.5666666666666667	0.0094444444444444	33438.99999999994	74742.99999999994	73381.04583558695	2148.480605737213	2147.0	2024.0	2099.0	2194.0	2273.0	550.1759114476404	0.7322841381368093	1229.7556191671708	1.6368047291115042	2123.791373715522	2123.0	2020.75	2080.0	2167.0	2227.0	0.0	0.0	0.0	0.0	0.0	0.0	3093.0	2166.429982568274	42.63860885275244	2160.0	1043.0	1539.0	2010.0	2323.0	2784.0	3728426.0	False	False	16387.999999999978	24992.999999999975	23695.269199567305	206.32162152455325	206.0	196.0	202.0
Position_1	21	34	34.0	0.5666666666666667	0.0094444444444444	190329.0000000004	237177.0000000004	235632.23850730187	2148.480605737213	2147.0	2024.0	2099.0	2194.0	2273.0	2539.795145179176	3.3804673382334838	3164.9459259921564	4.212543027495561	2123.791373715522	2123.0	2020.75	2080.0	2167.0	2227.0	0.0	0.0	0.0	0.0	0.0	0.0	3212.0	2244.504610655738	120.71323694021612	2245.0	995.0	1771.55	2042.75	2424.0	2815.0	4381273.0	False	False	19515.000000000004	29275.000000000004	27803.08220659816	206.32162152455325	206.0	196.0	202.0
Position_1	24	34	34.0	0.5666666666666667	0.0094444444444444	16356.000000000166	54132.00000000017	52886.37777176887	2148.480605737213	2147.0	2024.0	2099.0	2194.0	2273.0	303.77360232337105	0.4043226646924068	1005.3725018934094	1.338150800020128	2123.791373715522	2123.0	2020.75	2080.0	2167.0	2227.0	0.0	0.0	0.0	0.0	0.0	0.0	2842.0	2157.3913595933927	33.59998587787095	2173.0	998.0	1588.3	2035.25	2335.0	2547.05	3395734.0	False	False	16536.0	24406.0	23219.11546782044	206.32162152455325	206.0	196.0	202.0
Position_1	27	34	34.0	0.5666666666666667	0.0094444444444444	-305.99999999983083	31734.000000000167	30677.516089778583	2148.480605737213	2147.0	2024.0	2099.0	2194.0	2273.0	-6.8758013534533005	-0.0091516916014463	713.0610462438196	0.949084252550524	2123.791373715522	2123.0	2020.75	2080.0	2167.0	2227.0	0.0	0.0	0.0	0.0	0.0	0.0	2810.0	2146.770786516854	22.979412801332277	2185.0	1064.0	1646.8	2027.0	2309.0	2476.3	2865939.0	False	False	17855.00000000001	24530.00000000001	23523.33491076258	206.32162152455325	206.0	196.0	202.0
Position_1	30	34	34.0	0.5666666666666667	0.0094444444444444	55144.99999999999	86584.99999999999	85548.30043266644	2148.480605737213	2147.0	2024.0	2099.0	2194.0	2273.0	1272.2039472459169	1.6933034537843152	1997.5297628486303	2.658712114351527	2123.791373715522	2123.0	2020.75	2080.0	2167.0	2227.0	0.0	0.0	0.0	0.0	0.0	0.0	3022.0	2189.095419847328	65.30404613180644	2201.0	1014.0	1424.35	2003.25	2405.75	2784.55	2867715.0	False	False	11619.999999999993	18169.999999999996	17182.18631692806	206.32162152455325	206.0	196.0	202.0
Position_1	32	34	34.0	0.5666666666666667	0.0094444444444444	130864.00000000023	172192.00000000023	170829.25446187172	2148.480605737213	2147.0	2024.0	2099.0	2194.0	2273.0	1973.3439812326565	2.626520839020665	2596.5433336625306	3.455999177104828	2123.791373715522	2123.0	2020.75	2080.0	2167.0	2227.0	0.0	0.0	0.0	0.0	0.0	0.0	3755.0	2222.995354239257	99.20398052373504	2176.5	1052.0	1498.5	2011.0	2478.75	2911.0	3827998.0	False	False	14925.000000000004	23535.000000000004	22236.515143320717	206.32162152455325	206.0	196.0	202.0
Position_1	35	34	34.0	0.5666666666666667	0.0094444444444444	46130.00000000019	78458.00000000019	77392.01960519234	2148.480605737213	2147.0	2024.0	2099.0	2194.0	2273.0	1051.2305608835518	1.3991878765360073	1787.9351256406148	2.379741652227658	2123.791373715522	2123.0	2020.75	2080.0	2167.0	2227.0	0.0	0.0	0.0	0.0	0.0	0.0	2921.0	2181.246473645137	57.4550999296157	2207.0	866.0	1651.3	2071.0	2354.0	2577.7	2938139.0	False	False	16480.999999999996	23216.0	22200.28623580313	206.32162152455325	206.0	196.0	202.0
Position_1	37	34	34.0	0.5666666666666667	0.0094444444444444	70274.0000000002	100298.0000000002	99307.99148188245	2148.480605737213	2147.0	2024.0	2099.0	2194.0	2273.0	1863.673906057368	2.480549968962357	2659.9135587805126	3.5403449467368624	2123.791373715522	2123.0	2020.75	2080.0	2167.0	2227.0	0.0	0.0	0.0	0.0	0.0	0.0	2930.0	2203.174260591527	79.38288687600516	2205.0	1213.0	1829.5	2073.0	2334.0	2576.0	2756171.0	False	False	18127.99999999999	24382.99999999999	23439.675635478623	206.32162152455325	206.0	196.0	202.0
Position_1	38	34	34.0	0.5666666666666667	0.0094444444444444	40809.99999999974	74961.99999999974	73835.87520281224	2148.480605737213	2147.0	2024.0	2099.0	2194.0	2273.0	828.1726288803097	1.1022977690396922	1521.2319678050958	2.0247597491485823	2123.791373715522	2123.0	2020.75	2080.0	2167.0	2227.0	0.0	0.0	0.0	0.0	0.0	0.0	3136.0	2175.6788475052704	51.88747378974858	2172.0	1061.0	1482.7	2006.5	2364.0	2789.9	3095991.0	False	False	12614.999999999987	19729.99999999999	18656.977961060016	206.32162152455325	206.0	196.0	202.0
Position_1	40	34	34.0	0.5666666666666667	0.0094444444444444	200428.00000000012	240124.00000000012	238815.0678745271	2148.480605737213	2147.0	2024.0	2099.0	2194.0	2273.0	3154.7592847987944	4.198984608067195	3779.5787938961903	5.030619374675829	2123.791373715522	2123.0	2020.75	2080.0	2167.0	2227.0	0.0	0.0	0.0	0.0	0.0	0.0	3356.0	2268.1777509068925	144.38637719137068	2228.5	1032.0	1751.6	2077.0	2472.75	2901.7	3751566.0	False	False	21588.999999999975	29858.999999999975	28611.790968090834	206.32162152455325	206.0	196.0	202.0
Position_1	41	34	34.0	0.5666666666666667	0.0094444444444444	99259.0000000003	152947.0000000003	151176.69699837806	2148.480605737213	2147.0	2024.0	2099.0	2194.0	2273.0	1011.441668861364	1.3462288612544753	1558.518309950119	2.074387870543608	2123.791373715522	2123.0	2020.75	2080.0	2167.0	2227.0	0.0	0.0	0.0	0.0	0.0	0.0	3171.0	2191.3714796602594	67.58010594473762	2185.0	998.0	1459.8	2010.0	2385.0	2837.2	4902098.0	False	False	16096.00000000003	27281.00000000003	25594.176176311543	206.32162152455325	206.0	196.0	202.0
Position_1	43	34	34.0	0.5666666666666667	0.0094444444444444	21877.99999999993	50125.999999999935	49194.55313683079	2148.480605737213	2147.0	2024.0	2099.0	2194.0	2273.0	646.9425141264584	0.861080486302316	1482.2488556130777	1.9728732268210056	2123.791373715522	2123.0	2020.75	2080.0	2167.0	2227.0	0.0	0.0	0.0	0.0	0.0	0.0	2819.0	2165.587935429057	41.79656171353509	2161.0	1197.0	1847.2	2050.0	2304.0	2504.4	2548897.0	False	False	12774.000000000016	18659.00000000001	17771.475797728515	206.32162152455325	206.0	196.0	202.0
Position_1	45	34	34.0	0.5666666666666667	0.0094444444444444	95385.0000000002	131193.00000000015	130012.27041644168	2148.480605737213	2147.0	2024.0	2099.0	2194.0	2273.0	1764.6884226657846	2.348800290568159	2427.161170360037	3.230551517749209	2123.791373715522	2123.0	2020.75	2080.0	2167.0	2227.0	0.0	0.0	0.0	0.0	0.0	0.0	3128.0	2210.930965147453	87.13959143193142	2221.0	996.0	1397.3	1999.0	2473.25	2854.9	3298709.0	False	False	13089.999999999984	20549.999999999985	19424.94808004325	206.32162152455325	206.0	196.0	202.0
Position_1	46	34	34.0	0.5666666666666667	0.0094444444444444	-60832.00000000031	-27712.000000000306	-28804.09572742037	2148.480605737213	2147.0	2024.0	2099.0	2194.0	2273.0	-1205.490109491678	-1.604507335733424	-549.1606706048393	-0.7309328525750411	2123.791373715522	2123.0	2020.75	2080.0	2167.0	2227.0	0.0	0.0	0.0	0.0	0.0	0.0	3001.0	2102.91884057971	-20.872533135811864	2145.5	968.0	1363.95	1920.75	2318.25	2654.15	2902028.0	False	False	11931.000000000007	18831.000000000007	17790.402379664687	206.32162152455325	206.0	196.0	202.0
Position_1	48	34	34.0	0.5666666666666667	0.0094444444444444	128159.00000000004	161975.00000000006	160859.95443482985	2148.480605737213	2147.0	2024.0	2099.0	2194.0	2273.0	2812.351847637462	3.743240309205462	3554.418265756427	4.730930711721804	2123.791373715522	2123.0	2020.75	2080.0	2167.0	2227.0	0.0	0.0	0.0	0.0	0.0	0.0	3138.0	2237.957416607523	114.16604289200131	2208.0	1289.0	1787.4	2015.0	2445.0	2814.6	3153282.0	False	False	13604.000000000002	20649.0	19586.53474851271	206.32162152455325	206.0	196.0	202.0
Position_1	51	34	34.0	0.5666666666666667	0.0094444444444444	90673.99999999988	128185.99999999988	126949.08288263933	2148.480605737213	2147.0	2024.0	2099.0	2194.0	2273.0	1868.180857127824	2.486548720837133	2641.050701984994	3.5152384843420266	2123.791373715522	2123.0	2020.75	2080.0	2167.0	2227.0	0.0	0.0	0.0	0.0	0.0	0.0	3097.0	2205.01279590531	81.22142218978843	2218.0	1192.0	1619.9	2033.5	2385.5	2754.499999999999	3446435.0	False	False	15516.000000000007	23331.000000000007	22152.410086533266	206.32162152455325	206.0	196.0	202.0
Position_1	52	34	34.0	0.5666666666666667	0.0094444444444444	47939.99999999987	79283.99999999987	78250.46592752842	2148.480605737213	2147.0	2024.0	2099.0	2194.0	2273.0	1153.4091223608025	1.535187541862228	1907.527927769169	2.538919671860764	2123.791373715522	2123.0	2020.75	2080.0	2167.0	2227.0	0.0	0.0	0.0	0.0	0.0	0.0	2939.0	2183.707503828484	59.91613011296204	2179.0	1268.0	1637.75	2032.0	2372.0	2632.25	2851922.0	False	False	10137.999999999998	16667.999999999996	15683.202541914545	206.32162152455325	206.0	196.0	202.0
Position_1	54	34	34.0	0.5666666666666667	0.0094444444444444	23367.99999999976	55335.99999999976	54281.89021092474	2148.480605737213	2147.0	2024.0	2099.0	2194.0	2273.0	576.6122357921349	0.7674708858393317	1365.4319873242798	1.817389975128616	2123.791373715522	2123.0	2020.75	2080.0	2167.0	2227.0	0.0	0.0	0.0	0.0	0.0	0.0	3168.0	2164.543543543544	40.75216982802158	2175.0	1082.0	1449.3	1964.75	2402.0	2745.9	2883172.0	False	False	13478.000000000013	20138.00000000001	19133.59707950244	206.32162152455325	206.0	196.0	202.0
Position_1	55	34	34.0	0.5666666666666667	0.0094444444444444	117662.0000000002	149822.00000000015	148761.559221201	2148.480605737213	2147.0	2024.0	2099.0	2194.0	2273.0	2771.629776775961	3.689039232888805	3529.1862828791614	4.697346942512164	2123.791373715522	2123.0	2020.75	2080.0	2167.0	2227.0	0.0	0.0	0.0	0.0	0.0	0.0	3250.0	2234.8074626865678	111.01608897104552	2219.0	1231.0	1760.9	2051.0	2424.25	2719.1	2994642.0	False	False	17317.999999999985	24017.999999999985	23007.564629529457	206.32162152455325	206.0	196.0	202.0
Position_1	56	34	34.0	0.5666666666666667	0.0094444444444444	-54442.00000000019	-29578.000000000186	-30397.863169280758	2148.480605737213	2147.0	2024.0	2099.0	2194.0	2273.0	-1823.8485245425327	-2.4275423861661114	-990.8855600257008	-1.3188686803942071	2123.791373715522	2123.0	2020.75	2080.0	2167.0	2227.0	0.0	0.0	0.0	0.0	0.0	0.0	2871.0	2094.4498069498068	-29.34156676571501	2136.0	976.0	1357.5	1915.0	2339.0	2605.5	2169850.0	False	False	8603.999999999995	13783.999999999996	13002.797728501886	206.32162152455325	206.0	196.0	202.0
Position_1	59	34	34.0	0.5666666666666667	0.0094444444444444	107491.9999999997	141019.9999999997	139914.45091941577	2148.480605737213	2147.0	2024.0	2099.0	2194.0	2273.0	2193.8643989269685	2.920033514971795	2878.15611893612	3.830825794303975	2123.791373715522	2123.0	2020.75	2080.0	2167.0	2227.0	0.0	0.0	0.0	0.0	0.0	0.0	3116.0	2223.944881889764	100.15350817424178	2216.0	1101.0	1574.4	2030.0	2440.0	2796.4	3106851.0	False	False	11283.000000000018	18268.00000000002	17214.583423472162	206.32162152455325	206.0	196.0	202.0
Position_1	60	34	34.0	0.5666666666666667	0.0094444444444444	57578.99999999988	84314.99999999988	83433.40968090862	2148.480605737213	2147.0	2024.0	2099.0	2194.0	2273.0	1713.321335697061	2.2804306978127875	2508.878035730002	3.339316665556632	2123.791373715522	2123.0	2020.75	2080.0	2167.0	2227.0	0.0	0.0	0.0	0.0	0.0	0.0	3046.0	2198.68671454219	74.89534082666842	2185.0	1250.0	1559.95	2016.0	2419.0	2784.149999999999	2449337.0	False	False	7046.000000000013	12616.000000000013	11775.98134126556	206.32162152455325	206.0	196.0	202.0
Position_1	61	34	34.0	0.5666666666666667	0.0094444444444444	61951.00000000016	85519.00000000016	84741.87101135777	2148.480605737213	2147.0	2024.0	2099.0	2194.0	2273.0	2219.114031401177	2.9536407757949665	3063.3309042855985	4.077293433604131	2123.791373715522	2123.0	2020.75	2080.0	2167.0	2227.0	0.0	0.0	0.0	0.0	0.0	0.0	3099.0	2210.0865580448067	86.2951843292849	2203.5	1023.0	1680.8000000000002	2010.0	2425.0	2729.85	2170305.0	False	False	10760.000000000013	15670.000000000013	14929.516765819371	206.32162152455325	206.0	196.0	202.0
Position_1	63	34	34.0	0.5666666666666667	0.0094444444444444	-82571.99999999978	-57731.999999999774	-58551.07179556483	2148.480605737213	2147.0	2024.0	2099.0	2194.0	2273.0	-2676.923255628404	-3.562984853241405	-1871.6288014573804	-2.4911379347397733	2123.791373715522	2123.0	2020.75	2080.0	2167.0	2227.0	0.0	0.0	0.0	0.0	0.0	0.0	2898.0	2067.2202898550727	-56.57108386044911	2087.0	995.0	1286.5	1859.0	2343.0	2611.3	2139573.0	False	False	7288.000000000007	12463.000000000007	11682.551784748515	206.32162152455325	206.0	196.0	202.0
Position_1	64	34	34.0	0.5666666666666667	0.0094444444444444	20005.99999999981	46405.99999999981	45535.48891292585	2148.480605737213	2147.0	2024.0	2099.0	2194.0	2273.0	593.6426208788558	0.7901383283897571	1377.0158684646772	1.832808120926485	2123.791373715522	2123.0	2020.75	2080.0	2167.0	2227.0	0.0	0.0	0.0	0.0	0.0	0.0	2951.0	2165.187272727273	41.39589901175077	2160.5	1188.0	1704.0	2003.75	2360.25	2614.0	2381706.0	False	False	14169.999999999993	19669.999999999996	18840.538128718217	206.32162152455325	206.0	196.0	202.0
Position_1	65	34	34.0	0.5666666666666667	0.0094444444444444	-13076.999999999947	9579.000000000053	8831.943212547485	2148.480605737213	2147.0	2024.0	2099.0	2194.0	2273.0	-481.1383898214722	-0.6403951968523794	352.4374578343599	0.469094256377533	2123.791373715522	2123.0	2020.75	2080.0	2167.0	2227.0	0.0	0.0	0.0	0.0	0.0	0.0	3044.0	2133.147245762712	9.355872047190132	2176.5	1093.0	1400.35	1982.75	2325.5	2643.55	2013691.0	False	False	13476.999999999987	18196.99999999999	17485.1709031909	206.32162152455325	206.0	196.0	202.0
Position_1	67	34	34.0	0.5666666666666667	0.0094444444444444	82729.0000000002	109873.0000000002	108977.95632774508	2148.480605737213	2147.0	2024.0	2099.0	2194.0	2273.0	2311.673466477824	3.076837383881984	3070.150718397633	4.086370606187249	2123.791373715522	2123.0	2020.75	2080.0	2167.0	2227.0	0.0	0.0	0.0	0.0	0.0	0.0	3017.0	2220.1467727674626	96.35539905194082	2227.0	1198.0	1662.5	2025.0	2429.0	2758.5	2510986.0	False	False	7309.000000000001	12964.000000000002	12111.16238507301	206.32162152455325	206.0	196.0	202.0
Position_1	68	34	34.0	0.5666666666666667	0.0094444444444444	19238.999999999847	47942.99999999985	46996.51703623579	2148.480605737213	2147.0	2024.0	2099.0	2194.0	2273.0	471.6960032362313	0.6278273803074239	1175.4520236579212	1.564526643488693	2123.791373715522	2123.0	2020.75	2080.0	2167.0	2227.0	0.0	0.0	0.0	0.0	0.0	0.0	3090.0	2163.0861204013377	39.29474668581588	2171.0	1057.0	1501.25	1959.25	2391.25	2764.5	2587051.0	False	False	13905.000000000016	19885.00000000001	18983.148729042736	206.32162152455325	206.0	196.0	202.0
Position_1	69	34	34.0	0.5666666666666667	0.0094444444444444	79725.0000000001	106173.0000000001	105300.9061654951	2148.480605737213	2147.0	2024.0	2099.0	2194.0	2273.0	2260.1294273421927	3.0082322677924584	3009.905571517122	4.006184315689289	2123.791373715522	2123.0	2020.75	2080.0	2167.0	2227.0	0.0	0.0	0.0	0.0	0.0	0.0	3383.0	2219.345735027224	95.55436131170154	2182.0	1004.0	1555.4	2003.5	2452.5	2978.8	2445719.0	False	False	15613.000000000004	21123.000000000007	20292.03001622499	206.32162152455325	206.0	196.0	202.0
Position_1	70	34	34.0	0.5666666666666667	0.0094444444444444	105021.00000000006	135213.00000000006	134217.45186587365	2148.480605737213	2147.0	2024.0	2099.0	2194.0	2273.0	2433.453361268797	3.2389264238487683	3133.03557704876	4.170070353051899	2123.791373715522	2123.0	2020.75	2080.0	2167.0	2227.0	0.0	0.0	0.0	0.0	0.0	0.0	3175.0	2230.4825119236884	106.69113820816663	2226.0	1046.0	1419.0	2017.0	2490.75	2905.0	2805947.0	False	False	12046.000000000016	18336.00000000001	17387.39724175231	206.32162152455325	206.0	196.0	202.0
Position_1	75	34	34.0	0.5666666666666667	0.0094444444444444	-28323.00000000013	-3051.000000000135	-3884.316522444576	2148.480605737213	2147.0	2024.0	2099.0	2194.0	2273.0	-873.4071624062475	-1.1625049331627153	-94.0848516224117	-0.1252269375094299	2123.791373715522	2123.0	2020.75	2080.0	2167.0	2227.0	0.0	0.0	0.0	0.0	0.0	0.0	3006.0	2120.102564102564	-3.688809612957812	2115.0	992.0	1439.0	1928.0	2362.0	2675.8	2232468.0	False	False	7389.000000000007	12654.000000000007	11859.97877230936	206.32162152455325	206.0	196.0	202.0
Position_1	79	34	34.0	0.5666666666666667	0.0094444444444444	-123542.00000000007	-107630.00000000007	-108154.68077339102	2148.480605737213	2147.0	2024.0	2099.0	2194.0	2273.0	-7373.280717133293	-9.813836634504412	-6423.6146701935895	-8.549831126027668	2123.791373715522	2123.0	2020.75	2080.0	2167.0	2227.0	0.0	0.0	0.0	0.0	0.0	0.0	2469.0	1960.6621417797887	-163.12923193573306	2031.0	1171.0	1375.2	1780.0	2174.5	2339.9	1299919.0	False	False	4992.000000000001	8307.000000000002	7807.060708491076	206.32162152455325	206.0	196.0	202.0
Position_1	80	34	34.0	0.5666666666666667	0.0094444444444444	-32684.99999999988	-16196.999999999878	-16740.673742563347	2148.480605737213	2147.0	2024.0	2099.0	2194.0	2273.0	-1899.9715639832636	-2.528862151661724	-941.5279003162552	-1.2531736353209355	2123.791373715522	2123.0	2020.75	2080.0	2167.0	2227.0	0.0	0.0	0.0	0.0	0.0	0.0	2724.0	2099.4235807860264	-24.36779292949541	2169.0	1160.0	1517.1	1974.5	2278.0	2421.0	1442304.0	False	False	8524.999999999995	11959.999999999996	11441.963358572191	206.32162152455325	206.0	196.0	202.0
Position_1	81	34	34.0	0.5666666666666667	0.0094444444444444	-74114.99999999999	-63146.99999999999	-63508.65778799344	2148.480605737213	2147.0	2024.0	2099.0	2194.0	2273.0	-7722.62332832968	-10.278811650006803	-6579.781357539422	-8.75768898688497	2123.791373715522	2123.0	2020.75	2080.0	2167.0	2227.0	0.0	0.0	0.0	0.0	0.0	0.0	2530.0	1984.8227571115972	-138.96861660392435	2062.0	1241.0	1420.2	1781.0	2225.0	2356.2	907064.0	False	False	3165.999999999997	5450.999999999997	5106.3962952947495	206.32162152455325	206.0	196.0	202.0
Position_1	82	34	34.0	0.5666666666666667	0.0094444444444444	137560.00000000006	147256.00000000006	146936.28501892925	2148.480605737213	2147.0	2024.0	2099.0	2194.0	2273.0	18247.896421953832	24.28795013762055	19534.110464606238	25.99990102839089	2123.791373715522	2123.0	2020.75	2080.0	2167.0	2227.0	0.0	0.0	0.0	0.0	0.0	0.0	3508.0	2487.4950495049507	363.70367578942887	2481.0	1751.0	2043.75	2275.0	2706.75	2945.55	1004948.0	False	False	5593.999999999997	7613.999999999997	7309.3612763656	206.32162152455325	206.0	196.0	202.0
Position_1	85	34	34.0	0.5666666666666667	0.0094444444444444	25923.999999999975	29115.999999999975	29010.74729583558	2148.480605737213	2147.0	2024.0	2099.0	2194.0	2273.0	18580.72807608189	24.730949069264994	20868.55726983492	27.776049726150276	2123.791373715522	2123.0	2020.75	2080.0	2167.0	2227.0	0.0	0.0	0.0	0.0	0.0	0.0	2639.0	2341.9172932330825	218.1259195175608	2347.0	2040.0	2112.2	2259.0	2432.0	2561.0	311475.0	False	False	338.9999999999999	1004.0	903.710519199567	206.32162152455325	206.0	196.0	202.0
Position_1	86	34	34.0	0.5666666666666667	0.0094444444444444	23276.00000000003	26948.00000000003	26826.9198215252	2148.480605737213	2147.0	2024.0	2099.0	2194.0	2273.0	12867.931186899605	17.12721640976337	14897.963981120916	19.82919005887194	2123.791373715522	2123.0	2020.75	2080.0	2167.0	2227.0	0.0	0.0	0.0	0.0	0.0	0.0	2730.0	2299.130718954249	175.33934523872676	2313.0	1598.0	1863.0	2138.0	2508.0	2604.4	351767.0	False	False	656.000000000002	1421.000000000002	1305.6293942671732	206.32162152455325	206.0	196.0	202.0
Position_1	87	34	34.0	0.5666666666666667	0.0094444444444444	13394.000000000044	18554.000000000044	18383.85465116286	2148.480605737213	2147.0	2024.0	2099.0	2194.0	2273.0	4754.370543844751	6.328067193857363	6585.978129796582	8.765936890759251	2123.791373715522	2123.0	2020.75	2080.0	2167.0	2227.0	0.0	0.0	0.0	0.0	0.0	0.0	3356.0	2209.297674418605	85.50630070308307	2267.0	1217.0	1627.7	1875.5	2520.5	2804.7	474999.0	False	False	1787.999999999998	2862.999999999998	2700.877906976741	206.32162152455325	206.0	196.0	202.0
Position_1	88	34	34.0	0.5666666666666667	0.0094444444444444	-7848.999999999925	3335.0000000000746	2966.2198485669223	2148.480605737213	2147.0	2024.0	2099.0	2194.0	2273.0	-905.6547181322422	-1.2054264298340145	384.8080628068702	0.5121795315959442	2123.791373715522	2123.0	2020.75	2080.0	2167.0	2227.0	0.0	0.0	0.0	0.0	0.0	0.0	2888.0	2130.156652360515	6.365278644993396	2107.0	1378.0	1753.25	1957.25	2257.0	2666.5	992653.0	False	False	4882.0	7212.0	6860.609789075174	206.32162152455325	206.0	196.0	202.0
Position_1	89	34	34.0	0.5666666666666667	0.0094444444444444	-47455.0	-41647.0	-41838.51243915627	2148.480605737213	2147.0	2024.0	2099.0	2194.0	2273.0	-14303.151796918635	-19.0374950416987	-12552.594308002748	-16.707503023951656	2123.791373715522	2123.0	2020.75	2080.0	2167.0	2227.0	0.0	0.0	0.0	0.0	0.0	0.0	2685.0	1950.904958677686	-172.88641503783583	1968.0	1364.0	1453.3	1689.25	2154.0	2517.9	472119.0	False	False	1137.000000000002	2347.000000000002	2164.518388318011	206.32162152455325	206.0	196.0	202.0
Position_1	1	35	35.0	0.5833333333333334	0.0097222222222222	12002.999999999603	54170.9999999996	52461.03704705175	2151.196798535046	2150.0	2025.0	2102.0	2198.0	2278.0	172.1208561023198	0.2290928594721876	776.8023740664006	1.033923959882379	2126.973228772309	2126.0	2023.0	2085.0	2168.25	2231.0	0.0	0.0	0.0	0.0	0.0	0.0	2903.0	2156.831531018782	29.85830224647225	2157.0	936.0	1531.8	2007.0	2370.0	2612.2	3789553.0	False	False	23566.00000000001	32351.00000000001	30931.57395889672	206.45863300463785	206.0	197.0	202.0
Position_1	2	35	35.0	0.5833333333333334	0.0097222222222222	295751.9999999999	352199.9999999999	349910.9659275278	2151.196798535046	2150.0	2025.0	2102.0	2198.0	2278.0	2800.9038139705167	3.7280029763947575	3335.491639212638	4.439539371792021	2126.973228772309	2126.0	2023.0	2085.0	2168.25	2231.0	0.0	0.0	0.0	0.0	0.0	0.0	3492.0	2275.744897959184	148.77166918687408	2209.0	1182.0	1910.55	2081.0	2399.25	2951.7999999999997	5352552.0	False	False	38690.00000000003	50450.00000000003	48549.89183342351	206.45863300463785	206.0	197.0	202.0
Position_1	6	35	35.0	0.5833333333333334	0.0097222222222222	140033.99999999974	189209.9999999997	187215.85424553748	2151.196798535046	2150.0	2025.0	2102.0	2198.0	2278.0	1685.9030600669842	2.243936972949156	2277.944770521975	3.0319444895647485	2126.973228772309	2126.0	2023.0	2085.0	2168.25	2231.0	0.0	0.0	0.0	0.0	0.0	0.0	3365.0	2218.342606149341	91.36937737703148	2203.0	1083.0	1864.8	2073.0	2345.0	2636.0	4545384.0	False	False	26705.0	36949.99999999999	35294.67617631152	206.45863300463785	206.0	197.0	202.0
Position_1	8	35	35.0	0.5833333333333334	0.0097222222222222	110345.99999999964	154889.99999999965	153083.68739859317	2151.196798535046	2150.0	2025.0	2102.0	2198.0	2278.0	1581.6282150435377	2.1051471542229487	2220.0931092028145	2.9549439283489463	2126.973228772309	2126.0	2023.0	2085.0	2168.25	2231.0	0.0	0.0	0.0	0.0	0.0	0.0	3210.0	2209.4536637931037	82.48043502079372	2206.0	1019.0	1780.5	2041.0	2392.0	2651.75	4100746.0	False	False	21995.0	31275.0	29775.594916170907	206.45863300463785	206.0	197.0	202.0
Position_1	13	35	35.0	0.5833333333333334	0.0097222222222222	30371.00000000032	73523.00000000032	71773.13466738777	2151.196798535046	2150.0	2025.0	2102.0	2198.0	2278.0	479.9289738579925	0.6387854642049879	1161.8260164288615	1.546390427866815	2126.973228772309	2126.0	2023.0	2085.0	2168.25	2231.0	0.0	0.0	0.0	0.0	0.0	0.0	3377.0	2166.891546162403	39.91831739009331	2167.0	1132.0	1841.7	2053.25	2285.0	2488.15	3896071.0	False	False	26713.0	35703.0	34250.451325040565	206.45863300463785	206.0	197.0	202.0
Position_1	15	35	35.0	0.5833333333333334	0.0097222222222222	104381.00000000036	148133.00000000035	146358.80394808005	2151.196798535046	2150.0	2025.0	2102.0	2198.0	2278.0	1407.5322445953109	1.8734254175563587	1997.5088760276003	2.6586843139927363	2126.973228772309	2126.0	2023.0	2085.0	2168.25	2231.0	0.0	0.0	0.0	0.0	0.0	0.0	3151.0	2207.2578167855186	80.28458801320903	2209.0	1111.0	1649.3	2020.5	2387.0	2789.0	4023831.0	False	False	20485.0	29600.0	28127.254597079504	206.45863300463785	206.0	197.0	202.0
Position_1	19	35	35.0	0.5833333333333334	0.0097222222222222	136875.0000000002	183075.0000000002	181201.53461330436	2151.196798535046	2150.0	2025.0	2102.0	2198.0	2278.0	1695.108166592211	2.2561889697342328	2267.2652244666224	3.017730013765074	2126.973228772309	2126.0	2023.0	2085.0	2168.25	2231.0	0.0	0.0	0.0	0.0	0.0	0.0	3177.0	2221.103896103896	94.13066733158666	2214.0	1074.0	1781.2	2062.0	2381.0	2726.4	4275625.0	False	False	22594.99999999998	32219.99999999998	30664.85194699837	206.45863300463785	206.0	197.0	202.0
Position_1	20	35	35.0	0.5833333333333334	0.0097222222222222	-43231.00000000038	-2887.000000000376	-4522.997566252712	2151.196798535046	2150.0	2025.0	2102.0	2198.0	2278.0	-729.6063291775347	-0.9711060241352988	-48.723681440073065	-0.0648512199967372	2126.973228772309	2126.0	2023.0	2085.0	2168.25	2231.0	0.0	0.0	0.0	0.0	0.0	0.0	3029.0	2124.282569898869	-2.690658873440043	2141.0	1083.0	1513.0	2015.0	2274.0	2557.0	3570919.0	False	False	16524.999999999978	24929.999999999975	23571.972011898302	206.45863300463785	206.0	197.0	202.0
Position_1	21	35	35.0	0.5833333333333334	0.0097222222222222	156881.99999999956	203657.9999999996	201761.17712276828	2151.196798535046	2150.0	2025.0	2102.0	2198.0	2278.0	2250.2947846524967	2.995142358372473	2921.243579586941	3.888175204430218	2126.973228772309	2126.0	2023.0	2085.0	2168.25	2231.0	0.0	0.0	0.0	0.0	0.0	0.0	3130.0	2230.493586454592	103.52035768228234	2243.0	1052.0	1775.0	2056.0	2388.0	2751.0	4347232.0	False	False	19939.000000000004	29684.000000000004	28109.46308815577	206.45863300463785	206.0	197.0	202.0
Position_1	24	35	35.0	0.5833333333333334	0.0097222222222222	68754.99999999965	108090.99999999964	106495.87804218433	2151.196798535046	2150.0	2025.0	2102.0	2198.0	2278.0	1181.7161559039068	1.5728642035080995	1857.7977020988933	2.472728741493627	2126.973228772309	2126.0	2023.0	2085.0	2168.25	2231.0	0.0	0.0	0.0	0.0	0.0	0.0	2960.0	2191.9493593654665	64.976130593157	2205.0	1002.0	1618.6	2052.0	2383.5	2624.2	3592605.0	False	False	19865.99999999999	28060.99999999999	26736.902514872894	206.45863300463785	206.0	197.0	202.0
Position_1	27	35	35.0	0.5833333333333334	0.0097222222222222	5866.000000000076	41530.00000000007	40083.7820443481	2151.196798535046	2150.0	2025.0	2102.0	2198.0	2278.0	114.87357414332098	0.1528967271847602	813.2798387610069	1.0824754653909	2126.973228772309	2126.0	2023.0	2085.0	2168.25	2231.0	0.0	0.0	0.0	0.0	0.0	0.0	2976.0	2153.9475100942127	26.974281321903163	2188.5	1102.0	1457.5	2062.25	2337.75	2527.25	3200766.0	False	False	21574.0	29004.0	27803.5064899946	206.45863300463785	206.0	197.0	202.0
Position_1	30	35	35.0	0.5833333333333334	0.0097222222222222	58497.99999999991	91809.99999999993	90459.15846403426	2151.196798535046	2150.0	2025.0	2102.0	2198.0	2278.0	1227.6165503138295	1.633957628467707	1926.689382274826	2.5644235678077933	2126.973228772309	2126.0	2023.0	2085.0	2168.25	2231.0	0.0	0.0	0.0	0.0	0.0	0.0	3126.0	2192.1455331412103	65.17230436890077	2196.0	955.0	1392.7500000000002	2023.75	2398.25	2824.65	3042698.0	False	False	13552.000000000016	20492.00000000002	19370.67766360197	206.45863300463785	206.0	197.0	202.0
Position_1	32	35	35.0	0.5833333333333334	0.0097222222222222	110762.00000000023	149618.00000000023	148042.34261763107	2151.196798535046	2150.0	2025.0	2102.0	2198.0	2278.0	1808.6891336733336	2.407365236919207	2443.1885556593115	3.251883967582544	2126.973228772309	2126.0	2023.0	2085.0	2168.25	2231.0	0.0	0.0	0.0	0.0	0.0	0.0	3099.0	2218.41383570105	91.44060692874064	2172.0	1029.0	1513.8	1998.5	2476.5	2879.1	3591612.0	False	False	15741.000000000004	23836.000000000004	22528.05989724176	206.45863300463785	206.0	197.0	202.0
Position_1	35	35	35.0	0.5833333333333334	0.0097222222222222	75587.99999999999	112548.0	111049.2276906433	2151.196798535046	2150.0	2025.0	2102.0	2198.0	2278.0	1396.5945223278843	1.8588673092184136	2079.48246148805	2.7677911562405946	2126.973228772309	2126.0	2023.0	2085.0	2168.25	2231.0	0.0	0.0	0.0	0.0	0.0	0.0	3064.0	2199.083116883117	72.10988811080733	2226.5	975.0	1728.85	2087.75	2355.0	2584.05	3386588.0	False	False	19237.999999999975	26937.999999999975	25693.88155759869	206.45863300463785	206.0	197.0	202.0
Position_1	37	35	35.0	0.5833333333333334	0.0097222222222222	210558.9999999998	249558.9999999998	247977.5032449968	2151.196798535046	2150.0	2025.0	2102.0	2198.0	2278.0	3619.397279194842	4.817417778608335	4289.786547231825	5.709705894365559	2126.973228772309	2126.0	2023.0	2085.0	2168.25	2231.0	0.0	0.0	0.0	0.0	0.0	0.0	3143.0	2279.574769230769	152.60154045845957	2279.0	1153.0	1817.8	2058.0	2482.0	2824.0	3704309.0	False	False	23848.00000000001	31973.00000000001	30660.21268253112	206.45863300463785	206.0	197.0	202.0
Position_1	38	35	35.0	0.5833333333333334	0.0097222222222222	85809.00000000032	124449.00000000032	122882.10167658197	2151.196798535046	2150.0	2025.0	2102.0	2198.0	2278.0	1446.3936205375735	1.9251499089355104	2097.708162107475	2.792049563765049	2126.973228772309	2126.0	2023.0	2085.0	2168.25	2231.0	0.0	0.0	0.0	0.0	0.0	0.0	3181.0	2203.2975155279505	76.32428675564097	2176.0	1059.0	1574.8	1998.5	2419.0	2823.0	3547309.0	False	False	15716.000000000016	23766.00000000001	22465.33071930776	206.45863300463785	206.0	197.0	202.0
Position_1	40	35	35.0	0.5833333333333334	0.0097222222222222	175343.00000000003	211631.00000000003	210159.478096268	2151.196798535046	2150.0	2025.0	2102.0	2198.0	2278.0	3279.991687456551	4.365668936004669	3958.8002988891335	5.269163197821436	2126.973228772309	2126.0	2023.0	2085.0	2168.25	2231.0	0.0	0.0	0.0	0.0	0.0	0.0	3206.0	2265.9675925925926	138.99436382028307	2236.5	999.0	1809.55	2064.75	2455.0	2865.3500000000004	3426143.0	False	False	20831.000000000004	28391.000000000004	27169.5018929151	206.45863300463785	206.0	197.0	202.0
Position_1	41	35	35.0	0.5833333333333334	0.0097222222222222	-56724.00000000031	-18156.000000000317	-19719.978637101744	2151.196798535046	2150.0	2025.0	2102.0	2198.0	2278.0	-954.3872432217596	-1.270289420728162	-305.47660228359194	-0.4065893576394608	2126.973228772309	2126.0	2023.0	2085.0	2168.25	2231.0	0.0	0.0	0.0	0.0	0.0	0.0	3200.0	2114.7019290603607	-12.271299711948814	2129.0	1035.0	1340.8000000000002	1909.5	2341.0	2790.5999999999985	3398326.0	False	False	14303.999999999987	22338.99999999999	21040.754326663056	206.45863300463785	206.0	197.0	202.0
Position_1	43	35	35.0	0.5833333333333334	0.0097222222222222	5003.000000000102	34763.0000000001	33556.19632233627	2151.196798535046	2150.0	2025.0	2102.0	2198.0	2278.0	137.89053874642948	0.1835323070714976	958.1228859568348	1.2752615612085472	2126.973228772309	2126.0	2023.0	2085.0	2168.25	2231.0	0.0	0.0	0.0	0.0	0.0	0.0	2742.0	2154.034677419355	27.06144864704538	2153.0	1366.0	1736.85	2044.75	2282.0	2496.5499999999997	2671003.0	False	False	14567.000000000004	20767.000000000004	19765.24229313143	206.45863300463785	206.0	197.0	202.0
Position_1	45	35	35.0	0.5833333333333334	0.0097222222222222	103848.00000000023	139248.00000000026	137812.48756084367	2151.196798535046	2150.0	2025.0	2102.0	2198.0	2278.0	2052.8862323349413	2.7323915752378065	2752.679898314612	3.6638169446567472	2126.973228772309	2126.0	2023.0	2085.0	2168.25	2231.0	0.0	0.0	0.0	0.0	0.0	0.0	3173.0	2220.4054237288137	93.4321949565042	2233.0	1021.0	1492.3	2020.0	2461.5	2850.5	3275098.0	False	False	12277.999999999996	19652.999999999996	18461.393050297454	206.45863300463785	206.0	197.0	202.0
Position_1	46	35	35.0	0.5833333333333334	0.0097222222222222	-78465.99999999993	-44577.99999999993	-45952.199026501	2151.196798535046	2150.0	2025.0	2102.0	2198.0	2278.0	-1541.9787663513189	-2.052373738013605	-876.0269345501114	-1.165991849886198	2126.973228772309	2126.0	2023.0	2085.0	2168.25	2231.0	0.0	0.0	0.0	0.0	0.0	0.0	2954.0	2094.429178470255	-32.54405030205453	2118.0	1011.0	1354.65	1929.75	2337.0	2575.45	2957334.0	False	False	16101.999999999993	23161.999999999996	22021.28880475933	206.45863300463785	206.0	197.0	202.0
Position_1	48	35	35.0	0.5833333333333334	0.0097222222222222	94365.99999999993	128325.99999999993	126948.88128718192	2151.196798535046	2150.0	2025.0	2102.0	2198.0	2278.0	2050.246250539482	2.7288777594680504	2788.0793966760234	3.7109336769757872	2126.973228772309	2126.0	2023.0	2085.0	2168.25	2231.0	0.0	0.0	0.0	0.0	0.0	0.0	3078.0	2216.6897526501766	89.71652387786708	2187.0	1093.0	1703.5	2008.0	2416.0	2830.6	3136616.0	False	False	14662.000000000013	21737.00000000001	20593.86519740402	206.45863300463785	206.0	197.0	202.0
Position_1	51	35	35.0	0.5833333333333334	0.0097222222222222	109818.00000000012	146874.00000000012	145371.3347755542	2151.196798535046	2150.0	2025.0	2102.0	2198.0	2278.0	2374.67582188136	3.1606935189240906	3175.9651119397804	4.227209563991847	2126.973228772309	2126.0	2023.0	2085.0	2168.25	2231.0	0.0	0.0	0.0	0.0	0.0	0.0	3014.0	2221.125647668394	94.15241889608431	2228.0	1189.0	1681.35	2081.0	2381.25	2710.85	3429418.0	False	False	16099.999999999987	23819.99999999999	22572.650081124928	206.45863300463785	206.0	197.0	202.0
Position_1	52	35	35.0	0.5833333333333334	0.0097222222222222	-32769.00000000003	854.9999999999673	-508.4935100056978	2151.196798535046	2150.0	2025.0	2102.0	2198.0	2278.0	-686.9980026607594	-0.9143943415414708	17.92496848469365	0.0238581330531272	2126.973228772309	2126.0	2023.0	2085.0	2168.25	2231.0	0.0	0.0	0.0	0.0	0.0	0.0	2900.0	2126.610278372591	-0.3629503997185566	2151.0	1045.0	1489.0	1977.0	2327.0	2615.0	2979381.0	False	False	10729.000000000016	17734.000000000015	16602.175365062216	206.45863300463785	206.0	197.0	202.0
Position_1	54	35	35.0	0.5833333333333334	0.0097222222222222	50550.99999999996	82206.99999999996	80923.31124932368	2151.196798535046	2150.0	2025.0	2102.0	2198.0	2278.0	1222.372016075858	1.6269771533969668	1987.844678157664	2.6458212666278507	2126.973228772309	2126.0	2023.0	2085.0	2168.25	2231.0	0.0	0.0	0.0	0.0	0.0	0.0	3208.0	2188.325246398787	61.35201762647739	2191.0	1002.0	1389.8000000000002	2004.5	2430.0	2806.7	2886401.0	False	False	14375.000000000002	20970.0	19904.42063277448	206.45863300463785	206.0	197.0	202.0
Position_1	55	35	35.0	0.5833333333333334	0.0097222222222222	93956.00000000004	125780.00000000004	124489.4986479176	2151.196798535046	2150.0	2025.0	2102.0	2198.0	2278.0	2270.640824215118	3.022222937030322	3039.733522816824	4.045885318869193	2126.973228772309	2126.0	2023.0	2085.0	2168.25	2231.0	0.0	0.0	0.0	0.0	0.0	0.0	3218.0	2220.8567119155355	93.88348314322592	2208.5	992.0	1703.0	2078.25	2368.0	2833.0	2944856.0	False	False	17257.00000000001	23887.00000000001	22815.765548945397	206.45863300463785	206.0	197.0	202.0
Position_1	56	35	35.0	0.5833333333333334	0.0097222222222222	-19318.000000000146	9145.999999999858	7991.750676040743	2151.196798535046	2150.0	2025.0	2102.0	2198.0	2278.0	-537.7802200134471	-0.7157854728378982	254.60906368376	0.3388846637630845	2126.973228772309	2126.0	2023.0	2085.0	2168.25	2231.0	0.0	0.0	0.0	0.0	0.0	0.0	3066.0	2133.711635750421	6.738406978111925	2137.0	963.0	1393.75	1954.75	2403.0	2655.75	2530582.0	False	False	10834.999999999996	16764.999999999996	15806.867225527314	206.45863300463785	206.0	197.0	202.0
Position_1	59	35	35.0	0.5833333333333334	0.0097222222222222	17699.000000000044	52691.00000000005	51272.032449972736	2151.196798535046	2150.0	2025.0	2102.0	2198.0	2278.0	361.5623204563501	0.4812394485274019	1076.3930293895423	1.4326791221174808	2126.973228772309	2126.0	2023.0	2085.0	2168.25	2231.0	0.0	0.0	0.0	0.0	0.0	0.0	2934.0	2162.139231824417	35.1660030521075	2173.0	959.0	1495.8000000000002	2000.0	2375.0	2683.15	3152399.0	False	False	11239.000000000016	18529.00000000001	17351.126825311	206.45863300463785	206.0	197.0	202.0
Position_1	60	35	35.0	0.5833333333333334	0.0097222222222222	27699.0000000002	57867.0000000002	56643.6514332071	2151.196798535046	2150.0	2025.0	2102.0	2198.0	2278.0	702.5842393327863	0.9351396225519384	1467.794583828665	1.9536345910759527	2126.973228772309	2126.0	2023.0	2085.0	2168.25	2231.0	0.0	0.0	0.0	0.0	0.0	0.0	2888.0	2172.035799522673	45.06257075036365	2183.0	1180.0	1502.6	2000.0	2391.0	2711.0	2730249.0	False	False	8113.999999999986	14398.999999999987	13383.508518117893	206.45863300463785	206.0	197.0	202.0
Position_1	61	35	35.0	0.5833333333333334	0.0097222222222222	71532.9999999999	97044.9999999999	96010.45781503484	2151.196798535046	2150.0	2025.0	2102.0	2198.0	2278.0	2170.386678337071	2.888784668866641	2944.447670295124	3.9190598491628097	2126.973228772309	2126.0	2023.0	2085.0	2168.25	2231.0	0.0	0.0	0.0	0.0	0.0	0.0	2873.0	2217.2935089369707	90.3202801646612	2216.0	1071.0	1739.1	2045.0	2405.5	2677.9	2356983.0	False	False	11756.999999999996	17071.999999999996	16213.235127095728	206.45863300463785	206.0	197.0	202.0
Position_1	63	35	35.0	0.5833333333333334	0.0097222222222222	-89737.99999999981	-60385.9999999998	-61576.258788534375	2151.196798535046	2150.0	2025.0	2102.0	2198.0	2278.0	-2210.786912277142	-2.942557380240876	-1487.6705351664552	-1.980089482306552	2126.973228772309	2126.0	2023.0	2085.0	2168.25	2231.0	0.0	0.0	0.0	0.0	0.0	0.0	2990.0	2076.624693376942	-50.34853539536744	2093.0	973.0	1349.9	1888.0	2287.0	2683.9	2539712.0	False	False	8578.000000000015	14693.000000000016	13704.976068144962	206.45863300463785	206.0	197.0	202.0
Position_1	64	35	35.0	0.5833333333333334	0.0097222222222222	43963.00000000014	68923.00000000015	67910.84207679822	2151.196798535046	2150.0	2025.0	2102.0	2198.0	2278.0	1475.3005931096568	1.9636250894289529	2312.9027313626634	3.0784735354437043	2126.973228772309	2126.0	2023.0	2085.0	2168.25	2231.0	0.0	0.0	0.0	0.0	0.0	0.0	2918.0	2192.2721153846155	65.29888661230598	2186.5	1342.0	1778.95	2068.0	2346.0	2562.05	2279963.0	False	False	13814.999999999993	19014.999999999996	18174.8161168199	206.45863300463785	206.0	197.0	202.0
Position_1	65	35	35.0	0.5833333333333334	0.0097222222222222	20056.99999999976	46768.99999999976	45685.79637641925	2151.196798535046	2150.0	2025.0	2102.0	2198.0	2278.0	590.1765117933778	0.7855249371969858	1376.1761619416998	1.8316904715444025	2126.973228772309	2126.0	2023.0	2085.0	2168.25	2231.0	0.0	0.0	0.0	0.0	0.0	0.0	2950.0	2168.0206648697213	41.04743609741172	2221.0	1023.0	1550.6	2038.0	2368.0	2542.4	2413007.0	False	False	15116.99999999999	20681.99999999999	19782.841671173603	206.45863300463785	206.0	197.0	202.0
Position_1	67	35	35.0	0.5833333333333334	0.0097222222222222	96467.00000000004	127211.00000000004	125964.2939426715	2151.196798535046	2150.0	2025.0	2102.0	2198.0	2278.0	2237.4883360316376	2.978096975258109	2950.5751056311547	3.927215465595067	2126.973228772309	2126.0	2023.0	2085.0	2168.25	2231.0	0.0	0.0	0.0	0.0	0.0	0.0	2985.0	2225.3060109289618	98.33278215665224	2218.0	1173.0	1600.0	2038.0	2448.0	2744.0	2850617.0	False	False	8751.000000000016	15156.000000000016	14121.119659275304	206.45863300463785	206.0	197.0	202.0
Position_1	68	35	35.0	0.5833333333333334	0.0097222222222222	-3507.000000000038	29084.999999999964	27763.355327203608	2151.196798535046	2150.0	2025.0	2102.0	2198.0	2278.0	-71.21436931807892	-0.094786325562363	590.6101886559168	0.7861021611010252	2126.973228772309	2126.0	2023.0	2085.0	2168.25	2231.0	0.0	0.0	0.0	0.0	0.0	0.0	2980.0	2147.417525773196	20.44429700088631	2167.5	1047.0	1546.85	1949.0	2376.75	2658.15	2916193.0	False	False	17556.99999999998	24346.99999999998	23249.91373715521	206.45863300463785	206.0	197.0	202.0
Position_1	69	35	35.0	0.5833333333333334	0.0097222222222222	160536.0	188712.0	187569.4294213086	2151.196798535046	2150.0	2025.0	2102.0	2198.0	2278.0	4223.347539981519	5.621275575715402	4964.595859900536	6.607877089527613	2126.973228772309	2126.0	2023.0	2085.0	2168.25	2231.0	0.0	0.0	0.0	0.0	0.0	0.0	3417.0	2286.7427597955707	159.76953102326115	2244.0	1048.0	1770.65	2008.0	2525.0	3032.05	2684636.0	False	False	17790.999999999985	23660.999999999985	22712.561654948608	206.45863300463785	206.0	197.0	202.0
Position_1	70	35	35.0	0.5833333333333334	0.0097222222222222	69779.00000000013	98291.00000000012	97134.8042184964	2151.196798535046	2150.0	2025.0	2102.0	2198.0	2278.0	1816.849787569892	2.418227067255526	2559.222437553306	3.4063250643834504	2126.973228772309	2126.0	2023.0	2085.0	2168.25	2231.0	0.0	0.0	0.0	0.0	0.0	0.0	3029.0	2208.736531986532	81.76330321422256	2205.0	1064.0	1703.8	2082.75	2374.0	2655.65	2623979.0	False	False	12984.999999999987	18924.99999999999	17965.25148729042	206.45863300463785	206.0	197.0	202.0
Position_1	75	35	35.0	0.5833333333333334	0.0097222222222222	-35017.99999999996	-8041.999999999953	-9135.909140075875	2151.196798535046	2150.0	2025.0	2102.0	2198.0	2278.0	-979.4690719505992	-1.3036733347662477	-224.93832533630368	-0.2993929110226201	2126.973228772309	2126.0	2023.0	2085.0	2168.25	2231.0	0.0	0.0	0.0	0.0	0.0	0.0	2936.0	2118.8451957295374	-8.128033042772131	2123.0	1049.0	1382.6	1903.75	2372.75	2717.55	2381582.0	False	False	8734.999999999996	14354.999999999996	13446.955110870742	206.45863300463785	206.0	197.0	202.0
Position_1	79	35	35.0	0.5833333333333334	0.0097222222222222	-122474.99999999993	-100514.99999999993	-101405.50432666315	2151.196798535046	2150.0	2025.0	2102.0	2198.0	2278.0	-4504.791847220713	-5.995877948650768	-3697.074117357745	-4.920805650203159	2126.973228772309	2126.0	2023.0	2085.0	2168.25	2231.0	0.0	0.0	0.0	0.0	0.0	0.0	2886.0	2016.1475409836064	-110.82568778870292	2075.0	1110.0	1357.7	1868.0	2218.0	2431.3	1844775.0	False	False	6365.000000000005	10940.000000000004	10200.79975662521	206.45863300463785	206.0	197.0	202.0
Position_1	80	35	35.0	0.5833333333333334	0.0097222222222222	-23000.999999999985	-896.9999999999836	-1793.3436992970696	2151.196798535046	2150.0	2025.0	2102.0	2198.0	2278.0	-839.1292508435553	-1.116881032872772	-32.72461797342097	-0.0435564665226233	2126.973228772309	2126.0	2023.0	2085.0	2168.25	2231.0	0.0	0.0	0.0	0.0	0.0	0.0	2786.0	2125.026058631922	-1.9471701403876975	2159.0	1105.0	1506.0	2004.0	2302.0	2522.0	1957149.0	False	False	12158.000000000013	16763.000000000015	16018.952541914565	206.45863300463785	206.0	197.0	202.0
Position_1	81	35	35.0	0.5833333333333334	0.0097222222222222	-84213.99999999999	-66141.99999999999	-66874.84126554907	2151.196798535046	2150.0	2025.0	2102.0	2198.0	2278.0	-4173.527605403132	-5.554965242791568	-3277.904658092169	-4.3628910999206765	2126.973228772309	2126.0	2023.0	2085.0	2168.25	2231.0	0.0	0.0	0.0	0.0	0.0	0.0	2605.0	2038.1620185922973	-88.81121018001204	2105.0	1184.0	1441.8	1884.0	2248.0	2415.8	1534736.0	False	False	6772.000000000007	10537.000000000007	9928.674553812882	206.45863300463785	206.0	197.0	202.0
Position_1	82	35	35.0	0.5833333333333334	0.0097222222222222	109522.00000000007	120754.00000000007	120298.5289345592	2151.196798535046	2150.0	2025.0	2102.0	2198.0	2278.0	11757.35871261881	15.649044446495637	12963.13155332784	17.253928097479353	2126.973228772309	2126.0	2023.0	2085.0	2168.25	2231.0	0.0	0.0	0.0	0.0	0.0	0.0	3240.0	2384.021367521368	257.0481387490581	2349.0	1773.0	2028.15	2197.75	2507.0	2884.0	1115722.0	False	False	6633.0000000000055	8973.000000000005	8594.917252568963	206.45863300463785	206.0	197.0	202.0
Position_1	85	35	35.0	0.5833333333333334	0.0097222222222222	17725.000000000033	24205.000000000036	23942.228231476456	2151.196798535046	2150.0	2025.0	2102.0	2198.0	2278.0	4127.760047730281	5.494048623529004	5636.808572937173	7.502592210579377	2126.973228772309	2126.0	2023.0	2085.0	2168.25	2231.0	0.0	0.0	0.0	0.0	0.0	0.0	2786.0	2215.6481481481483	88.67491937583873	2211.5	1552.0	1732.05	2012.75	2439.0	2693.75	598225.0	False	False	758.9999999999977	2108.9999999999977	1890.8753380205503	206.45863300463785	206.0	197.0	202.0
Position_1	86	35	35.0	0.5833333333333334	0.0097222222222222	58886.00000000005	69302.00000000004	68879.6187128177	2151.196798535046	2150.0	2025.0	2102.0	2198.0	2278.0	6893.161599710497	9.174798089214672	8112.452623427246	10.797674441781664	2126.973228772309	2126.0	2023.0	2085.0	2168.25	2231.0	0.0	0.0	0.0	0.0	0.0	0.0	3036.0	2285.6820276497697	158.70879887746014	2272.5	1276.0	1706.45	2085.25	2520.5	2834.05	991986.0	False	False	2263.9999999999973	4433.999999999997	4083.384802595997	206.45863300463785	206.0	197.0	202.0
Position_1	87	35	35.0	0.5833333333333334	0.0097222222222222	62292.99999999988	75180.99999999988	74658.37614926966	2151.196798535046	2150.0	2025.0	2102.0	2198.0	2278.0	5638.500599262879	7.5048442976188925	6805.068202738393	9.0575457778448	2126.973228772309	2126.0	2023.0	2085.0	2168.25	2231.0	0.0	0.0	0.0	0.0	0.0	0.0	3222.0	2266.0018621973927	139.02863342508317	2279.0	1470.0	1814.4	2102.0	2410.0	2727.6	1216843.0	False	False	5046.999999999994	7731.999999999994	7298.174283396426	206.45863300463785	206.0	197.0	202.0
Position_1	88	35	35.0	0.5833333333333334	0.0097222222222222	89312.00000000007	109376.00000000007	108562.38074634928	2151.196798535046	2150.0	2025.0	2102.0	2198.0	2278.0	4128.839729410993	5.495485679846032	5056.386311403358	6.730050180477869	2126.973228772309	2126.0	2023.0	2085.0	2168.25	2231.0	0.0	0.0	0.0	0.0	0.0	0.0	2909.0	2256.8325358851675	129.859307112858	2228.0	1309.0	1886.5	2041.75	2451.0	2725.0	1886712.0	False	False	7970.999999999994	12150.999999999996	11475.62141698215	206.45863300463785	206.0	197.0	202.0
Position_1	89	35	35.0	0.5833333333333334	0.0097222222222222	-57215.99999999999	-44903.99999999999	-45403.26636019479	2151.196798535046	2150.0	2025.0	2102.0	2198.0	2278.0	-5137.2978378758735	-6.837743422212786	-4031.830643735637	-5.366366586812132	2126.973228772309	2126.0	2023.0	2085.0	2168.25	2231.0	0.0	0.0	0.0	0.0	0.0	0.0	2943.0	2038.46783625731	-88.50539251499958	2084.0	1207.0	1383.0	1784.0	2259.0	2662.4	1045734.0	False	False	3289.000000000006	5854.000000000006	5439.563142239056	206.45863300463785	206.0	197.0	202.0
Position_1	92	35	35.0	0.5833333333333334	0.0097222222222222	92201.0	100697.0	100352.4770146024	2151.196798535046	2150.0	2025.0	2102.0	2198.0	2278.0	14773.258700641116	19.663207330553323	16134.562872186403	21.4751031828801	2126.973228772309	2126.0	2023.0	2085.0	2168.25	2231.0	0.0	0.0	0.0	0.0	0.0	0.0	3419.0	2410.454802259887	283.4815734875774	2375.5	1488.0	1725.4	2132.0	2704.25	3109.45	853301.0	False	False	1826.0000000000027	3596.0000000000027	3310.014332071394	206.45863300463785	206.0	197.0	202.0
Position_1	94	35	35.0	0.5833333333333334	0.0097222222222222	92397.99999999996	97485.99999999996	97279.67550027036	2151.196798535046	2150.0	2025.0	2102.0	2198.0	2278.0	32974.85191485201	43.88952789866802	34790.64929729283	46.30635421469676	2126.973228772309	2126.0	2023.0	2085.0	2168.25	2231.0	0.0	0.0	0.0	0.0	0.0	0.0	3444.0	2585.8396226415093	458.8663938691998	2560.5	1614.0	1926.75	2291.75	2902.25	3301.9	548198.0	False	False	1049.0000000000025	2109.0000000000023	1937.731746890214	206.45863300463785	206.0	197.0	202.0
Position_1	96	35	35.0	0.5833333333333334	0.0097222222222222	109352.00000000012	125048.00000000012	124411.5083829097	2151.196798535046	2150.0	2025.0	2102.0	2198.0	2278.0	7115.030309847182	9.4701053424066	8136.296640077642	10.829410827943342	2126.973228772309	2126.0	2023.0	2085.0	2168.25	2231.0	0.0	0.0	0.0	0.0	0.0	0.0	3385.0	2317.204892966361	190.23166419405152	2268.0	1415.0	1882.6	2095.5	2516.75	2888.4	1515452.0	False	False	9531.999999999993	12801.999999999993	12273.653596538665	206.45863300463785	206.0	197.0	202.0
Position_1	97	35	35.0	0.5833333333333334	0.0097222222222222	126685.99999999993	138253.99999999994	137784.90373174674	2151.196798535046	2150.0	2025.0	2102.0	2198.0	2278.0	12282.96954504694	16.348632464457477	13404.556710930328	17.84146498224827	2126.973228772309	2126.0	2023.0	2085.0	2168.25	2231.0	0.0	0.0	0.0	0.0	0.0	0.0	3479.0	2412.8340248962654	285.8607961239559	2345.0	1263.0	1891.35	2137.75	2638.25	3179.95	1162986.0	False	False	4358.000000000004	6768.000000000004	6378.607084910768	206.45863300463785	206.0	197.0	202.0
Position_1	98	35	35.0	0.5833333333333334	0.0097222222222222	41338.00000000002	46738.00000000002	46519.023526230376	2151.196798535046	2150.0	2025.0	2102.0	2198.0	2278.0	13039.95988751987	17.356186610288944	14743.37522915728	19.62343243000834	2126.973228772309	2126.0	2023.0	2085.0	2168.25	2231.0	0.0	0.0	0.0	0.0	0.0	0.0	2797.0	2333.7244444444445	206.751215672135	2335.0	1685.0	1927.6	2185.0	2496.0	2683.6	525088.0	False	False	775.0000000000028	1900.0000000000027	1718.2294483504634	206.45863300463785	206.0	197.0	202.0
Position_1	1	36	36.0	0.6	0.01	34223.00000000044	81479.00000000044	80628.67739318624	2147.4853074248704	2147.0	2021.0	2098.0	2195.0	2275.0	419.0385246521327	0.5577402763119886	997.6577141142176	1.3278824174860235	2123.4318550567878	2123.0	2019.0	2081.0	2166.0	2228.0	0.0	0.0	0.0	0.0	0.0	0.0	3346.0	2164.380904012189	40.94904895540185	2183.0	989.0	1555.6	1981.0	2387.0	2691.2	4261666.0	False	False	29573.99999999999	39418.99999999999	37801.15075716602	206.65242389124373	206.0	197.0	202.0
Position_1	2	36	36.0	0.6	0.01	411903.0000000004	476247.0000000004	475089.1965927536	2147.4853074248704	2147.0	2021.0	2098.0	2195.0	2275.0	3432.82941061782	4.569095945532317	3969.076963067772	5.282841437843205	2123.4318550567878	2123.0	2019.0	2081.0	2166.0	2228.0	0.0	0.0	0.0	0.0	0.0	0.0	3492.0	2300.637821708318	177.20596665153062	2217.0	1562.0	1974.0	2116.0	2401.0	2958.0	6168010.0	False	False	42971.99999999999	56376.99999999999	54174.12858301782	206.65242389124373	206.0	197.0	202.0
Position_1	6	36	36.0	0.6	0.01	137961.99999999985	183369.99999999985	182552.93023255825	2147.4853074248704	2147.0	2021.0	2098.0	2195.0	2275.0	1797.8480476407046	2.392935751409777	2389.581163623868	3.180532528783368	2123.4318550567878	2123.0	2019.0	2081.0	2166.0	2228.0	0.0	0.0	0.0	0.0	0.0	0.0	3279.0	2219.9186046511627	96.4867495943754	2210.0	1242.0	1925.0	2094.0	2329.25	2584.45	4200086.0	False	False	28829.99999999997	38289.99999999998	36735.41860465113	206.65242389124373	206.0	197.0	202.0
Position_1	8	36	36.0	0.6	0.01	35747.99999999966	77483.99999999967	76733.00405624654	2147.4853074248704	2147.0	2021.0	2098.0	2195.0	2275.0	534.0941626545241	0.7108793304931715	1157.6522350655523	1.54083512487225	2123.4318550567878	2123.0	2019.0	2081.0	2166.0	2228.0	0.0	0.0	0.0	0.0	0.0	0.0	3156.0	2167.556641748131	44.124786691343616	2175.0	1018.0	1717.9	2063.0	2314.5	2575.0	3769381.0	False	False	22880.00000000002	31575.00000000002	30146.13263926448	206.65242389124373	206.0	197.0	202.0
Position_1	13	36	36.0	0.6	0.01	24427.999999999884	67699.99999999988	66921.36533261239	2147.4853074248704	2147.0	2021.0	2098.0	2195.0	2275.0	371.2382675849904	0.4941181341556223	1028.8533942813135	1.3694038677884284	2123.4318550567878	2123.0	2019.0	2081.0	2166.0	2228.0	0.0	0.0	0.0	0.0	0.0	0.0	3002.0	2160.5485302273987	37.116675170611416	2156.0	1267.0	1800.1	2042.0	2299.0	2510.0	3895469.0	False	False	30806.99999999998	39821.99999999998	38340.54637641966	206.65242389124373	206.0	197.0	202.0
Position_1	15	36	36.0	0.6	0.01	82467.00000000029	125523.00000000028	124748.25202812388	2147.4853074248704	2147.0	2021.0	2098.0	2195.0	2275.0	1128.9822409501508	1.5026753627046503	1718.4235855649604	2.2872217923869624	2123.4318550567878	2123.0	2019.0	2081.0	2166.0	2228.0	0.0	0.0	0.0	0.0	0.0	0.0	3085.0	2192.9682274247493	69.53637236796203	2193.0	1005.0	1590.9	2038.25	2347.0	2784.4	3934185.0	False	False	22115.999999999996	31085.999999999996	29611.94131963222	206.65242389124373	206.0	197.0	202.0
Position_1	19	36	36.0	0.6	0.01	96785.00000000016	138977.00000000015	138217.79881016808	2147.4853074248704	2147.0	2021.0	2098.0	2195.0	2275.0	1347.0284056985438	1.7928948079847618	1934.2456655346016	2.574480980826555	2123.4318550567878	2123.0	2019.0	2081.0	2166.0	2228.0	0.0	0.0	0.0	0.0	0.0	0.0	3082.0	2202.0540386803186	78.62218362353133	2188.0	1088.0	1812.25	2059.0	2341.0	2679.949999999998	3871211.0	False	False	20242.0	29032.0	27587.521092482417	206.65242389124373	206.0	197.0	202.0
Position_1	20	36	36.0	0.6	0.01	11597.999999999738	51389.99999999974	50673.9843158464	2147.4853074248704	2147.0	2021.0	2098.0	2195.0	2275.0	193.9257164746477	0.258115128627756	859.2725098838006	1.1436917106553386	2123.4318550567878	2123.0	2019.0	2081.0	2166.0	2228.0	0.0	0.0	0.0	0.0	0.0	0.0	3135.0	2153.9951749095294	30.563319852742097	2155.0	1127.0	1699.4	2031.0	2290.0	2609.45	3571324.0	False	False	18254.99999999999	26544.99999999999	25182.68712817737	206.65242389124373	206.0	197.0	202.0
Position_1	21	36	36.0	0.6	0.01	166284.9999999999	212676.9999999999	211842.22417523008	2147.4853074248704	2147.0	2021.0	2098.0	2195.0	2275.0	2452.274734952497	3.263977672221773	3136.437043662942	4.174597705115375	2123.4318550567878	2123.0	2019.0	2081.0	2166.0	2228.0	0.0	0.0	0.0	0.0	0.0	0.0	3169.0	2233.024314536989	109.5924594802018	2213.0	1069.0	1834.6	2086.0	2372.0	2738.4	4316436.0	False	False	20453.000000000004	30118.000000000004	28529.73053001622	206.65242389124373	206.0	197.0	202.0
Position_1	24	36	36.0	0.6	0.01	102030.99999999968	141894.99999999968	141177.68875067597	2147.4853074248704	2147.0	2021.0	2098.0	2195.0	2275.0	1666.9493446128115	2.218709577679652	2318.234431239869	3.085570027980266	2123.4318550567878	2123.0	2019.0	2081.0	2166.0	2228.0	0.0	0.0	0.0	0.0	0.0	0.0	3134.0	2208.4274533413604	84.99559828457313	2220.0	1062.0	1627.0	2003.0	2428.0	2786.0	3668198.0	False	False	23118.0	31423.0	30058.22214710653	206.65242389124373	206.0	197.0	202.0
Position_1	27	36	36.0	0.6	0.01	19698.00000000005	56826.00000000005	56157.9202271501	2147.4853074248704	2147.0	2021.0	2098.0	2195.0	2275.0	355.3102442377706	0.4729179350804726	1025.020811201925	1.3643026997097618	2123.4318550567878	2123.0	2019.0	2081.0	2166.0	2228.0	0.0	0.0	0.0	0.0	0.0	0.0	2974.0	2159.733031674208	36.30117661742088	2197.0	1086.0	1581.0	2053.0	2339.0	2545.4	3341107.0	False	False	23888.000000000004	31623.000000000004	30351.891427798808	206.65242389124373	206.0	197.0	202.0
Position_1	30	36	36.0	0.6	0.01	105940.0	139348.0	138746.8577609521	2147.4853074248704	2147.0	2021.0	2098.0	2195.0	2275.0	2158.9791075393764	2.87360119213491	2839.809521213867	3.779786472735657	2123.4318550567878	2123.0	2019.0	2081.0	2166.0	2228.0	0.0	0.0	0.0	0.0	0.0	0.0	3169.0	2223.1063218390805	99.67446678229317	2190.5	1094.0	1781.1	2047.5	2382.25	2828.45	3094564.0	False	False	15366.000000000013	22326.00000000001	21182.248783126022	206.65242389124373	206.0	197.0	202.0
Position_1	32	36	36.0	0.6	0.01	128162.99999999968	167114.99999999968	166414.09924283388	2147.4853074248704	2147.0	2021.0	2098.0	2195.0	2275.0	2121.3804323662785	2.8235573554795166	2766.121977129834	3.681708351559808	2123.4318550567878	2123.0	2019.0	2081.0	2166.0	2228.0	0.0	0.0	0.0	0.0	0.0	0.0	3197.0	2225.966728280961	102.53487322417368	2191.0	1077.0	1606.4	2007.5	2450.5	2870.9	3612744.0	False	False	17616.999999999996	25732.0	24398.445240670622	206.65242389124373	206.0	197.0	202.0
Position_1	35	36	36.0	0.6	0.01	131757.0	168621.0	167957.6706327747	2147.4853074248704	2147.0	2021.0	2098.0	2195.0	2275.0	2440.683688762493	3.2485499897428785	3123.5571869640357	4.15745461584913	2123.4318550567878	2123.0	2019.0	2081.0	2166.0	2228.0	0.0	0.0	0.0	0.0	0.0	0.0	3166.0	2232.779296875	109.3474418182127	2233.0	1094.0	1859.0	2093.0	2359.0	2679.5	3429549.0	False	False	18861.999999999985	26541.999999999985	25279.92969172524	206.65242389124373	206.0	197.0	202.0
Position_1	37	36	36.0	0.6	0.01	146279.99999999985	178391.99999999985	177814.17793401846	2147.4853074248704	2147.0	2021.0	2098.0	2195.0	2275.0	3596.005301335119	4.786283056077044	4385.415488896463	5.836988015721193	2123.4318550567878	2123.0	2019.0	2081.0	2166.0	2228.0	0.0	0.0	0.0	0.0	0.0	0.0	3078.0	2256.3273542600896	132.89549920330228	2257.5	1072.0	1825.85	2108.0	2409.0	2741.45	3018966.0	False	False	23168.0	29858.0	28758.61844240129	206.65242389124373	206.0	197.0	202.0
Position_1	38	36	36.0	0.6	0.01	5905.999999999796	51337.9999999998	50520.49837750144	2147.4853074248704	2147.0	2021.0	2098.0	2195.0	2275.0	81.23536165135405	0.1081242663579522	706.1396878525807	0.9398719245317848	2123.4318550567878	2123.0	2019.0	2081.0	2166.0	2228.0	0.0	0.0	0.0	0.0	0.0	0.0	3164.0	2150.119915478077	26.68806042128972	2142.0	1017.0	1530.8	1980.0	2333.0	2737.4	4070177.0	False	False	18995.00000000001	28460.00000000001	26904.596944294222	206.65242389124373	206.0	197.0	202.0
Position_1	40	36	36.0	0.6	0.01	103714.99999999972	136402.9999999997	135814.8134126554	2147.4853074248704	2147.0	2021.0	2098.0	2195.0	2275.0	2294.6445303281507	3.0541718698667686	3017.8508207139844	4.016759442370313	2123.4318550567878	2123.0	2019.0	2081.0	2166.0	2228.0	0.0	0.0	0.0	0.0	0.0	0.0	3270.0	2223.149045521292	99.71719046450472	2211.5	1098.0	1840.0	2051.25	2368.75	2727.0	3027929.0	False	False	19264.000000000004	26074.000000000004	24954.898593834503	206.65242389124373	206.0	197.0	202.0
Position_1	41	36	36.0	0.6	0.01	-24935.999999999945	11424.000000000053	10769.739588967295	2147.4853074248704	2147.0	2021.0	2098.0	2195.0	2275.0	-467.1620512281355	-0.6217926901846483	214.02226793512415	0.2848636386216502	2123.4318550567878	2123.0	2019.0	2081.0	2166.0	2228.0	0.0	0.0	0.0	0.0	0.0	0.0	3180.0	2130.540594059406	7.108739002618677	2144.0	1014.0	1474.8	1922.5	2346.5	2741.6	3227769.0	False	False	14869.999999999982	22444.99999999998	21200.184559221176	206.65242389124373	206.0	197.0	202.0
Position_1	43	36	36.0	0.6	0.01	33074.999999999985	62498.99999999999	61969.54570037876	2147.4853074248704	2147.0	2021.0	2098.0	2195.0	2275.0	925.3009241171086	1.2315755299998714	1748.4620546151227	2.327202994692728	2123.4318550567878	2123.0	2019.0	2081.0	2166.0	2228.0	0.0	0.0	0.0	0.0	0.0	0.0	2798.0	2173.977977161501	50.546122104713504	2156.0	1304.0	1890.25	2046.25	2298.5	2523.75	2665297.0	False	False	16635.000000000007	22765.000000000007	21757.644402379665	206.65242389124373	206.0	197.0	202.0
Position_1	45	36	36.0	0.6	0.01	91772.9999999997	124676.9999999997	124084.9267171443	2147.4853074248704	2147.0	2021.0	2098.0	2195.0	2275.0	2113.387075459747	2.812918197436923	2871.1141665532905	3.821452955682429	2123.4318550567878	2123.0	2019.0	2081.0	2166.0	2228.0	0.0	0.0	0.0	0.0	0.0	0.0	3033.0	2213.9387308533915	90.50687579660416	2235.0	1020.0	1700.5	2052.5	2381.0	2744.0	3035310.0	False	False	13448.999999999984	20303.999999999985	19177.503650621937	206.65242389124373	206.0	197.0	202.0
Position_1	46	36	36.0	0.6	0.01	-50998.00000000027	-14230.000000000273	-14891.601946998411	2147.4853074248704	2147.0	2021.0	2098.0	2195.0	2275.0	-906.283400128188	-1.2062632055706182	-252.8807557908995	-0.3365842859576872	2123.4318550567878	2123.0	2019.0	2081.0	2166.0	2228.0	0.0	0.0	0.0	0.0	0.0	0.0	3157.0	2113.711488250653	-9.720366806134734	2121.5	1052.0	1377.55	1929.0	2351.0	2706.45	3238206.0	False	False	17975.000000000004	25635.000000000004	24376.216333153054	206.65242389124373	206.0	197.0	202.0
Position_1	48	36	36.0	0.6	0.01	78131.9999999997	111731.9999999997	111127.40292049748	2147.4853074248704	2147.0	2021.0	2098.0	2195.0	2275.0	1742.628917561963	2.3194390892749728	2492.0316159452395	3.316894080823114	2123.4318550567878	2123.0	2019.0	2081.0	2166.0	2228.0	0.0	0.0	0.0	0.0	0.0	0.0	3136.0	2202.808571428571	79.37671637178391	2177.5	1105.0	1593.65	2018.0	2376.25	2845.05	3083932.0	False	False	15326.000000000013	22326.00000000001	21175.67550027042	206.65242389124373	206.0	197.0	202.0
Position_1	51	36	36.0	0.6	0.01	85635.00000000029	121611.00000000028	120963.64926987611	2147.4853074248704	2147.0	2021.0	2098.0	2195.0	2275.0	1879.7807046260543	2.5019881178572785	2669.4927456096093	3.55309484440639	2123.4318550567878	2123.0	2019.0	2081.0	2166.0	2228.0	0.0	0.0	0.0	0.0	0.0	0.0	3058.0	2204.1280853902604	80.69623033347307	2222.0	1230.0	1689.0	2049.5	2367.0	2687.1	3303988.0	False	False	15715.000000000004	23210.000000000004	21978.331124932392	206.65242389124373	206.0	197.0	202.0
Position_1	52	36	36.0	0.6	0.01	20684.999999999734	51548.99999999974	50993.63439697128	2147.4853074248704	2147.0	2021.0	2098.0	2195.0	2275.0	495.5575678400119	0.6595871227950558	1234.9768945895562	1.6437542466986992	2123.4318550567878	2123.0	2019.0	2081.0	2166.0	2228.0	0.0	0.0	0.0	0.0	0.0	0.0	2847.0	2163.084758942457	39.65290388566973	2170.0	1193.0	1672.75	2018.0	2337.5	2586.75	2781727.0	False	False	10433.00000000001	16863.00000000001	15806.344780962689	206.65242389124373	206.0	197.0	202.0
Position_1	54	36	36.0	0.6	0.01	66410.00000000013	97298.00000000012	96742.20254191488	2147.4853074248704	2147.0	2021.0	2098.0	2195.0	2275.0	1594.4210532700251	2.1221744219024035	2336.0033073492973	3.1092204020819145	2123.4318550567878	2123.0	2019.0	2081.0	2166.0	2228.0	0.0	0.0	0.0	0.0	0.0	0.0	3118.0	2198.6006216006217	75.16876654383441	2202.0	1031.0	1470.6	2004.5	2432.0	2820.4	2829599.0	False	False	16144.000000000004	22579.000000000007	21521.52312060573	206.65242389124373	206.0	197.0	202.0
Position_1	55	36	36.0	0.6	0.01	61549.99999999988	91621.99999999988	91080.88561384538	2147.4853074248704	2147.0	2021.0	2098.0	2195.0	2275.0	1635.488098867976	2.176834659593276	2434.552243614651	3.2403890362511008	2123.4318550567878	2123.0	2019.0	2081.0	2166.0	2228.0	0.0	0.0	0.0	0.0	0.0	0.0	3229.0	2196.122106943336	72.6902518865486	2207.0	1068.0	1684.0	2060.0	2347.0	2634.5999999999995	2751741.0	False	False	16597.999999999993	22862.999999999996	21833.45957274201	206.65242389124373	206.0	197.0	202.0
Position_1	56	36	36.0	0.6	0.01	17802.000000000007	47082.00000000001	46555.1368307195	2147.4853074248704	2147.0	2021.0	2098.0	2195.0	2275.0	472.367866498629	0.6287216303096752	1249.2991737157872	1.6628172002157129	2123.4318550567878	2123.0	2019.0	2081.0	2166.0	2228.0	0.0	0.0	0.0	0.0	0.0	0.0	3175.0	2161.5918032786885	38.15994822190123	2175.0	1013.0	1452.55	1973.75	2405.25	2696.45	2637142.0	False	False	13298.000000000007	19398.000000000007	18395.57436452137	206.65242389124373	206.0	197.0	202.0
Position_1	59	36	36.0	0.6	0.01	97924.99999999988	132892.99999999988	132263.78718226077	2147.4853074248704	2147.0	2021.0	2098.0	2195.0	2275.0	1963.6876110201624	2.613668210267836	2664.900053013046	3.546981970560364	2123.4318550567878	2123.0	2019.0	2081.0	2166.0	2228.0	0.0	0.0	0.0	0.0	0.0	0.0	3136.0	2214.210020590254	90.77816553346656	2202.0	1009.0	1624.6	2025.0	2409.0	2812.4	3226104.0	False	False	11766.999999999996	19052.0	17854.840859924272	206.65242389124373	206.0	197.0	202.0
Position_1	60	36	36.0	0.6	0.01	53061.00000000029	84261.00000000029	83699.5884261768	2147.4853074248704	2147.0	2021.0	2098.0	2195.0	2275.0	1262.1946152468206	1.679981032893518	2004.368188977067	2.667814059528476	2123.4318550567878	2123.0	2019.0	2081.0	2166.0	2228.0	0.0	0.0	0.0	0.0	0.0	0.0	3099.0	2187.816153846154	64.38429878936677	2222.5	1123.0	1523.95	1977.5	2396.0	2730.05	2844161.0	False	False	8733.999999999984	15233.999999999984	14165.841535965365	206.65242389124373	206.0	197.0	202.0
Position_1	61	36	36.0	0.6	0.01	75619.99999999991	101299.99999999993	100837.9150892375	2147.4853074248704	2147.0	2021.0	2098.0	2195.0	2275.0	2281.2364407187806	3.036325702596697	3055.927683745207	4.067439747064871	2123.4318550567878	2123.0	2019.0	2081.0	2166.0	2228.0	0.0	0.0	0.0	0.0	0.0	0.0	2991.0	2217.6728971962616	94.2410421394743	2208.5	1051.0	1591.15	2040.0	2465.5	2705.2	2372910.0	False	False	13444.000000000013	18794.00000000001	17914.823418063825	206.65242389124373	206.0	197.0	202.0
Position_1	63	36	36.0	0.6	0.01	-106877.00000000026	-75581.00000000026	-76144.13899405091	2147.4853074248704	2147.0	2021.0	2098.0	2195.0	2275.0	-2364.730924029944	-3.1474568598838557	-1672.2842891277578	-2.225810388829045	2123.4318550567878	2123.0	2019.0	2081.0	2166.0	2228.0	0.0	0.0	0.0	0.0	0.0	0.0	3188.0	2065.039110429448	-58.39274462733965	2111.0	1058.0	1383.75	1874.0	2264.0	2586.7	2692811.0	False	False	10697.000000000018	17217.00000000002	16145.5548945376	206.65242389124373	206.0	197.0	202.0
Position_1	64	36	36.0	0.6	0.01	62798.99999999996	89294.99999999996	88818.23201730679	2147.4853074248704	2147.0	2021.0	2098.0	2195.0	2275.0	1994.12742201667	2.654183598704188	2835.4847712380547	3.7740302305178495	2123.4318550567878	2123.0	2019.0	2081.0	2166.0	2228.0	0.0	0.0	0.0	0.0	0.0	0.0	3003.0	2203.883152173913	80.4512971171257	2199.0	1233.0	1796.0	2059.0	2350.0	2652.0	2433087.0	False	False	17085.999999999993	22605.999999999996	21698.88696592752	206.65242389124373	206.0	197.0	202.0
Position_1	65	36	36.0	0.6	0.01	56653.99999999999	83749.99999999999	83262.43564088712	2147.4853074248704	2147.0	2021.0	2098.0	2195.0	2275.0	1701.6057051289672	2.264837193526655	2515.4354115252413	3.348044532740096	2123.4318550567878	2123.0	2019.0	2081.0	2166.0	2228.0	0.0	0.0	0.0	0.0	0.0	0.0	3069.0	2197.180690876882	73.74883582009488	2206.0	1056.0	1618.4	1995.0	2429.0	2698.8	2480617.0	False	False	18229.00000000001	23874.00000000001	22946.345457003797	206.65242389124373	206.0	197.0	202.0
Position_1	67	36	36.0	0.6	0.01	89160.99999999971	123408.99999999972	122792.74283396424	2147.4853074248704	2147.0	2021.0	2098.0	2195.0	2275.0	1759.6319598150178	2.3420701385137885	2435.531460266392	3.2416923736145677	2123.4318550567878	2123.0	2019.0	2081.0	2166.0	2228.0	0.0	0.0	0.0	0.0	0.0	0.0	3002.0	2209.4814295725296	86.04957451574228	2199.0	1067.0	1548.9	2030.0	2428.0	2754.4	3152930.0	False	False	10392.99999999999	17527.999999999993	16355.49067063276	206.65242389124373	206.0	197.0	202.0
Position_1	68	36	36.0	0.6	0.01	40108.999999999774	77908.99999999978	77228.82828555978	2147.4853074248704	2147.0	2021.0	2098.0	2195.0	2275.0	713.8873030740953	0.9501840003916208	1386.677451325135	1.8456676877137548	2123.4318550567878	2123.0	2019.0	2081.0	2166.0	2228.0	0.0	0.0	0.0	0.0	0.0	0.0	3037.0	2172.466031746032	49.03417668924431	2191.0	1080.0	1507.0	1972.0	2410.0	2693.8	3421634.0	False	False	23564.999999999975	31439.999999999975	30145.88493780419	206.65242389124373	206.0	197.0	202.0
Position_1	69	36	36.0	0.6	0.01	157419.99999999977	186723.99999999977	186196.7049756625	2147.4853074248704	2147.0	2021.0	2098.0	2195.0	2275.0	3834.051305000298	5.103122286955395	4547.766458359012	6.053077156075845	2123.4318550567878	2123.0	2019.0	2081.0	2166.0	2228.0	0.0	0.0	0.0	0.0	0.0	0.0	3461.0	2275.9271089271087	152.49525387032145	2199.0	1053.0	1698.0	2018.0	2506.0	3066.0	2778907.0	False	False	22010.0	28115.0	27111.75270416441	206.65242389124373	206.0	197.0	202.0
Position_1	70	36	36.0	0.6	0.01	54375.00000000015	82863.00000000015	82350.38804759362	2147.4853074248704	2147.0	2021.0	2098.0	2195.0	2275.0	1436.1045352500053	1.911455136417757	2188.5044616905025	2.912899438510059	2123.4318550567878	2123.0	2019.0	2081.0	2166.0	2228.0	0.0	0.0	0.0	0.0	0.0	0.0	2963.0	2192.808761583825	69.37690652703759	2198.0	1068.0	1749.2	2064.0	2360.0	2581.0	2602864.0	False	False	15205.000000000004	21140.000000000004	20164.6891563007	206.65242389124373	206.0	197.0	202.0
Position_1	75	36	36.0	0.6	0.01	24491.99999999972	55259.99999999972	54706.3618171984	2147.4853074248704	2147.0	2021.0	2098.0	2195.0	2275.0	561.9176930413066	0.7479124494379792	1267.825074206386	1.6874751737686997	2123.4318550567878	2123.0	2019.0	2081.0	2166.0	2228.0	0.0	0.0	0.0	0.0	0.0	0.0	3218.0	2166.104524180967	42.67266912417972	2199.0	1018.0	1409.1	1923.25	2414.0	2800.0	2776946.0	False	False	10021.99999999999	16431.99999999999	15378.631422390466	206.65242389124373	206.0	197.0	202.0
Position_1	79	36	36.0	0.6	0.01	-103021.00000000004	-78901.00000000003	-79335.01433207127	2147.4853074248704	2147.0	2021.0	2098.0	2195.0	2275.0	-3326.6948557428736	-4.427830852993765	-2547.8256939164685	-3.391155998602819	2123.4318550567878	2123.0	2019.0	2081.0	2166.0	2228.0	0.0	0.0	0.0	0.0	0.0	0.0	2867.0	2044.4915422885567	-78.94031276823011	2080.0	1050.0	1335.4	1864.0	2284.0	2515.6	2054714.0	False	False	8936.000000000004	13961.000000000004	13135.23134126555	206.65242389124373	206.0	197.0	202.0
Position_1	80	36	36.0	0.6	0.01	29182.000000000236	54766.00000000023	54305.642509464975	2147.4853074248704	2147.0	2021.0	2098.0	2195.0	2275.0	890.7452023204085	1.1855818642884637	1671.665812839398	2.2249871968892383	2123.4318550567878	2123.0	2019.0	2081.0	2166.0	2228.0	0.0	0.0	0.0	0.0	0.0	0.0	3012.0	2174.375234521576	50.9433794647889	2208.0	1036.0	1538.75	2037.25	2357.0	2606.0	2317884.0	False	False	15227.99999999999	20557.999999999996	19682.1100594916	206.65242389124373	206.0	197.0	202.0
Position_1	81	36	36.0	0.6	0.01	-65269.9999999998	-42301.9999999998	-42715.28528934524	2147.4853074248704	2147.0	2021.0	2098.0	2195.0	2275.0	-2313.5482694317616	-3.079332746613675	-1499.428817121223	-1.995739755588348	2123.4318550567878	2123.0	2019.0	2081.0	2166.0	2228.0	0.0	0.0	0.0	0.0	0.0	0.0	2655.0	2078.7972831765937	-44.63457188019356	2159.0	1143.0	1407.8	1937.0	2291.0	2464.9999999999995	1989409.0	False	False	10502.999999999987	15287.999999999987	14501.671038399118	206.65242389124373	206.0	197.0	202.0
Position_1	82	36	36.0	0.6	0.01	78015.99999999988	91431.99999999988	91190.59302325576	2147.4853074248704	2147.0	2021.0	2098.0	2195.0	2275.0	6155.946235766992	8.193564439805865	7214.551838451698	9.60256849697921	2123.4318550567878	2123.0	2019.0	2081.0	2166.0	2228.0	0.0	0.0	0.0	0.0	0.0	0.0	2942.0	2286.5635062611805	163.13165120439317	2248.0	1415.0	1950.7	2113.0	2433.0	2732.5	1278189.0	False	False	9535.000000000004	12330.000000000004	11870.69186046512	206.65242389124373	206.0	197.0	202.0
Position_1	85	36	36.0	0.6	0.01	-7356.999999999978	5819.000000000022	5581.911573823794	2147.4853074248704	2147.0	2021.0	2098.0	2195.0	2275.0	-599.128285287513	-0.7974397477176798	473.8789577393042	0.630732892751014	2123.4318550567878	2123.0	2019.0	2081.0	2166.0	2228.0	0.0	0.0	0.0	0.0	0.0	0.0	2874.0	2133.59927140255	10.167416345762833	2125.0	1397.0	1595.2	1946.0	2304.0	2690.2	1171346.0	False	False	2203.9999999999936	4948.999999999994	4497.908464034605	206.65242389124373	206.0	197.0	202.0
Position_1	86	36	36.0	0.6	0.01	63166.99999999993	80494.99999999993	80183.2006489995	2147.4853074248704	2147.0	2021.0	2098.0	2195.0	2275.0	3305.946508803837	4.400214803217907	4212.835249832428	5.60728371752696	2123.4318550567878	2123.0	2019.0	2081.0	2166.0	2228.0	0.0	0.0	0.0	0.0	0.0	0.0	3206.0	2234.48891966759	111.05706461080264	2231.0	1166.0	1515.0	1991.25	2493.0	2910.499999999999	1613301.0	False	False	5135.999999999995	8745.999999999996	8152.761222282307	206.65242389124373	206.0	197.0	202.0
Position_1	87	36	36.0	0.6	0.01	48668.00000000013	65756.00000000013	65448.51919956757	2147.4853074248704	2147.0	2021.0	2098.0	2195.0	2275.0	2828.6690008501114	3.764958440131498	3821.853349632198	5.086886808360455	2123.4318550567878	2123.0	2019.0	2081.0	2166.0	2228.0	0.0	0.0	0.0	0.0	0.0	0.0	2939.0	2215.35393258427	91.92207752748254	2214.0	1226.0	1689.55	2041.75	2413.0	2665.45	1577332.0	False	False	7316.999999999994	10876.999999999996	10291.977825851802	206.65242389124373	206.0	197.0	202.0
Position_1	88	36	36.0	0.6	0.01	93074.99999999993	116450.99999999993	116030.37317468908	2147.4853074248704	2147.0	2021.0	2098.0	2195.0	2275.0	3476.836024165768	4.627668748164637	4350.051376310802	5.789918381869677	2123.4318550567878	2123.0	2019.0	2081.0	2166.0	2228.0	0.0	0.0	0.0	0.0	0.0	0.0	2911.0	2242.55954825462	119.12769319783274	2200.0	1063.0	1806.25	2043.25	2459.0	2778.7	2184253.0	False	False	12534.999999999993	17404.999999999993	16604.70281233098	206.65242389124373	206.0	197.0	202.0
Position_1	89	36	36.0	0.6	0.01	-17423.000000000175	2832.9999999998254	2468.514332071345	2147.4853074248704	2147.0	2021.0	2098.0	2195.0	2275.0	-794.2129761436637	-1.057097471247216	129.13995072116387	0.171885274409869	2123.4318550567878	2123.0	2019.0	2081.0	2166.0	2228.0	0.0	0.0	0.0	0.0	0.0	0.0	3241.0	2126.35663507109	2.924780014302541	2169.5	1169.0	1382.3	1900.75	2365.25	2781.0999999999995	1794645.0	False	False	5985.999999999997	10205.999999999998	9512.518658734443	206.65242389124373	206.0	197.0	202.0
Position_1	92	36	36.0	0.6	0.01	74489.99999999997	92585.99999999996	92260.38128718236	2147.4853074248704	2147.0	2021.0	2098.0	2195.0	2275.0	3752.166505927291	4.994133619389224	4663.68758380701	6.20736817404713	2123.4318550567878	2123.0	2019.0	2081.0	2166.0	2228.0	0.0	0.0	0.0	0.0	0.0	0.0	3312.0	2245.793103448276	122.36124839148852	2221.5	1286.0	1640.65	2008.25	2467.75	2948.35	1693328.0	False	False	5369.999999999999	9140.0	8520.46809085992	206.65242389124373	206.0	197.0	202.0
Position_1	94	36	36.0	0.6	0.01	88045.99999999996	101245.99999999996	101008.47971876696	2147.4853074248704	2147.0	2021.0	2098.0	2195.0	2275.0	7181.7048923245375	9.55884921168396	8258.3978094211	10.991927484339485	2123.4318550567878	2123.0	2019.0	2081.0	2166.0	2228.0	0.0	0.0	0.0	0.0	0.0	0.0	3280.0	2307.0836363636363	183.651781306849	2266.0	1276.0	1625.35	2056.75	2606.5	3062.0499999999997	1268896.0	False	False	3734.999999999995	6484.999999999995	6033.0868036776565	206.65242389124373	206.0	197.0	202.0
Position_1	96	36	36.0	0.6	0.01	46326.00000000006	70998.00000000006	70554.05300162271	2147.4853074248704	2147.0	2021.0	2098.0	2195.0	2275.0	1550.1718677723925	2.063278756005054	2375.752326298499	3.1621263463033022	2123.4318550567878	2123.0	2019.0	2081.0	2166.0	2228.0	0.0	0.0	0.0	0.0	0.0	0.0	3305.0	2192.0642023346304	68.63234727784311	2179.0	1239.0	1701.1	2045.5	2339.0	2709.95	2253442.0	False	False	17132.000000000007	22272.000000000007	21427.33315305571	206.65242389124373	206.0	197.0	202.0
Position_1	97	36	36.0	0.6	0.01	168019.00000000015	190003.00000000015	189607.420767983	2147.4853074248704	2147.0	2021.0	2098.0	2195.0	2275.0	6756.136347073473	8.992417477954792	7640.125071289562	10.169006469886408	2123.4318550567878	2123.0	2019.0	2081.0	2166.0	2228.0	0.0	0.0	0.0	0.0	0.0	0.0	3230.0	2330.4268558951967	206.9950008384094	2280.5	1329.0	1959.5	2134.0	2466.0	2951.0	2134671.0	False	False	9167.0	13747.0	12994.359113034068	206.65242389124373	206.0	197.0	202.0
Position_1	98	36	36.0	0.6	0.01	39752.00000000009	50216.00000000009	50027.71119524082	2147.4853074248704	2147.0	2021.0	2098.0	2195.0	2275.0	4927.633041232439	6.558679577880375	6224.743932343732	8.285134173949507	2123.4318550567878	2123.0	2019.0	2081.0	2166.0	2228.0	0.0	0.0	0.0	0.0	0.0	0.0	2873.0	2238.1743119266057	114.7424568698184	2210.5	1267.0	1721.25	2040.0	2485.75	2736.5	975844.0	False	False	2660.000000000004	4840.000000000004	4481.756084369932	206.65242389124373	206.0	197.0	202.0
Position_1	101	36	36.0	0.6	0.01	72600.00000000001	81480.00000000001	81320.21362898871	2147.4853074248704	2147.0	2021.0	2098.0	2195.0	2275.0	11016.560468804855	14.663041983979262	12364.04059226198	16.45653802830069	2123.4318550567878	2123.0	2019.0	2081.0	2166.0	2228.0	0.0	0.0	0.0	0.0	0.0	0.0	3241.0	2343.2162162162163	219.78436115942893	2303.5	1436.0	1613.45	2042.75	2644.75	3042.5	866990.0	False	False	2540.000000000002	4390.000000000002	4085.9856679286095	206.65242389124373	206.0	197.0	202.0
Position_1	102	36	36.0	0.6	0.01	4183.000000000048	18151.000000000047	17899.66035694984	2147.4853074248704	2147.0	2021.0	2098.0	2195.0	2275.0	327.58480961506086	0.4360153815976459	1421.4659046911108	1.8919711191438684	2123.4318550567878	2123.0	2019.0	2081.0	2166.0	2228.0	0.0	0.0	0.0	0.0	0.0	0.0	2924.0	2154.187285223368	30.75543016658048	2180.5	1269.0	1622.7	2039.0	2294.5	2523.9	1253737.0	False	False	7523.000000000007	10433.000000000007	9954.79367225528	206.65242389124373	206.0	197.0	202.0
Position_1	103	36	36.0	0.6	0.01	-1070.0000000000018	3633.999999999998	3549.356408869688	2147.4853074248704	2147.0	2021.0	2098.0	2195.0	2275.0	-421.0552272332011	-0.5604245074473907	1430.013734360233	1.9033482804334705	2123.4318550567878	2123.0	2019.0	2081.0	2166.0	2228.0	0.0	0.0	0.0	0.0	0.0	0.0	2722.0	2141.5408163265306	18.108961269743304	2191.5	1586.0	1669.75	1876.0	2383.0	2550.25	419742.0	False	False	1026.000000000001	2006.000000000001	1844.954570037858	206.65242389124373	206.0	197.0	202.0
Position_1	104	36	36.0	0.6	0.01	94669.9999999999	110941.9999999999	110649.2022714981	2147.4853074248704	2147.0	2021.0	2098.0	2195.0	2275.0	6080.125126475965	8.092646543339509	7125.184765833913	9.483620923324937	2123.4318550567878	2123.0	2019.0	2081.0	2166.0	2228.0	0.0	0.0	0.0	0.0	0.0	0.0	3110.0	2286.631268436578	163.1994133797907	2237.5	1315.0	1857.85	2122.25	2448.75	2824.45	1550336.0	False	False	8975.999999999998	12365.999999999998	11808.914277988097	206.65242389124373	206.0	197.0	202.0
Position_1	105	36	36.0	0.6	0.01	137129.0	149033.0	148818.79989183348	2147.4853074248704	2147.0	2021.0	2098.0	2195.0	2275.0	13917.817815612716	18.524615512580525	15126.006479404135	20.132714624086905	2123.4318550567878	2123.0	2019.0	2081.0	2166.0	2228.0	0.0	0.0	0.0	0.0	0.0	0.0	3488.0	2423.469758064516	300.0379030077288	2303.0	1434.0	1961.5	2182.75	2646.5	3224.5	1202041.0	False	False	6433.999999999998	8913.999999999998	8506.456462952945	206.65242389124373	206.0	197.0	202.0
Position_1	106	36	36.0	0.6	0.01	109890.00000000004	116418.00000000004	116300.53542455388	2147.4853074248704	2147.0	2021.0	2098.0	2195.0	2275.0	26844.293321201996	35.729754410519845	28438.974791770805	37.852275447846935	2123.4318550567878	2123.0	2019.0	2081.0	2166.0	2228.0	0.0	0.0	0.0	0.0	0.0	0.0	3394.0	2551.0073529411766	427.5754978843893	2501.5	1999.0	2104.2	2267.5	2778.0	3168.5	693874.0	False	False	3277.000000000004	4637.000000000004	4413.508382909684	206.65242389124373	206.0	197.0	202.0
Position_1	1	37	37.0	0.6166666666666667	0.0102777777777777	40974.00000000029	87457.00000000029	87626.14534883793	2147.5211779759848	2147.0	2019.0	2098.0	2196.0	2276.0	479.5700980005668	0.6383078004387543	1023.618930561708	1.3624367965776332	2123.916306111412	2124.0	2018.0	2082.0	2166.0	2227.0	0.0	0.0	0.0	0.0	0.0	0.0	3780.0	2167.27412172192	43.357815610508624	2176.0	926.0	1493.0	1986.0	2358.0	2761.0	4380061.0	False	False	36188.99999999998	46293.99999999998	44283.3837209302	206.904605973566	206.0	197.0	202.0
Position_1	2	37	37.0	0.6166666666666667	0.0102777777777777	288525.99999999977	338665.99999999977	338848.452677123	2147.5211779759848	2147.0	2019.0	2098.0	2196.0	2276.0	3043.256933807544	4.050574978897841	3572.1136145264754	4.7544832209347385	2123.916306111412	2124.0	2018.0	2082.0	2166.0	2227.0	0.0	0.0	0.0	0.0	0.0	0.0	3790.0	2279.351376146789	155.43507003537752	2187.0	1382.0	1904.9	2078.0	2385.25	3031.0	4968986.0	False	False	41233.99999999998	52133.99999999998	49965.200648999424	206.904605973566	206.0	197.0	202.0
Position_1	6	37	37.0	0.6166666666666667	0.0102777777777777	136937.0000000004	179234.0000000004	179387.9130611149	2147.5211779759848	2147.0	2019.0	2098.0	2196.0	2276.0	1871.97099944926	2.491593400266965	2450.184027072949	3.261194940034095	2123.916306111412	2124.0	2018.0	2082.0	2166.0	2227.0	0.0	0.0	0.0	0.0	0.0	0.0	3053.0	2221.462751495378	97.54644538396678	2200.0	1157.0	1916.9	2109.0	2323.5	2656.1	4085270.0	False	False	33645.99999999998	42840.99999999998	41011.44862087612	206.904605973566	206.0	197.0	202.0
Position_1	8	37	37.0	0.6166666666666667	0.0102777777777777	27765.000000000106	70867.0000000001	71023.84234721522	2147.5211779759848	2147.0	2019.0	2098.0	2196.0	2276.0	383.1332212374186	0.5099503174670041	977.9039074169668	1.3015901007719828	2123.916306111412	2124.0	2018.0	2082.0	2166.0	2227.0	0.0	0.0	0.0	0.0	0.0	0.0	3306.0	2161.815901814301	37.899595702889656	2186.5	1041.0	1679.0	2011.25	2330.75	2582.0	4051243.0	False	False	26933.00000000001	36303.000000000015	34438.62844780963	206.904605973566	206.0	197.0	202.0
Position_1	13	37	37.0	0.6166666666666667	0.0102777777777777	68980.00000000016	109644.00000000016	109791.97079502488	2147.5211779759848	2147.0	2019.0	2098.0	2196.0	2276.0	1101.1045183209449	1.465570113885177	1750.2102610435136	2.3295298574489163	2123.916306111412	2124.0	2018.0	2082.0	2166.0	2227.0	0.0	0.0	0.0	0.0	0.0	0.0	3504.0	2186.0158371040725	62.09953099266113	2185.0	1258.0	1895.35	2070.75	2302.25	2492.0	3864876.0	False	False	33744.999999999985	42584.99999999999	40826.08382909678	206.904605973566	206.0	197.0	202.0
Position_1	15	37	37.0	0.6166666666666667	0.0102777777777777	133170.00000000032	173236.00000000032	173381.79475392174	2147.5211779759848	2147.0	2019.0	2098.0	2196.0	2276.0	1881.9322899609087	2.5048518779379694	2448.1371343671085	3.2584705258426205	2123.916306111412	2124.0	2018.0	2082.0	2166.0	2227.0	0.0	0.0	0.0	0.0	0.0	0.0	3254.0	2223.4466130884043	99.53030697699296	2215.0	1161.0	1738.2	2062.0	2371.0	2790.95	3873244.0	False	False	25205.00000000001	33915.000000000015	32181.9502433748	206.904605973566	206.0	197.0	202.0
Position_1	19	37	37.0	0.6166666666666667	0.0102777777777777	66715.99999999962	107080.99999999962	107227.88277447267	2147.5211779759848	2147.0	2019.0	2098.0	2196.0	2276.0	950.3076981931864	1.2648595462951309	1525.2697798163078	2.030134076935506	2123.916306111412	2124.0	2018.0	2082.0	2166.0	2227.0	0.0	0.0	0.0	0.0	0.0	0.0	3264.0	2185.0148148148146	61.09850870340324	2187.0	1235.0	1700.5	2063.5	2316.5	2601.6	3834701.0	False	False	23816.0	32591.0	30845.01703623579	206.904605973566	206.0	197.0	202.0
Position_1	20	37	37.0	0.6166666666666667	0.0102777777777777	87508.9999999998	129460.9999999998	129613.65765278548	2147.5211779759848	2147.0	2019.0	2098.0	2196.0	2276.0	1348.97693896373	1.7954883057607245	1995.6793414984008	2.6562492035343714	2123.916306111412	2124.0	2018.0	2082.0	2166.0	2227.0	0.0	0.0	0.0	0.0	0.0	0.0	3621.0	2194.9764254385964	71.06011932718502	2166.5	921.0	1694.0	2010.0	2359.5	2836.4	4003637.0	False	False	22806.00000000001	31926.00000000001	30111.37155219038	206.904605973566	206.0	197.0	202.0
Position_1	21	37	37.0	0.6166666666666667	0.0102777777777777	155729.00000000012	199705.0000000001	199865.0227149816	2147.5211779759848	2147.0	2019.0	2098.0	2196.0	2276.0	2324.0278498927955	3.09328106820731	2980.3054136534665	3.966786505572764	2123.916306111412	2124.0	2018.0	2082.0	2166.0	2227.0	0.0	0.0	0.0	0.0	0.0	0.0	3040.0	2228.4482217573222	104.53191564591089	2217.0	1119.0	1788.0	2063.75	2398.0	2709.45	4260793.0	False	False	25304.999999999975	34864.99999999998	32962.823688480225	206.904605973566	206.0	197.0	202.0
Position_1	24	37	37.0	0.6166666666666667	0.0102777777777777	196094.9999999997	242140.9999999997	242308.5551649542	2147.5211779759848	2147.0	2019.0	2098.0	2196.0	2276.0	2365.1811798861468	3.148056150428461	2920.5606266289888	3.887266194043184	2123.916306111412	2124.0	2018.0	2082.0	2166.0	2227.0	0.0	0.0	0.0	0.0	0.0	0.0	3285.0	2244.9495504495503	121.03324433813896	2217.0	1088.0	1708.05	2041.0	2463.75	2862.8499999999995	4494389.0	False	False	31179.99999999997	41189.99999999997	39198.28610059488	206.904605973566	206.0	197.0	202.0
Position_1	27	37	37.0	0.6166666666666667	0.0102777777777777	67457.00000000032	100715.00000000032	100836.0213628995	2147.5211779759848	2147.0	2019.0	2098.0	2196.0	2276.0	1390.1701089972844	1.8503164150753852	2075.558986134297	2.762569010544749	2123.916306111412	2124.0	2018.0	2082.0	2166.0	2227.0	0.0	0.0	0.0	0.0	0.0	0.0	2854.0	2193.6507607192257	69.73445460781431	2218.0	1073.0	1679.5	2058.0	2368.75	2611.0	3172019.0	False	False	28398.000000000007	35628.00000000001	34189.429421308814	206.904605973566	206.0	197.0	202.0
Position_1	30	37	37.0	0.6166666666666667	0.0102777777777777	128267.0	160536.0	160653.42252568985	2147.5211779759848	2147.0	2019.0	2098.0	2196.0	2276.0	2665.167191737515	3.5473375322026324	3335.66139609388	4.439765318200954	2123.916306111412	2124.0	2018.0	2082.0	2166.0	2227.0	0.0	0.0	0.0	0.0	0.0	0.0	3162.0	2238.423378474697	114.50707236328572	2196.0	1223.0	1797.1	2054.5	2432.0	2785.0	3140508.0	False	False	19703.0	26718.0	25322.20849107625	206.904605973566	206.0	197.0	202.0
Position_1	32	37	37.0	0.6166666666666667	0.0102777777777777	182387.9999999999	220245.9999999999	220383.76014061685	2147.5211779759848	2147.0	2019.0	2098.0	2196.0	2276.0	3056.1933506974337	4.067793349778284	3690.562760256744	4.912139033901726	2123.916306111412	2124.0	2018.0	2082.0	2166.0	2227.0	0.0	0.0	0.0	0.0	0.0	0.0	3172.0	2257.8068043742405	133.89049826282917	2226.0	1088.0	1748.25	2058.25	2454.75	2835.0	3716350.0	False	False	21206.000000000007	29436.000000000007	27798.45700378583	206.904605973566	206.0	197.0	202.0
Position_1	35	37	37.0	0.6166666666666667	0.0102777777777777	142024.99999999997	177513.99999999997	177643.13967009223	2147.5211779759848	2147.0	2019.0	2098.0	2196.0	2276.0	2719.484728682734	3.6196341738767184	3399.0256090645084	4.52410308566486	2123.916306111412	2124.0	2018.0	2082.0	2166.0	2227.0	0.0	0.0	0.0	0.0	0.0	0.0	3302.0	2239.044718081659	115.12841197024773	2236.0	1058.0	1904.1	2106.5	2363.0	2654.5999999999995	3454846.0	False	False	20523.999999999985	28238.999999999985	26703.927798810146	206.904605973566	206.0	197.0	202.0
Position_1	37	37	37.0	0.6166666666666667	0.0102777777777777	141692.99999999988	173225.99999999988	173340.7443212549	2147.5211779759848	2147.0	2019.0	2098.0	2196.0	2276.0	3338.0222172939484	4.442907571218245	4080.880753551422	5.431652282976942	2123.916306111412	2124.0	2018.0	2082.0	2166.0	2227.0	0.0	0.0	0.0	0.0	0.0	0.0	2930.0	2250.3501094091903	126.43380329777892	2247.0	1135.0	1878.0	2114.0	2399.0	2659.0	3085230.0	False	False	28374.999999999996	35229.99999999999	33866.04407787992	206.904605973566	206.0	197.0	202.0
Position_1	38	37	37.0	0.6166666666666667	0.0102777777777777	-11244.000000000233	25555.999999999767	25689.910221741597	2147.5211779759848	2147.0	2019.0	2098.0	2196.0	2276.0	-194.66519612879037	-0.2590993760474199	442.4460825566717	0.5888957358829301	2123.916306111412	2124.0	2018.0	2082.0	2166.0	2227.0	0.0	0.0	0.0	0.0	0.0	0.0	3257.0	2139.9725	16.056193888588496	2150.0	1146.0	1483.9	1978.0	2325.0	2705.15	3423956.0	False	False	18273.0	26273.0	24681.220659816103	206.904605973566	206.0	197.0	202.0
Position_1	40	37	37.0	0.6166666666666667	0.0102777777777777	101880.0000000003	133413.0000000003	133527.74432125533	2147.5211779759848	2147.0	2019.0	2098.0	2196.0	2276.0	2199.1710360109896	2.927096648930627	2879.839079577286	3.833065814917368	2123.916306111412	2124.0	2018.0	2082.0	2166.0	2227.0	0.0	0.0	0.0	0.0	0.0	0.0	3147.0	2221.3107221006567	97.39441598924532	2198.0	1098.0	1842.5	2068.5	2377.0	2694.5	3045417.0	False	False	19585.000000000007	26440.000000000007	25076.04407787993	206.904605973566	206.0	197.0	202.0
Position_1	41	37	37.0	0.6166666666666667	0.0102777777777777	-27213.99999999976	6320.000000000241	6442.02568956248	2147.5211779759848	2147.0	2019.0	2098.0	2196.0	2276.0	-554.6139527102481	-0.7381911710573402	128.79988906918987	0.1714326523510917	2123.916306111412	2124.0	2018.0	2082.0	2166.0	2227.0	0.0	0.0	0.0	0.0	0.0	0.0	3178.0	2128.334705075446	4.418398964034623	2135.0	1013.0	1541.25	1974.5	2288.5	2707.15	3103112.0	False	False	17503.999999999996	24794.0	23343.491076257425	206.904605973566	206.0	197.0	202.0
Position_1	43	37	37.0	0.6166666666666667	0.0102777777777777	59597.00000000015	90233.00000000016	90344.4802596002	2147.5211779759848	2147.0	2019.0	2098.0	2196.0	2276.0	1429.7716401552086	1.9030260530465823	2164.7496418632622	2.8812817733200013	2123.916306111412	2124.0	2018.0	2082.0	2166.0	2227.0	0.0	0.0	0.0	0.0	0.0	0.0	2941.0	2191.7424924924926	67.82618638108124	2182.0	1203.0	1836.1	2066.0	2316.0	2613.9	2919401.0	False	False	21470.00000000001	28130.00000000001	26804.84369929692	206.904605973566	206.0	197.0	202.0
Position_1	45	37	37.0	0.6166666666666667	0.0102777777777777	64196.99999999999	93430.0	93536.37493239615	2147.5211779759848	2147.0	2019.0	2098.0	2196.0	2276.0	1628.580341784216	2.1676404349147917	2370.1771318425986	3.1547057624824983	2123.916306111412	2124.0	2018.0	2082.0	2166.0	2227.0	0.0	0.0	0.0	0.0	0.0	0.0	3079.0	2197.5090479937057	73.59274188229438	2195.0	1107.0	1725.0	2043.5	2402.5	2633.0	2793034.0	False	False	14701.999999999996	21056.999999999996	19792.530286641413	206.904605973566	206.0	197.0	202.0
Position_1	46	37	37.0	0.6166666666666667	0.0102777777777777	13550.999999999716	49936.99999999972	50069.40373174695	2147.5211779759848	2147.0	2019.0	2098.0	2196.0	2276.0	220.48583367049187	0.2934666446154246	812.5157609035142	1.0814584777625773	2123.916306111412	2124.0	2018.0	2082.0	2166.0	2227.0	0.0	0.0	0.0	0.0	0.0	0.0	3162.0	2155.565739570164	31.64943345875281	2155.0	1036.0	1376.3000000000002	1943.0	2399.5	2850.7999999999997	3410105.0	False	False	21707.99999999998	29617.99999999998	28044.12817739316	206.904605973566	206.0	197.0	202.0
Position_1	48	37	37.0	0.6166666666666667	0.0102777777777777	-6196.0000000000855	21863.999999999916	21966.10654407806	2147.5211779759848	2147.0	2019.0	2098.0	2196.0	2276.0	-168.39534265693305	-0.2241342010763778	594.2213963607358	0.7909086785561392	2123.916306111412	2124.0	2018.0	2082.0	2166.0	2227.0	0.0	0.0	0.0	0.0	0.0	0.0	2859.0	2141.9213114754098	18.005005363998407	2149.0	1241.0	1747.8	1978.0	2297.0	2547.3499999999995	2613144.0	False	False	17364.0	23464.0	22250.26825310978	206.904605973566	206.0	197.0	202.0
Position_1	51	37	37.0	0.6166666666666667	0.0102777777777777	-9139.999999999936	23819.000000000065	23938.933342347587	2147.5211779759848	2147.0	2019.0	2098.0	2196.0	2276.0	-186.15975144849597	-0.247778629177948	485.1355710888149	0.6457154451192126	2123.916306111412	2124.0	2018.0	2082.0	2166.0	2227.0	0.0	0.0	0.0	0.0	0.0	0.0	2806.0	2140.621772505234	16.705466393822462	2156.0	1111.0	1672.6	2022.0	2306.0	2495.0	3067511.0	False	False	17125.0	24290.0	22864.3626284478	206.904605973566	206.0	197.0	202.0
Position_1	52	37	37.0	0.6166666666666667	0.0102777777777777	65571.0	96460.0	96572.40089237454	2147.5211779759848	2147.0	2019.0	2098.0	2196.0	2276.0	1456.048844518421	1.9380010120540183	2141.9601888372435	2.850949011342371	2123.916306111412	2124.0	2018.0	2082.0	2166.0	2227.0	0.0	0.0	0.0	0.0	0.0	0.0	2976.0	2195.824274013403	71.90796790199147	2203.0	1060.0	1589.7	2063.0	2377.5	2657.0	2948992.0	False	False	12140.000000000007	18855.000000000007	17518.90021633315	206.904605973566	206.0	197.0	202.0
Position_1	54	37	37.0	0.6166666666666667	0.0102777777777777	103167.00000000026	132929.00000000026	133037.29989183397	2147.5211779759848	2147.0	2019.0	2098.0	2196.0	2276.0	2425.399071870217	3.228206164659259	3125.087219989298	4.159491089805756	2123.916306111412	2124.0	2018.0	2082.0	2166.0	2227.0	0.0	0.0	0.0	0.0	0.0	0.0	3183.0	2226.7272024729523	102.81089636154093	2202.5	1028.0	1549.15	2038.25	2457.75	2839.0	2881385.0	False	False	17055.0	23525.0	22237.648458626278	206.904605973566	206.0	197.0	202.0
Position_1	55	37	37.0	0.6166666666666667	0.0102777777777777	148709.9999999998	180564.9999999998	180680.91603569503	2147.5211779759848	2147.0	2019.0	2098.0	2196.0	2276.0	3341.793150216417	4.447926682938051	4057.63486092951	5.400711999897178	2123.916306111412	2124.0	2018.0	2082.0	2166.0	2227.0	0.0	0.0	0.0	0.0	0.0	0.0	3056.0	2254.3718411552345	130.45553504382315	2244.0	975.0	1805.2	2108.0	2416.0	2765.8	3122305.0	False	False	21685.999999999996	28610.999999999996	27233.11600865331	206.904605973566	206.0	197.0	202.0
Position_1	56	37	37.0	0.6166666666666667	0.0102777777777777	52969.99999999987	83674.99999999987	83786.73134126571	2147.5211779759848	2147.0	2019.0	2098.0	2196.0	2276.0	1196.2352801959776	1.5921891579408465	1889.6542773343124	2.515129843131969	2123.916306111412	2124.0	2018.0	2082.0	2166.0	2227.0	0.0	0.0	0.0	0.0	0.0	0.0	2985.0	2186.6779026217228	62.76159651031139	2212.0	1010.0	1594.8	2028.0	2407.5	2611.3	2919215.0	False	False	17482.999999999993	24157.999999999996	22829.859113034057	206.904605973566	206.0	197.0	202.0
Position_1	59	37	37.0	0.6166666666666667	0.0102777777777777	110048.0000000002	144387.0000000002	144511.95497566304	2147.5211779759848	2147.0	2019.0	2098.0	2196.0	2276.0	2030.55299036808	2.7026660301799144	2664.1597722836937	3.545996656909596	2123.916306111412	2124.0	2018.0	2082.0	2166.0	2227.0	0.0	0.0	0.0	0.0	0.0	0.0	3163.0	2220.709310113865	96.79300400245349	2218.0	1093.0	1584.2	2043.0	2434.0	2802.3999999999987	3315519.0	False	False	12948.999999999982	20413.99999999998	18928.670903190887	206.904605973566	206.0	197.0	202.0
Position_1	60	37	37.0	0.6166666666666667	0.0102777777777777	64255.99999999996	96616.99999999996	96734.75730124416	2147.5211779759848	2147.0	2019.0	2098.0	2196.0	2276.0	1369.5034511085903	1.8228090934255337	2059.2211612263245	2.740823365592238	2123.916306111412	2124.0	2018.0	2082.0	2166.0	2227.0	0.0	0.0	0.0	0.0	0.0	0.0	2980.0	2192.6687988628287	68.75249275141732	2169.0	1162.0	1674.0	2019.0	2390.5	2730.7	3085085.0	False	False	10457.999999999996	17492.999999999996	16093.229042725785	206.904605973566	206.0	197.0	202.0
Position_1	61	37	37.0	0.6166666666666667	0.0102777777777777	109198.00000000004	135579.00000000003	135674.99689021122	2147.5211779759848	2147.0	2019.0	2098.0	2196.0	2276.0	2874.448979101097	3.82589159118356	3568.88329582545	4.750183666743674	2123.916306111412	2124.0	2018.0	2082.0	2166.0	2227.0	0.0	0.0	0.0	0.0	0.0	0.0	3172.0	2242.203138622493	118.28683251108214	2245.0	1080.0	1676.2	2031.0	2479.5	2811.2000000000003	2571807.0	False	False	14436.000000000007	20171.000000000007	19029.89318550568	206.904605973566	206.0	197.0	202.0
Position_1	63	37	37.0	0.6166666666666667	0.0102777777777777	-83904.99999999991	-52302.99999999991	-52188.004597079125	2147.5211779759848	2147.0	2019.0	2098.0	2196.0	2276.0	-1737.0886258088406	-2.312064960951566	-1082.8311351609525	-1.4412482408992278	2123.916306111412	2124.0	2018.0	2082.0	2166.0	2227.0	0.0	0.0	0.0	0.0	0.0	0.0	2811.0	2085.933770014556	-37.982536096855256	2127.5	1068.0	1422.15	1893.25	2327.0	2561.4	2866073.0	False	False	13926.000000000013	20796.00000000001	19429.059491617096	206.904605973566	206.0	197.0	202.0
Position_1	64	37	37.0	0.6166666666666667	0.0102777777777777	185142.00000000023	213478.00000000023	213581.11087074148	2147.5211779759848	2147.0	2019.0	2098.0	2196.0	2276.0	4603.632499667574	6.1274348570575405	5308.218873967194	7.065239321250334	2123.916306111412	2124.0	2018.0	2082.0	2166.0	2227.0	0.0	0.0	0.0	0.0	0.0	0.0	3301.0	2297.2775974025976	173.36129129118626	2289.5	1028.0	1864.65	2080.75	2503.0	2810.7000000000003	2830246.0	False	False	20778.000000000007	26938.000000000007	25712.329908058407	206.904605973566	206.0	197.0	202.0
Position_1	65	37	37.0	0.6166666666666667	0.0102777777777777	108212.99999999996	132569.99999999994	132658.63182801532	2147.5211779759848	2147.0	2019.0	2098.0	2196.0	2276.0	3574.278317652415	4.757364440795364	4378.790686619728	5.828170403890858	2123.916306111412	2124.0	2018.0	2082.0	2166.0	2227.0	0.0	0.0	0.0	0.0	0.0	0.0	3305.0	2249.184135977337	125.2678298659257	2253.0	1033.0	1654.8	2006.5	2466.5	2882.1	2381886.0	False	False	20050.000000000007	25345.000000000007	24291.44104921579	206.904605973566	206.0	197.0	202.0
Position_1	67	37	37.0	0.6166666666666667	0.0102777777777777	131808.0000000003	165319.0000000003	165440.94199567393	2147.5211779759848	2147.0	2019.0	2098.0	2196.0	2276.0	2549.1026259202	3.3928555950997863	3197.189070576152	4.255458652936857	2123.916306111412	2124.0	2018.0	2082.0	2166.0	2227.0	0.0	0.0	0.0	0.0	0.0	0.0	3083.0	2237.4653397391903	113.54903362777895	2235.0	1176.0	1656.4	2050.0	2431.0	2785.4	3259987.0	False	False	13689.999999999987	20974.999999999985	19525.485938345028	206.904605973566	206.0	197.0	202.0
Position_1	68	37	37.0	0.6166666666666667	0.0102777777777777	17528.999999999905	52396.99999999991	52523.87993510028	2147.5211779759848	2147.0	2019.0	2098.0	2196.0	2276.0	316.82736876122505	0.4216972278211905	947.0479571556832	1.2605208309742142	2123.916306111412	2124.0	2018.0	2082.0	2166.0	2227.0	0.0	0.0	0.0	0.0	0.0	0.0	3161.0	2158.562664907652	34.64635879624029	2164.0	1109.0	1513.75	1982.0	2368.0	2685.0	3272381.0	False	False	28593.00000000002	36173.000000000015	34664.78907517578	206.904605973566	206.0	197.0	202.0
Position_1	69	37	37.0	0.6166666666666667	0.0102777777777777	164723.99999999994	200879.99999999997	201011.56679286127	2147.5211779759848	2147.0	2019.0	2098.0	2196.0	2276.0	2953.2239468078783	3.930741073201286	3601.440144937997	4.793516832912474	2123.916306111412	2124.0	2018.0	2082.0	2166.0	2227.0	0.0	0.0	0.0	0.0	0.0	0.0	3350.0	2251.7862595419847	127.86995343057332	2249.5	1055.0	1460.2	2022.0	2507.0	2953.9999999999964	3539808.0	False	False	28461.999999999996	36321.99999999999	34758.076798269314	206.904605973566	206.0	197.0	202.0
Position_1	70	37	37.0	0.6166666666666667	0.0102777777777777	11619.000000000158	40760.00000000016	40866.04015684197	2147.5211779759848	2147.0	2019.0	2098.0	2196.0	2276.0	277.0660716375462	0.368774941349574	971.9608468840928	1.2936798872027275	2123.916306111412	2124.0	2018.0	2082.0	2166.0	2227.0	0.0	0.0	0.0	0.0	0.0	0.0	2886.0	2156.170481452249	32.254175340838174	2181.0	986.0	1423.3	2051.0	2346.0	2589.7	2731868.0	False	False	18076.99999999999	24411.99999999999	23151.509734991865	206.904605973566	206.0	197.0	202.0
Position_1	75	37	37.0	0.6166666666666667	0.0102777777777777	51309.00000000005	82750.00000000004	82864.4095457007	2147.5211779759848	2147.0	2019.0	2098.0	2196.0	2276.0	1118.2119083236842	1.4883400499788235	1803.4269896857245	2.4003613232717	2123.916306111412	2124.0	2018.0	2082.0	2166.0	2227.0	0.0	0.0	0.0	0.0	0.0	0.0	3080.0	2184.534016093636	60.61770998222437	2196.0	1048.0	1525.3	1981.0	2417.0	2757.7	2986258.0	False	False	13726.999999999984	20561.999999999985	19202.02352623037	206.904605973566	206.0	197.0	202.0
Position_1	79	37	37.0	0.6166666666666667	0.0102777777777777	5098.0000000000655	31410.000000000065	31505.74580854547	2147.5211779759848	2147.0	2019.0	2098.0	2196.0	2276.0	144.2189472196509	0.1919554187493553	888.5675033678276	1.1826833469825786	2123.916306111412	2124.0	2018.0	2082.0	2166.0	2227.0	0.0	0.0	0.0	0.0	0.0	0.0	3155.0	2151.4562937062938	27.539987594882405	2174.0	1070.0	1305.0	1925.25	2394.5	2861.0	2461266.0	False	False	12260.999999999987	17980.99999999999	16842.877771768504	206.904605973566	206.0	197.0	202.0
Position_1	80	37	37.0	0.6166666666666667	0.0102777777777777	89999.99999999987	118197.99999999988	118300.60870740956	2147.5211779759848	2147.0	2019.0	2098.0	2196.0	2276.0	2230.656982794636	2.96900444409966	2929.546600581783	3.899226525374353	2123.916306111412	2124.0	2018.0	2082.0	2166.0	2227.0	0.0	0.0	0.0	0.0	0.0	0.0	3207.0	2220.409461663948	96.49315555253634	2216.5	1030.0	1639.25	1999.25	2431.0	2875.75	2722222.0	False	False	21202.99999999998	27332.99999999998	26113.299080584075	206.904605973566	206.0	197.0	202.0
Position_1	81	37	37.0	0.6166666666666667	0.0102777777777777	-14541.00000000011	10666.99999999989	10758.728501893042	2147.5211779759848	2147.0	2019.0	2098.0	2196.0	2276.0	-436.95288890250674	-0.5815842951292365	320.54029749831216	0.4266391359702535	2123.916306111412	2124.0	2018.0	2082.0	2166.0	2227.0	0.0	0.0	0.0	0.0	0.0	0.0	2948.0	2133.7326642335765	9.816358122165184	2185.5	1102.0	1429.75	1975.75	2338.25	2577.75	2338571.0	False	False	13057.000000000016	18537.00000000001	17446.63115197405	206.904605973566	206.0	197.0	202.0
Position_1	82	37	37.0	0.6166666666666667	0.0102777777777777	88368.00000000006	107665.00000000006	107735.21917252592	2147.5211779759848	2147.0	2019.0	2098.0	2196.0	2276.0	4140.717170519813	5.511294553961871	5044.929320161322	6.714800925134719	2123.916306111412	2124.0	2018.0	2082.0	2166.0	2227.0	0.0	0.0	0.0	0.0	0.0	0.0	3017.0	2252.325387365912	128.4090812545005	2216.0	1136.0	1813.0	2027.5	2451.0	2850.4	1889701.0	False	False	16493.000000000004	20688.000000000004	19853.310708491077	206.904605973566	206.0	197.0	202.0
Position_1	85	37	37.0	0.6166666666666667	0.0102777777777777	22439.00000000019	42541.00000000019	42614.14845862666	2147.5211779759848	2147.0	2019.0	2098.0	2196.0	2276.0	926.7625934124086	1.2335210118319158	1757.003765156964	2.338572011423919	2123.916306111412	2124.0	2018.0	2082.0	2166.0	2227.0	0.0	0.0	0.0	0.0	0.0	0.0	2897.0	2172.6739130434785	48.75760693206712	2190.0	1174.0	1510.55	1987.25	2384.25	2736.0	1898917.0	False	False	4180.000000000011	8550.000000000011	7680.490535424559	206.904605973566	206.0	197.0	202.0
Position_1	86	37	37.0	0.6166666666666667	0.0102777777777777	57043.000000000095	79905.0000000001	79988.1917252572	2147.5211779759848	2147.0	2019.0	2098.0	2196.0	2276.0	1867.071919201429	2.485072724457102	2615.3670337077315	3.4810535218649905	2123.916306111412	2124.0	2018.0	2082.0	2166.0	2227.0	0.0	0.0	0.0	0.0	0.0	0.0	3179.0	2204.387323943662	80.47101783225071	2199.0	1125.0	1547.95	1978.5	2416.5	2909.499999999999	2191161.0	False	False	9238.999999999987	14208.999999999987	13220.107084910744	206.904605973566	206.0	197.0	202.0
Position_1	87	37	37.0	0.6166666666666667	0.0102777777777777	6395.999999999991	28406.99999999999	28487.09505137932	2147.5211779759848	2147.0	2019.0	2098.0	2196.0	2276.0	240.71111100173516	0.3203864887433094	1069.087012230503	1.4229548132787997	2123.916306111412	2124.0	2018.0	2082.0	2166.0	2227.0	0.0	0.0	0.0	0.0	0.0	0.0	2977.0	2153.6833855799373	29.76707946852593	2168.0	1085.0	1446.4	1982.0	2369.0	2686.5999999999995	2061075.0	False	False	11929.999999999996	16714.999999999996	15762.916982152505	206.904605973566	206.0	197.0	202.0
Position_1	88	37	37.0	0.6166666666666667	0.0102777777777777	81764.00000000017	106512.00000000016	106602.05462412156	2147.5211779759848	2147.0	2019.0	2098.0	2196.0	2276.0	2725.408414255656	3.627518599374278	3550.324115982563	4.725481398372791	2123.916306111412	2124.0	2018.0	2082.0	2166.0	2227.0	0.0	0.0	0.0	0.0	0.0	0.0	2981.0	2222.9888475836437	99.07254147223192	2212.5	1356.0	1796.5	2016.0	2410.5	2722.0	2391936.0	False	False	15761.000000000004	21141.000000000007	20070.528393726338	206.904605973566	206.0	197.0	202.0
Position_1	89	37	37.0	0.6166666666666667	0.0102777777777777	11725.999999999793	33667.9999999998	33747.84396971336	2147.5211779759848	2147.0	2019.0	2098.0	2196.0	2276.0	441.6689646925823	0.587861392005827	1268.1315626189692	1.687883109845848	2123.916306111412	2124.0	2018.0	2082.0	2166.0	2227.0	0.0	0.0	0.0	0.0	0.0	0.0	3336.0	2159.291404612159	35.375098500747754	2192.0	1086.0	1361.3	1942.0	2392.75	2820.849999999999	2059964.0	False	False	8313.000000000005	13083.000000000004	12133.90156841536	206.904605973566	206.0	197.0	202.0
Position_1	92	37	37.0	0.6166666666666667	0.0102777777777777	64539.0	89471.0	89561.72417523009	2147.5211779759848	2147.0	2019.0	2098.0	2196.0	2276.0	1810.694163153716	2.410033931157596	2510.1817113919665	3.341051857862707	2123.916306111412	2124.0	2018.0	2082.0	2166.0	2227.0	0.0	0.0	0.0	0.0	0.0	0.0	3154.0	2206.537822878229	82.62151676681742	2172.5	1213.0	1648.25	1997.0	2421.25	2836.0	2391887.0	False	False	10233.999999999987	15653.999999999987	14575.5694970254	206.904605973566	206.0	197.0	202.0
Position_1	94	37	37.0	0.6166666666666667	0.0102777777777777	23477.999999999847	45189.99999999985	45269.00703082752	2147.5211779759848	2147.0	2019.0	2098.0	2196.0	2276.0	872.7162885010446	1.1615853799948903	1679.787421303447	2.235797057754888	2123.916306111412	2124.0	2018.0	2082.0	2166.0	2227.0	0.0	0.0	0.0	0.0	0.0	0.0	3043.0	2171.870762711864	47.954456600452886	2163.0	1048.0	1349.8000000000002	1989.0	2425.25	2780.7	2050246.0	False	False	9228.000000000004	13948.000000000004	13008.850189291508	206.904605973566	206.0	197.0	202.0
Position_1	96	37	37.0	0.6166666666666667	0.0102777777777777	90416.00000000022	118545.00000000022	118647.35762574412	2147.5211779759848	2147.0	2019.0	2098.0	2196.0	2276.0	2291.7241197109274	3.050284803335244	3004.694255122232	3.999248053567691	2123.916306111412	2124.0	2018.0	2082.0	2166.0	2227.0	0.0	0.0	0.0	0.0	0.0	0.0	3464.0	2220.92968111202	97.01337500060843	2184.0	1158.0	1676.2	2052.5	2357.0	2936.8999999999987	2716197.0	False	False	23622.999999999985	29737.999999999985	28521.28366684692	206.904605973566	206.0	197.0	202.0
Position_1	97	37	37.0	0.6166666666666667	0.0102777777777777	70728.00000000022	93843.00000000022	93927.1123580318	2147.5211779759848	2147.0	2019.0	2098.0	2196.0	2276.0	2460.5515156208835	3.274994067291396	3264.6976569450626	4.345312581393879	2123.916306111412	2124.0	2018.0	2082.0	2166.0	2227.0	0.0	0.0	0.0	0.0	0.0	0.0	3133.0	2217.3761194029853	93.45981329157394	2181.0	1250.0	1766.6	2024.0	2404.0	2758.5999999999995	2228463.0	False	False	11201.999999999998	16226.999999999998	15227.16360194699	206.904605973566	206.0	197.0	202.0
Position_1	98	37	37.0	0.6166666666666667	0.0102777777777777	74615.00000000015	94280.00000000016	94351.55827474344	2147.5211779759848	2147.0	2019.0	2098.0	2196.0	2276.0	3260.477294263904	4.339695278665255	4119.785556566383	5.483434575789856	2123.916306111412	2124.0	2018.0	2082.0	2166.0	2227.0	0.0	0.0	0.0	0.0	0.0	0.0	3078.0	2234.2690058479534	110.35269973654204	2218.0	1156.0	1657.2	2038.0	2456.5	2801.5	1910300.0	False	False	6290.000000000009	10565.00000000001	9714.39291508924	206.904605973566	206.0	197.0	202.0
Position_1	101	37	37.0	0.6166666666666667	0.0102777777777777	95176.00000000004	110816.00000000004	110872.9118442403	2147.5211779759848	2147.0	2019.0	2098.0	2196.0	2276.0	5642.941320022019	7.510754896949306	6570.22973564302	8.744975778140859	2123.916306111412	2124.0	2018.0	2082.0	2166.0	2227.0	0.0	0.0	0.0	0.0	0.0	0.0	3410.0	2286.964705882353	163.0483997709416	2243.0	1392.0	1560.75	1993.25	2559.5	3106.0	1555136.0	False	False	5796.000000000005	9196.000000000004	8519.49378042185	206.904605973566	206.0	197.0	202.0
Position_1	102	37	37.0	0.6166666666666667	0.0102777777777777	6823.000000000022	26902.000000000025	26975.064764737905	2147.5211779759848	2147.0	2019.0	2098.0	2196.0	2276.0	298.6807117006884	0.3975440272736162	1177.650374640466	1.56745264864646	2123.916306111412	2124.0	2018.0	2082.0	2166.0	2227.0	0.0	0.0	0.0	0.0	0.0	0.0	3109.0	2154.815578465063	30.899272353651668	2216.0	1132.0	1433.2	2020.0	2353.0	2581.4	1881154.0	False	False	12161.00000000001	16526.00000000001	15657.485397512171	206.904605973566	206.0	197.0	202.0
Position_1	103	37	37.0	0.6166666666666667	0.0102777777777777	-14503.999999999987	-2635.9999999999877	-2592.8139534882484	2147.5211779759848	2147.0	2019.0	2098.0	2196.0	2276.0	-1272.583876963	-1.6938091402377529	-231.28317013751067	-0.3078378994530267	2123.916306111412	2124.0	2018.0	2082.0	2166.0	2227.0	0.0	0.0	0.0	0.0	0.0	0.0	3023.0	2118.891472868217	-5.02483324319428	2141.5	1396.0	1542.0	1893.75	2343.25	2669.5	1093348.0	False	False	4625.000000000005	7205.000000000005	6691.651162790698	206.904605973566	206.0	197.0	202.0
Position_1	104	37	37.0	0.6166666666666667	0.0102777777777777	113608.00000000016	134607.00000000015	134683.41252028162	2147.5211779759848	2147.0	2019.0	2098.0	2196.0	2276.0	4660.5968297863055	6.203254380445572	5522.049129172639	7.349847390928781	2123.916306111412	2124.0	2018.0	2082.0	2166.0	2227.0	0.0	0.0	0.0	0.0	0.0	0.0	3254.0	2271.4337349397592	147.51742882834787	2238.0	1345.0	1826.0	2082.0	2442.0	2785.0	2073819.0	False	False	12987.999999999996	17552.999999999996	16644.69091400756	206.904605973566	206.0	197.0	202.0
Position_1	105	37	37.0	0.6166666666666667	0.0102777777777777	163609.00000000006	181089.0000000001	181152.60735532743	2147.5211779759848	2147.0	2019.0	2098.0	2196.0	2276.0	8881.123031136727	11.820774754442985	9829.98299962422	13.083707372499834	2123.916306111412	2124.0	2018.0	2082.0	2166.0	2227.0	0.0	0.0	0.0	0.0	0.0	0.0	3413.0	2362.275	238.35869388858876	2283.0	1490.0	1937.0	2156.75	2510.25	3037.25	1795329.0	False	False	11805.000000000004	15605.000000000004	14848.904813412651	206.904605973566	206.0	197.0	202.0
Position_1	106	37	37.0	0.6166666666666667	0.0102777777777777	121864.00000000007	133663.0000000001	133705.93496484606	2147.5211779759848	2147.0	2019.0	2098.0	2196.0	2276.0	10800.934797095688	14.37604421493436	11846.692606382532	15.767947859095148	2123.916306111412	2124.0	2018.0	2082.0	2166.0	2227.0	0.0	0.0	0.0	0.0	0.0	0.0	3520.0	2384.551656920078	260.6353508086668	2382.0	1848.0	1995.2	2197.0	2547.0	2792.6	1223275.0	False	False	7291.000000000003	9856.000000000004	9345.635749053545	206.904605973566	206.0	197.0	202.0
Position_1	112	37	37.0	0.6166666666666667	0.0102777777777777	-53766.00000000004	-41300.00000000004	-41254.63791238499	2147.5211779759848	2147.0	2019.0	2098.0	2196.0	2276.0	-4503.933656730697	-5.994735697108557	-3459.667076274557	-4.604816878521435	2123.916306111412	2124.0	2018.0	2082.0	2166.0	2227.0	0.0	0.0	0.0	0.0	0.0	0.0	2794.0	2047.80073800738	-76.11556810403135	2080.0	1231.0	1456.05	1874.25	2254.0	2474.5999999999995	1109908.0	False	False	6903.000000000006	9613.000000000004	9073.784748512711	206.904605973566	206.0	197.0	202.0
Position_1	113	37	37.0	0.6166666666666667	0.0102777777777777	-22522.000000000025	-16749.000000000025	-16727.992833964276	2147.5211779759848	2147.0	2019.0	2098.0	2196.0	2276.0	-6012.63015767976	-8.002810739871759	-4471.42982465937	-5.951473096621621	2123.916306111412	2124.0	2018.0	2082.0	2166.0	2227.0	0.0	0.0	0.0	0.0	0.0	0.0	2773.0	2057.2709163346613	-66.64538977675011	2117.0	1278.0	1389.5	1915.5	2260.0	2507.0	516375.0	False	False	1368.9999999999975	2623.9999999999977	2374.2896160086493	206.904605973566	206.0	197.0	202.0
Position_1	114	37	37.0	0.6166666666666667	0.0102777777777777	-25909.99999999998	-21700.99999999998	-21685.684018388263	2147.5211779759848	2147.0	2019.0	2098.0	2196.0	2276.0	-11110.405224500815	-14.787949353810584	-9305.553985985804	-12.385692355347103	2123.916306111412	2124.0	2018.0	2082.0	2166.0	2227.0	0.0	0.0	0.0	0.0	0.0	0.0	2403.0	2005.415300546448	-118.50100556496318	2099.0	1250.0	1470.0	1832.5	2198.0	2308.1	366991.0	False	False	1153.9999999999984	2068.999999999998	1886.9402379664657	206.904605973566	206.0	197.0	202.0
Position_1	115	37	37.0	0.6166666666666667	0.0102777777777777	1679.9999999999673	19182.999999999967	19246.69104921592	2147.5211779759848	2147.0	2019.0	2098.0	2196.0	2276.0	97.84198208165628	0.1302276781506845	1117.2040132574082	1.4869985416456102	2123.916306111412	2124.0	2018.0	2082.0	2166.0	2227.0	0.0	0.0	0.0	0.0	0.0	0.0	2985.0	2149.2076215505917	25.291315439179925	2161.0	1156.0	1461.0	2050.0	2299.0	2653.0	1635547.0	False	False	14358.000000000002	18163.000000000004	17405.909951325037	206.904605973566	206.0	197.0	202.0
Position_1	116	37	37.0	0.6166666666666667	0.0102777777777777	-16547.999999999956	-9647.999999999956	-9622.891833423364	2147.5211779759848	2147.0	2019.0	2098.0	2196.0	2276.0	-3267.7617736184634	-4.349390920686175	-1905.2070094193184	-2.535830529537112	2123.916306111412	2124.0	2018.0	2082.0	2166.0	2227.0	0.0	0.0	0.0	0.0	0.0	0.0	2438.0	2091.84	-32.07630611141121	2161.0	1313.0	1554.0	2029.75	2247.25	2347.1	627552.0	False	False	4566.999999999999	6066.999999999999	5768.541373715519	206.904605973566	206.0	197.0	202.0
Position_1	1	38	38.0	0.6333333333333333	0.0105555555555555	75537.99999999981	127757.9999999998	126414.22160627358	2147.717057396928	2148.0	2017.0	2099.0	2197.0	2278.0	983.6089957171554	1.3091835732995336	1663.585454669603	2.214232240165241	2120.720524607896	2120.0	2016.75	2077.0	2164.0	2226.0	0.0	0.0	0.0	0.0	0.0	0.0	4012.0	2188.502949061662	67.782424453766	2194.0	860.0	1640.6	2028.0	2370.0	2728.0	4081558.0	False	False	36772.0	46097.0	45778.26554894538	207.3144321280298	207.0	197.0	202.0
Position_1	2	38	38.0	0.6333333333333333	0.0105555555555555	419422.9999999995	487518.9999999995	485766.6841535962	2147.717057396928	2148.0	2017.0	2099.0	2197.0	2278.0	3885.9040669022943	5.172138313046953	4516.80538452145	6.011867966798049	2120.720524607896	2120.0	2016.75	2077.0	2164.0	2226.0	0.0	0.0	0.0	0.0	0.0	0.0	3558.0	2320.4601151315787	199.73959052368264	2253.0	1412.0	1921.1	2088.0	2466.0	3052.9	5643359.0	False	False	51452.99999999999	63612.99999999999	63197.36343969713	207.3144321280298	207.0	197.0	202.0
Position_1	6	38	38.0	0.6333333333333333	0.0105555555555555	163463.99999999988	213443.99999999988	212157.86357490532	2147.717057396928	2148.0	2017.0	2099.0	2197.0	2278.0	2340.280373357645	3.1149131769390257	3055.833724923832	4.067314687873621	2120.720524607896	2120.0	2016.75	2077.0	2164.0	2226.0	0.0	0.0	0.0	0.0	0.0	0.0	3220.0	2239.576470588235	118.85594598033911	2228.0	1092.0	1894.4	2087.0	2366.0	2642.0	3997644.0	False	False	36053.00000000001	44978.00000000001	44672.937804218505	207.3144321280298	207.0	197.0	202.0
Position_1	8	38	38.0	0.6333333333333333	0.0105555555555555	31454.999999999927	83338.99999999993	82003.86790156846	2147.717057396928	2148.0	2017.0	2099.0	2197.0	2278.0	442.0934019188572	0.5884263179539989	1171.3120973618088	1.5590164015885672	2120.720524607896	2120.0	2016.75	2077.0	2164.0	2226.0	0.0	0.0	0.0	0.0	0.0	0.0	3251.0	2164.9751753912574	44.254650783361285	2165.0	1050.0	1665.2	2011.0	2348.0	2619.0	4011699.0	False	False	29077.0	38342.0	38025.31638723635	207.3144321280298	207.0	197.0	202.0
Position_1	13	38	38.0	0.6333333333333333	0.0105555555555555	130575.00000000038	182235.0000000004	180905.63209843208	2147.717057396928	2148.0	2017.0	2099.0	2197.0	2278.0	1951.840564710672	2.597899791629904	2724.056406739797	3.625719077370669	2120.720524607896	2120.0	2016.75	2077.0	2164.0	2226.0	0.0	0.0	0.0	0.0	0.0	0.0	3949.0	2218.772357723577	98.05183311568136	2199.0	1337.0	1846.4	2075.0	2335.0	2601.8	4093635.0	False	False	40504.99999999999	49729.99999999999	49414.683612763656	207.3144321280298	207.0	197.0	202.0
Position_1	15	38	38.0	0.6333333333333333	0.0105555555555555	110434.0000000001	157194.0000000001	155990.7239048136	2147.717057396928	2148.0	2017.0	2099.0	2197.0	2278.0	1693.5988707236197	2.2541800969331374	2410.70305236185	3.208645762693622	2120.720524607896	2120.0	2016.75	2077.0	2164.0	2226.0	0.0	0.0	0.0	0.0	0.0	0.0	3136.0	2214.128143712575	93.40761910467882	2198.0	1097.0	1764.0	2081.25	2345.75	2761.999999999999	3697594.0	False	False	29729.000000000007	38079.00000000001	37793.59167117362	207.3144321280298	207.0	197.0	202.0
Position_1	19	38	38.0	0.6333333333333333	0.0105555555555555	115560.0	163944.0	162698.93347755555	2147.717057396928	2148.0	2017.0	2099.0	2197.0	2278.0	1687.8365901934703	2.246510501547509	2394.5195737511103	3.1871055526627274	2120.720524607896	2120.0	2016.75	2077.0	2164.0	2226.0	0.0	0.0	0.0	0.0	0.0	0.0	3177.0	2214.875	94.1544753921039	2188.0	1320.0	1865.35	2078.0	2346.5	2636.65	3827304.0	False	False	27908.999999999985	36548.99999999999	36253.67928610058	207.3144321280298	207.0	197.0	202.0
Position_1	20	38	38.0	0.6333333333333333	0.0105555555555555	147539.0000000001	204435.0000000001	202970.89399675524	2147.717057396928	2148.0	2017.0	2099.0	2197.0	2278.0	2026.7515242171723	2.697606278733056	2808.335069733004	3.7378939778146263	2120.720524607896	2120.0	2016.75	2077.0	2164.0	2226.0	0.0	0.0	0.0	0.0	0.0	0.0	4095.0	2220.6077755905512	99.88725098265512	2165.0	878.0	1706.2	2035.0	2316.0	3053.0	4512275.0	False	False	26370.99999999998	36530.99999999998	36183.72471606272	207.3144321280298	207.0	197.0	202.0
Position_1	21	38	38.0	0.6333333333333333	0.0105555555555555	97640.99999999964	149580.99999999965	148244.4268523524	2147.717057396928	2148.0	2017.0	2099.0	2197.0	2278.0	1501.8199343480692	1.99892233261728	2300.711049658636	3.062246407095644	2120.720524607896	2120.0	2016.75	2077.0	2164.0	2226.0	0.0	0.0	0.0	0.0	0.0	0.0	2986.0	2200.6366576819405	79.91613307404441	2207.0	1054.0	1743.1	2052.5	2360.0	2648.0	4082181.0	False	False	29598.999999999996	38873.99999999999	38556.97458085451	207.3144321280298	207.0	197.0	202.0
Position_1	24	38	38.0	0.6333333333333333	0.0105555555555555	140311.99999999988	192279.99999999988	190942.70632774476	2147.717057396928	2148.0	2017.0	2099.0	2197.0	2278.0	1937.8947142479224	2.5793378646639846	2655.6416817919394	3.534659078465071	2120.720524607896	2120.0	2016.75	2077.0	2164.0	2226.0	0.0	0.0	0.0	0.0	0.0	0.0	3936.0	2223.5991379310344	102.87861332313832	2198.0	1118.0	1599.75	2012.0	2414.25	2963.75	4127000.0	False	False	36839.00000000002	46119.00000000002	45801.80367766363	207.3144321280298	207.0	197.0	202.0
Position_1	27	38	38.0	0.6333333333333333	0.0105555555555555	99893.00000000012	142509.00000000012	141412.36154678225	2147.717057396928	2148.0	2017.0	2099.0	2197.0	2278.0	1889.4823921335117	2.514901063929704	2695.5667185944403	3.5877993024492	2120.720524607896	2120.0	2016.75	2077.0	2164.0	2226.0	0.0	0.0	0.0	0.0	0.0	0.0	3109.0	2213.632720105125	92.91219549722882	2248.5	1052.0	1732.35	2034.0	2409.75	2628.75	3369149.0	False	False	35427.00000000002	43037.00000000002	42776.885343428905	207.3144321280298	207.0	197.0	202.0
Position_1	30	38	38.0	0.6333333333333333	0.0105555555555555	106736.99999999972	146412.9999999997	145392.01663061095	2147.717057396928	2148.0	2017.0	2099.0	2197.0	2278.0	2136.024136325286	2.8430481254489552	2930.021472139879	3.8998585794181775	2120.720524607896	2120.0	2016.75	2077.0	2164.0	2226.0	0.0	0.0	0.0	0.0	0.0	0.0	3103.0	2223.3260409315453	102.60551632364924	2208.0	1146.0	1730.0	2052.0	2408.0	2767.2	3150453.0	False	False	22528.0	29613.0	29370.83017847486	207.3144321280298	207.0	197.0	202.0
Position_1	32	38	38.0	0.6333333333333333	0.0105555555555555	137591.0000000002	184771.0000000002	183556.9160356953	2147.717057396928	2148.0	2017.0	2099.0	2197.0	2278.0	2175.711841229072	2.8958724606758945	2921.7641605609138	3.888868097706576	2120.720524607896	2120.0	2016.75	2077.0	2164.0	2226.0	0.0	0.0	0.0	0.0	0.0	0.0	3297.0	2229.6563798219586	108.93585521406249	2199.0	1054.0	1507.2	2022.0	2466.0	2894.8	3756971.0	False	False	25665.99999999999	34090.999999999985	33803.028123309894	207.3144321280298	207.0	197.0	202.0
Position_1	35	38	38.0	0.6333333333333333	0.0105555555555555	104926.00000000006	146282.00000000006	145217.78515413753	2147.717057396928	2148.0	2017.0	2099.0	2197.0	2278.0	2167.538389597391	2.884993596554127	3021.8616044363216	4.022097795504744	2120.720524607896	2120.0	2016.75	2077.0	2164.0	2226.0	0.0	0.0	0.0	0.0	0.0	0.0	3416.0	2219.0399458361544	98.3194212282583	2192.0	1154.0	1846.4	2078.0	2331.0	2651.2	3277522.0	False	False	22564.00000000002	29949.00000000002	29696.575987020035	207.3144321280298	207.0	197.0	202.0
Position_1	37	38	38.0	0.6333333333333333	0.0105555555555555	122184.00000000004	159760.00000000006	158793.0559762035	2147.717057396928	2148.0	2017.0	2099.0	2197.0	2278.0	2910.585781126659	3.873989674679583	3805.696199116047	5.065381641023458	2120.720524607896	2120.0	2016.75	2077.0	2164.0	2226.0	0.0	0.0	0.0	0.0	0.0	0.0	3161.0	2239.046199701937	118.32567509404134	2233.5	988.0	1830.2	2104.25	2373.5	2687.95	3004800.0	False	False	31290.999999999985	38000.99999999999	37771.647917793394	207.3144321280298	207.0	197.0	202.0
Position_1	38	38	38.0	0.6333333333333333	0.0105555555555555	-12852.000000000266	27999.99999999973	26948.75459707933	2147.717057396928	2148.0	2017.0	2099.0	2197.0	2278.0	-251.7320286333164	-0.3350553301109441	548.4357922294311	0.7299680394573727	2120.720524607896	2120.0	2016.75	2077.0	2164.0	2226.0	0.0	0.0	0.0	0.0	0.0	0.0	3018.0	2139.191226867717	18.470702259821337	2144.0	1085.0	1575.7	1989.0	2317.5	2581.0	3121080.0	False	False	17761.999999999993	25056.999999999996	24807.65224445646	207.3144321280298	207.0	197.0	202.0
Position_1	40	38	38.0	0.6333333333333333	0.0105555555555555	112466.99999999984	150266.99999999985	149294.2917793401	2147.717057396928	2148.0	2017.0	2099.0	2197.0	2278.0	2518.179461821165	3.351696863683971	3364.536025585116	4.478197450053789	2120.720524607896	2120.0	2016.75	2077.0	2164.0	2226.0	0.0	0.0	0.0	0.0	0.0	0.0	2995.0	2231.3088888888888	110.58836428099266	2225.0	1125.0	1801.05	2094.0	2399.0	2665.55	3012267.0	False	False	21173.00000000001	27923.00000000001	27692.280692266108	207.3144321280298	207.0	197.0	202.0
Position_1	41	38	38.0	0.6333333333333333	0.0105555555555555	-28791.99999999996	11724.000000000044	10681.400892374391	2147.717057396928	2148.0	2017.0	2099.0	2197.0	2278.0	-606.4401659620127	-0.8071718608954388	246.940278748912	0.3286775110148018	2120.720524607896	2120.0	2016.75	2077.0	2164.0	2226.0	0.0	0.0	0.0	0.0	0.0	0.0	3140.0	2128.1022805805114	7.381755972615338	2141.0	1030.0	1502.2	1965.5	2310.5	2622.7	3079364.0	False	False	20636.0	27871.0	27623.703082747437	207.3144321280298	207.0	197.0	202.0
Position_1	43	38	38.0	0.6333333333333333	0.0105555555555555	127974.9999999998	165830.99999999985	164856.85073012428	2147.717057396928	2148.0	2017.0	2099.0	2197.0	2278.0	3084.342940570873	4.105260453899832	3996.715563022533	5.319628414382992	2120.720524607896	2120.0	2016.75	2077.0	2164.0	2226.0	0.0	0.0	0.0	0.0	0.0	0.0	3236.0	2242.6560650887573	121.93554048086116	2209.0	1278.0	1879.2	2104.0	2363.5	2719.9	3032071.0	False	False	22273.0	29033.0	28801.93888588427	207.3144321280298	207.0	197.0	202.0
Position_1	45	38	38.0	0.6333333333333333	0.0105555555555555	155497.00000000015	196069.00000000012	195024.95984315872	2147.717057396928	2148.0	2017.0	2099.0	2197.0	2278.0	3295.144832452096	4.385837771993739	4154.908147128561	5.530182743828114	2120.720524607896	2120.0	2016.75	2077.0	2164.0	2226.0	0.0	0.0	0.0	0.0	0.0	0.0	3066.0	2255.313319530711	134.59279492281485	2273.0	963.0	1727.8	2108.0	2420.0	2771.6	3267949.0	False	False	16511.999999999996	23757.0	23509.36127636561	207.3144321280298	207.0	197.0	202.0
Position_1	46	38	38.0	0.6333333333333333	0.0105555555555555	49779.99999999974	96287.99999999974	95091.20862628432	2147.717057396928	2148.0	2017.0	2099.0	2197.0	2278.0	749.3849568131556	0.99743137751831	1449.5134335400824	1.9293023800418496	2120.720524607896	2120.0	2016.75	2077.0	2164.0	2226.0	0.0	0.0	0.0	0.0	0.0	0.0	3215.0	2177.9698976520167	57.2493730441206	2184.0	1053.0	1372.0	1973.0	2434.0	2866.0	3617608.0	False	False	26621.999999999975	34926.99999999998	34643.129799891816	207.3144321280298	207.0	197.0	202.0
Position_1	48	38	38.0	0.6333333333333333	0.0105555555555555	103810.00000000016	146006.00000000015	144920.16941590075	2147.717057396928	2148.0	2017.0	2099.0	2197.0	2278.0	2066.0283201886828	2.7498836941711366	2905.8138032700963	3.867638172152498	2120.720524607896	2120.0	2016.75	2077.0	2164.0	2226.0	0.0	0.0	0.0	0.0	0.0	0.0	3177.0	2216.885202388852	96.16467778095604	2199.0	1350.0	1804.0	2041.0	2368.0	2726.6000000000004	3340846.0	False	False	23735.000000000004	31270.000000000004	31012.448891292603	207.3144321280298	207.0	197.0	202.0
Position_1	51	38	38.0	0.6333333333333333	0.0105555555555555	-34006.000000000044	8469.99999999996	7376.964169821583	2147.717057396928	2148.0	2017.0	2099.0	2197.0	2278.0	-637.8073259400144	-0.848921550826159	158.8610260163468	0.2114440256277575	2120.720524607896	2120.0	2016.75	2077.0	2164.0	2226.0	0.0	0.0	0.0	0.0	0.0	0.0	2978.0	2125.583388266315	4.8628636584189735	2142.0	1092.0	1592.4	1984.0	2295.0	2553.6000000000004	3224510.0	False	False	19099.00000000002	26684.00000000002	26424.739859383477	207.3144321280298	207.0	197.0	202.0
Position_1	52	38	38.0	0.6333333333333333	0.0105555555555555	60755.9999999998	99927.9999999998	98919.98607355315	2147.717057396928	2148.0	2017.0	2099.0	2197.0	2278.0	1265.224605392111	1.6840139497768998	2080.9691942791333	2.7697699975855268	2120.720524607896	2120.0	2016.75	2077.0	2164.0	2226.0	0.0	0.0	0.0	0.0	0.0	0.0	3089.0	2191.4281629735524	70.7076383656563	2183.0	1032.0	1599.2	2030.5	2384.5	2737.4999999999995	3065808.0	False	False	14057.999999999984	21052.999999999985	20813.906435911293	207.3144321280298	207.0	197.0	202.0
Position_1	54	38	38.0	0.6333333333333333	0.0105555555555555	40802.99999999996	75550.99999999996	74656.8289616009	2147.717057396928	2148.0	2017.0	2099.0	2197.0	2278.0	1075.8518309944411	1.4319587870536017	1992.0516060941864	2.651420687711362	2120.720524607896	2120.0	2016.75	2077.0	2164.0	2226.0	0.0	0.0	0.0	0.0	0.0	0.0	3141.0	2180.8791297340854	60.158605126189286	2210.0	1110.0	1562.0	2051.0	2379.0	2609.0	2706471.0	False	False	17073.99999999999	23278.99999999999	23066.90914007571	207.3144321280298	207.0	197.0	202.0
Position_1	55	38	38.0	0.6333333333333333	0.0105555555555555	136483.99999999988	174843.99999999988	173856.88128718222	2147.717057396928	2148.0	2017.0	2099.0	2197.0	2278.0	3108.217454992748	4.1370374325953465	3981.80865669787	5.299787322064865	2120.720524607896	2120.0	2016.75	2077.0	2164.0	2226.0	0.0	0.0	0.0	0.0	0.0	0.0	3073.0	2247.623357664233	126.9028330563374	2223.0	1008.0	1837.9	2080.0	2419.5	2792.55	3079244.0	False	False	26252.0	33101.99999999999	32867.86262844781	207.3144321280298	207.0	197.0	202.0
Position_1	56	38	38.0	0.6333333333333333	0.0105555555555555	90821.99999999974	126801.99999999974	125876.12587885326	2147.717057396928	2148.0	2017.0	2099.0	2197.0	2278.0	2079.662281428542	2.768030496581389	2903.540294308672	3.864612131724842	2120.720524607896	2120.0	2016.75	2077.0	2164.0	2226.0	0.0	0.0	0.0	0.0	0.0	0.0	2891.0	2218.6785992217897	97.9580746138936	2252.0	1078.0	1692.2	2031.0	2417.0	2682.8	2851002.0	False	False	18970.00000000001	25395.00000000001	25175.38939967552	207.3144321280298	207.0	197.0	202.0
Position_1	59	38	38.0	0.6333333333333333	0.0105555555555555	113418.00000000004	156090.00000000003	154991.92049756637	2147.717057396928	2148.0	2017.0	2099.0	2197.0	2278.0	2031.26632478572	2.7036154782897928	2795.5030121832774	3.720814509215942	2120.720524607896	2120.0	2016.75	2077.0	2164.0	2226.0	0.0	0.0	0.0	0.0	0.0	0.0	3139.0	2222.42125984252	101.7007352346236	2211.5	1021.0	1651.45	2028.0	2431.0	2807.85	3386970.0	False	False	13522.0	21142.0	20881.54353704706	207.3144321280298	207.0	197.0	202.0
Position_1	60	38	38.0	0.6333333333333333	0.0105555555555555	65728.99999999964	110836.99999999964	109676.23485667905	2147.717057396928	2148.0	2017.0	2099.0	2197.0	2278.0	1140.1366458928856	1.5175218756834306	1922.5809828360395	2.5589552881547686	2120.720524607896	2120.0	2016.75	2077.0	2164.0	2226.0	0.0	0.0	0.0	0.0	0.0	0.0	3052.0	2188.8001241464926	68.07959953859654	2191.0	1042.0	1556.5	2031.5	2396.0	2761.0	3526157.0	False	False	11354.99999999998	19409.999999999975	19134.67495943752	207.3144321280298	207.0	197.0	202.0
Position_1	61	38	38.0	0.6333333333333333	0.0105555555555555	103586.99999999977	143458.99999999977	142432.9729583557	2147.717057396928	2148.0	2017.0	2099.0	2197.0	2278.0	2040.204513095862	2.715512206930592	2825.506089028734	3.7607486044972447	2120.720524607896	2120.0	2016.75	2077.0	2164.0	2226.0	0.0	0.0	0.0	0.0	0.0	0.0	3170.0	2220.7436797752807	100.02315516738464	2204.5	1028.0	1568.45	2060.0	2434.25	2785.7	3162339.0	False	False	15494.0	22614.0	22370.63385613846	207.3144321280298	207.0	197.0	202.0
Position_1	63	38	38.0	0.6333333333333333	0.0105555555555555	-40480.99999999972	-300.99999999972624	-1334.9528123306231	2147.717057396928	2148.0	2017.0	2099.0	2197.0	2278.0	-792.5665733984246	-1.054906109193303	-5.893197761732923	-0.0078438462208665	2120.720524607896	2120.0	2016.75	2077.0	2164.0	2226.0	0.0	0.0	0.0	0.0	0.0	0.0	3068.0	2119.790243902439	-0.9302807054568802	2144.0	1081.0	1491.0	1981.5	2295.0	2636.6	3041899.0	False	False	16576.000000000015	23751.00000000001	23505.75392103842	207.3144321280298	207.0	197.0	202.0
Position_1	64	38	38.0	0.6333333333333333	0.0105555555555555	254828.99999999988	291368.9999999999	290428.71538669546	2147.717057396928	2148.0	2017.0	2099.0	2197.0	2278.0	6121.59710593983	8.147845748005913	6999.374589079666	9.316167578065036	2120.720524607896	2120.0	2016.75	2077.0	2164.0	2226.0	0.0	0.0	0.0	0.0	0.0	0.0	3246.0	2343.271264367816	222.5507397599199	2296.0	1131.0	1881.6	2132.0	2555.0	2920.8	3057969.0	False	False	22178.00000000001	28703.00000000001	28479.97133585724	207.3144321280298	207.0	197.0	202.0
Position_1	65	38	38.0	0.6333333333333333	0.0105555555555555	112416.99999999993	140416.9999999999	139696.47539210384	2147.717057396928	2148.0	2017.0	2099.0	2197.0	2278.0	4009.153923053429	5.336183871584113	5007.724511536452	6.665281324855018	2120.720524607896	2120.0	2016.75	2077.0	2164.0	2226.0	0.0	0.0	0.0	0.0	0.0	0.0	3352.0	2260.417	139.69647539210382	2256.5	915.0	1659.0	2044.0	2488.5	2863.1	2260417.0	False	False	20698.000000000007	25698.000000000007	25527.096809086004	207.3144321280298	207.0	197.0	202.0
Position_1	67	38	38.0	0.6333333333333333	0.0105555555555555	164348.99999999985	205984.99999999985	204913.5799080584	2147.717057396928	2148.0	2017.0	2099.0	2197.0	2278.0	3329.9969871921867	4.4322259899528005	4173.6148647499085	5.555081384982128	2120.720524607896	2120.0	2016.75	2077.0	2164.0	2226.0	0.0	0.0	0.0	0.0	0.0	0.0	3045.0	2258.523873570948	137.80334896305203	2250.0	1224.0	1814.1	2085.5	2426.5	2742.7	3358425.0	False	False	16204.999999999993	23639.999999999996	23385.86695511087	207.3144321280298	207.0	197.0	202.0
Position_1	68	38	38.0	0.6333333333333333	0.0105555555555555	40194.00000000013	81746.00000000013	80676.74148188232	2147.717057396928	2148.0	2017.0	2099.0	2197.0	2278.0	726.4335340178372	0.9668830337777412	1477.4104511076785	1.96643331042432	2120.720524607896	2120.0	2016.75	2077.0	2164.0	2226.0	0.0	0.0	0.0	0.0	0.0	0.0	3095.0	2175.084905660377	54.36438105248135	2178.0	1088.0	1606.6	2008.75	2379.0	2655.0	3227826.0	False	False	30372.99999999998	37792.99999999999	37539.3796646836	207.3144321280298	207.0	197.0	202.0
Position_1	69	38	38.0	0.6333333333333333	0.0105555555555555	165477.0000000003	207393.0000000003	206314.37466197985	2147.717057396928	2148.0	2017.0	2099.0	2197.0	2278.0	3203.083126960247	4.263303641984088	4014.4371661902633	5.34321586819924	2120.720524607896	2120.0	2016.75	2077.0	2164.0	2226.0	0.0	0.0	0.0	0.0	0.0	0.0	3289.0	2258.539078156313	137.81855354841673	2212.0	1078.0	1542.0	2050.0	2491.0	2979.0	3381033.0	False	False	34383.00000000001	41868.00000000001	41612.15792320175	207.3144321280298	207.0	197.0	202.0
Position_1	70	38	38.0	0.6333333333333333	0.0105555555555555	5295.0000000003	43347.0000000003	42367.807057869504	2147.717057396928	2148.0	2017.0	2099.0	2197.0	2278.0	111.9367961010008	0.148987875610432	916.3596412823116	1.2196746825467566	2120.720524607896	2120.0	2016.75	2077.0	2164.0	2226.0	0.0	0.0	0.0	0.0	0.0	0.0	3214.0	2151.8962472406183	31.175722632722227	2175.0	1010.0	1392.7	2018.5	2341.0	2646.1	2924427.0	False	False	19805.99999999999	26600.99999999999	26368.74256354786	207.3144321280298	207.0	197.0	202.0
Position_1	75	38	38.0	0.6333333333333333	0.0105555555555555	62825.00000000009	103677.00000000007	102625.75459707968	2147.717057396928	2148.0	2017.0	2099.0	2197.0	2278.0	1295.049647133976	1.7237110803353215	2137.1565820280007	2.844555410679269	2120.720524607896	2120.0	2016.75	2077.0	2164.0	2226.0	0.0	0.0	0.0	0.0	0.0	0.0	3110.0	2191.060315284441	70.33979067654536	2181.0	1032.0	1580.0	1998.5	2396.0	2759.2	3196757.0	False	False	18114.00000000001	25409.00000000001	25159.65224445648	207.3144321280298	207.0	197.0	202.0
Position_1	79	38	38.0	0.6333333333333333	0.0105555555555555	42727.0	80163.0	79199.65859924292	2147.717057396928	2148.0	2017.0	2099.0	2197.0	2278.0	997.5024026726038	1.3276756979572355	1871.4813842639064	2.4909417224552595	2120.720524607896	2120.0	2016.75	2077.0	2164.0	2226.0	0.0	0.0	0.0	0.0	0.0	0.0	3153.0	2179.9573672400898	59.23684263219366	2193.0	988.0	1352.0	1967.0	2405.0	2887.6000000000004	2914603.0	False	False	14539.999999999996	21224.999999999996	20996.50243374797	207.3144321280298	207.0	197.0	202.0
Position_1	80	38	38.0	0.6333333333333333	0.0105555555555555	92361.9999999998	132205.9999999998	131180.69348296366	2147.717057396928	2148.0	2017.0	2099.0	2197.0	2278.0	1756.7422314968792	2.338223910122346	2514.582441450775	3.346909229570982	2120.720524607896	2120.0	2016.75	2077.0	2164.0	2226.0	0.0	0.0	0.0	0.0	0.0	0.0	3089.0	2212.9065354884046	92.18601088050856	2200.0	1036.0	1636.0	1959.5	2460.0	2824.0	3148966.0	False	False	26825.00000000002	33940.000000000015	33696.80475932939	207.3144321280298	207.0	197.0	202.0
Position_1	81	38	38.0	0.6333333333333333	0.0105555555555555	31711.000000000186	63687.00000000018	62864.16089778284	2147.717057396928	2148.0	2017.0	2099.0	2197.0	2278.0	888.0280850547277	1.1819653812078426	1783.4771736268262	2.3738081180973056	2120.720524607896	2120.0	2016.75	2077.0	2164.0	2226.0	0.0	0.0	0.0	0.0	0.0	0.0	3098.0	2175.7679509632226	55.04742635532648	2208.0	1051.0	1447.15	1989.0	2391.75	2756.0	2484727.0	False	False	14851.99999999999	20561.99999999999	20366.8285559762	207.3144321280298	207.0	197.0	202.0
Position_1	82	38	38.0	0.6333333333333333	0.0105555555555555	85366.99999999991	108914.99999999993	108309.0388047593	2147.717057396928	2148.0	2017.0	2099.0	2197.0	2278.0	3963.491034828917	5.2754065673572885	5056.797428261408	6.7305973770159335	2120.720524607896	2120.0	2016.75	2077.0	2164.0	2226.0	0.0	0.0	0.0	0.0	0.0	0.0	3274.0	2249.5065398335314	128.7860152256353	2224.0	1229.0	1829.0	2034.0	2411.0	2829.0	1891835.0	False	False	19218.99999999999	23423.99999999999	23280.27041644131	207.3144321280298	207.0	197.0	202.0
Position_1	85	38	38.0	0.6333333333333333	0.0105555555555555	46530.00000000009	73998.00000000009	73291.16535965403	2147.717057396928	2148.0	2017.0	2099.0	2197.0	2278.0	1610.2441697482177	2.1432349899348777	2560.817710574436	3.4084483727745747	2120.720524607896	2120.0	2016.75	2077.0	2164.0	2226.0	0.0	0.0	0.0	0.0	0.0	0.0	2960.0	2195.4311926605506	74.71066805265446	2225.0	1154.0	1496.0	2017.0	2431.0	2733.0	2153718.0	False	False	6018.999999999988	10923.999999999987	10756.34396971335	207.3144321280298	207.0	197.0	202.0
Position_1	86	38	38.0	0.6333333333333333	0.0105555555555555	63657.99999999978	93029.99999999978	92274.16968631676	2147.717057396928	2148.0	2017.0	2099.0	2197.0	2278.0	1927.110493224546	2.5649840664818706	2816.2852930453314	3.748475725043336	2120.720524607896	2120.0	2016.75	2077.0	2164.0	2226.0	0.0	0.0	0.0	0.0	0.0	0.0	3206.0	2208.684461391801	87.96393678390541	2190.0	1067.0	1558.4	1973.0	2439.0	2901.0	2316910.0	False	False	11194.000000000004	16439.000000000004	16259.722552731217	207.3144321280298	207.0	197.0	202.0
Position_1	87	38	38.0	0.6333333333333333	0.0105555555555555	4317.000000000184	35173.00000000018	34378.981882098684	2147.717057396928	2148.0	2017.0	2099.0	2197.0	2278.0	131.6679816299768	0.175250083549499	1072.7722765510773	1.4278599000894836	2120.720524607896	2120.0	2016.75	2077.0	2164.0	2226.0	0.0	0.0	0.0	0.0	0.0	0.0	3124.0	2151.917422867514	31.196898259617683	2169.0	1069.0	1446.0	1948.0	2358.75	2790.9	2371413.0	False	False	14362.0	19872.0	19683.66468361277	207.3144321280298	207.0	197.0	202.0
Position_1	89	38	38.0	0.6333333333333333	0.0105555555555555	-15746.000000000222	11805.999999999778	11097.00378583002	2147.717057396928	2148.0	2017.0	2099.0	2197.0	2278.0	-530.2551598884246	-0.705769617811493	397.5735055025108	0.5291703358238418	2120.720524607896	2120.0	2016.75	2077.0	2164.0	2226.0	0.0	0.0	0.0	0.0	0.0	0.0	3146.0	2131.9979674796746	11.277442871778476	2147.5	1017.0	1312.3	1902.75	2428.0	2766.4	2097886.0	False	False	8395.0	13315.0	13146.83126014062	207.3144321280298	207.0	197.0	202.0
Position_1	92	38	38.0	0.6333333333333333	0.0105555555555555	49974.00000000028	86290.00000000028	85355.47958355905	2147.717057396928	2148.0	2017.0	2099.0	2197.0	2278.0	1103.6186523402023	1.468916426264809	1905.615990523789	2.536374883387163	2120.720524607896	2120.0	2016.75	2077.0	2164.0	2226.0	0.0	0.0	0.0	0.0	0.0	0.0	3118.0	2186.530454895914	65.80993028801777	2182.0	1086.0	1537.8	1978.0	2427.0	2764.4	2835930.0	False	False	18618.999999999985	25103.999999999985	24882.338561384524	207.3144321280298	207.0	197.0	202.0
Position_1	94	38	38.0	0.6333333333333333	0.0105555555555555	55108.99999999996	85264.99999999996	84488.99499729586	2147.717057396928	2148.0	2017.0	2099.0	2197.0	2278.0	1656.7960648993665	2.2051955623810566	2563.4055503392283	3.4118927875015124	2120.720524607896	2120.0	2016.75	2077.0	2164.0	2226.0	0.0	0.0	0.0	0.0	0.0	0.0	3113.0	2199.1689879294336	78.44846332153747	2205.0	1058.0	1370.2	1983.0	2492.0	2800.0	2368505.0	False	False	12992.000000000007	18377.000000000007	18192.937263385626	207.3144321280298	207.0	197.0	202.0
Position_1	96	38	38.0	0.6333333333333333	0.0105555555555555	97101.0	132437.00000000003	131527.69794483515	2147.717057396928	2148.0	2017.0	2099.0	2197.0	2278.0	2379.01647776666	3.1664709319074245	3244.7637538849567	4.318780556420877	2120.720524607896	2120.0	2016.75	2077.0	2164.0	2226.0	0.0	0.0	0.0	0.0	0.0	0.0	3713.0	2224.9421553090333	104.2216307011372	2202.0	1127.0	1682.05	2039.0	2375.0	2945.7000000000003	2807877.0	False	False	26182.999999999996	32492.999999999996	32277.32017306652	207.3144321280298	207.0	197.0	202.0
Position_1	97	38	38.0	0.6333333333333333	0.0105555555555555	88263.99999999993	118223.99999999993	117453.0386695511	2147.717057396928	2148.0	2017.0	2099.0	2197.0	2278.0	2759.184413867806	3.6724744548580497	3695.7515877946566	4.919045363354687	2120.720524607896	2120.0	2016.75	2077.0	2164.0	2226.0	0.0	0.0	0.0	0.0	0.0	0.0	3178.0	2230.489719626168	109.76919501827206	2211.5	1200.0	1756.45	2032.25	2413.5	2801.55	2386624.0	False	False	13109.999999999998	18460.0	18277.13358572201	207.3144321280298	207.0	197.0	202.0
Position_1	98	38	38.0	0.6333333333333333	0.0105555555555555	110900.0000000002	141000.0000000002	140225.4360465119	2147.717057396928	2148.0	2017.0	2099.0	2197.0	2278.0	3263.9685846077327	4.344342186112892	4149.860869519298	5.523464817330185	2120.720524607896	2120.0	2016.75	2077.0	2164.0	2226.0	0.0	0.0	0.0	0.0	0.0	0.0	2990.0	2251.1627906976746	130.4422660897785	2249.0	1054.0	1663.1	2027.0	2482.0	2811.3	2420000.0	False	False	10306.0	15681.0	15497.279069767446	207.3144321280298	207.0	197.0	202.0
Position_1	101	38	38.0	0.6333333333333333	0.0105555555555555	89386.99999999984	117862.99999999984	117130.22647376952	2147.717057396928	2148.0	2017.0	2099.0	2197.0	2278.0	2931.8982985411	3.902356635358204	3865.912595354468	5.145529664416796	2120.720524607896	2120.0	2016.75	2077.0	2164.0	2226.0	0.0	0.0	0.0	0.0	0.0	0.0	3301.0	2235.892822025565	115.17229741766914	2210.0	1175.0	1517.2	2006.0	2486.0	2948.5999999999995	2273903.0	False	False	8780.00000000001	13865.00000000001	13691.191454840466	207.3144321280298	207.0	197.0	202.0
Position_1	102	38	38.0	0.6333333333333333	0.0105555555555555	26419.00000000019	53803.00000000019	53098.32693347781	2147.717057396928	2148.0	2017.0	2099.0	2197.0	2278.0	966.9549155555032	1.2870169926043746	1969.2295439506624	2.621044522998332	2120.720524607896	2120.0	2016.75	2077.0	2164.0	2226.0	0.0	0.0	0.0	0.0	0.0	0.0	3026.0	2175.013292433538	54.29276782564193	2234.0	1112.0	1376.55	1993.25	2412.5	2724.9	2127163.0	False	False	15630.99999999999	20520.999999999996	20353.85667928609	207.3144321280298	207.0	197.0	202.0
Position_1	103	38	38.0	0.6333333333333333	0.0105555555555555	-87474.99999999996	-70086.99999999996	-70534.44578150343	2147.717057396928	2148.0	2017.0	2099.0	2197.0	2278.0	-6122.390037257149	-8.148901139589265	-4905.40097789359	-6.529088701576368	2120.720524607896	2120.0	2016.75	2077.0	2164.0	2226.0	0.0	0.0	0.0	0.0	0.0	0.0	2737.0	2007.1384863123997	-113.58203829549666	2037.0	1185.0	1375.0	1846.0	2228.0	2466.0	1246433.0	False	False	7194.9999999999945	10299.999999999996	10193.8691184424	207.3144321280298	207.0	197.0	202.0
Position_1	104	38	38.0	0.6333333333333333	0.0105555555555555	118925.00000000007	145441.0000000001	144758.66319632248	2147.717057396928	2148.0	2017.0	2099.0	2197.0	2278.0	4583.095418951764	6.100100002624798	5604.960948730405	7.460203022760169	2120.720524607896	2120.0	2016.75	2077.0	2164.0	2226.0	0.0	0.0	0.0	0.0	0.0	0.0	3219.0	2273.580781414995	152.86025680709872	2246.0	1200.0	1754.3	2091.5	2488.5	2818.7	2153081.0	False	False	16395.99999999999	21130.99999999999	20969.154678204428	207.3144321280298	207.0	197.0	202.0
Position_1	105	38	38.0	0.6333333333333333	0.0105555555555555	129129.00000000007	156345.0000000001	155644.65008112506	2147.717057396928	2148.0	2017.0	2099.0	2197.0	2278.0	4928.727291463493	6.560136024937909	5967.535320368468	7.94278951141043	2120.720524607896	2120.0	2016.75	2077.0	2164.0	2226.0	0.0	0.0	0.0	0.0	0.0	0.0	3339.0	2280.848765432099	160.12824082420275	2256.5	1085.0	1746.1	2061.5	2442.5	3010.2499999999995	2216985.0	False	False	16787.000000000007	21647.000000000007	21480.882098431597	207.3144321280298	207.0	197.0	202.0
Position_1	106	38	38.0	0.6333333333333333	0.0105555555555555	121919.00000000004	141939.00000000003	141423.82490535433	2147.717057396928	2148.0	2017.0	2099.0	2197.0	2278.0	6514.2537429958165	8.67047173192743	7583.942306179373	10.094227209524744	2120.720524607896	2120.0	2016.75	2077.0	2164.0	2226.0	0.0	0.0	0.0	0.0	0.0	0.0	3394.0	2318.516083916084	197.79555930818788	2281.0	1659.0	1950.9	2138.0	2464.5	2806.3	1657739.0	False	False	11440.0	15015.0	14892.804218496489	207.3144321280298	207.0	197.0	202.0
Position_1	112	38	38.0	0.6333333333333333	0.0105555555555555	-1209.9999999999668	20938.000000000036	20368.06503515422	2147.717057396928	2148.0	2017.0	2099.0	2197.0	2278.0	-57.63492042193287	-0.0767120790815926	997.3222841276572	1.327435960173912	2120.720524607896	2120.0	2016.75	2077.0	2164.0	2226.0	0.0	0.0	0.0	0.0	0.0	0.0	2971.0	2146.470290771176	25.749766163279677	2181.0	1051.0	1470.5	2023.0	2301.5	2622.0	1697858.0	False	False	11306.999999999996	15261.999999999996	15126.81557598702	207.3144321280298	207.0	197.0	202.0
Position_1	113	38	38.0	0.6333333333333333	0.0105555555555555	-38620.0000000001	-21596.000000000106	-22034.078961600928	2147.717057396928	2148.0	2017.0	2099.0	2197.0	2278.0	-2767.05871489263	-3.682955149522091	-1547.3174522739869	-2.0594795289766763	2120.720524607896	2120.0	2016.75	2077.0	2164.0	2226.0	0.0	0.0	0.0	0.0	0.0	0.0	2898.0	2084.4802631578946	-36.240261450001526	2103.5	1236.0	1388.7	1918.25	2312.25	2689.3	1267364.0	False	False	4337.999999999999	7377.999999999999	7274.090859924285	207.3144321280298	207.0	197.0	202.0
Position_1	114	38	38.0	0.6333333333333333	0.0105555555555555	6247.000000000109	19883.00000000011	19532.10451595471	2147.717057396928	2148.0	2017.0	2099.0	2197.0	2278.0	600.8031765983746	0.7996690280524367	1912.2410053314136	2.545192778096112	2120.720524607896	2120.0	2016.75	2077.0	2164.0	2226.0	0.0	0.0	0.0	0.0	0.0	0.0	3000.0	2160.827515400411	40.10699079251481	2211.0	1386.0	1550.3	1883.0	2400.0	2758.9	1052323.0	False	False	3032.0	5467.0	5383.77014602488	207.3144321280298	207.0	197.0	202.0
Position_1	115	38	38.0	0.6333333333333333	0.0105555555555555	20492.000000000106	47484.0000000001	46789.41427798827	2147.717057396928	2148.0	2017.0	2099.0	2197.0	2278.0	799.8436952067766	1.0645919583202197	1853.3953749364864	2.466869244040463	2120.720524607896	2120.0	2016.75	2077.0	2164.0	2226.0	0.0	0.0	0.0	0.0	0.0	0.0	3028.0	2169.2572614107885	48.53673680289239	2166.0	1055.0	1504.5	2000.0	2389.0	2688.85	2091164.0	False	False	22411.0	27231.0	27066.2493239589	207.3144321280298	207.0	197.0	202.0
Position_1	116	38	38.0	0.6333333333333333	0.0105555555555555	-13855.000000000022	2720.999999999978	2294.4494321254897	2147.717057396928	2148.0	2017.0	2099.0	2197.0	2278.0	-1096.8692048166624	-1.4599329116109778	215.4154533602389	0.286717968422478	2120.720524607896	2120.0	2016.75	2077.0	2164.0	2226.0	0.0	0.0	0.0	0.0	0.0	0.0	3291.0	2124.596283783784	3.875759175887652	2173.0	1220.0	1547.2	1934.0	2314.25	2606.35	1257761.0	False	False	13204.000000000004	16164.000000000004	16062.825310978917	207.3144321280298	207.0	197.0	202.0
Position_1	119	38	38.0	0.6333333333333333	0.0105555555555555	-53128.000000000015	-47108.000000000015	-47262.91279069767	2147.717057396928	2148.0	2017.0	2099.0	2197.0	2278.0	-18352.36752663604	-24.42700117795256	-16272.837852822811	-21.65914718210716	2120.720524607896	2120.0	2016.75	2077.0	2164.0	2226.0	0.0	0.0	0.0	0.0	0.0	0.0	2382.0	1900.893023255814	-219.8275013520822	1993.0	1239.0	1361.1	1649.5	2128.5	2253.7	408692.0	False	False	1972.0000000000025	3047.0000000000027	3010.255813953492	207.3144321280298	207.0	197.0	202.0
Position_1	120	38	38.0	0.6333333333333333	0.0105555555555555	105444.00000000004	114292.00000000004	114064.31422390488	2147.717057396928	2148.0	2017.0	2099.0	2197.0	2278.0	20256.17867711809	26.960973819244177	21955.91189034161	29.22331872604468	2120.720524607896	2120.0	2016.75	2077.0	2164.0	2226.0	0.0	0.0	0.0	0.0	0.0	0.0	3569.0	2481.6835443037976	360.9630196959015	2401.0	1771.0	2098.25	2285.5	2659.75	3025.0	784212.0	False	False	5393.999999999996	6973.999999999996	6919.99459167117	207.3144321280298	207.0	197.0	202.0
Position_1	121	38	38.0	0.6333333333333333	0.0105555555555555	99433.00000000006	107217.00000000006	107016.69415900495	2147.717057396928	2148.0	2017.0	2099.0	2197.0	2278.0	23483.114056899307	31.25602480973297	25321.46309412944	33.702867378286285	2120.720524607896	2120.0	2016.75	2077.0	2164.0	2226.0	0.0	0.0	0.0	0.0	0.0	0.0	3444.0	2505.672661870504	384.9521372626077	2442.0	1543.0	1989.8	2260.25	2702.75	3220.6	696577.0	False	False	2884.0000000000005	4274.0	4226.488912925907	207.3144321280298	207.0	197.0	202.0
Position_1	122	38	38.0	0.6333333333333333	0.0105555555555555	-8205.000000000007	3610.999999999992	3306.93861546784	2147.717057396928	2148.0	2017.0	2099.0	2197.0	2278.0	-1006.3613090920236	-1.3394669024014831	442.8970977612779	0.5894960371202609	2120.720524607896	2120.0	2016.75	2077.0	2164.0	2226.0	0.0	0.0	0.0	0.0	0.0	0.0	2941.0	2128.5568720379147	7.836347430018577	2147.0	1378.0	1633.2	1998.25	2273.75	2526.25	898251.0	False	False	6859.999999999999	8970.0	8897.87885343429	207.3144321280298	207.0	197.0	202.0
Position_1	123	38	38.0	0.6333333333333333	0.0105555555555555	-9885.999999999976	530.0000000000255	261.964845862678	2147.717057396928	2148.0	2017.0	2099.0	2197.0	2278.0	-1486.1187437332956	-1.9780240479090163	79.67256060880908	0.1060441781703248	2120.720524607896	2120.0	2016.75	2077.0	2164.0	2226.0	0.0	0.0	0.0	0.0	0.0	0.0	2615.0	2121.424731182796	0.704206574899672	2148.0	1397.0	1660.6	1997.25	2285.75	2425.7	789170.0	False	False	5131.999999999995	6991.999999999995	6928.4240129799855	207.3144321280298	207.0	197.0	202.0
Position_1	1	39	39.0	0.65	0.0108333333333333	93647.99999999977	141669.99999999977	141275.6769875609	2147.884821636745	2149.0	2016.0	2100.0	2198.0	2280.0	1284.323391192976	1.709434433677851	1942.914902937693	2.586019735810069	2123.2134937804217	2123.0	2020.0	2081.0	2165.0	2227.0	0.0	0.0	0.0	0.0	0.0	0.0	3161.0	2199.702761234434	76.4892674540124	2178.0	929.0	1782.2	2067.0	2356.5	2682.4	4062851.0	False	False	40818.00000000002	50053.00000000002	49111.02001081668	207.74427998775235	207.0	197.0	203.0
Position_1	2	39	39.0	0.65	0.0108333333333333	274583.00000000023	335995.00000000023	335490.7276906442	2147.884821636745	2149.0	2016.0	2100.0	2198.0	2280.0	2417.599412452305	3.2178248179740176	2958.3088340753507	3.937509058154292	2123.2134937804217	2123.0	2020.0	2081.0	2165.0	2227.0	0.0	0.0	0.0	0.0	0.0	0.0	3481.0	2265.250211685013	142.03671790459111	2211.5	1237.0	1925.05	2094.0	2354.75	2844.499999999998	5350521.0	False	False	63059.99999999998	74869.99999999997	73665.3672255273	207.74427998775235	207.0	197.0	203.0
Position_1	6	39	39.0	0.65	0.0108333333333333	184062.99999999977	236218.99999999977	235790.73147647388	2147.884821636745	2149.0	2016.0	2100.0	2198.0	2280.0	2183.308046052849	2.905983009296341	2801.969126497764	3.729420907368524	2123.2134937804217	2123.0	2020.0	2081.0	2165.0	2227.0	0.0	0.0	0.0	0.0	0.0	0.0	3296.0	2240.7562313060816	117.54273752565996	2242.0	1208.0	1785.25	2097.0	2396.0	2676.5	4494957.0	False	False	44052.99999999999	54082.99999999999	53059.92915089236	207.74427998775235	207.0	197.0	203.0
Position_1	8	39	39.0	0.65	0.0108333333333333	42257.00000000035	89187.00000000035	88801.6437263392	2147.884821636745	2149.0	2016.0	2100.0	2198.0	2280.0	608.4126846632126	0.809797283286736	1284.1068250717683	1.709146184170523	2123.2134937804217	2123.0	2020.0	2081.0	2165.0	2227.0	0.0	0.0	0.0	0.0	0.0	0.0	3266.0	2172.41108033241	49.19758655198848	2154.0	1002.0	1673.4	1999.0	2350.0	2730.6	3921202.0	False	False	33309.00000000001	42334.00000000001	41413.44023796648	207.74427998775235	207.0	197.0	203.0
Position_1	13	39	39.0	0.65	0.0108333333333333	96308.99999999978	143212.99999999977	142827.85722011904	2147.884821636745	2149.0	2016.0	2100.0	2198.0	2280.0	1455.5404257858352	1.9373243067209465	2164.4115399190828	2.880831759632299	2123.2134937804217	2123.0	2020.0	2081.0	2165.0	2227.0	0.0	0.0	0.0	0.0	0.0	0.0	3114.0	2202.3863636363635	79.17286985594183	2200.0	1318.0	1846.15	2061.0	2345.0	2582.0	3973105.0	False	False	49754.00000000002	58774.00000000002	57853.95024337483	207.74427998775235	207.0	197.0	203.0
Position_1	15	39	39.0	0.65	0.0108333333333333	63385.9999999998	107949.9999999998	107584.07166035705	2147.884821636745	2149.0	2016.0	2100.0	2198.0	2280.0	959.7032336039916	1.2773650039269129	1634.4297489595654	2.1754259958651816	2123.2134937804217	2123.0	2020.0	2081.0	2165.0	2227.0	0.0	0.0	0.0	0.0	0.0	0.0	3395.0	2185.9813302217035	62.767836441281815	2181.0	1082.0	1678.3	2036.0	2333.0	2736.35	3746772.0	False	False	38073.00000000002	46643.00000000002	45768.85073012442	207.74427998775235	207.0	197.0	203.0
Position_1	19	39	39.0	0.65	0.0108333333333333	135781.99999999985	182477.99999999985	182094.56517036248	2147.884821636745	2149.0	2016.0	2100.0	2198.0	2280.0	1930.5569597689544	2.5695713134524785	2594.4836053727254	3.4532576787510973	2123.2134937804217	2123.0	2020.0	2081.0	2165.0	2227.0	0.0	0.0	0.0	0.0	0.0	0.0	3283.0	2224.6024498886413	101.38895610821965	2242.5	1307.0	1832.0	2072.75	2365.25	2577.0	3995386.0	False	False	35602.99999999998	44582.99999999998	43667.03028664141	207.74427998775235	207.0	197.0	203.0
Position_1	20	39	39.0	0.65	0.0108333333333333	46946.99999999995	91276.99999999994	90912.99310438098	2147.884821636745	2149.0	2016.0	2100.0	2198.0	2280.0	786.979442968831	1.047469638591514	1530.089731311181	2.036549432375182	2123.2134937804217	2123.0	2020.0	2081.0	2165.0	2227.0	0.0	0.0	0.0	0.0	0.0	0.0	4095.0	2176.534897360704	53.321403580282094	2175.0	900.0	1705.2	2036.0	2295.0	2736.8	3710992.0	False	False	25027.00000000001	33552.000000000015	32682.44077879937	207.74427998775235	207.0	197.0	203.0
Position_1	21	39	39.0	0.65	0.0108333333333333	159657.99999999985	209889.99999999985	209477.53001622515	2147.884821636745	2149.0	2016.0	2100.0	2198.0	2280.0	2308.763432810364	3.0729641290705945	3035.152368892053	4.039787802995322	2123.2134937804217	2123.0	2020.0	2081.0	2165.0	2227.0	0.0	0.0	0.0	0.0	0.0	0.0	3239.0	2231.638716356108	108.4252225756859	2207.5	1110.0	1883.65	2068.0	2386.0	2672.45	4311526.0	False	False	39104.0	48764.0	47778.66955110871	207.74427998775235	207.0	197.0	203.0
Position_1	24	39	39.0	0.65	0.0108333333333333	189597.9999999998	237047.9999999998	236658.37385073025	2147.884821636745	2149.0	2016.0	2100.0	2198.0	2280.0	2701.584251507036	3.595808638755864	3377.699889509593	4.495718552937268	2123.2134937804217	2123.0	2020.0	2081.0	2165.0	2227.0	0.0	0.0	0.0	0.0	0.0	0.0	3184.0	2252.889315068493	129.67582128807135	2206.0	1046.0	1758.2	2082.0	2416.0	2849.6	4111523.0	False	False	47378.99999999998	56503.99999999998	55573.24012979987	207.74427998775235	207.0	197.0	203.0
Position_1	27	39	39.0	0.65	0.0108333333333333	132535.0000000001	174395.0000000001	174051.27501352117	2147.884821636745	2149.0	2016.0	2100.0	2198.0	2280.0	2229.9575916557587	2.9680735544938144	2934.2698471860717	3.9055131666046607	2123.2134937804217	2123.0	2020.0	2081.0	2165.0	2227.0	0.0	0.0	0.0	0.0	0.0	0.0	3016.0	2231.3198757763976	108.10638199597588	2246.0	1072.0	1827.45	2085.0	2382.0	2622.55	3592425.0	False	False	46336.0	54386.0	53564.8912925906	207.74427998775235	207.0	197.0	203.0
Position_1	30	39	39.0	0.65	0.0108333333333333	95528.00000000028	131200.0000000003	130907.08653326174	2147.884821636745	2149.0	2016.0	2100.0	2198.0	2280.0	2026.621813460944	2.697433633716517	2783.401535948368	3.704707444347277	2123.2134937804217	2123.0	2020.0	2081.0	2165.0	2227.0	0.0	0.0	0.0	0.0	0.0	0.0	3079.0	2218.6268221574346	95.41332837701292	2185.0	958.0	1799.3	2052.0	2404.25	2762.4000000000005	3043956.0	False	False	27959.00000000001	34819.000000000015	34119.27257977287	207.74427998775235	207.0	197.0	203.0
Position_1	32	39	39.0	0.65	0.0108333333333333	128236.0	171422.0	171067.3868307196	2147.884821636745	2149.0	2016.0	2100.0	2198.0	2280.0	2099.54469860734	2.794493993846369	2806.607749186401	3.7355949141671	2123.2134937804217	2123.0	2020.0	2081.0	2165.0	2227.0	0.0	0.0	0.0	0.0	0.0	0.0	3251.0	2226.2040939193257	102.99060013890404	2196.0	1048.0	1605.0	2036.0	2455.0	2855.0	3697725.0	False	False	33841.0	42146.0	41298.88101676582	207.74427998775235	207.0	197.0	203.0
[truncated: 16,734 more rows]
[truncated: 144 more columns]
