# Supplementary material for: Real-time assessment of mitochondrial DNA heteroplasmy dynamics at the single-cell level
Source: EMBO J. 2024 Aug 5;43(22):4. doi: 10.1038/s44318-024-00183-5 (PMC11574196; doi:10.1038/s44318-024-00183-5)
Supplement: Supplementary file 16 — Source data Fig. 3 [file 44318_2024_183_MOESM16_ESM.zip]

Archive with 70 entries (61 files):
- Figure 3/
- Figure 3/.DS_Store
- __MACOSX/Figure 3/._.DS_Store
- Figure 3/._.DS_Store
- Figure 3/3C/
- Figure 3/3B/
- Figure 3/3A/
- Figure 3/3C/df_norm_3_time_all_median_norm.csv
- Figure 3/3C/homo_norm_df.csv
- __MACOSX/Figure 3/3C/._homo_norm_df.csv
- Figure 3/3C/._homo_norm_df.csv
- Figure 3/3C/readme.txt
- Figure 3/3B/df_norm_3_time_all_median_norm.csv
- Figure 3/3B/readme.txt
- __MACOSX/Figure 3/3B/._readme.txt
- Figure 3/3B/._readme.txt
- Figure 3/3A/BF/
- Figure 3/3A/.DS_Store
- __MACOSX/Figure 3/3A/._.DS_Store
- Figure 3/3A/._.DS_Store
- Figure 3/3A/Merge/
- Figure 3/3A/Masks/
- Figure 3/3A/mKate2/
- Figure 3/3A/NG/
- Figure 3/3A/readme.txt
- __MACOSX/Figure 3/3A/._readme.txt
- Figure 3/3A/._readme.txt
- Figure 3/3A/BF/060223_wt_ng_mk.cl1_series005_T032.ome_cmle_BF_fr32_use_scalebar.tif
- __MACOSX/Figure 3/3A/BF/._060223_wt_ng_mk.cl1_series005_T032.ome_cmle_BF_fr32_use_scalebar.tif
- Figure 3/3A/BF/._060223_wt_ng_mk.cl1_series005_T032.ome_cmle_BF_fr32_use_scalebar.tif
- Figure 3/3A/BF/060223_wt_ng_mk.cl1_series005_T032_BF_fr0.tif
- __MACOSX/Figure 3/3A/BF/._060223_wt_ng_mk.cl1_series005_T032_BF_fr0.tif
- Figure 3/3A/BF/._060223_wt_ng_mk.cl1_series005_T032_BF_fr0.tif
- Figure 3/3A/BF/060223_wt_ng_mk.cl1_series005_T032_BF_fr16.tif
- __MACOSX/Figure 3/3A/BF/._060223_wt_ng_mk.cl1_series005_T032_BF_fr16.tif
- Figure 3/3A/BF/._060223_wt_ng_mk.cl1_series005_T032_BF_fr16.tif
- Figure 3/3A/Merge/MAX_060223_wt_ng_mk.cl1_series005_T001_Composite_NG_mK_fr0.tif
- __MACOSX/Figure 3/3A/Merge/._MAX_060223_wt_ng_mk.cl1_series005_T001_Composite_NG_mK_fr0.tif
- Figure 3/3A/Merge/._MAX_060223_wt_ng_mk.cl1_series005_T001_Composite_NG_mK_fr0.tif
- Figure 3/3A/Merge/MAX_060223_wt_ng_mk.cl1_series005_T001_Composite_NG_mK_fr16.tif
- __MACOSX/Figure 3/3A/Merge/._MAX_060223_wt_ng_mk.cl1_series005_T001_Composite_NG_mK_fr16.tif
- Figure 3/3A/Merge/._MAX_060223_wt_ng_mk.cl1_series005_T001_Composite_NG_mK_fr16.tif
- Figure 3/3A/Merge/MAX_060223_wt_ng_mk.cl1_series005_T001_Composite_NG_mK_fr32.tif
- __MACOSX/Figure 3/3A/Merge/._MAX_060223_wt_ng_mk.cl1_series005_T001_Composite_NG_mK_fr32.tif
- Figure 3/3A/Merge/._MAX_060223_wt_ng_mk.cl1_series005_T001_Composite_NG_mK_fr32.tif
- Figure 3/3A/Masks/ACDC_wt_diploid_t4h.png
- __MACOSX/Figure 3/3A/Masks/._ACDC_wt_diploid_t4h.png
- Figure 3/3A/Masks/._ACDC_wt_diploid_t4h.png
- Figure 3/3A/Masks/ACDC_wt_diploid_t8h.png
- __MACOSX/Figure 3/3A/Masks/._ACDC_wt_diploid_t8h.png
- Figure 3/3A/Masks/._ACDC_wt_diploid_t8h.png
- Figure 3/3A/Masks/ACDC_wt_diploid_t0h.png
- __MACOSX/Figure 3/3A/Masks/._ACDC_wt_diploid_t0h.png
- Figure 3/3A/Masks/._ACDC_wt_diploid_t0h.png
- Figure 3/3A/mKate2/MAX_060223_wt_ng_mk.cl1_series005_T032.ome_cmle_ch04_mKate_fr32.tif
- Figure 3/3A/mKate2/MAX_060223_wt_ng_mk.cl1_series005_T016.ome_cmle_ch04_mKate_fr16_adjusted_hist.tif
- __MACOSX/Figure 3/3A/mKate2/._MAX_060223_wt_ng_mk.cl1_series005_T016.ome_cmle_ch04_mKate_fr16_adjusted_hist.tif
- Figure 3/3A/mKate2/._MAX_060223_wt_ng_mk.cl1_series005_T016.ome_cmle_ch04_mKate_fr16_adjusted_hist.tif
- Figure 3/3A/mKate2/MAX_060223_wt_ng_mk.cl1_series005_T001.ome_cmle_ch04_mKate_fr0.tif
- __MACOSX/Figure 3/3A/mKate2/._MAX_060223_wt_ng_mk.cl1_series005_T001.ome_cmle_ch04_mKate_fr0.tif
- Figure 3/3A/mKate2/._MAX_060223_wt_ng_mk.cl1_series005_T001.ome_cmle_ch04_mKate_fr0.tif
- Figure 3/3A/NG/MAX_060223_wt_ng_mk.cl1_series005_T001.ome_cmle_ch03_NG_fr0.tif
- __MACOSX/Figure 3/3A/NG/._MAX_060223_wt_ng_mk.cl1_series005_T001.ome_cmle_ch03_NG_fr0.tif
- Figure 3/3A/NG/._MAX_060223_wt_ng_mk.cl1_series005_T001.ome_cmle_ch03_NG_fr0.tif
- Figure 3/3A/NG/MAX_060223_wt_ng_mk.cl1_series005_T016.ome_cmle_ch03_NG_fr16.tif
- __MACOSX/Figure 3/3A/NG/._MAX_060223_wt_ng_mk.cl1_series005_T016.ome_cmle_ch03_NG_fr16.tif
- Figure 3/3A/NG/._MAX_060223_wt_ng_mk.cl1_series005_T016.ome_cmle_ch03_NG_fr16.tif
- Figure 3/3A/NG/MAX_060223_wt_ng_mk.cl1_series005_T032.ome_cmle_ch03_NG_fr32.tif
- __MACOSX/Figure 3/3A/NG/._MAX_060223_wt_ng_mk.cl1_series005_T032.ome_cmle_ch03_NG_fr32.tif
- Figure 3/3A/NG/._MAX_060223_wt_ng_mk.cl1_series005_T032.ome_cmle_ch03_NG_fr32.tif
