# Supplementary material for: Real-time assessment of mitochondrial DNA heteroplasmy dynamics at the single-cell level
Source: EMBO J. 2024 Aug 5;43(22):4. doi: 10.1038/s44318-024-00183-5 (PMC11574196; doi:10.1038/s44318-024-00183-5)
Supplement: Supplementary file 16 — Source data Fig. 3 [file 44318_2024_183_MOESM16_ESM.zip › Figure 3/3C/df_norm_3_time_all_median_norm.csv]

	experiment_foldername	Position_n	frame_i	Cell_ID	relationship	relative_ID	cell_vol_fl	division_frame_i	emerg_frame_i	generation_num	_NG_3D_concentration_dataPrepBkgr_from_vol_fl_meanProj	_NG_3D_concentration_autoBkgr_from_vol_fl_meanProj	_mKate_3D_concentration_dataPrepBkgr_from_vol_fl_meanProj	_mKate_3D_concentration_autoBkgr_from_vol_fl_meanProj	exp_pos	exp_pos_cell	time	ng_norm_factor	mkate_norm_factor	_NG_3D_concentration_autoBkgr_from_vol_fl_meanProj_norm	_mKate_3D_concentration_autoBkgr_from_vol_fl_meanProj_norm	h	lifetime	time_start	time_end	time_alive
0	exp5	Position_1	0	4	mother	-1.0	192.4224204375	-1.0	-1.0	1.0	998.3117923151052	995.2545305212448	558.8624569952108	563.9578933183116	exp5_Position_1	exp5_Position_1_4	0.0	995.2545305212448	563.9578933183116	1.0	1.0	0.5	8.0	0.0	8.0	0.0
1	exp5	Position_1	1	4	mother	-1.0	231.17113714062492	-1.0	-1.0	1.0	920.249378315275	916.4797529969616	523.1411860191531	527.8532176670448	exp5_Position_1	exp5_Position_1_4	0.25	916.4797529969616	527.8532176670448	1.0	1.0	0.5	8.0	0.0	8.0	0.25
2	exp5	Position_1	2	4	mother	12.0	225.1126955	-1.0	-1.0	1.0	962.851917324185	959.9137064429218	552.6207755837232	557.5177937191618	exp5_Position_1	exp5_Position_1_4	0.5	1829.1955434189529	918.2736033129512	0.5247736962275478	0.6071369052837268	0.5363823825601648	8.0	0.0	8.0	0.5
3	exp5	Position_1	2	12	bud	4.0	2.22769366015625	-1.0	2.0	0.0	2709.8921327388	2698.477380394984	1260.0048256670475	1279.0294129067406	exp5_Position_1	exp5_Position_1_12	0.5	1829.1955434189529	918.2736033129512	1.4752263037724522	1.3928630947162732	0.48564145017592925	7.5	0.5	8.0	0.0
4	exp5	Position_1	3	4	mother	12.0	239.015156875	-1.0	-1.0	1.0	925.4956007085487	922.6416274875132	536.7187020235486	542.4266484656196	exp5_Position_1	exp5_Position_1_4	0.75	1403.174292752336	708.7072922660745	0.6575388618884582	0.7653747243537221	0.5378926252120662	8.0	0.0	8.0	0.75
5	exp5	Position_1	3	12	bud	4.0	14.067676949218749	-1.0	2.0	0.0	1889.942122929668	1883.7069580171587	862.5176062415111	874.9879360665295	exp5_Position_1	exp5_Position_1_12	0.75	1403.174292752336	708.7072922660745	1.3424611381115419	1.2346252756462779	0.4790779498332729	7.5	0.5	8.0	0.25
6	exp5	Position_1	4	4	mother	12.0	215.05399575	-1.0	-1.0	1.0	736.6776684988718	733.6937002936945	477.86714093285184	484.82973341159794	exp5_Position_1	exp5_Position_1_4	1.0	1374.963613252516	706.5457193683078	0.5336095393521876	0.6861972553525105	0.5625458542544283	8.0	0.0	8.0	1.0
7	exp5	Position_1	4	12	bud	4.0	47.314294414062495	-1.0	2.0	0.0	2020.584370821968	2016.233526211338	918.1097345668836	928.2617053250176	exp5_Position_1	exp5_Position_1_12	1.0	1374.963613252516	706.5457193683078	1.4663904606478126	1.3138027446474894	0.47255807335445305	7.5	0.5	8.0	0.5
8	exp5	Position_1	5	4	mother	12.0	197.829503953125	-1.0	-1.0	1.0	745.9713536566833	741.8100021960178	476.55321289499886	482.79524008599776	exp5_Position_1	exp5_Position_1_4	1.25	1099.5915320039028	634.2425745311602	0.6746232401809592	0.7612154394442628	0.5301538746977849	8.0	0.0	8.0	1.25
9	exp5	Position_1	5	12	bud	4.0	79.81732481249999	-1.0	2.0	0.0	1462.2484802507918	1457.3730618117877	778.3767813178157	785.6899089763226	exp5_Position_1	exp5_Position_1_12	1.25	1099.5915320039028	634.2425745311602	1.3253767598190407	1.238784560555737	0.4831149080646285	7.5	0.5	8.0	0.75
10	exp5	Position_1	6	4	mother	12.0	244.41785225	6.0	-1.0	2.0	742.121576779226	739.3008803158458	450.4019845558796	456.0433774826399	exp5_Position_1	exp5_Position_1_4	1.5	1097.5900768157917	591.0734617889143	0.6735673872531944	0.7715510963770918	0.533901617837505	8.0	0.0	8.0	1.5
11	exp5	Position_1	6	12	mother	4.0	89.6184656640625	6.0	2.0	1.0	1459.4133026406928	1455.8792733157377	719.0354874452784	726.1035460951886	exp5_Position_1	exp5_Position_1_12	1.5	1097.5900768157917	591.0734617889143	1.3264326127468056	1.228448903622908	0.4808242166033741	7.5	0.5	8.0	1.0
12	exp5	Position_1	7	4	mother	22.0	260.3500054375	6.0	-1.0	2.0	781.7882357503278	779.0265688212576	459.0391958779775	463.6419740930946	exp5_Position_1	exp5_Position_1_4	1.75	1146.183764805613	577.391276671145	0.6796698686038155	0.8029944213326994	0.5415888322009038	8.0	0.0	8.0	1.75
13	exp5	Position_1	7	12	mother	25.0	95.872990640625	6.0	2.0	1.0	1415.044743280234	1411.4521926658524	685.1529948918928	691.1405792491954	exp5_Position_1	exp5_Position_1_12	1.75	1146.183764805613	577.391276671145	1.2314362111953554	1.1970055786673006	0.4929109619444487	7.5	0.5	8.0	1.25
14	exp5	Position_1	7	22	bud	4.0	5.826947725585938	-1.0	7.0	0.0	889.398092198442	880.9153369453735	212.1914644951154	226.32938991689693	exp5_Position_1	exp5_Position_1_22	1.75	1146.183764805613	577.391276671145	0.7685637888046445	0.39198616096481753	0.33775897456432946	6.25	1.75	8.0	0.0
15	exp5	Position_1	7	25	bud	12.0	1.4069409263916015	-1.0	7.0	0.0	2391.6799332737537	2377.870845014164	1313.961824543665	1336.9769716429823	exp5_Position_1	exp5_Position_1_25	1.75	1146.183764805613	577.391276671145	2.0745982607923596	2.315547576941419	0.5274420628670321	6.25	1.75	8.0	0.0
16	exp5	Position_1	8	4	mother	22.0	213.23911485937492	6.0	-1.0	2.0	745.9169335398966	742.8586632147127	527.4782728027017	534.6142368947965	exp5_Position_1	exp5_Position_1_4	2.0	1266.5404086003275	585.9632241638803	0.5865258290776973	0.9123682423204041	0.6086942764870553	8.0	0.0	8.0	2.0
17	exp5	Position_1	8	12	mother	25.0	103.848779375	6.0	2.0	1.0	1297.1970796775995	1293.6479630602485	629.0309393258123	637.3122114329641	exp5_Position_1	exp5_Position_1_12	2.0	1266.5404086003275	585.9632241638803	1.021402834268729	1.0876317576795957	0.515701241616356	7.5	0.5	8.0	1.5
18	exp5	Position_1	8	22	bud	4.0	49.59073075	-1.0	7.0	0.0	1243.6963237088316	1239.4328541404066	210.697017156156	220.6451128158132	exp5_Position_1	exp5_Position_1_22	2.0	1266.5404086003275	585.9632241638803	0.9785971657312711	0.37655112764227655	0.2778671009538584	6.25	1.75	8.0	0.25
19	exp5	Position_1	8	25	bud	12.0	15.475225046875	-1.0	7.0	0.0	1349.0872351251828	1343.1237861927	659.2226618170653	673.1373759928572	exp5_Position_1	exp5_Position_1_25	2.0	1266.5404086003275	585.9632241638803	1.0604665884107132	1.1487706877054733	0.5199852003787473	6.25	1.75	8.0	0.25
20	exp5	Position_1	9	4	mother	22.0	210.73910171875	6.0	-1.0	2.0	586.1169611969174	582.0080665739329	505.7890203583436	511.9523622928203	exp5_Position_1	exp5_Position_1_4	2.25	1176.791457906244	515.0800506919323	0.49457196741506426	0.9939277625003909	0.6677379528693933	8.0	0.0	8.0	2.25
21	exp5	Position_1	9	12	mother	25.0	100.926797640625	6.0	2.0	1.0	1159.1182715878228	1154.4000947772786	511.1304738752283	518.2077390910443	exp5_Position_1	exp5_Position_1_12	2.25	1176.791457906244	515.0800506919323	0.9809725308774723	1.006072237499609	0.5063158382291097	7.5	0.5	8.0	1.75
22	exp5	Position_1	9	22	bud	4.0	81.97275973046875	-1.0	7.0	0.0	1345.9918517987385	1341.023883212868	285.7401024306209	293.19205530942673	exp5_Position_1	exp5_Position_1_22	2.25	1176.791457906244	515.0800506919323	1.1395594981619153	0.5692164837593059	0.33311357941684144	6.25	1.75	8.0	0.5
23	exp5	Position_1	9	25	bud	12.0	37.42481103710937	-1.0	7.0	0.0	1205.4379023998986	1199.1828210352094	673.8030649225723	683.1856869696059	exp5_Position_1	exp5_Position_1_25	2.25	1176.791457906244	515.0800506919323	1.0190274691225276	1.3263679811552573	0.5655199770248401	6.25	1.75	8.0	0.5
24	exp5	Position_1	10	4	mother	22.0	232.67672690625	6.0	-1.0	2.0	582.3737136306162	579.413751562765	519.0154216518065	524.9353457875088	exp5_Position_1	exp5_Position_1_4	2.5	1011.0781149106754	485.0912820728625	0.5730652686651752	1.0821372496005022	0.653779363950199	8.0	0.0	8.0	2.5
25	exp5	Position_1	10	12	mother	25.0	101.30819153125	6.0	2.0	1.0	1014.902183207852	1011.4755811542976	438.3940142511077	445.2472183582162	exp5_Position_1	exp5_Position_1_12	2.5	1011.0781149106754	485.0912820728625	1.0003931113113425	0.9178627503994978	0.4784881770572988	7.5	0.5	8.0	2.0
26	exp5	Position_1	10	22	bud	4.0	119.57466915625	-1.0	7.0	0.0	1053.525410271795	1050.1921672748974	253.7175364169067	260.3840224107019	exp5_Position_1	exp5_Position_1_22	2.5	1011.0781149106754	485.0912820728625	1.038685490059962	0.5367732466723475	0.3407091751483632	6.25	1.75	8.0	0.75
27	exp5	Position_1	10	25	bud	12.0	75.09258156640625	-1.0	7.0	0.0	1014.6110350113	1010.6806486670532	520.9696026545137	528.8303753430074	exp5_Position_1	exp5_Position_1_25	2.5	1011.0781149106754	485.0912820728625	0.9996068886886575	1.0901667271430682	0.5216673800856577	6.25	1.75	8.0	0.75
28	exp5	Position_1	11	4	mother	22.0	266.185359	11.0	-1.0	3.0	607.45747370082	604.6785294024063	500.37509316777954	505.932981764607	exp5_Position_1	exp5_Position_1_4	2.75	940.1330310790515	464.0542028684181	0.643184006319167	1.090245446840751	0.6289528799994205	8.0	0.0	8.0	2.75
29	exp5	Position_1	11	12	mother	25.0	105.528168625	6.0	2.0	1.0	1064.0336629789945	1060.5207214531008	430.30532913631686	437.33121218810425	exp5_Position_1	exp5_Position_1_12	2.75	940.1330310790515	464.0542028684181	1.1280538885394469	0.9424140746595261	0.4551696000180804	7.5	0.5	8.0	2.25
30	exp5	Position_1	11	22	mother	4.0	138.453385984375	11.0	7.0	1.0	985.270577885632	981.9842732801864	244.70845580864253	251.2810650195337	exp5_Position_1	exp5_Position_1_22	2.75	940.1330310790515	464.0542028684181	1.0445162980318854	0.5414907643682825	0.34141762493088956	6.25	1.75	8.0	1.0
31	exp5	Position_1	11	25	bud	12.0	85.45027798828124	-1.0	7.0	0.0	901.8812087488924	898.2817888779166	483.5783538067804	490.7771935487319	exp5_Position_1	exp5_Position_1_25	2.75	940.1330310790515	464.0542028684181	0.9554837019681145	1.0575859253404738	0.525359834053248	6.25	1.75	8.0	1.0
32	exp5	Position_1	12	4	mother	44.0	272.23828946875	11.0	-1.0	3.0	596.8925249901442	594.1375855528462	460.8448697368871	466.3547486114834	exp5_Position_1	exp5_Position_1_4	3.0	938.391112914031	441.23853256690415	0.6331449407143703	1.056922082254389	0.6253728804185572	8.0	0.0	8.0	3.0
33	exp5	Position_1	12	12	mother	25.0	112.8534935	12.0	2.0	2.0	1048.3760944618407	1044.9519331049878	409.2739938086184	416.122316522325	exp5_Position_1	exp5_Position_1_12	3.0	938.391112914031	441.23853256690415	1.1135569366807496	0.9430779177456111	0.45855389240140815	7.5	0.5	8.0	2.5
34	exp5	Position_1	12	22	mother	43.0	140.64733151562498	11.0	7.0	1.0	979.5483188925754	976.3071827974588	247.3549206295792	253.8371928198131	exp5_Position_1	exp5_Position_1_22	3.0	938.391112914031	441.23853256690415	1.0404054017153734	0.5752833764157356	0.3560607613312598	6.25	1.75	8.0	1.25
35	exp5	Position_1	12	25	mother	12.0	91.30847171875	12.0	7.0	1.0	904.1016819493098	900.4750430306032	472.6922782888562	479.94555612627033	exp5_Position_1	exp5_Position_1_25	3.0	938.391112914031	441.23853256690415	0.9595945982846265	1.08772357965699	0.5312919073236543	6.25	1.75	8.0	1.25
36	exp5	Position_1	12	43	bud	22.0	20.236531798828125	-1.0	12.0	0.0	706.9157873362582	701.5153701416459	259.37062521087984	270.1714596001056	exp5_Position_1	exp5_Position_1_43	3.0	938.391112914031	441.23853256690415	0.7475724785619469	0.6123025068286393	0.4502638208708373	5.0	3.0	8.0	0.0
37	exp5	Position_1	12	44	bud	4.0	21.48321346875	-1.0	12.0	0.0	1090.7231420161231	1085.4632212801323	785.8294980729964	796.3493395449792	exp5_Position_1	exp5_Position_1_44	3.0	938.391112914031	441.23853256690415	1.1567279424774082	1.8048046142122238	0.6094157601392753	5.0	3.0	8.0	0.0
38	exp5	Position_1	13	4	mother	44.0	258.44164259375	11.0	-1.0	3.0	579.2994261123607	575.5524256573947	408.1105538806564	414.6678046768472	exp5_Position_1	exp5_Position_1_4	3.25	926.2423517555812	383.14251056277385	0.6213842679148758	1.082280856978694	0.6352661923782149	8.0	0.0	8.0	3.25
39	exp5	Position_1	13	12	mother	67.0	131.257584046875	12.0	2.0	2.0	930.582781223724	926.2423517555812	359.6262037689889	367.22195533823896	exp5_Position_1	exp5_Position_1_12	3.25	926.2423517555812	383.14251056277385	1.0	0.9584474319982135	0.4893914517890863	7.5	0.5	8.0	2.75
40	exp5	Position_1	13	22	mother	43.0	148.093735796875	11.0	7.0	1.0	841.5696302450926	837.3252141988017	214.7365834619852	222.1643115429946	exp5_Position_1	exp5_Position_1_22	3.25	926.2423517555812	383.14251056277385	0.9040022976834867	0.5798477209346242	0.3907724592507189	6.25	1.75	8.0	1.5
41	exp5	Position_1	13	25	mother	12.0	91.4467813359375	12.0	7.0	1.0	984.5330763653596	979.4528382007732	536.129676923536	545.0200937115627	exp5_Position_1	exp5_Position_1_25	3.25	926.2423517555812	383.14251056277385	1.0574476931921089	1.4224996670586543	0.5736007505073883	6.25	1.75	8.0	1.5
42	exp5	Position_1	13	43	bud	22.0	36.887617357421874	-1.0	12.0	0.0	1325.2195175017143	1318.5635221538769	367.51395879968993	379.1619506584059	exp5_Position_1	exp5_Position_1_43	3.25	926.2423517555812	383.14251056277385	1.423562115956691	0.989610758935308	0.4100869727286313	5.0	3.0	8.0	0.25
43	exp5	Position_1	13	44	bud	4.0	50.196429335937495	-1.0	12.0	0.0	942.6965349131287	937.053940430112	698.2350184181716	708.109558763451	exp5_Position_1	exp5_Position_1_44	3.25	926.2423517555812	383.14251056277385	1.011672526800398	1.8481623397084117	0.646247921987393	5.0	3.0	8.0	0.25
44	exp5	Position_1	13	67	bud	12.0	23.70260657617188	-1.0	13.0	0.0	758.0078523019412	751.3379007256376	371.4700953042425	383.14251056277385	exp5_Position_1	exp5_Position_1_67	3.25	926.2423517555812	383.14251056277385	0.8111677244098877	1.0	0.5521299803008684	4.75	3.25	8.0	0.0
45	exp5	Position_1	14	4	mother	44.0	289.47457309375	11.0	-1.0	3.0	507.2787020458903	504.5629441513679	361.0773587767357	367.41412719728817	exp5_Position_1	exp5_Position_1_4	3.5	911.5849056424938	433.64544210454346	0.5535007666628124	0.8472685090708547	0.6048594324194391	8.0	0.0	8.0	3.5
46	exp5	Position_1	14	12	mother	67.0	119.7406178203125	12.0	2.0	2.0	882.2057131973261	878.726764815779	342.32724815223565	350.44479437584585	exp5_Position_1	exp5_Position_1_12	3.5	911.5849056424938	433.64544210454346	0.9639549309961906	0.8081366949807821	0.45603550241666985	7.5	0.5	8.0	3.0
47	exp5	Position_1	14	22	mother	43.0	145.2859601015625	11.0	7.0	1.0	763.3556405954771	760.2160195555364	201.2376142853849	208.56339671191344	exp5_Position_1	exp5_Position_1_22	3.5	911.5849056424938	433.64544210454346	0.833949766884006	0.48095373884186443	0.3657711282596071	6.25	1.75	8.0	1.75
48	exp5	Position_1	14	25	mother	90.0	99.38829682031248	12.0	7.0	1.0	996.945490119958	993.080418784272	568.1841720756398	577.2026718589078	exp5_Position_1	exp5_Position_1_25	3.5	911.5849056424938	433.64544210454346	1.089399805369023	1.331047477537549	0.5499179787709206	6.25	1.75	8.0	1.75
49	exp5	Position_1	14	43	bud	22.0	89.38363774999999	-1.0	12.0	0.0	821.2326523347601	817.6877401916298	245.98888013350023	254.26034180080475	exp5_Position_1	exp5_Position_1_43	3.5	911.5849056424938	433.64544210454346	0.896995699611015	0.5863323284728715	0.39528163519587506	5.0	3.0	8.0	0.5
50	exp5	Position_1	14	44	bud	4.0	79.00423458984375	-1.0	12.0	0.0	948.287325035934	944.4430464692088	576.2023872234387	585.1723705457983	exp5_Position_1	exp5_Position_1_44	3.5	911.5849056424938	433.64544210454346	1.0360450690038097	1.349425852848523	0.565685307872328	5.0	3.0	8.0	0.5
51	exp5	Position_1	14	67	bud	12.0	47.93219556640625	-1.0	13.0	0.0	953.1986636958125	948.8085336602076	489.6331202620536	499.8767570117988	exp5_Position_1	exp5_Position_1_67	3.5	911.5849056424938	433.64544210454346	1.0408339670691213	1.1527314909291455	0.5255058547380063	4.75	3.25	8.0	0.25
52	exp5	Position_1	14	90	bud	25.0	1.9437703358154297	-1.0	14.0	0.0	1271.0937296395143	1258.9670765380104	835.9061221746122	864.2016460781234	exp5_Position_1	exp5_Position_1_90	3.5	911.5849056424938	433.64544210454346	1.3810749484170959	1.9928761199103788	0.5906653889021223	4.5	3.5	8.0	0.0
53	exp5	Position_1	15	4	mother	44.0	207.363623328125	15.0	-1.0	4.0	667.6631387751684	664.4782572572393	464.2098577864807	472.702875167625	exp5_Position_1	exp5_Position_1_4	3.75	853.0810585494305	457.58725071251354	0.7789157320959754	1.0330333164474639	0.5701227180079276	8.0	0.0	8.0	3.75
54	exp5	Position_1	15	12	mother	67.0	119.86065738281248	12.0	2.0	2.0	795.0267473261256	791.6168353947324	312.36708213559854	321.4601806193137	exp5_Position_1	exp5_Position_1_12	3.75	853.0810585494305	457.58725071251354	0.9279503131165389	0.7025112262607075	0.43086648123514226	7.5	0.5	8.0	3.25
55	exp5	Position_1	15	22	mother	43.0	143.10095722656249	11.0	7.0	1.0	784.9350176121853	781.7913828554668	216.86687318047208	225.24989919838868	exp5_Position_1	exp5_Position_1_22	3.75	853.0810585494305	457.58725071251354	0.9164327059198996	0.49225562741892365	0.34944253868575514	6.25	1.75	8.0	2.0
56	exp5	Position_1	15	25	mother	90.0	92.921789296875	12.0	7.0	1.0	1016.765468912942	1012.772863918922	540.2623349917684	550.909281642489	exp5_Position_1	exp5_Position_1_25	3.75	853.0810585494305	457.58725071251354	1.1871941754761612	1.2039436867715672	0.5035024143860239	6.25	1.75	8.0	2.0
57	exp5	Position_1	15	43	bud	22.0	92.258265	-1.0	12.0	0.0	895.2420272641823	891.4870404190626	236.0758939153297	246.08919216898235	exp5_Position_1	exp5_Position_1_43	3.75	853.0810585494305	457.58725071251354	1.045020319563697	0.5377973092252778	0.3397721250026451	5.0	3.0	8.0	0.75
58	exp5	Position_1	15	44	mother	4.0	113.899513921875	15.0	12.0	1.0	818.0013168876098	814.6750766797983	492.454127177037	501.32410106453466	exp5_Position_1	exp5_Position_1_44	3.75	853.0810585494305	457.58725071251354	0.9549796804363031	1.0955814443779148	0.5342837290340103	5.0	3.0	8.0	0.75
59	exp5	Position_1	15	67	bud	12.0	64.28800709375	-1.0	13.0	0.0	991.4905635198816	987.4507076049902	431.6986771510242	442.4716262574021	exp5_Position_1	exp5_Position_1_67	3.75	853.0810585494305	457.58725071251354	1.1575109981741247	0.9669666835525361	0.4551550208645345	4.75	3.25	8.0	0.5
60	exp5	Position_1	15	90	bud	25.0	17.892490021484374	-1.0	14.0	0.0	916.9502841596516	911.257552587085	460.48849010911226	475.6691076359575	exp5_Position_1	exp5_Position_1_90	3.75	853.0810585494305	457.58725071251354	1.0681957399647077	1.0395156484261494	0.49319639024191675	4.5	3.5	8.0	0.25
61	exp5	Position_1	16	4	mother	117.0	290.716708046875	15.0	-1.0	4.0	571.5859007380424	568.8483314108305	396.79784034346585	405.01054832510135	exp5_Position_1	exp5_Position_1_4	4.0	842.2898002615628	405.01054832510135	0.6753593967707807	1.0	0.5968868542042254	8.0	0.0	8.0	4.0
62	exp5	Position_1	16	12	mother	67.0	115.86023289843747	12.0	2.0	2.0	831.6559938846506	828.2208203998115	357.73973939913	368.0452598536471	exp5_Position_1	exp5_Position_1_12	4.0	842.2898002615628	405.01054832510135	0.9832967467285222	0.9087300599346804	0.48029449515957223	7.5	0.5	8.0	3.5
63	exp5	Position_1	16	22	mother	43.0	155.7642576015625	16.0	7.0	2.0	752.3814812312069	749.3164098292052	221.7707252796992	230.965939485704	exp5_Position_1	exp5_Position_1_22	4.0	842.2898002615628	405.01054832510135	0.8896182876683466	0.570271417475053	0.39062637092782115	6.25	1.75	8.0	2.25
64	exp5	Position_1	16	25	mother	90.0	94.5189996953125	12.0	7.0	1.0	899.6341908360341	895.7030084307061	449.4853405014589	461.2788877174429	exp5_Position_1	exp5_Position_1_25	4.0	842.2898002615628	405.01054832510135	1.0634142882325732	1.1389305528585272	0.5171445141598582	6.25	1.75	8.0	2.25
65	exp5	Position_1	16	43	mother	22.0	161.301248796875	16.0	12.0	1.0	687.5331295209471	684.6131273293142	186.28793276309963	195.0479393379981	exp5_Position_1	exp5_Position_1_43	4.0	842.2898002615628	405.01054832510135	0.812799973496908	0.48158730715683334	0.37205812692597195	5.0	3.0	8.0	1.0
66	exp5	Position_1	16	44	mother	4.0	125.39762778125	15.0	12.0	1.0	845.5707919255061	842.2898002615628	465.2062637622284	475.04923875405865	exp5_Position_1	exp5_Position_1_44	4.0	842.2898002615628	405.01054832510135	1.0	1.1729305340776885	0.5397920070075065	5.0	3.0	8.0	1.0
67	exp5	Position_1	16	67	bud	12.0	96.819913953125	-1.0	13.0	0.0	857.6477458199678	854.2909983624422	352.78407524779067	362.8543176203672	exp5_Position_1	exp5_Position_1_67	4.0	842.2898002615628	405.01054832510135	1.014248300403439	0.8959132524348591	0.4690248587108387	4.75	3.25	8.0	0.75
68	exp5	Position_1	16	90	bud	25.0	40.245881134765625	-1.0	14.0	0.0	1058.132534056747	1053.5002942803512	492.89989228374776	506.7966116129357	exp5_Position_1	exp5_Position_1_90	4.0	842.2898002615628	405.01054832510135	1.2507575111953149	1.251317067441243	0.5001118184587114	4.5	3.5	8.0	0.5
69	exp5	Position_1	16	117	bud	4.0	1.397196128173828	-1.0	16.0	0.0	870.6893649310633	856.8862102437392	934.1157127659072	975.5251768278798	exp5_Position_1	exp5_Position_1_117	4.0	842.2898002615628	405.01054832510135	1.017329439318443	2.4086414066549873	0.7030536787800987	4.0	4.0	8.0	0.0
70	exp5	Position_1	17	4	mother	117.0	244.4259214375	15.0	-1.0	4.0	659.3028813718545	655.1352928416538	416.3021950397614	426.72116636526266	exp5_Position_1	exp5_Position_1_4	4.25	843.2782649890678	426.72116636526266	0.7768909979556357	1.0	0.5627807227064174	8.0	0.0	8.0	4.25
71	exp5	Position_1	17	12	mother	67.0	153.710846953125	17.0	2.0	3.0	754.7455090397758	750.7801167359413	339.5924793451046	349.5059601046905	exp5_Position_1	exp5_Position_1_12	4.25	843.2782649890678	426.72116636526266	0.8903112387767689	0.8190499737374689	0.47915558615768394	7.5	0.5	8.0	3.75
72	exp5	Position_1	17	22	mother	147.0	157.7977344453125	16.0	7.0	2.0	805.030267560511	800.9635787200784	231.7907018603217	241.95742396140247	exp5_Position_1	exp5_Position_1_22	4.25	843.2782649890678	426.72116636526266	0.949821206088434	0.5670152854669809	0.3738143752630479	6.25	1.75	8.0	2.5
73	exp5	Position_1	17	25	mother	90.0	102.78415614843748	-1.0	7.0	1.0	780.5548021506647	775.5827555026426	405.9338811744065	418.3639977944612	exp5_Position_1	exp5_Position_1_25	4.25	843.2782649890678	426.72116636526266	0.9197234029418477	0.9804153877765512	0.5159704083541596	6.25	1.75	8.0	2.5
74	exp5	Position_1	17	43	mother	22.0	138.15351584375	16.0	12.0	1.0	847.5026891309702	843.2782649890678	228.21231251900684	238.7733728737626	exp5_Position_1	exp5_Position_1_43	4.25	843.2782649890678	426.72116636526266	1.0	0.5595536188363774	0.3587908822614734	5.0	3.0	8.0	1.25
75	exp5	Position_1	17	44	mother	145.0	121.815428453125	15.0	12.0	1.0	873.0780846311809	868.7374037217394	446.7848318181535	457.6365340917564	exp5_Position_1	exp5_Position_1_44	4.25	843.2782649890678	426.72116636526266	1.0301906734581872	1.072448638978529	0.5100487908863859	5.0	3.0	8.0	1.25
76	exp5	Position_1	17	67	mother	12.0	97.4454215625	17.0	13.0	1.0	1026.6958459371133	1021.979164124369	361.6940437660552	373.48574829791545	exp5_Position_1	exp5_Position_1_67	4.25	843.2782649890678	426.72116636526266	1.2119121369001702	0.8752454242642864	0.41934803608021515	4.75	3.25	8.0	1.0
77	exp5	Position_1	17	90	bud	25.0	61.383484335937496	-1.0	14.0	0.0	980.4793381532128	974.9962439266052	428.8892129621439	442.5969485286618	exp5_Position_1	exp5_Position_1_90	4.25	843.2782649890678	426.72116636526266	1.1561975262569408	1.0372041122277256	0.47287468652767506	4.5	3.5	8.0	0.75
78	exp5	Position_1	17	117	bud	4.0	22.128704275390625	-1.0	16.0	0.0	680.7964293642277	673.7295468918154	747.0366170212905	764.7038232023203	exp5_Position_1	exp5_Position_1_117	4.25	843.2782649890678	426.72116636526266	0.7989409603727301	1.7920456810613257	0.6916460518952992	4.0	4.0	8.0	0.25
79	exp5	Position_1	17	145	bud	44.0	8.397015139648436	-1.0	17.0	0.0	1063.3483723034246	1053.5036042171632	597.9449003545087	622.5568205701616	exp5_Position_1	exp5_Position_1_145	4.25	843.2782649890678	426.72116636526266	1.2492953369678286	1.4589311935777483	0.5387035305661244	3.75	4.25	8.0	0.0
80	exp5	Position_1	17	147	bud	22.0	1.972500243774414	-1.0	17.0	0.0	1805.3229708027648	1787.7479835366896	496.73480492688986	540.6722730920771	exp5_Position_1	exp5_Position_1_147	4.25	843.2782649890678	426.72116636526266	2.119997701541455	1.2670387965458343	0.37408477802390094	3.75	4.25	8.0	0.0
81	exp5	Position_1	18	4	mother	117.0	287.202826453125	15.0	-1.0	4.0	558.6425324121967	555.8495833766697	319.85757638423974	330.0983895145049	exp5_Position_1	exp5_Position_1_4	4.5	869.3498937785699	403.7459627666308	0.6393853468604078	0.8175893258536558	0.5611554827721501	8.0	0.0	8.0	4.5
82	exp5	Position_1	18	12	mother	180.0	149.63047928125	17.0	2.0	3.0	754.4070316189307	751.4292196737189	326.8607677277016	337.77941152681035	exp5_Position_1	exp5_Position_1_12	4.5	869.3498937785699	403.7459627666308	0.8643576367251661	0.8366137192114791	0.49184468409275195	7.5	0.5	8.0	4.0
83	exp5	Position_1	18	22	mother	147.0	145.455652203125	16.0	7.0	2.0	797.1354525360005	794.0132441497036	232.97397137278747	244.4220687892087	exp5_Position_1	exp5_Position_1_22	4.5	869.3498937785699	403.7459627666308	0.9133413943361508	0.6053857903973324	0.39861391597041157	6.25	1.75	8.0	2.75
84	exp5	Position_1	18	25	mother	90.0	107.8096793984375	-1.0	7.0	1.0	873.0839873295176	869.3498937785699	378.16244010797305	391.8541164614473	exp5_Position_1	exp5_Position_1_25	4.5	869.3498937785699	403.7459627666308	1.0	0.9705462161808486	0.49252649250819497	6.25	1.75	8.0	2.75
85	exp5	Position_1	18	43	mother	22.0	169.8159989453125	16.0	12.0	1.0	818.6877948941533	815.6685606117613	210.519173879703	221.589699581806	exp5_Position_1	exp5_Position_1_43	4.5	869.3498937785699	403.7459627666308	0.9382511764814436	0.548834465274609	0.3690671538099901	5.0	3.0	8.0	1.5
86	exp5	Position_1	18	44	mother	145.0	105.7370212421875	15.0	12.0	1.0	944.2730452839968	940.7197554210854	427.2310901748669	440.2598196722076	exp5_Position_1	exp5_Position_1_44	4.5	869.3498937785699	403.7459627666308	1.082095669595485	1.0904377016066467	0.501919885816655	5.0	3.0	8.0	1.5
87	exp5	Position_1	18	67	mother	181.0	70.12822192578125	17.0	13.0	1.0	1274.054017107429	1269.8576221867484	388.96914161866255	404.3559229944915	exp5_Position_1	exp5_Position_1_67	4.5	869.3498937785699	403.7459627666308	1.460697966692558	1.0015107525129936	0.40675298755181805	4.75	3.25	8.0	1.25
88	exp5	Position_1	18	90	bud	25.0	71.8038729375	-1.0	14.0	0.0	908.3526476630328	904.4571156496304	389.4623453841566	403.7459627666308	exp5_Position_1	exp5_Position_1_90	4.5	869.3498937785699	403.7459627666308	1.0403833049527036	1.0	0.4901039905456295	4.5	3.5	8.0	1.0
89	exp5	Position_1	18	117	bud	4.0	70.5729475	-1.0	16.0	0.0	588.1418621760808	584.6500344976549	575.6873394150406	588.4907075692673	exp5_Position_1	exp5_Position_1_117	4.5	869.3498937785699	403.7459627666308	0.6725140690551114	1.4575766988149943	0.6842791494150442	4.0	4.0	8.0	0.5
90	exp5	Position_1	18	145	bud	44.0	39.46986654101562	-1.0	17.0	0.0	902.297741279747	897.7119644362424	482.22803516949546	499.0425502623449	exp5_Position_1	exp5_Position_1_145	4.5	869.3498937785699	403.7459627666308	1.032624459795352	1.2360310598345141	0.5448297677366963	3.75	4.25	8.0	0.25
91	exp5	Position_1	18	147	bud	22.0	33.49460980078125	-1.0	17.0	0.0	904.2023460502696	899.4382532747296	228.40917496813893	245.87751514511825	exp5_Position_1	exp5_Position_1_147	4.5	869.3498937785699	403.7459627666308	1.0346101836688364	0.6089906471392704	0.37052223126453937	3.75	4.25	8.0	0.25
92	exp5	Position_1	18	180	bud	12.0	25.19715580078125	-1.0	18.0	0.0	928.5685217519782	923.5509486406248	708.4529754523522	726.8507435273129	exp5_Position_1	exp5_Position_1_180	4.5	869.3498937785699	403.7459627666308	1.0623466515035433	1.8002675210586316	0.6288893342015796	3.5	4.5	8.0	0.0
93	exp5	Position_1	18	181	bud	67.0	22.52885434765625	-1.0	18.0	0.0	814.7033599710234	809.6495236285199	393.2544146210936	411.7851478769379	exp5_Position_1	exp5_Position_1_181	4.5	869.3498937785699	403.7459627666308	0.9313275695122404	1.0199114934926392	0.5226994030767252	3.5	4.5	8.0	0.0
94	exp5	Position_1	19	4	mother	117.0	282.0591145625	15.0	-1.0	4.0	530.6376668888878	527.7821357968403	313.8246228114044	325.2467471795941	exp5_Position_1	exp5_Position_1_4	4.75	901.7109975014946	365.99067504071934	0.58531185408545	0.8886749563862736	0.602905636653471	8.0	0.0	8.0	4.75
95	exp5	Position_1	19	12	mother	180.0	135.50956753124998	17.0	2.0	3.0	731.2114167458507	727.9886606433075	353.09965063054744	365.99067504071934	exp5_Position_1	exp5_Position_1_12	4.75	901.7109975014946	365.99067504071934	0.8073414460514006	1.0	0.5532988811741997	7.5	0.5	8.0	4.25
96	exp5	Position_1	19	22	mother	147.0	139.9514784765625	16.0	7.0	2.0	715.6840978698302	712.5452549003412	206.08094782052115	218.6363196984764	exp5_Position_1	exp5_Position_1_22	4.75	901.7109975014946	365.99067504071934	0.790214666200919	0.5973822138341405	0.43051567961081527	6.25	1.75	8.0	3.0
97	exp5	Position_1	19	25	mother	90.0	112.24676546875	19.0	7.0	2.0	905.3369371737904	901.7109975014946	345.85915475114075	360.3629134403234	exp5_Position_1	exp5_Position_1_25	4.75	901.7109975014946	365.99067504071934	1.0	0.9846232104143915	0.4961260178997912	6.25	1.75	8.0	3.0
98	exp5	Position_1	19	43	mother	22.0	199.78422303125	16.0	12.0	1.0	772.2374409851409	769.2506471499689	199.54814661383747	211.4953219545241	exp5_Position_1	exp5_Position_1_43	4.75	901.7109975014946	365.99067504071934	0.8531011036589846	0.5778707939238986	0.4038309871074375	5.0	3.0	8.0	1.75
99	exp5	Position_1	19	44	mother	145.0	131.949329703125	15.0	12.0	1.0	732.276767065231	729.0774870227126	333.1253502049862	345.9224703750592	exp5_Position_1	exp5_Position_1_44	4.75	901.7109975014946	365.99067504071934	0.8085489575294929	0.9451674426857258	0.5389511340429579	5.0	3.0	8.0	1.75
100	exp5	Position_1	19	67	mother	181.0	89.9323113046875	17.0	13.0	1.0	984.882525755182	981.0431302222914	362.6822959364664	378.03987806802775	exp5_Position_1	exp5_Position_1_67	4.75	901.7109975014946	365.99067504071934	1.0879795554680094	1.0329221585385142	0.48702028562523814	4.75	3.25	8.0	1.5
101	exp5	Position_1	19	90	mother	25.0	73.1430773046875	19.0	14.0	1.0	1021.913590681186	1017.923368316855	379.0457340628552	395.0066235201789	exp5_Position_1	exp5_Position_1_90	4.75	901.7109975014946	365.99067504071934	1.128879841919825	1.0792805676708328	0.4887690962047937	4.5	3.5	8.0	1.25
102	exp5	Position_1	19	117	bud	4.0	111.7634564921875	-1.0	16.0	0.0	517.9996251769066	514.9856065215271	486.41548764444576	498.4715622659639	exp5_Position_1	exp5_Position_1_117	4.75	901.7109975014946	365.99067504071934	0.5711204675871479	1.3619788597359892	0.704557101896048	4.0	4.0	8.0	0.75
103	exp5	Position_1	19	145	bud	44.0	67.9725790390625	-1.0	17.0	0.0	933.4842701329476	929.5688256860046	460.56947787878113	476.2312556665514	exp5_Position_1	exp5_Position_1_145	4.75	901.7109975014946	365.99067504071934	1.0308944088091416	1.301211446476244	0.5579555677231518	3.75	4.25	8.0	0.5
104	exp5	Position_1	19	147	bud	22.0	60.71000353515625	-1.0	17.0	0.0	912.8337939405824	908.80056830067	226.6755952749556	242.8084978346041	exp5_Position_1	exp5_Position_1_147	4.75	901.7109975014946	365.99067504071934	1.0078623537018174	0.6634280991109671	0.39695559679313464	3.75	4.25	8.0	0.5
105	exp5	Position_1	19	180	bud	12.0	45.886588945312496	-1.0	18.0	0.0	1104.9623331422613	1100.5477223980877	644.3505237289595	662.008966705652	exp5_Position_1	exp5_Position_1_180	4.75	901.7109975014946	365.99067504071934	1.220510480018032	1.8088137536072424	0.5971014041777185	3.5	4.5	8.0	0.25
106	exp5	Position_1	19	181	bud	67.0	34.3805098828125	-1.0	18.0	0.0	1183.9598364273288	1179.3725197687954	490.7320777128296	509.08134434696206	exp5_Position_1	exp5_Position_1_181	4.75	901.7109975014946	365.99067504071934	1.3079273991740803	1.390968073955225	0.5153841961661563	3.5	4.5	8.0	0.25
107	exp5	Position_1	20	4	mother	117.0	324.92498860937496	15.0	-1.0	4.0	549.8744591655493	547.2738589358888	312.83513409045173	324.9712684955348	exp5_Position_1	exp5_Position_1_4	5.0	816.3580418317335	365.3939897490779	0.6703845995170488	0.8893722327471723	0.5701992864208936	8.0	0.0	8.0	5.0
108	exp5	Position_1	20	12	mother	180.0	151.61217190624998	17.0	2.0	3.0	716.1320358926771	713.0734801060017	339.0549485343661	353.328208872185	exp5_Position_1	exp5_Position_1_12	5.0	816.3580418317335	365.3939897490779	0.8734812956653392	0.9669787100625856	0.5254005558681693	7.5	0.5	8.0	4.5
109	exp5	Position_1	20	22	mother	147.0	156.7908329453125	16.0	7.0	2.0	580.4639650276795	577.3734053344324	174.41981815969476	188.8424300615152	exp5_Position_1	exp5_Position_1_22	5.0	816.3580418317335	365.3939897490779	0.7072551206072882	0.5168186542728752	0.42221201440531775	6.25	1.75	8.0	3.25
110	exp5	Position_1	20	25	mother	262.0	141.60773120312498	19.0	7.0	2.0	877.3401127296727	874.1007819260722	287.44529585103544	302.5621729345056	exp5_Position_1	exp5_Position_1_25	5.0	816.3580418317335	365.3939897490779	1.0707321262675091	0.8280436499305314	0.43609343468060296	6.25	1.75	8.0	3.25
111	exp5	Position_1	20	43	mother	22.0	183.359787015625	16.0	12.0	1.0	798.235989115261	795.1912336463963	202.1144726979234	216.3233315526264	exp5_Position_1	exp5_Position_1_43	5.0	816.3580418317335	365.3939897490779	0.9740716608391051	0.5920276129916072	0.3780268740841026	5.0	3.0	8.0	2.0
112	exp5	Position_1	20	44	mother	145.0	135.45391509375	15.0	12.0	1.0	744.0777036638683	740.9327225852104	364.66523170737423	379.3418100744456	exp5_Position_1	exp5_Position_1_44	5.0	816.3580418317335	365.3939897490779	0.9076075503864888	1.0381720025962822	0.5335506794717946	5.0	3.0	8.0	2.0
113	exp5	Position_1	20	67	mother	181.0	98.00747790625	17.0	13.0	1.0	888.2048201361079	884.4966482782808	402.0349203263785	419.33972232957234	exp5_Position_1	exp5_Position_1_67	5.0	816.3580418317335	365.3939897490779	1.0834665709835585	1.1476371645235321	0.5143809076464543	4.75	3.25	8.0	1.75
114	exp5	Position_1	20	90	mother	25.0	90.754546953125	19.0	14.0	1.0	948.1760264720564	944.4154907662038	359.9106039986575	377.4597706259708	exp5_Position_1	exp5_Position_1_90	5.0	816.3580418317335	365.3939897490779	1.1568643197868629	1.0330212899374143	0.47172385870304856	4.5	3.5	8.0	1.5
115	exp5	Position_1	20	117	bud	4.0	128.31884003125	-1.0	16.0	0.0	459.3468669799579	456.4010797525489	431.8008989381192	445.5479059993618	exp5_Position_1	exp5_Position_1_117	5.0	816.3580418317335	365.3939897490779	0.5590697419094226	1.219362984884691	0.6856390835107786	4.0	4.0	8.0	1.0
116	exp5	Position_1	20	145	bud	44.0	84.00859182031249	-1.0	17.0	0.0	859.4291013216515	855.7713121880952	410.6541419509274	427.7238245741912	exp5_Position_1	exp5_Position_1_145	5.0	816.3580418317335	365.3939897490779	1.0482793925419374	1.1705825398713214	0.5275598822853221	3.75	4.25	8.0	0.75
117	exp5	Position_1	20	147	bud	22.0	79.43404360546874	-1.0	17.0	0.0	953.08661592939	949.502330492174	209.49515930096604	226.22182467464253	exp5_Position_1	exp5_Position_1_147	5.0	816.3580418317335	365.3939897490779	1.1630954579214936	0.6191175307234604	0.3473869479506968	3.75	4.25	8.0	0.75
118	exp5	Position_1	20	180	bud	12.0	88.590008203125	-1.0	18.0	0.0	840.9838018519771	837.5248500170708	407.50376523261735	423.6455404621809	exp5_Position_1	exp5_Position_1_180	5.0	816.3580418317335	365.3939897490779	1.0259283391608949	1.1594212065532477	0.5305426808388973	3.5	4.5	8.0	0.5
119	exp5	Position_1	20	181	bud	67.0	49.611267664062495	-1.0	18.0	0.0	1129.5360292981788	1125.2944813326346	510.51862576821264	530.3125162740861	exp5_Position_1	exp5_Position_1_181	5.0	816.3580418317335	365.3939897490779	1.3784325304222074	1.451344387569868	0.5128829690927362	3.5	4.5	8.0	0.5
120	exp5	Position_1	20	262	bud	25.0	24.936763328125	-1.0	20.0	0.0	366.5309373885969	361.7073076054147	226.3496868923036	248.8599592138221	exp5_Position_1	exp5_Position_1_262	5.0	816.3580418317335	365.3939897490779	0.44307434859564876	0.6810729409772678	0.6058573883463434	3.0	5.0	8.0	0.0
121	exp5	Position_1	21	4	mother	117.0	334.78563971875	21.0	-1.0	5.0	589.2715913155633	586.6170142361493	346.0817213472062	359.35460674427543	exp5_Position_1	exp5_Position_1_4	5.25	825.2361570775499	358.5599365090213	0.7108474455525137	1.002216282842392	0.5850431984695873	8.0	0.0	8.0	5.25
122	exp5	Position_1	21	12	mother	180.0	113.113184078125	17.0	2.0	3.0	1008.112453496586	1004.609009424036	414.0875556328722	431.6047759956202	exp5_Position_1	exp5_Position_1_12	5.25	825.2361570775499	358.5599365090213	1.217359419855897	1.2037172367827018	0.4971826205841545	7.5	0.5	8.0	4.75
123	exp5	Position_1	21	22	mother	147.0	157.83808038281248	16.0	7.0	2.0	584.6893086345938	581.707953137681	176.36518886714802	191.2719663517112	exp5_Position_1	exp5_Position_1_22	5.25	825.2361570775499	358.5599365090213	0.7048987712774395	0.5334448912891829	0.4307729004592728	6.25	1.75	8.0	3.5
124	exp5	Position_1	21	25	mother	262.0	114.13736778125	19.0	7.0	2.0	965.9292236256586	962.2419374104746	293.86018990476816	312.2966209806864	exp5_Position_1	exp5_Position_1_25	5.25	825.2361570775499	358.5599365090213	1.1660200891077168	0.8709746661081	0.4275782565850649	6.25	1.75	8.0	3.5
125	exp5	Position_1	21	43	mother	22.0	219.0087295	16.0	12.0	1.0	698.7534039737684	695.982477242936	190.3785822773404	204.23321593150143	exp5_Position_1	exp5_Position_1_43	5.25	825.2361570775499	358.5599365090213	0.843373707361119	0.5695929609982039	0.4031184696377807	5.0	3.0	8.0	2.25
126	exp5	Position_1	21	44	mother	145.0	129.9597654609375	15.0	12.0	1.0	855.1148381606365	851.8467937454442	417.32110079295234	433.6613228689128	exp5_Position_1	exp5_Position_1_44	5.25	825.2361570775499	358.5599365090213	1.032246086698542	1.209452810291877	0.5395250949695436	5.0	3.0	8.0	2.25
127	exp5	Position_1	21	67	mother	181.0	105.3669200546875	17.0	13.0	1.0	931.7029160168504	928.2334074805686	316.05067033374115	333.3982130151488	exp5_Position_1	exp5_Position_1_67	5.25	825.2361570775499	358.5599365090213	1.1248094251805059	0.9298256137067353	0.45255025642428187	4.75	3.25	8.0	2.0
128	exp5	Position_1	21	90	mother	25.0	112.21656840625	19.0	14.0	1.0	941.1864556698732	937.6410153796584	340.038064822694	357.7652662737672	exp5_Position_1	exp5_Position_1_90	5.25	825.2361570775499	358.5599365090213	1.1362093230381147	0.997783717157608	0.46756652827044587	4.5	3.5	8.0	1.75
129	exp5	Position_1	21	117	mother	4.0	129.69323271093748	21.0	16.0	1.0	455.4296444193853	452.4897399516206	438.76320959975646	453.4627319385794	exp5_Position_1	exp5_Position_1_117	5.25	825.2361570775499	358.5599365090213	0.5483154562132192	1.2646776334064036	0.6975634053143251	4.0	4.0	8.0	1.25
130	exp5	Position_1	21	145	bud	44.0	84.4611734140625	-1.0	17.0	0.0	824.1318471376283	820.6035987371579	389.4435255073148	407.08476750966577	exp5_Position_1	exp5_Position_1_145	5.25	825.2361570775499	358.5599365090213	0.9943863846722403	1.1353325512969672	0.5330903210382041	3.75	4.25	8.0	1.0
131	exp5	Position_1	21	147	bud	22.0	109.70729025781247	-1.0	17.0	0.0	782.4652550930169	779.1577525377679	187.94297295339496	204.48048572963944	exp5_Position_1	exp5_Position_1_147	5.25	825.2361570775499	358.5599365090213	0.9441633717274801	0.5702825801468054	0.3765618571207649	3.75	4.25	8.0	1.0
132	exp5	Position_1	21	180	bud	12.0	95.21196196875	-1.0	18.0	0.0	833.331665649159	829.8687154179421	429.1357545627265	446.4505057188105	exp5_Position_1	exp5_Position_1_180	5.25	825.2361570775499	358.5599365090213	1.00561361532776	1.2451209972466566	0.5532064910231566	3.5	4.5	8.0	0.75
133	exp5	Position_1	21	181	bud	67.0	59.36057230468749	-1.0	18.0	0.0	1217.2686195455694	1213.199059243295	523.1522851265837	543.5000866379545	exp5_Position_1	exp5_Position_1_181	5.25	825.2361570775499	358.5599365090213	1.4701234899106428	1.51578587370784	0.5076463110959706	3.5	4.5	8.0	0.75
134	exp5	Position_1	21	262	bud	25.0	39.07814180273437	-1.0	20.0	0.0	787.447882126443	783.0866570638773	299.96674141559765	321.7728667284251	exp5_Position_1	exp5_Position_1_262	5.25	825.2361570775499	358.5599365090213	0.9489243174184966	0.8974032901200307	0.48604770164078515	3.0	5.0	8.0	0.25
135	exp5	Position_1	22	4	mother	318.0	248.0001555625	21.0	-1.0	5.0	703.6963711896888	700.6767878303211	394.9642299780943	412.0752023478453	exp5_Position_1	exp5_Position_1_4	5.5	890.7626607104944	445.7330362068432	0.7866032319669124	0.9244888057985925	0.5402916882284554	8.0	0.0	8.0	5.5
136	exp5	Position_1	22	12	mother	180.0	120.0643835703125	22.0	2.0	4.0	1043.7630059656478	1040.3802970800857	426.9847988404012	446.1534825252547	exp5_Position_1	exp5_Position_1_12	5.5	890.7626607104944	445.7330362068432	1.1679657701977006	1.0009432693658729	0.4614961951411674	7.5	0.5	8.0	5.0
137	exp5	Position_1	22	22	mother	147.0	162.3341671875	16.0	7.0	2.0	574.3329254596769	571.4543834843084	173.2874642340986	189.59920209452065	exp5_Position_1	exp5_Position_1_22	5.5	890.7626607104944	445.7330362068432	0.6415338323998698	0.4253649307845712	0.3986928708352396	6.25	1.75	8.0	3.75
138	exp5	Position_1	22	25	mother	262.0	110.59783324218748	19.0	7.0	2.0	851.0155527583516	847.4169289125439	267.822778975748	288.2149807686587	exp5_Position_1	exp5_Position_1_25	5.5	890.7626607104944	445.7330362068432	0.951338629570107	0.6466089729882889	0.40464967183719597	6.25	1.75	8.0	3.75
139	exp5	Position_1	22	43	mother	22.0	193.470686921875	16.0	12.0	1.0	769.5781303755476	766.6120110528367	200.18093424551665	216.98894374087925	exp5_Position_1	exp5_Position_1_43	5.5	890.7626607104944	445.7330362068432	0.8606243221301709	0.4868136891701811	0.36128837474339837	5.0	3.0	8.0	2.5
140	exp5	Position_1	22	44	mother	145.0	126.45177978125	-1.0	12.0	1.0	894.0626199123939	890.7626607104944	448.5432734613467	467.2430422721113	exp5_Position_1	exp5_Position_1_44	5.5	890.7626607104944	445.7330362068432	1.0	1.048257598871999	0.5117801586330194	5.0	3.0	8.0	2.5
141	exp5	Position_1	22	67	mother	181.0	72.55132822265625	17.0	13.0	1.0	1393.784335023751	1389.4918075255252	421.4087137168954	445.7330362068432	exp5_Position_1	exp5_Position_1_67	5.5	890.7626607104944	445.7330362068432	1.5598900457022211	1.0	0.39064177841501124	4.75	3.25	8.0	2.25
142	exp5	Position_1	22	90	mother	314.0	105.819012921875	19.0	14.0	1.0	1056.9047655943425	1053.2529778790872	363.7311065742324	384.4245702940143	exp5_Position_1	exp5_Position_1_90	5.5	890.7626607104944	445.7330362068432	1.1824170728474255	0.8624547409934887	0.4217646970122429	4.5	3.5	8.0	2.0
143	exp5	Position_1	22	117	mother	309.0	140.318844875	21.0	16.0	1.0	460.5769033032669	457.6152809428375	443.0056965935209	459.78822330262136	exp5_Position_1	exp5_Position_1_117	5.5	890.7626607104944	445.7330362068432	0.5137342427194155	1.0315327470797022	0.6675433785159676	4.0	4.0	8.0	1.5
144	exp5	Position_1	22	145	bud	44.0	99.203984515625	-1.0	17.0	0.0	742.6309814133397	739.2598610590368	378.39829953308487	397.5013148741349	exp5_Position_1	exp5_Position_1_145	5.5	890.7626607104944	445.7330362068432	0.8299178823564346	0.891792356826057	0.5179688989068805	3.75	4.25	8.0	1.25
145	exp5	Position_1	22	147	bud	22.0	118.0581090390625	-1.0	17.0	0.0	829.6455173610557	826.4981568654842	185.43894703012484	203.27398983836417	exp5_Position_1	exp5_Position_1_147	5.5	890.7626607104944	445.7330362068432	0.9278545153725335	0.4560442536820055	0.3295358474764515	3.75	4.25	8.0	1.25
146	exp5	Position_1	22	180	mother	12.0	95.3189098984375	22.0	18.0	1.0	911.994123798836	908.419656926761	439.2807465945247	459.5360588696179	exp5_Position_1	exp5_Position_1_180	5.5	890.7626607104944	445.7330362068432	1.0198223353931146	1.0309670173434695	0.5027171688636581	3.5	4.5	8.0	1.0
147	exp5	Position_1	22	181	bud	67.0	59.811958078125	-1.0	18.0	0.0	1419.256726199205	1415.1318940813196	554.8452519984985	578.2193006665182	exp5_Position_1	exp5_Position_1_181	5.5	890.7626607104944	445.7330362068432	1.5886744657129828	1.2972323200163123	0.4495059668701287	3.5	4.5	8.0	1.0
148	exp5	Position_1	22	262	bud	25.0	60.2930417890625	-1.0	20.0	0.0	945.925310672588	941.9897700655	284.85321285916973	307.15460963266923	exp5_Position_1	exp5_Position_1_262	5.5	890.7626607104944	445.7330362068432	1.0575092688709533	0.6890999425273329	0.3945358458150228	3.0	5.0	8.0	0.5
149	exp5	Position_1	22	309	bud	117.0	6.8426658007812495	-1.0	22.0	0.0	669.1210066183099	661.0205713431807	713.9308886943909	759.8333552534594	exp5_Position_1	exp5_Position_1_309	5.5	890.7626607104944	445.7330362068432	0.742083835009355	1.704682609392357	0.6967083488057191	2.5	5.5	8.0	0.0
150	exp5	Position_1	22	314	bud	90.0	3.492359427734375	-1.0	22.0	0.0	1025.5721785744795	1015.5093949836008	521.3421823811092	578.3646227294248	exp5_Position_1	exp5_Position_1_314	5.5	890.7626607104944	445.7330362068432	1.1400448624256492	1.2975583493906286	0.5323090907907886	2.5	5.5	8.0	0.0
151	exp5	Position_1	22	318	bud	4.0	5.882450685546875	-1.0	22.0	0.0	1229.605758679268	1221.543035510997	511.82911421714834	557.5178788373526	exp5_Position_1	exp5_Position_1_318	5.5	890.7626607104944	445.7330362068432	1.3713451286077303	1.2507887761288472	0.4770117856565006	2.5	5.5	8.0	0.0
152	exp5	Position_1	23	4	mother	372.0	271.10745939062497	23.0	-1.0	5.0	587.641170479037	585.6960623122659	334.2027450904965	352.681272674824	exp5_Position_1	exp5_Position_1_4	5.75	863.2565763228437	433.45952848684396	0.6784727488635143	0.813642911267847	0.5452948005359158	8.0	0.0	8.0	5.75
153	exp5	Position_1	23	12	mother	371.0	148.60578605468748	22.0	2.0	4.0	803.8794856425087	801.8094515221292	393.360637015538	413.02596115914497	exp5_Position_1	exp5_Position_1_12	5.75	863.2565763228437	433.45952848684396	0.9288193956628089	0.9528593421419753	0.5063878987406777	7.5	0.5	8.0	5.25
154	exp5	Position_1	23	22	mother	147.0	183.3858455	16.0	7.0	2.0	653.7119780573456	651.8600409752166	200.5069843688832	218.1003866491094	exp5_Position_1	exp5_Position_1_22	5.75	863.2565763228437	433.45952848684396	0.7551173762867829	0.5031620539303222	0.3998810135865497	6.25	1.75	8.0	4.0
155	exp5	Position_1	23	25	mother	262.0	111.7399976171875	19.0	7.0	2.0	853.387985162296	851.0023449774388	270.0853228646504	292.7489046207952	exp5_Position_1	exp5_Position_1_25	5.75	863.2565763228437	433.45952848684396	0.9858046475619063	0.6753777120617167	0.40656446184194867	6.25	1.75	8.0	4.0
156	exp5	Position_1	23	43	mother	22.0	262.10056159375	16.0	12.0	1.0	623.8995734197916	622.1594198111087	170.07321710122076	186.6046763837104	exp5_Position_1	exp5_Position_1_43	5.75	863.2565763228437	433.45952848684396	0.72071205349084	0.4305008060040237	0.3739541323338948	5.0	3.0	8.0	2.75
157	exp5	Position_1	23	44	mother	145.0	116.71950778125	-1.0	12.0	1.0	823.9317196414145	821.7302677518646	429.8469447245516	450.7607376752766	exp5_Position_1	exp5_Position_1_44	5.75	863.2565763228437	433.45952848684396	0.9518957518425566	1.0399142435484787	0.5220951024218157	5.0	3.0	8.0	2.75
158	exp5	Position_1	23	67	mother	181.0	94.14900249218748	23.0	13.0	2.0	1292.836700254854	1290.372521199752	369.4725941824262	392.8822952058956	exp5_Position_1	exp5_Position_1_67	5.75	863.2565763228437	433.45952848684396	1.4947728828157507	0.9063874926856524	0.3774789480675081	4.75	3.25	8.0	2.5
159	exp5	Position_1	23	90	mother	314.0	124.69128271875	19.0	14.0	1.0	940.3387715845216	938.1008635851548	333.50022970225075	354.76035569623684	exp5_Position_1	exp5_Position_1_90	5.75	863.2565763228437	433.45952848684396	1.0866999329227474	0.8184393983324426	0.4295955602329718	4.5	3.5	8.0	2.25
160	exp5	Position_1	23	117	mother	309.0	125.169215703125	21.0	16.0	1.0	504.8647421376003	502.7441842197646	486.5436391223251	506.68893934176594	exp5_Position_1	exp5_Position_1_117	5.75	863.2565763228437	433.45952848684396	0.5823809490815238	1.1689417489807115	0.667462227420507	4.0	4.0	8.0	1.75
161	exp5	Position_1	23	145	bud	44.0	108.46087114843748	-1.0	17.0	0.0	800.6596035577677	798.423993720702	411.63671025077656	432.875003702903	exp5_Position_1	exp5_Position_1_145	5.75	863.2565763228437	433.45952848684396	0.9248976672980533	0.9986514893651514	0.5191712860083699	3.75	4.25	8.0	1.5
162	exp5	Position_1	23	147	bud	22.0	135.61665064062498	-1.0	17.0	0.0	829.0711841926005	826.991793508139	174.72499826301453	194.47920976539964	exp5_Position_1	exp5_Position_1_147	5.75	863.2565763228437	433.45952848684396	0.9579907251107437	0.4486675156139804	0.31895986006012556	3.75	4.25	8.0	1.5
163	exp5	Position_1	23	180	mother	12.0	88.95449423437499	22.0	18.0	1.0	1042.5105645102274	1040.005270710569	495.4978642071708	519.2981553039269	exp5_Position_1	exp5_Position_1_180	5.75	863.2565763228437	433.45952848684396	1.2047464209778858	1.1980314681666717	0.4986026688439345	3.5	4.5	8.0	1.25
164	exp5	Position_1	23	181	mother	67.0	74.85215929296875	23.0	18.0	1.0	1439.7440688270913	1437.0097901022036	571.8930352280388	597.8686831144713	exp5_Position_1	exp5_Position_1_181	5.75	863.2565763228437	433.45952848684396	1.664638103567468	1.3792952832333858	0.45312926006012655	3.5	4.5	8.0	1.25
165	exp5	Position_1	23	262	bud	25.0	80.20738060156249	-1.0	20.0	0.0	877.902227539723	875.5108076682485	237.9735873691693	260.6920761481803	exp5_Position_1	exp5_Position_1_262	5.75	863.2565763228437	433.45952848684396	1.0141953524380936	0.6014219529519298	0.37225520607229545	3.0	5.0	8.0	0.75
166	exp5	Position_1	23	309	bud	117.0	32.5444577734375	-1.0	22.0	0.0	513.033004532292	509.97199032481774	561.2834846975315	590.3631196685395	exp5_Position_1	exp5_Position_1_309	5.75	863.2565763228437	433.45952848684396	0.5907536696645989	1.3619797948136645	0.6974734747927117	2.5	5.5	8.0	0.25
167	exp5	Position_1	23	314	bud	90.0	20.10021998144531	-1.0	22.0	0.0	893.7168239197084	890.0352721721006	399.069311668507	434.044053270785	exp5_Position_1	exp5_Position_1_314	5.75	863.2565763228437	433.45952848684396	1.0310205523870137	1.0013485106348488	0.4927001344657238	2.5	5.5	8.0	0.25
168	exp5	Position_1	23	318	mother	4.0	26.685403572265624	23.0	22.0	1.0	1754.6385599317634	1751.294481023741	602.2732509321468	634.0420005583651	exp5_Position_1	exp5_Position_1_318	5.75	863.2565763228437	433.45952848684396	2.0287067936205165	1.4627478666156697	0.4189508411135201	2.5	5.5	8.0	0.25
169	exp5	Position_1	23	371	bud	12.0	25.51087666015625	-1.0	23.0	0.0	1509.016481329245	1505.3355117116305	496.1767849269688	531.1459962943121	exp5_Position_1	exp5_Position_1_371	5.75	863.2565763228437	433.45952848684396	1.7437869029898474	1.2253646797164204	0.41269859270692655	2.25	5.75	8.0	0.0
170	exp5	Position_1	23	372	bud	4.0	24.369778125	-1.0	23.0	0.0	941.1794073662022	937.7676874598336	689.3882254103655	721.7995645208704	exp5_Position_1	exp5_Position_1_372	5.75	863.2565763228437	433.45952848684396	1.086313980316698	1.6652063620347382	0.6051950030693434	2.25	5.75	8.0	0.0
171	exp5	Position_1	23	373	bud	44.0	28.73211502734375	-1.0	23.0	0.0	1356.1413591281932	1352.677506591438	729.3249243609519	762.2315234601269	exp5_Position_1	exp5_Position_1_373	5.75	863.2565763228437	433.45952848684396	1.5669472364211205	1.7584837184707582	0.5287987458840301	2.25	5.75	8.0	0.0
172	exp5	Position_1	24	4	mother	372.0	275.24718134375	24.0	-1.0	6.0	547.602683893997	545.6816400446814	350.59257855615573	372.68458282328686	exp5_Position_1	exp5_Position_1_4	6.0	931.8763437013206	446.87372844650673	0.5855730148458196	0.8339818590787873	0.587495329978403	8.0	0.0	8.0	6.0
173	exp5	Position_1	24	12	mother	371.0	146.189054	22.0	2.0	4.0	738.1068548206276	736.0097660155286	422.75720718786687	446.87372844650673	exp5_Position_1	exp5_Position_1_12	6.0	931.8763437013206	446.87372844650673	0.7898148407675751	1.0	0.5587170120743566	7.5	0.5	8.0	5.5
174	exp5	Position_1	24	22	mother	147.0	193.3298296875	16.0	7.0	2.0	667.2428801570134	665.3788069668417	192.33698312661565	213.7738248135917	exp5_Position_1	exp5_Position_1_22	6.0	931.8763437013206	446.87372844650673	0.7140204936676715	0.47837635377838417	0.4011888783528724	6.25	1.75	8.0	4.25
175	exp5	Position_1	24	25	mother	262.0	123.15805390625	24.0	7.0	3.0	987.7767860741836	985.3826499742288	286.7917538921253	314.32431904160666	exp5_Position_1	exp5_Position_1_25	6.0	931.8763437013206	446.87372844650673	1.0574178179696958	0.7033850929977706	0.3994683837791354	6.25	1.75	8.0	4.25
176	exp5	Position_1	24	43	mother	22.0	250.33260828125	16.0	12.0	1.0	651.9602295620273	650.1097391348369	169.43457862407828	190.71521853676973	exp5_Position_1	exp5_Position_1_43	6.0	931.8763437013206	446.87372844650673	0.6976351997011377	0.4267765285727675	0.37955538691144397	5.0	3.0	8.0	3.0
177	exp5	Position_1	24	44	mother	145.0	182.522130484375	-1.0	12.0	1.0	629.4707005031855	627.5505158683357	351.04366755527894	373.1257908560545	exp5_Position_1	exp5_Position_1_44	6.0	931.8763437013206	446.87372844650673	0.6734268125916439	0.8349691805628706	0.5535477317310399	5.0	3.0	8.0	3.0
178	exp5	Position_1	24	67	mother	435.0	87.53633453124999	23.0	13.0	2.0	1210.313741588143	1207.746100322771	345.022987091899	374.5508616436849	exp5_Position_1	exp5_Position_1_67	6.0	931.8763437013206	446.87372844650673	1.2960368706493	0.8381581592315976	0.3927280063426876	4.75	3.25	8.0	2.75
179	exp5	Position_1	24	90	mother	314.0	114.639383546875	19.0	14.0	1.0	894.5346842341788	892.1969186975176	285.4562088267261	312.3405124983331	exp5_Position_1	exp5_Position_1_90	6.0	931.8763437013206	446.87372844650673	0.9574198601863846	0.6989457929964706	0.4219755412419858	4.5	3.5	8.0	2.5
180	exp5	Position_1	24	117	mother	309.0	110.7372866875	21.0	16.0	1.0	503.01162800145113	500.8365959949616	482.1802568092047	507.1931248838369	exp5_Position_1	exp5_Position_1_117	6.0	931.8763437013206	446.87372844650673	0.5374496298572065	1.1349808516312248	0.6786415723666513	4.0	4.0	8.0	2.0
181	exp5	Position_1	24	145	bud	430.0	140.68098085937498	-1.0	17.0	0.0	699.9148974099056	697.8622965323888	374.49235894662536	398.0972690380709	exp5_Position_1	exp5_Position_1_145	6.0	931.8763437013206	446.87372844650673	0.7488786481697226	0.8908495704636737	0.5432909919706921	3.75	4.25	8.0	1.75
182	exp5	Position_1	24	147	bud	22.0	127.068719078125	-1.0	17.0	0.0	933.9194826382876	931.8763437013206	185.4182312829592	208.91432905808065	exp5_Position_1	exp5_Position_1_147	6.0	931.8763437013206	446.87372844650673	1.0	0.46750192673966706	0.3185698895662174	3.75	4.25	8.0	1.75
183	exp5	Position_1	24	180	mother	440.0	106.8429574609375	22.0	18.0	1.0	886.6283960235187	884.3241685663139	450.3387490664998	476.8373648243573	exp5_Position_1	exp5_Position_1_180	6.0	931.8763437013206	446.87372844650673	0.948971582489009	1.0670516847835627	0.5292854016646101	3.5	4.5	8.0	1.5
184	exp5	Position_1	24	181	mother	67.0	112.989276296875	23.0	18.0	1.0	1165.691745122802	1163.469031026617	467.88848185447824	493.4496939606111	exp5_Position_1	exp5_Position_1_181	6.0	931.8763437013206	446.87372844650673	1.248522981499276	1.1042262333836879	0.46933443921630075	3.5	4.5	8.0	1.5
185	exp5	Position_1	24	262	mother	25.0	76.686500859375	24.0	20.0	1.0	1048.8901356082797	1046.3417265762007	246.9609542271369	276.2676580960465	exp5_Position_1	exp5_Position_1_262	6.0	931.8763437013206	446.87372844650673	1.1228332317356988	0.6182230919155886	0.3550850615901219	3.0	5.0	8.0	1.0
186	exp5	Position_1	24	309	bud	117.0	65.84060299609375	-1.0	22.0	0.0	483.3679621240144	480.8727584531815	515.9871449524901	544.6819871670702	exp5_Position_1	exp5_Position_1_309	6.0	931.8763437013206	446.87372844650673	0.5160263609044978	1.2188722506927854	0.7025610848639715	2.5	5.5	8.0	0.5
187	exp5	Position_1	24	314	bud	90.0	43.7020643984375	-1.0	22.0	0.0	1033.7171035377128	1030.8753504557942	397.3452916432566	430.0254520853237	exp5_Position_1	exp5_Position_1_314	6.0	931.8763437013206	446.87372844650673	1.1062362055047554	0.9622974561074474	0.4652075399911252	2.5	5.5	8.0	0.5
188	exp5	Position_1	24	318	mother	4.0	42.79397925	24.0	22.0	1.0	1440.7155740477765	1437.869156725893	518.9314769587097	551.6652761603704	exp5_Position_1	exp5_Position_1_318	6.0	931.8763437013206	446.87372844650673	1.5429827856932379	1.2344992355629332	0.44446704825279354	2.5	5.5	8.0	0.5
189	exp5	Position_1	24	371	bud	12.0	54.0870983125	-1.0	23.0	0.0	1455.855508185061	1452.8374484197734	470.9467442674046	505.6544315682089	exp5_Position_1	exp5_Position_1_371	6.0	931.8763437013206	446.87372844650673	1.559045315657705	1.131537612036503	0.4205548174670888	2.25	5.75	8.0	0.25
190	exp5	Position_1	24	372	bud	4.0	28.334408587890625	-1.0	23.0	0.0	962.6710295047984	959.3367022615412	747.6640630033406	786.0088263008012	exp5_Position_1	exp5_Position_1_372	6.0	931.8763437013206	446.87372844650673	1.0294678137778996	1.758905874895017	0.630799911088008	2.25	5.75	8.0	0.25
191	exp5	Position_1	24	373	bud	44.0	42.645427171875	-1.0	23.0	0.0	1186.8687258197865	1183.8716981831678	663.5144497161584	697.9802675372748	exp5_Position_1	exp5_Position_1_373	6.0	931.8763437013206	446.87372844650673	1.270417160157695	1.561918329734228	0.5514595058771897	2.25	5.75	8.0	0.25
192	exp5	Position_1	24	430	bud	145.0	4.656684822753906	-1.0	24.0	0.0	1043.7427348812023	1037.5662582982557	581.4068751656334	652.4363558695258	exp5_Position_1	exp5_Position_1_430	6.0	931.8763437013206	446.87372844650673	1.1134162438088568	1.4600015940467757	0.5673395017978736	2.0	6.0	8.0	0.0
193	exp5	Position_1	24	435	bud	67.0	13.914823817382812	-1.0	24.0	0.0	1792.2304842564672	1788.0896450783912	840.6793298590959	888.2989804069733	exp5_Position_1	exp5_Position_1_435	6.0	931.8763437013206	446.87372844650673	1.9188057054611731	1.9878075703734452	0.508831417399196	2.0	6.0	8.0	0.0
194	exp5	Position_1	24	440	bud	180.0	28.197674333984374	-1.0	24.0	0.0	892.8767429838625	889.6681028171399	1015.68997850215	1052.5893404194624	exp5_Position_1	exp5_Position_1_440	6.0	931.8763437013206	446.87372844650673	0.9547061783792754	2.355451380144096	0.7115828592747832	2.0	6.0	8.0	0.0
195	exp5	Position_1	25	4	mother	372.0	313.3644009375	24.0	-1.0	6.0	581.025368937746	579.1769199961778	370.4020277241373	398.128761847661	exp5_Position_1	exp5_Position_1_4	6.25	816.8950346998179	424.7433515833716	0.7089979683975021	0.9373395966376027	0.5693483624165593	8.0	0.0	8.0	6.25
196	exp5	Position_1	25	12	mother	371.0	153.5364235625	22.0	2.0	4.0	762.4413874787912	760.3838642242122	467.33691218246673	498.1997610011541	exp5_Position_1	exp5_Position_1_12	6.25	816.8950346998179	424.7433515833716	0.9308219929426164	1.1729430470046192	0.5575446994945965	7.5	0.5	8.0	5.75
197	exp5	Position_1	25	22	mother	147.0	163.033462109375	16.0	7.0	2.0	768.7825805367502	766.8863878586149	202.799442582616	231.24233275464627	exp5_Position_1	exp5_Position_1_22	6.25	816.8950346998179	424.7433515833716	0.9387820408780186	0.5444283751413974	0.36706078197759273	6.25	1.75	8.0	4.5
198	exp5	Position_1	25	25	mother	519.0	129.382371421875	24.0	7.0	3.0	1056.3520503707944	1054.0355501983174	280.6108346840595	315.3583372712176	exp5_Position_1	exp5_Position_1_25	6.25	816.8950346998179	424.7433515833716	1.2902949649897688	0.7424679776519512	0.3652506458461217	6.25	1.75	8.0	4.5
199	exp5	Position_1	25	43	mother	22.0	285.28791259375	16.0	12.0	1.0	570.3067387902487	568.6462608491843	156.07574609348984	180.98291520945853	exp5_Position_1	exp5_Position_1_43	6.25	816.8950346998179	424.7433515833716	0.696106888516152	0.42609946579454333	0.3796979621063284	5.0	3.0	8.0	3.25
200	exp5	Position_1	25	44	mother	145.0	158.66212535937498	-1.0	12.0	1.0	661.7689409419137	659.7706844687353	382.42571157446736	412.3995586721436	exp5_Position_1	exp5_Position_1_44	6.25	816.8950346998179	424.7433515833716	0.807656622262589	0.9709382316045386	0.545901855891164	5.0	3.0	8.0	3.25
201	exp5	Position_1	25	67	mother	435.0	104.522910078125	23.0	13.0	2.0	1045.027671461601	1042.6085162479917	315.2428038357041	351.53013203984773	exp5_Position_1	exp5_Position_1_67	6.25	816.8950346998179	424.7433515833716	1.2763065901497568	0.8276295102192952	0.39337198029641707	4.75	3.25	8.0	3.0
202	exp5	Position_1	25	90	mother	314.0	117.8262030859375	19.0	14.0	1.0	939.7117429466024	937.3838591049612	262.5412453686208	297.4595029932418	exp5_Position_1	exp5_Position_1_90	6.25	816.8950346998179	424.7433515833716	1.147496091036248	0.7003276258106523	0.37900131891676403	4.5	3.5	8.0	2.75
203	exp5	Position_1	25	117	mother	309.0	122.440520125	21.0	16.0	1.0	495.4716744250644	493.3388604115644	500.28878499603735	532.2809951985405	exp5_Position_1	exp5_Position_1_117	6.25	816.8950346998179	424.7433515833716	0.6039195238747537	1.2531826412686313	0.6748054387044853	4.0	4.0	8.0	2.25
204	exp5	Position_1	25	145	bud	430.0	141.50455790625	-1.0	17.0	0.0	735.0232698939019	732.9072350759496	365.8303833644944	397.5709056337785	exp5_Position_1	exp5_Position_1_145	6.25	816.8950346998179	424.7433515833716	0.8971865465497277	0.9360262006496423	0.5105933297047085	3.75	4.25	8.0	2.0
205	exp5	Position_1	25	147	bud	22.0	147.8825019375	-1.0	17.0	0.0	953.130247781826	951.1189985296714	176.76775007434745	206.93648885666852	exp5_Position_1	exp5_Position_1_147	6.25	816.8950346998179	424.7433515833716	1.1643099273815227	0.48720359738473645	0.2950043036757395	3.75	4.25	8.0	2.0
206	exp5	Position_1	25	180	mother	440.0	104.1706214140625	22.0	18.0	1.0	776.67405598002	774.448769035747	404.5537837401242	437.9330879042196	exp5_Position_1	exp5_Position_1_180	6.25	816.8950346998179	424.7433515833716	0.9480395107559094	1.0310534261964994	0.5209727178270926	3.5	4.5	8.0	1.75
207	exp5	Position_1	25	181	mother	518.0	93.28567221875	23.0	18.0	1.0	1300.4885905358603	1298.0853224791672	487.7756155712243	523.8246364216222	exp5_Position_1	exp5_Position_1_181	6.25	816.8950346998179	424.7433515833716	1.5890478792739522	1.233273303675955	0.4369712813432985	3.5	4.5	8.0	1.75
208	exp5	Position_1	25	262	mother	25.0	88.5595927734375	24.0	20.0	1.0	1037.9177291806736	1035.438903311573	237.77639771054743	274.95878574705574	exp5_Position_1	exp5_Position_1_262	6.25	816.8950346998179	424.7433515833716	1.2675299265248476	0.6473527713195646	0.3380639305208048	3.0	5.0	8.0	1.25
209	exp5	Position_1	25	309	bud	117.0	79.61262637109374	-1.0	22.0	0.0	461.5874660998905	459.2260316318996	491.7077182540516	527.1292352739181	exp5_Position_1	exp5_Position_1_309	6.25	816.8950346998179	424.7433515833716	0.562160390411297	1.2410535286988464	0.6882453132966532	2.5	5.5	8.0	0.75
210	exp5	Position_1	25	314	bud	90.0	69.284040375	-1.0	22.0	0.0	859.7437950662214	857.2640100698559	342.1477850321024	379.3445599775882	exp5_Position_1	exp5_Position_1_314	6.25	816.8950346998179	424.7433515833716	1.0494175795607232	0.8931147681616572	0.45976828607710674	2.5	5.5	8.0	0.75
211	exp5	Position_1	25	318	mother	4.0	58.848490851562495	24.0	22.0	1.0	1233.213644982283	1230.6857652931144	463.9169013300991	501.8350966676317	exp5_Position_1	exp5_Position_1_318	6.25	816.8950346998179	424.7433515833716	1.5065408810390812	1.1815019465210583	0.4395398519723267	2.5	5.5	8.0	0.75
212	exp5	Position_1	25	371	bud	12.0	105.60640646875	-1.0	23.0	0.0	1100.8377966532264	1098.572421821929	347.06453254882683	381.04515501829127	exp5_Position_1	exp5_Position_1_371	6.25	816.8950346998179	424.7433515833716	1.344814664255633	0.8971185860774964	0.4001540125889981	2.25	5.75	8.0	0.5
213	exp5	Position_1	25	372	bud	4.0	43.295579078125	-1.0	23.0	0.0	786.5523182814732	783.8180679283982	668.5352099203881	709.5489652165137	exp5_Position_1	exp5_Position_1_372	6.25	816.8950346998179	424.7433515833716	0.9595089144059074	1.6705357778325072	0.6351739127332946	2.25	5.75	8.0	0.5
214	exp5	Position_1	25	373	bud	44.0	84.8356939375	-1.0	23.0	0.0	819.3041733877327	816.8950346998179	483.7395564019867	519.8766367207123	exp5_Position_1	exp5_Position_1_373	6.25	816.8950346998179	424.7433515833716	1.0	1.223978279548579	0.5503553208249053	2.25	5.75	8.0	0.5
215	exp5	Position_1	25	430	bud	145.0	29.05485653125	-1.0	24.0	0.0	604.70834770143	601.5058669406823	376.7061401721533	424.7433515833716	exp5_Position_1	exp5_Position_1_430	6.25	816.8950346998179	424.7433515833716	0.7363318925811759	1.0	0.5759267593210142	2.0	6.0	8.0	0.25
216	exp5	Position_1	25	435	bud	67.0	59.6399991171875	-1.0	24.0	0.0	1185.7853645550674	1183.2191737215148	432.1157165301493	470.6085790334399	exp5_Position_1	exp5_Position_1_435	6.25	816.8950346998179	424.7433515833716	1.4484347724751554	1.1079833910974486	0.43341242324340146	2.0	6.0	8.0	0.25
217	exp5	Position_1	25	440	bud	180.0	57.475429171875	-1.0	24.0	0.0	782.8761525657515	780.3243374896421	600.1487943771409	638.4260205187863	exp5_Position_1	exp5_Position_1_440	6.25	816.8950346998179	424.7433515833716	0.9552320730856023	1.5030865536537343	0.6114286965507792	2.0	6.0	8.0	0.25
218	exp5	Position_1	25	518	bud	181.0	12.077007873046874	-1.0	25.0	0.0	1670.6913329072788	1666.5275768830788	1270.134849018578	1332.591189381583	exp5_Position_1	exp5_Position_1_518	6.25	816.8950346998179	424.7433515833716	2.040075537361386	3.1374032916911068	0.605971244939937	1.75	6.25	8.0	0.0
219	exp5	Position_1	25	519	bud	25.0	9.913557059570312	-1.0	25.0	0.0	1452.4650588654958	1447.8249483861207	825.3728609431741	894.9745181338072	exp5_Position_1	exp5_Position_1_519	6.25	816.8950346998179	424.7433515833716	1.7723512653227826	2.107094825139683	0.5431432158111257	1.75	6.25	8.0	0.0
220	exp5	Position_1	26	4	mother	372.0	282.39456815625	24.0	-1.0	6.0	640.5444938098121	639.6076081243021	392.0237619128966	425.75164659126375	exp5_Position_1	exp5_Position_1_4	6.5	897.9064235802084	446.5580328746937	0.71233214433861	0.9534072063389165	0.5723627804981167	8.0	0.0	8.0	6.5
221	exp5	Position_1	26	12	mother	371.0	129.2091230546875	26.0	2.0	5.0	1003.5053605631888	1002.3942050566956	497.3119279514141	537.3135261851842	exp5_Position_1	exp5_Position_1_12	6.5	897.9064235802084	446.5580328746937	1.1163682302882572	1.2032333686312993	0.518724150385028	7.5	0.5	8.0	6.0
222	exp5	Position_1	26	22	mother	147.0	139.3477659921875	16.0	7.0	2.0	863.3159060755058	862.2811533820286	209.1758720970432	246.4269690622296	exp5_Position_1	exp5_Position_1_22	6.5	897.9064235802084	446.5580328746937	0.9603240724616584	0.5518363816587712	0.36493242509754364	6.25	1.75	8.0	4.75
223	exp5	Position_1	26	25	mother	519.0	143.72196231249998	24.0	7.0	3.0	836.6097188037971	835.5335668769933	209.4175745837773	248.15904394872533	exp5_Position_1	exp5_Position_1_25	6.5	897.9064235802084	446.5580328746937	0.9305352372304936	0.5557151045995402	0.37390410549227066	6.25	1.75	8.0	4.75
224	exp5	Position_1	26	43	mother	22.0	327.56165801562497	16.0	12.0	1.0	541.4529868046333	540.666221078524	144.58884532359613	172.91241146353678	exp5_Position_1	exp5_Position_1_43	6.5	897.9064235802084	446.5580328746937	0.6021409435102758	0.38721151280254057	0.3913787349814906	5.0	3.0	8.0	3.5
225	exp5	Position_1	26	44	mother	145.0	172.868928203125	-1.0	12.0	1.0	685.8314771388115	684.850276819112	393.6962984052725	429.0195099144606	exp5_Position_1	exp5_Position_1_44	6.5	897.9064235802084	446.5580328746937	0.7627189858921145	0.9607250980408307	0.5574448901460327	5.0	3.0	8.0	3.5
226	exp5	Position_1	26	67	mother	435.0	94.2857939375	23.0	13.0	2.0	1060.090518585778	1058.8319337904345	404.1314767749149	449.4405294072952	exp5_Position_1	exp5_Position_1_67	6.5	897.9064235802084	446.5580328746937	1.1792230303560702	1.0064549203471844	0.46047722631019433	4.75	3.25	8.0	3.25
227	exp5	Position_1	26	90	mother	314.0	113.73924280468748	19.0	14.0	1.0	1050.5035310957066	1049.2977655766033	250.18420382511275	293.59176251284583	exp5_Position_1	exp5_Position_1_90	6.5	897.9064235802084	446.5580328746937	1.1686048100566588	0.6574548902924541	0.3600401948341335	4.5	3.5	8.0	3.0
228	exp5	Position_1	26	117	mother	309.0	150.4588188125	26.0	16.0	2.0	473.653731398696	472.66247772330536	486.2710107802837	521.956143094354	exp5_Position_1	exp5_Position_1_117	6.5	897.9064235802084	446.5580328746937	0.5264050521419209	1.1688428035529648	0.689481953701604	4.0	4.0	8.0	2.5
229	exp5	Position_1	26	145	bud	430.0	131.023743984375	-1.0	17.0	0.0	688.1315453733596	687.076847408028	358.77357579144586	396.7427025433906	exp5_Position_1	exp5_Position_1_145	6.5	897.9064235802084	446.5580328746937	0.7651987215643887	0.8884460100054195	0.5372653466878681	3.75	4.25	8.0	2.25
230	exp5	Position_1	26	147	bud	22.0	171.2349697265625	-1.0	17.0	0.0	924.5268859867444	923.6055677243952	179.19960008307916	212.3670575276521	exp5_Position_1	exp5_Position_1_147	6.5	897.9064235802084	446.5580328746937	1.0286211830868934	0.4755642982403662	0.31616067575704754	3.75	4.25	8.0	2.25
231	exp5	Position_1	26	180	mother	440.0	107.233491578125	22.0	18.0	1.0	884.0641512191941	882.9233384793218	405.2887131616024	446.3579717970112	exp5_Position_1	exp5_Position_1_180	6.5	897.9064235802084	446.5580328746937	0.9833133111564736	0.9995519931051411	0.5040947516489817	3.5	4.5	8.0	2.0
232	exp5	Position_1	26	181	mother	518.0	107.6680318828125	23.0	18.0	1.0	1212.5954159435455	1211.5074155863892	492.77128371270834	531.9392965703485	exp5_Position_1	exp5_Position_1_181	6.5	897.9064235802084	446.5580328746937	1.3492579892187033	1.1911985843049724	0.46889153576545917	3.5	4.5	8.0	2.0
233	exp5	Position_1	26	262	mother	596.0	99.38231771875	24.0	20.0	1.0	998.2167604386495	996.9939693797038	218.85276714563665	262.873245267689	exp5_Position_1	exp5_Position_1_262	6.5	897.9064235802084	446.5580328746937	1.1103539780954068	0.588665360189484	0.34647360799537696	3.0	5.0	8.0	1.5
234	exp5	Position_1	26	309	mother	117.0	86.0352888828125	26.0	22.0	1.0	471.6375886846411	470.4791493051628	555.843346121389	597.5471637826179	exp5_Position_1	exp5_Position_1_309	6.5	897.9064235802084	446.5580328746937	0.5239734753530647	1.3381176012800389	0.7186101786704896	2.5	5.5	8.0	1.0
235	exp5	Position_1	26	314	bud	90.0	101.23498653125	-1.0	22.0	0.0	814.4074161957194	813.2540411742704	276.2408437384006	317.7623445105765	exp5_Position_1	exp5_Position_1_314	6.5	897.9064235802084	446.5580328746937	0.9057224893565134	0.7115812976535171	0.4399799860538531	2.5	5.5	8.0	1.0
236	exp5	Position_1	26	318	mother	4.0	61.29574751953125	24.0	22.0	1.0	1278.962335127289	1277.6066907072784	515.3554123478103	564.1586114681954	exp5_Position_1	exp5_Position_1_318	6.5	897.9064235802084	446.5580328746937	1.422872870886809	1.2633489265358284	0.47030700433894923	2.5	5.5	8.0	1.0
237	exp5	Position_1	26	371	mother	12.0	96.1327748046875	26.0	23.0	1.0	1246.2391605239172	1244.965128949098	400.8929572588725	446.7580939523762	exp5_Position_1	exp5_Position_1_371	6.5	897.9064235802084	446.5580328746937	1.3865199048081958	1.000448006894859	0.41912922330868657	2.25	5.75	8.0	0.75
238	exp5	Position_1	26	372	bud	4.0	42.02840988671875	-1.0	23.0	0.0	910.869125326544	909.415460097241	813.4372983090105	865.7692465639357	exp5_Position_1	exp5_Position_1_372	6.5	897.9064235802084	446.5580328746937	1.0128176346830695	1.9387608839787114	0.6568556017468674	2.25	5.75	8.0	0.75
239	exp5	Position_1	26	373	bud	44.0	103.7608397890625	-1.0	23.0	0.0	873.9268218792838	872.821716457048	510.7115290372112	550.4953242377111	exp5_Position_1	exp5_Position_1_373	6.5	897.9064235802084	446.5580328746937	0.972063116529292	1.232752036043169	0.5591180896071308	2.25	5.75	8.0	0.75
240	exp5	Position_1	26	430	bud	145.0	64.745891890625	-1.0	24.0	0.0	551.893812864923	550.5846656389481	381.6892284927791	428.8185286278873	exp5_Position_1	exp5_Position_1_430	6.5	897.9064235802084	446.5580328746937	0.613187133068511	0.9602750304756377	0.6102943259294293	2.0	6.0	8.0	0.5
241	exp5	Position_1	26	435	bud	67.0	51.987508203125	-1.0	24.0	0.0	1543.5777685520652	1542.170837162758	502.1004715010234	552.7500015160924	exp5_Position_1	exp5_Position_1_435	6.5	897.9064235802084	446.5580328746937	1.7175184369588137	1.237801048965111	0.4188383201412608	2.0	6.0	8.0	0.5
242	exp5	Position_1	26	440	bud	180.0	57.4550274375	-1.0	24.0	0.0	896.0747613601727	894.5787672794829	633.3110675386371	687.166854443476	exp5_Position_1	exp5_Position_1_440	6.5	897.9064235802084	446.5580328746937	0.9962939831887412	1.5388075095634846	0.6070003563813465	2.0	6.0	8.0	0.5
243	exp5	Position_1	26	518	bud	181.0	40.56873702148437	-1.0	25.0	0.0	1198.113521631488	1196.422094866521	1038.8740842853936	1099.765447824206	exp5_Position_1	exp5_Position_1_518	6.5	897.9064235802084	446.5580328746937	1.3324574403823126	2.462760418269769	0.6489114749118641	1.75	6.25	8.0	0.25
244	exp5	Position_1	26	519	bud	25.0	31.162318257812498	-1.0	25.0	0.0	1676.8176031455446	1675.129055869193	513.3168439139662	574.1045458626421	exp5_Position_1	exp5_Position_1_519	6.5	897.9064235802084	446.5580328746937	1.8655942444313705	1.2856213607151448	0.40797632463341715	1.75	6.25	8.0	0.25
245	exp5	Position_1	26	596	bud	262.0	11.872397818359374	-1.0	26.0	0.0	903.3839244122832	901.234079880934	221.99150238175068	299.38590551034355	exp5_Position_1	exp5_Position_1_596	6.5	897.9064235802084	446.5580328746937	1.0037060168112588	0.6704300079052719	0.40046328255721686	1.5	6.5	8.0	0.0
246	exp5	Position_1	27	4	mother	372.0	301.420422875	24.0	-1.0	6.0	711.7092871131626	711.7092871131626	429.2967553080224	468.6137739357451	exp5_Position_1	exp5_Position_1_4	6.75	932.3368383371185	467.566589067743	0.7633606845167044	1.0022396486243597	0.567648085363317	8.0	0.0	8.0	6.75
247	exp5	Position_1	27	12	mother	371.0	133.93907071875	26.0	2.0	5.0	981.4828791663552	981.4828791663552	525.5136469597444	570.3513763638438	exp5_Position_1	exp5_Position_1_12	6.75	932.3368383371185	467.566589067743	1.0527127523105189	1.2198291958821055	0.5367686158014588	7.5	0.5	8.0	6.25
248	exp5	Position_1	27	22	mother	147.0	170.0840810625	16.0	7.0	2.0	888.6545939855422	888.6545939855422	212.80203220157864	252.9667607858528	exp5_Position_1	exp5_Position_1_22	6.75	932.3368383371185	467.566589067743	0.9531475722556599	0.5410283084816437	0.3620914481732046	6.25	1.75	8.0	5.0
249	exp5	Position_1	27	25	mother	519.0	127.438778671875	24.0	7.0	3.0	895.338222108926	895.338222108926	246.04830307445	294.4140103646674	exp5_Position_1	exp5_Position_1_25	6.75	932.3368383371185	467.566589067743	0.9603162561996564	0.629672900605846	0.3960233929336611	6.25	1.75	8.0	5.0
250	exp5	Position_1	27	43	mother	22.0	358.9937429375	16.0	12.0	1.0	548.5126772304246	548.5126772304246	144.76323406879806	176.00187376962614	exp5_Position_1	exp5_Position_1_43	6.75	932.3368383371185	467.566589067743	0.5883202879859725	0.376420980208503	0.39017816757541557	5.0	3.0	8.0	3.75
251	exp5	Position_1	27	44	mother	145.0	163.6734859375	-1.0	12.0	1.0	768.9022082047003	768.9022082047003	426.5111788187144	466.5194041997409	exp5_Position_1	exp5_Position_1_44	6.75	932.3368383371185	467.566589067743	0.8247043092023327	0.9977603513756403	0.5474785728131554	5.0	3.0	8.0	3.75
252	exp5	Position_1	27	67	mother	435.0	115.2586624921875	27.0	13.0	3.0	1049.296609855432	1049.296609855432	421.6462337976116	469.0419070306947	exp5_Position_1	exp5_Position_1_67	6.75	932.3368383371185	467.566589067743	1.1254479783582494	1.0031553109170894	0.4712739644683173	4.75	3.25	8.0	3.5
253	exp5	Position_1	27	90	mother	314.0	136.595309984375	19.0	14.0	1.0	950.4488635642604	950.4488635642604	223.79419980623663	268.94634616673	exp5_Position_1	exp5_Position_1_90	6.75	932.3368383371185	467.566589067743	1.0194264824496755	0.5752043718584946	0.36071318343331993	4.5	3.5	8.0	3.25
254	exp5	Position_1	27	117	mother	695.0	147.424284390625	26.0	16.0	2.0	495.07253562328	495.07253562328	538.2730812466475	579.1285974391908	exp5_Position_1	exp5_Position_1_117	6.75	932.3368383371185	467.566589067743	0.5310017959885325	1.2386013264846094	0.6999317026258289	4.0	4.0	8.0	2.75
255	exp5	Position_1	27	145	bud	430.0	143.5569079140625	-1.0	17.0	0.0	611.3692959089453	611.3692959089453	347.9502825218879	389.53923173466313	exp5_Position_1	exp5_Position_1_145	6.75	932.3368383371185	467.566589067743	0.6557386459161701	0.8331203316116864	0.5595696732776014	3.75	4.25	8.0	2.5
256	exp5	Position_1	27	147	bud	22.0	147.295676515625	-1.0	17.0	0.0	1111.87241794315	1111.87241794315	200.7129031652651	241.9222076373385	exp5_Position_1	exp5_Position_1_147	6.75	932.3368383371185	467.566589067743	1.19256514622574	0.5174069604068476	0.30258210552087095	3.75	4.25	8.0	2.5
257	exp5	Position_1	27	180	mother	440.0	105.808489703125	22.0	18.0	1.0	927.8920568503064	927.8920568503064	469.06579043323165	516.7458243804831	exp5_Position_1	exp5_Position_1_180	6.75	932.3368383371185	467.566589067743	0.9952326441431407	1.1051812436187882	0.5261730795335775	3.5	4.5	8.0	2.25
258	exp5	Position_1	27	181	mother	518.0	95.64602394531248	23.0	18.0	1.0	1191.8295941913912	1191.8295941913912	484.05317853289495	532.063538091862	exp5_Position_1	exp5_Position_1_181	6.75	932.3368383371185	467.566589067743	1.2783251129678566	1.1379417403470085	0.47095035831239895	3.5	4.5	8.0	2.25
259	exp5	Position_1	27	262	mother	596.0	107.975191328125	24.0	20.0	1.0	819.5193804830326	819.5193804830326	184.80435615665377	233.7878303690525	exp5_Position_1	exp5_Position_1_262	6.75	932.3368383371185	467.566589067743	0.8789949584580365	0.5000097009394748	0.36258739050086286	3.0	5.0	8.0	1.75
260	exp5	Position_1	27	309	mother	117.0	85.57434174609375	26.0	22.0	1.0	506.8536407251601	506.8536407251601	614.6902589305093	663.8566429953103	exp5_Position_1	exp5_Position_1_309	6.75	932.3368383371185	467.566589067743	0.5436378998272401	1.4198119765549115	0.7231210705368523	2.5	5.5	8.0	1.25
261	exp5	Position_1	27	314	bud	90.0	111.8965876875	-1.0	22.0	0.0	936.7816198239304	936.7816198239304	284.170119248585	329.06403687640017	exp5_Position_1	exp5_Position_1_314	6.75	932.3368383371185	467.566589067743	1.004767355856859	0.7037800488108101	0.4119171916963597	2.5	5.5	8.0	1.25
262	exp5	Position_1	27	318	mother	4.0	83.915203453125	24.0	22.0	1.0	1125.546083245672	1125.546083245672	415.30927019952287	463.09787478093926	exp5_Position_1	exp5_Position_1_318	6.75	932.3368383371185	467.566589067743	1.207231160417467	0.9904426141831184	0.45067772370497783	2.5	5.5	8.0	1.25
263	exp5	Position_1	27	371	mother	684.0	96.5043317734375	26.0	23.0	1.0	1243.2972616219542	1243.2972616219542	389.4258943993826	441.1768405425602	exp5_Position_1	exp5_Position_1_371	6.75	932.3368383371185	467.566589067743	1.3335279809810512	0.9435593792580433	0.41437118124399475	2.25	5.75	8.0	1.0
264	exp5	Position_1	27	372	bud	4.0	39.114159390625	-1.0	23.0	0.0	1010.9041657212224	1010.9041657212224	928.0538859732748	988.6506241651886	exp5_Position_1	exp5_Position_1_372	6.75	932.3368383371185	467.566589067743	1.084269251362237	2.1144595171703955	0.661031200260337	2.25	5.75	8.0	1.0
265	exp5	Position_1	27	373	bud	44.0	109.695217671875	-1.0	23.0	0.0	951.813860142404	951.813860142404	543.1273801624594	588.40608281032	exp5_Position_1	exp5_Position_1_373	6.75	932.3368383371185	467.566589067743	1.020890541920476	1.258443388744933	0.5521101457817345	2.25	5.75	8.0	1.0
266	exp5	Position_1	27	430	bud	145.0	108.5144646953125	-1.0	24.0	0.0	453.9798550423935	453.9798550423935	329.871318301363	372.6020710625209	exp5_Position_1	exp5_Position_1_430	6.75	932.3368383371185	467.566589067743	0.4869268663159285	0.7968962705513947	0.6207212252739998	2.0	6.0	8.0	0.75
267	exp5	Position_1	27	435	mother	67.0	71.57210736328125	27.0	24.0	1.0	1385.1219265475358	1385.1219265475358	470.61562977301327	521.8719633458584	exp5_Position_1	exp5_Position_1_435	6.75	932.3368383371185	467.566589067743	1.485645390798875	1.1161446851589463	0.42899106099021056	2.0	6.0	8.0	0.75
268	exp5	Position_1	27	440	bud	180.0	98.71261675	-1.0	24.0	0.0	673.3509887958479	673.3509887958479	560.3510078737148	608.4323803618788	exp5_Position_1	exp5_Position_1_440	6.75	932.3368383371185	467.566589067743	0.7222185814268712	1.3012742881714472	0.6430832090996011	2.0	6.0	8.0	0.75
269	exp5	Position_1	27	518	bud	181.0	82.55290935546874	-1.0	25.0	0.0	891.9203408152365	891.9203408152365	704.8622395713767	754.1253068037871	exp5_Position_1	exp5_Position_1_518	6.75	932.3368383371185	467.566589067743	0.9566503265129292	1.6128725286111627	0.6276933966143963	1.75	6.25	8.0	0.5
270	exp5	Position_1	27	519	bud	25.0	80.94355878124999	-1.0	25.0	0.0	1071.197327064012	1071.197327064012	302.4717868324589	353.1002454862552	exp5_Position_1	exp5_Position_1_519	6.75	932.3368383371185	467.566589067743	1.1489381122970104	0.75518707654087	0.3966057909258442	1.75	6.25	8.0	0.5
271	exp5	Position_1	27	596	bud	262.0	22.700571544921875	-1.0	26.0	0.0	1265.8544297333867	1265.8544297333867	246.6415768794696	320.77858165144266	exp5_Position_1	exp5_Position_1_596	6.75	932.3368383371185	467.566589067743	1.3577222069130273	0.6860596739622191	0.3356814542598915	1.5	6.5	8.0	0.25
272	exp5	Position_1	27	684	bud	371.0	6.1713465751953125	-1.0	27.0	0.0	1104.667454860928	1104.667454860928	497.9387145916558	610.2473055369483	exp5_Position_1	exp5_Position_1_684	6.75	932.3368383371185	467.566589067743	1.1848372921005375	1.305155928172047	0.5241604344726566	1.25	6.75	8.0	0.0
273	exp5	Position_1	27	695	bud	117.0	3.3627256818847653	-1.0	27.0	0.0	687.4242106847717	687.4242106847717	888.055106716865	1024.4948782632523	exp5_Position_1	exp5_Position_1_695	6.75	932.3368383371185	467.566589067743	0.7373131495166876	2.19112079908434	0.7482227147827879	1.25	6.75	8.0	0.0
274	exp5	Position_1	28	4	mother	372.0	295.87493615625	24.0	-1.0	6.0	770.213456074939	771.1358213332138	409.0162831594421	458.8240071062747	exp5_Position_1	exp5_Position_1_4	7.0	942.7719578391934	458.8240071062747	0.8179452251641375	1.0	0.55007157870211	8.0	0.0	8.0	7.0
275	exp5	Position_1	28	12	mother	696.0	115.878794109375	26.0	2.0	5.0	985.2626487576708	986.4182075718088	478.797082743717	541.1972587071651	exp5_Position_1	exp5_Position_1_12	7.0	942.7719578391934	458.8240071062747	1.0462956596976551	1.1795312588816016	0.529929460838085	7.5	0.5	8.0	6.5
276	exp5	Position_1	28	22	mother	147.0	160.8747152890625	16.0	7.0	2.0	932.2723421736144	933.2870329840677	198.9963191726792	253.7896229371552	exp5_Position_1	exp5_Position_1_22	7.0	942.7719578391934	458.8240071062747	0.9899393222546999	0.5531306535980176	0.3584611600600624	6.25	1.75	8.0	5.25
277	exp5	Position_1	28	25	mother	519.0	167.2577753515625	24.0	7.0	3.0	733.0469944736367	734.0790484230344	216.1767249339433	271.9076382014175	exp5_Position_1	exp5_Position_1_25	7.0	942.7719578391934	458.8240071062747	0.7786390360034919	0.5926185944721876	0.4321715929242358	6.25	1.75	8.0	5.25
278	exp5	Position_1	28	43	mother	22.0	296.305868203125	16.0	12.0	1.0	604.4097065751399	605.2608219368433	144.41704886615452	190.3772783981262	exp5_Position_1	exp5_Position_1_43	7.0	942.7719578391934	458.8240071062747	0.6420012993641473	0.41492440554452126	0.3925767001573454	5.0	3.0	8.0	4.0
279	exp5	Position_1	28	44	mother	145.0	179.51209478125	-1.0	12.0	1.0	779.5230159523803	780.4822297390632	416.7362124950493	468.5337569759182	exp5_Position_1	exp5_Position_1_44	7.0	942.7719578391934	458.8240071062747	0.8278589782495296	1.0211622533242786	0.5522717835181962	5.0	3.0	8.0	4.0
280	exp5	Position_1	28	67	mother	697.0	137.65174964062498	27.0	13.0	3.0	953.0164439963258	954.0808969357644	401.1500045888504	458.6304633185272	exp5_Position_1	exp5_Position_1_67	7.0	942.7719578391934	458.8240071062747	1.011995413103388	0.99957817423511	0.4969135509268872	4.75	3.25	8.0	3.75
281	exp5	Position_1	28	90	mother	314.0	141.26272144531248	19.0	14.0	1.0	1032.5697930440033	1033.671758694063	215.3687194844921	274.8748645877088	exp5_Position_1	exp5_Position_1_90	7.0	942.7719578391934	458.8240071062747	1.0964175908065927	0.5990856196067378	0.35333794470415214	4.5	3.5	8.0	3.5
282	exp5	Position_1	28	117	mother	695.0	137.7769156328125	26.0	16.0	2.0	470.8691907053727	471.9140129115544	515.7294944603664	572.1498935941769	exp5_Position_1	exp5_Position_1_117	7.0	942.7719578391934	458.8240071062747	0.5005600866546434	1.2469920595537913	0.7135650070639206	4.0	4.0	8.0	3.0
283	exp5	Position_1	28	145	bud	430.0	160.01433817187498	-1.0	17.0	0.0	609.4843700224102	610.4408319294878	377.5280731219042	429.17701610409057	exp5_Position_1	exp5_Position_1_145	7.0	942.7719578391934	458.8240071062747	0.6474957457671958	0.9353848304730987	0.5909383465269711	3.75	4.25	8.0	2.75
284	exp5	Position_1	28	147	bud	22.0	208.82780651562496	-1.0	17.0	0.0	941.9111438136988	942.7719578391934	166.19251826035983	212.67647563706385	exp5_Position_1	exp5_Position_1_147	7.0	942.7719578391934	458.8240071062747	1.0	0.46352516943997407	0.31671827660971796	3.75	4.25	8.0	2.75
285	exp5	Position_1	28	180	mother	440.0	144.54256540625	28.0	18.0	2.0	925.5322758926554	926.6122016408704	433.9377540047734	492.2537444083754	exp5_Position_1	exp5_Position_1_180	7.0	942.7719578391934	458.8240071062747	0.982859316015974	1.0728596080072976	0.5218902231573523	3.5	4.5	8.0	2.5
286	exp5	Position_1	28	181	mother	518.0	97.53671984375	23.0	18.0	1.0	1233.6242889797866	1234.8350661956335	498.1933259082885	563.5752955640122	exp5_Position_1	exp5_Position_1_181	7.0	942.7719578391934	458.8240071062747	1.3097918918015343	1.2283038525346268	0.48394701235192755	3.5	4.5	8.0	2.5
287	exp5	Position_1	28	262	mother	596.0	109.47578984375	24.0	20.0	1.0	794.1416621736216	795.3360989066066	153.57950939869804	218.07909297988024	exp5_Position_1	exp5_Position_1_262	7.0	942.7719578391934	458.8240071062747	0.8436145053884445	0.475300092415103	0.36037215237942116	3.0	5.0	8.0	2.0
288	exp5	Position_1	28	309	mother	117.0	111.603788484375	26.0	22.0	1.0	469.5949137596606	470.71921421738	583.7696519686348	644.4818766854772	exp5_Position_1	exp5_Position_1_309	7.0	942.7719578391934	458.8240071062747	0.49929276141841883	1.4046385252378473	0.7377569427438267	2.5	5.5	8.0	1.5
289	exp5	Position_1	28	314	bud	90.0	132.60085420312498	-1.0	22.0	0.0	890.5063656755991	891.533795672614	252.3003211124833	307.7815409512903	exp5_Position_1	exp5_Position_1_314	7.0	942.7719578391934	458.8240071062747	0.9456515844149461	0.6708052241913329	0.41498493533502206	2.5	5.5	8.0	1.5
290	exp5	Position_1	28	318	mother	698.0	104.5852383125	24.0	22.0	1.0	999.7764391034514	1000.8373190396892	401.1983837150527	458.4859002718946	exp5_Position_1	exp5_Position_1_318	7.0	942.7719578391934	458.8240071062747	1.0615900385217014	0.9992631012563783	0.48487836516287747	2.5	5.5	8.0	1.5
291	exp5	Position_1	28	371	mother	684.0	103.48691375	26.0	23.0	1.0	1032.4507610233268	1033.6370163701474	316.36022054182524	380.4180092701406	exp5_Position_1	exp5_Position_1_371	7.0	942.7719578391934	458.8240071062747	1.096380739557861	0.829115310834262	0.4305982921468026	2.25	5.75	8.0	1.25
292	exp5	Position_1	28	372	bud	4.0	59.078920226562495	-1.0	23.0	0.0	862.4734474597011	863.752608085549	862.4404004618044	931.515074257592	exp5_Position_1	exp5_Position_1_372	7.0	942.7719578391934	458.8240071062747	0.9161840261617936	2.0302230481192556	0.6890504254625607	2.25	5.75	8.0	1.25
293	exp5	Position_1	28	373	bud	44.0	110.4938800625	-1.0	23.0	0.0	1001.055657987192	1002.1722895355746	577.8061878443834	638.1042914570254	exp5_Position_1	exp5_Position_1_373	7.0	942.7719578391934	458.8240071062747	1.0630060442532943	1.3907386744678882	0.5667821366489579	2.25	5.75	8.0	1.25
294	exp5	Position_1	28	430	bud	145.0	85.2862270390625	-1.0	24.0	0.0	496.0712777183807	497.22928303988095	379.2232923460241	441.7555797070328	exp5_Position_1	exp5_Position_1_430	7.0	942.7719578391934	458.8240071062747	0.5274120415922386	0.9627996200397412	0.6460824625310928	2.0	6.0	8.0	1.0
295	exp5	Position_1	28	435	mother	67.0	82.23803946875	27.0	24.0	1.0	1304.34772877533	1305.528389680216	397.5185092972126	461.2741981610656	exp5_Position_1	exp5_Position_1_435	7.0	942.7719578391934	458.8240071062747	1.3847764338180464	1.005340154431421	0.42062389733370154	2.0	6.0	8.0	1.0
296	exp5	Position_1	28	440	mother	180.0	82.66152103515624	28.0	24.0	1.0	800.984189492616	802.191637922788	618.252769193284	683.4549844225688	exp5_Position_1	exp5_Position_1_440	7.0	942.7719578391934	458.8240071062747	0.8508861885979176	1.489579825460755	0.6364458259650735	2.0	6.0	8.0	1.0
297	exp5	Position_1	28	518	bud	181.0	72.4797609765625	-1.0	25.0	0.0	1321.958527515309	1323.2061664452692	853.2201216307514	920.592623848604	exp5_Position_1	exp5_Position_1_518	7.0	942.7719578391934	458.8240071062747	1.403527285090257	2.006417732268688	0.5884017842090279	1.75	6.25	8.0	0.75
298	exp5	Position_1	28	519	bud	25.0	92.07010527343748	-1.0	25.0	0.0	1009.6752304759692	1010.8239410639262	268.47864536968854	330.50901711936183	exp5_Position_1	exp5_Position_1_519	7.0	942.7719578391934	458.8240071062747	1.0721828674038056	0.720339415550259	0.40185799775004444	1.75	6.25	8.0	0.75
299	exp5	Position_1	28	596	bud	262.0	41.61758061914063	-1.0	26.0	0.0	1048.826443013938	1050.3539568104077	213.0303922504324	295.51613725979814	exp5_Position_1	exp5_Position_1_596	7.0	942.7719578391934	458.8240071062747	1.1141124299218543	0.6440729619262261	0.3663282409878415	1.5	6.5	8.0	0.5
300	exp5	Position_1	28	684	bud	371.0	34.81425730664062	-1.0	27.0	0.0	1097.1052585004973	1098.6180486830592	346.85570636086675	428.5463762192048	exp5_Position_1	exp5_Position_1_684	7.0	942.7719578391934	458.8240071062747	1.1653062435173196	0.9340103603601176	0.44491162439957876	1.25	6.75	8.0	0.25
301	exp5	Position_1	28	695	bud	117.0	26.1534013125	-1.0	27.0	0.0	463.7473835104801	465.3969913999993	699.7341704339582	788.8129964679858	exp5_Position_1	exp5_Position_1_695	7.0	942.7719578391934	458.8240071062747	0.4936474696030162	1.71920602289949	0.776918141541873	1.25	6.75	8.0	0.25
302	exp5	Position_1	28	696	bud	12.0	45.381188488281246	-1.0	28.0	0.0	1268.6534204556378	1270.101471683544	837.3093897244992	915.5041560314194	exp5_Position_1	exp5_Position_1_696	7.0	942.7719578391934	458.8240071062747	1.3471990348488734	1.9953274934442708	0.5969518795302371	1.0	7.0	8.0	0.0
303	exp5	Position_1	28	697	bud	67.0	14.430335455078124	-1.0	28.0	0.0	1853.11337371837	1855.1659280551185	469.5828531729313	580.4207873573185	exp5_Position_1	exp5_Position_1_697	7.0	942.7719578391934	458.8240071062747	1.967778011033661	1.2650183477057666	0.39130777423884455	1.0	7.0	8.0	0.0
304	exp5	Position_1	28	698	bud	318.0	10.1025395625	-1.0	28.0	0.0	1792.2226275864696	1794.555845726879	855.7772781821557	981.7710577642634	exp5_Position_1	exp5_Position_1_698	7.0	942.7719578391934	458.8240071062747	1.9034887819955422	2.139755205827453	0.5292174333954953	1.0	7.0	8.0	0.0
305	exp5	Position_1	29	4	mother	372.0	306.26031321875	29.0	-1.0	7.0	762.9490009471285	764.7952361497444	420.3008703205221	481.2266320068405	exp5_Position_1	exp5_Position_1_4	7.25	985.138193802733	451.1646597415222	0.7763329459368106	1.0666319305296235	0.578758686152883	8.0	0.0	8.0	7.25
306	exp5	Position_1	29	12	mother	696.0	149.2445412734375	26.0	2.0	5.0	840.0970895959982	842.1927233933436	529.5862513192257	598.742166631619	exp5_Position_1	exp5_Position_1_12	7.25	985.138193802733	451.1646597415222	0.8548980525690457	1.3271034282132068	0.6082046414273913	7.5	0.5	8.0	6.75
307	exp5	Position_1	29	22	mother	147.0	152.3235186171875	16.0	7.0	2.0	995.951945826354	998.0689937609322	192.8658178769592	262.7283997180374	exp5_Position_1	exp5_Position_1_22	7.25	985.138193802733	451.1646597415222	1.0131258741560767	0.5823337312558075	0.3649943434985758	6.25	1.75	8.0	5.5
308	exp5	Position_1	29	25	mother	519.0	147.15373784374998	24.0	7.0	3.0	816.0367443086147	818.0993749557963	207.30538246438124	275.3721938213659	exp5_Position_1	exp5_Position_1_25	7.25	985.138193802733	451.1646597415222	0.8304412315980259	0.6103585196126178	0.4236248091379521	6.25	1.75	8.0	5.5
309	exp5	Position_1	29	43	mother	22.0	282.178488625	16.0	12.0	1.0	602.9024255785271	604.6149519216683	125.75897037153614	182.2723396951972	exp5_Position_1	exp5_Position_1_43	7.25	985.138193802733	451.1646597415222	0.6137361800863628	0.40400402770825017	0.39696184214211666	5.0	3.0	8.0	4.25
310	exp5	Position_1	29	44	mother	145.0	189.876300625	29.0	12.0	2.0	746.3957148752103	748.2425312789028	387.2180128194652	448.16295414131207	exp5_Position_1	exp5_Position_1_44	7.25	985.138193802733	451.1646597415222	0.7595305267686465	0.9933467625723835	0.5666949812247374	5.0	3.0	8.0	4.25
311	exp5	Position_1	29	67	mother	697.0	98.77963467968748	27.0	13.0	3.0	1138.4730541433923	1140.899812315678	333.68937223344835	413.7723919188624	exp5_Position_1	exp5_Position_1_67	7.25	985.138193802733	451.1646597415222	1.1581114400931807	0.9171205744614787	0.4419364042329941	4.75	3.25	8.0	4.0
312	exp5	Position_1	29	90	mother	314.0	140.96068842968748	19.0	14.0	1.0	1029.326495528191	1031.5446080399115	205.24499782723143	278.4427107140176	exp5_Position_1	exp5_Position_1_90	7.25	985.138193802733	451.1646597415222	1.0471065019396366	0.6171642762833881	0.370831648526778	4.5	3.5	8.0	3.75
313	exp5	Position_1	29	117	mother	695.0	136.337262359375	26.0	16.0	2.0	429.7151744309019	431.81920041685015	468.1503224341697	537.5831799704554	exp5_Position_1	exp5_Position_1_117	7.25	985.138193802733	451.1646597415222	0.43833362987377883	1.1915454111109753	0.7310637054336605	4.0	4.0	8.0	3.25
314	exp5	Position_1	29	145	mother	430.0	142.8875604921875	29.0	17.0	1.0	628.5784942346912	630.6580514482047	383.78894900137294	452.4143370473142	exp5_Position_1	exp5_Position_1_145	7.25	985.138193802733	451.1646597415222	0.6401721661138737	1.0027698918317494	0.6103501258502315	3.75	4.25	8.0	3.0
315	exp5	Position_1	29	147	bud	22.0	161.228293359375	-1.0	17.0	0.0	1207.745009324346	1209.699056052022	173.74417111788765	238.22771313118457	exp5_Position_1	exp5_Position_1_147	7.25	985.138193802733	451.1646597415222	1.2279485900170628	0.5280283107007276	0.3007034491654677	3.75	4.25	8.0	3.0
316	exp5	Position_1	29	180	mother	814.0	122.8415150703125	28.0	18.0	2.0	931.4262320707998	933.6319389997424	377.12665378062826	449.91498243573017	exp5_Position_1	exp5_Position_1_180	7.25	985.138193802733	451.1646597415222	0.9477167212407315	0.9972301081682506	0.5127287250681719	3.5	4.5	8.0	2.75
317	exp5	Position_1	29	181	mother	518.0	113.16806703125	23.0	18.0	1.0	1163.5500874054278	1165.8551293638195	488.2910332443281	564.357417871262	exp5_Position_1	exp5_Position_1_181	7.25	985.138193802733	451.1646597415222	1.1834432333432336	1.250890125557683	0.5138532571900714	3.5	4.5	8.0	2.75
318	exp5	Position_1	29	262	mother	596.0	107.1912011328125	24.0	20.0	1.0	774.9800985635059	777.3319262828621	125.1777407021236	202.7880554408793	exp5_Position_1	exp5_Position_1_262	7.25	985.138193802733	451.1646597415222	0.7890587647224216	0.44947681752613133	0.3629098945305303	3.0	5.0	8.0	2.25
319	exp5	Position_1	29	309	mother	117.0	124.25870771875	26.0	22.0	1.0	434.4660544706782	436.6925919242376	584.6803043538848	658.1560403213393	exp5_Position_1	exp5_Position_1_309	7.25	985.138193802733	451.1646597415222	0.443280541421869	1.4587934274338	0.7669488418010596	2.5	5.5	8.0	1.75
320	exp5	Position_1	29	314	bud	90.0	138.015403796875	-1.0	22.0	0.0	954.661554980599	956.7220565228728	312.0052010491521	380.0017519441755	exp5_Position_1	exp5_Position_1_314	7.25	985.138193802733	451.1646597415222	0.9711551765441445	0.8422684351249569	0.4644631456793048	2.5	5.5	8.0	1.75
321	exp5	Position_1	29	318	mother	698.0	72.80473814453124	24.0	22.0	1.0	1137.118560652879	1139.4692710805866	355.97369194738513	433.5471360617297	exp5_Position_1	exp5_Position_1_318	7.25	985.138193802733	451.1646597415222	1.1566593176964544	0.9609510113449804	0.4537902928439001	2.5	5.5	8.0	1.75
322	exp5	Position_1	29	371	mother	684.0	86.40406426953125	26.0	23.0	1.0	1037.9411442218243	1040.456457999836	299.3735937861067	382.3789484604824	exp5_Position_1	exp5_Position_1_371	7.25	985.138193802733	451.1646597415222	1.0561527961712345	0.847537457121646	0.4452076463887076	2.25	5.75	8.0	1.5
323	exp5	Position_1	29	372	mother	4.0	57.228476679687496	29.0	23.0	1.0	875.8643224584016	878.448783385653	892.1740515746453	977.4612621739368	exp5_Position_1	exp5_Position_1_372	7.25	985.138193802733	451.1646597415222	0.8917010719021581	2.1665288738128035	0.7084257600866263	2.25	5.75	8.0	1.5
324	exp5	Position_1	29	373	mother	44.0	117.257585328125	29.0	23.0	1.0	1039.119698104864	1041.3614050453714	599.2050163468672	673.1813453835963	exp5_Position_1	exp5_Position_1_373	7.25	985.138193802733	451.1646597415222	1.057071395258376	1.4920968006875144	0.5853269325501919	2.25	5.75	8.0	1.5
325	exp5	Position_1	29	430	bud	145.0	115.5983170546875	29.0	24.0	1.0	500.5856366877845	502.7458263175018	394.0179293636401	465.3041871443044	exp5_Position_1	exp5_Position_1_430	7.25	985.138193802733	451.1646597415222	0.5103302556739294	1.0313400597708227	0.6689757527524907	2.0	6.0	8.0	1.25
326	exp5	Position_1	29	435	mother	67.0	74.65836361328125	27.0	24.0	1.0	1352.8500564483825	1355.3898796971382	366.01263996956527	449.8268071784941	exp5_Position_1	exp5_Position_1_435	7.25	985.138193802733	451.1646597415222	1.3758373071144427	0.9970346689747496	0.42018055715673075	2.0	6.0	8.0	1.25
327	exp5	Position_1	29	440	mother	180.0	63.783194148437495	28.0	24.0	1.0	948.9311087494332	951.615798619928	632.4900882410008	721.0848539673196	exp5_Position_1	exp5_Position_1_440	7.25	985.138193802733	451.1646597415222	0.9659718855753575	1.5982742406739883	0.6232920562160471	2.0	6.0	8.0	1.25
328	exp5	Position_1	29	518	bud	181.0	66.51011159375	-1.0	25.0	0.0	1510.257290890188	1512.7975419423042	823.8775903864171	907.7058751062476	exp5_Position_1	exp5_Position_1_518	7.25	985.138193802733	451.1646597415222	1.535619623174646	2.0119170584555173	0.5671307273223182	1.75	6.25	8.0	1.0
329	exp5	Position_1	29	519	bud	25.0	109.00677871875	-1.0	25.0	0.0	1024.6654153377312	1026.822555103778	237.08180457476985	308.2674168543073	exp5_Position_1	exp5_Position_1_519	7.25	985.138193802733	451.1646597415222	1.0423132120582386	0.6832703098485541	0.39596478592559303	1.75	6.25	8.0	1.0
330	exp5	Position_1	29	596	bud	262.0	56.902516859375	-1.0	26.0	0.0	969.4424312028608	972.2073938445338	189.67024450582144	280.9140116810265	exp5_Position_1	exp5_Position_1_596	7.25	985.138193802733	451.1646597415222	0.9868741258439235	0.6226418794458893	0.38685038073527894	1.5	6.5	8.0	0.75
331	exp5	Position_1	29	684	bud	371.0	59.125869171875	-1.0	27.0	0.0	1121.5016850239235	1124.0982440542448	311.32936065784185	397.0158086584344	exp5_Position_1	exp5_Position_1_684	7.25	985.138193802733	451.1646597415222	1.1410564031784332	0.8799798479027362	0.43541022454791894	1.25	6.75	8.0	0.5
332	exp5	Position_1	29	695	bud	117.0	49.433776734375	-1.0	27.0	0.0	473.8075216051241	476.5008795870216	705.0818174412312	793.9626308438415	exp5_Position_1	exp5_Position_1_695	7.25	985.138193802733	451.1646597415222	0.4836893773732191	1.7598067882770616	0.7844037423469271	1.25	6.75	8.0	0.5
333	exp5	Position_1	29	696	bud	12.0	43.04457899414062	-1.0	28.0	0.0	1478.5048555424871	1481.4541788700465	751.647108402141	848.9747782115924	exp5_Position_1	exp5_Position_1_696	7.25	985.138193802733	451.1646597415222	1.5038034137641985	1.881740424212261	0.5558162925271639	1.0	7.0	8.0	0.25
334	exp5	Position_1	29	697	bud	67.0	26.8426617421875	-1.0	28.0	0.0	2027.3963442374825	2030.8982324221504	436.6716193799256	552.2339294739619	exp5_Position_1	exp5_Position_1_697	7.25	985.138193802733	451.1646597415222	2.0615363866694456	1.224018587338697	0.37254545944957407	1.0	7.0	8.0	0.25
335	exp5	Position_1	29	698	bud	318.0	17.74970517675781	-1.0	28.0	0.0	1748.0558624210184	1751.7903308882758	694.2006653153816	817.4381247348696	exp5_Position_1	exp5_Position_1_698	7.25	985.138193802733	451.1646597415222	1.778217860101625	1.8118398839199639	0.5046826578032524	1.0	7.0	8.0	0.25
336	exp5	Position_1	29	814	bud	180.0	19.970654150390622	-1.0	29.0	0.0	1150.1924306092878	1153.7214181900383	822.9718260863405	939.4284162511044	exp5_Position_1	exp5_Position_1_814	7.25	985.138193802733	451.1646597415222	1.1711264728622053	2.0822296160991742	0.6400251184197662	0.75	7.25	8.0	0.0
337	exp5	Position_1	30	4	mother	962.0	292.8501970625	29.0	-1.0	7.0	826.0007287577519	833.8148978289529	451.635589647031	554.1965587065463	exp5_Position_1	exp5_Position_1_4	7.5	1011.8088452012954	524.5639945117546	0.8240834242391593	1.0564898935207565	0.5617913875217673	8.0	0.0	8.0	7.5
338	exp5	Position_1	30	12	mother	696.0	159.01911411718748	26.0	2.0	5.0	889.1276152506493	897.3350742368757	418.32257765732174	526.045476851542	exp5_Position_1	exp5_Position_1_12	7.5	1011.8088452012954	524.5639945117546	0.8868622551509266	1.0028242165975696	0.5306828574952291	7.5	0.5	8.0	7.0
339	exp5	Position_1	30	22	mother	147.0	150.48947340625	16.0	7.0	2.0	994.0967421305506	1002.59472616831	149.35137332254163	260.88741381813486	exp5_Position_1	exp5_Position_1_22	7.5	1011.8088452012954	524.5639945117546	0.990893419170345	0.4973414426984443	0.3341820941312505	6.25	1.75	8.0	5.75
340	exp5	Position_1	30	25	mother	519.0	124.536865921875	24.0	7.0	3.0	1011.8093987335368	1021.0229642342808	189.1778701288224	310.10591732608765	exp5_Position_1	exp5_Position_1_25	7.5	1011.8088452012954	524.5639945117546	1.0091065808296549	0.5911688956363145	0.36941695622421544	6.25	1.75	8.0	5.75
341	exp5	Position_1	30	43	mother	22.0	334.79940725	16.0	12.0	1.0	528.1843566460183	534.7031142758564	77.93124112029996	163.48993501192425	exp5_Position_1	exp5_Position_1_43	7.5	1011.8088452012954	524.5639945117546	0.5284625814567565	0.3116682363304306	0.37097584058555394	5.0	3.0	8.0	4.5
342	exp5	Position_1	30	44	mother	942.0	184.86127979687492	29.0	12.0	2.0	717.571267508802	725.3959249604088	330.30043918258167	432.9990682349211	exp5_Position_1	exp5_Position_1_44	7.5	1011.8088452012954	524.5639945117546	0.7169298117927543	0.8254456515604758	0.5351781529031202	5.0	3.0	8.0	4.5
343	exp5	Position_1	30	67	mother	697.0	107.9351885390625	27.0	13.0	3.0	1130.8660293956275	1140.370851463303	279.0638524053588	403.8146420435954	exp5_Position_1	exp5_Position_1_67	7.5	1011.8088452012954	524.5639945117546	1.1270615560159793	0.7698100637262603	0.4058313992967365	4.75	3.25	8.0	4.25
344	exp5	Position_1	30	90	mother	314.0	182.141526875	19.0	14.0	1.0	885.8932674463031	893.6569842787951	147.37414823240286	249.27293165886087	exp5_Position_1	exp5_Position_1_90	7.5	1011.8088452012954	524.5639945117546	0.8832270922686049	0.475200231557782	0.3498164555607207	4.5	3.5	8.0	4.0
345	exp5	Position_1	30	117	mother	695.0	132.0490611171875	26.0	16.0	2.0	432.9934682507099	441.1289726245905	466.21055951342686	572.9890544206106	exp5_Position_1	exp5_Position_1_117	7.5	1011.8088452012954	524.5639945117546	0.4359805458478964	1.0923148756214738	0.7147275718272285	4.0	4.0	8.0	3.5
346	exp5	Position_1	30	145	mother	960.0	174.06263763281248	29.0	17.0	1.0	613.2335409292104	620.9899167744582	346.1214327390636	447.9238657079388	exp5_Position_1	exp5_Position_1_145	7.5	1011.8088452012954	524.5639945117546	0.6137423286222752	0.8538974660753267	0.5818167844455778	3.75	4.25	8.0	3.25
347	exp5	Position_1	30	147	bud	22.0	177.55585753124998	-1.0	17.0	0.0	1273.4468776461356	1281.0592373081151	150.47551736842644	250.387737931906	exp5_Position_1	exp5_Position_1_147	7.5	1011.8088452012954	524.5639945117546	1.2661079643489908	0.4773254370326312	0.2737847265369381	3.75	4.25	8.0	3.25
348	exp5	Position_1	30	180	mother	814.0	129.121329046875	28.0	18.0	2.0	862.4107253976109	870.9549225754264	308.9084271444153	421.0510151032437	exp5_Position_1	exp5_Position_1_180	7.5	1011.8088452012954	524.5639945117546	0.8607899868696575	0.8026685390314349	0.48252993779729547	3.5	4.5	8.0	3.0
349	exp5	Position_1	30	181	mother	518.0	100.897307671875	23.0	18.0	1.0	1303.171305800144	1312.398981349976	469.5986363612906	590.7118779528332	exp5_Position_1	exp5_Position_1_181	7.5	1011.8088452012954	524.5639945117546	1.2970819414895305	1.126100693400901	0.46471969433365456	3.5	4.5	8.0	3.0
350	exp5	Position_1	30	262	mother	596.0	127.97885271875	24.0	20.0	1.0	790.9193607431258	799.5904361758228	103.76788786566132	217.5757529198079	exp5_Position_1	exp5_Position_1_262	7.5	1011.8088452012954	524.5639945117546	0.7902583970954982	0.4147744702194432	0.34420179023302927	3.0	5.0	8.0	2.5
351	exp5	Position_1	30	309	mother	957.0	110.39766332031247	26.0	22.0	1.0	383.5929188273875	392.5372075172994	576.9993588320873	694.3931478871808	exp5_Position_1	exp5_Position_1_309	7.5	1011.8088452012954	524.5639945117546	0.38795589639187794	1.3237529741885872	0.7733517053864911	2.5	5.5	8.0	2.0
352	exp5	Position_1	30	314	bud	90.0	139.402555359375	-1.0	22.0	0.0	1136.5331047137372	1144.783277998799	242.7864218973338	351.06994626376746	exp5_Position_1	exp5_Position_1_314	7.5	1011.8088452012954	524.5639945117546	1.1314224850159802	0.669260471433101	0.37167035376003793	2.5	5.5	8.0	2.0
353	exp5	Position_1	30	318	mother	698.0	73.8094923671875	24.0	22.0	1.0	1105.1495030439555	1115.1933782903177	285.516250660166	417.3421132686661	exp5_Position_1	exp5_Position_1_318	7.5	1011.8088452012954	524.5639945117546	1.102177929733807	0.7955980921967647	0.41922654886714067	2.5	5.5	8.0	2.0
354	exp5	Position_1	30	371	mother	684.0	100.38035975	26.0	23.0	1.0	1090.1971384136327	1100.4021322484048	282.5519527655077	416.49249684689113	exp5_Position_1	exp5_Position_1_371	7.5	1011.8088452012954	524.5639945117546	1.0875593126777658	0.793978430095164	0.42198379126056357	2.25	5.75	8.0	1.75
355	exp5	Position_1	30	372	mother	4.0	64.912142109375	29.0	23.0	1.0	809.6584854357492	820.2456895073714	860.2800220877924	999.237075527834	exp5_Position_1	exp5_Position_1_372	7.5	1011.8088452012954	524.5639945117546	0.8106725824720248	1.90489070157758	0.7014716662161145	2.25	5.75	8.0	1.75
356	exp5	Position_1	30	373	mother	956.0	149.95916349218749	29.0	23.0	1.0	866.7296121975166	875.0340952603219	481.63905955605946	590.63539975538	exp5_Position_1	exp5_Position_1_373	7.5	1011.8088452012954	524.5639945117546	0.8648215514327089	1.125954899564013	0.5655858039712501	2.25	5.75	8.0	1.75
357	exp5	Position_1	30	430	bud	145.0	118.53615640625	29.0	24.0	1.0	542.1902042856702	551.0185333137322	407.21069367865385	523.0825121719672	exp5_Position_1	exp5_Position_1_430	7.5	1011.8088452012954	524.5639945117546	0.544587582849317	0.9971757834024306	0.6467761559458446	2.0	6.0	8.0	1.5
358	exp5	Position_1	30	435	mother	1124.0	87.10550646875	27.0	24.0	1.0	1191.966084957654	1201.4827322347094	290.40097273986737	415.3069682512224	exp5_Position_1	exp5_Position_1_435	7.5	1011.8088452012954	524.5639945117546	1.1874601985671307	0.791718403467198	0.4000237283554997	2.0	6.0	8.0	1.5
359	exp5	Position_1	30	440	mother	180.0	91.064087640625	28.0	24.0	1.0	1030.9040123897637	1040.6135532098488	476.9958344897814	604.4335577534013	exp5_Position_1	exp5_Position_1_440	7.5	1011.8088452012954	524.5639945117546	1.0284685275733312	1.1522589504374703	0.5283828273161985	2.0	6.0	8.0	1.5
360	exp5	Position_1	30	518	bud	181.0	91.5310294765625	-1.0	25.0	0.0	1317.0553118524365	1327.0316320398615	705.9110148139075	836.8502172738655	exp5_Position_1	exp5_Position_1_518	7.5	1011.8088452012954	524.5639945117546	1.311543814163686	1.5953253102183953	0.5488122244091457	1.75	6.25	8.0	1.25
361	exp5	Position_1	30	519	bud	25.0	174.2662390390625	-1.0	25.0	0.0	949.1344746415264	956.372441905229	224.55487390510345	319.5531942412021	exp5_Position_1	exp5_Position_1_519	7.5	1011.8088452012954	524.5639945117546	0.9452105962910045	0.60917866568145	0.39190869403486994	1.75	6.25	8.0	1.25
362	exp5	Position_1	30	596	bud	262.0	67.63059002734374	-1.0	26.0	0.0	907.0289751590688	917.342707587572	113.65947184179852	249.0272099659009	exp5_Position_1	exp5_Position_1_596	7.5	1011.8088452012954	524.5639945117546	0.9066363789348671	0.4747318012127129	0.3436678273289851	1.5	6.5	8.0	1.0
363	exp5	Position_1	30	684	bud	371.0	73.61821310937499	-1.0	27.0	0.0	1135.9760075305878	1145.8648647746288	243.4005598464116	373.1918111744502	exp5_Position_1	exp5_Position_1_684	7.5	1011.8088452012954	524.5639945117546	1.1324914485667137	0.71143238018424	0.3858252543252579	1.25	6.75	8.0	0.75
364	exp5	Position_1	30	695	bud	117.0	102.6611218359375	-1.0	27.0	0.0	360.9420355344585	369.5250593840421	452.5643308185426	565.2165188443271	exp5_Position_1	exp5_Position_1_695	7.5	1011.8088452012954	524.5639945117546	0.36521232358917216	1.0774977405195536	0.7468567436557031	1.25	6.75	8.0	0.75
365	exp5	Position_1	30	696	bud	12.0	67.55461904296875	-1.0	28.0	0.0	1262.599505108247	1272.9022795130186	710.135079459054	845.3589935216824	exp5_Position_1	exp5_Position_1_696	7.5	1011.8088452012954	524.5639945117546	1.2580462066031648	1.6115459741161082	0.5615940777034626	1.0	7.0	8.0	0.5
366	exp5	Position_1	30	697	bud	67.0	64.07010783593749	-1.0	28.0	0.0	1326.7348922950948	1336.9142176968955	232.35187245087425	365.9555183495101	exp5_Position_1	exp5_Position_1_697	7.5	1011.8088452012954	524.5639945117546	1.3213110599274527	0.6976375088231673	0.3455449631660921	1.0	7.0	8.0	0.5
367	exp5	Position_1	30	698	bud	318.0	47.98146336328125	-1.0	28.0	0.0	1314.8391136853909	1325.970396490408	457.3472532516313	603.4453400674773	exp5_Position_1	exp5_Position_1_698	7.5	1011.8088452012954	524.5639945117546	1.3104949643196797	1.150375066495257	0.4674668113676451	1.0	7.0	8.0	0.5
368	exp5	Position_1	30	814	bud	180.0	43.11388977929688	-1.0	29.0	0.0	1202.359175146233	1213.5278220020086	532.178512116146	678.7670020982036	exp5_Position_1	exp5_Position_1_814	7.5	1011.8088452012954	524.5639945117546	1.199364709804036	1.293964147748981	0.5189705095776628	0.75	7.25	8.0	0.25
369	exp5	Position_1	30	942	bud	44.0	41.936778855468745	-1.0	30.0	0.0	1295.049165873363	1306.9219127913072	554.6637142536813	710.4935175516952	exp5_Position_1	exp5_Position_1_942	7.5	1011.8088452012954	524.5639945117546	1.29166879592884	1.3544458349891078	0.5118621163132472	0.5	7.5	8.0	0.0
370	exp5	Position_1	30	956	bud	373.0	37.879428125	-1.0	30.0	0.0	964.2688443030028	976.115958342872	700.5310164173533	856.0243881906368	exp5_Position_1	exp5_Position_1_956	7.5	1011.8088452012954	524.5639945117546	0.9647236856766928	1.631877896971167	0.6284668036391918	0.5	7.5	8.0	0.0
371	exp5	Position_1	30	957	bud	309.0	12.145259317382813	-1.0	30.0	0.0	900.0533184775647	916.6461144202073	850.2004355827864	1067.9808823299682	exp5_Position_1	exp5_Position_1_957	7.5	1011.8088452012954	524.5639945117546	0.9059479157229982	2.0359401207549643	0.6920522112025712	0.5	7.5	8.0	0.0
372	exp5	Position_1	30	960	bud	145.0	13.068120645507811	-1.0	30.0	0.0	1010.117192166494	1027.1415368684743	815.2846445368942	1038.729168750386	exp5_Position_1	exp5_Position_1_960	7.5	1011.8088452012954	524.5639945117546	1.0151537434564812	1.980176259937928	0.6610878459782146	0.5	7.5	8.0	0.0
373	exp5	Position_1	30	962	bud	4.0	11.9777001953125	-1.0	30.0	0.0	1074.671683895776	1091.4011853120303	553.7949997100762	773.3697057984167	exp5_Position_1	exp5_Position_1_962	7.5	1011.8088452012954	524.5639945117546	1.0786634160080903	1.474309548291132	0.5774873329674379	0.5	7.5	8.0	0.0
374	exp5	Position_1	30	1124	bud	435.0	17.87910983203125	-1.0	30.0	0.0	1937.7948871356912	1954.3079069678736	641.8797246089898	858.6131099063807	exp5_Position_1	exp5_Position_1_1124	7.5	1011.8088452012954	524.5639945117546	1.9314991327033435	1.6368128939264066	0.45870789373550575	0.5	7.5	8.0	0.0
375	exp5	Position_1	31	4	mother	962.0	335.58074584375	29.0	-1.0	7.0	717.0044996381787	726.6259154814622	353.2247604772296	499.2953464616222	exp5_Position_1	exp5_Position_1_4	7.75	1046.8107549454407	526.3204513448588	0.694133024568833	0.9486527555329043	0.5774658917939711	8.0	0.0	8.0	7.75
376	exp5	Position_1	31	12	mother	696.0	149.1216629375	31.0	2.0	6.0	1007.7808241981488	1019.3373834490716	377.8959748731794	553.3455562280955	exp5_Position_1	exp5_Position_1_12	7.75	1046.8107549454407	526.3204513448588	0.9737551688625886	1.0513472444670957	0.5191575683021704	7.5	0.5	8.0	7.25
377	exp5	Position_1	31	22	mother	147.0	164.0650495	16.0	7.0	2.0	964.3422387950887	975.928525866576	86.345542560457	262.2464462821263	exp5_Position_1	exp5_Position_1_22	7.75	1046.8107549454407	526.3204513448588	0.9322874466621629	0.4982638345366056	0.3483019735713858	6.25	1.75	8.0	6.0
378	exp5	Position_1	31	25	mother	519.0	192.1582169375	24.0	7.0	3.0	965.5894779732564	976.5231764301036	116.16741748173192	282.16083950840755	exp5_Position_1	exp5_Position_1_25	7.75	1046.8107549454407	526.3204513448588	0.9328555059419499	0.5361008465231164	0.36495355741746965	6.25	1.75	8.0	6.0
379	exp5	Position_1	31	43	mother	22.0	333.5781315625	16.0	12.0	1.0	495.257856689676	504.3466105285696	25.453021721781464	163.43683000316116	exp5_Position_1	exp5_Position_1_43	7.75	1046.8107549454407	526.3204513448588	0.4817934933758451	0.31052722649394654	0.39192112323527006	5.0	3.0	8.0	4.75
380	exp5	Position_1	31	44	mother	942.0	180.38090503125	29.0	12.0	2.0	619.9711236706474	630.1115698383057	266.04494840024574	419.9953584001472	exp5_Position_1	exp5_Position_1_44	7.75	1046.8107549454407	526.3204513448588	0.6019345587170117	0.7979841127719267	0.5700217655667092	5.0	3.0	8.0	4.75
381	exp5	Position_1	31	67	mother	697.0	105.902242015625	27.0	13.0	3.0	1273.0397330480564	1286.3053364585105	172.27073568627017	373.6667147358814	exp5_Position_1	exp5_Position_1_67	7.75	1046.8107549454407	526.3204513448588	1.2287849837056288	0.7099604694841037	0.36619581405905405	4.75	3.25	8.0	4.5
382	exp5	Position_1	31	90	mother	314.0	170.4889442265625	19.0	14.0	1.0	937.4661786586256	948.2779396361362	84.06968818990055	248.2118775757416	exp5_Position_1	exp5_Position_1_90	7.75	1046.8107549454407	526.3204513448588	0.9058733253897071	0.47159839018512073	0.342365207831741	4.5	3.5	8.0	4.25
383	exp5	Position_1	31	117	mother	695.0	154.35149468749998	26.0	16.0	2.0	427.86171505369583	438.8841760721518	441.8014507975916	609.1424498959634	exp5_Position_1	exp5_Position_1_117	7.75	1046.8107549454407	526.3204513448588	0.4192583750202549	1.157360403418634	0.7340775203531512	4.0	4.0	8.0	3.75
384	exp5	Position_1	31	145	mother	960.0	185.879474	29.0	17.0	1.0	504.4938292597466	515.0613527846182	253.0172550720373	413.4514758587204	exp5_Position_1	exp5_Position_1_145	7.75	1046.8107549454407	526.3204513448588	0.49202909919612253	0.7855508460715623	0.6148741211705306	3.75	4.25	8.0	3.5
385	exp5	Position_1	31	147	bud	22.0	155.451919734375	-1.0	17.0	0.0	1478.0111243351855	1488.7634919697075	110.59950106298334	273.8399915143609	exp5_Position_1	exp5_Position_1_147	7.75	1046.8107549454407	526.3204513448588	1.4221897176126177	0.5202913753676918	0.26784887495065357	3.75	4.25	8.0	3.5
386	exp5	Position_1	31	180	mother	814.0	132.6041193125	28.0	18.0	2.0	912.780305762483	924.571579191076	246.57497302781687	425.587942352816	exp5_Position_1	exp5_Position_1_180	7.75	1046.8107549454407	526.3204513448588	0.8832270540048704	0.8086099281632507	0.47794789727731435	3.5	4.5	8.0	3.25
387	exp5	Position_1	31	181	mother	518.0	110.7254844609375	31.0	18.0	2.0	1204.9748910197627	1217.9370207609466	415.2173556157464	612.0060525955354	exp5_Position_1	exp5_Position_1_181	7.75	1046.8107549454407	526.3204513448588	1.1634739278394448	1.1628012003556614	0.4998554067239018	3.5	4.5	8.0	3.25
388	exp5	Position_1	31	262	mother	596.0	142.919598078125	31.0	20.0	2.0	879.3365658832206	891.1417381540538	68.4823937520873	247.70637277291493	exp5_Position_1	exp5_Position_1_262	7.75	1046.8107549454407	526.3204513448588	0.8512921117251032	0.47063793956699446	0.3560233305135756	3.0	5.0	8.0	2.75
389	exp5	Position_1	31	309	mother	957.0	98.47726891406248	26.0	22.0	1.0	407.29582973491006	420.23717737261455	570.1252844590566	766.5984713223847	exp5_Position_1	exp5_Position_1_309	7.75	1046.8107549454407	526.3204513448588	0.4014452233961974	1.456524194269034	0.7839333524118696	2.5	5.5	8.0	2.25
390	exp5	Position_1	31	314	bud	90.0	136.3262920078125	-1.0	22.0	0.0	1203.1410778440477	1214.4912973104783	213.5304136500781	385.8473819131558	exp5_Position_1	exp5_Position_1_314	7.75	1046.8107549454407	526.3204513448588	1.1601822885109516	0.7331035321299696	0.38721228677548386	2.5	5.5	8.0	2.25
391	exp5	Position_1	31	318	mother	698.0	66.40674592578125	24.0	22.0	1.0	1243.2887766709314	1256.950613018884	211.2120473058665	418.6235627702383	exp5_Position_1	exp5_Position_1_318	7.75	1046.8107549454407	526.3204513448588	1.2007429299715169	0.7953777241613309	0.3984617475474487	2.5	5.5	8.0	2.25
392	exp5	Position_1	31	371	mother	684.0	100.562477984375	26.0	23.0	1.0	1119.3074752078262	1132.9284791072605	242.92455523909223	449.7161598941333	exp5_Position_1	exp5_Position_1_371	7.75	1046.8107549454407	526.3204513448588	1.0822667552420286	0.8544531354330132	0.44118570762197024	2.25	5.75	8.0	2.0
393	exp5	Position_1	31	372	mother	4.0	56.630743296875	29.0	23.0	1.0	713.8382462025922	728.0455721483888	785.8872824442841	1001.5803218031928	exp5_Position_1	exp5_Position_1_372	7.75	1046.8107549454407	526.3204513448588	0.695489197745522	1.9029857556246306	0.7323471612287464	2.25	5.75	8.0	2.0
394	exp5	Position_1	31	373	mother	956.0	117.4706597109375	29.0	23.0	1.0	824.6233387759573	836.9838720663381	393.2414566071627	580.8968256520296	exp5_Position_1	exp5_Position_1_373	7.75	1046.8107549454407	526.3204513448588	0.7995560497560624	1.1036941927065853	0.5798996727190728	2.25	5.75	8.0	2.0
395	exp5	Position_1	31	430	bud	145.0	120.9269131640625	29.0	24.0	1.0	582.766014563567	595.2540771265636	387.8651336257896	577.4566289003724	exp5_Position_1	exp5_Position_1_430	7.75	1046.8107549454407	526.3204513448588	0.568635805769485	1.097157876774216	0.6586397152730424	2.0	6.0	8.0	1.75
396	exp5	Position_1	31	435	mother	1124.0	85.31783308984375	27.0	24.0	1.0	1244.9426535711375	1257.9584106556715	209.81601349622832	407.4188710523292	exp5_Position_1	exp5_Position_1_435	7.75	1046.8107549454407	526.3204513448588	1.201705661422284	0.7740889984633673	0.39178615783290327	2.0	6.0	8.0	1.75
397	exp5	Position_1	31	440	mother	180.0	100.856504203125	28.0	24.0	1.0	1116.5075421636366	1129.6214117952402	420.6173943384167	619.7097787454869	exp5_Position_1	exp5_Position_1_440	7.75	1046.8107549454407	526.3204513448588	1.0791075716967728	1.177438150392976	0.5217878542707172	2.0	6.0	8.0	1.75
398	exp5	Position_1	31	518	mother	181.0	91.852954703125	31.0	25.0	1.0	1350.9195516029574	1364.4349423211002	609.6882440817271	814.8764486207979	exp5_Position_1	exp5_Position_1_518	7.75	1046.8107549454407	526.3204513448588	1.303420829290404	1.5482515386559996	0.5429275663146933	1.75	6.25	8.0	1.5
399	exp5	Position_1	31	519	bud	25.0	110.06468455468747	-1.0	25.0	0.0	1305.0516232272955	1316.996979815391	207.43429710050563	388.7865289379434	exp5_Position_1	exp5_Position_1_519	7.75	1046.8107549454407	526.3204513448588	1.2581041736469665	0.7386878620135556	0.3699373038460682	1.75	6.25	8.0	1.5
400	exp5	Position_1	31	596	mother	262.0	74.73571758984374	31.0	26.0	1.0	1007.5541942012304	1021.803134282987	39.14364731845623	255.46846492330505	exp5_Position_1	exp5_Position_1_596	7.75	1046.8107549454407	526.3204513448588	0.9761106574953397	0.4853857840228889	0.3321156112557219	1.5	6.5	8.0	1.25
401	exp5	Position_1	31	684	bud	371.0	77.72966171093749	-1.0	27.0	0.0	1061.9835109356154	1075.3803701321197	134.69148815362203	338.0801686823672	exp5_Position_1	exp5_Position_1_684	7.75	1046.8107549454407	526.3204513448588	1.027292053555724	0.6423466308757367	0.3847219382644253	1.25	6.75	8.0	1.0
402	exp5	Position_1	31	695	bud	117.0	100.46421275	-1.0	27.0	0.0	417.0108491360934	429.1279334192563	424.358170504944	608.3175409856856	exp5_Position_1	exp5_Position_1_695	7.75	1046.8107549454407	526.3204513448588	0.40993840710169455	1.1557930903716682	0.7381809028155745	1.25	6.75	8.0	1.0
403	exp5	Position_1	31	696	mother	12.0	98.2013775703125	31.0	28.0	1.0	1071.5337996430144	1084.2768077691985	475.2401570112676	668.7021894724238	exp5_Position_1	exp5_Position_1_696	7.75	1046.8107549454407	526.3204513448588	1.035790664785165	1.2705229062707897	0.5508890561178442	1.0	7.0	8.0	0.75
404	exp5	Position_1	31	697	bud	67.0	74.70361241406249	-1.0	28.0	0.0	1358.9423788399642	1372.3630340957563	121.0185627893678	324.7685107636625	exp5_Position_1	exp5_Position_1_697	7.75	1046.8107549454407	526.3204513448588	1.3109943966589102	0.6170547048548295	0.32004097010308025	1.0	7.0	8.0	0.75
405	exp5	Position_1	31	698	bud	318.0	41.4561682734375	-1.0	28.0	0.0	1708.6124154631254	1724.709738518448	442.66030277955485	687.04693461945	exp5_Position_1	exp5_Position_1_698	7.75	1046.8107549454407	526.3204513448588	1.6475850390057742	1.3053776133226467	0.4420569329901115	1.0	7.0	8.0	0.75
406	exp5	Position_1	31	814	bud	180.0	59.930640644531245	-1.0	29.0	0.0	1057.982540261019	1071.8183756078945	426.9594335345606	637.0125701643916	exp5_Position_1	exp5_Position_1_814	7.75	1046.8107549454407	526.3204513448588	1.0238893425046605	1.210313162896656	0.5417204393830248	0.75	7.25	8.0	0.5
407	exp5	Position_1	31	942	bud	44.0	90.317313453125	-1.0	30.0	0.0	1107.853822559853	1120.729063179811	390.7424631504962	586.2120252898563	exp5_Position_1	exp5_Position_1_942	7.75	1046.8107549454407	526.3204513448588	1.0706128666381756	1.1137929825678672	0.5098837210002405	0.5	7.5	8.0	0.25
408	exp5	Position_1	31	956	bud	373.0	55.675210078125	-1.0	30.0	0.0	1096.6871185327727	1112.2766848718034	606.1071491206004	842.7851108131516	exp5_Position_1	exp5_Position_1_956	7.75	1046.8107549454407	526.3204513448588	1.0625384575168744	1.60127752714085	0.6011216752070805	0.5	7.5	8.0	0.25
409	exp5	Position_1	31	957	bud	309.0	41.2988191171875	-1.0	30.0	0.0	549.3285167124174	564.6500662939301	551.4258901838786	784.0348701941134	exp5_Position_1	exp5_Position_1_957	7.75	1046.8107549454407	526.3204513448588	0.5394003296454088	1.489653058684572	0.7341615884787713	0.5	7.5	8.0	0.25
410	exp5	Position_1	31	960	bud	145.0	59.63701996484375	-1.0	30.0	0.0	610.8214570420455	624.9449949851262	397.906407713553	612.3273928494095	exp5_Position_1	exp5_Position_1_960	7.75	1046.8107549454407	526.3204513448588	0.5969990201502067	1.163411741430121	0.6608751586963271	0.5	7.5	8.0	0.25
411	exp5	Position_1	31	962	bud	4.0	18.785866580078125	-1.0	30.0	0.0	1756.1581330476572	1776.2897822626871	957.3230375336811	1262.9580756163991	exp5_Position_1	exp5_Position_1_962	7.75	1046.8107549454407	526.3204513448588	1.6968585523896977	2.3995990890896928	0.5857741734693256	0.5	7.5	8.0	0.25
412	exp5	Position_1	31	1124	bud	435.0	45.202257375	-1.0	30.0	0.0	1427.6004264435676	1443.6847474768297	361.1956147988099	605.3848523037817	exp5_Position_1	exp5_Position_1_1124	7.75	1046.8107549454407	526.3204513448588	1.3791267816617663	1.1502210312308723	0.4547500448012505	0.5	7.5	8.0	0.25
413	exp5	Position_1	32	4	mother	962.0	326.12528025	29.0	-1.0	7.0	695.7977557621066	708.3430369196942	127.2766797634442	486.6093757772063	exp5_Position_1	exp5_Position_1_4	8.0	1258.714415852312	580.3015557825212	0.562751191214454	0.8385457025374101	0.5984068802809295	8.0	0.0	8.0	8.0
414	exp5	Position_1	32	12	mother	1291.0	92.744308765625	31.0	2.0	6.0	1144.8434486048843	1161.7070170633265	97.28077350857502	580.3015557825212	exp5_Position_1	exp5_Position_1_12	8.0	1258.714415852312	580.3015557825212	0.9229313674593145	1.0	0.5200393612182095	7.5	0.5	8.0	7.5
415	exp5	Position_1	32	22	mother	147.0	111.00328911718748	16.0	7.0	2.0	1021.5149903334396	1037.8988892352702	-178.03976942643547	291.24190626171105	exp5_Position_1	exp5_Position_1_22	8.0	1258.714415852312	580.3015557825212	0.8245705905675823	0.5018802782097992	0.3783632624647403	6.25	1.75	8.0	6.25
416	exp5	Position_1	32	25	mother	519.0	113.08679284375	24.0	7.0	3.0	1234.2955379624436	1249.858805393962	-74.57483194417667	371.2016137728857	exp5_Position_1	exp5_Position_1_25	8.0	1258.714415852312	580.3015557825212	0.9929645594371352	0.6396702026282356	0.39180239052304533	6.25	1.75	8.0	6.25
417	exp5	Position_1	32	43	mother	22.0	249.2783315	16.0	12.0	1.0	526.8601114806863	539.239847743483	-184.1374495499469	170.45356769158653	exp5_Position_1	exp5_Position_1_43	8.0	1258.714415852312	580.3015557825212	0.42840523708338407	0.29373274290422063	0.4067543198728621	5.0	3.0	8.0	5.0
418	exp5	Position_1	32	44	mother	942.0	119.20185397656248	29.0	12.0	2.0	729.0910090801781	744.0684047646813	73.06893383273166	502.0643387959986	exp5_Position_1	exp5_Position_1_44	8.0	1258.714415852312	580.3015557825212	0.5911336164850793	0.8651783435579079	0.5940886069028574	5.0	3.0	8.0	5.0
419	exp5	Position_1	32	67	mother	697.0	74.70308209375	27.0	13.0	3.0	1625.8837039293394	1644.437155288423	-130.10300198722808	401.3208547979448	exp5_Position_1	exp5_Position_1_67	8.0	1258.714415852312	580.3015557825212	1.3064418223691567	0.6915729430653935	0.34613004619862386	4.75	3.25	8.0	4.75
420	exp5	Position_1	32	90	mother	314.0	161.9005627421875	19.0	14.0	1.0	1144.555273425599	1158.3785731232276	-132.2072524572588	263.7315460248211	exp5_Position_1	exp5_Position_1_90	8.0	1258.714415852312	580.3015557825212	0.9202870472718436	0.4544732706587115	0.33058364045802263	4.5	3.5	8.0	4.5
421	exp5	Position_1	32	117	mother	695.0	104.716736953125	26.0	16.0	2.0	519.1056291543986	534.9388192273684	340.323093007343	793.8308943831187	exp5_Position_1	exp5_Position_1_117	8.0	1258.714415852312	580.3015557825212	0.424988236005183	1.3679627195082371	0.7629671716907138	4.0	4.0	8.0	4.0
422	exp5	Position_1	32	145	mother	960.0	120.7530512890625	29.0	17.0	1.0	549.5903712349952	564.932978704447	43.88531517601236	483.3414291224534	exp5_Position_1	exp5_Position_1_145	8.0	1258.714415852312	580.3015557825212	0.44881743752963577	0.8329142396847108	0.6498351054995584	3.75	4.25	8.0	3.75
423	exp5	Position_1	32	147	bud	22.0	146.4794927578125	-1.0	17.0	0.0	1522.687387778246	1536.605149427226	-129.85467972978856	268.7897789302699	exp5_Position_1	exp5_Position_1_147	8.0	1258.714415852312	580.3015557825212	1.2207734574857843	0.4631898299287067	0.2750593397079785	3.75	4.25	8.0	3.75
424	exp5	Position_1	32	180	mother	814.0	80.71088334375	28.0	18.0	2.0	1240.914255487967	1258.714415852312	-11.691348285709047	498.156102150164	exp5_Position_1	exp5_Position_1_180	8.0	1258.714415852312	580.3015557825212	1.0	0.8584435061153916	0.4619153088542097	3.5	4.5	8.0	3.5
425	exp5	Position_1	32	181	mother	1299.0	75.888795125	31.0	18.0	2.0	1246.9887818696109	1264.9185258380776	83.99947630106763	597.5585713978612	exp5_Position_1	exp5_Position_1_181	8.0	1258.714415852312	580.3015557825212	1.0049289258211638	1.0297380136988767	0.506096596793273	3.5	4.5	8.0	3.5
426	exp5	Position_1	32	262	mother	1298.0	116.625734671875	31.0	20.0	2.0	949.1799544522418	964.779713274358	-216.21953315628812	230.60213024860388	exp5_Position_1	exp5_Position_1_262	8.0	1258.714415852312	580.3015557825212	0.7664802286554235	0.3973832707335121	0.3414346020320687	3.0	5.0	8.0	3.0
427	exp5	Position_1	32	309	mother	957.0	109.893328703125	26.0	22.0	1.0	345.7053738752928	361.4115138236311	276.0872130746554	725.955935880625	exp5_Position_1	exp5_Position_1_309	8.0	1258.714415852312	580.3015557825212	0.2871274923620454	1.2509977418580118	0.8133263235177075	2.5	5.5	8.0	2.5
428	exp5	Position_1	32	314	bud	90.0	125.313837171875	-1.0	22.0	0.0	1367.9973725876373	1382.2070297719786	-60.55045232875928	346.4547284512926	exp5_Position_1	exp5_Position_1_314	8.0	1258.714415852312	580.3015557825212	1.0981101132746194	0.5970253310524175	0.352199190365838	2.5	5.5	8.0	2.5
429	exp5	Position_1	32	318	mother	698.0	54.735898421875	24.0	22.0	1.0	1470.5226966771274	1489.23071151791	-60.50525558718105	475.34574092380313	exp5_Position_1	exp5_Position_1_318	8.0	1258.714415852312	580.3015557825212	1.183136295860653	0.8191357341491392	0.4091031197919361	2.5	5.5	8.0	2.5
430	exp5	Position_1	32	371	mother	684.0	69.63918341015625	26.0	23.0	1.0	1373.3517619643303	1392.450205324395	32.659500600192715	579.6934854134638	exp5_Position_1	exp5_Position_1_371	8.0	1258.714415852312	580.3015557825212	1.106247920725947	0.9989521476153249	0.4745164902081818	2.25	5.75	8.0	2.25
431	exp5	Position_1	32	372	mother	4.0	37.072472980468746	29.0	23.0	1.0	813.2731699590659	833.3779343141713	615.5831710556134	1191.4410643697015	exp5_Position_1	exp5_Position_1_372	8.0	1258.714415852312	580.3015557825212	0.662086589156816	2.0531412547448284	0.7561579995417876	2.25	5.75	8.0	2.25
432	exp5	Position_1	32	373	mother	956.0	93.787438421875	29.0	23.0	1.0	938.0716097350304	954.8471327667626	186.8627744533148	667.3616841479313	exp5_Position_1	exp5_Position_1_373	8.0	1258.714415852312	580.3015557825212	0.7585891769740382	1.1500256676858498	0.6025446521614908	2.25	5.75	8.0	2.25
433	exp5	Position_1	32	430	bud	145.0	118.0916543984375	29.0	24.0	1.0	619.7373548251168	635.4426701254604	124.62112043972684	574.4662229709968	exp5_Position_1	exp5_Position_1_430	8.0	1258.714415852312	580.3015557825212	0.5048346647362291	0.9899443095518577	0.6622680186034428	2.0	6.0	8.0	2.0
434	exp5	Position_1	32	435	mother	1124.0	62.22953240625	27.0	24.0	1.0	1574.6068438914758	1592.6368684893678	-69.40893732076155	447.02248151885726	exp5_Position_1	exp5_Position_1_435	8.0	1258.714415852312	580.3015557825212	1.2652884946987337	0.7703279046289293	0.378424886380046	2.0	6.0	8.0	2.0
435	exp5	Position_1	32	440	mother	180.0	56.035287171875	28.0	24.0	1.0	1558.4915901592162	1578.4789955340595	143.5999898061636	716.0963866141641	exp5_Position_1	exp5_Position_1_440	8.0	1258.714415852312	580.3015557825212	1.2540406113210563	1.2340073526918727	0.4959741011992244	2.0	6.0	8.0	2.0
436	exp5	Position_1	32	518	mother	181.0	75.11133514843749	31.0	25.0	1.0	1530.5045219613507	1548.4600897062376	329.2876906842279	843.5864525199144	exp5_Position_1	exp5_Position_1_518	8.0	1258.714415852312	580.3015557825212	1.2301917497764816	1.4537035858578056	0.5416394471710092	1.75	6.25	8.0	1.75
437	exp5	Position_1	32	519	bud	25.0	100.0104353359375	-1.0	25.0	0.0	1449.7691879054	1465.247572683951	-123.47568632590249	319.8694776882987	exp5_Position_1	exp5_Position_1_519	8.0	1258.714415852312	580.3015557825212	1.164082618130491	0.5512125109796806	0.32135141155891245	1.75	6.25	8.0	1.75
438	exp5	Position_1	32	596	mother	262.0	86.47928656640624	31.0	26.0	1.0	924.3909130226384	941.7900698196976	-242.1422116867946	256.2193508575272	exp5_Position_1	exp5_Position_1_596	8.0	1258.714415852312	580.3015557825212	0.7482158446417604	0.4415279406101579	0.37111178564943553	1.5	6.5	8.0	1.5
439	exp5	Position_1	32	684	bud	371.0	95.0106586171875	-1.0	27.0	0.0	1022.5875254393674	1039.15408779046	-149.36168833572515	325.15199043485285	exp5_Position_1	exp5_Position_1_684	8.0	1258.714415852312	580.3015557825212	0.8255677973520456	0.5603155586863696	0.4043021054008807	1.25	6.75	8.0	1.25
440	exp5	Position_1	32	695	bud	117.0	97.058745265625	-1.0	27.0	0.0	434.3505955506579	449.4411127694645	260.7169201868849	692.9524490969851	exp5_Position_1	exp5_Position_1_695	8.0	1258.714415852312	580.3015557825212	0.35706360959180317	1.1941247480588901	0.7698128613261491	1.25	6.75	8.0	1.25
441	exp5	Position_1	32	696	mother	12.0	68.28922185937499	31.0	28.0	1.0	1270.0512198310078	1287.9359357507233	209.4794769465749	721.7488400755631	exp5_Position_1	exp5_Position_1_696	8.0	1258.714415852312	580.3015557825212	1.0232153692135357	1.243747897767229	0.5486405165372193	1.0	7.0	8.0	1.0
442	exp5	Position_1	32	697	bud	67.0	56.0070970078125	-1.0	28.0	0.0	1648.8641649327667	1667.8736605779018	-188.3579316905036	356.1283364308642	exp5_Position_1	exp5_Position_1_697	8.0	1258.714415852312	580.3015557825212	1.3250612208556747	0.6136952983878091	0.316540675580695	1.0	7.0	8.0	1.0
443	exp5	Position_1	32	698	bud	318.0	45.2341077890625	-1.0	28.0	0.0	1618.9921774996162	1638.3580950078162	28.774115201762413	583.469323829484	exp5_Position_1	exp5_Position_1_698	8.0	1258.714415852312	580.3015557825212	1.3016122437101323	1.0054588308705998	0.4358161488602268	1.0	7.0	8.0	1.0
444	exp5	Position_1	32	814	bud	180.0	48.67671329296875	-1.0	29.0	0.0	1395.6541546668136	1414.6365373605413	172.6610294739324	716.3707052014217	exp5_Position_1	exp5_Position_1_814	8.0	1258.714415852312	580.3015557825212	1.1238741048362824	1.2344800699963916	0.5234498207140488	0.75	7.25	8.0	0.75
445	exp5	Position_1	32	942	bud	44.0	71.08093196875	-1.0	30.0	0.0	1257.6328392122846	1275.1152586495114	164.74045060428992	665.4868930562847	exp5_Position_1	exp5_Position_1_942	8.0	1258.714415852312	580.3015557825212	1.0130298363080985	1.1467949489794032	0.5309666584026859	0.5	7.5	8.0	0.5
446	exp5	Position_1	32	956	bud	373.0	54.78965314453125	-1.0	30.0	0.0	1101.686982025957	1120.948526364437	242.101672585431	793.807335423325	exp5_Position_1	exp5_Position_1_956	8.0	1258.714415852312	580.3015557825212	0.8905503204278552	1.367922121719796	0.6056846637539649	0.5	7.5	8.0	0.5
447	exp5	Position_1	32	957	bud	309.0	51.62252824609375	-1.0	30.0	0.0	502.5030170318924	522.5201174808913	353.7953320833622	927.1422806582548	exp5_Position_1	exp5_Position_1_957	8.0	1258.714415852312	580.3015557825212	0.415122056997399	1.5976904962938245	0.7937602007108819	0.5	7.5	8.0	0.5
448	exp5	Position_1	32	960	bud	145.0	59.001493460937496	-1.0	30.0	0.0	663.2439054833229	681.5937234821414	71.22418581006843	596.8154013476478	exp5_Position_1	exp5_Position_1_960	8.0	1258.714415852312	580.3015557825212	0.541499894573476	1.0284573518726108	0.6550862160104871	0.5	7.5	8.0	0.5
449	exp5	Position_1	32	962	bud	4.0	20.445234938476563	-1.0	30.0	0.0	2656.024632754545	2681.784506302172	1113.672001461595	1851.5083795043188	exp5_Position_1	exp5_Position_1_962	8.0	1258.714415852312	580.3015557825212	2.130574237116573	3.19059695955426	0.5996042678631431	0.5	7.5	8.0	0.5
450	exp5	Position_1	32	1124	bud	435.0	35.23231348828125	-1.0	30.0	0.0	1793.9862432056575	1816.27638698502	-0.0594692169703562	638.3939347490326	exp5_Position_1	exp5_Position_1_1124	8.0	1258.714415852312	580.3015557825212	1.4429614566344398	1.1001072259545737	0.4325904500678256	0.5	7.5	8.0	0.5
451	exp5	Position_1	32	1291	bud	12.0	26.99799620117188	-1.0	32.0	0.0	1556.0096587953226	1580.4065311320214	129.63043178033993	828.4265608529244	exp5_Position_1	exp5_Position_1_1291	8.0	1258.714415852312	580.3015557825212	1.255571963924702	1.42757942417682	0.5320532529425823	0.0	8.0	8.0	0.0
452	exp5	Position_1	32	1298	bud	262.0	23.3363502109375	-1.0	32.0	0.0	1315.480935623589	1340.2491617932965	-98.4770633506416	610.9557005102647	exp5_Position_1	exp5_Position_1_1298	8.0	1258.714415852312	580.3015557825212	1.0647762073065439	1.0528245089510526	0.4971780094652089	0.0	8.0	8.0	0.0
453	exp5	Position_1	32	1299	bud	181.0	28.4184409609375	-1.0	32.0	0.0	1843.2481277646432	1866.5897788511727	303.96761476674607	972.5391923166188	exp5_Position_1	exp5_Position_1_1299	8.0	1258.714415852312	580.3015557825212	1.4829335036949194	1.6759203600706802	0.5305469744247215	0.0	8.0	8.0	0.0
454	exp5	Position_2	0	2	mother	-1.0	357.054559125	-1.0	-1.0	1.0	364.3254071249853	357.6421547947712	550.3720709362532	532.8285335694412	exp5_Position_2	exp5_Position_2_2	0.0	357.6421547947712	532.8285335694412	1.0	1.0	0.5	8.0	0.0	8.0	0.0
455	exp5	Position_2	1	2	mother	12.0	293.258398125	-1.0	-1.0	1.0	449.3945105351765	442.4355899456559	636.851489379824	618.5843228323323	exp5_Position_2	exp5_Position_2_2	0.25	679.4650806396867	814.0100402778448	0.6511528002721231	0.7599222272752211	0.5385413336922825	8.0	0.0	8.0	0.25
456	exp5	Position_2	1	12	bud	2.0	7.520372916503906	-1.0	1.0	0.0	936.5037107935387	916.4945713337175	1061.9597488053885	1009.4357577233574	exp5_Position_2	exp5_Position_2_12	0.25	679.4650806396867	814.0100402778448	1.348847199727877	1.240077772724779	0.4789933219076539	7.75	0.25	8.0	0.0
457	exp5	Position_2	2	2	mother	12.0	246.686853703125	-1.0	-1.0	1.0	452.8316664253763	444.3501211671775	640.4933353458393	618.818275241554	exp5_Position_2	exp5_Position_2_2	0.5	627.8737132824295	913.9563782867626	0.7077062023255947	0.6770763790735249	0.48894056595472096	8.0	0.0	8.0	0.5
458	exp5	Position_2	2	12	bud	2.0	33.74079540820313	-1.0	1.0	0.0	825.7377243772386	811.3973053976815	1245.7422187241716	1209.094481331971	exp5_Position_2	exp5_Position_2_12	0.5	627.8737132824295	913.9563782867626	1.292293797674405	1.322923620926475	0.5058560758723565	7.75	0.25	8.0	0.25
459	exp5	Position_2	3	2	mother	12.0	230.87864989062496	-1.0	-1.0	1.0	427.4249081109722	418.5538286148253	587.4518726714133	566.7526871804032	exp5_Position_2	exp5_Position_2_2	0.75	574.2977780645981	811.104771610437	0.7288097649016946	0.6987416509153606	0.4894686406201612	8.0	0.0	8.0	0.75
460	exp5	Position_2	3	12	bud	2.0	67.38381950781249	-1.0	1.0	0.0	741.4518427092803	730.0417275143709	1082.0804581619266	1055.4568560404707	exp5_Position_2	exp5_Position_2_12	0.75	574.2977780645981	811.104771610437	1.2711902350983055	1.3012583490846394	0.505844259467655	7.75	0.25	8.0	0.5
461	exp5	Position_2	4	2	mother	12.0	247.862646625	4.0	-1.0	2.0	454.6506151546052	446.8582809819185	604.3821606222306	581.9791998757561	exp5_Position_2	exp5_Position_2_2	1.0	572.1444624090767	744.6831473161267	0.7810235182568628	0.78151251572328	0.5001564755806531	8.0	0.0	8.0	1.0
462	exp5	Position_2	4	12	mother	2.0	77.230755078125	4.0	1.0	1.0	707.1923606696664	697.4306438362349	935.4520306526132	907.3870947564972	exp5_Position_2	exp5_Position_2_12	1.0	572.1444624090767	744.6831473161267	1.2189764817431372	1.21848748427672	0.49989969134452156	7.75	0.25	8.0	0.75
463	exp5	Position_2	5	2	mother	27.0	270.80014396875	4.0	-1.0	2.0	481.5223929437088	471.82625967275584	577.1509909042272	554.8498843810349	exp5_Position_2	exp5_Position_2_2	1.25	654.0193977470437	554.8498843810349	0.721425482635677	1.0	0.5809139054157015	8.0	0.0	8.0	1.25
464	exp5	Position_2	5	12	mother	2.0	85.21159225390625	4.0	1.0	1.0	743.5786861102712	731.5414238249012	913.6779435943856	885.9922403380343	exp5_Position_2	exp5_Position_2_12	1.25	654.0193977470437	554.8498843810349	1.1185316924007211	1.59681431911337	0.5880702909840126	7.75	0.25	8.0	1.0
465	exp5	Position_2	5	27	bud	2.0	3.88076446484375	-1.0	5.0	0.0	686.290898986719	654.0193977470437	301.59742546387525	227.37297261262023	exp5_Position_2	exp5_Position_2_27	1.25	654.0193977470437	554.8498843810349	1.0	0.40979187166321046	0.2906754393325846	6.75	1.25	8.0	0.0
466	exp5	Position_2	6	2	mother	27.0	315.006605375	4.0	-1.0	2.0	418.4515427639387	409.22724639639074	498.9951296978	478.70167768919424	exp5_Position_2	exp5_Position_2_2	1.5	748.9279113502606	652.7863190221477	0.5464174057267873	0.7333206345474175	0.5730240185642145	8.0	0.0	8.0	1.5
467	exp5	Position_2	6	12	mother	43.0	90.5673646796875	4.0	1.0	1.0	701.4589188828869	689.5656407583394	853.0361722291058	826.8709603551011	exp5_Position_2	exp5_Position_2_12	1.5	748.9279113502606	652.7863190221477	0.9207370032652469	1.2666793654525825	0.5790755631014393	7.75	0.25	8.0	1.25
468	exp5	Position_2	6	27	bud	2.0	38.98181587695312	-1.0	5.0	0.0	823.1933455809963	808.2901819421818	308.49304418188643	275.7060841764942	exp5_Position_2	exp5_Position_2_27	1.5	748.9279113502606	652.7863190221477	1.0792629967347531	0.4223527303536213	0.2812655213544954	6.75	1.25	8.0	0.25
469	exp5	Position_2	6	43	bud	12.0	2.0606513729248044	-1.0	6.0	0.0	1188.4129426652528	1148.8970048902015	1041.7649069222828	954.8298438171698	exp5_Position_2	exp5_Position_2_43	1.5	748.9279113502606	652.7863190221477	1.53405553121772	1.4626989199888154	0.4880943513406353	6.5	1.5	8.0	0.0
470	exp5	Position_2	7	2	mother	27.0	238.233194375	4.0	-1.0	2.0	440.2726987888564	430.56432398019535	572.7909155640706	551.4324909850162	exp5_Position_2	exp5_Position_2_2	1.75	623.2838199309197	590.8806783206464	0.6907997772634561	0.9332383190329616	0.5746406572365456	8.0	0.0	8.0	1.75
471	exp5	Position_2	7	12	mother	43.0	136.380811015625	4.0	1.0	1.0	576.9478745701565	566.6475845638084	652.9895036702424	630.3288656562765	exp5_Position_2	exp5_Position_2_12	1.75	623.2838199309197	590.8806783206464	0.909132511456196	1.0667616809670382	0.5398880593189876	7.75	0.25	8.0	1.5
472	exp5	Position_2	7	27	bud	2.0	76.73882579687499	-1.0	5.0	0.0	804.1840908602478	791.7361795804146	308.6889631870437	281.3035583714104	exp5_Position_2	exp5_Position_2_27	1.75	623.2838199309197	590.8806783206464	1.2702658953479091	0.47607506674767025	0.27261289580952636	6.75	1.25	8.0	0.5
473	exp5	Position_2	7	43	bud	12.0	15.296616285156247	-1.0	6.0	0.0	700.8708449695463	679.9200552980309	724.470835534146	678.379098256812	exp5_Position_2	exp5_Position_2_43	1.75	623.2838199309197	590.8806783206464	1.0908674885438039	1.148081369295822	0.5127769512357742	6.5	1.5	8.0	0.25
474	exp5	Position_2	8	2	mother	27.0	243.24120665625	4.0	-1.0	2.0	471.60673166000726	462.8693727910012	583.4322393627857	561.1034333642147	exp5_Position_2	exp5_Position_2_2	2.0	605.783570050562	556.4138931756042	0.7640837349754592	1.008428150781509	0.5689260302764345	8.0	0.0	8.0	2.0
475	exp5	Position_2	8	12	mother	43.0	129.0609973125	4.0	1.0	1.0	539.6724658652604	530.1387678693485	576.0882478654355	551.7243529869938	exp5_Position_2	exp5_Position_2_12	2.0	605.783570050562	556.4138931756042	0.8751289966895276	0.9915718492184911	0.5311894786955866	7.75	0.25	8.0	1.75
476	exp5	Position_2	8	27	bud	2.0	96.830083625	-1.0	5.0	0.0	804.4754858738625	794.1141841303753	306.54925995051764	280.07037771716153	exp5_Position_2	exp5_Position_2_27	2.0	605.783570050562	556.4138931756042	1.3108876228916115	0.5033490017992259	0.27744396455727005	6.75	1.25	8.0	0.75
477	exp5	Position_2	8	43	bud	12.0	37.2933721875	-1.0	6.0	0.0	695.7472704347916	681.4283722317756	712.7284570944942	676.1357172423419	exp5_Position_2	exp5_Position_2_43	2.0	605.783570050562	556.4138931756042	1.1248710033104725	1.2151668488783645	0.5192936719983889	6.5	1.5	8.0	0.5
478	exp5	Position_2	9	2	mother	27.0	331.267453171875	9.0	-1.0	3.0	409.75249867435775	401.1233037407754	456.6559034000554	435.0829160660996	exp5_Position_2	exp5_Position_2_2	2.25	540.7703958148915	447.5382451372793	0.7417626904969886	0.9721692409385948	0.5672157820901961	8.0	0.0	8.0	2.25
479	exp5	Position_2	9	12	mother	43.0	148.402694171875	4.0	1.0	1.0	440.1065652107144	430.4706215509325	484.0834333579135	459.9935742084591	exp5_Position_2	exp5_Position_2_12	2.25	540.7703958148915	447.5382451372793	0.7960321513204374	1.0278307590614053	0.5635460610612556	7.75	0.25	8.0	2.0
480	exp5	Position_2	9	27	mother	2.0	106.7969131796875	9.0	5.0	1.0	820.7629768612469	809.321590349926	303.4923637213551	274.8888974430531	exp5_Position_2	exp5_Position_2_27	2.25	540.7703958148915	447.5382451372793	1.4966085359209662	0.6142243717265612	0.29098673301009864	6.75	1.25	8.0	1.0
481	exp5	Position_2	9	43	bud	12.0	63.755544703125	-1.0	6.0	0.0	664.3201847825992	651.0701700788504	622.6984080418387	589.5733712824667	exp5_Position_2	exp5_Position_2_43	2.25	540.7703958148915	447.5382451372793	1.2039678486795626	1.3173698062421886	0.522488451188055	6.5	1.5	8.0	0.75
482	exp5	Position_2	10	2	mother	93.0	303.7850275625	9.0	-1.0	3.0	422.20912120964033	412.857269988573	472.6914047764528	450.24696184589095	exp5_Position_2	exp5_Position_2_2	2.5	684.5071009178921	469.14519611436447	0.603145342736329	0.9597177282747522	0.6140766558991447	8.0	0.0	8.0	2.5
483	exp5	Position_2	10	12	mother	43.0	152.4763548515625	10.0	1.0	2.0	492.57067448587	482.3926717167486	527.6705741858258	503.24336753993407	exp5_Position_2	exp5_Position_2_12	2.5	684.5071009178921	469.14519611436447	0.7047299744149952	1.0726814890315053	0.6035076914332013	7.75	0.25	8.0	2.25
484	exp5	Position_2	10	27	mother	92.0	105.861147390625	9.0	5.0	1.0	909.7060270296324	897.6417060901452	325.3565627862189	296.4021925314497	exp5_Position_2	exp5_Position_2_27	2.5	684.5071009178921	469.14519611436447	1.3113694582371016	0.6317920229949348	0.3251361397892445	6.75	1.25	8.0	1.25
485	exp5	Position_2	10	43	mother	12.0	82.0407291171875	10.0	6.0	1.0	618.9150028482683	606.8594344776504	539.4295120534108	510.4961479639273	exp5_Position_2	exp5_Position_2_43	2.5	684.5071009178921	469.14519611436447	0.8865641184202183	1.0881410535417326	0.5510397546893644	6.5	1.5	8.0	1.0
486	exp5	Position_2	10	92	bud	27.0	3.86210771826172	-1.0	10.0	0.0	794.0889707337045	762.1547673581339	249.29639306975875	172.65430496838795	exp5_Position_2	exp5_Position_2_92	2.5	684.5071009178921	469.14519611436447	1.1134358815797818	0.36801891269137	0.2484172410218082	5.5	2.5	8.0	0.0
487	exp5	Position_2	10	93	bud	2.0	14.884506709960936	-1.0	10.0	0.0	1213.527747793887	1193.4685389541603	536.1855315981833	488.043430382838	exp5_Position_2	exp5_Position_2_93	2.5	684.5071009178921	469.14519611436447	1.7435444239420959	1.0402822717252478	0.37368787121134694	5.5	2.5	8.0	0.0
488	exp5	Position_2	11	2	mother	93.0	271.82701046875	9.0	-1.0	3.0	366.73218792278414	357.0954568083646	433.8983293488599	408.8428284513694	exp5_Position_2	exp5_Position_2_2	2.75	757.5747049681927	408.8428284513694	0.4713666579236664	1.0	0.6796402478027875	8.0	0.0	8.0	2.75
489	exp5	Position_2	11	12	mother	129.0	137.218592328125	10.0	1.0	2.0	542.4445399679262	532.273073681661	529.1286296004657	502.6828172561762	exp5_Position_2	exp5_Position_2_12	2.75	757.5747049681927	408.8428284513694	0.7026014334837234	1.2295258282021417	0.6363586149751477	7.75	0.25	8.0	2.5
490	exp5	Position_2	11	27	mother	92.0	120.7381191328125	9.0	5.0	1.0	813.126638525713	801.673278536429	273.3247339178225	243.5459979456844	exp5_Position_2	exp5_Position_2_27	2.75	757.5747049681927	408.8428284513694	1.0582101979897651	0.5956959031620961	0.360175165172451	6.75	1.25	8.0	1.5
491	exp5	Position_2	11	43	mother	12.0	83.57510175781249	10.0	6.0	1.0	661.8506819833739	649.6176014261565	557.6609594042727	525.8549499555078	exp5_Position_2	exp5_Position_2_43	2.75	757.5747049681927	408.8428284513694	0.8574964253240625	1.2862031894930415	0.5999922659886179	6.5	1.5	8.0	1.25
492	exp5	Position_2	11	92	bud	27.0	26.389965765625	-1.0	10.0	0.0	888.5105086155305	871.819460419858	317.2417908516271	273.84506554287884	exp5_Position_2	exp5_Position_2_92	2.75	757.5747049681927	408.8428284513694	1.1508032867286164	0.6698052319522387	0.36790184439956075	5.5	2.5	8.0	0.25
493	exp5	Position_2	11	93	bud	2.0	96.02711628125	-1.0	10.0	0.0	768.4148970021134	757.5747049681927	392.0440246543988	363.8595253662049	exp5_Position_2	exp5_Position_2_93	2.75	757.5747049681927	408.8428284513694	1.0	0.8899740928425869	0.47089221815947474	5.5	2.5	8.0	0.25
494	exp5	Position_2	11	129	bud	12.0	1.6587072452392575	-1.0	11.0	0.0	921.5725391002036	877.3614020572973	1025.5548367426718	910.6058804311168	exp5_Position_2	exp5_Position_2_129	2.75	757.5747049681927	408.8428284513694	1.1581186598543227	2.227276148832902	0.6579073563643192	5.25	2.75	8.0	0.0
495	exp5	Position_2	12	2	mother	93.0	305.14851228125	9.0	-1.0	3.0	389.1800533382824	379.4608202290085	405.6596168403952	383.5704506829553	exp5_Position_2	exp5_Position_2_2	3.0	656.8292836947574	331.6543934607527	0.5777160514136761	1.1565366183769437	0.666878960905146	8.0	0.0	8.0	3.0
496	exp5	Position_2	12	12	mother	129.0	126.32566753125	10.0	1.0	2.0	555.7563010456156	544.2207348877909	508.2524762234115	482.0352804101741	exp5_Position_2	exp5_Position_2_12	3.0	656.8292836947574	331.6543934607527	0.8285573563749662	1.4534264882796348	0.6369135748634646	7.75	0.25	8.0	2.75
497	exp5	Position_2	12	27	mother	92.0	130.5492320859375	9.0	5.0	1.0	725.8695648499478	713.5757171167347	221.65511278424208	193.7145497542132	exp5_Position_2	exp5_Position_2_27	3.0	656.8292836947574	331.6543934607527	1.0863944937149737	0.584085582985461	0.3496513314538647	6.75	1.25	8.0	1.75
498	exp5	Position_2	12	43	mother	12.0	95.2775657109375	10.0	6.0	1.0	669.8258973786394	656.8292836947574	539.9987029565301	510.460944584072	exp5_Position_2	exp5_Position_2_43	3.0	656.8292836947574	331.6543934607527	1.0	1.539135180021304	0.6061651195775998	6.5	1.5	8.0	1.5
499	exp5	Position_2	12	92	bud	27.0	58.8508201015625	-1.0	10.0	0.0	788.8946179165074	774.2886799348781	288.6256659387847	255.43035234417368	exp5_Position_2	exp5_Position_2_92	3.0	656.8292836947574	331.6543934607527	1.17882789205042	0.7701702657359815	0.3951621312001196	5.5	2.5	8.0	0.5
500	exp5	Position_2	12	93	bud	2.0	115.774851328125	-1.0	10.0	0.0	763.7545668529044	752.3667001762982	357.5359086348569	331.6543934607527	exp5_Position_2	exp5_Position_2_93	3.0	656.8292836947574	331.6543934607527	1.1454524316335737	1.0	0.4661021541449827	5.5	2.5	8.0	0.5
501	exp5	Position_2	12	129	bud	12.0	65.22422521484374	-1.0	11.0	0.0	278.22119534556066	264.7694303074795	351.1242862352543	320.5520929668889	exp5_Position_2	exp5_Position_2_129	3.0	656.8292836947574	331.6543934607527	0.4031023538081526	0.9665244884048924	0.7056845402089089	5.25	2.75	8.0	0.25
502	exp5	Position_2	13	2	mother	93.0	292.433510875	13.0	-1.0	4.0	431.5755143092678	422.64552347608736	422.9904126187684	400.6654355358171	exp5_Position_2	exp5_Position_2_2	3.25	612.4159177486388	380.7524803071876	0.6901282465514863	1.0522989507844147	0.6039270693164892	8.0	0.0	8.0	3.25
503	exp5	Position_2	13	12	mother	129.0	151.6785659296875	10.0	1.0	2.0	462.276761127739	452.3309166419023	395.7061598602271	370.8415486456352	exp5_Position_2	exp5_Position_2_12	3.25	612.4159177486388	380.7524803071876	0.7386008487577521	0.9739701455035661	0.5687181137408367	7.75	0.25	8.0	3.0
504	exp5	Position_2	13	27	mother	92.0	146.704650125	9.0	5.0	1.0	656.1602636504149	645.6694740419312	209.3220888592047	183.09511483799523	exp5_Position_2	exp5_Position_2_27	3.25	612.4159177486388	380.7524803071876	1.054298974487043	0.48087701146497	0.3132390135498129	6.75	1.25	8.0	2.0
505	exp5	Position_2	13	43	mother	199.0	124.94533734375	10.0	6.0	1.0	643.6803393598597	632.8413137261157	462.7090098950797	435.61144581071966	exp5_Position_2	exp5_Position_2_43	3.25	612.4159177486388	380.7524803071876	1.0333521637591732	1.1440803890739526	0.5254263272519527	6.5	1.5	8.0	1.75
506	exp5	Position_2	13	92	bud	27.0	110.7366107890625	-1.0	10.0	0.0	630.8547262547631	619.9838000522033	193.7119065424632	166.53459103606318	exp5_Position_2	exp5_Position_2_92	3.25	612.4159177486388	380.7524803071876	1.0123574226015966	0.43738281337446466	0.30169736792880664	5.5	2.5	8.0	0.75
507	exp5	Position_2	13	93	mother	2.0	127.388325453125	13.0	10.0	1.0	767.6486510254011	757.2156100515118	352.47043940569785	326.3878369709745	exp5_Position_2	exp5_Position_2_93	3.25	612.4159177486388	380.7524803071876	1.236440118727131	0.8572178878720573	0.4094354881122492	5.5	2.5	8.0	0.75
508	exp5	Position_2	13	129	bud	12.0	93.809899046875	-1.0	11.0	0.0	381.3395913959279	370.6645071926269	417.3511224769926	390.66341196874	exp5_Position_2	exp5_Position_2_129	3.25	612.4159177486388	380.7524803071876	0.6052496292964795	1.0260298544964337	0.6289724505765227	5.25	2.75	8.0	0.5
509	exp5	Position_2	13	199	bud	43.0	2.616477752807617	-1.0	13.0	0.0	640.7013973583792	604.8480354450743	523.4226845820618	433.78927979879927	exp5_Position_2	exp5_Position_2_199	3.25	612.4159177486388	380.7524803071876	0.9876425773984036	1.139294692049864	0.535650349643551	4.75	3.25	8.0	0.0
510	exp5	Position_2	14	2	mother	243.0	257.44634575	13.0	-1.0	4.0	434.4333782965948	424.78365611060514	426.4938598930793	401.4045822095064	exp5_Position_2	exp5_Position_2_2	3.5	599.7551772958324	399.6132997305086	0.7082617577823399	1.0044825396957653	0.5864754833367682	8.0	0.0	8.0	3.5
511	exp5	Position_2	14	12	mother	129.0	146.683000578125	10.0	1.0	2.0	436.0345567705508	425.9999600135747	388.9161029399377	362.8261513718001	exp5_Position_2	exp5_Position_2_12	3.5	599.7551772958324	399.6132997305086	0.7102897584549703	0.9079431330650982	0.5610707444045536	7.75	0.25	8.0	3.25
512	exp5	Position_2	14	27	mother	92.0	103.912001875	9.0	5.0	1.0	850.5915108149935	838.4475357290089	289.323103343811	257.74876812025155	exp5_Position_2	exp5_Position_2_27	3.5	599.7551772958324	399.6132997305086	1.3979829895081344	0.6449954701059056	0.3157132994088241	6.75	1.25	8.0	2.25
513	exp5	Position_2	14	43	mother	199.0	147.3394643359375	10.0	6.0	1.0	601.1563026800247	590.8432218203084	426.427309965771	399.6132997305086	exp5_Position_2	exp5_Position_2_43	3.5	599.7551772958324	399.6132997305086	0.9851406777083508	1.0	0.5037426370983449	6.5	1.5	8.0	2.0
514	exp5	Position_2	14	92	bud	27.0	124.20729784375	-1.0	10.0	0.0	668.9741877727939	658.277783844558	196.4488510415553	168.63820082814246	exp5_Position_2	exp5_Position_2_92	3.5	599.7551772958324	399.6132997305086	1.0975774928906685	0.4220034742133677	0.2777104236950315	5.5	2.5	8.0	1.0
515	exp5	Position_2	14	93	mother	2.0	147.36408783593748	13.0	10.0	1.0	766.9165129754988	756.9250627246059	341.0012172658979	315.0234466135768	exp5_Position_2	exp5_Position_2_93	3.5	599.7551772958324	399.6132997305086	1.2620567381134065	0.7883207261270395	0.3844759025475681	5.5	2.5	8.0	1.0
516	exp5	Position_2	14	129	bud	12.0	100.09581690625	-1.0	11.0	0.0	475.5086680196385	464.56201390780336	484.547150482514	456.0858497917429	exp5_Position_2	exp5_Position_2_129	3.5	599.7551772958324	399.6132997305086	0.7745860836123399	1.1413179944194007	0.5957072733995676	5.25	2.75	8.0	0.75
517	exp5	Position_2	14	199	bud	43.0	16.27021029003906	-1.0	13.0	0.0	619.3937562587258	599.7551772958324	476.95698690147947	425.896681597957	exp5_Position_2	exp5_Position_2_199	3.5	599.7551772958324	399.6132997305086	1.0	1.0657720398324415	0.5159194815701389	4.75	3.25	8.0	0.25
518	exp5	Position_2	14	243	bud	2.0	24.66761537109375	-1.0	14.0	0.0	1064.6115636375007	1046.5234562352205	778.9198489210639	731.8907696751357	exp5_Position_2	exp5_Position_2_243	3.5	599.7551772958324	399.6132997305086	1.7449177528633777	1.8314975256546981	0.512104267268872	4.5	3.5	8.0	0.0
519	exp5	Position_2	15	2	mother	243.0	272.0498281875	13.0	-1.0	4.0	388.41063904741975	378.93758451798766	374.5544588995188	349.92451712299555	exp5_Position_2	exp5_Position_2_2	3.75	681.8598975450027	334.4370816315814	0.555741122013966	1.046308966146509	0.6531062754398111	8.0	0.0	8.0	3.75
520	exp5	Position_2	15	12	mother	129.0	147.1322234765625	10.0	1.0	2.0	539.9853017778528	529.3987761968868	496.8650334744815	469.34006696397023	exp5_Position_2	exp5_Position_2_12	3.75	681.8598975450027	334.4370816315814	0.7764040356427422	1.4033732882557535	0.6438149772775155	7.75	0.25	8.0	3.5
521	exp5	Position_2	15	27	mother	92.0	162.4451081171875	15.0	5.0	2.0	762.2721446499463	751.8803559549157	237.37630202936933	210.35765142229	exp5_Position_2	exp5_Position_2_27	3.75	681.8598975450027	334.4370816315814	1.102690389421665	0.6289902136331332	0.36322530409103915	6.75	1.25	8.0	2.5
522	exp5	Position_2	15	43	mother	199.0	172.20526872656248	10.0	6.0	1.0	522.8732226102618	513.371826466637	343.6532761135919	318.94964614016726	exp5_Position_2	exp5_Position_2_43	3.75	681.8598975450027	334.4370816315814	0.7528992807980095	0.9536910338534911	0.5588283407363895	6.5	1.5	8.0	2.25
523	exp5	Position_2	15	92	mother	27.0	102.74495403906248	15.0	10.0	1.0	871.1168152241243	859.3817933245977	221.73629768352492	191.2252407447556	exp5_Position_2	exp5_Position_2_92	3.75	681.8598975450027	334.4370816315814	1.2603495181616522	0.5717824106461104	0.3120858283487209	5.5	2.5	8.0	1.25
524	exp5	Position_2	15	93	mother	290.0	126.06702719531248	13.0	10.0	1.0	766.007101489173	755.8348861136634	345.3937391361038	318.94597915977926	exp5_Position_2	exp5_Position_2_93	3.75	681.8598975450027	334.4370816315814	1.1084900121491283	0.9536800692189173	0.4624643126362521	5.5	2.5	8.0	1.25
525	exp5	Position_2	15	129	bud	12.0	115.300225046875	-1.0	11.0	0.0	473.6562018371084	462.9388395317713	444.17498898771015	416.3098469938338	exp5_Position_2	exp5_Position_2_129	3.75	681.8598975450027	334.4370816315814	0.6789354252956596	1.2448076779130732	0.647075836600417	5.25	2.75	8.0	1.0
526	exp5	Position_2	15	199	bud	43.0	36.65036920703125	-1.0	13.0	0.0	681.1663985968944	665.834908790321	513.9959914381659	474.1341179410752	exp5_Position_2	exp5_Position_2_199	3.75	681.8598975450027	334.4370816315814	0.9764981210768096	1.4177079755270237	0.5921411600856058	4.75	3.25	8.0	0.5
527	exp5	Position_2	15	243	bud	2.0	82.74140183203124	-1.0	14.0	0.0	820.541595881917	807.6097385975537	598.5274470033015	564.9046180639572	exp5_Position_2	exp5_Position_2_243	3.75	681.8598975450027	334.4370816315814	1.1844218167182232	1.6891207616931088	0.5878182471988833	4.5	3.5	8.0	0.25
528	exp5	Position_2	15	290	bud	93.0	51.6164399609375	-1.0	15.0	0.0	712.7841629570752	697.8848862996845	313.9605099031988	275.22239059398305	exp5_Position_2	exp5_Position_2_290	3.75	681.8598975450027	334.4370816315814	1.0235018789231907	0.8229422085950692	0.4456902942028192	4.0	3.75	7.75	0.0
529	exp5	Position_2	16	2	mother	243.0	262.0130899375	13.0	-1.0	4.0	392.3269999538188	381.8053518771251	377.0171505362272	352.14780053676947	exp5_Position_2	exp5_Position_2_2	4.0	703.3363819779715	341.4016146943676	0.5428488581855889	1.0314766696461648	0.6551863965940832	8.0	0.0	8.0	4.0
530	exp5	Position_2	16	12	mother	129.0	144.4836582578125	10.0	1.0	2.0	553.8728212831935	542.60148562378	515.5152126382173	488.8738738068767	exp5_Position_2	exp5_Position_2_12	4.0	703.3363819779715	341.4016146943676	0.7714679625954204	1.4319612232781338	0.6498784859793122	7.75	0.25	8.0	3.75
531	exp5	Position_2	16	27	mother	341.0	205.6082215	15.0	5.0	2.0	617.0371196071301	606.8135614064304	180.77121307645567	156.60643914752944	exp5_Position_2	exp5_Position_2_27	4.0	703.3363819779715	341.4016146943676	0.8627643570774869	0.45871616420949846	0.34712291011505514	6.75	1.25	8.0	2.75
532	exp5	Position_2	16	43	mother	199.0	125.537278796875	10.0	6.0	1.0	610.569536235209	598.8446942120967	380.07833575238976	352.3650727886704	exp5_Position_2	exp5_Position_2_43	4.0	703.3363819779715	341.4016146943676	0.8514342632581923	1.0321130821367601	0.5479623778293404	6.5	1.5	8.0	2.5
533	exp5	Position_2	16	92	mother	340.0	104.663871296875	15.0	10.0	1.0	931.3201415231986	918.398049365534	219.96492836653115	189.42180144841487	exp5_Position_2	exp5_Position_2_92	4.0	703.3363819779715	341.4016146943676	1.3057735571459435	0.5548356929066977	0.29820108273190626	5.5	2.5	8.0	1.5
534	exp5	Position_2	16	93	mother	290.0	113.57455235156247	13.0	10.0	1.0	771.7888348548307	759.8944031011126	322.93661029671995	294.82249887884103	exp5_Position_2	exp5_Position_2_93	4.0	703.3363819779715	341.4016146943676	1.0804138994830392	0.8635650394998117	0.4442255120066554	5.5	2.5	8.0	1.5
535	exp5	Position_2	16	129	bud	12.0	135.641045375	-1.0	11.0	0.0	502.76992415311634	491.4704929047848	462.2965030903418	435.58875650337626	exp5_Position_2	exp5_Position_2_129	4.0	703.3363819779715	341.4016146943676	0.6987701837954654	1.2758837034011326	0.6461302974023947	5.25	2.75	8.0	1.25
536	exp5	Position_2	16	199	bud	43.0	59.01578611328125	-1.0	13.0	0.0	767.6307699498429	753.0035294758942	558.1839849330287	523.6105074491503	exp5_Position_2	exp5_Position_2_199	4.0	703.3363819779715	341.4016146943676	1.0706164912985807	1.5337083508462643	0.5889082368016532	4.75	3.25	8.0	0.75
537	exp5	Position_2	16	243	bud	2.0	95.9615229375	-1.0	14.0	0.0	666.3603330118043	653.6692344800488	474.7517897519896	444.7546477678404	exp5_Position_2	exp5_Position_2_243	4.0	703.3363819779715	341.4016146943676	0.9293835087014192	1.3027315297439275	0.5836309989879694	4.5	3.5	8.0	0.5
538	exp5	Position_2	16	290	bud	93.0	92.501442859375	-1.0	15.0	0.0	809.3716736166541	796.0982641880456	299.8074212721135	268.43390807722125	exp5_Position_2	exp5_Position_2_290	4.0	703.3363819779715	341.4016146943676	1.1318883603734569	0.7862701771856905	0.40990885882989503	4.0	3.75	7.75	0.25
539	exp5	Position_2	16	340	bud	92.0	5.850053703613281	-1.0	16.0	0.0	1037.6624318220508	1007.8458557244958	264.61295544071135	194.13741193739992	exp5_Position_2	exp5_Position_2_340	4.0	703.3363819779715	341.4016146943676	1.4329499817571807	0.5686481949161173	0.28409707879591684	4.0	4.0	8.0	0.0
540	exp5	Position_2	16	341	bud	27.0	21.607589179687498	-1.0	16.0	0.0	1357.2634240824916	1335.0820640843913	383.0840979383845	330.65542885196567	exp5_Position_2	exp5_Position_2_341	4.0	703.3363819779715	341.4016146943676	1.898212716267827	0.968523330353835	0.33784879898349984	4.0	4.0	8.0	0.0
541	exp5	Position_2	17	2	mother	243.0	230.22702140625	13.0	-1.0	4.0	498.07979910874	485.8136455410541	450.5114305365766	423.9347644732569	exp5_Position_2	exp5_Position_2_2	4.25	718.9719806847118	318.4842263893011	0.6757059504299323	1.3311012896288863	0.6632930473132399	8.0	0.0	8.0	4.25
542	exp5	Position_2	17	12	mother	129.0	180.079142375	17.0	1.0	3.0	536.4429728070579	524.7560478205494	509.16607701992064	483.84440621581865	exp5_Position_2	exp5_Position_2_12	4.25	718.9719806847118	318.4842263893011	0.7298699558789465	1.519209951780747	0.67548064726681	7.75	0.25	8.0	4.0
543	exp5	Position_2	17	27	mother	341.0	119.8339541953125	15.0	5.0	2.0	851.0585749302064	837.1393146404109	254.22558528948872	224.0671879949315	exp5_Position_2	exp5_Position_2_27	4.25	718.9719806847118	318.4842263893011	1.1643559653648292	0.7035424973324789	0.3766492190997041	6.75	1.25	8.0	3.0
544	exp5	Position_2	17	43	mother	199.0	146.492126859375	10.0	6.0	1.0	647.8137841408897	635.3665037953803	375.1015822452853	348.1324748300148	exp5_Position_2	exp5_Position_2_43	4.25	718.9719806847118	318.4842263893011	0.883715250196941	1.0930917326011398	0.5529582514191234	6.5	1.5	8.0	2.75
545	exp5	Position_2	17	92	mother	340.0	108.5338473828125	15.0	10.0	1.0	942.5337071392656	928.312995272444	213.19353219001923	182.3819898119056	exp5_Position_2	exp5_Position_2_92	4.25	718.9719806847118	318.4842263893011	1.2911671389312929	0.5726562721161892	0.30724813773765847	5.5	2.5	8.0	1.75
546	exp5	Position_2	17	93	mother	290.0	134.20485478125	13.0	10.0	1.0	741.1129242907854	728.5393957535426	316.07862311261346	288.8359779485874	exp5_Position_2	exp5_Position_2_93	4.25	718.9719806847118	318.4842263893011	1.0133070763894294	0.9069082673988602	0.4722950841595035	5.5	2.5	8.0	1.75
547	exp5	Position_2	17	129	mother	12.0	116.851255984375	17.0	11.0	1.0	616.6427188434437	603.3510957106079	560.6345998678617	531.8360830800503	exp5_Position_2	exp5_Position_2_129	4.25	718.9719806847118	318.4842263893011	0.8391858263183044	1.6698977186705546	0.6655408991883407	5.25	2.75	8.0	1.5
548	exp5	Position_2	17	199	bud	43.0	76.51337207421875	-1.0	13.0	0.0	723.0419919111354	708.4861795671967	449.2902789902982	417.752685578431	exp5_Position_2	exp5_Position_2_199	4.25	718.9719806847118	318.4842263893011	0.985415563611354	1.3116903474767019	0.5710186635910931	4.75	3.25	8.0	1.0
549	exp5	Position_2	17	243	bud	2.0	103.7646872109375	-1.0	14.0	0.0	723.0508265747897	709.4045656158808	489.88452287606606	460.3176241317636	exp5_Position_2	exp5_Position_2_243	4.25	718.9719806847118	318.4842263893011	0.9866929236105704	1.4453388456641854	0.5942927489369075	4.5	3.5	8.0	0.75
550	exp5	Position_2	17	290	bud	93.0	97.2316296875	-1.0	15.0	0.0	913.2884442534436	899.0485160220502	317.5343358083217	286.6811579736358	exp5_Position_2	exp5_Position_2_290	4.25	718.9719806847118	318.4842263893011	1.2504639126073354	0.9001424064977376	0.4185528511198237	4.0	3.75	7.75	0.5
551	exp5	Position_2	17	340	bud	92.0	30.83030134765625	-1.0	16.0	0.0	956.4106506428992	937.0048813791096	203.47174577883703	161.42591237395985	exp5_Position_2	exp5_Position_2_340	4.25	718.9719806847118	318.4842263893011	1.3032564641625597	0.5068568519203206	0.2800138794720148	4.0	4.0	8.0	0.25
552	exp5	Position_2	17	341	bud	27.0	53.54431547265624	-1.0	16.0	0.0	1152.425032967713	1134.8588091721776	284.96466824811847	246.904516691125	exp5_Position_2	exp5_Position_2_341	4.25	718.9719806847118	318.4842263893011	1.5784465037029631	0.7752488074223173	0.32937517602976313	4.0	4.0	8.0	0.25
553	exp5	Position_2	18	2	mother	243.0	275.10127046875	18.0	-1.0	5.0	490.2994441653148	479.6576487872599	418.44902041604206	392.3282499426343	exp5_Position_2	exp5_Position_2_2	4.5	718.2226453747098	356.92825765236114	0.6678397734688716	1.0991795732932745	0.6220529363797805	8.0	0.0	8.0	4.5
554	exp5	Position_2	18	12	mother	417.0	149.33849115625	17.0	1.0	3.0	551.7979057418504	540.4896228491635	534.6122748264362	506.85558045347744	exp5_Position_2	exp5_Position_2_12	4.5	718.2226453747098	356.92825765236114	0.7525377072553598	1.42004890222825	0.6536213083655954	7.75	0.25	8.0	4.25
555	exp5	Position_2	18	27	mother	341.0	142.557982015625	15.0	5.0	2.0	692.3054414157561	680.9773857076742	208.5076412499349	180.7024136028245	exp5_Position_2	exp5_Position_2_27	4.5	718.2226453747098	356.92825765236114	0.9481424598529554	0.5062709654633843	0.3480928851803391	6.75	1.25	8.0	3.25
556	exp5	Position_2	18	43	mother	199.0	113.45281784375	10.0	6.0	1.0	709.300941180842	696.9966863594684	428.4495568083181	398.2482040649468	exp5_Position_2	exp5_Position_2_43	4.5	718.2226453747098	356.92825765236114	0.9704465472483572	1.1157654109101953	0.5348284034835338	6.5	1.5	8.0	3.0
557	exp5	Position_2	18	92	mother	340.0	117.259935375	15.0	10.0	1.0	867.6385311818026	854.8448137761702	182.7653030040533	151.3625420993192	exp5_Position_2	exp5_Position_2_92	4.5	718.2226453747098	356.92825765236114	1.1902225852683637	0.42406993241409985	0.26269708108596695	5.5	2.5	8.0	2.0
558	exp5	Position_2	18	93	mother	290.0	133.72548681249998	13.0	10.0	1.0	850.455111589791	838.7901343361136	350.16048225747807	321.528265362088	exp5_Position_2	exp5_Position_2_93	4.5	718.2226453747098	356.92825765236114	1.1678692390693162	0.9008204267067255	0.4354545979562356	5.5	2.5	8.0	2.0
559	exp5	Position_2	18	129	mother	411.0	113.820964125	17.0	11.0	1.0	649.5183913801649	637.2263215593654	631.5565986019622	601.3851544963629	exp5_Position_2	exp5_Position_2_129	4.5	718.2226453747098	356.92825765236114	0.8872267195458767	1.684890847398517	0.6550598110490423	5.25	2.75	8.0	1.75
560	exp5	Position_2	18	199	bud	43.0	83.577004671875	-1.0	13.0	0.0	798.9603665251368	785.880327578032	450.4217985521191	418.316248409226	exp5_Position_2	exp5_Position_2_199	4.5	718.2226453747098	356.92825765236114	1.0942015441020019	1.1719897190562456	0.5171627559021288	4.75	3.25	8.0	1.25
561	exp5	Position_2	18	243	mother	2.0	126.60040464843748	18.0	14.0	1.0	719.9390213773406	708.0726634580475	467.5464631644996	438.4199482716891	exp5_Position_2	exp5_Position_2_243	4.5	718.2226453747098	356.92825765236114	0.9858679171674308	1.228313922678262	0.5547484405182654	4.5	3.5	8.0	1.0
562	exp5	Position_2	18	290	bud	93.0	102.49132575	-1.0	15.0	0.0	936.1530912636422	923.4119433342806	311.4883811799763	280.2146544442706	exp5_Position_2	exp5_Position_2_290	4.5	718.2226453747098	356.92825765236114	1.2856903764883656	0.7850727658475065	0.37912243549106484	4.0	3.75	7.75	0.75
563	exp5	Position_2	18	340	bud	92.0	55.752205308593744	-1.0	16.0	0.0	781.4382322772312	766.6875879246179	194.7093595740311	158.50323252670748	exp5_Position_2	exp5_Position_2_340	4.5	718.2226453747098	356.92825765236114	1.0674789953533461	0.44407588676009374	0.2937874714407932	4.0	4.0	8.0	0.5
564	exp5	Position_2	18	341	bud	27.0	72.4116720078125	-1.0	16.0	0.0	1158.4859517241098	1143.794160837934	270.33263495319045	234.2709664143951	exp5_Position_2	exp5_Position_2_341	4.5	718.2226453747098	356.92825765236114	1.5925342485423803	0.6563530944713516	0.2918568137751949	4.0	4.0	8.0	0.5
565	exp5	Position_2	18	411	bud	129.0	55.84439265625	-1.0	18.0	0.0	267.98444498354894	254.0741938936828	280.56276373709727	246.41942015288012	exp5_Position_2	exp5_Position_2_411	4.5	718.2226453747098	356.92825765236114	0.3537540838205229	0.6903892165155673	0.6612015958856834	3.5	4.5	8.0	0.0
566	exp5	Position_2	18	417	bud	12.0	48.71904533203125	-1.0	18.0	0.0	743.2743971239322	728.3726272913723	590.7311390589845	554.1540676517913	exp5_Position_2	exp5_Position_2_417	4.5	718.2226453747098	356.92825765236114	1.0141320828325693	1.552564292041912	0.6048881773629485	3.5	4.5	8.0	0.0
567	exp5	Position_2	19	2	mother	491.0	241.9988429375	18.0	-1.0	5.0	520.1217312239988	508.98747885415565	446.80083756520594	419.4713090210453	exp5_Position_2	exp5_Position_2_2	4.75	819.6056264434443	422.33296335138095	0.6210151107220072	0.993224174813097	0.6152893091583093	8.0	0.0	8.0	4.75
568	exp5	Position_2	19	12	mother	417.0	134.5430847578125	17.0	1.0	3.0	506.4654842282538	494.8363540471266	526.382630401452	497.8384017750489	exp5_Position_2	exp5_Position_2_12	4.75	819.6056264434443	422.33296335138095	0.603749337586169	1.1787817787759263	0.6612966068057541	7.75	0.25	8.0	4.5
569	exp5	Position_2	19	27	mother	341.0	118.510888203125	15.0	5.0	2.0	946.1115810502148	933.3379908192912	253.90112313962143	222.5477653000817	exp5_Position_2	exp5_Position_2_27	4.75	819.6056264434443	422.33296335138095	1.1387647433185293	0.5269486036185198	0.3163501118529696	6.75	1.25	8.0	3.5
570	exp5	Position_2	19	43	mother	199.0	120.4002115078125	19.0	6.0	2.0	858.5208775267646	846.3305809539133	436.9720214827857	407.05038444033215	exp5_Position_2	exp5_Position_2_43	4.75	819.6056264434443	422.33296335138095	1.0326070901031243	0.9638139093151161	0.4827708732757132	6.5	1.5	8.0	3.25
571	exp5	Position_2	19	92	mother	340.0	90.029692671875	15.0	10.0	1.0	1072.3150064284214	1058.6073595236046	253.71206287317173	220.06602047043967	exp5_Position_2	exp5_Position_2_92	4.75	819.6056264434443	422.33296335138095	1.2916057740077658	0.521072328155794	0.287459934300446	5.5	2.5	8.0	2.25
572	exp5	Position_2	19	93	mother	290.0	131.100734015625	19.0	10.0	2.0	927.0065420133624	915.671383364514	366.7913792297147	338.96871709163185	exp5_Position_2	exp5_Position_2_93	4.75	819.6056264434443	422.33296335138095	1.1172097333420374	0.8026101358553203	0.41806533453103456	5.5	2.5	8.0	2.25
573	exp5	Position_2	19	129	mother	411.0	131.2979195859375	17.0	11.0	1.0	591.5046756129366	579.2729509590755	581.254268393222	551.2309442428356	exp5_Position_2	exp5_Position_2_129	4.75	819.6056264434443	422.33296335138095	0.7067703445042753	1.3052046420165682	0.6487181256033208	5.25	2.75	8.0	2.0
574	exp5	Position_2	19	199	mother	43.0	95.2247416484375	19.0	13.0	1.0	805.7964828935916	792.8806719329752	456.897062766866	425.1946176817167	exp5_Position_2	exp5_Position_2_199	4.75	819.6056264434443	422.33296335138095	0.9673929098968757	1.0067758251869032	0.5099745565285625	4.75	3.25	8.0	1.5
575	exp5	Position_2	19	243	mother	490.0	129.46265775781248	18.0	14.0	1.0	741.8770988932915	729.6297724747534	463.7579235060173	433.69630411506	exp5_Position_2	exp5_Position_2_243	4.75	819.6056264434443	422.33296335138095	0.8902205511214856	1.0269061185125272	0.5356485488298839	4.5	3.5	8.0	1.25
576	exp5	Position_2	19	290	mother	93.0	116.22246246875	19.0	15.0	1.0	996.4441297854048	983.7615556195344	336.8888146693277	305.7588598985554	exp5_Position_2	exp5_Position_2_290	4.75	819.6056264434443	422.33296335138095	1.2002864839867196	0.7239758352562314	0.37623552049860864	4.0	3.75	7.75	1.0
577	exp5	Position_2	19	340	bud	92.0	80.88011271484375	-1.0	16.0	0.0	733.9734719726991	720.9365394557265	168.56283324490013	136.5630897941489	exp5_Position_2	exp5_Position_2_340	4.75	819.6056264434443	422.33296335138095	0.8796139462635493	0.3233540870465478	0.2687969073931282	4.0	4.0	8.0	0.75
578	exp5	Position_2	19	341	bud	27.0	80.41039969531249	-1.0	16.0	0.0	1224.2357467105624	1210.0152454469323	273.6367208546625	238.7318541166616	exp5_Position_2	exp5_Position_2_341	4.75	819.6056264434443	422.33296335138095	1.4763383832509935	0.5652692894777355	0.2768745910531477	4.0	4.0	8.0	0.75
579	exp5	Position_2	19	411	bud	129.0	33.09235664453125	-1.0	18.0	0.0	701.5546063242323	684.0955322858357	626.6329753275157	583.7788845059964	exp5_Position_2	exp5_Position_2_411	4.75	819.6056264434443	422.33296335138095	0.834664270491121	1.3822716556943069	0.6235054605627297	3.5	4.5	8.0	0.25
580	exp5	Position_2	19	417	bud	12.0	73.5037575078125	-1.0	18.0	0.0	757.7137742637154	744.0669176660972	632.031828859586	598.5349990290681	exp5_Position_2	exp5_Position_2_417	4.75	819.6056264434443	422.33296335138095	0.9078352974403848	1.4172111839896502	0.6095410114631279	3.5	4.5	8.0	0.25
581	exp5	Position_2	19	490	bud	243.0	18.839536815429685	-1.0	19.0	0.0	1146.9597521364349	1126.3571831377658	568.6268601833635	518.0569180957216	exp5_Position_2	exp5_Position_2_490	4.75	819.6056264434443	422.33296335138095	1.3742672656182509	1.2266551821689047	0.4716231286375083	3.25	4.75	8.0	0.0
582	exp5	Position_2	19	491	bud	2.0	37.91199603125	-1.0	19.0	0.0	930.6326901928504	914.6746805037455	636.6109148222208	597.441254676236	exp5_Position_2	exp5_Position_2_491	4.75	819.6056264434443	422.33296335138095	1.1159936571846623	1.414621416086731	0.5590029993214307	3.25	4.75	8.0	0.0
583	exp5	Position_2	20	2	mother	491.0	266.862734015625	18.0	-1.0	5.0	428.6819533541165	416.3572651126798	371.0313054262243	343.53777011840424	exp5_Position_2	exp5_Position_2_2	5.0	884.0117326073139	420.4389130641726	0.47098613033638265	0.8170931839174678	0.6343500550591388	8.0	0.0	8.0	5.0
584	exp5	Position_2	20	12	mother	417.0	123.885487	17.0	1.0	3.0	610.950536618585	596.2095809149481	667.2106336855603	634.3269632697552	exp5_Position_2	exp5_Position_2_12	5.0	884.0117326073139	420.4389130641726	0.674436276039551	1.508725628288684	0.6910736328338979	7.75	0.25	8.0	4.75
585	exp5	Position_2	20	27	mother	341.0	128.9571689140625	20.0	5.0	3.0	979.7760289026072	964.6019246609612	241.07228982916888	207.22236498242032	exp5_Position_2	exp5_Position_2_27	5.0	884.0117326073139	420.4389130641726	1.0911641656790614	0.49287151722512296	0.3111492515885047	6.75	1.25	8.0	3.75
586	exp5	Position_2	20	43	mother	575.0	122.6173663515625	19.0	6.0	2.0	898.8698004085225	884.0117326073139	415.4126861424016	382.26776566278255	exp5_Position_2	exp5_Position_2_43	5.0	884.0117326073139	420.4389130641726	1.0	0.9092111928384614	0.476223477134931	6.5	1.5	8.0	3.5
587	exp5	Position_2	20	92	mother	340.0	120.118694609375	15.0	10.0	1.0	1050.9454076795955	1035.7370379104243	254.53275992192252	220.6063965906946	exp5_Position_2	exp5_Position_2_92	5.0	884.0117326073139	420.4389130641726	1.171632682810227	0.524704992178074	0.30931635836107496	5.5	2.5	8.0	2.5
588	exp5	Position_2	20	93	mother	580.0	104.8577501640625	19.0	10.0	2.0	1005.3279648523068	990.2204229237008	394.5385868636274	360.8371471767374	exp5_Position_2	exp5_Position_2_93	5.0	884.0117326073139	420.4389130641726	1.1201439827083899	0.8582391780697568	0.43380837194964306	5.5	2.5	8.0	2.5
589	exp5	Position_2	20	129	mother	411.0	103.3931302421875	17.0	11.0	1.0	625.6001898119282	609.7038587431083	657.8589416798776	622.3978954494331	exp5_Position_2	exp5_Position_2_129	5.0	884.0117326073139	420.4389130641726	0.6897010936097432	1.4803527364138986	0.6821732788065311	5.25	2.75	8.0	2.25
590	exp5	Position_2	20	199	mother	43.0	112.872293875	19.0	13.0	1.0	771.1352940182238	756.5355662610318	406.2015857733866	373.6329623150354	exp5_Position_2	exp5_Position_2_199	5.0	884.0117326073139	420.4389130641726	0.8557981057894984	0.8886735996722713	0.5094227650066903	4.75	3.25	8.0	1.75
591	exp5	Position_2	20	243	mother	490.0	132.14116007812498	18.0	14.0	1.0	720.9238531687787	706.893042345327	451.7384141318725	420.4389130641726	exp5_Position_2	exp5_Position_2_243	5.0	884.0117326073139	420.4389130641726	0.7996421498393567	1.0	0.5556660250979696	4.5	3.5	8.0	1.5
592	exp5	Position_2	20	290	mother	567.0	112.2339961875	19.0	15.0	1.0	1094.100203739465	1078.5073559527395	350.9003841862544	316.1163391235591	exp5_Position_2	exp5_Position_2_290	5.0	884.0117326073139	420.4389130641726	1.220014753392218	0.7518722204367166	0.3812957996151067	4.0	3.75	7.75	1.25
593	exp5	Position_2	20	340	bud	92.0	89.155849578125	-1.0	16.0	0.0	786.4452058723236	771.3640705914218	168.1111818127145	134.46864926301066	exp5_Position_2	exp5_Position_2_340	5.0	884.0117326073139	420.4389130641726	0.8725722093261727	0.31982921914386736	0.2682227742332022	4.0	4.0	8.0	1.0
594	exp5	Position_2	20	341	mother	27.0	72.12676521875	20.0	16.0	1.0	1421.1440579464302	1403.0859045476748	314.67877196386	274.39519899740606	exp5_Position_2	exp5_Position_2_341	5.0	884.0117326073139	420.4389130641726	1.5871801841468753	0.6526398734065904	0.29138049335957045	4.0	4.0	8.0	1.0
595	exp5	Position_2	20	411	bud	129.0	59.08142625	-1.0	18.0	0.0	592.8855485191302	575.3455908698221	602.635611366464	563.5080135333924	exp5_Position_2	exp5_Position_2_411	5.0	884.0117326073139	420.4389130641726	0.6508347905891378	1.340285106881586	0.6731312908801328	3.5	4.5	8.0	0.5
596	exp5	Position_2	20	417	bud	12.0	85.60825105078125	-1.0	18.0	0.0	735.76686256972	720.6392597609741	643.9660762501518	610.2198853691034	exp5_Position_2	exp5_Position_2_417	5.0	884.0117326073139	420.4389130641726	0.8151919631603902	1.4513877436362892	0.6403426887146678	3.5	4.5	8.0	0.5
597	exp5	Position_2	20	490	bud	243.0	42.2882720390625	-1.0	19.0	0.0	1111.1197281820885	1090.6986661019512	586.5906447771393	541.0359678291409	exp5_Position_2	exp5_Position_2_490	5.0	884.0117326073139	420.4389130641726	1.2338056451864419	1.2868360920402275	0.5105192352547753	3.25	4.75	8.0	0.25
598	exp5	Position_2	20	491	bud	2.0	75.11399714843749	-1.0	19.0	0.0	814.6379717323716	798.8803354388319	606.0965340902553	570.9448838969748	exp5_Position_2	exp5_Position_2_491	5.0	884.0117326073139	420.4389130641726	0.9036987926422713	1.3579734562053494	0.6004289334572113	3.25	4.75	8.0	0.25
599	exp5	Position_2	20	567	bud	290.0	3.9143933366699217	-1.0	20.0	0.0	1295.450999877983	1253.3840299789504	564.2545589435567	470.4128568610999	exp5_Position_2	exp5_Position_2_567	5.0	884.0117326073139	420.4389130641726	1.4178364197522648	1.1188613666435288	0.44107002917097043	3.0	5.0	8.0	0.0
600	exp5	Position_2	20	575	bud	43.0	6.827071394042968	-1.0	20.0	0.0	1728.1062524407089	1691.02000248419	801.8986080028374	719.1677427152188	exp5_Position_2	exp5_Position_2_575	5.0	884.0117326073139	420.4389130641726	1.9128931665835216	1.7105166062624904	0.4720737408948817	3.0	5.0	8.0	0.0
601	exp5	Position_2	20	580	bud	93.0	26.285024734375	-1.0	20.0	0.0	1522.530882477159	1499.3799128405203	588.2110826748855	536.5666119469995	exp5_Position_2	exp5_Position_2_580	5.0	884.0117326073139	420.4389130641726	1.6961086120635898	1.2762058774162564	0.4293643495441803	3.0	5.0	8.0	0.0
602	exp5	Position_2	21	2	mother	491.0	296.777894875	18.0	-1.0	5.0	450.2817392210156	439.3895148188816	373.2736934435104	346.9508178050199	exp5_Position_2	exp5_Position_2_2	5.25	896.9012472707186	370.2684755477934	0.48989731718619994	0.9370249986627238	0.6566755514684458	8.0	0.0	8.0	5.25
603	exp5	Position_2	21	12	mother	417.0	123.18564096093748	21.0	1.0	4.0	613.3313790328641	599.8557824694109	743.4238450419953	710.8578200136498	exp5_Position_2	exp5_Position_2_12	5.25	896.9012472707186	370.2684755477934	0.6688091741368175	1.9198442939598672	0.7416381982449889	7.75	0.25	8.0	5.0
604	exp5	Position_2	21	27	mother	673.0	105.31325371875	20.0	5.0	3.0	893.5166233534522	878.4323735323056	221.0864493420161	184.6328456075784	exp5_Position_2	exp5_Position_2_27	5.25	896.9012472707186	370.2684755477934	0.9794081301652618	0.49864586860770005	0.33736647579970797	6.75	1.25	8.0	4.0
605	exp5	Position_2	21	43	mother	575.0	106.27498440625	19.0	6.0	2.0	847.1240503216741	833.3000741023329	363.857521099559	330.44957856948446	exp5_Position_2	exp5_Position_2_43	5.25	896.9012472707186	370.2684755477934	0.929087875212656	0.8924593920144055	0.4899457774559948	6.5	1.5	8.0	3.75
606	exp5	Position_2	21	92	mother	340.0	114.3157321796875	21.0	10.0	2.0	1211.7846334685155	1197.2184593698753	270.04782016520863	234.84623276016143	exp5_Position_2	exp5_Position_2_92	5.25	896.9012472707186	370.2684755477934	1.3348386603464155	0.6342593233537324	0.32210653233308917	5.5	2.5	8.0	2.75
607	exp5	Position_2	21	93	mother	580.0	126.4517381875	19.0	10.0	2.0	925.759554117989	912.482890887249	380.1303449531744	348.045075478886	exp5_Position_2	exp5_Position_2_93	5.25	896.9012472707186	370.2684755477934	1.0173727527572802	0.9399803074349524	0.48023033072154925	5.5	2.5	8.0	2.75
608	exp5	Position_2	21	129	mother	411.0	110.96315114843748	17.0	11.0	1.0	613.3511913458251	599.7044473716924	640.2468638329576	607.267232562137	exp5_Position_2	exp5_Position_2_129	5.25	896.9012472707186	370.2684755477934	0.668640443077318	1.6400727382035858	0.7103839279393088	5.25	2.75	8.0	2.5
609	exp5	Position_2	21	199	mother	672.0	106.61954703125	19.0	13.0	1.0	816.7237313453572	802.6978926218983	404.1642524628194	370.2684755477934	exp5_Position_2	exp5_Position_2_199	5.25	896.9012472707186	370.2684755477934	0.8949679745284308	1.0	0.5277134038367342	4.75	3.25	8.0	2.0
610	exp5	Position_2	21	243	mother	490.0	114.833127234375	18.0	14.0	1.0	801.9218207672774	787.9338213722311	505.2063804987285	471.4020486273666	exp5_Position_2	exp5_Position_2_243	5.25	896.9012472707186	370.2684755477934	0.8785067740399775	1.273135791346944	0.5917041295927332	4.5	3.5	8.0	1.75
611	exp5	Position_2	21	290	mother	567.0	102.023583234375	19.0	15.0	1.0	1026.8522192214557	1012.295360796565	361.0850482634117	325.9059737365924	exp5_Position_2	exp5_Position_2_290	5.25	896.9012472707186	370.2684755477934	1.1286586610030838	0.8801882829869085	0.4381559708270605	4.0	3.75	7.75	1.5
612	exp5	Position_2	21	340	mother	92.0	97.597841859375	21.0	16.0	1.0	945.0535864213944	930.6094731207592	193.3546853135385	158.4480781703369	exp5_Position_2	exp5_Position_2_340	5.25	896.9012472707186	370.2684755477934	1.0375829846960467	0.4279275407821879	0.2919989541818841	4.0	4.0	8.0	1.25
613	exp5	Position_2	21	341	mother	27.0	92.1436014296875	20.0	16.0	1.0	1288.0655646020855	1273.22537439667	255.8687342458336	220.00494124941247	exp5_Position_2	exp5_Position_2_341	5.25	896.9012472707186	370.2684755477934	1.4195825663874484	0.5941768089328326	0.2950584941849525	4.0	4.0	8.0	1.25
614	exp5	Position_2	21	411	bud	129.0	87.94949564843749	-1.0	18.0	0.0	481.32006705383816	467.0326465370185	567.0873636207566	532.5594307051091	exp5_Position_2	exp5_Position_2_411	5.25	896.9012472707186	370.2684755477934	0.5207180254885412	1.4383061639725458	0.7341952037704104	3.5	4.5	8.0	0.75
615	exp5	Position_2	21	417	mother	12.0	93.657707515625	21.0	18.0	1.0	803.7179528425135	789.5630656380288	716.0771348792009	681.8694908016963	exp5_Position_2	exp5_Position_2_417	5.25	896.9012472707186	370.2684755477934	0.8803232998512142	1.8415542662466877	0.676574982351888	3.5	4.5	8.0	0.75
616	exp5	Position_2	21	490	bud	243.0	67.72606328124999	-1.0	19.0	0.0	921.4789673803556	905.0176954734472	485.8318141693247	446.0504070609627	exp5_Position_2	exp5_Position_2_490	5.25	896.9012472707186	370.2684755477934	1.0090494335105755	1.204667522399939	0.5441831753528997	3.25	4.75	8.0	0.5
617	exp5	Position_2	21	491	bud	2.0	98.806681015625	-1.0	19.0	0.0	674.960141794715	661.5081885109824	526.34478172743	493.8358946250763	exp5_Position_2	exp5_Position_2_491	5.25	896.9012472707186	370.2684755477934	0.7375485211152955	1.3337238442848023	0.6439152409717847	3.25	4.75	8.0	0.5
618	exp5	Position_2	21	567	bud	290.0	39.818663929687496	-1.0	20.0	0.0	1059.3261606023814	1039.9526182657833	342.1989443434279	295.3795503633159	exp5_Position_2	exp5_Position_2_567	5.25	896.9012472707186	370.2684755477934	1.1594951188108744	0.7977442582070128	0.4075864544593833	3.0	5.0	8.0	0.25
619	exp5	Position_2	21	575	bud	43.0	30.868611791015624	-1.0	20.0	0.0	1219.0438213079226	1198.718042627743	557.081525070019	507.9608932595846	exp5_Position_2	exp5_Position_2_575	5.25	896.9012472707186	370.2684755477934	1.3365106206234594	1.3718718357215862	0.5065281059208024	3.0	5.0	8.0	0.25
620	exp5	Position_2	21	580	bud	93.0	57.2793666328125	-1.0	20.0	0.0	1110.292604150858	1093.8219511585442	422.8240754362902	383.01999737153193	exp5_Position_2	exp5_Position_2_580	5.25	896.9012472707186	370.2684755477934	1.2195567287781768	1.0344385835301622	0.4589355522974816	3.0	5.0	8.0	0.25
621	exp5	Position_2	21	672	bud	199.0	1.6491702532958985	-1.0	21.0	0.0	949.2219304223036	896.9012472707186	637.0591790140335	510.6175280643693	exp5_Position_2	exp5_Position_2_672	5.25	896.9012472707186	370.2684755477934	1.0	1.3790467236211148	0.5796635727784641	2.75	5.25	8.0	0.0
622	exp5	Position_2	21	673	bud	27.0	29.7747091640625	-1.0	21.0	0.0	1614.4957988427238	1594.0565923598622	381.9380795773196	332.5433305770705	exp5_Position_2	exp5_Position_2_673	5.25	896.9012472707186	370.2684755477934	1.7772933165279854	0.8981140781296315	0.3356924556323756	2.75	5.25	8.0	0.0
623	exp5	Position_2	22	2	mother	491.0	248.82479325	18.0	-1.0	5.0	540.4183177814264	528.2008857470485	462.9932129007827	433.4677521510362	exp5_Position_2	exp5_Position_2_2	5.5	883.2895744357608	395.513244923104	0.5979928904792741	1.095962670568242	0.6469843104328638	8.0	0.0	8.0	5.5
624	exp5	Position_2	22	12	mother	773.0	137.16293989062498	21.0	1.0	4.0	575.6125841912685	563.1310786084547	684.6219684387227	654.4583299469225	exp5_Position_2	exp5_Position_2_12	5.5	883.2895744357608	395.513244923104	0.6375384640627949	1.6547064816354324	0.7218715804088738	7.75	0.25	8.0	5.25
625	exp5	Position_2	22	27	mother	673.0	123.9877244375	20.0	5.0	3.0	735.6488635083115	720.8962509779889	173.49720633325603	137.84505938497625	exp5_Position_2	exp5_Position_2_27	5.5	883.2895744357608	395.513244923104	0.8161493940857305	0.3485219803745793	0.29924490978073437	6.75	1.25	8.0	4.25
626	exp5	Position_2	22	43	mother	575.0	119.31728703125	19.0	6.0	2.0	796.6901287070685	782.7249627554719	362.7083889448997	328.9592378952075	exp5_Position_2	exp5_Position_2_43	5.5	883.2895744357608	395.513244923104	0.8861476297345309	0.8317274885678329	0.4841606236137592	6.5	1.5	8.0	4.0
627	exp5	Position_2	22	92	mother	764.0	124.939742984375	21.0	10.0	2.0	1112.0171975583314	1098.0859104674887	206.1675748184082	172.50029768220506	exp5_Position_2	exp5_Position_2_92	5.5	883.2895744357608	395.513244923104	1.2431777100606427	0.43614291024752583	0.2597139015463826	5.5	2.5	8.0	3.0
628	exp5	Position_2	22	93	mother	580.0	125.4264834453125	19.0	10.0	2.0	880.8981113556175	867.7680522355658	396.13529597615457	364.4043197693629	exp5_Position_2	exp5_Position_2_93	5.5	883.2895744357608	395.513244923104	0.9824275949253563	0.9213454276106751	0.48395760245795655	5.5	2.5	8.0	3.0
629	exp5	Position_2	22	129	mother	411.0	99.979250421875	17.0	11.0	1.0	783.7835841680801	768.5232748611356	791.946230263661	755.0671494385449	exp5_Position_2	exp5_Position_2_129	5.5	883.2895744357608	395.513244923104	0.870069450725786	1.9090818300796617	0.6869297987716507	5.25	2.75	8.0	2.75
630	exp5	Position_2	22	199	mother	672.0	90.5091334296875	19.0	13.0	1.0	981.9440469060256	967.0189549106792	453.4606815699684	417.3917092478819	exp5_Position_2	exp5_Position_2_199	5.5	883.2895744357608	395.513244923104	1.0947926737711178	1.0553166413656552	0.49081999409807875	4.75	3.25	8.0	2.25
631	exp5	Position_2	22	243	mother	490.0	135.41162464843748	18.0	14.0	1.0	728.9129420797085	716.3628484238595	469.23241615694576	438.9030231553105	exp5_Position_2	exp5_Position_2_243	5.5	883.2895744357608	395.513244923104	0.8110169859997126	1.1097049941795056	0.5777540974857598	4.5	3.5	8.0	2.0
632	exp5	Position_2	22	290	mother	567.0	100.11054109375	19.0	15.0	1.0	920.3626210921786	905.1679888334402	353.6776123275558	316.9572510356045	exp5_Position_2	exp5_Position_2_290	5.5	883.2895744357608	395.513244923104	1.0247692433273146	0.8013821410638917	0.4388366418652924	4.0	3.75	7.75	1.75
633	exp5	Position_2	22	340	mother	92.0	120.68297621875	21.0	16.0	1.0	968.3864747661456	954.6077530693668	193.55000355519408	160.2514261213118	exp5_Position_2	exp5_Position_2_340	5.5	883.2895744357608	395.513244923104	1.0807415605229618	0.40517334925779286	0.27267601030908006	4.0	4.0	8.0	1.5
634	exp5	Position_2	22	341	mother	772.0	94.387844203125	20.0	16.0	1.0	1302.083023099075	1286.3364433690922	233.2049690460615	195.1507346986028	exp5_Position_2	exp5_Position_2_341	5.5	883.2895744357608	395.513244923104	1.4563020787274603	0.49341137674553515	0.2530686626593726	4.0	4.0	8.0	1.5
635	exp5	Position_2	22	411	bud	129.0	97.3087445	-1.0	18.0	0.0	532.2592173663918	518.7704868795709	552.1135481351954	519.5157827920445	exp5_Position_2	exp5_Position_2_411	5.5	883.2895744357608	395.513244923104	0.5873164383389874	1.313523098052125	0.6910226102230324	3.5	4.5	8.0	1.0
636	exp5	Position_2	22	417	mother	12.0	72.62672209374999	21.0	18.0	1.0	859.8855196308116	844.2596300113927	852.0102863218623	814.2477197416002	exp5_Position_2	exp5_Position_2_417	5.5	883.2895744357608	395.513244923104	0.9558129683017031	2.058711636572138	0.6829307789505655	3.5	4.5	8.0	1.0
637	exp5	Position_2	22	490	bud	243.0	89.370015796875	-1.0	19.0	0.0	913.402120128262	898.8110966359557	423.83609041011897	388.5744503037118	exp5_Position_2	exp5_Position_2_490	5.5	883.2895744357608	395.513244923104	1.0175724050746437	0.9824562269191737	0.4912210811401077	3.25	4.75	8.0	0.75
638	exp5	Position_2	22	491	bud	2.0	103.25577728125	-1.0	19.0	0.0	717.936537692953	704.8262370264148	559.3857413564594	527.702514745659	exp5_Position_2	exp5_Position_2_491	5.5	883.2895744357608	395.513244923104	0.7979560241913337	1.3342221063880055	0.6257554597586464	3.25	4.75	8.0	0.75
639	exp5	Position_2	22	567	bud	290.0	71.1551248203125	-1.0	20.0	0.0	1046.5390825421082	1029.9234737961278	318.6525490893284	278.4981612865424	exp5_Position_2	exp5_Position_2_567	5.5	883.2895744357608	395.513244923104	1.1660088645946443	0.7041437040640403	0.3765167162639933	3.0	5.0	8.0	0.5
640	exp5	Position_2	22	575	bud	43.0	55.99436412109375	-1.0	20.0	0.0	1074.1225562226225	1057.7637670055674	443.6084205698486	404.0746799619657	exp5_Position_2	exp5_Position_2_575	5.5	883.2895744357608	395.513244923104	1.1975277390557446	1.0216463927536137	0.46037234217426426	3.0	5.0	8.0	0.5
641	exp5	Position_2	22	580	bud	93.0	61.4221665234375	-1.0	20.0	0.0	1203.0107043086516	1186.5717809872317	442.17943756926144	402.45203954249627	exp5_Position_2	exp5_Position_2_580	5.5	883.2895744357608	395.513244923104	1.3433553563056662	1.0175437730808263	0.43099841090849444	3.0	5.0	8.0	0.5
642	exp5	Position_2	22	672	bud	199.0	4.849857571044922	-1.0	21.0	0.0	514.0553514354219	479.2973351221493	496.5781567920257	412.5796173682833	exp5_Position_2	exp5_Position_2_672	5.5	883.2895744357608	395.513244923104	0.542627637633243	1.043149939134143	0.6578160483644928	2.75	5.25	8.0	0.25
643	exp5	Position_2	22	673	bud	27.0	60.47571633984375	-1.0	21.0	0.0	1194.5920428264938	1178.2643557614956	269.0926608809721	229.63408380722632	exp5_Position_2	exp5_Position_2_673	5.5	883.2895744357608	395.513244923104	1.3339502580613642	0.5805977088121839	0.3032557652552829	2.75	5.25	8.0	0.25
644	exp5	Position_2	22	764	bud	92.0	22.6574986171875	-1.0	22.0	0.0	1003.2145965173132	982.3574208618796	309.20699858468305	258.80215741738465	exp5_Position_2	exp5_Position_2_764	5.5	883.2895744357608	395.513244923104	1.112157835089815	0.6543451091447042	0.3704183518518009	2.5	5.5	8.0	0.0
645	exp5	Position_2	22	772	bud	341.0	29.369492453125	-1.0	22.0	0.0	1697.2973565792029	1676.6734289889991	359.3962589286291	309.5551005856367	exp5_Position_2	exp5_Position_2_772	5.5	883.2895744357608	395.513244923104	1.898214897487097	0.7826668374805517	0.2919438135863895	2.5	5.5	8.0	0.0
646	exp5	Position_2	22	773	bud	12.0	24.10210674609375	-1.0	22.0	0.0	868.1675376804118	846.7349121421838	971.5451832060616	919.7496714886772	exp5_Position_2	exp5_Position_2_773	5.5	883.2895744357608	395.513244923104	0.9586153133111214	2.325458586519639	0.7081017837751695	2.5	5.5	8.0	0.0
647	exp5	Position_2	23	2	mother	491.0	224.15200465625	23.0	-1.0	6.0	586.9344064590568	572.6554056016918	496.0451903164523	465.44733133638425	exp5_Position_2	exp5_Position_2_2	5.75	944.1339192106802	388.5739308792654	0.6065404429918652	1.1978346830503264	0.6638501416707722	8.0	0.0	8.0	5.75
648	exp5	Position_2	23	12	mother	773.0	118.2851485234375	21.0	1.0	4.0	591.9211081398188	575.4580664338897	753.6787256291578	718.4007791164529	exp5_Position_2	exp5_Position_2_12	5.75	944.1339192106802	388.5739308792654	0.609508942243053	1.8488136285696137	0.7520630736260283	7.75	0.25	8.0	5.5
649	exp5	Position_2	23	27	mother	673.0	112.6448488515625	20.0	5.0	3.0	729.4223171708478	712.5433089186478	191.7881962753657	155.61889287779414	exp5_Position_2	exp5_Position_2_27	5.75	944.1339192106802	388.5739308792654	0.7547057619901549	0.40048721880456467	0.34668425575876327	6.75	1.25	8.0	4.5
650	exp5	Position_2	23	43	mother	575.0	117.71426390625	19.0	6.0	2.0	919.9702351608493	903.993694984168	394.2965940839477	360.0611508482017	exp5_Position_2	exp5_Position_2_43	5.75	944.1339192106802	388.5739308792654	0.9574846074166359	0.9266219945158314	0.4918097487506414	6.5	1.5	8.0	4.25
651	exp5	Position_2	23	92	mother	764.0	113.53337453906248	21.0	10.0	2.0	1084.3268441028251	1067.7326046763224	156.15462833496628	120.59554384960312	exp5_Position_2	exp5_Position_2_92	5.75	944.1339192106802	388.5739308792654	1.1309122391969284	0.31035418041740326	0.21533435886229202	5.5	2.5	8.0	3.25
652	exp5	Position_2	23	93	mother	580.0	132.349794328125	19.0	10.0	2.0	1009.6786518115852	994.4362153304832	411.9800598654145	379.3176959773389	exp5_Position_2	exp5_Position_2_93	5.75	944.1339192106802	388.5739308792654	1.0532787723185042	0.9761789606395326	0.4810048244841752	5.5	2.5	8.0	3.25
653	exp5	Position_2	23	129	mother	411.0	84.55377669921874	23.0	11.0	2.0	922.4870248224244	903.3591585523388	921.6107157917966	880.6224309273271	exp5_Position_2	exp5_Position_2_129	5.75	944.1339192106802	388.5739308792654	0.9568125243371934	2.2662931322609676	0.7031395721147209	5.25	2.75	8.0	3.0
654	exp5	Position_2	23	199	mother	672.0	97.27601021875	19.0	13.0	1.0	1031.7764370927034	1014.8280994402932	400.2890714983129	363.9712051002909	exp5_Position_2	exp5_Position_2_199	5.75	944.1339192106802	388.5739308792654	1.074877280427246	0.9366845693345834	0.4656503947146779	4.75	3.25	8.0	2.5
655	exp5	Position_2	23	243	mother	490.0	108.76735469531248	-1.0	14.0	1.0	888.8066012817097	872.116544431301	516.3839319532045	480.6195244166141	exp5_Position_2	exp5_Position_2_243	5.75	944.1339192106802	388.5739308792654	0.9237212292514736	1.2368805167373629	0.5724703865641296	4.5	3.5	8.0	2.25
656	exp5	Position_2	23	290	mother	567.0	90.316315203125	19.0	15.0	1.0	1102.0663454295511	1083.959613222249	398.5895878964867	359.789447452266	exp5_Position_2	exp5_Position_2_290	5.75	944.1339192106802	388.5739308792654	1.1480994286578183	0.925922762338004	0.44643821380398585	4.0	3.75	7.75	2.0
657	exp5	Position_2	23	340	mother	888.0	100.862015375	21.0	16.0	1.0	1123.3786839770269	1106.7288745607696	202.4179830075675	166.73981997273063	exp5_Position_2	exp5_Position_2_340	5.75	944.1339192106802	388.5739308792654	1.1722159876281353	0.42910706746443755	0.2679703299716938	4.0	4.0	8.0	1.75
658	exp5	Position_2	23	341	mother	772.0	75.462396796875	20.0	16.0	1.0	1435.1215821732155	1415.8802108196337	237.44402508611108	196.2125150427214	exp5_Position_2	exp5_Position_2_341	5.75	944.1339192106802	388.5739308792654	1.4996603575087581	0.5049554266255886	0.2518963636932768	4.0	4.0	8.0	1.75
659	exp5	Position_2	23	411	mother	129.0	118.159628984375	23.0	18.0	1.0	552.4463617898558	537.1224590133321	530.2032478106673	497.3663132895449	exp5_Position_2	exp5_Position_2_411	5.75	944.1339192106802	388.5739308792654	0.5689049488470661	1.2799785929130758	0.692298116134742	3.5	4.5	8.0	1.25
660	exp5	Position_2	23	417	mother	894.0	83.04944514453125	21.0	18.0	1.0	767.7336920420803	750.9725927044808	719.5615861393342	683.6449447016208	exp5_Position_2	exp5_Position_2_417	5.75	944.1339192106802	388.5739308792654	0.7954089747483205	1.759369042474539	0.6886582828777585	3.5	4.5	8.0	1.25
661	exp5	Position_2	23	490	bud	243.0	99.269328296875	-1.0	19.0	0.0	984.212792948036	967.4637457328246	433.7209812423593	397.8301657811919	exp5_Position_2	exp5_Position_2_490	5.75	944.1339192106802	388.5739308792654	1.0247102937914239	1.0238210393604674	0.4997829531780731	3.25	4.75	8.0	1.0
662	exp5	Position_2	23	491	mother	2.0	100.720367859375	23.0	19.0	1.0	835.2639791343322	819.1004162463072	662.5921372993874	627.9559311107625	exp5_Position_2	exp5_Position_2_491	5.75	944.1339192106802	388.5739308792654	0.867568042604693	1.6160526510098694	0.6506841625070899	3.25	4.75	8.0	1.0
663	exp5	Position_2	23	567	bud	290.0	80.61833205078125	-1.0	20.0	0.0	963.4037076216993	944.2517360945852	301.6896240224137	260.64968503574	exp5_Position_2	exp5_Position_2_567	5.75	944.1339192106802	388.5739308792654	1.0001247883181694	0.6707853109083816	0.4014490733037534	3.0	5.0	8.0	0.75
664	exp5	Position_2	23	575	bud	43.0	56.69731409375	-1.0	20.0	0.0	1290.530604794291	1270.7765826170137	440.73810313743417	398.4080556146964	exp5_Position_2	exp5_Position_2_575	5.75	944.1339192106802	388.5739308792654	1.3459706899201491	1.0253082462664913	0.4323861822495397	3.0	5.0	8.0	0.75
665	exp5	Position_2	23	580	bud	93.0	65.33287848828125	-1.0	20.0	0.0	1342.1689650562455	1323.097403710246	443.2698498549986	402.4022183992845	exp5_Position_2	exp5_Position_2_580	5.75	944.1339192106802	388.5739308792654	1.4013874269196778	1.0355872754734947	0.42494789726644316	3.0	5.0	8.0	0.75
666	exp5	Position_2	23	672	bud	199.0	32.18976187109375	-1.0	21.0	0.0	802.5518326108263	779.1075253901394	466.6834328127997	416.44563162561343	exp5_Position_2	exp5_Position_2_672	5.75	944.1339192106802	388.5739308792654	0.8252087013688618	1.0717281797141665	0.5649783028638671	2.75	5.25	8.0	0.5
667	exp5	Position_2	23	673	bud	27.0	70.96521815625	-1.0	21.0	0.0	1140.484930611516	1122.720359467791	231.60977338291383	193.54283521778848	exp5_Position_2	exp5_Position_2_673	5.75	944.1339192106802	388.5739308792654	1.1891537170981141	0.4980849713202314	0.29520717770355726	2.75	5.25	8.0	0.5
668	exp5	Position_2	23	764	bud	92.0	52.18348235546875	-1.0	22.0	0.0	963.677496194877	944.0161023267752	277.903116587094	235.7715582983044	exp5_Position_2	exp5_Position_2_764	5.75	944.1339192106802	388.5739308792654	0.9998752116818306	0.6067611323405055	0.3776592846278038	2.5	5.5	8.0	0.25
669	exp5	Position_2	23	772	bud	341.0	49.86122530468749	-1.0	22.0	0.0	1359.5419718868343	1339.9275321288112	267.473800474728	225.44285813610705	exp5_Position_2	exp5_Position_2_772	5.75	944.1339192106802	388.5739308792654	1.4192134239272163	0.5801800898634007	0.2901780394212878	2.5	5.5	8.0	0.25
670	exp5	Position_2	23	773	bud	12.0	41.48396069726562	-1.0	22.0	0.0	898.250778702916	877.214535972019	1011.0023307187596	965.92466772398	exp5_Position_2	exp5_Position_2_773	5.75	944.1339192106802	388.5739308792654	0.9291208780057308	2.485819533848513	0.7279247172862858	2.5	5.5	8.0	0.25
671	exp5	Position_2	23	888	bud	340.0	1.579033767211914	-1.0	23.0	0.0	1573.3853341308245	1512.5886608782268	367.31323423443945	237.0346486931588	exp5_Position_2	exp5_Position_2_888	5.75	944.1339192106802	388.5739308792654	1.6020912183123228	0.6100117116884208	0.2757609980147785	2.25	5.75	8.0	0.0
672	exp5	Position_2	23	894	bud	417.0	36.25498941796875	-1.0	23.0	0.0	905.7997928551536	882.7408976955907	818.1021754645843	768.6902572655206	exp5_Position_2	exp5_Position_2_894	5.75	944.1339192106802	388.5739308792654	0.9349742443673502	1.9782342462504565	0.6790568723870946	2.25	5.75	8.0	0.0
673	exp5	Position_2	24	2	mother	1019.0	218.720630390625	23.0	-1.0	6.0	548.4783195589481	534.1617307317265	480.700403296761	448.9993851793412	exp5_Position_2	exp5_Position_2_2	6.0	1025.5066306380334	421.287790746995	0.520875940508927	1.0657782993976876	0.6717142730859975	8.0	0.0	8.0	6.0
674	exp5	Position_2	24	12	mother	773.0	111.766212078125	21.0	1.0	4.0	555.4647448622019	538.6618134119776	797.3229140347985	760.1164229664438	exp5_Position_2	exp5_Position_2_12	6.0	1025.5066306380334	421.287790746995	0.5252640961247044	1.8042688149558384	0.7745195641468472	7.75	0.25	8.0	5.75
675	exp5	Position_2	24	27	mother	673.0	114.35718035156248	24.0	5.0	4.0	887.7523635224009	870.2807889884921	209.1866896897757	170.49963179326275	exp5_Position_2	exp5_Position_2_27	6.0	1025.5066306380334	421.287790746995	0.8486349702556625	0.4047105934186841	0.32290423738543583	6.75	1.25	8.0	4.75
676	exp5	Position_2	24	43	mother	575.0	104.370718546875	19.0	6.0	2.0	1110.0636698702865	1092.7216411365564	446.4666744448969	408.06646796306507	exp5_Position_2	exp5_Position_2_43	6.0	1025.5066306380334	421.287790746995	1.0655432237007618	0.9686168859522682	0.47617534202727374	6.5	1.5	8.0	4.5
677	exp5	Position_2	24	92	mother	764.0	114.716456765625	21.0	10.0	2.0	1092.303113171909	1075.752160325224	163.66979574673508	127.02125730050332	exp5_Position_2	exp5_Position_2_92	6.0	1025.5066306380334	421.287790746995	1.0489958116174536	0.30150709346520355	0.22325542013310212	5.5	2.5	8.0	3.5
678	exp5	Position_2	24	93	mother	580.0	116.52604485156247	19.0	10.0	2.0	1147.4271097715884	1131.373474131165	456.8351268079335	421.287790746995	exp5_Position_2	exp5_Position_2_93	6.0	1025.5066306380334	421.287790746995	1.103233699646842	1.0	0.4754583383519919	5.5	2.5	8.0	3.5
679	exp5	Position_2	24	129	mother	1029.0	97.47678325	24.0	11.0	2.0	804.2672145972864	787.1896438038673	772.1555388445599	734.3409178019884	exp5_Position_2	exp5_Position_2_129	6.0	1025.5066306380334	421.287790746995	0.7676104866470792	1.7430861608875772	0.6942639456659077	5.25	2.75	8.0	3.25
680	exp5	Position_2	24	199	mother	672.0	93.538000703125	19.0	13.0	1.0	1006.7652592093872	989.702675147264	362.4297304423754	324.64829430481706	exp5_Position_2	exp5_Position_2_199	6.0	1025.5066306380334	421.287790746995	0.9650865685105386	0.7706093113431457	0.4439771507714281	4.75	3.25	8.0	2.75
681	exp5	Position_2	24	243	mother	1028.0	123.15431046875	24.0	14.0	3.0	802.7273504033674	786.5525206924298	493.4873575011141	457.67166314118015	exp5_Position_2	exp5_Position_2_243	6.0	1025.5066306380334	421.287790746995	0.7669892102043895	1.0863634626811096	0.5861612193807356	4.5	3.5	8.0	2.5
682	exp5	Position_2	24	290	mother	567.0	115.346893234375	24.0	15.0	2.0	1121.6942975486586	1105.1991270822934	372.18786810740266	335.662847789022	exp5_Position_2	exp5_Position_2_290	6.0	1025.5066306380334	421.287790746995	1.0777103668210104	0.7967542738275196	0.42505697709606166	4.0	3.75	7.75	2.25
683	exp5	Position_2	24	340	mother	888.0	118.979483390625	21.0	16.0	1.0	1125.9648341713191	1110.2590451275769	193.83053687619488	159.0534325650498	exp5_Position_2	exp5_Position_2_340	6.0	1025.5066306380334	421.287790746995	1.082644433451214	0.3775410445268982	0.2585569095301997	4.0	4.0	8.0	2.0
684	exp5	Position_2	24	341	mother	772.0	89.86530377343749	24.0	16.0	2.0	1447.1833507228653	1429.0080008965167	232.5199527857436	192.2745353131137	exp5_Position_2	exp5_Position_2_341	6.0	1025.5066306380334	421.287790746995	1.3934653937902277	0.4563971221957022	0.2467194822597149	4.0	4.0	8.0	2.0
685	exp5	Position_2	24	411	mother	1014.0	101.548956953125	24.0	18.0	1.0	733.7375779120963	717.010014009586	689.2565695834243	652.2169637992941	exp5_Position_2	exp5_Position_2_411	6.0	1025.5066306380334	421.287790746995	0.6991763803257792	1.548150642207868	0.6888853409783128	3.5	4.5	8.0	1.5
686	exp5	Position_2	24	417	mother	894.0	91.12798603906248	21.0	18.0	1.0	666.7169337258023	650.1907262953602	677.3404016654991	640.7466566409481	exp5_Position_2	exp5_Position_2_417	6.0	1025.5066306380334	421.287790746995	0.634019036903579	1.520923868942002	0.7057838353008264	3.5	4.5	8.0	1.5
687	exp5	Position_2	24	490	mother	243.0	101.473339515625	24.0	19.0	1.0	992.2484308231328	975.357294607634	426.6351678652412	389.2333662452076	exp5_Position_2	exp5_Position_2_490	6.0	1025.5066306380334	421.287790746995	0.9510979894891579	0.9239132364957671	0.4927507759375918	3.25	4.75	8.0	1.25
688	exp5	Position_2	24	491	mother	1024.0	114.50913271875	23.0	19.0	1.0	794.390370629867	779.3173370733274	619.5746199144454	586.1986170392497	exp5_Position_2	exp5_Position_2_491	6.0	1025.5066306380334	421.287790746995	0.7599339816929942	1.3914445894571206	0.646768824472051	3.25	4.75	8.0	1.25
689	exp5	Position_2	24	567	mother	290.0	87.80873199999999	24.0	20.0	1.0	973.0787312110316	954.3258506129308	288.7856843429277	247.2614487328464	exp5_Position_2	exp5_Position_2_567	6.0	1025.5066306380334	421.287790746995	0.9305896442806846	0.5869181451815195	0.38676450246724586	3.0	5.0	8.0	1.0
690	exp5	Position_2	24	575	mother	43.0	77.264945140625	24.0	20.0	1.0	1125.0127397468889	1106.9968077163091	409.6769448170298	369.7845238921736	exp5_Position_2	exp5_Position_2_575	6.0	1025.5066306380334	421.287790746995	1.0794633351396037	0.8777480193207123	0.4484686936443528	3.0	5.0	8.0	1.0
691	exp5	Position_2	24	580	bud	93.0	74.523501078125	-1.0	20.0	0.0	1378.0223168982577	1359.3436453401314	444.22995363390095	402.870038040906	exp5_Position_2	exp5_Position_2_580	6.0	1025.5066306380334	421.287790746995	1.3255337456905536	0.9562822538164897	0.4190882411303462	3.0	5.0	8.0	1.0
692	exp5	Position_2	24	672	bud	199.0	48.2506321171875	-1.0	21.0	0.0	1224.1754253453105	1202.4416858966804	561.4069061198666	513.2821973407564	exp5_Position_2	exp5_Position_2_672	6.0	1025.5066306380334	421.287790746995	1.1725342869295388	1.218364758282323	0.5095843593740536	2.75	5.25	8.0	0.75
693	exp5	Position_2	24	673	mother	27.0	81.19807093749999	24.0	21.0	1.0	1262.2379390413796	1244.8729944839492	231.4997525963649	193.04880393348284	exp5_Position_2	exp5_Position_2_673	6.0	1025.5066306380334	421.287790746995	1.2139102345047093	0.4582349837178609	0.2740401842639888	2.75	5.25	8.0	0.75
694	exp5	Position_2	24	764	bud	92.0	70.647171546875	-1.0	22.0	0.0	1043.5493440086725	1025.5066306380334	219.90298364904623	179.95126118548714	exp5_Position_2	exp5_Position_2_764	6.0	1025.5066306380334	421.287790746995	1.0	0.4271456831597504	0.29930068681848576	2.5	5.5	8.0	0.5
695	exp5	Position_2	24	772	mother	341.0	69.42327025390625	24.0	22.0	1.0	1354.4717325897825	1336.226169365319	237.32333329305857	196.922443296032	exp5_Position_2	exp5_Position_2_772	6.0	1025.5066306380334	421.287790746995	1.3029912527566663	0.4674297419036624	0.26402180233597095	2.5	5.5	8.0	0.5
696	exp5	Position_2	24	773	bud	12.0	62.079680523437496	-1.0	22.0	0.0	719.6718736838967	701.5124159703909	841.1900493607426	800.9798215665503	exp5_Position_2	exp5_Position_2_773	6.0	1025.5066306380334	421.287790746995	0.6840642420165876	1.9012652138489814	0.7354053888704244	2.5	5.5	8.0	0.5
697	exp5	Position_2	24	888	bud	340.0	13.860932615234374	-1.0	23.0	0.0	1343.007274479747	1312.1291213366037	274.30985935329824	205.9368059649087	exp5_Position_2	exp5_Position_2_888	6.0	1025.5066306380334	421.287790746995	1.279493551904432	0.4888269028631413	0.2764357000707727	2.25	5.75	8.0	0.25
698	exp5	Position_2	24	894	bud	417.0	64.36444080859374	-1.0	23.0	0.0	889.6061129510339	871.1590742070139	762.7954837346998	721.9484693729404	exp5_Position_2	exp5_Position_2_894	6.0	1025.5066306380334	421.287790746995	0.849491410567487	1.7136705245904162	0.6685767688278524	2.25	5.75	8.0	0.25
699	exp5	Position_2	24	1014	bud	411.0	1.4932422709960935	-1.0	24.0	0.0	988.867698363536	927.2567985203189	1085.5253781900349	949.1012428229084	exp5_Position_2	exp5_Position_2_1014	6.0	1025.5066306380334	421.287790746995	0.9041938597153809	2.252857224131835	0.7135954295001395	2.0	6.0	8.0	0.0
700	exp5	Position_2	24	1019	bud	2.0	40.115508125	-1.0	24.0	0.0	1012.3445067471472	992.4020945132752	641.9106383579287	597.7524398400686	exp5_Position_2	exp5_Position_2_1019	6.0	1025.5066306380334	421.287790746995	0.9677188473133892	1.4188696016568156	0.5945179204521196	2.0	6.0	8.0	0.0
701	exp5	Position_2	24	1024	bud	491.0	17.19211496191406	-1.0	24.0	0.0	1516.7169069272163	1487.090922313825	973.5443109451076	907.9439164440248	exp5_Position_2	exp5_Position_2_1024	6.0	1025.5066306380334	421.287790746995	1.450103663775056	2.1551631364254082	0.5977818718729982	2.0	6.0	8.0	0.0
702	exp5	Position_2	24	1028	bud	243.0	17.108774084960938	-1.0	24.0	0.0	1520.3616390252423	1487.9805930631608	733.0240492313734	661.3231617439055	exp5_Position_2	exp5_Position_2_1028	6.0	1025.5066306380334	421.287790746995	1.4509712064342215	1.5697657902007993	0.5196631788697443	2.0	6.0	8.0	0.0
703	exp5	Position_2	24	1029	bud	129.0	9.094463688964844	-1.0	24.0	0.0	1322.856088948333	1288.696112363499	1137.41098001132	1061.7710318591862	exp5_Position_2	exp5_Position_2_1029	6.0	1025.5066306380334	421.287790746995	1.2566433739796676	2.5202986062722963	0.6672854969575583	2.0	6.0	8.0	0.0
704	exp5	Position_2	25	2	mother	1019.0	264.31020876562496	23.0	-1.0	6.0	468.4079384530438	454.3605917379971	411.9220025009876	381.95432950888784	exp5_Position_2	exp5_Position_2_2	6.25	976.9505721583488	400.52345570720985	0.4650804295392256	0.9536378558266101	0.6721826776065705	8.0	0.0	8.0	6.25
705	exp5	Position_2	25	12	mother	773.0	121.333793625	21.0	1.0	4.0	567.5645658751805	550.1686350083213	828.0510188207788	790.9396996381455	exp5_Position_2	exp5_Position_2_12	6.25	976.9505721583488	400.52345570720985	0.563148894823665	1.9747649940789915	0.7781055940132156	7.75	0.25	8.0	6.0
706	exp5	Position_2	25	27	mother	1171.0	128.5992754921875	24.0	5.0	4.0	865.2929590245452	847.8023028316778	189.05757107584697	151.7441711977296	exp5_Position_2	exp5_Position_2_27	6.25	976.9505721583488	400.52345570720985	0.8678047047545636	0.3788646308611135	0.3039014597034332	6.75	1.25	8.0	5.0
707	exp5	Position_2	25	43	mother	1074.0	131.07217990625	25.0	6.0	3.0	970.5793591892972	953.9146045796764	372.9893242371607	337.4378477366367	exp5_Position_2	exp5_Position_2_43	6.25	976.9505721583488	400.52345570720985	0.9764205393444013	0.8424921010950981	0.46318447756321535	6.5	1.5	8.0	4.75
708	exp5	Position_2	25	92	mother	764.0	136.20884165625	21.0	10.0	2.0	1102.9645504854072	1086.230793068705	160.94542916322123	125.24674667425626	exp5_Position_2	exp5_Position_2_92	6.25	976.9505721583488	400.52345570720985	1.1118584952245092	0.3127076451817443	0.2195107944181288	5.5	2.5	8.0	3.75
709	exp5	Position_2	25	93	mother	1180.0	129.6114178046875	25.0	10.0	3.0	1046.5020855802536	1030.3218532159797	395.9689362817783	361.4511072379937	exp5_Position_2	exp5_Position_2_93	6.25	976.9505721583488	400.52345570720985	1.0546304824201282	0.9024467907872573	0.46111965181030834	5.5	2.5	8.0	3.75
710	exp5	Position_2	25	129	mother	1029.0	108.455391171875	25.0	11.0	3.0	702.9183601714334	685.6301462823832	700.8529948854876	663.9714719221803	exp5_Position_2	exp5_Position_2_129	6.25	976.9505721583488	400.52345570720985	0.7018063818394008	1.6577592709265843	0.7025696737801242	5.25	2.75	8.0	3.5
711	exp5	Position_2	25	199	mother	672.0	111.4990866171875	19.0	13.0	1.0	939.944065387074	922.2501344077951	335.2019771608872	297.4549244050925	exp5_Position_2	exp5_Position_2_199	6.25	976.9505721583488	400.52345570720985	0.9440090017761026	0.7426654298682014	0.44031344516451365	4.75	3.25	8.0	3.0
712	exp5	Position_2	25	243	mother	1028.0	117.9277126328125	24.0	14.0	3.0	720.8237431245077	703.9368848367599	463.1093688849589	427.08407120443	exp5_Position_2	exp5_Position_2_243	6.25	976.9505721583488	400.52345570720985	0.7205450356424608	1.0663147566484508	0.5967534561183121	4.5	3.5	8.0	2.75
713	exp5	Position_2	25	290	mother	1164.0	128.18482496875	24.0	15.0	2.0	993.7343729862008	976.9505721583488	333.9764616923338	298.1710199262497	exp5_Position_2	exp5_Position_2_290	6.25	976.9505721583488	400.52345570720985	1.0	0.7444533289561406	0.42675451191440716	4.0	3.75	7.75	2.5
714	exp5	Position_2	25	340	mother	888.0	98.3067553359375	21.0	16.0	1.0	1233.3890562874806	1214.9264390055075	210.04950925012443	170.66259238191486	exp5_Position_2	exp5_Position_2_340	6.25	976.9505721583488	400.52345570720985	1.243590488228494	0.42609887123982176	0.25519649437995207	4.0	4.0	8.0	2.25
715	exp5	Position_2	25	341	mother	772.0	92.57134115625	24.0	16.0	2.0	1582.3435723959697	1562.7139242300682	256.3582667704098	214.481684016486	exp5_Position_2	exp5_Position_2_341	6.25	976.9505721583488	400.52345570720985	1.5995834065357157	0.5355034292255686	0.2508110772153349	4.0	4.0	8.0	2.25
716	exp5	Position_2	25	411	mother	1014.0	114.3690865625	23.0	18.0	1.0	673.423316026229	657.0789893338568	683.6383640728632	648.7704671291356	exp5_Position_2	exp5_Position_2_411	6.25	976.9505721583488	400.52345570720985	0.6725816106358289	1.6198064255277946	0.7066021982205887	3.5	4.5	8.0	1.75
717	exp5	Position_2	25	417	mother	894.0	98.56283765625	21.0	18.0	1.0	676.0086754574918	658.4636680753302	684.8017123390923	647.3723632571474	exp5_Position_2	exp5_Position_2_417	6.25	976.9505721583488	400.52345570720985	0.6739989584330817	1.6163157339039558	0.7057177510635742	3.5	4.5	8.0	1.75
718	exp5	Position_2	25	490	mother	1179.0	99.726609984375	24.0	19.0	1.0	968.0670749178552	950.6336995244292	401.5019519634931	364.31075112418375	exp5_Position_2	exp5_Position_2_490	6.25	976.9505721583488	400.52345570720985	0.9730622271137234	0.9095865571241394	0.4831419246858409	3.25	4.75	8.0	1.5
719	exp5	Position_2	25	491	mother	1024.0	110.69640003125	23.0	19.0	1.0	760.5977118285682	743.7691867606235	592.8037233072885	556.9028698290061	exp5_Position_2	exp5_Position_2_491	6.25	976.9505721583488	400.52345570720985	0.7613171105652107	1.3904375933381354	0.6461877791254927	3.25	4.75	8.0	1.5
720	exp5	Position_2	25	567	mother	290.0	119.7240323125	24.0	20.0	1.0	930.0766242058644	912.5183878473036	272.2841166580784	234.82654575981528	exp5_Position_2	exp5_Position_2_567	6.25	976.9505721583488	400.52345570720985	0.9340476517980875	0.586299110360912	0.3856351228244312	3.0	5.0	8.0	1.25
721	exp5	Position_2	25	575	mother	1167.0	74.79842536718749	24.0	20.0	1.0	1232.6526359059235	1214.1839507077116	439.9233174633962	400.52345570720985	exp5_Position_2	exp5_Position_2_575	6.25	976.9505721583488	400.52345570720985	1.2428304822272123	1.0	0.4458651725684429	3.0	5.0	8.0	1.25
722	exp5	Position_2	25	580	mother	1181.0	91.7242740390625	25.0	20.0	1.0	1319.622639039703	1301.3769625696043	388.34867185571903	349.42456205284145	exp5_Position_2	exp5_Position_2_580	6.25	976.9505721583488	400.52345570720985	1.3320806596126042	0.872419722425139	0.3957448724135455	3.0	5.0	8.0	1.25
723	exp5	Position_2	25	672	bud	199.0	64.59080959375	-1.0	21.0	0.0	1128.888304426286	1107.865853223127	460.19152018833097	415.3436242882586	exp5_Position_2	exp5_Position_2_672	6.25	976.9505721583488	400.52345570720985	1.1340039965128952	1.037001999183495	0.47765966618201683	2.75	5.25	8.0	1.0
724	exp5	Position_2	25	673	mother	27.0	80.0371789765625	24.0	21.0	1.0	1381.2955605591003	1362.830927475395	254.40200801656945	215.01079077132988	exp5_Position_2	exp5_Position_2_673	6.25	976.9505721583488	400.52345570720985	1.394984522568559	0.5368244673503136	0.27788692885876765	2.75	5.25	8.0	1.0
725	exp5	Position_2	25	764	bud	92.0	72.36726028125	-1.0	22.0	0.0	1103.330424416902	1084.330119656764	205.3796405584357	164.84565707014087	exp5_Position_2	exp5_Position_2_764	6.25	976.9505721583488	400.52345570720985	1.1099129787714692	0.4115755387635678	0.27050847510197523	2.5	5.5	8.0	0.75
726	exp5	Position_2	25	772	mother	341.0	81.02851401562499	24.0	22.0	1.0	1369.2610783260293	1350.5727717134498	224.9366897037148	185.06830226354484	exp5_Position_2	exp5_Position_2_772	6.25	976.9505721583488	400.52345570720985	1.3824371572142777	0.46206607784497206	0.25050976819247994	2.5	5.5	8.0	0.75
727	exp5	Position_2	25	773	bud	12.0	80.67611616796874	-1.0	22.0	0.0	665.7384245464568	647.8450070501822	815.114078599475	776.9414546074222	exp5_Position_2	exp5_Position_2_773	6.25	976.9505721583488	400.52345570720985	0.6631297688059252	1.9398151182820638	0.7452386440852411	2.5	5.5	8.0	0.75
728	exp5	Position_2	25	888	bud	340.0	30.872027677734373	-1.0	23.0	0.0	1426.993747740237	1401.4967876649337	270.7922151784711	216.39870035115723	exp5_Position_2	exp5_Position_2_888	6.25	976.9505721583488	400.52345570720985	1.4345626356189618	0.5402897065517899	0.2735848625309906	2.25	5.75	8.0	0.5
729	exp5	Position_2	25	894	bud	417.0	58.99917980859375	-1.0	23.0	0.0	926.246128879269	906.403238020238	803.384856752594	761.0533562533277	exp5_Position_2	exp5_Position_2_894	6.25	976.9505721583488	400.52345570720985	0.9277882257827511	1.9001467839368489	0.6719202447743858	2.25	5.75	8.0	0.5
730	exp5	Position_2	25	1014	bud	411.0	16.006685288085936	-1.0	24.0	0.0	836.2160796033362	804.3097681764217	761.2444288555797	693.1776311448283	exp5_Position_2	exp5_Position_2_1014	6.25	976.9505721583488	400.52345570720985	0.8232860403566613	1.730679243044268	0.6776439970787891	2.0	6.0	8.0	0.25
731	exp5	Position_2	25	1019	bud	2.0	70.90794876171874	-1.0	24.0	0.0	711.8739815637595	693.399325014292	453.26236794564	413.8497673067759	exp5_Position_2	exp5_Position_2_1019	6.25	976.9505721583488	400.52345570720985	0.7097588606580012	1.0332722376422014	0.5928019520993313	2.0	6.0	8.0	0.25
732	exp5	Position_2	25	1024	bud	491.0	44.74695658984375	24.0	24.0	0.0	983.1229933243488	960.1685192009404	757.9871712508226	709.0176264542176	exp5_Position_2	exp5_Position_2_1024	6.25	976.9505721583488	400.52345570720985	0.9828220040648195	1.7702274769458766	0.6430060517096092	2.0	6.0	8.0	0.25
733	exp5	Position_2	25	1028	bud	243.0	42.06387895703125	-1.0	24.0	0.0	1402.1418202960338	1376.5514896342288	668.5342282833433	613.9415228714929	exp5_Position_2	exp5_Position_2_1028	6.25	976.9505721583488	400.52345570720985	1.40902879722262	1.5328478622742525	0.521044231180108	2.0	6.0	8.0	0.25
734	exp5	Position_2	25	1029	mother	129.0	24.411226296875	25.0	24.0	1.0	1360.847340356885	1330.5919398460976	1143.6365829825302	1079.0917285595165	exp5_Position_2	exp5_Position_2_1029	6.25	976.9505721583488	400.52345570720985	1.361984912815455	2.694203580796908	0.6642205077598605	2.0	6.0	8.0	0.25
735	exp5	Position_2	25	1074	bud	43.0	21.17973247070312	-1.0	25.0	0.0	1664.4348913778042	1636.8141458934504	527.5303829454585	468.60612591217006	exp5_Position_2	exp5_Position_2_1074	6.25	976.9505721583488	400.52345570720985	1.675431892400947	1.1699842274773788	0.41118211825109396	1.75	6.25	8.0	0.0
736	exp5	Position_2	25	1164	bud	290.0	13.106983505859374	-1.0	25.0	0.0	1205.9111187399646	1171.95975229466	403.2019955163131	330.7724137663293	exp5_Position_2	exp5_Position_2_1164	6.25	976.9505721583488	400.52345570720985	1.199610078230962	0.825850294291204	0.40773460962004887	1.75	6.25	8.0	0.0
737	exp5	Position_2	25	1167	bud	575.0	9.000739322265625	-1.0	25.0	0.0	1131.3567979751674	1094.6931431147657	382.0003658788596	303.7845688433345	exp5_Position_2	exp5_Position_2_1167	6.25	976.9505721583488	400.52345570720985	1.1205204995133906	0.7584688599745997	0.40365787924487045	1.75	6.25	8.0	0.0
738	exp5	Position_2	25	1171	bud	27.0	3.903848346191406	-1.0	25.0	0.0	548.2990118108557	501.82472404668783	284.9935063837336	185.84835915350848	exp5_Position_2	exp5_Position_2_1171	6.25	976.9505721583488	400.52345570720985	0.5136643944411854	0.46401367137251287	0.47460783625776165	1.75	6.25	8.0	0.0
739	exp5	Position_2	25	1179	bud	490.0	13.708105479492186	-1.0	25.0	0.0	1720.0320633405584	1687.7258381280612	602.9974304850908	534.0774833650968	exp5_Position_2	exp5_Position_2_1179	6.25	976.9505721583488	400.52345570720985	1.7275447563323671	1.3334487050753838	0.43562612004474216	1.75	6.25	8.0	0.0
740	exp5	Position_2	25	1180	bud	93.0	18.642914060546875	-1.0	25.0	0.0	1927.77189218194	1898.2700665438576	794.9145590326809	731.977331004773	exp5_Position_2	exp5_Position_2_1180	6.25	976.9505721583488	400.52345570720985	1.9430564049418224	1.8275517215647468	0.4846835471226641	1.75	6.25	8.0	0.0
741	exp5	Position_2	25	1181	bud	580.0	6.490781375976562	-1.0	25.0	0.0	2126.547110651323	2081.4281756736245	732.9222507548009	636.6685228023778	exp5_Position_2	exp5_Position_2_1181	6.25	976.9505721583488	400.52345570720985	2.1305358070216234	1.5895911056649685	0.42729485928129307	1.75	6.25	8.0	0.0
742	exp5	Position_2	25	1497	bud	129.0	30.1417948046875	-1.0	25.0	0.0	331.5519693942477	306.43260068880136	1582.919926574102	1529.331940002483	exp5_Position_2	exp5_Position_2_1497	6.25	976.9505721583488	400.52345570720985	0.31366233811789335	3.8183330294654536	0.9240893780814322	1.75	6.25	8.0	0.0
743	exp5	Position_2	26	2	mother	1019.0	254.320325875	23.0	-1.0	6.0	517.9854879550069	502.52972651639374	410.7879066538425	376.78523148889394	exp5_Position_2	exp5_Position_2_2	6.5	959.7205261043464	361.7332103461127	0.5236209009264805	1.0416108355889668	0.6654674903971877	8.0	0.0	8.0	6.5
744	exp5	Position_2	26	12	mother	773.0	125.9753753671875	21.0	1.0	4.0	590.6759065470551	573.8812410852732	904.5369431942262	867.5886791783062	exp5_Position_2	exp5_Position_2_12	6.5	959.7205261043464	361.7332103461127	0.597967038815712	2.3984214176745953	0.8004374107367522	7.75	0.25	8.0	6.25
745	exp5	Position_2	26	27	mother	1171.0	126.1972988203125	24.0	5.0	4.0	877.0261675008118	859.734649555963	189.24750397018624	151.20616449151896	exp5_Position_2	exp5_Position_2_27	6.5	959.7205261043464	361.7332103461127	0.8958177158570928	0.41800465140273474	0.31815918332593607	6.75	1.25	8.0	5.25
746	exp5	Position_2	26	43	mother	1074.0	137.143474015625	25.0	6.0	3.0	841.6257282306101	825.4070511827155	367.8761230597197	332.19503355435177	exp5_Position_2	exp5_Position_2_43	6.5	959.7205261043464	361.7332103461127	0.8600493880579693	0.9183426460526025	0.5163893159878518	6.5	1.5	8.0	5.0
747	exp5	Position_2	26	92	mother	764.0	144.744856609375	26.0	10.0	3.0	1275.671613397732	1259.0759089740122	169.08701810749517	132.57646837531186	exp5_Position_2	exp5_Position_2_92	6.5	959.7205261043464	361.7332103461127	1.311919329353927	0.36650344669338036	0.2183618167744944	5.5	2.5	8.0	4.0
748	exp5	Position_2	26	93	mother	1180.0	114.67067244531248	25.0	10.0	3.0	1066.9423784738717	1049.3516308648448	400.4328550859716	361.7332103461127	exp5_Position_2	exp5_Position_2_93	6.5	959.7205261043464	361.7332103461127	1.0933929225462384	1.0	0.4776934082607286	5.5	2.5	8.0	4.0
749	exp5	Position_2	26	129	mother	1029.0	85.72659566796875	25.0	11.0	3.0	795.56852130854	776.0129964639324	802.8252569020611	759.8031022439247	exp5_Position_2	exp5_Position_2_129	6.5	959.7205261043464	361.7332103461127	0.8085822646868759	2.100451604974096	0.7220443965538598	5.25	2.75	8.0	3.75
750	exp5	Position_2	26	199	mother	672.0	116.48422233593747	19.0	13.0	1.0	1059.969425984841	1042.8181148218976	356.6401659200131	318.9072813615374	exp5_Position_2	exp5_Position_2_199	6.5	959.7205261043464	361.7332103461127	1.08658519481172	0.8816090760823462	0.4479278743565639	4.75	3.25	8.0	3.25
751	exp5	Position_2	26	243	mother	1028.0	113.7414264765625	24.0	14.0	3.0	864.3594443642277	845.9781531277833	552.6055440327584	512.1667033125811	exp5_Position_2	exp5_Position_2_243	6.5	959.7205261043464	361.7332103461127	0.8814838592248716	1.4158686254505939	0.616304478696749	4.5	3.5	8.0	3.0
752	exp5	Position_2	26	290	mother	1164.0	105.17456975781248	24.0	15.0	2.0	1040.3216405290166	1021.4210912095886	351.4487986553466	309.867590152605	exp5_Position_2	exp5_Position_2_290	6.5	959.7205261043464	361.7332103461127	1.0642901380422636	0.8566191361200102	0.4459446094837507	4.0	3.75	7.75	2.75
753	exp5	Position_2	26	340	mother	888.0	102.7636296328125	21.0	16.0	1.0	983.7267688436611	966.0301242713604	177.43817089123422	138.5055528321724	exp5_Position_2	exp5_Position_2_340	6.5	959.7205261043464	361.7332103461127	1.0065744120245355	0.38289421283616143	0.275568808093489	4.0	4.0	8.0	2.5
754	exp5	Position_2	26	341	mother	772.0	95.958756953125	24.0	16.0	2.0	1597.5404941404645	1578.2613782083588	247.48330668550977	205.06925163487807	exp5_Position_2	exp5_Position_2_341	6.5	959.7205261043464	361.7332103461127	1.6445010138678238	0.5669074493842139	0.25635582878729474	4.0	4.0	8.0	2.5
755	exp5	Position_2	26	411	mother	1014.0	98.9819882734375	23.0	18.0	1.0	597.1990804797308	579.5335288064201	684.7022539996588	645.8380403183752	exp5_Position_2	exp5_Position_2_411	6.5	959.7205261043464	361.7332103461127	0.6038565530726284	1.7853988017866151	0.7472616094196415	3.5	4.5	8.0	2.0
756	exp5	Position_2	26	417	mother	894.0	103.3278072578125	21.0	18.0	1.0	732.2211854843077	715.2917086986339	689.6391847753744	652.3943358468916	exp5_Position_2	exp5_Position_2_417	6.5	959.7205261043464	361.7332103461127	0.7453125042579981	1.803523473066433	0.7075871060795489	3.5	4.5	8.0	2.0
757	exp5	Position_2	26	490	mother	1179.0	105.802957734375	24.0	19.0	1.0	927.6952824733296	910.122184763211	352.0803544137605	313.4195394514995	exp5_Position_2	exp5_Position_2_490	6.5	959.7205261043464	361.7332103461127	0.9483200160962871	0.866438387428166	0.47744007452752435	3.25	4.75	8.0	1.75
758	exp5	Position_2	26	491	mother	1024.0	127.63653615625	23.0	19.0	1.0	707.178090404031	691.8163895559757	546.013235661014	512.2174937952924	exp5_Position_2	exp5_Position_2_491	6.5	959.7205261043464	361.7332103461127	0.7208519258873883	1.4160090341309655	0.6626584792483659	3.25	4.75	8.0	1.75
759	exp5	Position_2	26	567	mother	290.0	112.7858620625	24.0	20.0	1.0	1021.4535909268748	1003.9551971345944	307.715028526116	269.218562183099	exp5_Position_2	exp5_Position_2_567	6.5	959.7205261043464	361.7332103461127	1.0460912003307914	0.7442461860925237	0.4157016391080105	3.0	5.0	8.0	1.5
760	exp5	Position_2	26	575	mother	1167.0	82.5878948984375	24.0	20.0	1.0	1122.741501728378	1104.579033707554	367.3229425297109	327.365512883899	exp5_Position_2	exp5_Position_2_575	6.5	959.7205261043464	361.7332103461127	1.1509382196827762	0.9049915891622722	0.44018603420642344	3.0	5.0	8.0	1.5
761	exp5	Position_2	26	580	mother	1181.0	88.2717224296875	25.0	20.0	1.0	1137.8308131948993	1119.9153525252802	337.6538362897251	298.2398228165635	exp5_Position_2	exp5_Position_2_580	6.5	959.7205261043464	361.7332103461127	1.1669182038558552	0.8244745416966344	0.41401905452251364	3.0	5.0	8.0	1.5
762	exp5	Position_2	26	672	bud	199.0	71.3980843125	-1.0	21.0	0.0	1078.2595556725385	1058.5911608156212	439.9651190804728	396.69465039525465	exp5_Position_2	exp5_Position_2_672	6.5	959.7205261043464	361.7332103461127	1.1030202356019267	1.0966497934090438	0.49855195504124145	2.75	5.25	8.0	1.25
763	exp5	Position_2	26	673	mother	27.0	93.879194234375	24.0	21.0	1.0	1244.9266873119366	1227.9139416213898	235.8370313758361	198.40899085663307	exp5_Position_2	exp5_Position_2_673	6.5	959.7205261043464	361.7332103461127	1.279449494120629	0.5484953694652251	0.3000612219721165	2.75	5.25	8.0	1.25
764	exp5	Position_2	26	764	mother	92.0	85.5169475703125	26.0	22.0	1.0	1153.3308441843042	1134.495814035573	211.1867662745868	169.7496999473782	exp5_Position_2	exp5_Position_2_764	6.5	959.7205261043464	361.7332103461127	1.1821106073876178	0.46926766769619715	0.2841672769810295	2.5	5.5	8.0	1.0
765	exp5	Position_2	26	772	mother	341.0	97.068145453125	24.0	22.0	1.0	1351.8750089169996	1334.1628572501484	207.95503436868896	168.9883007016162	exp5_Position_2	exp5_Position_2_772	6.5	959.7205261043464	361.7332103461127	1.3901576771164008	0.46716280360303447	0.2515251452038468	2.5	5.5	8.0	1.0
766	exp5	Position_2	26	773	bud	12.0	90.8784651328125	-1.0	22.0	0.0	653.7469985072705	636.3532817075402	828.0661523321668	789.7999753727604	exp5_Position_2	exp5_Position_2_773	6.5	959.7205261043464	361.7332103461127	0.663061031205195	2.1833770104134644	0.7670558707021292	2.5	5.5	8.0	1.0
767	exp5	Position_2	26	888	bud	340.0	50.707751703125	-1.0	23.0	0.0	1155.2896921977426	1134.582798976616	253.4702157010184	207.9150506145399	exp5_Position_2	exp5_Position_2_888	6.5	959.7205261043464	361.7332103461127	1.182201243086946	0.5747745705062666	0.32713857872111973	2.25	5.75	8.0	0.75
768	exp5	Position_2	26	894	bud	417.0	79.92174072265625	-1.0	23.0	0.0	874.9809422028299	856.1321463957391	740.3832017505097	698.9158509749103	exp5_Position_2	exp5_Position_2_894	6.5	959.7205261043464	361.7332103461127	0.8920640156264152	1.932130727798466	0.6841350910013325	2.25	5.75	8.0	0.75
769	exp5	Position_2	26	1014	bud	411.0	34.537370312499995	-1.0	24.0	0.0	864.212265657539	840.0148737266361	868.1858772555363	814.95161500755	exp5_Position_2	exp5_Position_2_1014	6.5	959.7205261043464	361.7332103461127	0.8752703009660385	2.2529079213594736	0.7201980709668915	2.0	6.0	8.0	0.5
770	exp5	Position_2	26	1019	bud	2.0	91.2730026484375	-1.0	24.0	0.0	813.621383233172	796.7410983624225	593.7649985555945	556.6283718399457	exp5_Position_2	exp5_Position_2_1019	6.5	959.7205261043464	361.7332103461127	0.8301803250958041	1.5387814995127316	0.6495594329668064	2.0	6.0	8.0	0.5
771	exp5	Position_2	26	1024	bud	491.0	60.10390980859375	24.0	24.0	0.0	864.1058963142018	843.2491594968542	666.0877190513809	620.2028980532161	exp5_Position_2	exp5_Position_2_1024	6.5	959.7205261043464	361.7332103461127	0.8786403297215415	1.7145312631367053	0.6611715429316861	2.0	6.0	8.0	0.5
772	exp5	Position_2	26	1028	bud	243.0	76.8698981015625	-1.0	24.0	0.0	979.512780406784	959.7205261043464	479.3634433980079	435.82048393264535	exp5_Position_2	exp5_Position_2_1028	6.5	959.7205261043464	361.7332103461127	1.0	1.2048119206849839	0.5464465741416514	2.0	6.0	8.0	0.5
773	exp5	Position_2	26	1029	mother	129.0	58.96732939453125	25.0	24.0	1.0	843.8837563022892	823.6304104826887	729.8722782519385	685.3149174488178	exp5_Position_2	exp5_Position_2_1029	6.5	959.7205261043464	361.7332103461127	0.8581981817414405	1.8945313779542012	0.6882373792519131	2.0	6.0	8.0	0.5
774	exp5	Position_2	26	1074	bud	43.0	51.2596487734375	-1.0	25.0	0.0	1384.904422569918	1363.2638975013858	392.43715003007566	344.8279948793051	exp5_Position_2	exp5_Position_2_1074	6.5	959.7205261043464	361.7332103461127	1.4204800881305355	0.9532660674129633	0.4015871980189479	1.75	6.25	8.0	0.25
775	exp5	Position_2	26	1164	bud	290.0	39.77655285742188	-1.0	25.0	0.0	1083.5696803883438	1060.9253278487236	322.4524675384086	272.63489195124447	exp5_Position_2	exp5_Position_2_1164	6.5	959.7205261043464	361.7332103461127	1.1054523676337142	0.7536905215044608	0.40539676961238946	1.75	6.25	8.0	0.25
776	exp5	Position_2	26	1167	bud	575.0	22.39173795117188	-1.0	25.0	0.0	934.2327640539588	907.7561616504316	364.27976964736985	306.0312443596101	exp5_Position_2	exp5_Position_2_1167	6.5	959.7205261043464	361.7332103461127	0.9458546909850453	0.8460136797138257	0.47214052859466477	1.75	6.25	8.0	0.25
777	exp5	Position_2	26	1171	bud	27.0	41.369481699218746	-1.0	25.0	0.0	908.9032687486445	887.3034953923274	183.0150580634683	135.49555667957057	exp5_Position_2	exp5_Position_2_1171	6.5	959.7205261043464	361.7332103461127	0.9245436262513099	0.3745731738314158	0.2883290969738545	1.75	6.25	8.0	0.25
778	exp5	Position_2	26	1179	bud	490.0	31.778589455078123	-1.0	25.0	0.0	1616.0251565789254	1590.8284974620638	528.3851052316015	472.9524551745064	exp5_Position_2	exp5_Position_2_1179	6.5	959.7205261043464	361.7332103461127	1.6575955751613254	1.307462078812109	0.44095671362747246	1.75	6.25	8.0	0.25
779	exp5	Position_2	26	1180	bud	93.0	52.76398552734375	-1.0	25.0	0.0	1324.1580681324713	1302.0921513399962	540.3008943790786	491.7558774356336	exp5_Position_2	exp5_Position_2_1180	6.5	959.7205261043464	361.7332103461127	1.3567409635650798	1.3594435439453096	0.5004974957284303	1.75	6.25	8.0	0.25
780	exp5	Position_2	26	1181	bud	580.0	31.070302484375	-1.0	25.0	0.0	1329.7585377798457	1303.872542151377	472.9642675520433	416.0150771694129	exp5_Position_2	exp5_Position_2_1181	6.5	959.7205261043464	361.7332103461127	1.3585960773851495	1.150060501139396	0.45843680278302523	1.75	6.25	8.0	0.25
781	exp5	Position_2	26	1497	bud	129.0	54.1664279921875	-1.0	25.0	0.0	233.42520436520465	212.6031345949804	1220.2313107688128	1174.4227572743196	exp5_Position_2	exp5_Position_2_1497	6.5	959.7205261043464	361.7332103461127	0.2215260889104553	3.246654505818283	0.9361261379389668	1.75	6.25	8.0	0.25
782	exp5	Position_2	27	2	mother	1019.0	242.04921296875	23.0	-1.0	6.0	602.4201919307991	585.072480081217	469.0075351600556	437.3734723755241	exp5_Position_2	exp5_Position_2_2	6.75	935.2549750477068	311.57072799276966	0.6255753732305704	1.4037694593237713	0.6917353013666203	8.0	0.0	8.0	6.75
783	exp5	Position_2	27	12	mother	773.0	161.117570796875	27.0	1.0	5.0	538.5097387159946	520.3665252742042	885.8627082888961	852.7780249538671	exp5_Position_2	exp5_Position_2_12	6.75	935.2549750477068	311.57072799276966	0.5563900103794268	2.7370287011482564	0.8310600445573652	7.75	0.25	8.0	6.5
784	exp5	Position_2	27	27	mother	1171.0	130.023372703125	24.0	5.0	4.0	838.3133821809689	818.620585752975	177.6980882864713	141.78769480013017	exp5_Position_2	exp5_Position_2_27	6.75	935.2549750477068	311.57072799276966	0.8752913457757524	0.455073863047303	0.3420668700814093	6.75	1.25	8.0	5.5
785	exp5	Position_2	27	43	mother	1074.0	116.02244852343748	27.0	6.0	4.0	1021.1266919064064	1000.5436472586904	451.7602757085853	414.2264884098098	exp5_Position_2	exp5_Position_2_43	6.75	935.2549750477068	311.57072799276966	1.0698084201130855	1.3294781928917994	0.5541139544086192	6.5	1.5	8.0	5.25
786	exp5	Position_2	27	92	mother	1411.0	111.0076564609375	26.0	10.0	3.0	1299.3938550303897	1278.8071154563506	193.8098833745907	156.26935826899063	exp5_Position_2	exp5_Position_2_92	6.75	935.2549750477068	311.57072799276966	1.3673352717435365	0.5015534009748728	0.2683698650949249	5.5	2.5	8.0	4.25
787	exp5	Position_2	27	93	mother	1180.0	113.479999359375	25.0	10.0	3.0	1084.9295930458452	1064.848437453018	427.3146540396114	390.6960761938686	exp5_Position_2	exp5_Position_2_93	6.75	935.2549750477068	311.57072799276966	1.1385648468736569	1.2539562965714004	0.5241150323820312	5.5	2.5	8.0	4.25
788	exp5	Position_2	27	129	mother	1029.0	112.00985786718748	25.0	11.0	3.0	721.3399964491831	701.320499995221	764.1865653728622	727.6804247803437	exp5_Position_2	exp5_Position_2_129	6.75	935.2549750477068	311.57072799276966	0.7498709108277634	2.3355224332795164	0.7569610006905848	5.25	2.75	8.0	4.0
789	exp5	Position_2	27	199	mother	672.0	133.01993203125	27.0	13.0	2.0	1132.592168953596	1113.702053266485	349.2616572217723	314.8149756746887	exp5_Position_2	exp5_Position_2_199	6.75	935.2549750477068	311.57072799276966	1.190800458676711	1.0104125560922217	0.4590253416243259	4.75	3.25	8.0	3.5
790	exp5	Position_2	27	243	mother	1028.0	137.64373244531248	24.0	14.0	3.0	859.9907255520264	841.435230334964	522.1450967885867	488.30860551041457	exp5_Position_2	exp5_Position_2_243	6.75	935.2549750477068	311.57072799276966	0.8996853829000405	1.5672480167063265	0.6353021192045162	4.5	3.5	8.0	3.25
791	exp5	Position_2	27	290	mother	1164.0	141.420060203125	24.0	15.0	2.0	875.5092541378756	857.701111729993	297.8963786963008	265.42270724663314	exp5_Position_2	exp5_Position_2_290	6.75	935.2549750477068	311.57072799276966	0.91707730470639	0.8518858910673809	0.4815735528600149	4.0	3.75	7.75	3.0
792	exp5	Position_2	27	340	mother	888.0	121.558732625	21.0	16.0	1.0	870.2593122121981	851.0665519006465	167.32691415757998	132.32835123651574	exp5_Position_2	exp5_Position_2_340	6.75	935.2549750477068	311.57072799276966	0.9099834532900871	0.4247136824727211	0.3182097804008458	4.0	4.0	8.0	2.75
793	exp5	Position_2	27	341	mother	1698.0	95.807189328125	24.0	16.0	2.0	1609.1316532038609	1588.345858469728	228.9409660173744	191.0374579727805	exp5_Position_2	exp5_Position_2_341	6.75	935.2549750477068	311.57072799276966	1.698302495946314	0.613143151166671	0.2652639277642076	4.0	4.0	8.0	2.75
794	exp5	Position_2	27	411	mother	1014.0	128.02452265625	23.0	18.0	1.0	566.3200739871509	546.9774255479736	618.5790352596918	583.3071469294277	exp5_Position_2	exp5_Position_2_411	6.75	935.2549750477068	311.57072799276966	0.5848431071110555	1.8721500273381395	0.761967952245758	3.5	4.5	8.0	2.25
795	exp5	Position_2	27	417	mother	894.0	87.6539512578125	21.0	18.0	1.0	921.4921565127896	900.5738590229433	824.3504187967928	786.2052880800144	exp5_Position_2	exp5_Position_2_417	6.75	935.2549750477068	311.57072799276966	0.9629180095802277	2.5233605645337103	0.7237977433214843	3.5	4.5	8.0	2.25
796	exp5	Position_2	27	490	mother	1179.0	120.9271003359375	24.0	19.0	1.0	936.7812324990688	917.528389507525	331.119208209329	296.0110827541613	exp5_Position_2	exp5_Position_2_490	6.75	935.2549750477068	311.57072799276966	0.9810462536814867	0.9500606320149259	0.4919772380555242	3.25	4.75	8.0	2.0
797	exp5	Position_2	27	491	mother	1024.0	115.76146853906248	23.0	19.0	1.0	883.0720236692512	863.0649552700964	698.434141559627	661.9506638905807	exp5_Position_2	exp5_Position_2_491	6.75	935.2549750477068	311.57072799276966	0.9228124717819032	2.1245598652834357	0.6971776436513222	3.25	4.75	8.0	2.0
798	exp5	Position_2	27	567	mother	1486.0	131.5204461484375	24.0	20.0	1.0	954.5830641001212	935.2990807385106	310.420682580324	275.255771744446	exp5_Position_2	exp5_Position_2_567	6.75	935.2549750477068	311.57072799276966	1.000047159001535	0.8834455454712473	0.4690464387641666	3.0	5.0	8.0	1.75
799	exp5	Position_2	27	575	mother	1167.0	90.69221871875	24.0	20.0	1.0	948.2847462994893	928.3885678078768	287.7177587382937	251.43649207711928	exp5_Position_2	exp5_Position_2_575	6.75	935.2549750477068	311.57072799276966	0.9926582510406002	0.806996516318934	0.44841740257936513	3.0	5.0	8.0	1.75
800	exp5	Position_2	27	580	mother	1181.0	98.0937329453125	25.0	20.0	1.0	1116.9666530328973	1096.681875768698	325.8671359499049	288.87724799754176	exp5_Position_2	exp5_Position_2_580	6.75	935.2549750477068	311.57072799276966	1.1726020230074232	0.9271642745728201	0.44155593679224114	3.0	5.0	8.0	1.75
801	exp5	Position_2	27	672	mother	199.0	80.9365606328125	27.0	21.0	1.0	1083.2481670445088	1061.9640075349157	400.68889385489047	361.8766029844559	exp5_Position_2	exp5_Position_2_672	6.75	935.2549750477068	311.57072799276966	1.135480736128397	1.161458925605019	0.5056549568779307	2.75	5.25	8.0	1.5
802	exp5	Position_2	27	673	mother	1496.0	114.680852515625	24.0	21.0	1.0	1223.698279411043	1205.535659268147	221.0872663945503	187.9671943692701	exp5_Position_2	exp5_Position_2_673	6.75	935.2549750477068	311.57072799276966	1.2889914423675246	0.6032890046514	0.31881585290479225	2.75	5.25	8.0	1.5
803	exp5	Position_2	27	764	mother	1484.0	98.0693590078125	26.0	22.0	1.0	1062.6730685408525	1042.2676852754896	213.1499216672856	175.9401051245661	exp5_Position_2	exp5_Position_2_764	6.75	935.2549750477068	311.57072799276966	1.1144208938555222	0.5646875310078839	0.33630200566340485	2.5	5.5	8.0	1.25
804	exp5	Position_2	27	772	mother	341.0	123.66034003125	24.0	22.0	1.0	1189.2360420177538	1171.2204880960476	175.44486310719108	142.59297066172712	exp5_Position_2	exp5_Position_2_772	6.75	935.2549750477068	311.57072799276966	1.2523007301151263	0.4576584314590559	0.26764290150516645	2.5	5.5	8.0	1.25
805	exp5	Position_2	27	773	mother	12.0	112.269496453125	27.0	22.0	1.0	628.7981987371971	610.5555299553846	820.9285781710003	787.6625350982837	exp5_Position_2	exp5_Position_2_773	6.75	935.2549750477068	311.57072799276966	0.652822541707667	2.5280376631419696	0.7947654094598833	2.5	5.5	8.0	1.25
806	exp5	Position_2	27	888	bud	340.0	95.808686703125	-1.0	23.0	0.0	900.8890839663778	881.0837419371784	145.9441180844214	109.828494384117	exp5_Position_2	exp5_Position_2_888	6.75	935.2549750477068	311.57072799276966	0.9420786474749678	0.3524993990663516	0.2722890288523835	2.25	5.75	8.0	1.0
807	exp5	Position_2	27	894	bud	417.0	97.35320821875	-1.0	23.0	0.0	738.0738494144285	717.817711624198	692.8917837372958	655.9541207080525	exp5_Position_2	exp5_Position_2_894	6.75	935.2549750477068	311.57072799276966	0.767510177198023	2.105313695333005	0.7328377195216539	2.25	5.75	8.0	1.0
808	exp5	Position_2	27	1014	bud	411.0	43.872692359374994	-1.0	24.0	0.0	802.3127178812714	776.2958834896463	905.1893809660188	857.7469182518796	exp5_Position_2	exp5_Position_2_1014	6.75	935.2549750477068	311.57072799276966	0.8300366255202736	2.7529765834478024	0.7683411762360408	2.0	6.0	8.0	0.75
809	exp5	Position_2	27	1019	bud	2.0	134.415028	-1.0	24.0	0.0	694.4628103283071	678.3705053886569	505.4016090267184	476.0568176661802	exp5_Position_2	exp5_Position_2_1019	6.75	935.2549750477068	311.57072799276966	0.7253321537841096	1.5279253629924685	0.6780962014400639	2.0	6.0	8.0	0.75
810	exp5	Position_2	27	1024	bud	491.0	76.86215646484375	24.0	24.0	0.0	851.5522575414633	829.8876236985118	603.9705145627743	564.4644175550401	exp5_Position_2	exp5_Position_2_1024	6.75	935.2549750477068	311.57072799276966	0.8873383685087372	1.8116734559484649	0.6712358351052464	2.0	6.0	8.0	0.75
811	exp5	Position_2	27	1028	bud	243.0	88.89370496875	-1.0	24.0	0.0	943.0964021896164	921.5864961870776	447.0143517893759	407.7904055494527	exp5_Position_2	exp5_Position_2_1028	6.75	935.2549750477068	311.57072799276966	0.9853852914709895	1.3088213009500556	0.5704897306431651	2.0	6.0	8.0	0.75
812	exp5	Position_2	27	1029	mother	129.0	71.3024498828125	25.0	24.0	1.0	1002.4319958196332	980.4404987304764	758.0117559343998	717.9096141835852	exp5_Position_2	exp5_Position_2_1029	6.75	935.2549750477068	311.57072799276966	1.048313588153289	2.3041625855181267	0.6873017036224769	2.0	6.0	8.0	0.75
813	exp5	Position_2	27	1074	mother	43.0	67.9403126875	27.0	25.0	1.0	1372.1518916203113	1350.1683097159814	339.5494416430556	299.4617334645726	exp5_Position_2	exp5_Position_2_1074	6.75	935.2549750477068	311.57072799276966	1.4436365972253824	0.9611356477349243	0.3996784517740427	1.75	6.25	8.0	0.5
814	exp5	Position_2	27	1164	bud	290.0	84.6538356640625	-1.0	25.0	0.0	840.0412542193094	819.6247743306485	220.9215565502897	183.69150498861453	exp5_Position_2	exp5_Position_2_1164	6.75	935.2549750477068	311.57072799276966	0.87636505145438	0.5895659909132327	0.4021785294627704	1.75	6.25	8.0	0.5
815	exp5	Position_2	27	1167	bud	575.0	43.60672632421875	-1.0	25.0	0.0	1014.8237803525532	991.0616096157192	380.13685517863297	336.8058379526424	exp5_Position_2	exp5_Position_2_1167	6.75	935.2549750477068	311.57072799276966	1.059669968144426	1.080993198951791	0.5049805198536418	1.75	6.25	8.0	0.5
816	exp5	Position_2	27	1171	bud	27.0	56.255609265625	-1.0	25.0	0.0	1128.9363110463587	1106.056052989508	208.44820819577137	166.7253846803385	exp5_Position_2	exp5_Position_2_1171	6.75	935.2549750477068	311.57072799276966	1.182625147685623	0.5351124791293216	0.3115216612688023	1.75	6.25	8.0	0.5
817	exp5	Position_2	27	1179	bud	490.0	71.4826132109375	-1.0	25.0	0.0	1081.470442402696	1058.9907835077006	360.95757159927786	319.96525243781645	exp5_Position_2	exp5_Position_2_1179	6.75	935.2549750477068	311.57072799276966	1.132301684312005	1.0269425966268615	0.4756027864435672	1.75	6.25	8.0	0.5
818	exp5	Position_2	27	1180	bud	93.0	63.536553609375	-1.0	25.0	0.0	1339.243316297052	1316.7553240682964	466.1725938441456	425.16507860347474	exp5_Position_2	exp5_Position_2_1180	6.75	935.2549750477068	311.57072799276966	1.4079105262189378	1.364586080799417	0.4921867450964866	1.75	6.25	8.0	0.5
819	exp5	Position_2	27	1181	bud	580.0	62.6464265625	-1.0	25.0	0.0	956.7132549351724	935.210869356903	304.014604127941	264.804371602862	exp5_Position_2	exp5_Position_2_1181	6.75	935.2549750477068	311.57072799276966	0.999952840998465	0.8499013155337464	0.4594423363228782	1.75	6.25	8.0	0.5
820	exp5	Position_2	27	1411	bud	92.0	27.88087813671875	-1.0	27.0	0.0	2035.4469231838336	2005.889201434392	252.7367959850461	198.8374210301818	exp5_Position_2	exp5_Position_2_1411	6.75	935.2549750477068	311.57072799276966	2.1447511694146004	0.6381774767840066	0.2293186631485277	1.25	6.75	8.0	0.0
821	exp5	Position_2	27	1484	bud	764.0	3.2962760917968748	-1.0	27.0	0.0	1783.5855712515847	1726.85488644476	248.60666025990363	145.15658796510752	exp5_Position_2	exp5_Position_2_1484	6.75	935.2549750477068	311.57072799276966	1.846400107475156	0.4658864743175618	0.2014830159834079	1.25	6.75	8.0	0.0
822	exp5	Position_2	27	1486	bud	567.0	18.9639736171875	-1.0	27.0	0.0	1112.56319342782	1081.2305999437228	365.4623860759678	308.3264803108507	exp5_Position_2	exp5_Position_2_1486	6.75	935.2549750477068	311.57072799276966	1.1560810995831055	0.9895874439077785	0.46120238231100436	1.25	6.75	8.0	0.0
823	exp5	Position_2	27	1496	bud	673.0	29.5096321953125	-1.0	27.0	0.0	1521.9485813949586	1493.9948354300805	337.4555945083016	286.48111657234773	exp5_Position_2	exp5_Position_2_1496	6.75	935.2549750477068	311.57072799276966	1.5974198216415503	0.919473785030909	0.3653208791159548	1.25	6.75	8.0	0.0
824	exp5	Position_2	27	1497	bud	129.0	75.25874859765625	-1.0	25.0	0.0	227.4495888854644	206.3344990426773	1166.7322558502383	1128.2282684898626	exp5_Position_2	exp5_Position_2_1497	6.75	935.2549750477068	311.57072799276966	0.22061844582238366	3.62109841241583	0.9425729552792815	1.75	6.25	8.0	0.5
825	exp5	Position_2	27	1698	bud	341.0	18.260217765625	-1.0	27.0	0.0	2033.4160043544337	2001.4964976794165	349.2552100053175	291.04905077440384	exp5_Position_2	exp5_Position_2_1698	6.75	935.2549750477068	311.57072799276966	2.1400543713518565	0.9341347714190852	0.30386379238106875	1.25	6.75	8.0	0.0
826	exp5	Position_2	28	2	mother	1019.0	288.0209963125	23.0	-1.0	6.0	613.6789707499443	597.0194710061146	440.13970444339583	413.2993993005588	exp5_Position_2	exp5_Position_2_2	7.0	1033.3341666043414	308.5705933932097	0.5777603124921258	1.3393998266513159	0.6986374269442821	8.0	0.0	8.0	7.0
827	exp5	Position_2	28	12	mother	1697.0	133.02380025	27.0	1.0	5.0	582.6941519526353	563.1380381854784	977.1896152882327	945.6825431078132	exp5_Position_2	exp5_Position_2_12	7.0	1033.3341666043414	308.5705933932097	0.5449718555576429	3.064720240216589	0.8490253902277076	7.75	0.25	8.0	6.75
828	exp5	Position_2	28	27	mother	1171.0	122.5971517890625	24.0	5.0	4.0	972.6960224160832	951.5885639804532	226.15028610195225	192.14382528899247	exp5_Position_2	exp5_Position_2_27	7.0	1033.3341666043414	308.5705933932097	0.9208914160919367	0.6226900080661436	0.40340600004679317	6.75	1.25	8.0	5.75
829	exp5	Position_2	28	43	mother	1074.0	116.600092125	27.0	6.0	4.0	1100.357702858972	1078.98060629631	456.0316579881381	421.590780192738	exp5_Position_2	exp5_Position_2_43	7.0	1033.3341666043414	308.5705933932097	1.044173938273974	1.3662701152326182	0.5668126224481491	6.5	1.5	8.0	5.5
830	exp5	Position_2	28	92	mother	1411.0	127.662553046875	26.0	10.0	3.0	1123.3618212427607	1102.071317997052	175.61625169274998	141.31488535244094	exp5_Position_2	exp5_Position_2_92	7.0	1033.3341666043414	308.5705933932097	1.0665197702874656	0.457966145764137	0.3004069378025236	5.5	2.5	8.0	4.5
831	exp5	Position_2	28	93	mother	1180.0	143.0544138203125	25.0	10.0	3.0	1053.9739042026692	1035.2617437640586	370.4171588188041	340.2697892232641	exp5_Position_2	exp5_Position_2_93	7.0	1033.3341666043414	308.5705933932097	1.0018653957471004	1.1027291534215002	0.5239627527578281	5.5	2.5	8.0	4.5
832	exp5	Position_2	28	129	mother	1029.0	126.84054616406247	25.0	11.0	3.0	771.5089693877802	751.5806864990834	761.3030545705311	729.1963765831858	exp5_Position_2	exp5_Position_2_129	7.0	1033.3341666043414	308.5705933932097	0.7273355617078516	2.3631428016667004	0.7646527572146922	5.25	2.75	8.0	4.25
833	exp5	Position_2	28	199	mother	1693.0	125.612355515625	27.0	13.0	2.0	1068.3942933689366	1048.919412062524	321.3810329860986	290.00483532576703	exp5_Position_2	exp5_Position_2_199	7.0	1033.3341666043414	308.5705933932097	1.0150824834423096	0.9398330286004135	0.4807537833787848	4.75	3.25	8.0	3.75
834	exp5	Position_2	28	243	mother	1028.0	132.33458141406248	28.0	14.0	4.0	939.3024041634328	919.24933672363	560.1937090656965	527.8859893015696	exp5_Position_2	exp5_Position_2_243	7.0	1033.3341666043414	308.5705933932097	0.8895954149511889	1.710746262294954	0.6578928751035121	4.5	3.5	8.0	3.5
835	exp5	Position_2	28	290	mother	1164.0	127.65434867968747	24.0	15.0	2.0	957.7414197587088	938.2691940850544	331.0121691441178	299.64025000322965	exp5_Position_2	exp5_Position_2_290	7.0	1033.3341666043414	308.5705933932097	0.9080017136840818	0.9710589940156735	0.5167789364316981	4.0	3.75	7.75	3.25
836	exp5	Position_2	28	340	mother	888.0	125.276860328125	21.0	16.0	1.0	998.8531812534402	978.3956351739448	155.31998446509303	122.36060467035028	exp5_Position_2	exp5_Position_2_340	7.0	1033.3341666043414	308.5705933932097	0.9468337221337304	0.3965400698906745	0.2951822286878964	4.0	4.0	8.0	3.0
837	exp5	Position_2	28	341	mother	1698.0	110.137525609375	24.0	16.0	2.0	1407.1130754344883	1386.02256037157	171.41901965028072	137.43985649335582	exp5_Position_2	exp5_Position_2_341	7.0	1033.3341666043414	308.5705933932097	1.3413110735767158	0.44540814787952593	0.24928827234337467	4.0	4.0	8.0	3.0
838	exp5	Position_2	28	411	mother	1014.0	119.26006442968747	28.0	18.0	2.0	662.6953927623525	642.3341282779003	703.526927206495	670.7226677593216	exp5_Position_2	exp5_Position_2_411	7.0	1033.3341666043414	308.5705933932097	0.6216131712635482	2.173644158322707	0.7776186239870956	3.5	4.5	8.0	2.5
839	exp5	Position_2	28	417	mother	1694.0	70.15114528125	28.0	18.0	2.0	1070.3752207894058	1047.3555375556848	898.9786367641366	861.89136933203	exp5_Position_2	exp5_Position_2_417	7.0	1033.3341666043414	308.5705933932097	1.0135690577206204	2.793174034681026	0.7337437717444791	3.5	4.5	8.0	2.5
840	exp5	Position_2	28	490	mother	1179.0	99.533032671875	24.0	19.0	1.0	1067.2853022307263	1045.8853715461885	345.4938194479894	311.01615334512235	exp5_Position_2	exp5_Position_2_490	7.0	1033.3341666043414	308.5705933932097	1.0121463175683931	1.0079254472210717	0.49895526722839934	3.25	4.75	8.0	2.25
841	exp5	Position_2	28	491	mother	1024.0	153.7020810703125	28.0	19.0	2.0	781.2612253151194	762.8694304664607	559.9059797137421	530.2747546797915	exp5_Position_2	exp5_Position_2_491	7.0	1033.3341666043414	308.5705933932097	0.7382601438345353	1.7184876525290453	0.6994969752583924	3.25	4.75	8.0	2.25
842	exp5	Position_2	28	567	mother	1486.0	124.5848443125	24.0	20.0	1.0	940.4400035584096	918.5203458510308	311.7225451957179	276.40754111160686	exp5_Position_2	exp5_Position_2_567	7.0	1033.3341666043414	308.5705933932097	0.8888899404820781	0.8957676040094408	0.5019268860708294	3.0	5.0	8.0	2.0
843	exp5	Position_2	28	575	mother	1167.0	89.07218375	24.0	20.0	1.0	1000.0786634603026	978.6385886208412	297.7157330128951	263.1733902159846	exp5_Position_2	exp5_Position_2_575	7.0	1033.3341666043414	308.5705933932097	0.9470688381830669	0.8528790359508571	0.47383540835105276	3.0	5.0	8.0	2.0
844	exp5	Position_2	28	580	mother	1181.0	92.98543813281248	25.0	20.0	1.0	1254.1938205226213	1231.996796542889	354.96802301144163	319.2061510440943	exp5_Position_2	exp5_Position_2_580	7.0	1033.3341666043414	308.5705933932097	1.192254002973091	1.0344671782684483	0.4645696942136539	3.0	5.0	8.0	2.0
845	exp5	Position_2	28	672	mother	199.0	90.44872890625	27.0	21.0	1.0	1055.4429823930848	1033.3341666043414	340.4817649683399	304.8620061975864	exp5_Position_2	exp5_Position_2_672	7.0	1033.3341666043414	308.5705933932097	1.0	0.9879813978550527	0.4969771844550671	2.75	5.25	8.0	1.75
846	exp5	Position_2	28	673	mother	1496.0	102.49145053125	24.0	21.0	1.0	1098.5808306304748	1078.3756610078076	230.04055805612532	197.48778477516103	exp5_Position_2	exp5_Position_2_673	7.0	1033.3341666043414	308.5705933932097	1.0435885078217029	0.6400084421638438	0.38014350297399746	2.75	5.25	8.0	1.75
847	exp5	Position_2	28	764	mother	1484.0	94.4340860546875	26.0	22.0	1.0	1083.2463703110438	1061.5623113947706	157.9131177670861	122.97768951308996	exp5_Position_2	exp5_Position_2_764	7.0	1033.3341666043414	308.5705933932097	1.0273175374459844	0.39853988729373246	0.27950893292608403	2.5	5.5	8.0	1.5
848	exp5	Position_2	28	772	mother	1695.0	115.572580921875	24.0	22.0	1.0	1321.0057818320342	1299.987449994443	172.4259692632896	138.5631013027257	exp5_Position_2	exp5_Position_2_772	7.0	1033.3341666043414	308.5705933932097	1.2580513564806979	0.4490483029475059	0.2630475030953468	2.5	5.5	8.0	1.5
849	exp5	Position_2	28	773	mother	1696.0	91.399416453125	27.0	22.0	1.0	679.0498704834988	658.3338895187887	921.439664357596	888.063917247785	exp5_Position_2	exp5_Position_2_773	7.0	1033.3341666043414	308.5705933932097	0.637096798688223	2.8779927065704873	0.8187537478817819	2.5	5.5	8.0	1.5
850	exp5	Position_2	28	888	bud	340.0	88.1553223203125	-1.0	23.0	0.0	1031.4267988764543	1009.2386887485956	147.92451539058817	112.1770046290376	exp5_Position_2	exp5_Position_2_888	7.0	1033.3341666043414	308.5705933932097	0.9766818144270537	0.36353757302495476	0.271252286326124	2.25	5.75	8.0	1.25
851	exp5	Position_2	28	894	mother	417.0	106.82917953125	28.0	23.0	1.0	807.8789708742584	786.5445108779974	713.7224238446685	679.3502382951366	exp5_Position_2	exp5_Position_2_894	7.0	1033.3341666043414	308.5705933932097	0.7611714934992191	2.201603953327609	0.7430883618552855	2.25	5.75	8.0	1.25
852	exp5	Position_2	28	1014	mother	411.0	48.9028429140625	28.0	24.0	1.0	859.3832834655221	833.1972510742811	894.3564182031334	852.1678104616891	exp5_Position_2	exp5_Position_2_1014	7.0	1033.3341666043414	308.5705933932097	0.8063192701856227	2.7616624160156977	0.7740124975125429	2.0	6.0	8.0	1.0
853	exp5	Position_2	28	1019	bud	2.0	123.5366298203125	-1.0	24.0	0.0	895.2216587705749	875.1628308455757	602.7512426975221	570.4342421516897	exp5_Position_2	exp5_Position_2_1019	7.0	1033.3341666043414	308.5705933932097	0.8469310888281809	1.8486344919614184	0.6858057934616848	2.0	6.0	8.0	1.0
854	exp5	Position_2	28	1024	mother	491.0	98.313483125	28.0	24.0	1.0	876.4142068263575	854.2780191427347	593.233555449388	557.5696975146618	exp5_Position_2	exp5_Position_2_1024	7.0	1033.3341666043414	308.5705933932097	0.8267199970267058	1.8069437252050586	0.6860950811418915	2.0	6.0	8.0	1.0
855	exp5	Position_2	28	1028	mother	243.0	106.5742202421875	28.0	24.0	1.0	1014.4765532729598	992.7613044160923	416.7643284876797	381.7786497738375	exp5_Position_2	exp5_Position_2_1028	7.0	1033.3341666043414	308.5705933932097	0.9607359714799945	1.2372489730002858	0.5629014776044505	2.0	6.0	8.0	1.0
856	exp5	Position_2	28	1029	mother	129.0	76.7324307578125	25.0	24.0	1.0	1022.2336946166658	998.7978970467758	770.0450511977635	732.2873773351625	exp5_Position_2	exp5_Position_2_1029	7.0	1033.3341666043414	308.5705933932097	0.9665778306053153	2.3731599608456952	0.710582719074671	2.0	6.0	8.0	1.0
857	exp5	Position_2	28	1074	mother	43.0	84.96416663281249	27.0	25.0	1.0	1364.8112164765787	1342.6876041325916	333.21274107818226	297.5691434128694	exp5_Position_2	exp5_Position_2_1074	7.0	1033.3341666043414	308.5705933932097	1.2993740529695463	0.9643470563433721	0.42600082332406636	1.75	6.25	8.0	0.75
858	exp5	Position_2	28	1164	bud	290.0	76.81720401953125	-1.0	25.0	0.0	1067.8913612967654	1044.3475282237523	255.40099677673987	217.4692657146634	exp5_Position_2	exp5_Position_2_1164	7.0	1033.3341666043414	308.5705933932097	1.0106580832951668	0.7047634167703841	0.41083979461808845	1.75	6.25	8.0	0.75
859	exp5	Position_2	28	1167	bud	575.0	56.25617078125	-1.0	25.0	0.0	1040.2465169881475	1016.9652614827374	346.0792828185931	308.5705933932097	exp5_Position_2	exp5_Position_2_1167	7.0	1033.3341666043414	308.5705933932097	0.9841591368498014	1.0	0.5039918328263097	1.75	6.25	8.0	0.75
860	exp5	Position_2	28	1171	bud	27.0	67.51743423046875	-1.0	25.0	0.0	1072.814971588878	1050.0018162632775	169.51671022131885	132.76218219673996	exp5_Position_2	exp5_Position_2_1171	7.0	1033.3341666043414	308.5705933932097	1.016129970533838	0.43024897718481514	0.29746628839104644	1.75	6.25	8.0	0.75
861	exp5	Position_2	28	1179	bud	490.0	83.8169798125	-1.0	25.0	0.0	1317.9986550910264	1294.856395729577	340.8912639705388	303.6065127770918	exp5_Position_2	exp5_Position_2_1179	7.0	1033.3341666043414	308.5705933932097	1.2530858240995055	0.9839126581650889	0.4398360865980734	1.75	6.25	8.0	0.75
862	exp5	Position_2	28	1180	bud	93.0	97.93385696875	-1.0	25.0	0.0	1335.5953094110996	1313.7934226762177	415.27104616202894	380.145784200274	exp5_Position_2	exp5_Position_2_1180	7.0	1033.3341666043414	308.5705933932097	1.271411964431118	1.2319572646893686	0.4921196802927048	1.75	6.25	8.0	0.75
863	exp5	Position_2	28	1181	bud	580.0	82.91041283593749	-1.0	25.0	0.0	1128.5813163456403	1107.687852484671	288.6092767752135	254.94758499920724	exp5_Position_2	exp5_Position_2_1181	7.0	1033.3341666043414	308.5705933932097	1.071955121860206	0.8262212617076217	0.4352710679892927	1.75	6.25	8.0	0.75
864	exp5	Position_2	28	1411	bud	92.0	72.80125466796875	-1.0	27.0	0.0	1226.0045115120402	1203.6344103922315	152.72565147851904	116.68493300771568	exp5_Position_2	exp5_Position_2_1411	7.0	1033.3341666043414	308.5705933932097	1.1648065546380963	0.3781466397189208	0.24507978667266242	1.25	6.75	8.0	0.25
865	exp5	Position_2	28	1484	bud	764.0	20.987630436523435	-1.0	27.0	0.0	948.1730118171996	915.2556634320822	204.46510663587512	151.4316009042966	exp5_Position_2	exp5_Position_2_1484	7.0	1033.3341666043414	308.5705933932097	0.8857305729469112	0.49075188675327913	0.356526073612423	1.25	6.75	8.0	0.25
866	exp5	Position_2	28	1486	bud	567.0	68.1044728203125	-1.0	27.0	0.0	927.6245499919432	904.5046084761228	279.68864349488723	242.43984883050936	exp5_Position_2	exp5_Position_2_1486	7.0	1033.3341666043414	308.5705933932097	0.8753263346052248	0.7856868218209299	0.47301661566090064	1.25	6.75	8.0	0.25
867	exp5	Position_2	28	1496	bud	673.0	51.901284359375	-1.0	27.0	0.0	1559.7742274303243	1534.4899646132587	254.63540883487968	213.8996520740512	exp5_Position_2	exp5_Position_2_1496	7.0	1033.3341666043414	308.5705933932097	1.4849890908531311	0.6931951931060395	0.3182445113624891	1.25	6.75	8.0	0.25
868	exp5	Position_2	28	1497	bud	129.0	69.21512992968749	-1.0	25.0	0.0	224.8944017573632	201.72440572696624	1195.1054781868036	1157.7760401378305	exp5_Position_2	exp5_Position_2_1497	7.0	1033.3341666043414	308.5705933932097	0.19521700941125034	3.7520621372448253	0.9505439057745313	1.75	6.25	8.0	0.75
869	exp5	Position_2	28	1693	bud	199.0	11.04868819140625	-1.0	28.0	0.0	1691.6078447742668	1649.405032439642	695.2559918055725	627.2625719331198	exp5_Position_2	exp5_Position_2_1693	7.0	1033.3341666043414	308.5705933932097	1.5961971313304992	2.032800873976357	0.5601548612051304	1.0	7.0	8.0	0.0
870	exp5	Position_2	28	1694	bud	417.0	16.05133487890625	-1.0	28.0	0.0	1330.6770445124682	1294.6853783941892	1044.6572190814245	986.6706458908634	exp5_Position_2	exp5_Position_2_1694	7.0	1033.3341666043414	308.5705933932097	1.2529203235858144	3.197552414314331	0.7184747784396099	1.0	7.0	8.0	0.0
871	exp5	Position_2	28	1695	bud	772.0	10.976331963867189	-1.0	28.0	0.0	1958.5691133133887	1918.2746218802167	335.89588708155304	270.9769842169959	exp5_Position_2	exp5_Position_2_1695	7.0	1033.3341666043414	308.5705933932097	1.85639329838855	0.8781685294025783	0.32113683460283227	1.0	7.0	8.0	0.0
872	exp5	Position_2	28	1696	bud	773.0	9.03089414111328	-1.0	28.0	0.0	1495.4644292526357	1451.6149505839396	1537.9113151693032	1467.264932869737	exp5_Position_2	exp5_Position_2_1696	7.0	1033.3341666043414	308.5705933932097	1.4047875290469864	4.7550381153787065	0.7719436214370381	1.0	7.0	8.0	0.0
873	exp5	Position_2	28	1697	bud	12.0	22.50763113671875	-1.0	28.0	0.0	626.6424933643314	593.7393671280365	1514.9993978450602	1461.9888055754734	exp5_Position_2	exp5_Position_2_1697	7.0	1033.3341666043414	308.5705933932097	0.5745860209762874	4.737939508423829	0.8918431510970698	1.0	7.0	8.0	0.0
874	exp5	Position_2	28	1698	bud	341.0	40.998746207031246	-1.0	27.0	0.0	1954.258368110827	1926.076321625941	316.0584456550459	270.6540374293973	exp5_Position_2	exp5_Position_2_1698	7.0	1033.3341666043414	308.5705933932097	1.863943324312266	0.8771219397582207	0.3199930885467839	1.25	6.75	8.0	0.25
875	exp5	Position_2	29	2	mother	1019.0	219.34208260937496	29.0	-1.0	7.0	818.5906635715817	799.8059157235203	564.8936624788686	535.6729436041065	exp5_Position_2	exp5_Position_2_2	7.25	1089.3486097275595	348.16088039265696	0.73420566068703	1.5385787828890278	0.6769576354844229	8.0	0.0	8.0	7.25
876	exp5	Position_2	29	12	mother	1697.0	123.101881546875	27.0	1.0	5.0	521.5869369866937	501.35282592715896	999.2381407367528	967.7628568663656	exp5_Position_2	exp5_Position_2_12	7.25	1089.3486097275595	348.16088039265696	0.4602317581811985	2.779642720844799	0.8579476577995213	7.75	0.25	8.0	7.0
877	exp5	Position_2	29	27	mother	1171.0	121.00640921875	29.0	5.0	5.0	1132.8542011341494	1111.618017841834	248.85340650362147	215.81934360446408	exp5_Position_2	exp5_Position_2_27	7.25	1089.3486097275595	348.16088039265696	1.0204428664207355	0.6198839552595982	0.37790271247567336	6.75	1.25	8.0	6.0
878	exp5	Position_2	29	43	mother	1074.0	109.826820296875	27.0	6.0	4.0	1240.8652581027463	1219.121935355671	466.513248113444	432.69030161799327	exp5_Position_2	exp5_Position_2_43	7.25	1089.3486097275595	348.16088039265696	1.1191292892553166	1.2427883946352725	0.526177691590052	6.5	1.5	8.0	5.75
879	exp5	Position_2	29	92	mother	1411.0	108.58140983593748	26.0	10.0	3.0	1237.2844987101132	1215.994350707732	187.9217589331399	154.80375092943606	exp5_Position_2	exp5_Position_2_92	7.25	1089.3486097275595	348.16088039265696	1.1162582297799473	0.44463281100061525	0.28485832731685456	5.5	2.5	8.0	4.75
880	exp5	Position_2	29	93	mother	1180.0	86.65597161718749	29.0	10.0	4.0	1355.4689192034757	1333.0353815750725	475.2361187636778	440.3395046750506	exp5_Position_2	exp5_Position_2_93	7.25	1089.3486097275595	348.16088039265696	1.2236995298579927	1.2647587063154089	0.508249922755496	5.5	2.5	8.0	4.75
881	exp5	Position_2	29	129	mother	1029.0	122.0719163125	25.0	11.0	3.0	733.6701717719568	713.4900300502335	687.1445140937655	655.7531825266403	exp5_Position_2	exp5_Position_2_129	7.25	1089.3486097275595	348.16088039265696	0.654969422716456	1.8834774940455108	0.7419802563561453	5.25	2.75	8.0	4.5
882	exp5	Position_2	29	199	mother	1693.0	125.01491328906248	27.0	13.0	2.0	1107.0519217174738	1087.0040278434792	310.0437717256435	278.8581590327633	exp5_Position_2	exp5_Position_2_199	7.25	1089.3486097275595	348.16088039265696	0.9978477212316206	0.8009462715003081	0.4452684825147022	4.75	3.25	8.0	4.0
883	exp5	Position_2	29	243	mother	1028.0	149.7647855	28.0	14.0	4.0	802.1604047393434	783.2106897544412	476.3549070498314	446.8775726288723	exp5_Position_2	exp5_Position_2_243	7.25	1089.3486097275595	348.16088039265696	0.718971578758721	1.2835375764355903	0.6409646483294322	4.5	3.5	8.0	3.75
884	exp5	Position_2	29	290	mother	1164.0	135.9709773984375	24.0	15.0	2.0	1193.8251422059484	1173.551908304762	372.3382110274677	340.8020694034	exp5_Position_2	exp5_Position_2_290	7.25	1089.3486097275595	348.16088039265696	1.0772969257272575	0.9788637626922426	0.4760638447205512	4.0	3.75	7.75	3.5
885	exp5	Position_2	29	340	mother	888.0	127.162013859375	29.0	16.0	2.0	1111.9890100288544	1091.69319161164	148.82626536550697	117.25499227206254	exp5_Position_2	exp5_Position_2_340	7.25	1089.3486097275595	348.16088039265696	1.0021522787683796	0.3367839377583776	0.2515309792963893	4.0	4.0	8.0	3.25
886	exp5	Position_2	29	341	mother	1698.0	102.18007971875	24.0	16.0	2.0	1476.8147376122802	1455.0212809132192	179.91532161026967	146.01438896728618	exp5_Position_2	exp5_Position_2_341	7.25	1089.3486097275595	348.16088039265696	1.3356801192201573	0.41938769456985137	0.23895811391139243	4.0	4.0	8.0	3.25
887	exp5	Position_2	29	411	mother	1928.0	115.679040125	28.0	18.0	2.0	747.5116363170868	726.0384290937568	711.3956974370373	677.9929306451908	exp5_Position_2	exp5_Position_2_411	7.25	1089.3486097275595	348.16088039265696	0.6664885993431756	1.947355285523601	0.7450159119288238	3.5	4.5	8.0	2.75
888	exp5	Position_2	29	417	mother	1694.0	69.32883164453125	28.0	18.0	2.0	993.8001025787488	970.5815620735845	748.9284342703766	712.8107045956758	exp5_Position_2	exp5_Position_2_417	7.25	1089.3486097275595	348.16088039265696	0.89097425140729	2.0473601278574596	0.6967757455738459	3.5	4.5	8.0	2.75
889	exp5	Position_2	29	490	mother	1179.0	109.4761641875	24.0	19.0	1.0	1121.7023137232636	1101.0011343285942	357.0505424594236	324.84870784549327	exp5_Position_2	exp5_Position_2_490	7.25	1089.3486097275595	348.16088039265696	1.0106967820007122	0.9330419531313451	0.48002436555237676	3.25	4.75	8.0	2.5
890	exp5	Position_2	29	491	mother	1913.0	119.89876765625	28.0	19.0	2.0	702.9410189302188	683.9178280547599	504.7809934221976	475.18936317148354	exp5_Position_2	exp5_Position_2_491	7.25	1089.3486097275595	348.16088039265696	0.6278227391558375	1.3648557030174195	0.6849352480216925	3.25	4.75	8.0	2.5
891	exp5	Position_2	29	567	mother	1486.0	93.884850984375	24.0	20.0	1.0	960.6702253528784	936.25734110192	342.1501333698701	304.17453564615715	exp5_Position_2	exp5_Position_2_567	7.25	1089.3486097275595	348.16088039265696	0.859465310499706	0.8736608642048128	0.50409536071646	3.0	5.0	8.0	2.25
892	exp5	Position_2	29	575	mother	1167.0	86.156857015625	24.0	20.0	1.0	980.9511348741436	960.2778777610172	317.3154837454979	285.15708379174595	exp5_Position_2	exp5_Position_2_575	7.25	1089.3486097275595	348.16088039265696	0.8815156775214298	0.8190382660744219	0.48163027651010637	3.0	5.0	8.0	2.25
893	exp5	Position_2	29	580	mother	1181.0	113.18028519531248	25.0	20.0	1.0	1189.5484124208992	1168.494770978442	359.1160516402425	326.3659427297535	exp5_Position_2	exp5_Position_2_580	7.25	1089.3486097275595	348.16088039265696	1.0726545759035544	0.9373998088518071	0.46635544588307026	3.0	5.0	8.0	2.25
894	exp5	Position_2	29	672	mother	1891.0	90.818434953125	27.0	21.0	1.0	1123.962070510925	1102.0376356957845	319.7599171697236	285.6552407906161	exp5_Position_2	exp5_Position_2_672	7.25	1089.3486097275595	348.16088039265696	1.0116482693004936	0.8204690902333807	0.4478256187923047	2.75	5.25	8.0	2.0
895	exp5	Position_2	29	673	mother	1496.0	102.264868578125	24.0	21.0	1.0	1372.8417015783182	1352.1307768057316	265.5769361835373	233.35994209284684	exp5_Position_2	exp5_Position_2_673	7.25	1089.3486097275595	348.16088039265696	1.2412287166216631	0.6702646828950534	0.3506497501192087	2.75	5.25	8.0	2.0
896	exp5	Position_2	29	764	mother	1484.0	93.611455265625	26.0	22.0	1.0	974.4701774983394	952.632190806593	122.90213400060637	88.93193248011202	exp5_Position_2	exp5_Position_2_764	7.25	1089.3486097275595	348.16088039265696	0.8744970914727118	0.25543344323984446	0.22606119172168784	2.5	5.5	8.0	1.75
897	exp5	Position_2	29	772	mother	1695.0	97.35320821875	24.0	22.0	1.0	1277.4333827376245	1256.223427969442	157.0574601372283	124.0641971644997	exp5_Position_2	exp5_Position_2_772	7.25	1089.3486097275595	348.16088039265696	1.1531877093813128	0.3563415769875688	0.23606138695376733	2.5	5.5	8.0	1.75
898	exp5	Position_2	29	773	mother	1696.0	111.0072197265625	27.0	22.0	1.0	604.3708145720741	583.9860400643338	860.862068226704	829.1524189924412	exp5_Position_2	exp5_Position_2_773	7.25	1089.3486097275595	348.16088039265696	0.5360873781354397	2.381520916586954	0.8162579332170264	2.5	5.5	8.0	1.75
899	exp5	Position_2	29	888	mother	340.0	86.954666734375	29.0	23.0	1.0	1085.1248151511288	1062.768338230362	150.84214641976655	116.06540454301836	exp5_Position_2	exp5_Position_2_888	7.25	1089.3486097275595	348.16088039265696	0.9755998481479266	0.33336716179060505	0.25467957500797506	2.25	5.75	8.0	1.5
900	exp5	Position_2	29	894	mother	2801.0	108.351697953125	28.0	23.0	1.0	769.7547862269807	749.0365401333355	637.8650562048578	605.6366733925207	exp5_Position_2	exp5_Position_2_894	7.25	1089.3486097275595	348.16088039265696	0.6876004003169065	1.7395310831862607	0.7167024510248337	2.25	5.75	8.0	1.5
901	exp5	Position_2	29	1014	mother	411.0	72.256100984375	28.0	24.0	1.0	741.6246383608858	718.9789974808228	736.899382406342	701.672829926244	exp5_Position_2	exp5_Position_2_1014	7.25	1089.3486097275595	348.16088039265696	0.6600081838454228	2.0153695301289885	0.7533028026667133	2.0	6.0	8.0	1.25
902	exp5	Position_2	29	1019	mother	2.0	109.7622979921875	29.0	24.0	1.0	877.654556387273	858.4129767316582	656.0935280205144	626.1621818895579	exp5_Position_2	exp5_Position_2_1019	7.25	1089.3486097275595	348.16088039265696	0.7880057578136928	1.7984851749667286	0.6953379005405583	2.0	6.0	8.0	1.25
903	exp5	Position_2	29	1024	mother	491.0	98.32225940625	28.0	24.0	1.0	893.4425047264699	872.0057080291361	592.1189824363967	558.772854240544	exp5_Position_2	exp5_Position_2_1024	7.25	1089.3486097275595	348.16088039265696	0.8004836103359239	1.6049271635870124	0.6672154215762361	2.0	6.0	8.0	1.25
904	exp5	Position_2	29	1028	mother	1931.0	128.7356406015625	-1.0	24.0	1.0	1026.3905706423611	1005.6104444500936	379.3702813165127	347.0456405729853	exp5_Position_2	exp5_Position_2_1028	7.25	1089.3486097275595	348.16088039265696	0.9231300572381431	0.9967967687282561	0.5191847706104717	2.0	6.0	8.0	1.25
905	exp5	Position_2	29	1029	mother	129.0	79.1016315546875	25.0	24.0	1.0	1074.2196101325349	1051.5941060747969	794.0953537957184	758.9001252614589	exp5_Position_2	exp5_Position_2_1029	7.25	1089.3486097275595	348.16088039265696	0.9653421289423549	2.179739792723321	0.6930629621148001	2.0	6.0	8.0	1.25
906	exp5	Position_2	29	1074	mother	43.0	78.4592784765625	27.0	25.0	1.0	1588.2124131083324	1566.373968953631	383.2470333418644	349.2761202123287	exp5_Position_2	exp5_Position_2_1074	7.25	1089.3486097275595	348.16088039265696	1.4378996355862363	1.003203231271744	0.41096311216208525	1.75	6.25	8.0	1.0
907	exp5	Position_2	29	1164	bud	290.0	91.567413609375	-1.0	25.0	0.0	1039.9941166277686	1018.220931090177	252.6033791225263	218.733979397384	exp5_Position_2	exp5_Position_2_1164	7.25	1089.3486097275595	348.16088039265696	0.9347062290232591	0.6282554753155929	0.40196472733242755	1.75	6.25	8.0	1.0
908	exp5	Position_2	29	1167	bud	575.0	62.600527859375	-1.0	25.0	0.0	1141.7878770940677	1119.1134904720063	332.1674409769864	296.8961728982245	exp5_Position_2	exp5_Position_2_1167	7.25	1089.3486097275595	348.16088039265696	1.0273235587567242	0.8527556931823703	0.45357433326432745	1.75	6.25	8.0	1.0
909	exp5	Position_2	29	1171	mother	27.0	78.40923599609374	29.0	25.0	1.0	1012.1645315228086	990.224696343552	174.9271573388124	140.79852483774667	exp5_Position_2	exp5_Position_2_1171	7.25	1089.3486097275595	348.16088039265696	0.9090062515352199	0.4044065050586776	0.3079051143887425	1.75	6.25	8.0	1.0
910	exp5	Position_2	29	1179	bud	490.0	92.9277891953125	-1.0	25.0	0.0	1320.158691320904	1297.9847921416108	319.6486040661817	285.15587200950387	exp5_Position_2	exp5_Position_2_1179	7.25	1089.3486097275595	348.16088039265696	1.191523797387716	0.8190347855505884	0.40736678478357036	1.75	6.25	8.0	1.0
911	exp5	Position_2	29	1180	mother	93.0	74.742138625	29.0	25.0	1.0	1422.4843677935871	1399.2616674849594	506.9703425153716	470.84614203528366	exp5_Position_2	exp5_Position_2_1180	7.25	1089.3486097275595	348.16088039265696	1.28449392140401	1.3523809495893446	0.5128726298187521	1.75	6.25	8.0	1.0
912	exp5	Position_2	29	1181	bud	580.0	68.03442374609375	-1.0	25.0	0.0	1306.404483150771	1283.2607370605892	331.5975410219136	295.596158214964	exp5_Position_2	exp5_Position_2_1181	7.25	1089.3486097275595	348.16088039265696	1.178007412504548	0.8490217450093466	0.4188502873094596	1.75	6.25	8.0	1.0
913	exp5	Position_2	29	1411	bud	92.0	74.85198251953125	-1.0	27.0	0.0	1481.8973211832972	1459.5217329025177	138.2067284102768	103.40025775128608	exp5_Position_2	exp5_Position_2_1411	7.25	1089.3486097275595	348.16088039265696	1.3398114431591706	0.2969898790314148	0.181445282946096	1.25	6.75	8.0	0.5
914	exp5	Position_2	29	1484	bud	764.0	45.58129601953125	-1.0	27.0	0.0	1005.4155291570876	979.4838399946397	174.25798420697197	133.91980106538634	exp5_Position_2	exp5_Position_2_1484	7.25	1089.3486097275595	348.16088039265696	0.8991463625584499	0.38464919124271274	0.29961872831216246	1.25	6.75	8.0	0.5
915	exp5	Position_2	29	1486	bud	567.0	70.61384975390625	-1.0	27.0	0.0	1384.8773880808574	1361.1467135523585	333.789908896542	296.87552629665413	exp5_Position_2	exp5_Position_2_1486	7.25	1089.3486097275595	348.16088039265696	1.249505164276819	0.8526963912827799	0.4056206642163744	1.25	6.75	8.0	0.5
916	exp5	Position_2	29	1496	bud	673.0	44.47457471875	-1.0	27.0	0.0	1576.974848164595	1550.8218638022174	260.08653637246545	219.40411625321133	exp5_Position_2	exp5_Position_2_1496	7.25	1089.3486097275595	348.16088039265696	1.4236231174794174	0.6301802661050451	0.30683573273952053	1.25	6.75	8.0	0.5
917	exp5	Position_2	29	1497	bud	129.0	80.42799385156249	-1.0	25.0	0.0	211.09683861355452	188.10910692563763	1258.4365090135534	1222.6778152767934	exp5_Position_2	exp5_Position_2_1497	7.25	1089.3486097275595	348.16088039265696	0.1726803570921918	3.511818484310625	0.9531332850069654	1.75	6.25	8.0	1.0
918	exp5	Position_2	29	1693	bud	199.0	41.30838308007812	-1.0	28.0	0.0	1147.8092174469384	1122.3076486882085	431.54275244267416	391.87364548464944	exp5_Position_2	exp5_Position_2_1693	7.25	1089.3486097275595	348.16088039265696	1.030255731421819	1.1255533506311597	0.522102518261633	1.0	7.0	8.0	0.25
919	exp5	Position_2	29	1694	bud	417.0	34.382958714843745	-1.0	28.0	0.0	1341.6280791806346	1312.9344627657822	972.3089109380344	927.6743965149308	exp5_Position_2	exp5_Position_2_1694	7.25	1089.3486097275595	348.16088039265696	1.2052472927781497	2.664499226531989	0.6885461911357932	1.0	7.0	8.0	0.25
920	exp5	Position_2	29	1695	bud	772.0	20.303612119140624	-1.0	28.0	0.0	1850.5714891423	1817.2628487724328	337.95300197830454	286.1395614029566	exp5_Position_2	exp5_Position_2_1695	7.25	1089.3486097275595	348.16088039265696	1.6682105549544153	0.8218601730333617	0.3300549513697974	1.0	7.0	8.0	0.25
921	exp5	Position_2	29	1696	bud	773.0	29.6326457109375	-1.0	28.0	0.0	1063.1421369873228	1031.9313854439404	1222.6187605670395	1174.0687026106668	exp5_Position_2	exp5_Position_2_1696	7.25	1089.3486097275595	348.16088039265696	0.9472921489311131	3.3722016709245115	0.7806937135604524	1.0	7.0	8.0	0.25
922	exp5	Position_2	29	1697	bud	12.0	38.341404707031245	-1.0	28.0	0.0	531.2757135140023	503.3089313243796	1339.6570554942105	1296.1531720881303	exp5_Position_2	exp5_Position_2_1697	7.25	1089.3486097275595	348.16088039265696	0.46202742338860153	3.7228570039986244	0.8895961330819685	1.0	7.0	8.0	0.25
923	exp5	Position_2	29	1698	bud	341.0	77.43475162499999	-1.0	27.0	0.0	1448.3954620309391	1426.035623133108	192.77305111822724	157.9910794993785	exp5_Position_2	exp5_Position_2_1698	7.25	1089.3486097275595	348.16088039265696	1.3090718713908784	0.45378756889974436	0.2574156274336504	1.25	6.75	8.0	0.5
924	exp5	Position_2	29	1891	bud	672.0	10.140664133789064	-1.0	29.0	0.0	1095.410550003088	1055.0919734815743	431.1213827001674	368.4035970000347	exp5_Position_2	exp5_Position_2_1891	7.25	1089.3486097275595	348.16088039265696	0.9685531005042063	1.0581418469086703	0.5221021783566456	0.75	7.25	8.0	0.0
925	exp5	Position_2	29	1913	bud	491.0	18.27481067285156	-1.0	29.0	0.0	1764.877902222166	1730.0759000900823	1088.5683747155792	1034.4319269545604	exp5_Position_2	exp5_Position_2_1913	7.25	1089.3486097275595	348.16088039265696	1.5881746987520968	2.9711319829727127	0.6516631124819877	0.75	7.25	8.0	0.0
926	exp5	Position_2	29	1928	bud	411.0	19.805007041015624	-1.0	29.0	0.0	1227.551528576479	1195.308599944898	1110.1521641995807	1059.9964974393429	exp5_Position_2	exp5_Position_2_1928	7.25	1089.3486097275595	348.16088039265696	1.0972691287904968	3.04455944689672	0.7350761605075756	0.75	7.25	8.0	0.0
927	exp5	Position_2	29	1931	bud	1028.0	18.2091926328125	-1.0	29.0	0.0	1769.5614717273068	1735.8108579047043	845.7449840792141	793.2440292440547	exp5_Position_2	exp5_Position_2_1931	7.25	1089.3486097275595	348.16088039265696	1.5934392740803347	2.278383568967977	0.5884524321815795	0.75	7.25	8.0	0.0
928	exp5	Position_2	29	2801	bud	894.0	30.311915841796875	-1.0	29.0	0.0	942.3906695886802	913.2366467837032	753.9766311624	708.6259290213246	exp5_Position_2	exp5_Position_2_2801	7.25	1089.3486097275595	348.16088039265696	0.8383327785327591	2.0353404673785693	0.7082713632367418	0.75	7.25	8.0	0.0
929	exp5	Position_2	30	2	mother	2154.0	197.665479	29.0	-1.0	7.0	895.2250849936987	875.7159338065776	634.5742777444138	616.1489682899103	exp5_Position_2	exp5_Position_2_2	7.5	1071.0422269715118	349.2128305507638	0.8176296991415171	1.7643938434854929	0.6833376281652174	8.0	0.0	8.0	7.5
930	exp5	Position_2	30	12	mother	1697.0	122.162237140625	27.0	1.0	5.0	491.0807563262416	470.66995975120585	985.900100749791	966.6232373178124	exp5_Position_2	exp5_Position_2_12	7.5	1071.0422269715118	349.2128305507638	0.4394504230538849	2.768006077535281	0.8629909952097047	7.75	0.25	8.0	7.25
931	exp5	Position_2	30	27	mother	2190.0	128.5004071484375	29.0	5.0	5.0	1296.1719168346178	1275.120288149753	222.2416526988427	202.35955894091444	exp5_Position_2	exp5_Position_2_27	7.5	1071.0422269715118	349.2128305507638	1.1905415641316908	0.5794734363618927	0.327383347711913	6.75	1.25	8.0	6.25
932	exp5	Position_2	30	43	mother	2191.0	123.095392921875	27.0	6.0	4.0	1084.2999901551495	1063.138701490915	367.2792285660488	347.29356704982706	exp5_Position_2	exp5_Position_2_43	7.5	1071.0422269715118	349.2128305507638	0.992620715335431	0.9945040292537083	0.5004738791370309	6.5	1.5	8.0	6.0
933	exp5	Position_2	30	92	mother	1411.0	118.6289832578125	30.0	10.0	4.0	1221.366585226417	1200.9331301513448	152.06032631636813	132.76206318991075	exp5_Position_2	exp5_Position_2_92	7.5	1071.0422269715118	349.2128305507638	1.1212752400501647	0.38017521572882645	0.2532053017570811	5.5	2.5	8.0	5.0
934	exp5	Position_2	30	93	mother	2064.0	115.760667859375	29.0	10.0	4.0	1076.8420283509706	1056.6353130615908	370.21621404722623	351.13209405170045	exp5_Position_2	exp5_Position_2_93	7.5	1071.0422269715118	349.2128305507638	0.9865486966366787	1.0054959707462916	0.5047557352553005	5.5	2.5	8.0	5.0
935	exp5	Position_2	30	129	mother	1029.0	127.8750451171875	25.0	11.0	3.0	648.9258986800949	629.3934380391204	648.4656279306057	630.0183039919074	exp5_Position_2	exp5_Position_2_129	7.5	1071.0422269715118	349.2128305507638	0.5876457736113717	1.8041098404038276	0.7543035876375129	5.25	2.75	8.0	4.75
936	exp5	Position_2	30	199	mother	1693.0	124.432631984375	27.0	13.0	2.0	1078.6892531052258	1059.4430384695193	275.0859330128522	256.90895252357365	exp5_Position_2	exp5_Position_2_199	7.5	1071.0422269715118	349.2128305507638	0.9891701856286371	0.7356801642092808	0.42651825665827287	4.75	3.25	8.0	4.25
937	exp5	Position_2	30	243	mother	1990.0	119.771553171875	28.0	14.0	4.0	831.3612534400243	810.17091288931	461.97987880849206	441.9667793994839	exp5_Position_2	exp5_Position_2_243	7.5	1071.0422269715118	349.2128305507638	0.7564322792203593	1.265608651040778	0.6259065442742203	4.5	3.5	8.0	4.0
938	exp5	Position_2	30	290	mother	1164.0	67.96444226171874	30.0	15.0	3.0	794.0307511837498	767.3571394754955	785.4569401389933	760.265195747864	exp5_Position_2	exp5_Position_2_290	7.5	1071.0422269715118	349.2128305507638	0.7164583432394455	2.1770826534317362	0.7523939200917902	4.0	3.75	7.75	3.75
939	exp5	Position_2	30	340	mother	2176.0	136.232404515625	29.0	16.0	2.0	1171.758137419646	1151.3476378879247	143.0391799796534	123.76259708858294	exp5_Position_2	exp5_Position_2_340	7.5	1071.0422269715118	349.2128305507638	1.0749787533060067	0.3544044956578193	0.24794224775946588	4.0	4.0	8.0	3.5
940	exp5	Position_2	30	341	mother	1698.0	102.368229046875	24.0	16.0	2.0	1666.4396539707825	1644.0582678857136	173.5383105599583	152.40033481294856	exp5_Position_2	exp5_Position_2_341	7.5	1071.0422269715118	349.2128305507638	1.535007889030171	0.43641104071860465	0.22136900185604788	4.0	4.0	8.0	3.5
941	exp5	Position_2	30	411	mother	1928.0	121.452689359375	30.0	18.0	3.0	777.2420961204202	755.9498545600204	693.3591489617613	673.2498097102724	exp5_Position_2	exp5_Position_2_411	7.5	1071.0422269715118	349.2128305507638	0.705807703490413	1.927906854534672	0.7320105546974425	3.5	4.5	8.0	3.0
942	exp5	Position_2	30	417	mother	1694.0	98.6850504921875	28.0	18.0	2.0	798.8690098270738	778.6488390770314	597.0938637752724	577.9970358446766	exp5_Position_2	exp5_Position_2_417	7.5	1071.0422269715118	349.2128305507638	0.7270010644479868	1.6551426101185458	0.6948122515824845	3.5	4.5	8.0	3.0
943	exp5	Position_2	30	490	mother	1179.0	113.832506390625	30.0	19.0	2.0	1121.6329128003897	1100.827909121047	328.84405381260984	309.1948836710084	exp5_Position_2	exp5_Position_2_490	7.5	1071.0422269715118	349.2128305507638	1.0278099979622255	0.8854052790195575	0.4627839269694416	3.25	4.75	8.0	2.75
944	exp5	Position_2	30	491	mother	1913.0	137.160402671875	28.0	19.0	2.0	609.2921883926359	590.7320629036175	455.1653790053232	437.63637159902777	exp5_Position_2	exp5_Position_2_491	7.5	1071.0422269715118	349.2128305507638	0.551548807346258	1.2532081679496314	0.6943916466892548	3.25	4.75	8.0	2.75
945	exp5	Position_2	30	567	mother	1486.0	125.7446444375	24.0	20.0	1.0	925.2091471451956	904.4323463497552	323.8899656809774	304.2674315963944	exp5_Position_2	exp5_Position_2_567	7.5	1071.0422269715118	349.2128305507638	0.8444413521464377	0.871295109966368	0.5078257233593036	3.0	5.0	8.0	2.5
946	exp5	Position_2	30	575	mother	1167.0	92.8972385859375	30.0	20.0	2.0	1057.2793640413047	1036.3068815010042	317.1625363467369	297.3551917253415	exp5_Position_2	exp5_Position_2_575	7.5	1071.0422269715118	349.2128305507638	0.9675686498666579	0.8515013358941177	0.46809707298754694	3.0	5.0	8.0	2.5
947	exp5	Position_2	30	580	mother	1181.0	116.2161714140625	30.0	20.0	2.0	1335.0461514358435	1314.6899974090036	349.2239995230584	329.9987429421537	exp5_Position_2	exp5_Position_2_580	7.5	1071.0422269715118	349.2128305507638	1.2274866147214682	0.9449788612339746	0.4349799210587575	3.0	5.0	8.0	2.5
948	exp5	Position_2	30	672	mother	1891.0	104.93852522656248	27.0	21.0	1.0	965.5158513525876	944.9487077832838	259.40811254143955	239.98358805931892	exp5_Position_2	exp5_Position_2_672	7.5	1071.0422269715118	349.2128305507638	0.8822702634752589	0.6872129746230312	0.4378593908755042	2.75	5.25	8.0	2.25
949	exp5	Position_2	30	673	mother	1496.0	102.274227171875	24.0	21.0	1.0	1382.009954105711	1361.141688724453	253.8772079349	234.1682906303785	exp5_Position_2	exp5_Position_2_673	7.5	1071.0422269715118	349.2128305507638	1.270857165522996	0.6705603865157478	0.3453973030230262	2.75	5.25	8.0	2.25
950	exp5	Position_2	30	764	mother	1484.0	88.15262912499999	26.0	22.0	1.0	1100.813668416144	1078.9457524521083	123.42553843581396	102.77250669200232	exp5_Position_2	exp5_Position_2_764	7.5	1071.0422269715118	349.2128305507638	1.0073792846645688	0.29429762511850965	0.22609114666369376	2.5	5.5	8.0	2.0
951	exp5	Position_2	30	772	mother	1695.0	104.732792140625	24.0	22.0	1.0	1153.036784721791	1130.7023963288786	153.736358652779	132.6427696150282	exp5_Position_2	exp5_Position_2_772	7.5	1071.0422269715118	349.2128305507638	1.0557029105435576	0.3798336086501449	0.2645934837404805	2.5	5.5	8.0	2.0
952	exp5	Position_2	30	773	mother	1696.0	111.593639609375	27.0	22.0	1.0	560.6259096242424	541.2315631197135	809.4910062549719	791.1741234451389	exp5_Position_2	exp5_Position_2_773	7.5	1071.0422269715118	349.2128305507638	0.5053316755307627	2.2655929399768397	0.8176306664199193	2.5	5.5	8.0	2.0
953	exp5	Position_2	30	888	mother	340.0	105.21420860156248	29.0	23.0	1.0	1051.2558055529116	1031.117297921484	117.4198642886966	98.40016263679276	exp5_Position_2	exp5_Position_2_888	7.5	1071.0422269715118	349.2128305507638	0.9627232913468594	0.2817770540721547	0.22641781909452377	2.25	5.75	8.0	1.75
954	exp5	Position_2	30	894	mother	2801.0	119.23143753125	28.0	23.0	1.0	595.346340443102	575.9506887890211	486.88421412926135	468.56609867818463	exp5_Position_2	exp5_Position_2_894	7.5	1071.0422269715118	349.2128305507638	0.5377478817222587	1.3417780152555732	0.7138917412168004	2.25	5.75	8.0	1.75
955	exp5	Position_2	30	1014	mother	411.0	89.64544960937499	28.0	24.0	1.0	722.2059398729987	700.0137529845688	716.37715757785	695.4178699609992	exp5_Position_2	exp5_Position_2_1014	7.5	1071.0422269715118	349.2128305507638	0.6535818433265079	1.9913869397759967	0.7528961976784213	2.0	6.0	8.0	1.5
956	exp5	Position_2	30	1019	mother	2160.0	143.638670828125	29.0	24.0	1.0	722.6791091020133	705.0455767930996	514.5351348007016	497.8812431756163	exp5_Position_2	exp5_Position_2_1019	7.5	1071.0422269715118	349.2128305507638	0.6582799062803457	1.4257243709813838	0.6841273727397095	2.0	6.0	8.0	1.5
957	exp5	Position_2	30	1024	mother	491.0	97.9681718125	28.0	24.0	1.0	887.9317232287934	865.8400002309618	519.9050050114749	499.040599957967	exp5_Position_2	exp5_Position_2_1024	7.5	1071.0422269715118	349.2128305507638	0.8084088362036093	1.4290442856034276	0.6386923916641823	2.0	6.0	8.0	1.5
958	exp5	Position_2	30	1028	mother	1931.0	92.919210484375	-1.0	24.0	1.0	1012.3909893142066	990.5194548522616	357.6568322411529	337.0003830270936	exp5_Position_2	exp5_Position_2_1028	7.5	1071.0422269715118	349.2128305507638	0.92481830305894	0.9650286402581222	0.5106385168760293	2.0	6.0	8.0	1.5
959	exp5	Position_2	30	1029	mother	2192.0	81.14786208203125	25.0	24.0	1.0	1072.3863193695472	1049.697577979396	750.9718721013099	729.5436163439447	exp5_Position_2	exp5_Position_2_1029	7.5	1071.0422269715118	349.2128305507638	0.9800711414969417	2.089108854314829	0.6806732929204689	2.0	6.0	8.0	1.5
960	exp5	Position_2	30	1074	mother	2185.0	71.2418581875	27.0	25.0	1.0	1463.2301956650604	1440.1298115989546	332.3019658120498	310.4849364162829	exp5_Position_2	exp5_Position_2_1074	7.5	1071.0422269715118	349.2128305507638	1.3446060064980612	0.8890994524072873	0.3980379099950806	1.75	6.25	8.0	1.25
961	exp5	Position_2	30	1164	mother	290.0	100.2591659609375	30.0	25.0	1.0	1118.34021426572	1096.2830931014546	357.4782998338544	336.64657428982576	exp5_Position_2	exp5_Position_2_1164	7.5	1071.0422269715118	349.2128305507638	1.023566639572479	0.9640154794967898	0.48501919505505126	1.75	6.25	8.0	1.25
962	exp5	Position_2	30	1167	mother	575.0	71.4923253515625	30.0	25.0	1.0	1164.214874283838	1141.8068746541967	313.18180137507403	292.0186906137459	exp5_Position_2	exp5_Position_2_1167	7.5	1071.0422269715118	349.2128305507638	1.0660708288624432	0.8362198208845485	0.4395857283931703	1.75	6.25	8.0	1.25
963	exp5	Position_2	30	1171	mother	2156.0	87.79903025781249	29.0	25.0	1.0	925.41102376197	904.5386812863152	223.76697956496696	204.0542116712928	exp5_Position_2	exp5_Position_2_1171	7.5	1071.0422269715118	349.2128305507638	0.8445406338870471	0.5843262154757232	0.4089437834857141	1.75	6.25	8.0	1.25
964	exp5	Position_2	30	1179	mother	490.0	115.515992625	30.0	25.0	1.0	1304.606825049584	1283.9492030176948	271.96069401225554	252.45071764880456	exp5_Position_2	exp5_Position_2_1179	7.5	1071.0422269715118	349.2128305507638	1.1987848571089494	0.7229136376537194	0.3761847342982905	1.75	6.25	8.0	1.25
965	exp5	Position_2	30	1180	mother	93.0	90.356432375	29.0	25.0	1.0	1229.680288265407	1208.1275496253254	413.11207572269313	392.7567114515047	exp5_Position_2	exp5_Position_2_1180	7.5	1071.0422269715118	349.2128305507638	1.1279924537069255	1.1246915264598536	0.49926733459372596	1.75	6.25	8.0	1.25
966	exp5	Position_2	30	1181	mother	580.0	89.22382416406249	30.0	25.0	1.0	1343.1918594449262	1321.0581170127948	315.68388906680246	294.7797989920113	exp5_Position_2	exp5_Position_2_1181	7.5	1071.0422269715118	349.2128305507638	1.233432336975387	0.8441264844911254	0.4063069000834697	1.75	6.25	8.0	1.25
967	exp5	Position_2	30	1411	mother	92.0	88.27120250781249	30.0	27.0	1.0	1471.9026744437956	1449.7436923020616	120.86668489764112	99.9387573193364	exp5_Position_2	exp5_Position_2_1411	7.5	1071.0422269715118	349.2128305507638	1.3535821985295289	0.28618294797965244	0.17452679036927563	1.25	6.75	8.0	0.75
968	exp5	Position_2	30	1484	bud	764.0	60.65279653125	-1.0	27.0	0.0	965.7521957522875	942.1376916205982	129.812253362787	107.50966612730224	exp5_Position_2	exp5_Position_2_1484	7.5	1071.0422269715118	349.2128305507638	0.8796457020042943	0.3078628753638362	0.259251075092149	1.25	6.75	8.0	0.75
969	exp5	Position_2	30	1486	bud	567.0	94.02995078125	-1.0	27.0	0.0	1265.7051236053871	1243.9005209521806	296.1528519782124	275.5596161390726	exp5_Position_2	exp5_Position_2_1486	7.5	1071.0422269715118	349.2128305507638	1.161392603977384	0.7890878914857498	0.4045607701903135	1.25	6.75	8.0	0.75
970	exp5	Position_2	30	1496	bud	673.0	79.10209428515624	-1.0	27.0	0.0	1322.7510838738383	1301.003420555542	206.3096300673573	185.77017026674363	exp5_Position_2	exp5_Position_2_1496	7.5	1071.0422269715118	349.2128305507638	1.2147078684603039	0.531968341408747	0.30456036350814497	1.25	6.75	8.0	0.75
971	exp5	Position_2	30	1497	bud	129.0	78.7567361796875	-1.0	25.0	0.0	202.5090570610247	179.8388873963622	1229.2324190841998	1207.821703289796	exp5_Position_2	exp5_Position_2_1497	7.5	1071.0422269715118	349.2128305507638	0.1679101746575167	3.4586979561571964	0.9537004913128576	1.75	6.25	8.0	1.25
972	exp5	Position_2	30	1693	bud	199.0	74.17940118359374	-1.0	28.0	0.0	1279.9895338580468	1257.3532921204385	325.9068021961641	304.5281294439781	exp5_Position_2	exp5_Position_2_1693	7.5	1071.0422269715118	349.2128305507638	1.1739530528835838	0.8720416399468747	0.4262189159154073	1.0	7.0	8.0	0.5
973	exp5	Position_2	30	1694	bud	417.0	55.019510605468746	-1.0	28.0	0.0	1142.7695076838706	1117.6251805860015	784.2404146218452	760.4929945849686	exp5_Position_2	exp5_Position_2_1694	7.5	1071.0422269715118	349.2128305507638	1.043493106472756	2.177734974358047	0.6760573668525752	1.0	7.0	8.0	0.5
974	exp5	Position_2	30	1695	bud	772.0	53.86211771875	-1.0	28.0	0.0	1655.5977331904558	1630.0881532074598	208.93914384630983	184.8467627512576	exp5_Position_2	exp5_Position_2_1695	7.5	1071.0422269715118	349.2128305507638	1.5219644120070885	0.5293240871468698	0.2580446813625613	1.0	7.0	8.0	0.5
975	exp5	Position_2	30	1696	bud	773.0	63.53562294921875	-1.0	28.0	0.0	703.6450062865647	679.8878051864041	862.2939133872869	839.8565567926904	exp5_Position_2	exp5_Position_2_1696	7.5	1071.0422269715118	349.2128305507638	0.6347908495716931	2.4049991389723684	0.7911727941851231	1.0	7.0	8.0	0.5
976	exp5	Position_2	30	1697	bud	12.0	67.3633345859375	-1.0	28.0	0.0	470.48131852437456	447.7050452932983	1067.1200044744853	1045.6090797562465	exp5_Position_2	exp5_Position_2_1697	7.5	1071.0422269715118	349.2128305507638	0.41800877128741504	2.9941886101583264	0.8774957235591379	1.0	7.0	8.0	0.5
977	exp5	Position_2	30	1698	bud	341.0	90.35231459375	-1.0	27.0	0.0	1517.9931039163214	1496.5532230914323	171.33247536479342	151.08369903017592	exp5_Position_2	exp5_Position_2_1698	7.5	1071.0422269715118	349.2128305507638	1.3972868533139904	0.43264074459089336	0.2364250613446299	1.25	6.75	8.0	0.75
978	exp5	Position_2	30	1891	bud	672.0	36.98616594921875	-1.0	29.0	0.0	896.9080634563907	868.5885946888878	317.1095561180875	290.3633911710011	exp5_Position_2	exp5_Position_2_1891	7.5	1071.0422269715118	349.2128305507638	0.8109751164012612	0.8314797331846376	0.5062420640629927	0.75	7.25	8.0	0.25
979	exp5	Position_2	30	1913	bud	491.0	71.39467882421874	-1.0	29.0	0.0	903.914904423138	882.052530804228	513.4289535547384	492.7811562479898	exp5_Position_2	exp5_Position_2_1913	7.5	1071.0422269715118	349.2128305507638	0.8235459896836442	1.411119847660798	0.6314679466070406	0.75	7.25	8.0	0.25
980	exp5	Position_2	30	1928	mother	411.0	40.00840161914062	30.0	29.0	1.0	1110.2846524231743	1082.4333594649315	902.0700525840252	875.7660536790178	exp5_Position_2	exp5_Position_2_1928	7.5	1071.0422269715118	349.2128305507638	1.0106355587170726	2.5078289715122906	0.7127623285572269	0.75	7.25	8.0	0.25
981	exp5	Position_2	30	1931	bud	1028.0	33.409210033203124	-1.0	29.0	0.0	1436.045414107716	1406.6950814420554	559.3039986079926	531.584239979313	exp5_Position_2	exp5_Position_2_1931	7.5	1071.0422269715118	349.2128305507638	1.3133890018693646	1.5222357069209649	0.5368255193298647	0.75	7.25	8.0	0.25
982	exp5	Position_2	30	1990	bud	243.0	51.472702359375	-1.0	30.0	0.0	1292.482585508829	1266.7380102990237	538.8357724000814	514.521451368598	exp5_Position_2	exp5_Position_2_1990	7.5	1071.0422269715118	349.2128305507638	1.1827152827399372	1.473374991855587	0.5547157059938244	0.5	7.5	8.0	0.0
983	exp5	Position_2	30	2064	bud	93.0	18.992824082031248	-1.0	30.0	0.0	1786.4917646251895	1751.741798156305	600.6855134570465	567.8661006808776	exp5_Position_2	exp5_Position_2_2064	7.5	1071.0422269715118	349.2128305507638	1.635548771134398	1.6261318342320443	0.4985564287185477	0.5	7.5	8.0	0.0
984	exp5	Position_2	30	2154	bud	2.0	54.1523277109375	-1.0	30.0	0.0	473.0140070901504	448.6383236099111	306.06607650667763	283.04459766422906	exp5_Position_2	exp5_Position_2_2154	7.5	1071.0422269715118	349.2128305507638	0.4188801452567231	0.8105217589451769	0.6592813596391404	0.5	7.5	8.0	0.0
985	exp5	Position_2	30	2156	bud	1171.0	5.183143415527344	-1.0	30.0	0.0	873.2152744300473	821.619447344224	97.477159077739	48.74776683001627	exp5_Position_2	exp5_Position_2_2156	7.5	1071.0422269715118	349.2128305507638	0.7671214324270316	0.13959328685928676	0.1539550245408629	0.5	7.5	8.0	0.0
986	exp5	Position_2	30	2160	bud	1019.0	47.27500911718749	-1.0	30.0	0.0	799.8950888684105	776.0709641285544	554.0670281965271	531.5664659422181	exp5_Position_2	exp5_Position_2_2160	7.5	1071.0422269715118	349.2128305507638	0.7245941799353507	1.5221848094866783	0.6774964589989564	0.5	7.5	8.0	0.0
987	exp5	Position_2	30	2176	bud	340.0	21.986133898437497	-1.0	30.0	0.0	1757.0359914061075	1725.8864884502552	147.15551935262707	117.73654433876604	exp5_Position_2	exp5_Position_2_2176	7.5	1071.0422269715118	349.2128305507638	1.6114084440259528	0.33714839215121883	0.17302466414716566	0.5	7.5	8.0	0.0
988	exp5	Position_2	30	2181	bud	1180.0	21.57348490429688	-1.0	30.0	0.0	1607.8997043769716	1575.1611033851102	527.843722140622	496.9239323149748	exp5_Position_2	exp5_Position_2_2181	7.5	1071.0422269715118	349.2128305507638	1.4706806731972177	1.4229830316693899	0.4917582610847955	0.5	7.5	8.0	0.0
989	exp5	Position_2	30	2185	bud	1074.0	19.48180020703125	-1.0	30.0	0.0	1758.126858220955	1725.3930102737754	441.4938633335836	410.57856249458047	exp5_Position_2	exp5_Position_2_2185	7.5	1071.0422269715118	349.2128305507638	1.6109476982551019	1.1757258799656165	0.42191015451343733	0.5	7.5	8.0	0.0
990	exp5	Position_2	30	2190	bud	27.0	18.766301919921872	-1.0	30.0	0.0	1626.3574153261495	1593.79144363121	471.44280919013	440.6860581449092	exp5_Position_2	exp5_Position_2_2190	7.5	1071.0422269715118	349.2128305507638	1.4880752630433896	1.2619411991531861	0.4588849617813599	0.5	7.5	8.0	0.0
991	exp5	Position_2	30	2191	bud	43.0	41.78903265625	-1.0	30.0	0.0	1348.6119896523053	1321.4756831163747	537.1402495294251	511.5115155788238	exp5_Position_2	exp5_Position_2_2191	7.5	1071.0422269715118	349.2128305507638	1.2338222059208541	1.4647557902500012	0.5427880136606816	0.5	7.5	8.0	0.0
992	exp5	Position_2	30	2192	bud	1029.0	19.7647156953125	-1.0	30.0	0.0	1283.0560523191546	1250.487190938216	892.7597608362095	862.0002806431006	exp5_Position_2	exp5_Position_2_2192	7.5	1071.0422269715118	349.2128305507638	1.1675423801674973	2.4684095349062347	0.6788894882445603	0.5	7.5	8.0	0.0
993	exp5	Position_2	30	2193	bud	1024.0	11.49144196191406	-1.0	30.0	0.0	1711.0331462669694	1668.3678553565103	941.2594700714956	900.9644731005064	exp5_Position_2	exp5_Position_2_2193	7.5	1071.0422269715118	349.2128305507638	1.557705021653536	2.579986742410189	0.623532851049379	0.5	7.5	8.0	0.0
994	exp5	Position_2	30	2801	bud	894.0	52.057983613281245	-1.0	29.0	0.0	918.9085033504754	894.2930940993638	715.1649955483362	691.9171090333971	exp5_Position_2	exp5_Position_2_2801	7.5	1071.0422269715118	349.2128305507638	0.8349746364604826	1.9813622195442662	0.7035245856048	0.75	7.25	8.0	0.25
995	exp5	Position_2	31	2	mother	2154.0	241.8832955	31.0	-1.0	8.0	806.8007286084751	792.7333385490127	584.7095637510705	582.6999365997185	exp5_Position_2	exp5_Position_2_2	7.75	1096.1720255745738	363.5165233144159	0.7231833325918808	1.602953096290824	0.6891053664727473	8.0	0.0	8.0	7.75
996	exp5	Position_2	31	12	mother	1697.0	132.19860104687498	27.0	1.0	5.0	460.7598646388962	445.25793559346937	1023.2177293085664	1021.0031680163625	exp5_Position_2	exp5_Position_2_12	7.75	1096.1720255745738	363.5165233144159	0.40619348533372873	2.808684344544271	0.8736519684951315	7.75	0.25	8.0	7.5
997	exp5	Position_2	31	27	mother	2190.0	99.5823940546875	29.0	5.0	5.0	1368.9893619184486	1352.4804195937925	188.19926465155305	185.8408443194592	exp5_Position_2	exp5_Position_2_27	7.75	1096.1720255745738	363.5165233144159	1.233821323696772	0.5112308035547537	0.29296019045571275	6.75	1.25	8.0	6.5
998	exp5	Position_2	31	43	mother	2191.0	121.2924494375	27.0	6.0	4.0	1073.476705693138	1056.99862584616	365.8705347211272	363.5165233144159	exp5_Position_2	exp5_Position_2_43	7.75	1096.1720255745738	363.5165233144159	0.9642634560867573	1.0	0.509096677892801	6.5	1.5	8.0	6.25
999	exp5	Position_2	31	92	mother	2477.0	107.896017625	30.0	10.0	4.0	1297.973674644143	1281.4207004073428	118.60758159549162	116.24287099023424	exp5_Position_2	exp5_Position_2_92	7.75	1096.1720255745738	363.5165233144159	1.168995988321877	0.31977327998841043	0.21479035522498688	5.5	2.5	8.0	5.25
1000	exp5	Position_2	31	93	mother	2064.0	129.873843171875	29.0	10.0	4.0	918.5892353076188	903.359070774932	324.87424439137385	322.6985066009899	exp5_Position_2	exp5_Position_2_93	7.75	1096.1720255745738	363.5165233144159	0.8241033794868317	0.8877134487828457	0.5185796950484216	5.5	2.5	8.0	5.25
1001	exp5	Position_2	31	129	mother	1029.0	107.49602092968748	25.0	11.0	3.0	788.0251817318845	771.2927794428435	716.0827624438039	713.692419259655	exp5_Position_2	exp5_Position_2_129	7.75	1096.1720255745738	363.5165233144159	0.70362384867335	1.963301180239232	0.7361666184668688	5.25	2.75	8.0	5.0
1002	exp5	Position_2	31	199	mother	1693.0	136.6705010859375	27.0	13.0	2.0	1185.762550199918	1170.8654071893732	259.3676358851968	257.2394725979759	exp5_Position_2	exp5_Position_2_199	7.75	1096.1720255745738	363.5165233144159	1.0681402005088096	0.7076417606896017	0.398495860500824	4.75	3.25	8.0	4.5
1003	exp5	Position_2	31	243	mother	1990.0	134.363805296875	28.0	14.0	4.0	841.8891406170934	825.7439195991246	495.4126125145699	493.10615236914566	exp5_Position_2	exp5_Position_2_243	7.75	1096.1720255745738	363.5165233144159	0.753297749197987	1.3564889647193394	0.642950756951489	4.5	3.5	8.0	4.25
1004	exp5	Position_2	31	290	mother	1164.0	59.7876049375	30.0	15.0	3.0	1083.7084609939657	1061.541101476574	1337.7633499498247	1334.596584304483	exp5_Position_2	exp5_Position_2_290	7.75	1096.1720255745738	363.5165233144159	0.9684074002163598	3.6713505403718663	0.7912806201063184	4.0	3.75	7.75	4.0
1005	exp5	Position_2	31	340	mother	2176.0	145.04205435156248	29.0	16.0	2.0	959.1845334793862	944.2739154773502	122.94857767589434	120.81848938988908	exp5_Position_2	exp5_Position_2_340	7.75	1096.1720255745738	363.5165233144159	0.8614285836955161	0.3323603788028906	0.27840798436208875	4.0	4.0	8.0	3.75
1006	exp5	Position_2	31	341	mother	1698.0	103.174607078125	31.0	16.0	3.0	1817.743777381084	1799.5028549942906	177.6461471250661	175.04030106980971	exp5_Position_2	exp5_Position_2_341	7.75	1096.1720255745738	363.5165233144159	1.6416245014563806	0.48151951794062553	0.2267955039985379	4.0	4.0	8.0	3.75
1007	exp5	Position_2	31	411	mother	2469.0	114.2477056015625	30.0	18.0	3.0	817.8561659877445	800.7238015080627	655.1057891206333	652.6583084806787	exp5_Position_2	exp5_Position_2_411	7.75	1096.1720255745738	363.5165233144159	0.7304727568543379	1.7954020426085988	0.7108040521210099	3.5	4.5	8.0	3.25
1008	exp5	Position_2	31	417	mother	1694.0	110.5822251875	28.0	18.0	2.0	831.9734571671099	816.6485108315371	591.7677989301043	589.5785208821652	exp5_Position_2	exp5_Position_2_417	7.75	1096.1720255745738	363.5165233144159	0.7450003209153959	1.6218754391316121	0.6852389409317372	3.5	4.5	8.0	3.25
1009	exp5	Position_2	31	490	mother	2472.0	110.032875734375	30.0	19.0	2.0	1057.4519243808722	1041.0931771611297	269.1217320060192	266.7847681174844	exp5_Position_2	exp5_Position_2_490	7.75	1096.1720255745738	363.5165233144159	0.9497534628430481	0.7338999770492814	0.4358972931485322	3.25	4.75	8.0	3.0
1010	exp5	Position_2	31	491	mother	1913.0	138.9599770625	28.0	19.0	2.0	607.8619036651451	594.1649142616617	445.7110695415779	443.7543567696516	exp5_Position_2	exp5_Position_2_491	7.75	1096.1720255745738	363.5165233144159	0.5420361954139652	1.220726784916557	0.6925076136371254	3.25	4.75	8.0	3.0
1011	exp5	Position_2	31	567	mother	1486.0	97.0655146484375	24.0	20.0	1.0	1183.354409420563	1165.2360625180977	358.22638655311874	355.6380512813379	exp5_Position_2	exp5_Position_2_567	7.75	1096.1720255745738	363.5165233144159	1.0630047431718785	0.9783270593555283	0.47925920624184926	3.0	5.0	8.0	2.75
1012	exp5	Position_2	31	575	mother	2473.0	91.5683806640625	30.0	20.0	2.0	1095.7171776045711	1079.5107099435957	266.34427854729995	264.02906888144616	exp5_Position_2	exp5_Position_2_575	7.75	1096.1720255745738	363.5165233144159	0.9848004553644353	0.7263193058574667	0.4244701757981018	3.0	5.0	8.0	2.75
1013	exp5	Position_2	31	580	mother	2372.0	108.0679765859375	30.0	20.0	2.0	1212.7732610661928	1195.6112235666585	300.9618053454482	298.5100857026574	exp5_Position_2	exp5_Position_2_580	7.75	1096.1720255745738	363.5165233144159	1.09071495684262	0.8211733623026193	0.42950906393410404	3.0	5.0	8.0	2.75
1014	exp5	Position_2	31	672	mother	1891.0	95.654977	27.0	21.0	1.0	868.9752706104304	852.2415185687915	214.90231700621504	212.51178100026647	exp5_Position_2	exp5_Position_2_672	7.75	1096.1720255745738	363.5165233144159	0.7774705964805819	0.5846000590637772	0.4291995108213667	2.75	5.25	8.0	2.5
1015	exp5	Position_2	31	673	mother	1496.0	107.72677265625	31.0	21.0	2.0	1437.3682957452277	1421.674270713386	205.32632985974405	203.08432628376653	exp5_Position_2	exp5_Position_2_673	7.75	1096.1720255745738	363.5165233144159	1.2969444918722457	0.5586660117458073	0.30106857589808056	2.75	5.25	8.0	2.5
1016	exp5	Position_2	31	764	mother	1484.0	100.453211203125	26.0	22.0	1.0	1112.1131121177934	1096.1720255745738	137.7125380162692	135.43523993866626	exp5_Position_2	exp5_Position_2_764	7.75	1096.1720255745738	363.5165233144159	1.0	0.37256969422961944	0.2714395456900505	2.5	5.5	8.0	2.25
1017	exp5	Position_2	31	772	mother	1695.0	106.3128763125	24.0	22.0	1.0	1053.9067423358133	1037.590123626639	116.26553845830392	113.93459292842172	exp5_Position_2	exp5_Position_2_772	7.75	1096.1720255745738	363.5165233144159	0.9465577477064074	0.3134234226538209	0.24875246553423747	2.5	5.5	8.0	2.25
1018	exp5	Position_2	31	773	mother	1696.0	94.6902203671875	27.0	22.0	1.0	664.3528132237126	648.1103755777128	993.3740692444796	991.0537210093366	exp5_Position_2	exp5_Position_2_773	7.75	1096.1720255745738	363.5165233144159	0.591248782542135	2.7262962133694972	0.8217812318233034	2.5	5.5	8.0	2.25
1019	exp5	Position_2	31	888	mother	2431.0	107.50333103125	29.0	23.0	1.0	1034.5903117139117	1018.9814930484488	75.81116141027547	73.58133017235207	exp5_Position_2	exp5_Position_2_888	7.75	1096.1720255745738	363.5165233144159	0.9295817346865201	0.20241536616125	0.1788126188747816	2.25	5.75	8.0	2.0
1020	exp5	Position_2	31	894	mother	2801.0	112.021514515625	28.0	23.0	1.0	680.7710137623872	665.5060889183162	491.0753102907474	488.8946067415944	exp5_Position_2	exp5_Position_2_894	7.75	1096.1720255745738	363.5165233144159	0.6071182929243993	1.3449033960933197	0.6889797401636922	2.25	5.75	8.0	2.0
1021	exp5	Position_2	31	1014	mother	411.0	93.511796640625	28.0	24.0	1.0	733.6797789200913	716.5411212935473	718.8683041243451	716.4199244634101	exp5_Position_2	exp5_Position_2_1014	7.75	1096.1720255745738	363.5165233144159	0.6536757959298973	1.970804292281806	0.7509313182195617	2.0	6.0	8.0	1.75
1022	exp5	Position_2	31	1019	mother	2160.0	117.052569734375	29.0	24.0	1.0	758.2433562521666	743.5889720107448	559.1480343766739	557.0545509136134	exp5_Position_2	exp5_Position_2_1019	7.75	1096.1720255745738	363.5165233144159	0.6783506189377367	1.5324050357727506	0.6931589352752007	2.0	6.0	8.0	1.75
1023	exp5	Position_2	31	1024	mother	491.0	108.2183795859375	28.0	24.0	1.0	804.7730748553478	788.6759940575646	440.8876111405283	438.5880281694163	exp5_Position_2	exp5_Position_2_1024	7.75	1096.1720255745738	363.5165233144159	0.7194819568982972	1.206514697517804	0.6264365489687621	2.0	6.0	8.0	1.75
1024	exp5	Position_2	31	1028	mother	1931.0	108.092277734375	-1.0	24.0	1.0	1014.2665438302218	996.985013279164	322.7335081764691	320.2647180977464	exp5_Position_2	exp5_Position_2_1028	7.75	1096.1720255745738	363.5165233144159	0.9095151034862256	0.881018323947658	0.4920423771201502	2.0	6.0	8.0	1.75
1025	exp5	Position_2	31	1029	mother	2192.0	75.38921259375	25.0	24.0	1.0	958.4565646501536	940.1515585024382	654.1165723413002	651.5015714630549	exp5_Position_2	exp5_Position_2_1029	7.75	1096.1720255745738	363.5165233144159	0.8576678993515134	1.7922199671225192	0.6763380404874509	2.0	6.0	8.0	1.75
1026	exp5	Position_2	31	1074	mother	2185.0	75.922382078125	27.0	25.0	1.0	1480.3784347440862	1462.6058978926362	321.7672136287196	319.22827979279793	exp5_Position_2	exp5_Position_2_1074	7.75	1096.1720255745738	363.5165233144159	1.3342850061567582	0.8781671789831909	0.3969202972527256	1.75	6.25	8.0	1.5
1027	exp5	Position_2	31	1164	mother	2470.0	102.02093163281248	30.0	25.0	1.0	948.5639799946332	932.2666708046836	212.5068112019671	210.17862417483124	exp5_Position_2	exp5_Position_2_1164	7.75	1096.1720255745738	363.5165233144159	0.8504747877651987	0.5781817625743567	0.40470311947048265	1.75	6.25	8.0	1.5
1028	exp5	Position_2	31	1167	mother	575.0	97.53771809375	30.0	25.0	1.0	845.802225640804	830.1296561308491	240.5111091419714	238.27217064054912	exp5_Position_2	exp5_Position_2_1167	7.75	1096.1720255745738	363.5165233144159	0.7572987056440572	0.6554644847174131	0.46395920362966536	1.75	6.25	8.0	1.5
1029	exp5	Position_2	31	1171	mother	2156.0	86.17447196875	29.0	25.0	1.0	961.4348769921992	944.7168555903494	169.22037184938358	166.83208307769058	exp5_Position_2	exp5_Position_2_1171	7.75	1096.1720255745738	363.5165233144159	0.8618326627110949	0.4589394769640023	0.34747816309700397	1.75	6.25	8.0	1.5
1030	exp5	Position_2	31	1179	mother	490.0	112.812544453125	30.0	25.0	1.0	1337.1571040202407	1321.2605267200229	258.9360805293758	256.6651409150588	exp5_Position_2	exp5_Position_2_1179	7.75	1096.1720255745738	363.5165233144159	1.2053404902642593	0.7060618278775234	0.36939466964963136	1.75	6.25	8.0	1.5
1031	exp5	Position_2	31	1180	mother	93.0	93.446494453125	29.0	25.0	1.0	1113.6400837054812	1096.4823150517022	372.0591045291628	369.60799472148	exp5_Position_2	exp5_Position_2_1180	7.75	1096.1720255745738	363.5165233144159	1.0002830664073605	1.0167570688438705	0.5040837071480627	1.75	6.25	8.0	1.5
1032	exp5	Position_2	31	1181	mother	580.0	86.19022040234374	30.0	25.0	1.0	1209.720717169206	1192.696357253618	307.0335078707624	304.60145645424967	exp5_Position_2	exp5_Position_2_1181	7.75	1096.1720255745738	363.5165233144159	1.088055824658041	0.8379301542526888	0.43506555261975105	1.75	6.25	8.0	1.5
1033	exp5	Position_2	31	1411	mother	92.0	77.05970598046875	30.0	27.0	1.0	1621.734463716426	1603.3417990248092	136.9618266894651	134.3343031620911	exp5_Position_2	exp5_Position_2_1411	7.75	1096.1720255745738	363.5165233144159	1.462673523514154	0.3695411199944314	0.20169095433424847	1.25	6.75	8.0	1.0
1034	exp5	Position_2	31	1484	bud	764.0	64.9156463828125	-1.0	27.0	0.0	1097.4153773548562	1079.1352440928565	82.6911951133805	80.0797475045232	exp5_Position_2	exp5_Position_2_1484	7.75	1096.1720255745738	363.5165233144159	0.9844579307953173	0.22029190523276412	0.18285282026602354	1.25	6.75	8.0	1.0
1035	exp5	Position_2	31	1486	bud	567.0	115.815696390625	-1.0	27.0	0.0	1147.0667402910606	1131.2657732630012	263.9374125506678	261.68013154665914	exp5_Position_2	exp5_Position_2_1486	7.75	1096.1720255745738	363.5165233144159	1.0320148178111301	0.7198575986608577	0.410907547771398	1.25	6.75	8.0	1.0
1036	exp5	Position_2	31	1496	mother	673.0	69.20424796484374	31.0	27.0	1.0	1620.28795661175	1601.8690487534604	208.27994764395805	205.6486750927737	exp5_Position_2	exp5_Position_2_1496	7.75	1096.1720255745738	363.5165233144159	1.4613299841453429	0.565720295786671	0.2790854777443631	1.25	6.75	8.0	1.0
1037	exp5	Position_2	31	1497	bud	129.0	92.931272671875	-1.0	25.0	0.0	150.99689189536	134.65506612451492	1051.491853937017	1049.1573073983243	exp5_Position_2	exp5_Position_2_1497	7.75	1096.1720255745738	363.5165233144159	0.12284118093045988	2.8861337521400037	0.959175073351273	1.75	6.25	8.0	1.5
1038	exp5	Position_2	31	1693	bud	199.0	60.89520490625	-1.0	28.0	0.0	1506.7188380794064	1489.213354656842	303.5691363608086	301.06835301472785	exp5_Position_2	exp5_Position_2_1693	7.75	1096.1720255745738	363.5165233144159	1.3585580729231346	0.8282109167134754	0.378737269752076	1.0	7.0	8.0	0.75
1039	exp5	Position_2	31	1694	bud	417.0	58.011879363281246	-1.0	28.0	0.0	1267.018818626073	1248.0571850421725	767.6875924172954	764.9787876195952	exp5_Position_2	exp5_Position_2_1694	7.75	1096.1720255745738	363.5165233144159	1.1385596018909403	2.1043851889999043	0.6489118146293895	1.0	7.0	8.0	0.75
1040	exp5	Position_2	31	1695	bud	772.0	93.2733292734375	-1.0	28.0	0.0	1267.7573889777218	1250.9179914896986	102.80027403561856	100.39464582304366	exp5_Position_2	exp5_Position_2_1695	7.75	1096.1720255745738	363.5165233144159	1.1411694171213798	0.2761762929169782	0.1948545728547088	1.0	7.0	8.0	0.75
1041	exp5	Position_2	31	1696	bud	773.0	72.8581601171875	-1.0	28.0	0.0	793.1131092497939	773.9525924627293	961.7114088088862	958.9741921250196	exp5_Position_2	exp5_Position_2_1696	7.75	1096.1720255745738	363.5165233144159	0.7060503045195404	2.6380484259186625	0.7888667885032744	1.0	7.0	8.0	0.75
1042	exp5	Position_2	31	1697	bud	12.0	71.62204585937499	-1.0	28.0	0.0	432.4247162382459	414.8137513712288	1132.1401043946405	1129.6242522707803	exp5_Position_2	exp5_Position_2_1697	7.75	1096.1720255745738	363.5165233144159	0.3784203041979642	3.107490801164314	0.891442927613429	1.0	7.0	8.0	0.75
1043	exp5	Position_2	31	1698	mother	341.0	84.42522081640625	31.0	27.0	1.0	1535.7913495007076	1518.545318209107	163.68331484795587	161.21959609201284	exp5_Position_2	exp5_Position_2_1698	7.75	1096.1720255745738	363.5165233144159	1.3853166134331338	0.44350004952201133	0.24250656640746548	1.25	6.75	8.0	1.0
1044	exp5	Position_2	31	1891	bud	672.0	46.2014120390625	-1.0	29.0	0.0	1138.8850019044346	1118.4671555291816	334.55172088016496	331.6348856837001	exp5_Position_2	exp5_Position_2_1891	7.75	1096.1720255745738	363.5165233144159	1.0203390794824576	0.9122965929030399	0.472047890835509	0.75	7.25	8.0	0.5
1045	exp5	Position_2	31	1913	bud	491.0	94.721426078125	-1.0	29.0	0.0	990.9293174896007	975.0441399857734	516.2280506896801	513.9587396177047	exp5_Position_2	exp5_Position_2_1913	7.75	1096.1720255745738	363.5165233144159	0.8894992001594736	1.4138524844252183	0.6138239739452312	0.75	7.25	8.0	0.5
1046	exp5	Position_2	31	1928	mother	411.0	66.88378464453125	30.0	29.0	1.0	895.8047132386439	877.8232746424502	694.2098327591791	691.6410558168657	exp5_Position_2	exp5_Position_2_1928	7.75	1096.1720255745738	363.5165233144159	0.8008079518197219	1.9026399391992572	0.7037827307565071	0.75	7.25	8.0	0.5
1047	exp5	Position_2	31	1931	bud	1028.0	50.729089296875	-1.0	29.0	0.0	1279.569214667128	1258.66076388735	381.707358343205	378.7204368032365	exp5_Position_2	exp5_Position_2_1931	7.75	1096.1720255745738	363.5165233144159	1.1482328818121457	1.0418245458286095	0.4757064964049448	0.75	7.25	8.0	0.5
1048	exp5	Position_2	31	1990	bud	243.0	74.7776076953125	-1.0	30.0	0.0	1214.2857166861847	1196.8651718624656	440.8475321094054	438.3588828488739	exp5_Position_2	exp5_Position_2_1990	7.75	1096.1720255745738	363.5165233144159	1.091858890702043	1.2058843401451789	0.5248124872945643	0.5	7.5	8.0	0.25
1049	exp5	Position_2	31	2064	bud	93.0	51.92691130859375	-1.0	30.0	0.0	1585.433537100094	1565.1229382200847	405.2793480597781	402.3778339340622	exp5_Position_2	exp5_Position_2_2064	7.75	1096.1720255745738	363.5165233144159	1.4278077725981957	1.1069038355267116	0.4366981363791366	0.5	7.5	8.0	0.25
1050	exp5	Position_2	31	2154	mother	2.0	68.79352528125	31.0	30.0	1.0	546.975617233513	529.5902601797733	294.9322409119008	292.44861847565204	exp5_Position_2	exp5_Position_2_2154	7.75	1096.1720255745738	363.5165233144159	0.4831269616666063	0.8044988321554364	0.624792417187802	0.5	7.5	8.0	0.25
1051	exp5	Position_2	31	2156	bud	1171.0	25.36294588867188	-1.0	30.0	0.0	818.4737235581347	794.6331701255486	154.01170247873833	150.6059091312258	exp5_Position_2	exp5_Position_2_2156	7.75	1096.1720255745738	363.5165233144159	0.7249164835318896	0.4143027881045242	0.36367255928650627	0.5	7.5	8.0	0.25
1052	exp5	Position_2	31	2160	bud	1019.0	75.304153375	-1.0	30.0	0.0	751.8753056206622	734.7624823710684	512.4133983779371	509.9687093422807	exp5_Position_2	exp5_Position_2_2160	7.75	1096.1720255745738	363.5165233144159	0.6702985163172107	1.40287628384142	0.6766801736805201	0.5	7.5	8.0	0.25
1053	exp5	Position_2	31	2176	bud	340.0	37.366722765625	-1.0	30.0	0.0	1646.7567987662014	1625.4008986246424	74.34294943060694	71.29210655324118	exp5_Position_2	exp5_Position_2_2176	7.75	1096.1720255745738	363.5165233144159	1.4827972806299867	0.1961179258186803	0.11681228752077338	0.5	7.5	8.0	0.25
1054	exp5	Position_2	31	2181	bud	1180.0	42.183362203125	-1.0	30.0	0.0	1567.7699943725736	1546.3397443216888	447.82494609598655	444.7634818030028	exp5_Position_2	exp5_Position_2_2181	7.75	1096.1720255745738	363.5165233144159	1.4106725114711383	1.2235027936221596	0.4644728053051219	0.5	7.5	8.0	0.25
1055	exp5	Position_2	31	2185	bud	1074.0	26.184136494140624	-1.0	30.0	0.0	1612.7067372560778	1588.671828429729	413.6546751738114	410.2211167700472	exp5_Position_2	exp5_Position_2_2185	7.75	1096.1720255745738	363.5165233144159	1.4492906143969553	1.1284799739769604	0.43777362464547986	0.5	7.5	8.0	0.25
1056	exp5	Position_2	31	2190	bud	27.0	43.97378596875	-1.0	30.0	0.0	1696.4197727485437	1674.0428047817804	510.1296792883571	506.9329695788193	exp5_Position_2	exp5_Position_2_2190	7.75	1096.1720255745738	363.5165233144159	1.527171616977096	1.3945252473169105	0.4772997720466394	0.5	7.5	8.0	0.25
1057	exp5	Position_2	31	2191	bud	43.0	74.29934716015624	-1.0	30.0	0.0	1157.2363425558249	1139.5690720233242	398.2954947680191	395.77159897766165	exp5_Position_2	exp5_Position_2_2191	7.75	1096.1720255745738	363.5165233144159	1.0395896314048	1.0887307002420559	0.5115445659439881	0.5	7.5	8.0	0.25
1058	exp5	Position_2	31	2192	bud	1029.0	31.7755453125	-1.0	30.0	0.0	1233.9932844011532	1211.69101831265	887.8570793888036	884.6710413761601	exp5_Position_2	exp5_Position_2_2192	7.75	1096.1720255745738	363.5165233144159	1.1053839999953705	2.433647398775826	0.6876591712695242	0.5	7.5	8.0	0.25
1059	exp5	Position_2	31	2193	bud	1024.0	18.17912425097656	-1.0	30.0	0.0	1533.3364743473207	1505.465678170797	825.546603814433	821.5650615035007	exp5_Position_2	exp5_Position_2_2193	7.75	1096.1720255745738	363.5165233144159	1.3733845081310903	2.260048742799252	0.6220146585108081	0.5	7.5	8.0	0.25
1060	exp5	Position_2	31	2372	bud	580.0	17.627168689453125	-1.0	31.0	0.0	1398.88494782119	1372.5997660375403	442.46362474806017	438.7085987789671	exp5_Position_2	exp5_Position_2_2372	7.75	1096.1720255745738	363.5165233144159	1.2521755107899903	1.2068463760023238	0.49078309651672186	0.25	7.75	8.0	0.0
1061	exp5	Position_2	31	2431	bud	888.0	19.86290294140625	-1.0	31.0	0.0	1412.8036085743563	1386.9597863069052	134.94406936830097	131.25209475866487	exp5_Position_2	exp5_Position_2_2431	7.75	1096.1720255745738	363.5165233144159	1.2652756628959867	0.361062252581958	0.22200936788456402	0.25	7.75	8.0	0.0
1062	exp5	Position_2	31	2469	bud	411.0	11.480281838867189	-1.0	31.0	0.0	1203.8280861273188	1171.3666298758717	995.9229530208448	991.2856021277806	exp5_Position_2	exp5_Position_2_2469	7.75	1096.1720255745738	363.5165233144159	1.0685974487096435	2.7269340966666022	0.7184590785416025	0.25	7.75	8.0	0.0
1063	exp5	Position_2	31	2470	bud	1164.0	18.16452744433594	-1.0	31.0	0.0	1558.3696138417474	1531.7976775144318	759.0775899091827	755.2815990052803	exp5_Position_2	exp5_Position_2_2470	7.75	1096.1720255745738	363.5165233144159	1.3974062845761082	2.077709128924562	0.5978820504357218	0.25	7.75	8.0	0.0
1064	exp5	Position_2	31	2472	bud	490.0	31.029758976562498	-1.0	31.0	0.0	1567.415455797131	1543.6748051777338	359.4598459297477	356.06832441269074	exp5_Position_2	exp5_Position_2_2472	7.75	1096.1720255745738	363.5165233144159	1.4082413792384414	0.9795107005485882	0.41022294937586384	0.25	7.75	8.0	0.0
1065	exp5	Position_2	31	2473	bud	575.0	19.43145747167969	-1.0	31.0	0.0	1316.4588566244624	1290.933236597097	376.3779139691696	372.7313968224029	exp5_Position_2	exp5_Position_2_2473	7.75	1096.1720255745738	363.5165233144159	1.1776739475908777	1.025349256270304	0.46542825988995523	0.25	7.75	8.0	0.0
1066	exp5	Position_2	31	2477	bud	92.0	16.623095564453124	-1.0	31.0	0.0	1655.943362364371	1627.7095516692702	203.6180259951031	199.5846244672313	exp5_Position_2	exp5_Position_2_2477	7.75	1096.1720255745738	363.5165233144159	1.4849033853204598	0.5490386589514249	0.26993820226965765	0.25	7.75	8.0	0.0
1067	exp5	Position_2	31	2801	bud	894.0	75.5153144453125	-1.0	29.0	0.0	776.7620250579474	759.158531738774	609.5111820630933	606.9963973032112	exp5_Position_2	exp5_Position_2_2801	7.75	1096.1720255745738	363.5165233144159	0.6925541922499349	1.669790390183179	0.7068360825089142	0.75	7.25	8.0	0.5
1068	exp5	Position_2	32	2	mother	-1.0	248.11873934375	-1.0	-1.0	2.0	935.895414793626	917.6863911142796	646.3059560586086	661.4801424580637	exp5_Position_2	exp5_Position_2_2	8.0	1190.5787488821486	358.94968220967496	0.7707901656869891	1.842821362554293	0.7050861777436146	8.0	0.0	8.0	8.0
1069	exp5	Position_2	32	12	mother	1697.0	90.949829609375	27.0	1.0	5.0	502.8952587561906	480.6820701997886	1264.119229966952	1282.63022043062	exp5_Position_2	exp5_Position_2_12	8.0	1190.5787488821486	358.94968220967496	0.4037381573046788	3.57328696472112	0.8984823718943409	7.75	0.25	8.0	7.75
1070	exp5	Position_2	32	27	mother	2190.0	95.007923828125	29.0	5.0	5.0	1321.141935571855	1298.8219927383743	176.43340421685147	195.0333565780848	exp5_Position_2	exp5_Position_2_27	8.0	1190.5787488821486	358.94968220967496	1.0909164924687735	0.5433445584279946	0.3324710933604182	6.75	1.25	8.0	6.75
1071	exp5	Position_2	32	43	mother	2191.0	83.75233792578125	27.0	6.0	4.0	1346.7803143591805	1323.261994339747	455.7996428483539	475.39824286454814	exp5_Position_2	exp5_Position_2_43	8.0	1190.5787488821486	358.94968220967496	1.1114443253603985	1.3244147200187562	0.5437156647184418	6.5	1.5	8.0	6.5
1072	exp5	Position_2	32	92	mother	2477.0	109.57312961718748	30.0	10.0	4.0	1171.0591775183857	1150.0399471177457	76.868428556714	94.3844538905802	exp5_Position_2	exp5_Position_2_92	8.0	1190.5787488821486	358.94968220967496	0.9659503398641498	0.262946197109173	0.2139693531538376	5.5	2.5	8.0	5.5
1073	exp5	Position_2	32	93	mother	2064.0	87.12280426953124	29.0	10.0	4.0	1218.2546555366168	1196.2463123995362	374.5309939202905	392.87127986785725	exp5_Position_2	exp5_Position_2_93	8.0	1190.5787488821486	358.94968220967496	1.0047603432555041	1.0945023755122523	0.5213746548858414	5.5	2.5	8.0	5.5
1074	exp5	Position_2	32	129	mother	1029.0	81.71779524218749	25.0	11.0	3.0	1013.0590544642344	989.6369834902506	887.8878569863859	907.4062494647052	exp5_Position_2	exp5_Position_2_129	8.0	1190.5787488821486	358.94968220967496	0.8312234570115038	2.527948329355694	0.7525510721467339	5.25	2.75	8.0	5.25
1075	exp5	Position_2	32	199	mother	1693.0	90.4772310234375	27.0	13.0	2.0	1700.1441312177888	1677.7675464608244	295.8423870538903	314.489541018027	exp5_Position_2	exp5_Position_2_199	8.0	1190.5787488821486	358.94968220967496	1.4092033374828035	0.8761382349805864	0.3833729913888493	4.75	3.25	8.0	4.75
1076	exp5	Position_2	32	243	mother	1990.0	89.819810609375	28.0	14.0	4.0	1007.3289469689832	984.5500078227184	555.868992378351	574.8514416669046	exp5_Position_2	exp5_Position_2_243	8.0	1190.5787488821486	358.94968220967496	0.826950765539135	1.601481962954111	0.6594714130490953	4.5	3.5	8.0	4.5
1077	exp5	Position_2	32	340	mother	2176.0	98.3529971875	29.0	16.0	2.0	1041.2634477945198	1019.5806166703612	140.63434688666024	158.70337282345872	exp5_Position_2	exp5_Position_2_340	8.0	1190.5787488821486	358.94968220967496	0.8563739421921146	0.44213264613159503	0.3404931866401698	4.0	4.0	8.0	4.0
1078	exp5	Position_2	32	341	mother	2784.0	111.0891386171875	31.0	16.0	3.0	1586.6323318520072	1564.5188159930287	122.16573000041296	140.59365988289446	exp5_Position_2	exp5_Position_2_341	8.0	1190.5787488821486	358.94968220967496	1.3140825984522047	0.39168069189365884	0.2296219493703848	4.0	4.0	8.0	4.0
1079	exp5	Position_2	32	411	mother	2469.0	81.55010483984374	30.0	18.0	3.0	866.6141671953692	843.2700612686758	718.5678771274282	738.0212987330058	exp5_Position_2	exp5_Position_2_411	8.0	1190.5787488821486	358.94968220967496	0.7082858333062253	2.0560578134232808	0.7437779365296359	3.5	4.5	8.0	3.5
1080	exp5	Position_2	32	417	mother	1694.0	80.89023559374999	28.0	18.0	2.0	1145.9750338933716	1124.18889739185	708.3702708323605	726.5253845836284	exp5_Position_2	exp5_Position_2_417	8.0	1190.5787488821486	358.94968220967496	0.9442373286499252	2.0240312795687045	0.6818895277753863	3.5	4.5	8.0	3.5
1081	exp5	Position_2	32	490	mother	2472.0	73.79167464453124	30.0	19.0	2.0	1149.1695135750297	1124.8694436039827	274.64964361476416	294.8997019239696	exp5_Position_2	exp5_Position_2_490	8.0	1190.5787488821486	358.94968220967496	0.9448089382244885	0.8215627887134009	0.4651131900404843	3.25	4.75	8.0	3.25
1082	exp5	Position_2	32	491	mother	1913.0	110.47370709375	28.0	19.0	2.0	676.1199398069439	657.0876154296409	501.95395578294585	517.8142260973648	exp5_Position_2	exp5_Position_2_491	8.0	1190.5787488821486	358.94968220967496	0.5519060507728614	1.442581653533521	0.7232843052472984	3.25	4.75	8.0	3.25
1083	exp5	Position_2	32	567	mother	1486.0	77.95844293359374	24.0	20.0	1.0	1372.8590304467566	1347.9116729871705	358.75401957076434	379.5434841204192	exp5_Position_2	exp5_Position_2_567	8.0	1190.5787488821486	358.94968220967496	1.1321482717986895	1.0573723920967693	0.48292414386971727	3.0	5.0	8.0	3.0
1084	exp5	Position_2	32	575	mother	2473.0	91.33279366406248	30.0	20.0	2.0	1082.358324518292	1061.6741564188092	240.35126377164573	257.5880705212143	exp5_Position_2	exp5_Position_2_575	8.0	1190.5787488821486	358.94968220967496	0.8917294697353116	0.7176160985448322	0.4459055361936502	3.0	5.0	8.0	3.0
1085	exp5	Position_2	32	580	mother	2372.0	70.220211703125	30.0	20.0	2.0	1208.8969534710502	1184.911185364761	307.6173064284714	327.6054465170455	exp5_Position_2	exp5_Position_2_580	8.0	1190.5787488821486	358.94968220967496	0.9952396567444959	0.9126779121249641	0.47836338792444427	3.0	5.0	8.0	3.0
1086	exp5	Position_2	32	672	mother	1891.0	91.391284875	27.0	21.0	1.0	929.5478397613616	907.9484060440228	207.6185255024724	225.6180536002543	exp5_Position_2	exp5_Position_2_672	8.0	1190.5787488821486	358.94968220967496	0.762610962858617	0.6285506431190068	0.4518171292380511	2.75	5.25	8.0	2.75
1087	exp5	Position_2	32	673	mother	-1.0	91.391721609375	-1.0	-1.0	2.0	1365.3971913709895	1344.9045569192383	186.40742222704404	203.48461760350293	exp5_Position_2	exp5_Position_2_673	8.0	1190.5787488821486	358.94968220967496	1.1296225118934706	0.5668889754989127	0.3341498007598211	2.75	5.25	8.0	2.75
1088	exp5	Position_2	32	764	mother	1484.0	96.22538328906248	26.0	22.0	1.0	1154.479064453023	1133.5638822029755	140.75387153729076	158.18319007899663	exp5_Position_2	exp5_Position_2_764	8.0	1190.5787488821486	358.94968220967496	0.9521116375269547	0.44068346600902225	0.3164022223299258	2.5	5.5	8.0	2.5
1089	exp5	Position_2	32	772	mother	1695.0	77.25591409765624	24.0	22.0	1.0	1258.7422833591954	1235.199009499825	134.42583130998867	154.04522619279706	exp5_Position_2	exp5_Position_2_772	8.0	1190.5787488821486	358.94968220967496	1.0374777902424104	0.42915548843643747	0.2926126760351595	2.5	5.5	8.0	2.5
1090	exp5	Position_2	32	773	mother	1696.0	75.79450209375	27.0	22.0	1.0	701.814944571034	678.9259869958357	1144.381910914479	1163.456042227144	exp5_Position_2	exp5_Position_2_773	8.0	1190.5787488821486	358.94968220967496	0.5702487026862264	3.241278930977097	0.8503884118142544	2.5	5.5	8.0	2.5
1091	exp5	Position_2	32	888	mother	2431.0	105.415366375	29.0	23.0	1.0	944.598890270072	924.32805864145	38.54593000112141	55.438289691639405	exp5_Position_2	exp5_Position_2_888	8.0	1190.5787488821486	358.94968220967496	0.7763686858255405	0.1544458525505978	0.1659254837381868	2.25	5.75	8.0	2.25
1092	exp5	Position_2	32	894	mother	2801.0	75.11150672265624	28.0	23.0	1.0	969.3778190374936	945.265097349852	705.8312358824795	725.9251706221806	exp5_Position_2	exp5_Position_2_894	8.0	1190.5787488821486	358.94968220967496	0.7939542833578837	2.022359140014902	0.7180873844619706	2.25	5.75	8.0	2.25
1093	exp5	Position_2	32	1014	mother	2785.0	64.84894040625	28.0	24.0	1.0	882.2518129005721	857.3764202258852	836.4369144545027	857.1664083500747	exp5_Position_2	exp5_Position_2_1014	8.0	1190.5787488821486	358.94968220967496	0.7201341541085696	2.3879848648239617	0.768305476810249	2.0	6.0	8.0	2.0
1094	exp5	Position_2	32	1019	mother	2160.0	71.07335150781249	29.0	24.0	1.0	874.3743325356368	851.7015791443546	680.3045414878029	699.1985026472046	exp5_Position_2	exp5_Position_2_1019	8.0	1190.5787488821486	358.94968220967496	0.7153676982257825	1.9479011608060945	0.7313948624451587	2.0	6.0	8.0	2.0
1095	exp5	Position_2	32	1024	mother	491.0	74.75432039453125	28.0	24.0	1.0	867.3727056931498	843.2250330554235	431.4093702612746	451.5324307927128	exp5_Position_2	exp5_Position_2_1024	8.0	1190.5787488821486	358.94968220967496	0.7082480128652889	1.257926815850911	0.6397838063425243	2.0	6.0	8.0	2.0
1096	exp5	Position_2	32	1028	mother	1931.0	68.52267717968749	-1.0	24.0	1.0	1236.7911118388183	1212.2736809802063	381.7755930009188	402.2067853830952	exp5_Position_2	exp5_Position_2_1028	8.0	1190.5787488821486	358.94968220967496	1.018222173139263	1.1205102144320949	0.5239132398908928	2.0	6.0	8.0	2.0
1097	exp5	Position_2	32	1029	mother	2192.0	60.25998515625	25.0	24.0	1.0	1003.6803319472592	979.3429308548313	661.5516936276666	681.8328612046896	exp5_Position_2	exp5_Position_2_1029	8.0	1190.5787488821486	358.94968220967496	0.8225771976648755	1.8995221196669214	0.6978151412670842	2.0	6.0	8.0	2.0
1098	exp5	Position_2	32	1074	mother	2185.0	52.22732216796875	27.0	25.0	1.0	1636.9036682207548	1611.8264819636825	344.35542850389595	365.25308371812247	exp5_Position_2	exp5_Position_2_1074	8.0	1190.5787488821486	358.94968220967496	1.3538176147332122	1.0175606827944355	0.4291009510609607	1.75	6.25	8.0	1.75
1099	exp5	Position_2	32	1164	mother	2470.0	79.6708004296875	30.0	25.0	1.0	984.2693105453386	961.4073766673674	127.72140623398248	146.7730177989581	exp5_Position_2	exp5_Position_2_1164	8.0	1190.5787488821486	358.94968220967496	0.8075126299457692	0.4088958009251639	0.33615008787171896	1.75	6.25	8.0	1.75
1100	exp5	Position_2	32	1167	mother	575.0	101.02656025	30.0	25.0	1.0	873.722615693931	853.0123617853733	205.0309480726032	222.2894929964009	exp5_Position_2	exp5_Position_2_1167	8.0	1190.5787488821486	358.94968220967496	0.7164686607973465	0.6192775868416952	0.4636191851081602	1.75	6.25	8.0	1.75
1101	exp5	Position_2	32	1171	mother	2156.0	80.256825171875	29.0	25.0	1.0	866.2701905938225	845.2626314686102	87.28526303197206	104.79156230298192	exp5_Position_2	exp5_Position_2_1171	8.0	1190.5787488821486	358.94968220967496	0.7099594480938277	0.2919394207508158	0.2913861167319918	1.75	6.25	8.0	1.75
1102	exp5	Position_2	32	1179	mother	2791.0	77.47374056640625	30.0	25.0	1.0	1612.7750302519073	1588.999232329499	240.644364288036	260.45752922337607	exp5_Position_2	exp5_Position_2_1179	8.0	1190.5787488821486	358.94968220967496	1.3346443767969427	0.7256101401734458	0.35219441782389976	1.75	6.25	8.0	1.75
1103	exp5	Position_2	32	1180	mother	93.0	60.004999871093744	29.0	25.0	1.0	1262.424959362453	1236.4556948406082	396.8399467300416	418.4810004982453	exp5_Position_2	exp5_Position_2_1180	8.0	1190.5787488821486	358.94968220967496	1.0385333149962017	1.1658486446403817	0.5288777834275984	1.75	6.25	8.0	1.75
1104	exp5	Position_2	32	1181	mother	2796.0	61.3490343125	30.0	25.0	1.0	1415.3853403334097	1390.9350777203215	294.9609823749816	315.3362012192214	exp5_Position_2	exp5_Position_2_1181	8.0	1190.5787488821486	358.94968220967496	1.1682848186449577	0.8784969505420054	0.4292088994377588	1.75	6.25	8.0	1.75
1105	exp5	Position_2	32	1411	mother	2790.0	71.1937238203125	30.0	27.0	1.0	1485.8325524302948	1462.2108875492895	118.10564894179504	137.7903696759658	exp5_Position_2	exp5_Position_2_1411	8.0	1190.5787488821486	358.94968220967496	1.2281513414565648	0.3838709894594019	0.2381300693528747	1.25	6.75	8.0	1.25
1106	exp5	Position_2	32	1484	bud	764.0	72.63366825	-1.0	27.0	0.0	1124.293642274792	1101.2818818653411	76.30004809721828	95.47651510509384	exp5_Position_2	exp5_Position_2_1484	8.0	1190.5787488821486	358.94968220967496	0.9249970931358807	0.26598857677584653	0.22333482551100794	1.25	6.75	8.0	1.25
1107	exp5	Position_2	32	1486	bud	567.0	83.58218309374999	-1.0	27.0	0.0	1245.69667559728	1222.602211647701	275.0153214662779	294.26070809092647	exp5_Position_2	exp5_Position_2_1486	8.0	1190.5787488821486	358.94968220967496	1.0268973915380397	0.8197826120905676	0.44392239612696704	1.25	6.75	8.0	1.25
1108	exp5	Position_2	32	1496	mother	673.0	61.908485847656245	31.0	27.0	1.0	1575.5667586666568	1550.6590262469929	155.7737061999134	176.53014988296644	exp5_Position_2	exp5_Position_2_1496	8.0	1190.5787488821486	358.94968220967496	1.3024413779457502	0.49179636765871004	0.2740976600584383	1.25	6.75	8.0	1.25
1109	exp5	Position_2	32	1497	bud	129.0	62.4452271953125	-1.0	25.0	0.0	153.9406224400561	129.32933969061182	1202.0195029095105	1222.5289052007138	exp5_Position_2	exp5_Position_2_1497	8.0	1190.5787488821486	358.94968220967496	0.10862728720132203	3.405850362298391	0.969091484415391	1.75	6.25	8.0	1.75
1110	exp5	Position_2	32	1693	bud	199.0	70.9090353984375	-1.0	28.0	0.0	1608.3845924452266	1584.6922662055583	258.63384105321427	278.3774462529377	exp5_Position_2	exp5_Position_2_1693	8.0	1190.5787488821486	358.94968220967496	1.3310268369004978	0.7755333408829369	0.3681515244909684	1.0	7.0	8.0	1.0
1111	exp5	Position_2	32	1694	bud	417.0	46.3586780078125	-1.0	28.0	0.0	1595.225036336478	1568.729765826851	831.5523289980395	853.6317210893951	exp5_Position_2	exp5_Position_2_1694	8.0	1190.5787488821486	358.94968220967496	1.3176194916125907	2.378137559098769	0.6434777845153606	1.0	7.0	8.0	1.0
1112	exp5	Position_2	32	1695	bud	772.0	71.43940250390625	-1.0	28.0	0.0	1483.9223186913855	1459.7939773937385	93.5098206332348	113.6167717146074	exp5_Position_2	exp5_Position_2_1695	8.0	1190.5787488821486	358.94968220967496	1.2261213118110499	0.31652562279812774	0.20518345170038407	1.0	7.0	8.0	1.0
1113	exp5	Position_2	32	1696	bud	773.0	56.3085373125	-1.0	28.0	0.0	872.0025917862093	846.2617602781106	1134.7361587236455	1156.1868516470608	exp5_Position_2	exp5_Position_2_1696	8.0	1190.5787488821486	358.94968220967496	0.710798643997869	3.221027650810656	0.8192192150155799	1.0	7.0	8.0	1.0
1114	exp5	Position_2	32	1697	bud	12.0	69.16221228124999	-1.0	28.0	0.0	514.6217823056843	490.678071637989	1250.1314560508522	1270.0845482739317	exp5_Position_2	exp5_Position_2_1697	8.0	1190.5787488821486	358.94968220967496	0.4121340752123231	3.5383359039499895	0.8956746722829887	1.0	7.0	8.0	1.0
1115	exp5	Position_2	32	1698	mother	341.0	66.63827753515625	31.0	27.0	1.0	1840.337969663952	1815.294448063672	186.3429231348349	207.21252446840103	exp5_Position_2	exp5_Position_2_1698	8.0	1190.5787488821486	358.94968220967496	1.524715983523205	0.5772745728393235	0.2746323341424953	1.25	6.75	8.0	1.25
1116	exp5	Position_2	32	1891	bud	672.0	51.8183984140625	-1.0	29.0	0.0	1121.0919722371252	1096.164256884122	318.19181952400714	338.9649156515096	exp5_Position_2	exp5_Position_2_1891	8.0	1190.5787488821486	358.94968220967496	0.920698658457768	0.944324323021711	0.5063338802788374	0.75	7.25	8.0	0.75
1117	exp5	Position_2	32	1913	bud	491.0	63.70670324218749	-1.0	29.0	0.0	1248.6134671990335	1225.5524268002273	651.415340890568	670.6328745562396	exp5_Position_2	exp5_Position_2_1913	8.0	1190.5787488821486	358.94968220967496	1.0293753587916095	1.8683200119522592	0.6447606711234942	0.75	7.25	8.0	0.75
1118	exp5	Position_2	32	1928	mother	411.0	48.453630414062495	30.0	29.0	1.0	988.211371619573	962.5963073501548	787.7477449896182	809.0936318807998	exp5_Position_2	exp5_Position_2_1928	8.0	1190.5787488821486	358.94968220967496	0.8085112456895021	2.254058638247185	0.7360023521650301	0.75	7.25	8.0	0.75
1119	exp5	Position_2	32	1931	bud	1028.0	39.571235708984375	-1.0	29.0	0.0	1288.3528495456928	1260.3238320719977	339.67433901189975	363.0318535733122	exp5_Position_2	exp5_Position_2_1931	8.0	1190.5787488821486	358.94968220967496	1.0585808231965619	1.0113725448606268	0.4885967773321764	0.75	7.25	8.0	0.75
1120	exp5	Position_2	32	1990	bud	243.0	51.96760559375	-1.0	30.0	0.0	1636.020106134594	1610.652654638152	500.49769215833913	521.6372350720408	exp5_Position_2	exp5_Position_2_1990	8.0	1190.5787488821486	358.94968220967496	1.3528316847167117	1.4532321963927366	0.5178899191055353	0.5	7.5	8.0	0.5
1121	exp5	Position_2	32	2064	bud	93.0	59.692968757812494	-1.0	30.0	0.0	1551.1175177008006	1527.6258780074377	335.2911444349024	354.86751084603776	exp5_Position_2	exp5_Position_2_2064	8.0	1190.5787488821486	358.94968220967496	1.283095200079581	0.9886274551393733	0.43518844735212053	0.5	7.5	8.0	0.5
1122	exp5	Position_2	32	2154	mother	2.0	66.96321830859375	31.0	30.0	1.0	567.971364532064	545.4174050236411	305.93909886851344	324.7340651255321	exp5_Position_2	exp5_Position_2_2154	8.0	1190.5787488821486	358.94968220967496	0.45811115437407335	0.9046785140649425	0.6638430970064448	0.5	7.5	8.0	0.5
1123	exp5	Position_2	32	2156	bud	1171.0	56.064636761718745	-1.0	30.0	0.0	620.5668876573051	596.8544612827478	108.38085617424916	128.14121148637997	exp5_Position_2	exp5_Position_2_2156	8.0	1190.5787488821486	358.94968220967496	0.501314559698922	0.35698934373628516	0.41592417593290615	0.5	7.5	8.0	0.5
1124	exp5	Position_2	32	2160	bud	1019.0	54.74605249609375	-1.0	30.0	0.0	1026.6589324140614	1000.559203251688	747.149325394643	768.8990996966205	exp5_Position_2	exp5_Position_2_2160	8.0	1190.5787488821486	358.94968220967496	0.8403973312904564	2.142080458083481	0.7182217637010913	0.5	7.5	8.0	0.5
1125	exp5	Position_2	32	2176	bud	340.0	50.112212390625	-1.0	30.0	0.0	1627.8467085851728	1602.7886593430846	27.557202427780425	48.43891012952036	exp5_Position_2	exp5_Position_2_2176	8.0	1190.5787488821486	358.94968220967496	1.3462264976995144	0.13494624046282205	0.09110769931550816	0.5	7.5	8.0	0.5
1126	exp5	Position_2	32	2181	bud	1180.0	51.124385898437495	-1.0	30.0	0.0	1529.09788748347	1502.121664045156	354.7491674396364	377.229353638231	exp5_Position_2	exp5_Position_2_2181	8.0	1190.5787488821486	358.94968220967496	1.2616735058101107	1.0509254425746455	0.45443480085843185	0.5	7.5	8.0	0.5
1127	exp5	Position_2	32	2185	bud	1074.0	36.164075878906246	-1.0	30.0	0.0	1643.2039513448124	1615.5917034357246	310.0735615938803	333.08376818478627	exp5_Position_2	exp5_Position_2_2185	8.0	1190.5787488821486	358.94968220967496	1.3569801283221516	0.9279400002093343	0.40611485216584775	0.5	7.5	8.0	0.5
1128	exp5	Position_2	32	2190	bud	27.0	94.102885421875	-1.0	30.0	0.0	1037.1439479001406	1018.0341649617776	650.8792878457377	666.80410696104	exp5_Position_2	exp5_Position_2_2190	8.0	1190.5787488821486	358.94968220967496	0.8550750346565689	1.8576534261187523	0.684791512670538	0.5	7.5	8.0	0.5
1129	exp5	Position_2	32	2191	bud	43.0	46.21704608984375	-1.0	30.0	0.0	1592.2789273111975	1565.7395542368774	460.368174579915	482.48431880851473	exp5_Position_2	exp5_Position_2_2191	8.0	1190.5787488821486	358.94968220967496	1.3151079302456663	1.3441558600591792	0.5054616488066013	0.5	7.5	8.0	0.5
1130	exp5	Position_2	32	2192	bud	1029.0	39.53183862890625	-1.0	30.0	0.0	1005.7655622344108	979.3564693055382	704.3400486436607	726.3476260843877	exp5_Position_2	exp5_Position_2_2192	8.0	1190.5787488821486	358.94968220967496	0.8225885689838408	2.0235360611354514	0.7109794278582372	0.5	7.5	8.0	0.5
1131	exp5	Position_2	32	2193	bud	1024.0	31.2245841015625	-1.0	30.0	0.0	1485.1835318093954	1455.2620535521737	767.0101017413707	791.9446669557219	exp5_Position_2	exp5_Position_2_2193	8.0	1190.5787488821486	358.94968220967496	1.2223148237095112	2.2062832374737122	0.6434942790326128	0.5	7.5	8.0	0.5
1132	exp5	Position_2	32	2372	bud	580.0	34.94503845507813	-1.0	31.0	0.0	1501.6315262044295	1472.9579277681862	391.62177809105833	415.516443454594	exp5_Position_2	exp5_Position_2_2372	8.0	1190.5787488821486	358.94968220967496	1.2371780775955958	1.1575896679910598	0.4833828541930193	0.25	7.75	8.0	0.25
1133	exp5	Position_2	32	2431	bud	888.0	43.19918296289063	-1.0	31.0	0.0	907.4179555522612	880.9690426283079	71.05513574552181	93.0958965154824	exp5_Position_2	exp5_Position_2_2431	8.0	1190.5787488821486	358.94968220967496	0.739950249788569	0.2593563976499131	0.259536347841496	0.25	7.75	8.0	0.25
1134	exp5	Position_2	32	2469	bud	411.0	32.42941466015625	-1.0	31.0	0.0	952.0325132722696	923.2491207500668	764.3046487485684	788.2908091837372	exp5_Position_2	exp5_Position_2_2469	8.0	1190.5787488821486	358.94968220967496	0.7754624560676214	2.196103933930409	0.7390391617438722	0.25	7.75	8.0	0.25
1135	exp5	Position_2	32	2470	bud	1164.0	41.020255375	-1.0	31.0	0.0	1324.3968069298069	1298.1519330564097	557.7813478771731	579.6520761050036	exp5_Position_2	exp5_Position_2_2470	8.0	1190.5787488821486	358.94968220967496	1.0903536908207567	1.614856078257812	0.596943015922885	0.25	7.75	8.0	0.25
1136	exp5	Position_2	32	2472	bud	490.0	31.16166315625	-1.0	31.0	0.0	1818.382069008554	1788.8677814975613	322.2809217034775	346.87616129597114	exp5_Position_2	exp5_Position_2_2472	8.0	1190.5787488821486	358.94968220967496	1.5025194958142456	0.9663643081131041	0.3914174926239424	0.25	7.75	8.0	0.25
1137	exp5	Position_2	32	2473	bud	575.0	28.99319899609375	-1.0	31.0	0.0	1428.0081275302512	1398.7697435275584	277.0042069631629	301.36952696540646	exp5_Position_2	exp5_Position_2_2473	8.0	1190.5787488821486	358.94968220967496	1.174865371014629	0.8395871117929172	0.4167817900687253	0.25	7.75	8.0	0.25
1138	exp5	Position_2	32	2477	bud	92.0	29.375162201171875	-1.0	31.0	0.0	1789.2634737454468	1760.7554244726105	177.0835206707262	200.84022839808924	exp5_Position_2	exp5_Position_2_2477	8.0	1190.5787488821486	358.94968220967496	1.4789071500946989	0.5595219562857044	0.2744868362281365	0.25	7.75	8.0	0.25
1139	exp5	Position_2	32	2784	bud	341.0	23.82671972656249	-1.0	32.0	0.0	1430.15709976073	1395.729964019874	178.80286347332338	207.4921432573698	exp5_Position_2	exp5_Position_2_2784	8.0	1190.5787488821486	358.94968220967496	1.1723121761835114	0.5780535644440729	0.33024730262191654	0.0	8.0	8.0	0.0
1140	exp5	Position_2	32	2785	bud	1014.0	20.62275186425781	-1.0	32.0	0.0	720.6811520235226	688.345159851067	557.3502175534652	584.2968776971779	exp5_Position_2	exp5_Position_2_2785	8.0	1190.5787488821486	358.94968220967496	0.5781601263229031	1.6277960579329052	0.7379095149535126	0.0	8.0	8.0	0.0
1141	exp5	Position_2	32	2790	bud	1411.0	25.961568337890625	-1.0	32.0	0.0	1859.589394389404	1825.649115987316	94.46564084870283	122.7492061837759	exp5_Position_2	exp5_Position_2_2790	8.0	1190.5787488821486	358.94968220967496	1.5334131553258816	0.3419677249138051	0.18234574561200564	0.0	8.0	8.0	0.0
1142	exp5	Position_2	32	2791	bud	1179.0	23.09795303320312	-1.0	32.0	0.0	1749.790181427461	1716.8002450939416	264.5668372503804	292.05845086164607	exp5_Position_2	exp5_Position_2_2791	8.0	1190.5787488821486	358.94968220967496	1.4419879799684565	0.8136473309120931	0.3607175889592114	0.0	8.0	8.0	0.0
1143	exp5	Position_2	32	2796	bud	1181.0	15.605442080078124	-1.0	32.0	0.0	2392.4773470102	2347.9873728894395	393.2266807301812	430.3016591641478	exp5_Position_2	exp5_Position_2_2796	8.0	1190.5787488821486	358.94968220967496	1.972139495261442	1.1987798861256371	0.3780543564627764	0.0	8.0	8.0	0.0
1144	exp5	Position_2	32	2801	bud	894.0	49.4575579609375	-1.0	29.0	0.0	1108.6956819762386	1082.8380133896255	858.324203575667	879.8722607311774	exp5_Position_2	exp5_Position_2_2801	8.0	1190.5787488821486	358.94968220967496	0.9095055781957452	2.451241230566722	0.7293739665765974	0.75	7.25	8.0	0.75
1145	exp5	Position_2	32	2804	mother	-1.0	21.664712996093748	-1.0	-1.0	2.0	2129.134839977441	2091.74685334009	285.6367447080364	316.7934002391614	exp5_Position_2	exp5_Position_2_2804	8.0	1190.5787488821486	358.94968220967496	1.7569160001419992	0.8825565697370122	0.3343685324896053	0.0	8.0	8.0	0.0
1146	exp5	Position_2	32	2805	mother	-1.0	7.335179994140625	-1.0	-1.0	2.0	2032.6959240401457	1983.8510811635008	1089.329583979037	1130.0336197095737	exp5_Position_2	exp5_Position_2_2805	8.0	1190.5787488821486	358.94968220967496	1.6662913587414245	3.1481672103821	0.6538984945414591	0.0	8.0	8.0	0.0
1147	exp5	Position_2	32	2807	mother	-1.0	73.81244032421874	-1.0	-1.0	2.0	976.160137617352	954.6887279756208	38.692664643725486	56.58550601183436	exp5_Position_2	exp5_Position_2_2807	8.0	1190.5787488821486	358.94968220967496	0.8018694511992522	0.15764188914584637	0.16429393016777558	0.0	8.0	8.0	0.0
1148	exp5	Position_3	0	1	mother	2.0	240.1204691875	-1.0	-1.0	1.0	807.9821277858281	807.0010726122789	669.2240003366871	652.5460623863526	exp5_Position_3	exp5_Position_3_1	0.0	1105.1100313464494	894.8807431550196	0.7302449979836315	0.729198909885708	0.4996416141475931	8.0	0.0	8.0	0.0
1149	exp5	Position_3	0	2	bud	1.0	54.32974065234375	-1.0	0.0	0.0	1404.4925186371656	1403.21899008062	1158.865409384962	1137.2154239236866	exp5_Position_3	exp5_Position_3_2	0.0	1105.1100313464494	894.8807431550196	1.2697550020163686	1.2708010901142919	0.5002058777802946	8.0	0.0	8.0	0.0
1150	exp5	Position_3	1	1	mother	2.0	222.4637559375	-1.0	-1.0	1.0	857.7962312305096	856.7739138176345	676.174778756508	658.7953827376264	exp5_Position_3	exp5_Position_3_1	0.25	1099.687835968322	883.0994265626512	0.7791064753055204	0.7460036355157664	0.48914739350461467	8.0	0.0	8.0	0.25
1151	exp5	Position_3	1	2	bud	1.0	77.25011696874999	-1.0	0.0	0.0	1343.749544946342	1342.6017581190092	1126.915846452337	1107.403470387676	exp5_Position_3	exp5_Position_3_2	0.25	1099.687835968322	883.0994265626512	1.2208935246944796	1.2539963644842336	0.5066877399141057	8.0	0.0	8.0	0.25
1152	exp5	Position_3	2	1	mother	2.0	276.11646992187497	2.0	-1.0	2.0	773.1809698291622	772.2548596055067	589.8140773654695	574.9963137869833	exp5_Position_3	exp5_Position_3_1	0.5	1057.6626012023976	839.1925421353919	0.7301523744222148	0.6851780549954121	0.4841117245513797	8.0	0.0	8.0	0.5
1153	exp5	Position_3	2	2	mother	1.0	90.69255146875	2.0	0.0	1.0	1344.1582674972797	1343.0703427992885	1120.7955656516551	1103.3887704838005	exp5_Position_3	exp5_Position_3_2	0.5	1057.6626012023976	839.1925421353919	1.269847625577785	1.3148219450045877	0.5087002067766575	8.0	0.0	8.0	0.5
1154	exp5	Position_3	3	1	mother	5.0	263.18890365625	2.0	-1.0	2.0	883.6065097758388	882.6528221525651	657.2512582869688	641.0385686913118	exp5_Position_3	exp5_Position_3_1	0.75	806.6872916044251	540.2570291585575	1.0941697375659059	1.1865436895651686	0.520251108907501	8.0	0.0	8.0	0.75
1155	exp5	Position_3	3	2	mother	4.0	98.4221363984375	2.0	0.0	1.0	1302.0488404421892	1300.9897484629614	1070.203010431086	1052.198446784205	exp5_Position_3	exp5_Position_3_2	0.75	806.6872916044251	540.2570291585575	1.6127559737248558	1.9475886291067583	0.54702250662978	8.0	0.0	8.0	0.75
1156	exp5	Position_3	3	4	bud	2.0	27.76166525	-1.0	3.0	0.0	464.41223992703885	462.8290358736592	466.38995853326537	439.47548962580345	exp5_Position_3	exp5_Position_3_4	0.75	806.6872916044251	540.2570291585575	0.5737403336962651	0.8134563104348316	0.5864030264752832	7.25	0.75	8.0	0.0
1157	exp5	Position_3	3	5	bud	1.0	30.03964055468749	-1.0	3.0	0.0	732.3434277878024	730.7217610562851	186.81030072573893	159.24196628993803	exp5_Position_3	exp5_Position_3_5	0.75	806.6872916044251	540.2570291585575	0.9058302624340943	0.2947522340208235	0.24550768888532729	7.25	0.75	8.0	0.0
1158	exp5	Position_3	4	1	mother	5.0	217.70330965625	2.0	-1.0	2.0	791.2408965061254	789.1830499777129	792.5215822442052	776.0588100169061	exp5_Position_3	exp5_Position_3_1	1.0	923.362796732251	742.1607907463672	0.8546836116536257	1.045674764408463	0.5502513513136948	8.0	0.0	8.0	1.0
1159	exp5	Position_3	4	2	mother	4.0	120.9856539375	2.0	0.0	1.0	1059.5427806399068	1057.542543486789	833.2184263974996	817.21652917256	exp5_Position_3	exp5_Position_3_2	1.0	923.362796732251	742.1607907463672	1.1453163883463744	1.1011313712096156	0.4901655809825081	8.0	0.0	8.0	1.0
1160	exp5	Position_3	4	4	bud	2.0	42.72344924804688	-1.0	3.0	0.0	673.2156636302044	670.3043595438039	731.5532041670301	708.2627714758282	exp5_Position_3	exp5_Position_3_4	1.0	923.362796732251	742.1607907463672	0.7259382356707329	0.9543252355915369	0.5679616631043084	7.25	0.75	8.0	0.25
1161	exp5	Position_3	4	5	bud	1.0	63.894358644531245	-1.0	3.0	0.0	1475.6798729630752	1473.1697773023109	311.9807436319838	291.8999783458699	exp5_Position_3	exp5_Position_3_5	1.0	923.362796732251	742.1607907463672	1.5954398233455016	0.3933109670915321	0.19776784953790058	7.25	0.75	8.0	0.25
1162	exp5	Position_3	5	1	mother	5.0	263.02344371875	2.0	-1.0	2.0	586.7182958477309	584.7825639983403	679.2519630578264	663.7661082626992	exp5_Position_3	exp5_Position_3_1	1.25	931.2466007767061	655.153159210854	0.6279567232896232	1.0131464664876524	0.6173569540286817	8.0	0.0	8.0	1.25
1163	exp5	Position_3	5	2	mother	4.0	116.421072625	2.0	0.0	1.0	918.3560809853002	916.291326323958	663.058247449748	646.5402101590089	exp5_Position_3	exp5_Position_3_2	1.25	931.2466007767061	655.153159210854	0.9839405862633219	0.9868535335123475	0.5007390288056464	8.0	0.0	8.0	1.25
1164	exp5	Position_3	5	4	bud	2.0	50.064369179687496	-1.0	3.0	0.0	948.935498864378	946.2018752294543	1046.5517340865745	1024.6827450071844	exp5_Position_3	exp5_Position_3_4	1.25	931.2466007767061	655.153159210854	1.016059413736678	1.564035417674604	0.6061929967198512	7.25	0.75	8.0	0.5
1165	exp5	Position_3	5	5	bud	1.0	127.395354796875	-1.0	3.0	0.0	1115.7388949352733	1113.626236608194	300.9839129699019	284.0826463532664	exp5_Position_3	exp5_Position_3_5	1.25	931.2466007767061	655.153159210854	1.1958446191152527	0.4336125718991419	0.2661086000235469	7.25	0.75	8.0	0.5
1166	exp5	Position_3	6	1	mother	5.0	263.72935204687496	2.0	-1.0	2.0	611.2306989698471	609.2864257944035	715.0851845547811	699.5309991512311	exp5_Position_3	exp5_Position_3_1	1.5	828.2149588640518	684.2849544679398	0.7356621844044904	1.0222802570533582	0.5815208922344401	8.0	0.0	8.0	1.5
1167	exp5	Position_3	6	2	mother	4.0	121.5281300234375	2.0	0.0	1.0	896.6824622095877	894.6315946845957	685.4458499845858	669.0389097846485	exp5_Position_3	exp5_Position_3_2	1.5	828.2149588640518	684.2849544679398	1.0801925093355456	0.9777197429466417	0.4751027366994722	8.0	0.0	8.0	1.5
1168	exp5	Position_3	6	4	bud	2.0	78.00520990625	-1.0	3.0	0.0	764.1632444468077	761.7983230435079	806.709242692287	787.789871465888	exp5_Position_3	exp5_Position_3_4	1.5	828.2149588640518	684.2849544679398	0.9198074906644546	1.1512599631515028	0.555877579472507	7.25	0.75	8.0	0.75
1169	exp5	Position_3	6	5	bud	1.0	159.204799015625	-1.0	3.0	0.0	1037.2111960255268	1035.266411386286	297.807485989965	282.24920887603656	exp5_Position_3	exp5_Position_3_5	1.5	828.2149588640518	684.2849544679398	1.2499972384056166	0.41247320583790587	0.2481085948120987	7.25	0.75	8.0	0.75
1170	exp5	Position_3	7	1	mother	5.0	299.955657375	7.0	-1.0	3.0	555.4671822749575	553.6059547882968	697.9509410339335	682.1305073973183	exp5_Position_3	exp5_Position_3_1	1.75	834.8924186336635	641.7392947801609	0.6630865755066937	1.0629402203444533	0.6158306596974301	8.0	0.0	8.0	1.75
1171	exp5	Position_3	7	2	mother	4.0	148.778660078125	7.0	0.0	2.0	856.6419912111223	854.6812645480301	618.0142587992855	601.3480821630035	exp5_Position_3	exp5_Position_3_2	1.75	834.8924186336635	641.7392947801609	1.023702270463483	0.9370597796555467	0.4779059139780177	8.0	0.0	8.0	1.75
1172	exp5	Position_3	7	4	mother	2.0	86.42985759375	7.0	3.0	1.0	817.4539509658713	815.103572719297	864.113862668666	844.1356475727856	exp5_Position_3	exp5_Position_3_4	1.75	834.8924186336635	641.7392947801609	0.9762977295365171	1.3153871898431264	0.573982565718153	7.25	0.75	8.0	1.0
1173	exp5	Position_3	7	5	mother	1.0	173.112542796875	7.0	3.0	1.0	1009.4245327104176	1007.4830486754356	308.9250995900387	292.4224852926936	exp5_Position_3	exp5_Position_3_5	1.75	834.8924186336635	641.7392947801609	1.2067219993735527	0.45567177773159123	0.2741058009282783	7.25	0.75	8.0	1.0
1174	exp5	Position_3	8	1	mother	8.0	290.505557375	7.0	-1.0	3.0	603.8223966859556	601.9619290399664	743.8513546300534	728.9676134621415	exp5_Position_3	exp5_Position_3_1	2.0	979.8390988741372	662.6216874385353	0.6143477329406815	1.1001264028650743	0.6416698740970187	8.0	0.0	8.0	2.0
1175	exp5	Position_3	8	2	mother	9.0	117.7194735234375	7.0	0.0	2.0	981.9441840940452	979.8390988741372	679.4623691977982	662.6216874385353	exp5_Position_3	exp5_Position_3_2	2.0	979.8390988741372	662.6216874385353	1.0	1.0	0.5	8.0	0.0	8.0	2.0
1176	exp5	Position_3	8	4	mother	2.0	99.33431853125	7.0	3.0	1.0	783.4025848808795	781.10442934248	787.4495246087002	769.0642803015057	exp5_Position_3	exp5_Position_3_4	2.0	979.8390988741372	662.6216874385353	0.7971762202998339	1.1606385587444932	0.592823473991262	7.25	0.75	8.0	1.25
1177	exp5	Position_3	8	5	mother	7.0	164.4598469765625	7.0	3.0	1.0	1057.2784806715592	1055.27075366548	314.58453087881696	298.52271483018444	exp5_Position_3	exp5_Position_3_5	2.0	979.8390988741372	662.6216874385353	1.0769837158754083	0.45051757358587113	0.2949376060721756	7.25	0.75	8.0	1.25
1178	exp5	Position_3	8	7	bud	5.0	6.651844724121093	-1.0	8.0	0.0	1547.075313497265	1541.6489634256295	696.4269314232832	653.016130850205	exp5_Position_3	exp5_Position_3_7	2.0	979.8390988741372	662.6216874385353	1.5733695105625278	0.9855037093255096	0.38513190167687555	6.0	2.0	8.0	0.0
1179	exp5	Position_3	8	8	bud	1.0	43.869770398437495	-1.0	8.0	0.0	488.64106727430993	485.92089499509535	438.7542365558669	416.9928583221512	exp5_Position_3	exp5_Position_3_8	2.0	979.8390988741372	662.6216874385353	0.4959190703386221	0.6293075916879515	0.5592718453316293	6.0	2.0	8.0	0.0
1180	exp5	Position_3	8	9	bud	2.0	2.588467936645508	-1.0	8.0	0.0	2226.339929586984	2218.9444904270667	1701.0429898549828	1641.879476575649	exp5_Position_3	exp5_Position_3_9	2.0	979.8390988741372	662.6216874385353	2.2646008849582513	2.477853513854313	0.5224833610365823	6.0	2.0	8.0	0.0
1181	exp5	Position_3	9	1	mother	8.0	254.90299192187496	7.0	-1.0	3.0	607.4353779478243	605.4813199183762	756.5199177234194	740.8874534878363	exp5_Position_3	exp5_Position_3_1	2.25	862.9229236005461	615.4270477953182	0.7016632695212283	1.203859102621444	0.6317737961101763	8.0	0.0	8.0	2.25
1182	exp5	Position_3	9	2	mother	9.0	115.95912203906248	7.0	0.0	2.0	958.9873688063356	956.8585397973164	664.5827186020633	647.5520865299106	exp5_Position_3	exp5_Position_3_2	2.25	862.9229236005461	615.4270477953182	1.1088574815057919	1.052199588642839	0.4868911622822029	8.0	0.0	8.0	2.25
1183	exp5	Position_3	9	4	mother	11.0	113.151907859375	7.0	3.0	1.0	771.219452078573	768.9873074037758	742.7596074749106	724.9024500765344	exp5_Position_3	exp5_Position_3_4	2.25	862.9229236005461	615.4270477953182	0.8911425184942081	1.1778852630435996	0.569294077901716	7.25	0.75	8.0	1.5
1184	exp5	Position_3	9	5	mother	7.0	141.983405953125	7.0	3.0	1.0	992.9030858106352	990.8035782231524	265.5729528942353	248.7768921943729	exp5_Position_3	exp5_Position_3_5	2.25	862.9229236005461	615.4270477953182	1.1481947589119827	0.40423457676353597	0.26038839093931365	7.25	0.75	8.0	1.5
1185	exp5	Position_3	9	7	bud	5.0	71.0242708828125	-1.0	8.0	0.0	1127.6876127083567	1125.1411994807495	397.3115324382822	376.9402266174256	exp5_Position_3	exp5_Position_3_7	2.25	862.9229236005461	615.4270477953182	1.3038721868531404	0.6124856357349933	0.3196092235571131	6.0	2.0	8.0	0.25
1186	exp5	Position_3	9	8	bud	1.0	66.91193841406249	-1.0	8.0	0.0	622.3147423499902	619.7612795912243	509.1738534456993	488.7461513755725	exp5_Position_3	exp5_Position_3_8	2.25	862.9229236005461	615.4270477953182	0.7182116300784664	0.7941577366910303	0.5251083195287104	6.0	2.0	8.0	0.25
1187	exp5	Position_3	9	9	bud	2.0	59.47078534375	-1.0	8.0	0.0	729.5226633297726	726.9363594341625	603.9924402256053	583.3020090607257	exp5_Position_3	exp5_Position_3_9	2.25	862.9229236005461	615.4270477953182	0.8424116911867636	0.9478004113571609	0.5294347021843495	6.0	2.0	8.0	0.25
1188	exp5	Position_3	9	11	bud	4.0	1.6515094143066404	-1.0	9.0	0.0	993.8383148862798	985.2458866097296	957.3349115369072	888.595485324511	exp5_Position_3	exp5_Position_3_11	2.25	862.9229236005461	615.4270477953182	1.1417542165861012	1.4438681050951216	0.5584218905397947	5.75	2.25	8.0	0.0
1189	exp5	Position_3	10	1	mother	8.0	307.51785865625	7.0	-1.0	3.0	507.5119886759395	505.6860010341892	622.6407262778696	608.0328251438676	exp5_Position_3	exp5_Position_3_1	2.5	791.6145241802078	532.6623421433023	0.6388033387308996	1.1414976750511272	0.6411823990518087	8.0	0.0	8.0	2.5
1190	exp5	Position_3	10	2	mother	9.0	117.446836890625	7.0	0.0	2.0	885.6444806087904	883.5296433006364	630.1655654624119	613.2468669971813	exp5_Position_3	exp5_Position_3_2	2.5	791.6145241802078	532.6623421433023	1.1161109559171056	1.1512863187016875	0.5077567709854673	8.0	0.0	8.0	2.5
1191	exp5	Position_3	10	4	mother	11.0	103.93713489843748	7.0	3.0	1.0	711.0076231205234	708.7260241773294	668.7806328803066	650.5278413347569	exp5_Position_3	exp5_Position_3_4	2.5	791.6145241802078	532.6623421433023	0.8952918403199873	1.2212762004484732	0.5770077677281121	7.25	0.75	8.0	1.75
1192	exp5	Position_3	10	5	mother	7.0	134.8796821796875	7.0	3.0	1.0	962.6512543610452	960.5117814329656	277.2276769051592	260.11189348052204	exp5_Position_3	exp5_Position_3_5	2.5	791.6145241802078	532.6623421433023	1.2133579565479384	0.4883241650496555	0.2869655612243261	7.25	0.75	8.0	1.75
1193	exp5	Position_3	10	7	bud	5.0	103.857202109375	-1.0	8.0	0.0	1161.373936224686	1159.0190544870295	376.7118437682842	357.8727898670353	exp5_Position_3	exp5_Position_3_7	2.5	791.6145241802078	532.6623421433023	1.464120501941654	0.6718567496756822	0.31454302669513934	6.0	2.0	8.0	0.5
1194	exp5	Position_3	10	8	bud	1.0	105.821654125	-1.0	8.0	0.0	546.5656029356288	544.3966346708471	474.6436052609889	457.291859142737	exp5_Position_3	exp5_Position_3_8	2.5	791.6145241802078	532.6623421433023	0.6877042020352288	0.8585023249488728	0.5552313419756377	6.0	2.0	8.0	0.5
1195	exp5	Position_3	10	9	bud	2.0	63.71509998046875	-1.0	8.0	0.0	877.1023930559253	874.5030241830862	689.8028435383429	669.007892555632	exp5_Position_3	exp5_Position_3_9	2.5	791.6145241802078	532.6623421433023	1.1047081596800126	1.2559699449818598	0.5320377829156663	6.0	2.0	8.0	0.5
1196	exp5	Position_3	10	11	bud	4.0	50.0272051640625	-1.0	9.0	0.0	407.83333463965766	405.2061926476642	361.7545967083514	340.73746077240526	exp5_Position_3	exp5_Position_3_11	2.5	791.6145241802078	532.6623421433023	0.5118731153490315	0.6396875352617598	0.5554961737555617	5.75	2.25	8.0	0.25
1197	exp5	Position_3	11	1	mother	8.0	259.93768659375	11.0	-1.0	4.0	574.7386616113333	572.750639360564	755.2885268529316	739.3843488467761	exp5_Position_3	exp5_Position_3_1	2.75	765.011371856559	554.3639739880372	0.7486825169285926	1.3337525227834006	0.6404773725704609	8.0	0.0	8.0	2.75
1198	exp5	Position_3	11	2	mother	9.0	119.20896650781248	7.0	0.0	2.0	794.1424838684474	792.022157586235	563.3189233484862	546.3563130907863	exp5_Position_3	exp5_Position_3_2	2.75	765.011371856559	554.3639739880372	1.035307691785189	0.9855552285628437	0.4876902924188008	8.0	0.0	8.0	2.75
1199	exp5	Position_3	11	4	mother	11.0	112.7118147890625	7.0	3.0	1.0	674.6856818991349	672.4245423430548	641.8877512417973	623.7986347931552	exp5_Position_3	exp5_Position_3_4	2.75	765.011371856559	554.3639739880372	0.8789732637714771	1.1252510337308037	0.5614396727617375	7.25	0.75	8.0	2.0
1200	exp5	Position_3	11	5	mother	7.0	153.959369609375	11.0	3.0	2.0	895.9506676987621	893.8994153156772	259.09618762076764	242.68616855608616	exp5_Position_3	exp5_Position_3_5	2.75	765.011371856559	554.3639739880372	1.1684785980976045	0.4377740617057543	0.2725437116221477	7.25	0.75	8.0	2.0
1201	exp5	Position_3	11	7	mother	5.0	105.492876328125	11.0	8.0	1.0	1291.5758140412183	1289.2547365298278	405.1350065564828	386.5663864653564	exp5_Position_3	exp5_Position_3_7	2.75	765.011371856559	554.3639739880372	1.685275257282797	0.6973151297773514	0.2926710078091773	6.0	2.0	8.0	0.75
1202	exp5	Position_3	11	8	mother	1.0	99.834587359375	11.0	8.0	1.0	659.7751610398738	657.3883558194751	551.8308932904721	532.7364515272819	exp5_Position_3	exp5_Position_3_8	2.75	765.011371856559	554.3639739880372	0.859318410161799	0.9609867821944326	0.5279261885478205	6.0	2.0	8.0	0.75
1203	exp5	Position_3	11	9	bud	2.0	99.3564983984375	-1.0	8.0	0.0	827.6392048718424	825.4738421566622	602.2996172067392	584.9767154852962	exp5_Position_3	exp5_Position_3_9	2.75	765.011371856559	554.3639739880372	1.0790347340241107	1.0552213760880493	0.494421157371125	6.0	2.0	8.0	0.75
1204	exp5	Position_3	11	11	bud	4.0	40.802200140625	-1.0	9.0	0.0	740.9135943089782	738.0005861268829	585.6757003420528	562.371634885288	exp5_Position_3	exp5_Position_3_11	2.75	765.011371856559	554.3639739880372	0.9646923082148109	1.0144447714371563	0.5125692312406916	5.75	2.25	8.0	0.5
1205	exp5	Position_3	12	1	mother	14.0	269.8651580625	11.0	-1.0	4.0	621.4221638695265	619.483276689741	745.026045125868	728.5455040976932	exp5_Position_3	exp5_Position_3_1	3.0	811.2012745431957	496.86586883706514	0.7636616165804041	1.46628204872048	0.6575421933462323	8.0	0.0	8.0	3.0
1206	exp5	Position_3	12	2	mother	9.0	125.5559751875	12.0	0.0	3.0	839.086576134705	836.9869624187875	585.3534165766727	567.5066999913753	exp5_Position_3	exp5_Position_3_2	3.0	811.2012745431957	496.86586883706514	1.0317870406331797	1.142172838958828	0.5253881866362604	8.0	0.0	8.0	3.0
1207	exp5	Position_3	12	4	mother	11.0	96.106414765625	7.0	3.0	1.0	616.7875291134073	614.4884902668201	611.4937939761362	591.9519637801458	exp5_Position_3	exp5_Position_3_4	3.0	811.2012745431957	496.86586883706514	0.7575043451612565	1.1913717582687529	0.6113122102384786	7.25	0.75	8.0	2.25
1208	exp5	Position_3	12	5	mother	13.0	169.25677097656248	11.0	3.0	2.0	893.8366476508879	891.7912909174876	258.4101446241293	241.0246123902279	exp5_Position_3	exp5_Position_3_5	3.0	811.2012745431957	496.86586883706514	1.099346511036578	0.4850898954970601	0.3061592712062953	7.25	0.75	8.0	2.25
1209	exp5	Position_3	12	7	mother	5.0	136.17290465624998	11.0	8.0	1.0	1171.9592501970656	1169.778549258784	354.37789028943826	335.84193231404646	exp5_Position_3	exp5_Position_3_7	3.0	811.2012745431957	496.86586883706514	1.4420324350667604	0.6759207129684682	0.31913865214417175	6.0	2.0	8.0	1.0
1210	exp5	Position_3	12	8	mother	1.0	122.671511015625	11.0	8.0	1.0	585.6550545549215	583.537125773752	451.3288376234192	433.3264429834795	exp5_Position_3	exp5_Position_3_8	3.0	811.2012745431957	496.86586883706514	0.7193493699850926	0.8721195601494982	0.5479965983852056	6.0	2.0	8.0	1.0
1211	exp5	Position_3	12	9	mother	2.0	107.4923190859375	12.0	8.0	1.0	787.6589363245232	785.415586667604	578.1950221004645	559.1265500166533	exp5_Position_3	exp5_Position_3_9	3.0	811.2012745431957	496.86586883706514	0.9682129593668203	1.1253068183679265	0.5375190768847398	6.0	2.0	8.0	1.0
1212	exp5	Position_3	12	11	bud	4.0	69.39735214843749	-1.0	9.0	0.0	676.5394667886438	674.0609860588299	535.236559466287	514.1694732628699	exp5_Position_3	exp5_Position_3_11	3.0	811.2012745431957	496.86586883706514	0.8309417245903709	1.0348255042478658	0.5546380535862578	5.75	2.25	8.0	0.75
1213	exp5	Position_3	12	13	bud	5.0	2.351431654418945	-1.0	12.0	0.0	1165.146305491459	1157.6939053798594	368.91405661141977	305.5686556628258	exp5_Position_3	exp5_Position_3_13	3.0	811.2012745431957	496.86586883706514	1.4271352150325218	0.6149922440396675	0.3011527225235393	5.0	3.0	8.0	0.0
1214	exp5	Position_3	12	14	bud	1.0	6.071906317382812	-1.0	12.0	0.0	936.5615983623164	931.2129996227052	525.0253536979557	479.5622644112603	exp5_Position_3	exp5_Position_3_14	3.0	811.2012745431957	496.86586883706514	1.1479432156305358	0.965174495752134	0.45675377692073493	5.0	3.0	8.0	0.0
1215	exp5	Position_3	13	1	mother	14.0	309.68214784375	11.0	-1.0	4.0	602.3709313190512	600.576464671285	720.1423771051867	705.7866439230553	exp5_Position_3	exp5_Position_3_1	3.25	929.7712784496769	606.8862797589657	0.6459400054524169	1.1629635855392373	0.6429107617071467	8.0	0.0	8.0	3.25
1216	exp5	Position_3	13	2	mother	18.0	123.26561534375	12.0	0.0	3.0	918.5433359340336	916.3900300775028	627.3599052440521	610.1334583918058	exp5_Position_3	exp5_Position_3_2	3.25	929.7712784496769	606.8862797589657	0.9856080213679151	1.0053505553530224	0.5049580473988622	8.0	0.0	8.0	3.25
1217	exp5	Position_3	13	4	mother	11.0	108.021734734375	7.0	3.0	1.0	691.348522131274	689.0729659720072	621.8435504002623	603.6391011261256	exp5_Position_3	exp5_Position_3_4	3.25	929.7712784496769	606.8862797589657	0.7411209422611807	0.9946494446469779	0.5730305414523734	7.25	0.75	8.0	2.5
1218	exp5	Position_3	13	5	mother	13.0	173.05931319531248	11.0	3.0	2.0	831.895075844378	829.9854635595818	237.9566767443661	222.67977846599527	exp5_Position_3	exp5_Position_3_5	3.25	929.7712784496769	606.8862797589657	0.8926770301439293	0.3669217543597064	0.29130049891584925	7.25	0.75	8.0	2.5
1219	exp5	Position_3	13	7	mother	16.0	139.095011171875	11.0	8.0	1.0	1159.2665266545157	1157.0419424022004	361.7671085113275	343.97043449280534	exp5_Position_3	exp5_Position_3_7	3.25	929.7712784496769	606.8862797589657	1.2444371741956584	0.5667790588863182	0.3129273294563419	6.0	2.0	8.0	1.25
1220	exp5	Position_3	13	8	mother	19.0	147.311232578125	11.0	8.0	1.0	498.50819830667854	496.5266470237516	420.7360278807856	404.8836176173685	exp5_Position_3	exp5_Position_3_8	3.25	929.7712784496769	606.8862797589657	0.5340309585080668	0.6671490707916058	0.555411390897479	6.0	2.0	8.0	1.25
1221	exp5	Position_3	13	9	mother	17.0	100.3639614140625	12.0	8.0	1.0	945.4897345731836	943.1525268218508	653.2766109234296	634.5789489127659	exp5_Position_3	exp5_Position_3_9	3.25	929.7712784496769	606.8862797589657	1.0143919786320847	1.0456307385377024	0.5075821396641043	6.0	2.0	8.0	1.25
1222	exp5	Position_3	13	11	bud	4.0	85.72129766406249	-1.0	9.0	0.0	612.9209704487225	610.6222696075405	457.2220409012557	438.8324341717973	exp5_Position_3	exp5_Position_3_11	3.25	929.7712784496769	606.8862797589657	0.6567446034961489	0.7230884085006608	0.5240405195511677	5.75	2.25	8.0	1.0
1223	exp5	Position_3	13	13	bud	5.0	21.155673085937497	-1.0	12.0	0.0	1420.582594101338	1416.9631664300755	344.117986200439	315.16256483033794	exp5_Position_3	exp5_Position_3_13	3.25	929.7712784496769	606.8862797589657	1.5239911140218851	0.5193107429541984	0.2541527289182495	5.0	3.0	8.0	0.25
1224	exp5	Position_3	13	14	bud	1.0	40.916819517578126	-1.0	12.0	0.0	507.8561185316466	504.9629085075858	289.9727311323579	266.8270509398699	exp5_Position_3	exp5_Position_3_14	3.25	929.7712784496769	606.8862797589657	0.5431044389213369	0.43966565045076383	0.4473738621122154	5.0	3.0	8.0	0.25
1225	exp5	Position_3	13	16	bud	7.0	2.473684296875	-1.0	13.0	0.0	1581.4275030545912	1573.727402006256	713.9918697069404	652.391061320254	exp5_Position_3	exp5_Position_3_16	3.25	929.7712784496769	606.8862797589657	1.6925962744626046	1.0749807386968138	0.38841944906517134	4.75	3.25	8.0	0.0
1226	exp5	Position_3	13	17	bud	9.0	1.0940543791503905	-1.0	13.0	0.0	1454.9202810174909	1445.2576639000151	951.245482443452	873.944545503641	exp5_Position_3	exp5_Position_3_17	3.25	929.7712784496769	606.8862797589657	1.55442278912925	1.4400466358388293	0.4809021003292362	4.75	3.25	8.0	0.0
1227	exp5	Position_3	13	18	bud	2.0	4.070406618652344	-1.0	13.0	0.0	2593.3176048028445	2586.813048143845	1554.167883156039	1502.1314298840434	exp5_Position_3	exp5_Position_3_18	3.25	929.7712784496769	606.8862797589657	2.782203653846094	2.4751448170498076	0.47079717670455645	4.75	3.25	8.0	0.0
1228	exp5	Position_3	13	19	bud	8.0	22.3013521328125	-1.0	13.0	0.0	986.7755300383784	982.526374911032	663.963585082332	629.9703440635584	exp5_Position_3	exp5_Position_3_19	3.25	929.7712784496769	606.8862797589657	1.056739864614145	1.0380368861094718	0.4955358062623588	4.75	3.25	8.0	0.0
1229	exp5	Position_3	14	1	mother	14.0	288.5051475625	11.0	-1.0	4.0	637.7963282948416	635.0090544318381	797.80535746278	782.0108055724282	exp5_Position_3	exp5_Position_3_1	3.5	777.491749713884	459.0982291409663	0.8167405694858121	1.7033627139788237	0.675909882406503	8.0	0.0	8.0	3.5
1230	exp5	Position_3	14	2	mother	18.0	140.412410015625	12.0	0.0	3.0	733.0521499927615	729.9795685066906	479.30202446823074	461.8907293804973	exp5_Position_3	exp5_Position_3_2	3.5	777.491749713884	459.0982291409663	0.9388904368121233	1.0060825768044372	0.5172732833622649	8.0	0.0	8.0	3.5
1231	exp5	Position_3	14	4	mother	11.0	119.6667993125	14.0	3.0	2.0	716.754876018502	713.3680910738544	625.8162581574613	606.6244768044598	exp5_Position_3	exp5_Position_3_4	3.5	777.491749713884	459.0982291409663	0.9175249658100848	1.3213391781962103	0.5901828307597814	7.25	0.75	8.0	2.75
1232	exp5	Position_3	14	5	mother	13.0	171.9583682265625	11.0	3.0	2.0	795.0797652806511	791.9776855335009	233.0176411103196	215.43918920980352	exp5_Position_3	exp5_Position_3_5	3.5	777.491749713884	459.0982291409663	1.018631626412689	0.46926599915865247	0.31538863366251957	7.25	0.75	8.0	2.75
1233	exp5	Position_3	14	7	mother	16.0	148.800642375	11.0	8.0	1.0	1165.873423103321	1162.4306576279228	313.92689617428624	294.4178918136972	exp5_Position_3	exp5_Position_3_7	3.5	777.491749713884	459.0982291409663	1.4951035275367177	0.6412960737500386	0.3001760875464427	6.0	2.0	8.0	1.5
1234	exp5	Position_3	14	8	mother	19.0	130.00455153125	11.0	8.0	1.0	469.5278833379089	466.54557017158015	391.54526566272506	374.6454910535302	exp5_Position_3	exp5_Position_3_8	3.5	777.491749713884	459.0982291409663	0.6000649786229478	0.8160464738767161	0.5762586500068644	6.0	2.0	8.0	1.5
1235	exp5	Position_3	14	9	mother	17.0	112.748906015625	12.0	8.0	1.0	944.156135881434	940.6793837438504	611.6123116801024	591.9107162337975	exp5_Position_3	exp5_Position_3_9	3.5	777.491749713884	459.0982291409663	1.2098898593972467	1.2892899137104952	0.5158852226573749	6.0	2.0	8.0	1.5
1236	exp5	Position_3	14	11	mother	4.0	91.8893284375	14.0	9.0	1.0	660.5166193233301	656.9331159950877	487.8249250933836	467.5184062333453	exp5_Position_3	exp5_Position_3_11	3.5	777.491749713884	459.0982291409663	0.8449390186286071	1.0183406873690937	0.5465313039642746	5.75	2.25	8.0	1.25
1237	exp5	Position_3	14	13	bud	5.0	46.1168311484375	-1.0	12.0	0.0	1287.815118731648	1283.5216754253918	335.0537897516093	310.7242776828254	exp5_Position_3	exp5_Position_3_13	3.5	777.491749713884	459.0982291409663	1.6508492545390046	0.6768143677317854	0.2907698351497663	5.0	3.0	8.0	0.5
1238	exp5	Position_3	14	14	bud	1.0	102.809601125	-1.0	12.0	0.0	447.9751147088493	444.6972107357535	281.5129888506129	262.9381996697388	exp5_Position_3	exp5_Position_3_14	3.5	777.491749713884	459.0982291409663	0.5719638965936314	0.572727540600039	0.5003335588882711	5.0	3.0	8.0	0.5
1239	exp5	Position_3	14	16	bud	7.0	19.04376992675781	-1.0	13.0	0.0	1018.09573561057	1012.4996047509078	400.1658650559041	368.4544568511545	exp5_Position_3	exp5_Position_3_16	3.5	777.491749713884	459.0982291409663	1.3022641142153681	0.8025612678589105	0.38129589024054644	4.75	3.25	8.0	0.25
1240	exp5	Position_3	14	17	bud	9.0	7.296129961914062	-1.0	13.0	0.0	867.4526978117673	859.8948750439838	617.4702041575179	574.6425418067487	exp5_Position_3	exp5_Position_3_17	3.5	777.491749713884	459.0982291409663	1.105985851760387	1.2516766681543972	0.5308973008569682	4.75	3.25	8.0	0.25
1241	exp5	Position_3	14	18	bud	2.0	49.3925469296875	-1.0	13.0	0.0	943.6511423410462	939.1044760415508	654.9397605106961	629.1753181468923	exp5_Position_3	exp5_Position_3_18	3.5	777.491749713884	459.0982291409663	1.2078642331409177	1.3704590395048197	0.5315311132798829	4.75	3.25	8.0	0.25
1242	exp5	Position_3	14	19	bud	8.0	65.151285375	-1.0	13.0	0.0	767.0886189911884	763.0058138942671	479.44162445065336	456.3057289014352	exp5_Position_3	exp5_Position_3_19	3.5	777.491749713884	459.0982291409663	0.9813683735873111	0.9939174231955628	0.5031765149196866	4.75	3.25	8.0	0.25
1243	exp5	Position_3	15	1	mother	14.0	348.54069284375	11.0	-1.0	4.0	557.1887483106976	555.4495239141299	722.1364895082314	707.3530821374057	exp5_Position_3	exp5_Position_3_1	3.75	833.8396724204566	446.5096990774367	0.6661346806656246	1.584183016850283	0.7039819393497369	8.0	0.0	8.0	3.75
1244	exp5	Position_3	15	2	mother	18.0	110.5625929375	12.0	0.0	3.0	888.2217088885485	886.0225667493958	535.3700848474615	516.6773766646628	exp5_Position_3	exp5_Position_3_2	3.75	833.8396724204566	446.5096990774367	1.0625814482746587	1.1571470401028334	0.5213011619041069	8.0	0.0	8.0	3.75
1245	exp5	Position_3	15	4	mother	21.0	122.85145597656248	14.0	3.0	2.0	776.9258852633002	774.6629898194481	636.9403357659507	617.7057244932055	exp5_Position_3	exp5_Position_3_4	3.75	833.8396724204566	446.5096990774367	0.9290311020711794	1.383409421496304	0.5982464878110982	7.25	0.75	8.0	3.0
1246	exp5	Position_3	15	5	mother	13.0	165.47969453125	11.0	3.0	2.0	872.1110289420628	870.0817193958932	249.14522780129025	231.89609665884743	exp5_Position_3	exp5_Position_3_5	3.75	833.8396724204566	446.5096990774367	1.0434640473152754	0.5193528766295185	0.3323184364542142	7.25	0.75	8.0	3.0
1247	exp5	Position_3	15	7	mother	16.0	183.64950828125	11.0	8.0	1.0	882.9966727357738	881.0436772171724	225.89665451364093	209.2961926055277	exp5_Position_3	exp5_Position_3_7	3.75	833.8396724204566	446.5096990774367	1.0566104088807537	0.468738289533169	0.3072991048017867	6.0	2.0	8.0	1.75
1248	exp5	Position_3	15	8	mother	19.0	107.389842484375	11.0	8.0	1.0	581.4139488102609	579.1720058183348	445.7307253050205	426.674209873648	exp5_Position_3	exp5_Position_3_8	3.75	833.8396724204566	446.5096990774367	0.6945843727213452	0.9555765770715123	0.5790808328069238	6.0	2.0	8.0	1.75
1249	exp5	Position_3	15	9	mother	17.0	130.5721086484375	12.0	8.0	1.0	795.7383791280407	793.5596887980705	483.14810352434034	464.6292357195926	exp5_Position_3	exp5_Position_3_9	3.75	833.8396724204566	446.5096990774367	0.9516933710943951	1.040580387569618	0.5223079323533402	6.0	2.0	8.0	1.75
1250	exp5	Position_3	15	11	mother	4.0	111.255607203125	14.0	9.0	1.0	638.2531171268779	635.9829265727042	442.16241190642535	422.86579219594654	exp5_Position_3	exp5_Position_3_11	3.75	833.8396724204566	446.5096990774367	0.7627160803306263	0.9470472714694833	0.5539054691237782	5.75	2.25	8.0	1.5
1251	exp5	Position_3	15	13	bud	5.0	72.02049838671874	-1.0	12.0	0.0	984.0743315738226	981.6173591157564	255.0980085646524	234.2137426710887	exp5_Position_3	exp5_Position_3_13	3.75	833.8396724204566	446.5096990774367	1.1772255405722458	0.5245434604332521	0.30823423162798425	5.0	3.0	8.0	0.75
1252	exp5	Position_3	15	14	bud	1.0	83.82523617187499	-1.0	12.0	0.0	551.0557805965284	548.6539581558436	365.7490440842534	345.3335533384309	exp5_Position_3	exp5_Position_3_14	3.75	833.8396724204566	446.5096990774367	0.6579849535861247	0.7734066114396785	0.5403179886879776	5.0	3.0	8.0	0.75
1253	exp5	Position_3	15	16	bud	7.0	60.60704340625	-1.0	13.0	0.0	1091.6317264496147	1089.0294829338386	313.127207979877	291.00813809577903	exp5_Position_3	exp5_Position_3_16	3.75	833.8396724204566	446.5096990774367	1.3060418194934538	0.6517397913125969	0.3328970850044224	4.75	3.25	8.0	0.5
1254	exp5	Position_3	15	17	bud	9.0	29.458729244140624	-1.0	13.0	0.0	837.0402760006149	833.8396724204566	600.7258120660073	573.5206816346611	exp5_Position_3	exp5_Position_3_17	3.75	833.8396724204566	446.5096990774367	1.0	1.2844529084578682	0.5622584311991552	4.75	3.25	8.0	0.5
1255	exp5	Position_3	15	18	bud	2.0	62.01912522265625	-1.0	13.0	0.0	932.5725431581023	929.7700282373338	610.294844454294	586.4734676277594	exp5_Position_3	exp5_Position_3_18	3.75	833.8396724204566	446.5096990774367	1.1150465239179759	1.3134618774004487	0.5408512800233168	4.75	3.25	8.0	0.5
1256	exp5	Position_3	15	19	bud	8.0	76.91156983984375	-1.0	13.0	0.0	693.6110444345422	691.0651397778404	468.1498886594038	446.5096990774367	exp5_Position_3	exp5_Position_3_19	3.75	833.8396724204566	446.5096990774367	0.8287745985650065	1.0	0.5468142442402004	4.75	3.25	8.0	0.5
1257	exp5	Position_3	15	21	bud	4.0	3.885946461181641	-1.0	15.0	0.0	1667.6577086597335	1661.285540383804	1148.9999735083018	1094.8365431628963	exp5_Position_3	exp5_Position_3_21	3.75	833.8396724204566	446.5096990774367	1.9923320937242652	2.4519882668282698	0.5517127632364084	4.25	3.75	8.0	0.0
1258	exp5	Position_3	16	1	mother	14.0	272.8037565	16.0	-1.0	5.0	700.190051050401	697.3229979453503	867.7001379299451	851.45350366799	exp5_Position_3	exp5_Position_3_1	4.0	839.3772518711522	446.11492737787194	0.8307623257490806	1.9085967570566964	0.6967311328538296	8.0	0.0	8.0	4.0
1259	exp5	Position_3	16	2	mother	18.0	129.2463390625	12.0	0.0	3.0	873.1760631860991	869.9684564439774	523.675881012465	505.49944280710815	exp5_Position_3	exp5_Position_3_2	4.0	839.3772518711522	446.11492737787194	1.03644511988457	1.1331148360766146	0.5222786459361103	8.0	0.0	8.0	4.0
1260	exp5	Position_3	16	4	mother	21.0	120.413760671875	14.0	3.0	2.0	722.0006171945415	718.5826404925851	572.4563261125638	553.0877914681435	exp5_Position_3	exp5_Position_3_4	4.0	839.3772518711522	446.11492737787194	0.8560902012661292	1.2397876814367668	0.5915362205349035	7.25	0.75	8.0	3.25
1261	exp5	Position_3	16	5	mother	13.0	191.8053355625	16.0	3.0	3.0	814.7578601168914	811.9290992433722	235.24495793046023	219.21531298051764	exp5_Position_3	exp5_Position_3_5	4.0	839.3772518711522	446.11492737787194	0.9672993846728725	0.4913875316143279	0.3368697738545965	7.25	0.75	8.0	3.25
1262	exp5	Position_3	16	7	mother	16.0	161.16079710156248	11.0	8.0	1.0	992.1791392705306	988.9826866194668	240.00992283386728	221.89669114450496	exp5_Position_3	exp5_Position_3_7	4.0	839.3772518711522	446.11492737787194	1.178233844692374	0.4973980414615272	0.29684207227830406	6.0	2.0	8.0	2.0
1263	exp5	Position_3	16	8	mother	19.0	140.609481203125	16.0	8.0	2.0	483.96147149043753	480.9947948938556	414.9591476829498	398.14798030231776	exp5_Position_3	exp5_Position_3_8	4.0	839.3772518711522	446.11492737787194	0.5730376821883305	0.8924784979568172	0.6089857690062653	6.0	2.0	8.0	2.0
1264	exp5	Position_3	16	9	mother	17.0	118.351688125	12.0	8.0	1.0	740.5708436641659	737.3142059470808	466.9324026613925	448.4781222645764	exp5_Position_3	exp5_Position_3_9	4.0	839.3772518711522	446.11492737787194	0.8784062283120601	1.0052972782161642	0.5336812692295646	6.0	2.0	8.0	2.0
1265	exp5	Position_3	16	11	mother	23.0	104.77244138281247	14.0	9.0	1.0	710.8935005810225	707.4493015331196	463.2688604292841	443.75173249116745	exp5_Position_3	exp5_Position_3_11	4.0	839.3772518711522	446.11492737787194	0.842826392967004	0.9947027217838358	0.5413262373906454	5.75	2.25	8.0	1.75
1266	exp5	Position_3	16	13	mother	5.0	81.53977399218749	16.0	12.0	1.0	998.3091781650514	994.6159761557876	255.4161044224492	234.48795970328763	exp5_Position_3	exp5_Position_3_13	4.0	839.3772518711522	446.11492737787194	1.1849451172742351	0.525622312352417	0.30727950459523196	5.0	3.0	8.0	1.0
1267	exp5	Position_3	16	14	mother	1.0	84.79168775	16.0	12.0	1.0	510.5391499944066	506.9741105158086	370.5282335969811	350.3263432182581	exp5_Position_3	exp5_Position_3_14	4.0	839.3772518711522	446.11492737787194	0.603988384705035	0.7852827191355599	0.5652480044857129	5.0	3.0	8.0	1.0
1268	exp5	Position_3	16	16	bud	7.0	99.49320665625	-1.0	13.0	0.0	1005.480948615496	1002.1440373714242	268.58976648712184	249.68060277071464	exp5_Position_3	exp5_Position_3_16	4.0	839.3772518711522	446.11492737787194	1.1939137439541396	0.5596777589090358	0.319160852453506	4.75	3.25	8.0	0.75
1269	exp5	Position_3	16	17	bud	9.0	54.32439065625	-1.0	13.0	0.0	870.8330755116071	866.8254044989322	569.1865828992396	546.4764471607475	exp5_Position_3	exp5_Position_3_17	4.0	839.3772518711522	446.11492737787194	1.0327006153271276	1.2249678583336587	0.5425809292306704	4.75	3.25	8.0	0.75
1270	exp5	Position_3	16	18	bud	2.0	76.933068609375	-1.0	13.0	0.0	969.3825136137028	965.5925773243828	562.5118390180575	541.0355333785761	exp5_Position_3	exp5_Position_3_18	4.0	839.3772518711522	446.11492737787194	1.150367817536	1.2127716428558415	0.5132035849694402	4.75	3.25	8.0	0.75
1271	exp5	Position_3	16	19	mother	8.0	105.326043796875	16.0	13.0	1.0	650.1363124047897	646.7454809991061	436.0450948910258	416.8303835921513	exp5_Position_3	exp5_Position_3_19	4.0	839.3772518711522	446.11492737787194	0.7705063242509509	0.9343565032494063	0.5480537719385582	4.75	3.25	8.0	0.75
1272	exp5	Position_3	16	21	bud	4.0	19.89391888085937	-1.0	15.0	0.0	1057.12610362632	1051.4818806374674	786.739577408854	754.7556471386889	exp5_Position_3	exp5_Position_3_21	4.0	839.3772518711522	446.11492737787194	1.2526928485296551	1.6918412741194593	0.5745701029938676	4.25	3.75	8.0	0.25
1273	exp5	Position_3	16	23	bud	11.0	3.5339158083496094	-1.0	16.0	0.0	904.3792136894676	894.3134875939611	557.4822222534207	500.4431077122145	exp5_Position_3	exp5_Position_3_23	4.0	839.3772518711522	446.11492737787194	1.0654488021927497	1.121780682510821	0.5128774508372416	4.0	4.0	8.0	0.0
1274	exp5	Position_3	17	1	mother	28.0	274.18878678125	16.0	-1.0	5.0	729.4167901966929	726.5782871221427	928.1653228677072	913.0266398034404	exp5_Position_3	exp5_Position_3_1	4.25	806.706699867414	442.0150035457308	0.9006721863616097	2.065601014624787	0.6963623626906306	8.0	0.0	8.0	4.25
1275	exp5	Position_3	17	2	mother	18.0	159.93782646875	17.0	0.0	4.0	811.7904492429029	808.9732831070389	467.10829679108303	452.0834107331426	exp5_Position_3	exp5_Position_3_2	4.25	806.706699867414	442.0150035457308	1.0028096744950765	1.0227784285751516	0.5049291250402311	8.0	0.0	8.0	4.25
1276	exp5	Position_3	17	4	mother	21.0	130.10860869531248	14.0	3.0	2.0	673.8644914256939	670.5859118386168	525.0335211281221	507.5477633303787	exp5_Position_3	exp5_Position_3_4	4.25	806.706699867414	442.0150035457308	0.8312635954911873	1.1482591298009366	0.5800686777321461	7.25	0.75	8.0	3.5
1277	exp5	Position_3	17	5	mother	25.0	169.1739578203125	16.0	3.0	3.0	972.2711137115876	969.028466701141	270.8525062992215	253.55838891017387	exp5_Position_3	exp5_Position_3_5	4.25	806.706699867414	442.0150035457308	1.2012153448835932	0.5736420412795802	0.3232045829437937	7.25	0.75	8.0	3.5
1278	exp5	Position_3	17	7	mother	16.0	140.28151448437498	11.0	8.0	1.0	1117.3060223115772	1113.9902407643608	258.60719893960265	240.923030687782	exp5_Position_3	exp5_Position_3_7	4.25	806.706699867414	442.0150035457308	1.3809111055448655	0.5450562283070921	0.2830038800382835	6.0	2.0	8.0	2.25
1279	exp5	Position_3	17	8	mother	27.0	135.63014781249998	16.0	8.0	2.0	534.5327943237727	531.5204004337633	437.7682424312698	421.70214168455374	exp5_Position_3	exp5_Position_3_8	4.25	806.706699867414	442.0150035457308	0.658876888615306	0.9540448588888782	0.5915010200371814	6.0	2.0	8.0	2.25
1280	exp5	Position_3	17	9	mother	17.0	126.206854984375	12.0	8.0	1.0	807.7532715051109	804.4401166277893	493.5065117470502	475.83635240133697	exp5_Position_3	exp5_Position_3_9	4.25	806.706699867414	442.0150035457308	0.9971903255049236	1.0765162914930488	0.5191266125443923	6.0	2.0	8.0	2.25
1281	exp5	Position_3	17	11	mother	23.0	121.41203146875	14.0	9.0	1.0	586.035511011737	582.7127054664525	365.5619505801842	347.8403210053357	exp5_Position_3	exp5_Position_3_11	4.25	806.706699867414	442.0150035457308	0.7223352744711603	0.7869423395474135	0.5214033072763307	5.75	2.25	8.0	2.0
1282	exp5	Position_3	17	13	mother	26.0	98.54154165625	16.0	12.0	1.0	981.0278830143368	977.455785459501	248.81553763586305	229.76435067674103	exp5_Position_3	exp5_Position_3_13	4.25	806.706699867414	442.0150035457308	1.21166191581172	0.5198112028633202	0.3002132676833532	5.0	3.0	8.0	1.25
1283	exp5	Position_3	17	14	mother	1.0	134.259238609375	16.0	12.0	1.0	411.0065656783445	407.9857573319524	299.5179179888454	283.4069401414217	exp5_Position_3	exp5_Position_3_14	4.25	806.706699867414	442.0150035457308	0.5057423688175724	0.6411704079454409	0.5590402521759734	5.0	3.0	8.0	1.25
1284	exp5	Position_3	17	16	bud	7.0	115.984941359375	-1.0	13.0	0.0	1092.7210807780111	1089.4497201429012	247.88727001297505	230.44001329238972	exp5_Position_3	exp5_Position_3_16	4.25	806.706699867414	442.0150035457308	1.3504904822557657	0.5213397994273026	0.27851873352456746	4.75	3.25	8.0	1.0
1285	exp5	Position_3	17	17	bud	9.0	74.74848687109375	-1.0	13.0	0.0	764.2135903342289	760.6072105952472	479.3752078268265	460.1411825522592	exp5_Position_3	exp5_Position_3_17	4.25	806.706699867414	442.0150035457308	0.9428547088058852	1.041008062760596	0.5247379393780367	4.75	3.25	8.0	1.0
1286	exp5	Position_3	17	18	mother	2.0	117.4228996875	17.0	13.0	1.0	818.5127697657623	815.3398671244292	445.8727114217235	428.9505640012818	exp5_Position_3	exp5_Position_3_18	4.25	806.706699867414	442.0150035457308	1.0107017423537379	0.970443447757091	0.48983964052771045	4.75	3.25	8.0	1.0
1287	exp5	Position_3	17	19	mother	8.0	101.53646842968747	16.0	13.0	1.0	764.070770028518	760.3732948529995	495.404457389141	475.6845897863765	exp5_Position_3	exp5_Position_3_19	4.25	806.706699867414	442.0150035457308	0.9425647450033207	1.0761729488152143	0.5330920169126004	4.75	3.25	8.0	1.0
1288	exp5	Position_3	17	21	bud	4.0	55.87751687890625	-1.0	15.0	0.0	790.3834875550602	786.3542666855861	541.9949744539567	520.5057964834305	exp5_Position_3	exp5_Position_3_21	4.25	806.706699867414	442.0150035457308	0.974770962996622	1.1775749517732808	0.5471123129848623	4.25	3.75	8.0	0.5
1289	exp5	Position_3	17	23	bud	11.0	22.43005359375	-1.0	16.0	0.0	894.9259978955823	889.6206160112889	466.7271186829145	438.43174863335247	exp5_Position_3	exp5_Position_3_23	4.25	806.706699867414	442.0150035457308	1.1027807456632035	0.9918933636106594	0.4735311136081727	4.0	4.0	8.0	0.25
1290	exp5	Position_3	17	25	bud	5.0	9.553552754882812	-1.0	17.0	0.0	1386.0413384802066	1379.132913761845	289.83981886578937	252.99488703452985	exp5_Position_3	exp5_Position_3_25	4.25	806.706699867414	442.0150035457308	1.7095840582314636	0.5723671934325076	0.2508235848663044	3.75	4.25	8.0	0.0
1291	exp5	Position_3	17	26	bud	13.0	1.1770634809570313	-1.0	17.0	0.0	1846.8073803819584	1832.486026325984	570.7100047108058	494.3294497456114	exp5_Position_3	exp5_Position_3_26	4.25	806.706699867414	442.0150035457308	2.271564159101643	1.1183544580618927	0.329905990190897	3.75	4.25	8.0	0.0
1292	exp5	Position_3	17	27	bud	8.0	21.766349923828123	-1.0	17.0	0.0	515.8902461066718	510.5740453601416	473.9513291062684	445.5982584581091	exp5_Position_3	exp5_Position_3_27	4.25	806.706699867414	442.0150035457308	0.6329116213415071	1.0081066363893405	0.6143177454852459	3.75	4.25	8.0	0.0
1293	exp5	Position_3	17	28	bud	1.0	16.602302588867186	-1.0	17.0	0.0	951.8731290250516	945.8240541517912	753.5500934102832	721.2883607528981	exp5_Position_3	exp5_Position_3_28	4.25	806.706699867414	442.0150035457308	1.1724509717190172	1.6318187277963603	0.5819050600155771	3.75	4.25	8.0	0.0
1294	exp5	Position_3	18	1	mother	28.0	261.226115390625	16.0	-1.0	5.0	683.7282191314805	680.8822993415815	930.0947849556668	914.9165460762066	exp5_Position_3	exp5_Position_3_1	4.5	840.6099174142552	459.7789318604741	0.8099860413686276	1.9899053277061638	0.7107080473496074	8.0	0.0	8.0	4.5
1295	exp5	Position_3	18	2	mother	30.0	133.055765046875	17.0	0.0	4.0	889.5013731467433	886.4650522488272	478.51150428005934	462.31779282450856	exp5_Position_3	exp5_Position_3_2	4.5	840.6099174142552	459.7789318604741	1.0545498380219258	1.0055219167041018	0.48810043358796884	8.0	0.0	8.0	4.5
1296	exp5	Position_3	18	4	mother	21.0	184.095580453125	14.0	3.0	2.0	548.5326063932378	545.6210753359427	431.2687272081609	415.74056156925496	exp5_Position_3	exp5_Position_3_4	4.5	840.6099174142552	459.7789318604741	0.6490776090464073	0.9042183814012097	0.582128832471034	7.25	0.75	8.0	3.75
1297	exp5	Position_3	18	5	mother	25.0	191.46890451562496	16.0	3.0	3.0	852.1614984124673	849.0793119935507	231.7106324111257	215.27230484357167	exp5_Position_3	exp5_Position_3_5	4.5	840.6099174142552	459.7789318604741	1.0100752970002396	0.4682082842997662	0.31672426740207915	7.25	0.75	8.0	3.75
1298	exp5	Position_3	18	7	mother	16.0	157.4498027265625	11.0	8.0	1.0	1178.731837221827	1175.537168246131	260.06141855083587	243.0231840137908	exp5_Position_3	exp5_Position_3_7	4.5	840.6099174142552	459.7789318604741	1.3984336181306585	0.5285652890409936	0.2742945453024641	6.0	2.0	8.0	2.5
1299	exp5	Position_3	18	8	mother	27.0	170.201437828125	16.0	8.0	2.0	472.53419845499127	469.64434541301	429.8743831360743	414.46183357884246	exp5_Position_3	exp5_Position_3_8	4.5	840.6099174142552	459.7789318604741	0.558694747330191	0.9014372013561863	0.6173669456155476	6.0	2.0	8.0	2.5
1300	exp5	Position_3	18	9	mother	17.0	88.4539238515625	12.0	8.0	1.0	1025.3506205839578	1021.5455725553792	620.3326517762828	600.0390622905304	exp5_Position_3	exp5_Position_3_9	4.5	840.6099174142552	459.7789318604741	1.2152433029789707	1.305059933613096	0.5178186158971042	6.0	2.0	8.0	2.5
1301	exp5	Position_3	18	11	mother	23.0	107.93873440625	14.0	9.0	1.0	633.4863444698223	630.0505329893821	368.2141693359534	349.8898414402742	exp5_Position_3	exp5_Position_3_11	4.5	840.6099174142552	459.7789318604741	0.7495159406725048	0.7609958116707549	0.5037999939359761	5.75	2.25	8.0	2.25
1302	exp5	Position_3	18	13	mother	26.0	101.2485045	16.0	12.0	1.0	980.1179452529716	976.6512273815978	246.7116981089877	228.2225361283286	exp5_Position_3	exp5_Position_3_13	4.5	840.6099174142552	459.7789318604741	1.161836432272665	0.49637449720637855	0.2993433997943334	5.0	3.0	8.0	1.5
1303	exp5	Position_3	18	14	mother	31.0	122.27397875	16.0	12.0	1.0	501.1789383449903	497.7580493008792	350.4234270013623	332.1786854327713	exp5_Position_3	exp5_Position_3_14	4.5	840.6099174142552	459.7789318604741	0.5921391587099043	0.7224747860643064	0.5495718259617228	5.0	3.0	8.0	1.5
1304	exp5	Position_3	18	16	bud	7.0	131.402496671875	-1.0	13.0	0.0	1068.1872852155554	1065.1692951574082	230.5308810758471	214.4349340990625	exp5_Position_3	exp5_Position_3_16	4.5	840.6099174142552	459.7789318604741	1.2671386252899626	0.4663870378561312	0.26903959241636344	4.75	3.25	8.0	1.25
1305	exp5	Position_3	18	17	bud	9.0	82.4943297578125	-1.0	13.0	0.0	784.5433879199643	780.903310896885	500.9071547258275	481.4934106027397	exp5_Position_3	exp5_Position_3_17	4.5	840.6099174142552	459.7789318604741	0.928972279198145	1.0472280855810399	0.5299199940680378	4.75	3.25	8.0	1.25
1306	exp5	Position_3	18	18	mother	2.0	107.89522734375	17.0	13.0	1.0	947.6340427036808	944.2405389671682	477.8776184552061	459.7789318604741	exp5_Position_3	exp5_Position_3_18	4.5	840.6099174142552	459.7789318604741	1.1232802747220545	1.0	0.4709693825658056	4.75	3.25	8.0	1.25
1307	exp5	Position_3	18	19	mother	32.0	117.74637428125	16.0	13.0	1.0	800.5665575625299	796.9765167795787	540.2746482913246	521.1277641155866	exp5_Position_3	exp5_Position_3_19	4.5	840.6099174142552	459.7789318604741	0.948093164581148	1.133431151372829	0.5445197746120826	4.75	3.25	8.0	1.25
1308	exp5	Position_3	18	21	bud	4.0	61.64031534375	-1.0	15.0	0.0	1020.0775971254056	1016.093655330138	632.3744725733999	611.1267829986405	exp5_Position_3	exp5_Position_3_21	4.5	840.6099174142552	459.7789318604741	1.2087576345228912	1.3291752636984568	0.5237235644133771	4.25	3.75	8.0	0.75
1309	exp5	Position_3	18	23	bud	11.0	51.30277629296874	-1.0	16.0	0.0	746.1268905563537	742.0418985985175	429.563682829966	407.7770590548416	exp5_Position_3	exp5_Position_3_23	4.5	840.6099174142552	459.7789318604741	0.8827422603828703	0.8868980955799577	0.5011742033298134	4.0	4.0	8.0	0.5
1310	exp5	Position_3	18	25	bud	5.0	44.177948890625	-1.0	17.0	0.0	1138.347487959749	1133.9173527762698	277.7015688224762	254.07418117725604	exp5_Position_3	exp5_Position_3_25	4.5	840.6099174142552	459.7789318604741	1.3489221686370751	0.5526007469484447	0.29060956479627126	3.75	4.25	8.0	0.25
1311	exp5	Position_3	18	26	bud	13.0	30.820625601562497	-1.0	17.0	0.0	726.9791557967754	722.3857568696537	235.43448433020225	210.936356718888	exp5_Position_3	exp5_Position_3_26	4.5	840.6099174142552	459.7789318604741	0.8593590700092345	0.45877777797548014	0.34805018817044725	3.75	4.25	8.0	0.25
1312	exp5	Position_3	18	27	bud	8.0	34.3277898046875	-1.0	17.0	0.0	739.9821697079875	734.9799750810894	600.9777562906482	574.2993849471933	exp5_Position_3	exp5_Position_3_27	4.5	840.6099174142552	459.7789318604741	0.8743413084417477	1.2490772089606574	0.5882388227868821	3.75	4.25	8.0	0.25
1313	exp5	Position_3	18	28	bud	1.0	53.80464035546875	-1.0	17.0	0.0	844.8527803490786	840.6099174142552	674.0753346322582	651.4467323132009	exp5_Position_3	exp5_Position_3_28	4.5	840.6099174142552	459.7789318604741	1.0	1.4168694717636408	0.5862416188863195	3.75	4.25	8.0	0.25
1314	exp5	Position_3	18	30	bud	2.0	12.163442285156249	-1.0	18.0	0.0	1487.032054527995	1480.6311409517316	1024.502431000447	990.36422526038	exp5_Position_3	exp5_Position_3_30	4.5	840.6099174142552	459.7789318604741	1.7613771980066613	2.154000883104663	0.5501386682159901	3.5	4.5	8.0	0.0
1315	exp5	Position_3	18	31	bud	14.0	28.1612252109375	-1.0	18.0	0.0	837.686767446592	832.7965581363518	621.6703949798485	595.5892786585698	exp5_Position_3	exp5_Position_3_31	4.5	840.6099174142552	459.7789318604741	0.9907051307437134	1.2953818398084171	0.5666371649437115	3.5	4.5	8.0	0.0
1316	exp5	Position_3	18	32	bud	19.0	10.854559111816403	-1.0	18.0	0.0	1051.9784163625131	1044.660885488126	567.3148321840877	528.2880008540258	exp5_Position_3	exp5_Position_3_32	4.5	840.6099174142552	459.7789318604741	1.2427415663873425	1.1490043676345345	0.48040402255535924	3.5	4.5	8.0	0.0
1317	exp5	Position_3	19	1	mother	28.0	272.34310571875	16.0	-1.0	5.0	674.4101411938444	671.514633975146	968.8636421948794	952.9383524920372	exp5_Position_3	exp5_Position_3_1	4.75	810.9759635533346	434.13812068013027	0.8280327212570748	2.1950119261564573	0.7260931220564254	8.0	0.0	8.0	4.75
1318	exp5	Position_3	19	2	mother	30.0	154.1007363671875	17.0	0.0	4.0	822.8838030848044	819.7986226850448	424.27039930941095	407.3019071107332	exp5_Position_3	exp5_Position_3_2	4.75	810.9759635533346	434.13812068013027	1.0108790636568972	0.9381850791463444	0.48135156690995284	8.0	0.0	8.0	4.75
1319	exp5	Position_3	19	4	mother	21.0	116.033190109375	19.0	3.0	3.0	759.6299440806661	756.2220521571929	562.825006283305	544.0816007042025	exp5_Position_3	exp5_Position_3_4	4.75	810.9759635533346	434.13812068013027	0.9324839281842159	1.2532453953866856	0.5733763013890555	7.25	0.75	8.0	4.0
1320	exp5	Position_3	19	5	mother	25.0	164.78401826562498	16.0	3.0	3.0	800.6081533875877	797.5010559555135	254.7363308182704	237.64729494186216	exp5_Position_3	exp5_Position_3_5	4.75	810.9759635533346	434.13812068013027	0.9833843317146169	0.5474002019669655	0.357594547059116	7.25	0.75	8.0	4.0
1321	exp5	Position_3	19	7	mother	16.0	157.611675203125	19.0	8.0	2.0	1219.4383064453557	1216.261420690738	238.0303178334171	220.5574461830183	exp5_Position_3	exp5_Position_3_7	4.75	810.9759635533346	434.13812068013027	1.4997502704785768	0.5080351981933495	0.2530326103661839	6.0	2.0	8.0	2.75
1322	exp5	Position_3	19	8	mother	27.0	165.11886875	16.0	8.0	2.0	533.3646729491137	530.3529898019949	447.5781344528815	431.01387714372765	exp5_Position_3	exp5_Position_3_8	4.75	810.9759635533346	434.13812068013027	0.6539688149057155	0.9928035724402453	0.6028784427459999	6.0	2.0	8.0	2.75
1323	exp5	Position_3	19	9	mother	17.0	123.9531496328125	19.0	8.0	2.0	805.3526699056493	802.1533044216243	511.8519929070968	494.2554827449584	exp5_Position_3	exp5_Position_3_9	4.75	810.9759635533346	434.13812068013027	0.9891209363431027	1.1384751976413565	0.5350992979618153	6.0	2.0	8.0	2.75
1324	exp5	Position_3	19	11	mother	23.0	95.3325110546875	-1.0	9.0	1.0	677.2141328836774	673.6731433006194	389.0855238117235	369.6100811049036	exp5_Position_3	exp5_Position_3_11	4.75	810.9759635533346	434.13812068013027	0.8306943406175498	0.8513651842548735	0.5061445042020412	5.75	2.25	8.0	2.5
1325	exp5	Position_3	19	13	mother	26.0	105.86750083593748	16.0	12.0	1.0	879.218962861522	875.6268716977282	232.4936700609115	212.73716866004528	exp5_Position_3	exp5_Position_3_13	4.75	810.9759635533346	434.13812068013027	1.0797198820309324	0.4900218583126646	0.31216718375941566	5.0	3.0	8.0	1.75
1326	exp5	Position_3	19	14	mother	31.0	120.108046609375	16.0	12.0	1.0	452.1202970763081	448.6912417008876	323.9438405929825	305.0840360281696	exp5_Position_3	exp5_Position_3_14	4.75	810.9759635533346	434.13812068013027	0.5532731694474925	0.7027349626663013	0.5594987362730179	5.0	3.0	8.0	1.75
1327	exp5	Position_3	19	16	mother	7.0	157.524910640625	19.0	13.0	1.0	1153.1240434674226	1150.0424446939053	231.4627109379842	214.51391768363925	exp5_Position_3	exp5_Position_3_16	4.75	810.9759635533346	434.13812068013027	1.4180968319393004	0.49411444760385714	0.2583995047460995	4.75	3.25	8.0	1.5
1328	exp5	Position_3	19	17	mother	9.0	83.99075330078125	19.0	13.0	1.0	930.5763605180398	926.8854780361332	545.4914534599367	525.19159980945	exp5_Position_3	exp5_Position_3_17	4.75	810.9759635533346	434.13812068013027	1.1429259555054319	1.2097338952559002	0.5141983848045116	4.75	3.25	8.0	1.5
1329	exp5	Position_3	19	18	mother	34.0	104.3236656171875	17.0	13.0	1.0	847.5148627090653	844.0914510121127	415.970082653751	397.1413183205116	exp5_Position_3	exp5_Position_3_18	4.75	810.9759635533346	434.13812068013027	1.0408341170972328	0.9147810325855313	0.4677715003046101	4.75	3.25	8.0	1.5
1330	exp5	Position_3	19	19	mother	32.0	115.124845	16.0	13.0	1.0	624.95632458832	621.6419103229073	455.49164267630266	437.2623642165329	exp5_Position_3	exp5_Position_3_19	4.75	810.9759635533346	434.13812068013027	0.7665355550109647	1.0071964275597547	0.5678402585378185	4.75	3.25	8.0	1.5
1331	exp5	Position_3	19	21	mother	4.0	63.2552862734375	19.0	15.0	1.0	1094.625622964466	1090.5040024474508	647.6315492515877	624.9626364080029	exp5_Position_3	exp5_Position_3_21	4.75	810.9759635533346	434.13812068013027	1.3446810404458218	1.4395479379440874	0.5170364754900881	4.25	3.75	8.0	1.0
1332	exp5	Position_3	19	23	bud	11.0	84.2770170859375	-1.0	16.0	0.0	702.555545528028	699.0653548768458	394.6833816071112	375.4873330256096	exp5_Position_3	exp5_Position_3_23	4.75	810.9759635533346	434.13812068013027	0.8620050239391234	0.864902930978194	0.5008390450199789	4.0	4.0	8.0	0.75
1333	exp5	Position_3	19	25	bud	5.0	85.72213473828124	-1.0	17.0	0.0	1004.416356972314	1001.0599976540036	207.73153317468933	189.2715569239826	exp5_Position_3	exp5_Position_3_25	4.75	810.9759635533346	434.13812068013027	1.2343892330270871	0.4359708302681774	0.2610041031561182	3.75	4.25	8.0	0.5
1334	exp5	Position_3	19	26	bud	13.0	41.21861596875	-1.0	17.0	0.0	1308.7417551919254	1304.4129205807917	382.9955773142955	359.1869869530579	exp5_Position_3	exp5_Position_3_26	4.75	810.9759635533346	434.13812068013027	1.6084483131478233	0.8273564790632707	0.33966452554362553	3.75	4.25	8.0	0.5
1335	exp5	Position_3	19	27	bud	8.0	50.14939200390625	-1.0	17.0	0.0	718.2463756452602	713.8566343473855	548.4987923729637	524.3552152346529	exp5_Position_3	exp5_Position_3_27	4.75	810.9759635533346	434.13812068013027	0.880243886908293	1.2078073549799924	0.5784376028472065	3.75	4.25	8.0	0.5
1336	exp5	Position_3	19	28	bud	1.0	83.42707999999999	-1.0	17.0	0.0	672.7957031743279	669.1843372451151	574.6041647274199	554.7416521167495	exp5_Position_3	exp5_Position_3_28	4.75	810.9759635533346	434.13812068013027	0.825159273911212	1.2777999113454472	0.607619929242467	3.75	4.25	8.0	0.5
1337	exp5	Position_3	19	30	bud	2.0	52.257243671875	-1.0	18.0	0.0	1082.54210692542	1078.3868388346211	652.8354454856549	629.9814709862599	exp5_Position_3	exp5_Position_3_30	4.75	810.9759635533346	434.13812068013027	1.3297395820581555	1.4511083937971563	0.521822266587887	3.5	4.5	8.0	0.25
1338	exp5	Position_3	19	31	bud	14.0	62.608929796875	-1.0	18.0	0.0	670.3569837321863	666.2703918724113	503.0611312124863	480.5848759837232	exp5_Position_3	exp5_Position_3_31	4.75	810.9759635533346	434.13812068013027	0.8215661398312126	1.1069861251318553	0.5739985092667708	3.5	4.5	8.0	0.25
1339	exp5	Position_3	19	32	bud	19.0	39.893127140625	-1.0	18.0	0.0	861.8097446483386	857.2475552928026	591.6725099905733	566.5804685351261	exp5_Position_3	exp5_Position_3_32	4.75	810.9759635533346	434.13812068013027	1.0570566746969006	1.30506961159621	0.5524978148582641	3.5	4.5	8.0	0.25
1340	exp5	Position_3	19	34	bud	18.0	31.9838156171875	-1.0	19.0	0.0	1310.324914881927	1305.541245483903	591.5782156166764	565.2680339275416	exp5_Position_3	exp5_Position_3_34	4.75	810.9759635533346	434.13812068013027	1.6098396304664864	1.3020465308183036	0.4471488439794677	3.25	4.75	8.0	0.0
1341	exp5	Position_3	20	1	mother	28.0	308.3393768125	16.0	-1.0	5.0	639.773406084591	637.0445020434435	915.6044475421652	900.1406579756623	exp5_Position_3	exp5_Position_3_1	5.0	861.3472983054832	454.8434320217353	0.7395907589153556	1.9790121052746077	0.7279518944611557	8.0	0.0	8.0	5.0
1342	exp5	Position_3	20	2	mother	30.0	101.459779953125	17.0	0.0	4.0	1069.3836377484356	1065.8748582087553	521.8704117761724	501.9873277179838	exp5_Position_3	exp5_Position_3_2	5.0	861.3472983054832	454.8434320217353	1.2374507475737562	1.1036486236301104	0.4714232284222005	8.0	0.0	8.0	5.0
1343	exp5	Position_3	20	4	mother	39.0	107.1727958984375	19.0	3.0	3.0	754.0150845601195	750.648025412021	557.380696456371	538.3006946171456	exp5_Position_3	exp5_Position_3_4	5.0	861.3472983054832	454.8434320217353	0.8714812560377918	1.1834856935813074	0.5759147093828803	7.25	0.75	8.0	4.25
1344	exp5	Position_3	20	5	mother	25.0	171.60470696874998	16.0	3.0	3.0	906.2119614443756	903.105986034872	261.9849882733351	244.3844609528153	exp5_Position_3	exp5_Position_3_5	5.0	861.3472983054832	454.8434320217353	1.0484806625754097	0.5372935910419765	0.3388209827573692	7.25	0.75	8.0	4.25
1345	exp5	Position_3	20	7	mother	37.0	173.156341015625	19.0	8.0	2.0	1027.7054437738225	1024.6941271314736	183.75631664392927	166.69218900395322	exp5_Position_3	exp5_Position_3_7	5.0	861.3472983054832	454.8434320217353	1.1896410764245042	0.3664825679971292	0.23550992834720424	6.0	2.0	8.0	3.0
1346	exp5	Position_3	20	8	mother	27.0	141.81884028125	16.0	8.0	2.0	600.7362217654384	597.6387086746915	530.1914943601747	512.6389201792759	exp5_Position_3	exp5_Position_3_8	5.0	861.3472983054832	454.8434320217353	0.6938417405504355	1.1270667752651615	0.6189584844466175	6.0	2.0	8.0	3.0
1347	exp5	Position_3	20	9	mother	40.0	114.212673265625	19.0	8.0	2.0	739.6039374779855	736.1692423336616	475.4888891931933	456.0256167086906	exp5_Position_3	exp5_Position_3_9	5.0	861.3472983054832	454.8434320217353	0.8546717958968669	1.0025991024685146	0.5398238368731889	6.0	2.0	8.0	3.0
1348	exp5	Position_3	20	11	mother	23.0	131.5420956953125	20.0	9.0	1.0	689.7998226810047	686.5254770547047	378.0115278580016	359.4569026423017	exp5_Position_3	exp5_Position_3_11	5.0	861.3472983054832	454.8434320217353	0.7970367799438123	0.790287112742401	0.4978738847085616	5.75	2.25	8.0	2.75
1349	exp5	Position_3	20	13	mother	26.0	114.14189110156248	16.0	12.0	1.0	864.6589658830218	861.3472983054832	215.51496542489767	196.74884915217865	exp5_Position_3	exp5_Position_3_13	5.0	861.3472983054832	454.8434320217353	1.0	0.43256390067599515	0.3019508592055669	5.0	3.0	8.0	2.0
1350	exp5	Position_3	20	14	mother	31.0	135.87072606249998	16.0	12.0	1.0	369.013929116174	366.06995426896526	292.2546915999496	275.5721674657665	exp5_Position_3	exp5_Position_3_14	5.0	861.3472983054832	454.8434320217353	0.4249969263143098	0.6058615955843855	0.5877252626950925	5.0	3.0	8.0	2.0
1351	exp5	Position_3	20	16	mother	38.0	164.03827352343748	19.0	13.0	1.0	1164.3600907585117	1161.2606398772762	238.0449108109948	220.48135581732703	exp5_Position_3	exp5_Position_3_16	5.0	861.3472983054832	454.8434320217353	1.3481909587013374	0.48474121048051333	0.264462165393105	4.75	3.25	8.0	1.75
1352	exp5	Position_3	20	17	mother	36.0	90.872673203125	19.0	13.0	1.0	782.5711605773231	779.1047719601875	508.0200816140983	488.3772127836633	exp5_Position_3	exp5_Position_3_17	5.0	861.3472983054832	454.8434320217353	0.9045187388326518	1.0737259865727282	0.5427670160236122	4.75	3.25	8.0	1.75
1353	exp5	Position_3	20	18	mother	34.0	107.32974991406248	17.0	13.0	1.0	809.2004852692413	805.9168796360339	369.2625499881504	350.65545139997465	exp5_Position_3	exp5_Position_3_18	5.0	861.3472983054832	454.8434320217353	0.935646842129189	0.7709366052431381	0.4517426946980941	4.75	3.25	8.0	1.75
1354	exp5	Position_3	20	19	mother	32.0	125.5562351484375	16.0	13.0	1.0	571.101712850883	567.9067870340281	422.80390618519846	404.6993265563539	exp5_Position_3	exp5_Position_3_19	5.0	861.3472983054832	454.8434320217353	0.6593238153196317	0.8897552389786181	0.5743769089833102	4.75	3.25	8.0	1.75
[truncated: 10,219 more rows]
