# Supplementary material for: Real-time assessment of mitochondrial DNA heteroplasmy dynamics at the single-cell level
Source: EMBO J. 2024 Aug 5;43(22):4. doi: 10.1038/s44318-024-00183-5 (PMC11574196; doi:10.1038/s44318-024-00183-5)
Supplement: Supplementary file 16 — Source data Fig. 3 [file 44318_2024_183_MOESM16_ESM.zip › Figure 3/3C/homo_norm_df.csv]

	experiment_foldername	Position_n	frame_i	Cell_ID	relationship	relative_ID	cell_vol_fl	division_frame_i	emerg_frame_i	generation_num	_NG_3D_concentration_dataPrepBkgr_from_vol_fl_meanProj	_NG_3D_concentration_autoBkgr_from_vol_fl_meanProj	_mKate_3D_concentration_dataPrepBkgr_from_vol_fl_meanProj	_mKate_3D_concentration_autoBkgr_from_vol_fl_meanProj	exp_pos	exp_pos_cell	time	homoplasmy	ng_norm_factor	mkate_norm_factor	_NG_3D_concentration_autoBkgr_from_vol_fl_meanProj_norm	_mKate_3D_concentration_autoBkgr_from_vol_fl_meanProj_norm	h
0	exp4	Position_2	31	1827			145.21580184375				1558.3769087640253	1437.702648102883	757.7133547721277	543.3958678379386	exp4_Position_2	exp4_Position_2_1827	7.75	mk	1279.1530508917679	1167.1189329564818	1.1239488871957748	0.4655873985879382	0.2929076880798494
1	exp4	Position_2	31	1829			136.33029540625				1438.521052240082	1315.6576787684207	655.7582378833152	437.5528865976452	exp4_Position_2	exp4_Position_2_1829	7.75	mk	1279.1530508917679	1167.1189329564818	1.0285381236054618	0.3748999988281059	0.26712969587717034
2	exp4	Position_2	32	1827			155.6049327421875				1713.0498069855255	1557.7012613192337	825.6847439437593	566.1272359671599	exp4_Position_2	exp4_Position_2_1827	8.0	mk	1279.1530508917679	1167.1189329564818	1.2177598765317994	0.48506387822282804	0.2848585338725936
3	exp4	Position_2	32	1829			97.764050484375				1888.054517262028	1721.7254840495702	748.2237140335336	470.3199256226573	exp4_Position_2	exp4_Position_2_1829	8.0	mk	1279.1530508917679	1167.1189329564818	1.3459886468231936	0.4029751487547791	0.23040794199036554
4	exp4	Position_2	31	1828			133.8109099765625				223.12082030702464	100.39077497293692	2591.6710169865773	2373.7024564732383	exp4_Position_2	exp4_Position_2_1828	7.75	ng	1279.1530508917679	1167.1189329564818	0.0784822229857084	2.033813683803676	0.9628450622218937
5	exp4	Position_2	31	1830			130.10299353906248				280.0620014247775	156.5334942455539	2916.8638166021474	2697.4771878518463	exp4_Position_2	exp4_Position_2_1830	7.75	ng	1279.1530508917679	1167.1189329564818	0.12237276386623618	2.3112273408321333	0.9497153358803774
6	exp4	Position_2	32	1828			149.8725653046875				248.94768762766776	91.95431160740615	2771.802126650476	2509.496423858859	exp4_Position_2	exp4_Position_2_1828	8.0	ng	1279.1530508917679	1167.1189329564818	0.07188687197618748	2.1501634092268045	0.9676484044558755
7	exp4	Position_2	32	1830			117.133927109375				297.15192077586977	135.2233164730156	3183.968736543045	2913.417217552563	exp4_Position_2	exp4_Position_2_1830	8.0	ng	1279.1530508917679	1167.1189329564818	0.10571316417432924	2.49624707070123	0.9593717218436333
8	exp4	Position_4	31	2198	mother	-1.0	91.6942017578125	-1.0	-1.0	2.0	98.49301179470318	52.92643946959442	1576.2548318287104	1535.4847408009814	exp4_Position_4	exp4_Position_4_2198	7.75	mk	958.7267222546324	1009.7372020450385	0.055204927787062825	1.520677595805262	0.9649688812709087
9	exp4	Position_4	31	2200	mother	-1.0	110.706652890625	-1.0	-1.0	2.0	95.88833112824716	56.463677644382	1611.101609610408	1575.82691965116	exp4_Position_4	exp4_Position_4_2200	7.75	mk	958.7267222546324	1009.7372020450385	0.05889444440601038	1.5606307427909065	0.9636347462382198
10	exp4	Position_4	32	2198	mother	-1.0	76.2962994921875	-1.0	-1.0	2.0	104.66525220386484	39.220525402904215	1946.3915966944408	1892.086397859602	exp4_Position_4	exp4_Position_4_2198	8.0	mk	958.7267222546324	1009.7372020450385	0.0409089727995372	1.8738404349443856	0.9786348163189988
11	exp4	Position_4	32	2200	mother	-1.0	103.37840605468747	-1.0	-1.0	2.0	98.10467339320049	47.37979434947512	1578.6819053999038	1536.591048321068	exp4_Position_4	exp4_Position_4_2200	8.0	mk	958.7267222546324	1009.7372020450385	0.049419499060224706	1.5217732348664417	0.9685465073805952
12	exp4	Position_4	31	2201	mother	-1.0	101.36537253906248	-1.0	-1.0	2.0	1413.954726638182	1374.5743206492311	206.44976305683403	171.214662961457	exp4_Position_4	exp4_Position_4_2201	7.75	ng	958.7267222546324	1009.7372020450385	1.4337498775632875	0.1695635880451794	0.10575822612506347
13	exp4	Position_4	31	2202	mother	-1.0	46.53412564453125	-1.0	-1.0	2.0	1701.8979563150028	1645.163351301413	141.6298029958488	90.86726166790002	exp4_Position_4	exp4_Position_4_2202	7.75	ng	958.7267222546324	1009.7372020450385	1.715987792050368	0.08999100110787733	0.04982948938758222
14	exp4	Position_4	32	2201	mother	-1.0	91.06280863281248	-1.0	-1.0	2.0	1354.0492069239128	1301.9449288327992	217.0265547017889	173.79108990277987	exp4_Position_4	exp4_Position_4_2201	8.0	ng	958.7267222546324	1009.7372020450385	1.3579937834329083	0.1721151697201982	0.1124855647472157
15	exp4	Position_4	32	2202	mother	-1.0	39.79660624414063	-1.0	-1.0	2.0	1826.0530518582552	1751.256054134236	144.76587377444298	82.70027991834198	exp4_Position_4	exp4_Position_4_2202	8.0	ng	958.7267222546324	1009.7372020450385	1.8266477959598504	0.08190277603999105	0.042913600111822374
16	exp4	Position_5	32	1045	mother	-1.0	123.407720390625	-1.0	-1.0	2.0	52.96959640908929	15.762307820234536	2042.539108900387	1926.6649815808112	exp4_Position_5	exp4_Position_5_1045	8.0	mk	822.5050002359694	1054.2214304187935	0.01916378358272894	1.8275714437102992	0.9896228851329059
17	exp4	Position_5	32	1046	mother	-1.0	74.49997461328125	-1.0	-1.0	2.0	53.80187196095413	9.238098386081711	1157.8412382675526	1019.0569148486652	exp4_Position_5	exp4_Position_5_1046	8.0	mk	822.5050002359694	1054.2214304187935	0.011231662279781136	0.96664408960444	0.9885142235522874
18	exp5	Position_1	32	1300	mother	-1.0	126.6448995625	-1.0	-1.0	2.0	46.66328203569074	61.87642266213863	799.1557524198022	1234.9035660773422	exp5_Position_1	exp5_Position_1_1300	8.0	mk	966.7836643720701	487.9059155609038	0.06400234607018067	2.531028066461705	0.9753365718717201
19	exp5	Position_1	32	1301	mother	-1.0	59.5989876796875	-1.0	-1.0	2.0	32.93600205933303	52.466535132409405	975.4560058744828	1534.8662746104524	exp5_Position_1	exp5_Position_1_1301	8.0	mk	966.7836643720701	487.9059155609038	0.05426915768843346	3.1458242781212187	0.9830413833917624
20	exp5	Position_1	32	1302	mother	-1.0	57.59072184765625	-1.0	-1.0	2.0	1112.3245094587826	1131.0312264223794	-390.100866171115	145.71295542904937	exp5_Position_1	exp5_Position_1_1302	8.0	ng	966.7836643720701	487.9059155609038	1.169890708855728	0.2986497002429979	0.20336498634469685
21	exp5	Position_1	32	1303	mother	-1.0	51.8124713046875	-1.0	-1.0	2.0	1101.7755541907477	1121.0630598466096	-428.4894095774721	123.95985956542457	exp5_Position_1	exp5_Position_1_1303	8.0	ng	966.7836643720701	487.9059155609038	1.1595800603175732	0.2540650883950003	0.17972338293409837
22	exp5	Position_2	32	2802	mother	-1.0	150.7457325	-1.0	-1.0	2.0	36.70071516270715	19.278757865934693	790.7222182889992	805.2405160363095	exp5_Position_2	exp5_Position_2_2802	8.0	mk	986.257570346901	437.6850165074601	0.019547386449113576	1.8397717209096753	0.9894868038672064
23	exp5	Position_2	32	2806	mother	-1.0	113.116345203125	-1.0	-1.0	2.0	34.29633607335652	13.200483745378714	644.0671653481884	661.6470422881695	exp5_Position_2	exp5_Position_2_2806	8.0	mk	986.257570346901	437.6850165074601	0.01338441817053495	1.5116968078273068	0.9912237997934977
24	exp5	Position_2	32	2808	mother	-1.0	37.70423265039062	-1.0	-1.0	2.0	1423.2720620512353	1395.3782630853152	224.8705472191485	248.1153796907481	exp5_Position_2	exp5_Position_2_2808	8.0	ng	986.257570346901	437.6850165074601	1.4148213459030912	0.5668811367375632	0.28605764069194883
