# Supplementary material for: Real-time assessment of mitochondrial DNA heteroplasmy dynamics at the single-cell level
Source: EMBO J. 2024 Aug 5;43(22):4. doi: 10.1038/s44318-024-00183-5 (PMC11574196; doi:10.1038/s44318-024-00183-5)
Supplement: Supplementary file 16 — Source data Fig. 3 [file 44318_2024_183_MOESM16_ESM.zip › Figure 3/3B/readme.txt]

This csv file was used as input in the ‘heteroplasmy_distribution_over_time.ipynb’ python script.
