# Supplementary material for: Real-time assessment of mitochondrial DNA heteroplasmy dynamics at the single-cell level
Source: EMBO J. 2024 Aug 5;43(22):4. doi: 10.1038/s44318-024-00183-5 (PMC11574196; doi:10.1038/s44318-024-00183-5)
Supplement: Supplementary file 16 — Source data Fig. 3 [file 44318_2024_183_MOESM16_ESM.zip › Figure 3/3A/readme.txt]

These subfolders contain the maximum projection images as tif files of the microscopy data, for all individual fluorescent channels (NG, mKate2), as well as the images of the  merge and masks, for the three timepoints(t=0, 4, 8hrs) depicted in figure 3A. For the brightfield (BF) images, the in-focus z-slice was taken. The raw .nd2 file can be provided upon request.
