# Supplementary material for: Real-time assessment of mitochondrial DNA heteroplasmy dynamics at the single-cell level
Source: EMBO J. 2024 Aug 5;43(22):4. doi: 10.1038/s44318-024-00183-5 (PMC11574196; doi:10.1038/s44318-024-00183-5)
Supplement: Supplementary file 17 — Source data Fig. 4 [file 44318_2024_183_MOESM17_ESM.zip]

Archive with 34 entries (28 files):
- Figure 4/
- Figure 4/.DS_Store
- __MACOSX/Figure 4/._.DS_Store
- Figure 4/._.DS_Store
- Figure 4/4D/
- Figure 4/4C/
- Figure 4/4B/
- Figure 4/4D/dS32p0mix_summary.csv
- __MACOSX/Figure 4/4D/._dS32p0mix_summary.csv
- Figure 4/4D/._dS32p0mix_summary.csv
- Figure 4/4D/readme.txt
- __MACOSX/Figure 4/4D/._readme.txt
- Figure 4/4D/._readme.txt
- Figure 4/4C/.DS_Store
- __MACOSX/Figure 4/4C/._.DS_Store
- Figure 4/4C/._.DS_Store
- Figure 4/4C/simulated_data/
- Figure 4/4C/experimental_data/
- Figure 4/4B/dS32p0mix_summary.csv
- __MACOSX/Figure 4/4B/._dS32p0mix_summary.csv
- Figure 4/4B/._dS32p0mix_summary.csv
- Figure 4/4B/readme.txt
- __MACOSX/Figure 4/4B/._readme.txt
- Figure 4/4B/._readme.txt
- Figure 4/4C/simulated_data/dS32p0mix_summary.csv
- __MACOSX/Figure 4/4C/simulated_data/._dS32p0mix_summary.csv
- Figure 4/4C/simulated_data/._dS32p0mix_summary.csv
- Figure 4/4C/simulated_data/readme.txt
- __MACOSX/Figure 4/4C/simulated_data/._readme.txt
- Figure 4/4C/simulated_data/._readme.txt
- Figure 4/4C/experimental_data/percentage_homo_cells_df_from_curve_max100.csv
- Figure 4/4C/experimental_data/readme.txt
- __MACOSX/Figure 4/4C/experimental_data/._readme.txt
- Figure 4/4C/experimental_data/._readme.txt
