# Supplementary material for: Real-time assessment of mitochondrial DNA heteroplasmy dynamics at the single-cell level
Source: EMBO J. 2024 Aug 5;43(22):4. doi: 10.1038/s44318-024-00183-5 (PMC11574196; doi:10.1038/s44318-024-00183-5)
Supplement: Supplementary file 17 — Source data Fig. 4 [file 44318_2024_183_MOESM17_ESM.zip › Figure 4/4D/dS32p0mix_summary.csv]

	nspl	ndau	fbt0	fbt15	fbt3	fbt45	fbt6	fbt75	dist
1	1	1	0.117647058823529	0.558823529411765	0.779411764705882	0.889705882352941	0.944852941176471	0.972426470588235	1.33634770751529
2	1	2	0.117647058823529	0.558823529411765	0.692647058823529	0.820588235294118	0.894117647058824	0.939705882352941	1.2212275322956
3	1	3	0.117647058823529	0.402941176470588	0.592647058823529	0.7375	0.845955882352941	0.909926470588235	1.04821597527295
4	1	4	0.117647058823529	0.223529411764706	0.427941176470588	0.634558823529412	0.787867647058824	0.881617647058824	0.848906766894328
5	1	5	0.117647058823529	0.147058823529412	0.376470588235294	0.605147058823529	0.751102941176471	0.858823529411765	0.778789904423871
6	1	6	0.117647058823529	0.147058823529412	0.367647058823529	0.560294117647059	0.730882352941176	0.840992647058823	0.730180306962549
7	1	7	0.117647058823529	0.147058823529412	0.367647058823529	0.522058823529412	0.687867647058824	0.817463235294118	0.67204144268951
8	1	8	0.117647058823529	0.147058823529412	0.364705882352941	0.511029411764706	0.686397058823529	0.820036764705882	0.665499826116981
9	1	9	0.117647058823529	0.147058823529412	0.280882352941176	0.430147058823529	0.625367647058824	0.786580882352941	0.54381263239998
10	1	10	0.117647058823529	0.147058823529412	0.242647058823529	0.399264705882353	0.610661764705882	0.785477941176471	0.510030761167502
11	1	11	0.117647058823529	0.147058823529412	0.2	0.3625	0.588602941176471	0.781801470588235	0.469908589028059
12	1	12	0.117647058823529	0.147058823529412	0.173529411764706	0.315441176470588	0.562867647058824	0.773345588235294	0.426101164948697
13	1	13	0.117647058823529	0.147058823529412	0.161764705882353	0.297058823529412	0.550735294117647	0.775183823529412	0.412220610152418
14	1	14	0.117647058823529	0.138235294117647	0.157352941176471	0.270588235294118	0.546691176470588	0.778492647058823	0.403420491823052
15	1	15	0.117647058823529	0.138235294117647	0.157352941176471	0.238970588235294	525	0.764889705882353	0.571759464363121
16	1	16	0.117647058823529	0.141176470588235	0.161764705882353	0.247794117647059	0.734926470588235	1	0.683566799350618
17	2	1	0.117647058823529	0.558823529411765	0.779411764705882	0.889705882352941	0.944852941176471	0.972426470588235	1.33634770751529
18	2	2	0.117647058823529	0.461764705882353	0.657352941176471	0.793382352941176	0.877941176470588	0.928125	1.14735449050505
19	2	3	0.117647058823529	0.332352941176471	0.535294117647059	0.701470588235294	0.80625	0.879779411764706	0.95400358740079
20	2	4	0.117647058823529	0.197058823529412	0.401470588235294	0.591911764705882	0.730514705882353	0.829595588235294	0.755942833232842
21	2	5	0.117647058823529	0.161764705882353	0.366176470588235	0.538970588235294	0.687132352941176	0.793566176470588	0.669715279978854
22	2	6	0.117647058823529	0.158823529411765	0.320588235294118	0.494117647058824	0.652941176470588	0.768566176470588	0.597487035531603
23	2	7	0.117647058823529	0.155882352941176	0.298529411764706	0.452941176470588	0.60625	0.722977941176471	0.517951863281123
24	2	8	0.117647058823529	0.147058823529412	0.266176470588235	0.417647058823529	0.579779411764706	0.706433823529412	0.464379194960105
25	2	9	0.117647058823529	0.147058823529412	0.223529411764706	0.368382352941176	0.533823529411765	0.668566176470588	0.379355451243996
26	2	10	0.117647058823529	0.15	0.195588235294118	0.331617647058824	0.491176470588235	0.630882352941176	0.307947643769308
27	2	11	0.117647058823529	0.147058823529412	0.186764705882353	0.309558823529412	0.460661764705882	0.611213235294118	0.264727450387983
28	2	12	0.117647058823529	0.144117647058824	0.177941176470588	0.284558823529412	0.453676470588235	0.603676470588235	0.241240134746899
29	2	13	0.117647058823529	0.144117647058824	0.166176470588235	0.245588235294118	0.414338235294118	0.573345588235294	0.177935638568945
30	2	14	0.117647058823529	0.144117647058824	0.161764705882353	0.228676470588235	0.391176470588235	0.553308823529412	0.143362639239225
31	2	15	0.117647058823529	0.147058823529412	0.166176470588235	0.232352941176471	0.392647058823529	0.556066176470588	0.148320524289516
32	2	16	0.117647058823529	0.144117647058824	0.166176470588235	0.227941176470588	0.385294117647059	0.555330882352941	0.140432449762434
33	3	1	0.117647058823529	0.561764705882353	0.780882352941176	0.890441176470588	0.945220588235294	0.972794117647059	1.33869576721391
34	3	2	0.117647058823529	0.464705882352941	0.641176470588235	0.785294117647059	0.872794117647059	0.923713235294118	1.13214323500313
35	3	3	0.117647058823529	0.288235294117647	0.516176470588235	0.680882352941176	0.788970588235294	0.866727941176471	0.911378952372941
36	3	4	0.117647058823529	0.185294117647059	0.388235294117647	0.568382352941176	0.706617647058824	0.805882352941176	0.712395358656005
37	3	5	0.117647058823529	0.161764705882353	0.342647058823529	0.519117647058824	0.666544117647059	0.768933823529412	0.62720521648488
38	3	6	0.117647058823529	0.15	0.335294117647059	0.494852941176471	0.630147058823529	0.738602941176471	0.57526041353866
39	3	7	0.117647058823529	0.15	0.285294117647059	0.453676470588235	0.591176470588235	0.704779411764706	0.497042844260504
40	3	8	0.117647058823529	0.15	0.248529411764706	0.403676470588235	0.547426470588235	0.655330882352941	0.409063197344104
41	3	9	0.117647058823529	0.152941176470588	0.227941176470588	0.365441176470588	0.501102941176471	0.618382352941176	0.336663196744529
42	3	10	0.117647058823529	0.147058823529412	0.201470588235294	0.322794117647059	0.461029411764706	0.591176470588235	0.267679515472812
43	3	11	0.117647058823529	0.147058823529412	0.189705882352941	0.297058823529412	0.427941176470588	0.558639705882353	0.216120010042033
44	3	12	0.117647058823529	0.144117647058824	0.169117647058824	0.252941176470588	0.390808823529412	0.533455882352941	0.151251211380233
45	3	13	0.117647058823529	0.147058823529412	0.167647058823529	0.244852941176471	0.372058823529412	0.510845588235294	0.128358019501705
46	3	14	0.117647058823529	0.147058823529412	0.164705882352941	0.225735294117647	0.357352941176471	0.496323529411765	0.103625310120852
47	3	15	0.117647058823529	0.141176470588235	0.160294117647059	0.222058823529412	0.343382352941176	0.479595588235294	0.0914308680555822
48	3	16	0.117647058823529	0.147058823529412	0.164705882352941	0.219852941176471	0.352573529411765	0.488235294117647	0.0965605048380355
49	4	1	0.117647058823529	0.558823529411765	0.779411764705882	0.889705882352941	0.944852941176471	0.972426470588235	1.33634770751529
50	4	2	0.117647058823529	0.417647058823529	0.619117647058824	0.763970588235294	0.855882352941176	0.908823529411765	1.08310788631989
51	4	3	0.117647058823529	0.282352941176471	0.498529411764706	0.660294117647059	0.776102941176471	0.853676470588235	0.878878468655837
52	4	4	0.117647058823529	0.194117647058824	0.373529411764706	0.548529411764706	0.694852941176471	0.793198529411765	0.684018311988444
53	4	5	0.117647058823529	0.158823529411765	0.322058823529412	0.5	0.637132352941176	0.742463235294118	0.580058742756944
54	4	6	0.117647058823529	0.15	0.302941176470588	0.455882352941176	0.583823529411765	0.69375	0.494804394533263
55	4	7	0.117647058823529	0.15	0.283823529411765	0.417647058823529	0.548897058823529	0.653492647058823	0.428373532778157
56	4	8	0.117647058823529	0.147058823529412	0.229411764705882	0.363235294117647	0.498529411764706	0.608639705882353	0.330299880624579
57	4	9	0.117647058823529	0.147058823529412	0.227941176470588	0.333088235294118	0.459191176470588	0.573529411764706	0.274449229620746
58	4	10	0.117647058823529	0.147058823529412	0.186764705882353	0.292647058823529	0.408455882352941	0.532720588235294	0.193237376605628
59	4	11	0.117647058823529	0.147058823529412	0.188235294117647	0.274264705882353	0.402941176470588	0.515441176470588	0.174499248235092
60	4	12	0.117647058823529	0.141176470588235	0.166176470588235	0.242647058823529	0.355147058823529	0.476654411764706	0.115187058413733
61	4	13	0.117647058823529	0.147058823529412	0.172058823529412	0.241911764705882	0.359558823529412	0.477389705882353	0.118986482330417
62	4	14	0.117647058823529	0.147058823529412	0.167647058823529	0.210294117647059	0.31875	0.438970588235294	0.0890708217565851
63	4	15	0.117647058823529	0.144117647058824	0.164705882352941	0.219852941176471	0.313235294117647	0.433455882352941	0.0955805759911379
64	4	16	0.117647058823529	0.147058823529412	0.163235294117647	0.213970588235294	0.306985294117647	0.425367647058824	0.0956085727273429
65	5	1	0.117647058823529	0.558823529411765	0.780882352941176	0.890441176470588	0.945220588235294	0.972610294117647	1.3377019039677
66	5	2	0.117647058823529	0.414705882352941	0.638235294117647	0.763235294117647	0.854411764705882	0.911580882352941	1.09083573984492
67	5	3	0.117647058823529	0.3	0.485294117647059	0.644852941176471	0.763970588235294	0.842647058823529	0.856534951969958
68	5	4	0.117647058823529	0.202941176470588	0.398529411764706	0.564705882352941	0.686029411764706	0.778860294117647	0.69183597463706
69	5	5	0.117647058823529	0.155882352941176	0.339705882352941	0.498529411764706	0.630514705882353	0.733272058823529	0.577057195416735
70	5	6	0.117647058823529	0.15	0.270588235294118	425	0.555147058823529	0.663235294117647	0.436222016981898
71	5	7	0.117647058823529	0.152941176470588	0.251470588235294	0.386029411764706	0.513970588235294	0.622426470588235	0.365708554775229
72	5	8	0.117647058823529	0.152941176470588	0.238235294117647	0.350735294117647	0.463970588235294	0.577941176470588	0.293761663590299
73	5	9	0.117647058823529	0.144117647058824	0.210294117647059	0.307352941176471	0.422426470588235	0.529963235294118	0.218241370380067
74	5	10	0.117647058823529	0.147058823529412	0.182352941176471	0.275735294117647	0.397794117647059	0.506433823529412	0.169588999810714
75	5	11	0.117647058823529	0.144117647058824	0.179411764705882	0.254411764705882	0.354044117647059	0.459558823529412	0.13037060491893
76	5	12	0.117647058823529	0.144117647058824	0.166176470588235	0.241176470588235	0.342279411764706	0.448161764705882	0.114773494682431
77	5	13	0.117647058823529	0.147058823529412	0.161764705882353	0.219117647058824	0.326102941176471	0.429595588235294	0.101302928069053
78	5	14	0.117647058823529	0.141176470588235	0.163235294117647	0.208823529411765	0.306617647058824	0.410110294117647	0.103838628498529
79	5	15	0.117647058823529	0.147058823529412	0.163235294117647	0.205147058823529	0.291176470588235	0.389889705882353	0.117738668071681
80	5	16	0.117647058823529	0.144117647058824	0.160294117647059	0.197058823529412	0.286029411764706	0.379779411764706	0.123061308058491
81	6	1	0.117647058823529	0.558823529411765	0.779411764705882	0.889705882352941	0.944852941176471	0.972426470588235	1.33634770751529
82	6	2	0.117647058823529	0.438235294117647	0.623529411764706	0.760294117647059	0.855514705882353	0.909007352941177	1.08839112459191
83	6	3	0.117647058823529	0.285294117647059	0.476470588235294	0.638970588235294	0.750735294117647	0.833639705882353	0.835888978543545
84	6	4	0.117647058823529	0.202941176470588	0.380882352941176	0.536764705882353	0.670220588235294	0.762316176470588	0.652894964761746
85	6	5	0.117647058823529	0.170588235294118	0.333823529411765	0.480147058823529	0.611397058823529	0.706985294117647	0.542659891464416
86	6	6	0.117647058823529	0.155882352941176	0.270588235294118	0.396323529411765	0.527573529411765	0.636948529411765	0.391958841612662
87	6	7	0.117647058823529	0.147058823529412	0.245588235294118	0.372058823529412	0.486764705882353	0.591176470588235	0.327687057487633
88	6	8	0.117647058823529	0.144117647058824	0.236764705882353	0.338235294117647	0.450367647058824	0.552205882352941	0.269786627399969
89	6	9	0.117647058823529	0.147058823529412	0.198529411764706	0.284558823529412	0.387132352941176	0.486948529411765	0.173645144199262
90	6	10	0.117647058823529	0.147058823529412	0.180882352941176	0.264705882352941	0.368014705882353	0.468933823529412	0.144220432328833
91	6	11	0.117647058823529	0.15	0.185294117647059	0.261029411764706	0.332352941176471	0.425183823529412	0.141199958810104
92	6	12	0.117647058823529	0.144117647058824	0.172058823529412	0.229411764705882	0.315441176470588	0.405882352941176	0.122382864832809
93	6	13	0.117647058823529	0.147058823529412	0.161764705882353	0.208088235294118	0.288970588235294	0.380147058823529	0.127142257756209
94	6	14	0.117647058823529	0.144117647058824	0.160294117647059	0.211029411764706	0.287132352941176	0.369301470588235	0.137534207452111
95	6	15	0.117647058823529	0.144117647058824	0.163235294117647	0.204411764705882	0.274632352941176	0.357904411764706	0.146530886217638
96	6	16	0.117647058823529	0.144117647058824	0.160294117647059	0.204411764705882	0.277941176470588	0.364889705882353	0.139424935998986
97	7	1	0.117647058823529	0.558823529411765	0.782352941176471	0.891911764705882	0.945955882352941	0.972977941176471	1.33970661051132
98	7	2	0.117647058823529	0.379411764705882	0.602941176470588	0.743382352941176	0.840441176470588	0.895955882352941	1.0418894070151
99	7	3	0.117647058823529	0.308823529411765	0.485294117647059	0.638235294117647	0.749632352941176	0.826102941176471	0.839878465185299
100	7	4	0.117647058823529	0.220588235294118	0.377941176470588	0.536029411764706	0.663235294117647	0.75625	0.646809452053874
101	7	5	0.117647058823529	0.170588235294118	0.322058823529412	0.458823529411765	0.581617647058824	0.677757352941176	0.496616785856425
102	7	6	0.117647058823529	0.161764705882353	0.270588235294118	0.402941176470588	0.523161764705882	0.623345588235294	0.388885593679495
103	7	7	0.117647058823529	0.152941176470588	0.241176470588235	0.354411764705882	0.472058823529412	0.570036764705882	0.299930944399766
104	7	8	0.117647058823529	0.144117647058824	0.219117647058824	0.316176470588235	0.419485294117647	0.514338235294118	0.223517203516485
105	7	9	0.117647058823529	0.155882352941176	0.217647058823529	0.301470588235294	0.397058823529412	0.4875	0.199163321663424
106	7	10	0.117647058823529	0.144117647058824	0.192647058823529	0.263235294117647	0.365441176470588	0.450551470588235	0.14947534259025
107	7	11	0.117647058823529	0.147058823529412	0.177941176470588	0.233088235294118	0.315808823529412	0.397426470588235	0.132423967016129
108	7	12	0.117647058823529	0.141176470588235	0.161764705882353	0.205882352941176	0.289705882352941	375	0.130624557141182
109	7	13	0.117647058823529	0.144117647058824	0.163235294117647	0.213970588235294	0.280514705882353	0.361948529411765	0.145864364447854
110	7	14	0.117647058823529	0.144117647058824	0.163235294117647	0.197794117647059	0.260661764705882	0.339522058823529	0.163465608754685
111	7	15	0.117647058823529	0.138235294117647	0.155882352941176	0.194117647058824	0.251838235294118	0.330698529411765	0.171553793837546
112	7	16	0.117647058823529	0.147058823529412	0.161764705882353	0.2	0.253308823529412	0.330882352941176	0.173320301432178
113	8	1	0.117647058823529	0.558823529411765	0.779411764705882	0.889705882352941	0.944852941176471	0.972426470588235	1.33634770751529
114	8	2	0.117647058823529	0.414705882352941	0.607352941176471	0.746323529411765	0.844852941176471	0.902389705882353	1.05901344695044
115	8	3	0.117647058823529	0.285294117647059	0.485294117647059	0.621323529411765	0.732352941176471	0.811764705882353	0.81048815856052
116	8	4	0.117647058823529	0.179411764705882	0.369117647058824	0.510294117647059	0.623529411764706	0.723897058823529	0.58821597729761
117	8	5	0.117647058823529	0.164705882352941	0.310294117647059	0.430147058823529	0.550735294117647	0.650919117647059	0.446321027067492
118	8	6	0.117647058823529	0.155882352941176	0.264705882352941	0.386029411764706	0.507352941176471	0.601654411764706	0.359228177161291
119	8	7	0.117647058823529	0.15	0.233823529411765	0.344852941176471	0.449264705882353	0.544117647058823	0.271116850546648
120	8	8	0.117647058823529	0.147058823529412	0.201470588235294	0.285294117647059	0.384191176470588	0.478492647058824	0.174010044009316
121	8	9	0.117647058823529	0.144117647058824	0.2	0.272794117647059	0.367279411764706	0.457352941176471	0.158287848555471
122	8	10	0.117647058823529	0.141176470588235	0.189705882352941	0.249264705882353	325	0.402205882352941	0.144699874070466
123	8	11	0.117647058823529	0.147058823529412	0.179411764705882	0.230882352941176	0.303308823529412	0.384375	0.139319100254404
124	8	12	0.117647058823529	0.144117647058824	0.166176470588235	0.210294117647059	0.280514705882353	0.358823529411765	0.147808392312968
125	8	13	0.117647058823529	0.144117647058824	0.160294117647059	0.198529411764706	0.258823529411765	0.334375	0.168382684288345
126	8	14	0.117647058823529	0.147058823529412	0.160294117647059	0.186029411764706	0.234191176470588	0.309742647058824	0.194726346039352
127	8	15	0.117647058823529	0.141176470588235	0.158823529411765	0.186764705882353	0.239705882352941	0.307720588235294	0.19499550234051
128	8	16	0.117647058823529	0.144117647058824	0.160294117647059	0.183823529411765	0.232352941176471	0.292830882352941	0.210757085784385
129	9	1	0.117647058823529	0.558823529411765	0.779411764705882	0.889705882352941	0.944852941176471	0.972426470588235	1.33634770751529
130	9	2	0.117647058823529	0.435294117647059	0.616176470588235	0.738235294117647	0.830147058823529	0.890808823529412	1.05197031734913
131	9	3	0.117647058823529	0.317647058823529	0.5	0.644117647058824	0.751102941176471	0.824264705882353	0.851290715293518
132	9	4	0.117647058823529	0.220588235294118	0.389705882352941	0.524264705882353	0.6375	0.726286764705882	0.617840079640273
133	9	5	0.117647058823529	0.164705882352941	0.277941176470588	0.418382352941176	0.538602941176471	0.631985294117647	0.413574471514115
134	9	6	0.117647058823529	0.152941176470588	0.255882352941176	0.373529411764706	0.487867647058824	0.581985294117647	0.330377983259886
135	9	7	0.117647058823529	0.15	0.241176470588235	0.331617647058824	0.429779411764706	0.515992647058824	0.249201087017676
136	9	8	0.117647058823529	0.144117647058824	0.210294117647059	0.295588235294118	0.389705882352941	0.479411764705882	0.187662657587531
137	9	9	0.117647058823529	0.155882352941176	0.195588235294118	0.256617647058824	0.343014705882353	0.428676470588235	0.144515571403143
138	9	10	0.117647058823529	0.15	0.194117647058824	0.254411764705882	0.325735294117647	0.399816176470588	0.151641513110651
139	9	11	0.117647058823529	0.144117647058824	0.167647058823529	0.222794117647059	0.284926470588235	0.356801470588235	0.154629705105263
140	9	12	0.117647058823529	0.144117647058824	0.170588235294118	0.213970588235294	0.276102941176471	0.345404411764706	0.162314832496262
141	9	13	0.117647058823529	0.147058823529412	0.163235294117647	0.2	0.256617647058824	0.315441176470588	0.187415860683605
142	9	14	0.117647058823529	0.147058823529412	0.166176470588235	0.197058823529412	0.241911764705882	0.304227941176471	0.200589741871286
143	9	15	0.117647058823529	0.138235294117647	0.15	0.182352941176471	0.228308823529412	0.285110294117647	0.218153908986017
144	9	16	0.117647058823529	0.138235294117647	0.154411764705882	0.188235294117647	0.235661764705882	0.297058823529412	0.205926880430168
145	10	1	0.117647058823529	0.558823529411765	0.779411764705882	0.889705882352941	0.944852941176471	0.972610294117647	1.33641373482343
146	10	2	0.117647058823529	0.397058823529412	0.608823529411765	0.740441176470588	0.827941176470588	0.892279411764706	1.03912199306138
147	10	3	0.117647058823529	0.273529411764706	0.447058823529412	0.600735294117647	0.713235294117647	0.790441176470588	0.76164627103562
148	10	4	0.117647058823529	0.205882352941176	0.367647058823529	0.502205882352941	0.613970588235294	0.706617647058824	0.573175930983751
149	10	5	0.117647058823529	0.176470588235294	0.320588235294118	425	0.541176470588235	0.631617647058824	0.436016268076319
150	10	6	0.117647058823529	0.158823529411765	0.266176470588235	0.371323529411765	0.48125	0.567095588235294	0.325345434002124
151	10	7	0.117647058823529	0.155882352941176	0.233823529411765	0.329411764705882	0.422794117647059	0.507720588235294	0.240433912218077
152	10	8	0.117647058823529	0.15	0.2	0.273529411764706	0.361397058823529	0.450183823529412	0.158037207983603
153	10	9	0.117647058823529	0.152941176470588	0.191176470588235	0.258088235294118	0.330147058823529	0.402941176470588	0.152579364225925
154	10	10	0.117647058823529	0.147058823529412	0.183823529411765	225	0.294485294117647	0.365257352941176	0.15244757196732
155	10	11	0.117647058823529	0.141176470588235	0.173529411764706	225	0.279044117647059	0.344301470588235	0.167771008218976
156	10	12	0.117647058823529	0.147058823529412	0.169117647058824	0.199264705882353	0.245220588235294	0.311764705882353	0.193678176765634
157	10	13	0.117647058823529	0.147058823529412	0.167647058823529	0.188970588235294	0.234191176470588	0.291360294117647	0.213326578474582
158	10	14	0.117647058823529	0.144117647058824	0.163235294117647	0.185294117647059	0.226838235294118	0.290073529411765	0.2153354626074
159	10	15	0.117647058823529	0.147058823529412	0.160294117647059	0.178676470588235	0.218014705882353	0.267647058823529	0.238079064367492
160	10	16	0.117647058823529	0.141176470588235	0.157352941176471	0.183088235294118	0.220955882352941	0.275183823529412	0.23016377120242
161	11	1	0.117647058823529	0.558823529411765	0.779411764705882	0.889705882352941	0.944852941176471	0.972610294117647	1.33641373482343
162	11	2	0.117647058823529	0.394117647058824	0.591176470588235	0.733088235294118	0.828676470588235	0.881617647058824	1.02268381628399
163	11	3	0.117647058823529	0.314705882352941	0.495588235294118	0.623529411764706	0.726102941176471	0.797058823529412	0.813008953075079
164	11	4	0.117647058823529	0.208823529411765	0.366176470588235	0.505882352941176	0.619852941176471	0.700183823529412	0.576181998386496
165	11	5	0.117647058823529	0.170588235294118	0.295588235294118	425	0.528308823529412	0.619117647058824	0.414220367705731
166	11	6	0.117647058823529	0.176470588235294	0.267647058823529	0.369117647058824	0.463970588235294	0.548161764705882	0.31216430347092
167	11	7	0.117647058823529	0.155882352941176	0.220588235294118	0.303676470588235	0.395955882352941	0.479044117647059	0.201711457024815
168	11	8	0.117647058823529	0.147058823529412	0.202941176470588	0.266911764705882	0.339338235294118	0.416544117647059	0.158013830971165
169	11	9	0.117647058823529	0.147058823529412	0.182352941176471	0.241911764705882	0.3125	0.382169117647059	0.149193173504945
170	11	10	0.117647058823529	0.141176470588235	0.179411764705882	0.227941176470588	0.288970588235294	0.353676470588235	0.161971841568655
171	11	11	0.117647058823529	0.144117647058824	175	0.215441176470588	0.272794117647059	0.332720588235294	0.175446332750806
172	11	12	0.117647058823529	0.144117647058824	0.163235294117647	0.191176470588235	0.233088235294118	0.294117647058824	0.210706430327208
173	11	13	0.117647058823529	0.144117647058824	0.157352941176471	0.186764705882353	0.234558823529412	0.290992647058824	0.212063935199059
174	11	14	0.117647058823529	0.144117647058824	0.155882352941176	0.183823529411765	0.216176470588235	0.272426470588235	0.234202113862439
175	11	15	0.117647058823529	0.144117647058824	0.163235294117647	0.182352941176471	0.224264705882353	0.275183823529412	0.229740603631479
176	11	16	0.117647058823529	0.141176470588235	0.154411764705882	0.172794117647059	0.207720588235294	0.254595588235294	0.25249756945116
177	12	1	0.117647058823529	0.558823529411765	0.779411764705882	0.889705882352941	0.944852941176471	0.972426470588235	1.33634770751529
178	12	2	0.117647058823529	0.397058823529412	0.582352941176471	0.729411764705882	0.814705882352941	0.878492647058824	1.00892361175158
179	12	3	0.117647058823529	0.276470588235294	0.448529411764706	0.581617647058824	0.686029411764706	0.767830882352941	0.727887437084362
180	12	4	0.117647058823529	0.211764705882353	0.358823529411765	0.488235294117647	0.597058823529412	0.681801470588235	0.543320774176611
181	12	5	0.117647058823529	0.173529411764706	0.292647058823529	0.394117647058824	0.495220588235294	0.582352941176471	0.363962476606779
182	12	6	0.117647058823529	0.161764705882353	0.241176470588235	0.341176470588235	0.426838235294118	0.512132352941176	0.254836401598639
183	12	7	0.117647058823529	0.152941176470588	0.216176470588235	0.300735294117647	0.383823529411765	0.456801470588235	0.194018381044943
184	12	8	0.117647058823529	0.144117647058824	0.202941176470588	0.253676470588235	0.327573529411765	0.398345588235294	0.155582605088509
185	12	9	0.117647058823529	0.15	0.186764705882353	0.238970588235294	0.312867647058824	0.378492647058824	0.151891961712547
186	12	10	0.117647058823529	0.147058823529412	0.170588235294118	0.2125	0.274632352941176	0.336948529411765	0.169763304632137
187	12	11	0.117647058823529	0.144117647058824	0.169117647058824	0.210294117647059	0.262867647058824	0.318566176470588	0.18690961786807
188	12	12	0.117647058823529	0.141176470588235	0.158823529411765	0.195588235294118	0.238602941176471	0.293382352941176	0.21030345890271
189	12	13	0.117647058823529	0.147058823529412	0.163235294117647	0.189705882352941	0.230147058823529	0.279779411764706	0.224865829772574
190	12	14	0.117647058823529	0.141176470588235	0.157352941176471	0.182352941176471	0.2125	0.258823529411765	0.248001959248947
191	12	15	0.117647058823529	0.141176470588235	0.154411764705882	0.169852941176471	0.202941176470588	0.248897058823529	0.259226108561973
192	12	16	0.117647058823529	0.141176470588235	0.155882352941176	0.175735294117647	0.207720588235294	0.248897058823529	0.258152806992585
193	13	1	0.117647058823529	0.561764705882353	0.780882352941176	0.890441176470588	0.945220588235294	0.972610294117647	1.33862982722294
194	13	2	0.117647058823529	0.391176470588235	0.589705882352941	0.722794117647059	0.811764705882353	0.872242647058823	1.00303095310566
195	13	3	0.117647058823529	0.273529411764706	0.448529411764706	0.583823529411765	0.684926470588235	0.765257352941176	0.727049738952554
196	13	4	0.117647058823529	0.211764705882353	0.347058823529412	0.484558823529412	0.588970588235294	0.672242647058824	0.528473904099773
197	13	5	0.117647058823529	0.176470588235294	0.273529411764706	0.377941176470588	0.481985294117647	0.574448529411765	0.336327889785713
198	13	6	0.117647058823529	0.155882352941176	0.251470588235294	0.334558823529412	0.420588235294118	0.498713235294118	0.249898479041131
199	13	7	0.117647058823529	0.155882352941176	0.222058823529412	0.291911764705882	0.370955882352941	0.447610294117647	0.186110819632931
200	13	8	0.117647058823529	0.147058823529412	0.192647058823529	0.253676470588235	0.322426470588235	0.393382352941176	0.153696837570385
201	13	9	0.117647058823529	0.15	0.197058823529412	0.248529411764706	0.305147058823529	0.367095588235294	0.16787701979217
202	13	10	0.117647058823529	0.144117647058824	0.166176470588235	0.208088235294118	0.259558823529412	0.320955882352941	0.184086791034122
203	13	11	0.117647058823529	0.147058823529412	0.164705882352941	0.203676470588235	0.246323529411765	0.290808823529412	0.213501455796615
204	13	12	0.117647058823529	0.147058823529412	0.164705882352941	0.193382352941176	0.240441176470588	0.289705882352941	0.213769287988476
205	13	13	0.117647058823529	0.144117647058824	0.155882352941176	0.180882352941176	0.2125	0.260110294117647	0.246599610368371
206	13	14	0.117647058823529	0.147058823529412	0.161764705882353	0.176470588235294	0.20625	0.243566176470588	0.264246800840888
207	13	15	0.117647058823529	0.144117647058824	0.154411764705882	0.169852941176471	0.197794117647059	0.237132352941176	0.272005261323429
208	13	16	0.117647058823529	0.144117647058824	0.154411764705882	0.166911764705882	0.190808823529412	0.227573529411765	0.283180494738627
209	14	1	0.117647058823529	0.558823529411765	0.779411764705882	0.889705882352941	0.944852941176471	0.972426470588235	1.33634770751529
210	14	2	0.117647058823529	0.435294117647059	0.598529411764706	0.725735294117647	0.813602941176471	0.874632352941176	1.02247366253915
211	14	3	0.117647058823529	0.282352941176471	0.454411764705882	0.583088235294118	0.686029411764706	0.760661764705882	0.729728129994078
212	14	4	0.117647058823529	0.205882352941176	0.344117647058824	0.463970588235294	0.568382352941176	0.655330882352941	0.496381463746847
213	14	5	0.117647058823529	0.158823529411765	0.25	0.3625	0.461029411764706	0.548345588235294	0.297375720308686
214	14	6	0.117647058823529	0.167647058823529	0.245588235294118	0.331617647058824	0.413970588235294	0.491727941176471	0.242756413472805
215	14	7	0.117647058823529	0.147058823529412	0.222058823529412	0.289705882352941	0.365441176470588	0.433272058823529	0.185501035340716
216	14	8	0.117647058823529	0.144117647058824	0.180882352941176	0.227941176470588	0.299264705882353	0.368933823529412	0.150079120486515
217	14	9	0.117647058823529	0.147058823529412	0.183823529411765	0.227941176470588	0.284191176470588	0.343566176470588	0.172012490190172
218	14	10	0.117647058823529	0.135294117647059	0.161764705882353	0.193382352941176	0.241911764705882	0.295772058823529	0.207192235994307
219	14	11	0.117647058823529	0.144117647058824	0.161764705882353	0.190441176470588	0.233088235294118	0.282720588235294	0.22120864176204
220	14	12	0.117647058823529	0.147058823529412	0.163235294117647	0.186029411764706	0.224632352941176	0.266544117647059	0.238337613742937
221	14	13	0.117647058823529	0.141176470588235	0.158823529411765	0.181617647058824	0.212867647058824	0.25625	0.250355135170571
222	14	14	0.117647058823529	0.144117647058824	0.152941176470588	0.163970588235294	0.191911764705882	0.232904411764706	0.277662317112675
223	14	15	0.117647058823529	0.138235294117647	0.154411764705882	0.169852941176471	0.194485294117647	0.232904411764706	0.277000446851842
224	14	16	0.117647058823529	0.141176470588235	0.157352941176471	0.172794117647059	0.198161764705882	0.233823529411765	0.275266932542125
225	15	1	0.117647058823529	0.561764705882353	0.780882352941176	0.890441176470588	0.945220588235294	0.972610294117647	1.33862982722294
226	15	2	0.117647058823529	0.426470588235294	0.608823529411765	0.734558823529412	0.816176470588235	0.875919117647059	1.03133172019433
227	15	3	0.117647058823529	0.288235294117647	0.479411764705882	0.593382352941176	0.687132352941176	0.762683823529412	0.749287104166036
228	15	4	0.117647058823529	0.185294117647059	0.327941176470588	0.460294117647059	0.555147058823529	0.640992647058824	0.472969534368254
229	15	5	0.117647058823529	0.176470588235294	0.266176470588235	0.377205882352941	0.477573529411765	0.557536764705882	0.326638487311049
230	15	6	0.117647058823529	0.167647058823529	0.251470588235294	0.334558823529412	0.409191176470588	0.478492647058824	0.245454920095376
231	15	7	0.117647058823529	0.152941176470588	0.210294117647059	0.274264705882353	0.344117647058824	0.412683823529412	0.169939312621019
232	15	8	0.117647058823529	0.144117647058824	0.183823529411765	0.238235294117647	0.3	0.361948529411765	0.161630162766269
233	15	9	0.117647058823529	0.147058823529412	0.180882352941176	0.224264705882353	0.280147058823529	0.334191176470588	0.178192831923844
234	15	10	0.117647058823529	0.141176470588235	0.166176470588235	0.206617647058824	0.251470588235294	0.303125	0.201641766355246
235	15	11	0.117647058823529	0.144117647058824	0.160294117647059	0.190441176470588	0.229411764705882	0.276654411764706	0.227733269256845
236	15	12	0.117647058823529	0.141176470588235	0.152941176470588	175	0.211764705882353	0.251654411764706	0.254105785195155
237	15	13	0.117647058823529	0.144117647058824	0.154411764705882	175	0.199632352941176	0.236948529411765	0.271863713953775
238	15	14	0.117647058823529	0.144117647058824	0.154411764705882	0.172058823529412	0.196323529411765	0.228492647058824	0.280709882882014
239	15	15	0.117647058823529	0.141176470588235	0.15	0.168382352941176	0.196323529411765	0.229227941176471	0.279607167239476
240	15	16	0.117647058823529	0.147058823529412	0.157352941176471	0.167647058823529	0.189705882352941	0.217463235294118	0.293286819172618
241	16	1	0.117647058823529	0.558823529411765	0.779411764705882	0.889705882352941	0.944852941176471	0.972426470588235	1.33634770751529
242	16	2	0.117647058823529	0.417647058823529	0.597058823529412	0.724264705882353	0.808455882352941	0.873345588235294	1.01285848952151
243	16	3	0.117647058823529	0.267647058823529	0.432352941176471	0.555882352941176	0.660294117647059	0.740257352941176	0.679897672793772
244	16	4	0.117647058823529	0.185294117647059	0.326470588235294	0.436764705882353	0.534926470588235	0.612683823529412	0.437506454700491
245	16	5	0.117647058823529	0.188235294117647	0.305882352941176	0.389705882352941	0.471691176470588	0.547242647058824	0.348652856099416
246	16	6	0.117647058823529	0.167647058823529	0.233823529411765	0.314705882352941	0.389705882352941	0.458823529411765	0.215720856578245
247	16	7	0.117647058823529	0.152941176470588	0.198529411764706	0.267647058823529	0.330514705882353	0.393014705882353	0.167373061472682
248	16	8	0.117647058823529	0.152941176470588	0.195588235294118	0.240441176470588	0.301838235294118	0.359191176470588	0.169185171269916
249	16	9	0.117647058823529	0.147058823529412	0.173529411764706	0.211764705882353	0.254411764705882	0.305514705882353	0.201507511268849
250	16	10	0.117647058823529	0.144117647058824	0.163235294117647	0.196323529411765	0.234191176470588	0.285294117647059	0.219616654690847
251	16	11	0.117647058823529	0.141176470588235	0.164705882352941	0.190441176470588	0.226102941176471	0.268933823529412	0.236264884329574
252	16	12	0.117647058823529	0.147058823529412	0.160294117647059	0.186764705882353	0.214705882352941	0.252022058823529	0.25461321513788
253	16	13	0.117647058823529	0.144117647058824	0.160294117647059	0.186029411764706	0.207352941176471	0.245588235294118	0.262667527845897
254	16	14	0.117647058823529	0.144117647058824	0.154411764705882	0.171323529411765	0.200367647058824	0.234926470588235	0.273321097940841
255	16	15	0.117647058823529	0.144117647058824	0.154411764705882	0.163235294117647	0.187132352941176	0.213602941176471	0.297412012451288
256	16	16	0.117647058823529	0.147058823529412	0.158823529411765	0.171323529411765	0.189705882352941	0.212867647058824	0.297839383192836
257	17	1	0.117647058823529	0.558823529411765	0.779411764705882	0.889705882352941	0.944852941176471	0.972610294117647	1.33641373482343
258	17	2	0.117647058823529	0.364705882352941	0.570588235294118	0.705882352941177	0.794485294117647	0.856617647058823	0.963452751568199
259	17	3	0.117647058823529	0.3	0.451470588235294	0.569852941176471	0.670588235294118	0.745404411764706	0.710589777457012
260	17	4	0.117647058823529	0.226470588235294	0.338235294117647	0.452205882352941	0.546323529411765	0.621507352941176	0.467298547943425
261	17	5	0.117647058823529	0.185294117647059	0.282352941176471	0.369852941176471	0.449264705882353	0.523713235294118	0.308833747166384
262	17	6	0.117647058823529	0.182352941176471	0.223529411764706	0.306617647058824	0.375735294117647	0.450735294117647	0.203093999154883
263	17	7	0.117647058823529	0.152941176470588	0.227941176470588	0.288970588235294	0.358455882352941	0.419669117647059	0.190023379507253
264	17	8	0.117647058823529	0.135294117647059	0.166176470588235	0.217647058823529	0.273897058823529	0.332536764705882	0.174637078209192
265	17	9	0.117647058823529	0.144117647058824	0.179411764705882	0.213235294117647	0.255882352941176	0.304044117647059	0.203994211669089
266	17	10	0.117647058823529	0.135294117647059	0.170588235294118	0.205147058823529	0.249264705882353	0.291911764705882	0.212844462348138
267	17	11	0.117647058823529	0.147058823529412	0.163235294117647	0.183823529411765	0.214338235294118	0.251286764705882	0.255345705833509
268	17	12	0.117647058823529	0.138235294117647	0.155882352941176	0.175735294117647	0.208455882352941	0.244669117647059	0.26190698719986
269	17	13	0.117647058823529	0.141176470588235	0.155882352941176	0.171323529411765	0.200735294117647	0.232352941176471	0.275666269118159
270	17	14	0.117647058823529	0.141176470588235	0.155882352941176	0.168382352941176	0.183455882352941	0.212683823529412	0.299698626524014
271	17	15	0.117647058823529	0.135294117647059	0.152941176470588	0.169852941176471	0.190808823529412	0.214522058823529	0.295418191167574
272	17	16	0.117647058823529	0.144117647058824	0.160294117647059	0.167647058823529	0.186764705882353	0.216911764705882	0.294906664484585
273	18	1	0.117647058823529	0.558823529411765	0.779411764705882	0.890441176470588	0.945220588235294	0.972610294117647	1.33699769719922
274	18	2	0.117647058823529	0.370588235294118	575	0.699264705882353	0.788970588235294	0.849632352941176	0.957571618914702
275	18	3	0.117647058823529	0.258823529411765	0.420588235294118	0.55	0.646691176470588	0.725367647058824	0.656906852656071
276	18	4	0.117647058823529	0.2	325	0.430882352941176	0.519117647058824	0.600183823529412	0.422824273243608
277	18	5	0.117647058823529	0.173529411764706	0.269117647058824	0.361029411764706	0.444485294117647	0.518566176470588	0.292085731688084
278	18	6	0.117647058823529	0.158823529411765	0.219117647058824	0.293382352941176	0.367647058823529	0.440441176470588	0.186608432037716
279	18	7	0.117647058823529	0.155882352941176	0.227941176470588	0.284558823529412	0.344117647058824	0.403308823529412	0.189396779539401
280	18	8	0.117647058823529	0.15	0.186764705882353	0.235294117647059	0.283455882352941	0.336580882352941	0.182048493150763
281	18	9	0.117647058823529	0.152941176470588	0.176470588235294	0.213235294117647	0.258088235294118	0.305698529411765	0.202038627418614
282	18	10	0.117647058823529	0.147058823529412	0.172058823529412	0.201470588235294	0.240073529411765	0.284375	0.221335186494011
283	18	11	0.117647058823529	0.141176470588235	0.158823529411765	0.191911764705882	0.224264705882353	0.263419117647059	0.241628917986001
284	18	12	0.117647058823529	0.147058823529412	0.164705882352941	0.182352941176471	0.20625	0.245404411764706	0.263268805177576
285	18	13	0.117647058823529	0.147058823529412	0.166176470588235	0.183823529411765	0.201102941176471	0.232720588235294	0.277034508837237
286	18	14	0.117647058823529	0.141176470588235	0.154411764705882	0.164705882352941	0.182352941176471	0.211580882352941	0.300924479818076
287	18	15	0.117647058823529	0.147058823529412	0.157352941176471	0.167647058823529	0.186764705882353	0.211580882352941	0.299780623498872
288	18	16	0.117647058823529	0.144117647058824	0.152941176470588	0.163970588235294	0.178676470588235	0.202205882352941	0.310916836341068
289	19	1	0.117647058823529	0.558823529411765	0.779411764705882	0.889705882352941	0.944852941176471	0.972610294117647	1.33641373482343
290	19	2	0.117647058823529	0.379411764705882	0.551470588235294	0.688970588235294	0.779044117647059	0.841176470588235	0.935046136054322
291	19	3	0.117647058823529	0.241176470588235	0.402941176470588	0.523529411764706	0.619485294117647	0.698345588235294	0.605979757157213
292	19	4	0.117647058823529	0.202941176470588	0.308823529411765	0.415441176470588	0.512867647058823	0.588235294117647	0.399904922281222
293	19	5	0.117647058823529	0.170588235294118	0.263235294117647	0.344852941176471	0.430514705882353	0.502941176470588	0.269310372565005
294	19	6	0.117647058823529	0.170588235294118	0.222058823529412	0.301470588235294	0.36875	0.436580882352941	0.196935293440988
295	19	7	0.117647058823529	0.15	0.195588235294118	0.242647058823529	0.302941176470588	0.361213235294118	0.16856671419979
296	19	8	0.117647058823529	0.15	0.177941176470588	0.221323529411765	0.272794117647059	0.322426470588235	0.187655566529731
297	19	9	0.117647058823529	0.138235294117647	0.158823529411765	0.193382352941176	0.235294117647059	0.280882352941176	0.222531913436566
298	19	10	0.117647058823529	0.141176470588235	0.161764705882353	0.181617647058824	0.211764705882353	0.251286764705882	0.255603419571512
299	19	11	0.117647058823529	0.138235294117647	0.155882352941176	0.181617647058824	0.204411764705882	0.238786764705882	0.269158293682964
300	19	12	0.117647058823529	0.144117647058824	0.158823529411765	0.177941176470588	0.201838235294118	0.233639705882353	0.274758029848001
301	19	13	0.117647058823529	0.144117647058824	0.154411764705882	0.167647058823529	0.192647058823529	0.218382352941176	0.291221430400362
302	19	14	0.117647058823529	0.144117647058824	0.152941176470588	0.165441176470588	0.183823529411765	0.207536764705882	0.304196228360143
303	19	15	0.117647058823529	0.141176470588235	0.151470588235294	0.166176470588235	0.183823529411765	0.208455882352941	0.303251091821354
304	19	16	0.117647058823529	0.135294117647059	0.148529411764706	0.161764705882353	0.178676470588235	0.204595588235294	0.308445660645084
305	20	1	0.117647058823529	0.558823529411765	0.779411764705882	0.891176470588235	0.945588235294118	0.972794117647059	1.33764790153329
306	20	2	0.117647058823529	0.355882352941176	0.544117647058823	675	0.765808823529412	0.836213235294118	0.909157729850284
307	20	3	0.117647058823529	0.264705882352941	0.397058823529412	0.516911764705882	0.616911764705882	0.702205882352941	0.603864264484677
308	20	4	0.117647058823529	0.194117647058824	0.327941176470588	0.435294117647059	0.521323529411765	0.592279411764706	0.425448108577964
309	20	5	0.117647058823529	0.167647058823529	0.235294117647059	0.324264705882353	0.405147058823529	0.479044117647059	0.228841753996151
310	20	6	0.117647058823529	0.155882352941176	0.210294117647059	0.280882352941176	0.351838235294118	0.420036764705882	0.174317143693248
311	20	7	0.117647058823529	0.147058823529412	0.185294117647059	0.241911764705882	0.301102941176471	0.357536764705882	0.167656212337516
312	20	8	0.117647058823529	0.141176470588235	0.179411764705882	0.222794117647059	0.267647058823529	0.320404411764706	0.190398265456229
313	20	9	0.117647058823529	0.147058823529412	0.173529411764706	0.199264705882353	0.233823529411765	0.277389705882353	0.229083610259244
314	20	10	0.117647058823529	0.144117647058824	0.167647058823529	0.193382352941176	0.228308823529412	0.265992647058824	0.239302585935946
315	20	11	0.117647058823529	0.144117647058824	0.157352941176471	0.179411764705882	0.209191176470588	0.242279411764706	0.264393309673184
316	20	12	0.117647058823529	0.141176470588235	0.155882352941176	0.169852941176471	0.196691176470588	0.225551470588235	0.283288645024817
317	20	13	0.117647058823529	0.141176470588235	0.157352941176471	0.174264705882353	0.197794117647059	0.223345588235294	0.285333426123565
318	20	14	0.117647058823529	0.135294117647059	0.152941176470588	0.164705882352941	0.180514705882353	0.202941176470588	0.309564220934079
319	20	15	0.117647058823529	0.138235294117647	0.15	0.158088235294118	0.177205882352941	0.196875	0.316175563585186
320	20	16	0.117647058823529	0.138235294117647	0.148529411764706	0.166911764705882	0.183088235294118	0.203308823529412	0.308232999237532
321	21	1	0.117647058823529	0.558823529411765	0.779411764705882	0.889705882352941	0.945220588235294	0.972794117647059	1.33666079340706
322	21	2	0.117647058823529	0.367647058823529	0.557352941176471	0.686764705882353	0.777941176470588	0.842463235294118	0.933340983747776
323	21	3	0.117647058823529	0.3	0.432352941176471	0.541176470588235	0.631617647058824	0.707169117647059	0.65138306311694
324	21	4	0.117647058823529	0.2	0.322058823529412	0.409558823529412	0.501838235294118	0.578492647058824	0.393154700020162
325	21	5	0.117647058823529	0.179411764705882	0.25	0.330147058823529	0.401838235294118	0.475735294117647	0.239904196865952
326	21	6	0.117647058823529	0.158823529411765	0.205882352941176	0.280147058823529	0.340073529411765	0.397426470588235	0.179210554043241
327	21	7	0.117647058823529	0.144117647058824	0.183823529411765	0.230147058823529	0.288970588235294	0.340625	0.175330702553431
328	21	8	0.117647058823529	0.144117647058824	0.179411764705882	0.222058823529412	0.262132352941176	0.310294117647059	0.200021473680692
329	21	9	0.117647058823529	0.141176470588235	175	0.211029411764706	0.240808823529412	0.280514705882353	0.227162068266042
330	21	10	0.117647058823529	0.144117647058824	0.152941176470588	175	0.204411764705882	0.236213235294118	0.270985484696566
331	21	11	0.117647058823529	0.147058823529412	0.155882352941176	0.171323529411765	0.199632352941176	0.232352941176471	0.276141317945112
332	21	12	0.117647058823529	0.141176470588235	0.161764705882353	0.177941176470588	0.196691176470588	0.230514705882353	0.279493900221676
333	21	13	0.117647058823529	0.135294117647059	0.151470588235294	0.166176470588235	0.184558823529412	0.208088235294118	0.303344017316613
334	21	14	0.117647058823529	0.138235294117647	0.152941176470588	0.163235294117647	0.176102941176471	0.197058823529412	0.316548890147109
335	21	15	0.117647058823529	0.141176470588235	0.15	0.163235294117647	0.176102941176471	0.197242647058824	0.316283115627702
336	21	16	0.117647058823529	0.147058823529412	0.152941176470588	0.166911764705882	0.183823529411765	0.202389705882353	0.309135623356916
337	22	1	0.117647058823529	0.558823529411765	0.779411764705882	0.889705882352941	0.944852941176471	0.972426470588235	1.33634770751529
338	22	2	0.117647058823529	0.364705882352941	0.55	0.674264705882353	0.772058823529412	0.835845588235294	0.916674381760084
339	22	3	0.117647058823529	0.261764705882353	0.386764705882353	0.505882352941176	0.601470588235294	0.677941176470588	0.575655662328403
340	22	4	0.117647058823529	0.211764705882353	0.310294117647059	0.403676470588235	0.486397058823529	0.559191176470588	0.373817466858779
341	22	5	0.117647058823529	0.170588235294118	0.247058823529412	0.322058823529412	0.404044117647059	0.480882352941176	0.232166354542685
342	22	6	0.117647058823529	0.141176470588235	0.194117647058824	0.254411764705882	0.320220588235294	0.382904411764706	0.160895266344773
343	22	7	0.117647058823529	0.144117647058824	0.182352941176471	0.233823529411765	0.285661764705882	0.336580882352941	0.180010064997348
344	22	8	0.117647058823529	0.147058823529412	0.186764705882353	0.222058823529412	0.255882352941176	0.295220588235294	0.216240731079683
345	22	9	0.117647058823529	0.138235294117647	0.166176470588235	0.199264705882353	0.233455882352941	0.274632352941176	0.230628672255008
346	22	10	0.117647058823529	0.144117647058824	0.160294117647059	0.185294117647059	0.218014705882353	0.248345588235294	0.256932733988504
347	22	11	0.117647058823529	0.141176470588235	0.152941176470588	0.172058823529412	0.194852941176471	0.225367647058824	0.284005333189822
348	22	12	0.117647058823529	0.144117647058824	0.155882352941176	0.167647058823529	0.185294117647059	0.209191176470588	0.30235756088514
349	22	13	0.117647058823529	0.147058823529412	0.152941176470588	0.167647058823529	0.183455882352941	0.203308823529412	0.30841974724266
350	22	14	0.117647058823529	0.138235294117647	0.15	0.158823529411765	0.173897058823529	0.196139705882353	0.318026873694459
351	22	15	0.117647058823529	0.141176470588235	0.151470588235294	0.161029411764706	0.179779411764706	0.198713235294118	0.313654083799524
352	22	16	0.117647058823529	0.144117647058824	0.151470588235294	0.161029411764706	0.169117647058824	0.186213235294118	0.329099161501526
353	23	1	0.117647058823529	0.558823529411765	0.779411764705882	0.889705882352941	0.944852941176471	0.972426470588235	1.33634770751529
354	23	2	0.117647058823529	0.341176470588235	0.529411764705882	0.655882352941176	0.750367647058824	0.819852941176471	0.873929776865064
355	23	3	0.117647058823529	0.264705882352941	0.394117647058824	0.507352941176471	0.601102941176471	0.678860294117647	0.58046500728672
356	23	4	0.117647058823529	0.194117647058824	0.277941176470588	0.380147058823529	0.465441176470588	0.542463235294118	0.326437750156237
357	23	5	0.117647058823529	0.158823529411765	0.236764705882353	0.309558823529412	0.384558823529412	0.454411764705882	0.210589948295822
358	23	6	0.117647058823529	0.161764705882353	0.211764705882353	0.263235294117647	0.317647058823529	0.378125	0.177093086476949
359	23	7	0.117647058823529	0.152941176470588	0.189705882352941	0.233088235294118	0.274632352941176	325	0.192491217036172
360	23	8	0.117647058823529	0.144117647058824	0.169117647058824	0.197058823529412	0.235294117647059	0.278308823529412	0.226778555106709
361	23	9	0.117647058823529	0.144117647058824	0.170588235294118	0.199264705882353	0.236764705882353	0.269117647058824	0.235729724922472
362	23	10	0.117647058823529	0.141176470588235	0.160294117647059	0.177205882352941	0.205514705882353	0.235845588235294	0.271559059367092
363	23	11	0.117647058823529	0.147058823529412	0.160294117647059	175	0.198161764705882	0.224264705882353	0.284717192155594
364	23	12	0.117647058823529	0.135294117647059	0.148529411764706	0.163235294117647	0.183088235294118	0.207904411764706	0.303846837021056
365	23	13	0.117647058823529	0.141176470588235	0.152941176470588	0.161029411764706	0.174264705882353	0.193933823529412	0.320092949067494
366	23	14	0.117647058823529	0.144117647058824	0.154411764705882	0.164705882352941	0.178676470588235	0.201286764705882	0.31185701056661
367	23	15	0.117647058823529	0.144117647058824	0.154411764705882	0.159558823529412	0.173161764705882	0.189154411764706	0.325031769804738
368	23	16	0.117647058823529	0.141176470588235	0.148529411764706	0.155147058823529	0.167279411764706	0.181985294117647	0.333551972971372
369	24	1	0.117647058823529	0.558823529411765	0.779411764705882	0.889705882352941	0.944852941176471	0.972610294117647	1.33641373482343
370	24	2	0.117647058823529	0.370588235294118	0.547058823529412	0.675735294117647	0.761029411764706	0.824264705882353	0.907586343273998
371	24	3	0.117647058823529	0.273529411764706	0.380882352941176	0.495588235294118	0.588235294117647	0.664154411764706	0.558047259599616
372	24	4	0.117647058823529	0.205882352941176	0.314705882352941	0.403676470588235	0.485661764705882	0.554595588235294	0.373560435431262
373	24	5	0.117647058823529	0.173529411764706	0.242647058823529	0.322058823529412	0.391544117647059	0.451838235294118	0.227863836535545
374	24	6	0.117647058823529	0.158823529411765	0.208823529411765	0.267647058823529	0.324632352941176	0.382169117647059	0.177023338479127
375	24	7	0.117647058823529	0.15	175	0.224264705882353	0.273897058823529	0.325183823529412	0.185532238175119
376	24	8	0.117647058823529	0.138235294117647	0.161764705882353	0.199264705882353	0.241176470588235	0.280882352941176	0.222541107907078
377	24	9	0.117647058823529	0.144117647058824	0.160294117647059	0.191176470588235	0.225735294117647	0.259375	0.245166063099746
378	24	10	0.117647058823529	0.144117647058824	0.160294117647059	0.178676470588235	0.202941176470588	0.2375	0.27094382108979
379	24	11	0.117647058823529	0.144117647058824	0.158823529411765	175	0.198161764705882	0.221875	0.286791489294223
380	24	12	0.117647058823529	0.147058823529412	0.155882352941176	0.163235294117647	0.177941176470588	0.201838235294118	0.311711383701079
381	24	13	0.117647058823529	0.141176470588235	0.152941176470588	0.163970588235294	0.179779411764706	0.200183823529412	0.312382773001126
382	24	14	0.117647058823529	0.138235294117647	0.148529411764706	0.160294117647059	0.173161764705882	0.190073529411765	0.323911084059493
383	24	15	0.117647058823529	0.138235294117647	0.148529411764706	0.159558823529412	0.171323529411765	0.1875	0.326955541029756
384	24	16	0.117647058823529	0.138235294117647	0.147058823529412	0.152941176470588	0.163602941176471	0.178125	0.338445136844439
385	25	1	0.117647058823529	0.558823529411765	0.779411764705882	0.889705882352941	0.944852941176471	0.972426470588235	1.33634770751529
386	25	2	0.117647058823529	0.382352941176471	0.533823529411765	0.669117647058823	0.75	0.811213235294118	0.890547446515802
387	25	3	0.117647058823529	0.220588235294118	0.354411764705882	0.474264705882353	0.576838235294118	0.655330882352941	0.51396870113243
388	25	4	0.117647058823529	0.185294117647059	0.270588235294118	0.365441176470588	0.45	0.524264705882353	0.300966561040082
389	25	5	0.117647058823529	0.164705882352941	0.226470588235294	0.3	0.357352941176471	0.428308823529412	0.194987881389859
390	25	6	0.117647058823529	0.15	0.197058823529412	0.241911764705882	0.301838235294118	0.367463235294118	0.163769353869412
391	25	7	0.117647058823529	0.15	0.180882352941176	0.227941176470588	0.273161764705882	0.320036764705882	0.19272964586569
392	25	8	0.117647058823529	0.144117647058824	0.164705882352941	0.196323529411765	0.234191176470588	0.270772058823529	0.233520665480747
393	25	9	0.117647058823529	0.144117647058824	0.160294117647059	0.180147058823529	0.2125	0.244485294117647	0.261621666236236
394	25	10	0.117647058823529	0.141176470588235	0.155882352941176	0.185294117647059	0.206985294117647	0.238602941176471	0.268926256295444
395	25	11	0.117647058823529	0.144117647058824	0.158823529411765	0.165441176470588	0.184558823529412	0.211213235294118	0.300819236753752
396	25	12	0.117647058823529	0.144117647058824	0.155882352941176	0.169117647058824	0.187867647058824	0.207352941176471	0.303282529108387
397	25	13	0.117647058823529	0.138235294117647	0.15	0.159558823529412	0.171323529411765	0.188602941176471	0.325969846432993
398	25	14	0.117647058823529	0.138235294117647	0.147058823529412	0.159558823529412	0.175735294117647	0.193382352941176	0.319877297846435
399	25	15	0.117647058823529	0.141176470588235	0.148529411764706	0.157352941176471	0.165808823529412	0.180882352941176	0.335099697096269
400	25	16	0.117647058823529	0.132352941176471	0.139705882352941	0.147058823529412	0.158823529411765	0.174080882352941	0.344055747920139
