# Supplementary material for: Real-time assessment of mitochondrial DNA heteroplasmy dynamics at the single-cell level
Source: EMBO J. 2024 Aug 5;43(22):4. doi: 10.1038/s44318-024-00183-5 (PMC11574196; doi:10.1038/s44318-024-00183-5)
Supplement: Supplementary file 17 — Source data Fig. 4 [file 44318_2024_183_MOESM17_ESM.zip › Figure 4/4C/experimental_data/percentage_homo_cells_df_from_curve_max100.csv]

time	perc_homoplasmic_cells
0.0	13.796743767344196
1.5	13.811090136355462
3.0	13.974290344887935
4.5	15.750380014267428
6.0	28.698289565474738
7.5	49.2505700239336
