# Supplementary material for: Real-time assessment of mitochondrial DNA heteroplasmy dynamics at the single-cell level
Source: EMBO J. 2024 Aug 5;43(22):4. doi: 10.1038/s44318-024-00183-5 (PMC11574196; doi:10.1038/s44318-024-00183-5)
Supplement: Supplementary file 18 — Source data Fig. 5 [file 44318_2024_183_MOESM18_ESM.zip]

Archive with 51 entries (44 files):
- Figure 5/
- Figure 5/.DS_Store
- __MACOSX/Figure 5/._.DS_Store
- Figure 5/._.DS_Store
- Figure 5/5B/
- Figure 5/5E/
- Figure 5/5D/
- Figure 5/5G/
- Figure 5/5H/
- Figure 5/5C/
- Figure 5/5B/df_norm_3_time_all_median_norm.csv
- Figure 5/5B/lineage_m_d_gd_df.csv
- Figure 5/5B/readme.txt
- __MACOSX/Figure 5/5B/._readme.txt
- Figure 5/5B/._readme.txt
- Figure 5/5E/frame_number_mito_networks_connected.csv
- __MACOSX/Figure 5/5E/._frame_number_mito_networks_connected.csv
- Figure 5/5E/._frame_number_mito_networks_connected.csv
- Figure 5/5E/readme.txt
- __MACOSX/Figure 5/5E/._readme.txt
- Figure 5/5E/._readme.txt
- Figure 5/5D/laco_nucleoids_per_fivemin.csv
- __MACOSX/Figure 5/5D/._laco_nucleoids_per_fivemin.csv
- Figure 5/5D/._laco_nucleoids_per_fivemin.csv
- Figure 5/5D/readme.txt
- __MACOSX/Figure 5/5D/._readme.txt
- Figure 5/5D/._readme.txt
- Figure 5/5G/18hrs_ypg_wt.csv
- Figure 5/5G/18hrs_ypd_wt.csv
- Figure 5/5G/18hrs_dnm1.csv
- Figure 5/5G/18hrs_mrx6.csv
- Figure 5/5G/readme.txt
- __MACOSX/Figure 5/5G/._readme.txt
- Figure 5/5G/._readme.txt
- Figure 5/5H/yCJ43_vs_WT_vs_cob.csv
- __MACOSX/Figure 5/5H/._yCJ43_vs_WT_vs_cob.csv
- Figure 5/5H/._yCJ43_vs_WT_vs_cob.csv
- Figure 5/5H/readme.txt
- __MACOSX/Figure 5/5H/._readme.txt
- Figure 5/5H/._readme.txt
- Figure 5/5C/.DS_Store
- __MACOSX/Figure 5/5C/._.DS_Store
- Figure 5/5C/._.DS_Store
- Figure 5/5C/BF_cell1_montage.tif
- Figure 5/5C/Laco_NG_cell1_montage.tif
- __MACOSX/Figure 5/5C/._Laco_NG_cell1_montage.tif
- Figure 5/5C/._Laco_NG_cell1_montage.tif
- Figure 5/5C/Matrix_mKate2_cell1_montage.tif
- Figure 5/5C/readme.txt
- __MACOSX/Figure 5/5C/._readme.txt
- Figure 5/5C/._readme.txt
