# Supplementary material for: Real-time assessment of mitochondrial DNA heteroplasmy dynamics at the single-cell level
Source: EMBO J. 2024 Aug 5;43(22):4. doi: 10.1038/s44318-024-00183-5 (PMC11574196; doi:10.1038/s44318-024-00183-5)
Supplement: Supplementary file 18 — Source data Fig. 5 [file 44318_2024_183_MOESM18_ESM.zip › Figure 5/5B/lineage_m_d_gd_df.csv]

exp_pos	correlation_type	correlation
exp1_Position_1	correlation_m1_m2	0.7856484722797882
exp1_Position_2	correlation_m1_m2	0.888908599288618
exp4_Position_1	correlation_m1_m2	0.9217841320246454
exp4_Position_2	correlation_m1_m2	0.838952854035838
exp4_Position_4	correlation_m1_m2	0.7722493712049766
exp4_Position_5	correlation_m1_m2	0.932200072890757
exp5_Position_1	correlation_m1_m2	0.7951399912641919
exp5_Position_2	correlation_m1_m2	0.9080304919707716
exp5_Position_3	correlation_m1_m2	0.8660104345474365
exp1_Position_1	correlation_m1_d	0.5930344332947948
exp1_Position_2	correlation_m1_d	0.8216724695040964
exp4_Position_1	correlation_m1_d	0.9467510442032816
exp4_Position_2	correlation_m1_d	0.6585913999878785
exp4_Position_4	correlation_m1_d	0.7035129630281487
exp4_Position_5	correlation_m1_d	0.7949093997209684
exp5_Position_1	correlation_m1_d	0.5748336947721956
exp5_Position_2	correlation_m1_d	0.7119127957495058
exp5_Position_3	correlation_m1_d	0.7705449039934236
exp1_Position_1	correlation_m1_m3	0.5368338716735354
exp1_Position_2	correlation_m1_m3	0.7352256658843286
exp4_Position_1	correlation_m1_m3	0.9682452872173225
exp4_Position_2	correlation_m1_m3	0.5813307160887403
exp4_Position_4	correlation_m1_m3	0.6624597497905523
exp4_Position_5	correlation_m1_m3	0.8885954334473648
exp5_Position_1	correlation_m1_m3	0.8419810389238409
exp5_Position_2	correlation_m1_m3	0.8445490062320706
exp5_Position_3	correlation_m1_m3	0.7435565902508686
exp1_Position_1	correlation_m1_gd	0.0014646467715757196
exp1_Position_2	correlation_m1_gd	0.5689488362262413
exp4_Position_1	correlation_m1_gd	0.8550796416258298
exp4_Position_2	correlation_m1_gd	0.30195684063053757
exp4_Position_4	correlation_m1_gd	0.3197410454724293
exp4_Position_5	correlation_m1_gd	0.4926133654784903
exp5_Position_1	correlation_m1_gd	0.6106751658858909
exp5_Position_2	correlation_m1_gd	0.4080631410196244
exp5_Position_3	correlation_m1_gd	0.5861520620726138
