# Supplementary material for: Real-time assessment of mitochondrial DNA heteroplasmy dynamics at the single-cell level
Source: EMBO J. 2024 Aug 5;43(22):4. doi: 10.1038/s44318-024-00183-5 (PMC11574196; doi:10.1038/s44318-024-00183-5)
Supplement: Supplementary file 18 — Source data Fig. 5 [file 44318_2024_183_MOESM18_ESM.zip › Figure 5/5B/readme.txt]

The df_norm_3_time_all_median_norm.csv file was used as input in the ‘get_lineage_signals_h_correlations.ipynb’ python script, to generate the lineage_m_d_gd_df.csv, which was used further for analysis and plotting.
