# Supplementary material for: Real-time assessment of mitochondrial DNA heteroplasmy dynamics at the single-cell level
Source: EMBO J. 2024 Aug 5;43(22):4. doi: 10.1038/s44318-024-00183-5 (PMC11574196; doi:10.1038/s44318-024-00183-5)
Supplement: Supplementary file 18 — Source data Fig. 5 [file 44318_2024_183_MOESM18_ESM.zip › Figure 5/5E/frame_number_mito_networks_connected.csv]

Series	mother_id	daughter_id	connected_network_first_frame	connected_network_last_frame	total_number_frames_connected
1	7	11	2	12	10
	1	17	6	16	10
	5	19	7	14	7
	4	13	4	14	10
	3	2	-2	11	13
2	14	11	1	12	11
	12	17	3	11	8
	13	9	-2	10	12
	8	23	7	18	11
	5	20	6	17	11
	10	43	10	21	11
3	32	33	7	17	10
	9	31	7	13	6
	10	23	4	15	11
	16	51	11	20	9
	14	47	12	20	8
	4	46	8	15	7
	6	52	12	21	9
	13	49	9	17	8
	11	21	1	13	12
	20	26	4	12	8
4	3	38	6	16	10
	7	17	3	13	10
	8	14	-2	6	8
	11	13	-3	6	9
	10	24	11	19	8
5	1	2	-2	7	9
	6	22	17	23	6
	8	20	7	17	10
	7	10	3	13	10
	4	12	6	15	9
	3	19	7	15	8
	5	15	5	15	10
All: 33 cells					9
