# Supplementary material for: Real-time assessment of mitochondrial DNA heteroplasmy dynamics at the single-cell level
Source: EMBO J. 2024 Aug 5;43(22):4. doi: 10.1038/s44318-024-00183-5 (PMC11574196; doi:10.1038/s44318-024-00183-5)
Supplement: Supplementary file 18 — Source data Fig. 5 [file 44318_2024_183_MOESM18_ESM.zip › Figure 5/5D/laco_nucleoids_per_fivemin.csv]

series_name	tif_file	cell_id	amount_of_nucleoids	bud_size
6	1	1	1	s
	1	2	0	l
	2	3	3	m
	2	4	0	l
	3	5	1	s
	4	6	3	m
	5	7	2	s
	6	8	1	m
	7	9	2	m
	8	10	1	s
	8	11	1	m
	9	12	1	s
	9	13	2	m
	9	14	1	l
	10	15	1	s
	10	16	1	m
7	1	1	1	s
	2	2	1	s
	3	3	1	s
	4	4	0	l
	5	5	3	s
	5	6	1	s
	6	7	1	m
	7	8	1	s
	7	9	2	m
	8	10	1	m
	9	11	1	s
	9	12	2	s
	9	13	1	s
	9	14	0	l
	9	15	2	m
1	1	1	4	m
	2	2	1	s
	3	3	0	m
	4	4	3	s
	5	5	2	s
	6	6	1	s
	7	7	1	m
	8	8	0	m
	8	9	3	m
	9	10	1	s
	10	11	3	m
	11	12	1	m
	12	13	2	s
2	1	1	1	s
	2	2	1	m
	3	3	2	m
	4	4	1	m
	5	5	1	m
	6	6	0	m
	6	7	1	s
	7	8	1	s
	7	9	0	m
	8	10	3	m
	9	11	0	l
	10	12	2	m
8	1	1	1	s
	2	2	1	m
	2	3	1	s
	3	4	0	m
	3	5	0	l
	4	6	0	m
	5	7	2	s
	5	8	2	m
	6	9	1	s
1_10min_1	1	1	2	m
	2	2	1	s
	3	3	1	m
	4	4	1	m
	5	5	0	m
	6	6	1	s
	7	7	1	m
	8	8	2	m
	9	9	0	l
	10	10	1	l
2_10min	1	1	2	m
	2	2	0	m
	3	3	0	l
	4	4	0	l
	5	5	1	s
	6	6	1	s
	6	7	3	s
	6	9	1	s
	6	10	0	l
	6	11	0	l
	7	12	1	s
	8	13	2	s
	9	14	3	s
	9	15	1	s
	10	16	1	s
	10	17	1	m
	10	18	1	m
	10	19	0	m
