# Supplementary material for: Real-time assessment of mitochondrial DNA heteroplasmy dynamics at the single-cell level
Source: EMBO J. 2024 Aug 5;43(22):4. doi: 10.1038/s44318-024-00183-5 (PMC11574196; doi:10.1038/s44318-024-00183-5)
Supplement: Supplementary file 18 — Source data Fig. 5 [file 44318_2024_183_MOESM18_ESM.zip › Figure 5/5G/18hrs_ypg_wt.csv]

replicate	replicate_date	experiment_foldername	Position_n	Cell_ID	frame_i	NG_mean_proj_concentration_autoBkgr_from_vol_fl	mKate_mean_proj_concentration_autoBkgr_from_vol_fl	exp_pos	rep_exp	rep_exp_pos	rep_exp_pos_cell	h
1st	300424	wt_from_ypg_well1	Position_1	1	0	3290.050375011333	105.19627280774095	wt_from_ypg_well1_Position_1	1st_wt_from_ypg_well1	1st_wt_from_ypg_well1_Position_1	1st_wt_from_ypg_well1_Position_1_1	0.030983396412544415
1st	300424	wt_from_ypg_well1	Position_1	2	0	3314.9893790868346	278.1951039157543	wt_from_ypg_well1_Position_1	1st_wt_from_ypg_well1	1st_wt_from_ypg_well1_Position_1	1st_wt_from_ypg_well1_Position_1_2	0.07742299490375315
1st	300424	wt_from_ypg_well1	Position_1	3	0	3382.89675458633	271.21156748296204	wt_from_ypg_well1_Position_1	1st_wt_from_ypg_well1	1st_wt_from_ypg_well1_Position_1	1st_wt_from_ypg_well1_Position_1_3	0.07422099827882965
1st	300424	wt_from_ypg_well1	Position_1	4	0	2449.1183368227307	211.8384194950001	wt_from_ypg_well1_Position_1	1st_wt_from_ypg_well1	1st_wt_from_ypg_well1_Position_1	1st_wt_from_ypg_well1_Position_1_4	0.07960986926677646
1st	300424	wt_from_ypg_well1	Position_1	5	0	3985.143625774777	265.6743747739534	wt_from_ypg_well1_Position_1	1st_wt_from_ypg_well1	1st_wt_from_ypg_well1_Position_1	1st_wt_from_ypg_well1_Position_1_5	0.0624995882532863
1st	300424	wt_from_ypg_well1	Position_1	6	0	2434.5764037997574	293.3430875060747	wt_from_ypg_well1_Position_1	1st_wt_from_ypg_well1	1st_wt_from_ypg_well1_Position_1	1st_wt_from_ypg_well1_Position_1_6	0.10753363082781224
1st	300424	wt_from_ypg_well1	Position_1	7	0	2024.947171218011	413.19318789651913	wt_from_ypg_well1_Position_1	1st_wt_from_ypg_well1	1st_wt_from_ypg_well1_Position_1	1st_wt_from_ypg_well1_Position_1_7	0.1694706321364453
1st	300424	wt_from_ypg_well1	Position_1	8	0	3007.7888748463324	301.81020907892355	wt_from_ypg_well1_Position_1	1st_wt_from_ypg_well1	1st_wt_from_ypg_well1_Position_1	1st_wt_from_ypg_well1_Position_1_8	0.0911923775132818
1st	300424	wt_from_ypg_well1	Position_1	9	0	67.15565700372333	1337.0173825773009	wt_from_ypg_well1_Position_1	1st_wt_from_ypg_well1	1st_wt_from_ypg_well1_Position_1	1st_wt_from_ypg_well1_Position_1_9	0.9521742298771374
1st	300424	wt_from_ypg_well1	Position_1	10	0	2993.3350016976133	204.1880203869009	wt_from_ypg_well1_Position_1	1st_wt_from_ypg_well1	1st_wt_from_ypg_well1_Position_1	1st_wt_from_ypg_well1_Position_1_10	0.06385818615741744
1st	300424	wt_from_ypg_well1	Position_1	11	0	92.66824270527128	1783.6042636464697	wt_from_ypg_well1_Position_1	1st_wt_from_ypg_well1	1st_wt_from_ypg_well1_Position_1	1st_wt_from_ypg_well1_Position_1_11	0.9506104564280713
1st	300424	wt_from_ypg_well1	Position_1	13	0	4067.4948355647502	415.4559155869451	wt_from_ypg_well1_Position_1	1st_wt_from_ypg_well1	1st_wt_from_ypg_well1_Position_1	1st_wt_from_ypg_well1_Position_1_13	0.09267465529934991
1st	300424	wt_from_ypg_well1	Position_1	14	0	105.8535189189578	1399.557290515821	wt_from_ypg_well1_Position_1	1st_wt_from_ypg_well1	1st_wt_from_ypg_well1_Position_1	1st_wt_from_ypg_well1_Position_1_14	0.9296846294343392
1st	300424	wt_from_ypg_well1	Position_1	15	0	185.147936813962	2549.8147512265004	wt_from_ypg_well1_Position_1	1st_wt_from_ypg_well1	1st_wt_from_ypg_well1_Position_1	1st_wt_from_ypg_well1_Position_1_15	0.9323033043106645
1st	300424	wt_from_ypg_well1	Position_1	16	0	2057.451318932869	308.5719603528437	wt_from_ypg_well1_Position_1	1st_wt_from_ypg_well1	1st_wt_from_ypg_well1_Position_1	1st_wt_from_ypg_well1_Position_1_16	0.13041797308351066
1st	300424	wt_from_ypg_well1	Position_2	1	0	2120.4265463015604	169.5629582440015	wt_from_ypg_well1_Position_2	1st_wt_from_ypg_well1	1st_wt_from_ypg_well1_Position_2	1st_wt_from_ypg_well1_Position_2_1	0.07404529929391554
1st	300424	wt_from_ypg_well1	Position_2	2	0	104.11899397688045	1502.485750710881	wt_from_ypg_well1_Position_2	1st_wt_from_ypg_well1	1st_wt_from_ypg_well1_Position_2	1st_wt_from_ypg_well1_Position_2_2	0.9351931492041525
1st	300424	wt_from_ypg_well1	Position_2	3	0	2664.206241954452	381.5434135160836	wt_from_ypg_well1_Position_2	1st_wt_from_ypg_well1	1st_wt_from_ypg_well1_Position_2	1st_wt_from_ypg_well1_Position_2_3	0.1252707729378826
1st	300424	wt_from_ypg_well1	Position_2	4	0	92.403035112472	1278.8921611580447	wt_from_ypg_well1_Position_2	1st_wt_from_ypg_well1	1st_wt_from_ypg_well1_Position_2	1st_wt_from_ypg_well1_Position_2_4	0.9326162336426331
1st	300424	wt_from_ypg_well1	Position_2	5	0	2849.1716479624533	199.1708403061122	wt_from_ypg_well1_Position_2	1st_wt_from_ypg_well1	1st_wt_from_ypg_well1_Position_2	1st_wt_from_ypg_well1_Position_2_5	0.06533742224589721
1st	300424	wt_from_ypg_well1	Position_2	6	0	4534.662309977412	532.1457152610603	wt_from_ypg_well1_Position_2	1st_wt_from_ypg_well1	1st_wt_from_ypg_well1_Position_2	1st_wt_from_ypg_well1_Position_2_6	0.10502582939996322
1st	300424	wt_from_ypg_well1	Position_2	7	0	3045.4671880360547	285.7212077929364	wt_from_ypg_well1_Position_2	1st_wt_from_ypg_well1	1st_wt_from_ypg_well1_Position_2	1st_wt_from_ypg_well1_Position_2_7	0.0857715547252417
1st	300424	wt_from_ypg_well1	Position_2	8	0	3398.2729042559818	217.2950284059995	wt_from_ypg_well1_Position_2	1st_wt_from_ypg_well1	1st_wt_from_ypg_well1_Position_2	1st_wt_from_ypg_well1_Position_2_8	0.06009983284867085
1st	300424	wt_from_ypg_well1	Position_2	9	0	3280.3412086754624	261.3949685477833	wt_from_ypg_well1_Position_2	1st_wt_from_ypg_well1	1st_wt_from_ypg_well1_Position_2	1st_wt_from_ypg_well1_Position_2_9	0.07380418965952439
1st	300424	wt_from_ypg_well1	Position_2	10	0	3129.9185233007333	210.77976618283424	wt_from_ypg_well1_Position_2	1st_wt_from_ypg_well1	1st_wt_from_ypg_well1_Position_2	1st_wt_from_ypg_well1_Position_2_10	0.06309452333554441
1st	300424	wt_from_ypg_well1	Position_2	12	0	2629.0081312120337	208.91624048004115	wt_from_ypg_well1_Position_2	1st_wt_from_ypg_well1	1st_wt_from_ypg_well1_Position_2	1st_wt_from_ypg_well1_Position_2_12	0.07361585902850455
1st	300424	wt_from_ypg_well1	Position_3	1	0	60.59831398830725	1673.1007750875588	wt_from_ypg_well1_Position_3	1st_wt_from_ypg_well1	1st_wt_from_ypg_well1_Position_3	1st_wt_from_ypg_well1_Position_3_1	0.9650468098125329
1st	300424	wt_from_ypg_well1	Position_3	2	0	131.6605659025497	2142.088838416334	wt_from_ypg_well1_Position_3	1st_wt_from_ypg_well1	1st_wt_from_ypg_well1_Position_3	1st_wt_from_ypg_well1_Position_3_2	0.9420953928992939
1st	300424	wt_from_ypg_well1	Position_3	3	0	3446.723437599314	175.1927291685152	wt_from_ypg_well1_Position_3	1st_wt_from_ypg_well1	1st_wt_from_ypg_well1_Position_3	1st_wt_from_ypg_well1_Position_3_3	0.04837017785667189
1st	300424	wt_from_ypg_well1	Position_3	4	0	2726.662761413697	300.4524444159265	wt_from_ypg_well1_Position_3	1st_wt_from_ypg_well1	1st_wt_from_ypg_well1_Position_3	1st_wt_from_ypg_well1_Position_3_4	0.09925371979147496
1st	300424	wt_from_ypg_well1	Position_3	5	0	310.0168348481769	1361.713356293336	wt_from_ypg_well1_Position_3	1st_wt_from_ypg_well1	1st_wt_from_ypg_well1_Position_3	1st_wt_from_ypg_well1_Position_3_5	0.8145533074111156
1st	300424	wt_from_ypg_well1	Position_3	6	0	243.2296981757902	1404.710210926494	wt_from_ypg_well1_Position_3	1st_wt_from_ypg_well1	1st_wt_from_ypg_well1_Position_3	1st_wt_from_ypg_well1_Position_3_6	0.8524037819386936
1st	300424	wt_from_ypg_well1	Position_3	7	0	60.85840239272213	1372.1073643724926	wt_from_ypg_well1_Position_3	1st_wt_from_ypg_well1	1st_wt_from_ypg_well1_Position_3	1st_wt_from_ypg_well1_Position_3_7	0.9575297583485862
1st	300424	wt_from_ypg_well1	Position_3	9	0	3533.5836299421926	419.9062611273701	wt_from_ypg_well1_Position_3	1st_wt_from_ypg_well1	1st_wt_from_ypg_well1_Position_3	1st_wt_from_ypg_well1_Position_3_9	0.1062115428892042
1st	300424	wt_from_ypg_well1	Position_3	10	0	445.6209259460197	2010.863158096092	wt_from_ypg_well1_Position_3	1st_wt_from_ypg_well1	1st_wt_from_ypg_well1_Position_3	1st_wt_from_ypg_well1_Position_3_10	0.8185940105043316
1st	300424	wt_from_ypg_well1	Position_3	11	0	64.61794284838619	1925.1841538409185	wt_from_ypg_well1_Position_3	1st_wt_from_ypg_well1	1st_wt_from_ypg_well1_Position_3	1st_wt_from_ypg_well1_Position_3_11	0.9675254423764555
1st	300424	wt_from_ypg_well1	Position_3	12	0	137.74620393937514	1826.532849735445	wt_from_ypg_well1_Position_3	1st_wt_from_ypg_well1	1st_wt_from_ypg_well1_Position_3	1st_wt_from_ypg_well1_Position_3_12	0.929874422026913
1st	300424	wt_from_ypg_well1	Position_3	13	0	4338.335008376522	898.0495700398568	wt_from_ypg_well1_Position_3	1st_wt_from_ypg_well1	1st_wt_from_ypg_well1_Position_3	1st_wt_from_ypg_well1_Position_3_13	0.17150183616029416
1st	300424	wt_from_ypg_well1	Position_3	15	0	3702.9648031638258	198.78810299001367	wt_from_ypg_well1_Position_3	1st_wt_from_ypg_well1	1st_wt_from_ypg_well1_Position_3	1st_wt_from_ypg_well1_Position_3_15	0.05094840902828197
1st	300424	wt_from_ypg_well1	Position_3	16	0	49.61498483411846	1659.0425468413728	wt_from_ypg_well1_Position_3	1st_wt_from_ypg_well1	1st_wt_from_ypg_well1_Position_3	1st_wt_from_ypg_well1_Position_3_16	0.9709625926118345
1st	300424	wt_from_ypg_well1	Position_3	17	0	80.52323036011319	1033.7102087960704	wt_from_ypg_well1_Position_3	1st_wt_from_ypg_well1	1st_wt_from_ypg_well1_Position_3	1st_wt_from_ypg_well1_Position_3_17	0.9277321721549715
1st	300424	wt_from_ypg_well1	Position_3	18	0	2476.3412978978467	620.2825651027811	wt_from_ypg_well1_Position_3	1st_wt_from_ypg_well1	1st_wt_from_ypg_well1_Position_3	1st_wt_from_ypg_well1_Position_3_18	0.20030930217715476
1st	300424	wt_from_ypg_well1	Position_4	1	0	3180.471152157523	97.5669924622416	wt_from_ypg_well1_Position_4	1st_wt_from_ypg_well1	1st_wt_from_ypg_well1_Position_4	1st_wt_from_ypg_well1_Position_4_1	0.029763836830995406
1st	300424	wt_from_ypg_well1	Position_4	2	0	84.91628453602979	1888.5170725490336	wt_from_ypg_well1_Position_4	1st_wt_from_ypg_well1	1st_wt_from_ypg_well1_Position_4	1st_wt_from_ypg_well1_Position_4_2	0.9569702801307369
1st	300424	wt_from_ypg_well1	Position_4	3	0	39.74702719107181	1339.305124597435	wt_from_ypg_well1_Position_4	1st_wt_from_ypg_well1	1st_wt_from_ypg_well1_Position_4	1st_wt_from_ypg_well1_Position_4_3	0.9711780100995285
1st	300424	wt_from_ypg_well1	Position_4	4	0	97.52358765126614	2034.395725936591	wt_from_ypg_well1_Position_4	1st_wt_from_ypg_well1	1st_wt_from_ypg_well1_Position_4	1st_wt_from_ypg_well1_Position_4_4	0.9542554978372322
1st	300424	wt_from_ypg_well1	Position_4	5	0	378.1213696326605	1900.7157100037368	wt_from_ypg_well1_Position_4	1st_wt_from_ypg_well1	1st_wt_from_ypg_well1_Position_4	1st_wt_from_ypg_well1_Position_4_5	0.8340726623190666
1st	300424	wt_from_ypg_well1	Position_4	6	0	3743.103382249936	155.08648299078885	wt_from_ypg_well1_Position_4	1st_wt_from_ypg_well1	1st_wt_from_ypg_well1_Position_4	1st_wt_from_ypg_well1_Position_4_6	0.039784230207373907
1st	300424	wt_from_ypg_well1	Position_4	7	0	301.96311423842377	1456.4239056352503	wt_from_ypg_well1_Position_4	1st_wt_from_ypg_well1	1st_wt_from_ypg_well1_Position_4	1st_wt_from_ypg_well1_Position_4_7	0.8282726664690022
1st	300424	wt_from_ypg_well1	Position_4	8	0	37.59062096648486	1151.5389850179613	wt_from_ypg_well1_Position_4	1st_wt_from_ypg_well1	1st_wt_from_ypg_well1_Position_4	1st_wt_from_ypg_well1_Position_4_8	0.9683881212129398
1st	300424	wt_from_ypg_well1	Position_4	9	0	117.9796879418967	2012.5131730032488	wt_from_ypg_well1_Position_4	1st_wt_from_ypg_well1	1st_wt_from_ypg_well1_Position_4	1st_wt_from_ypg_well1_Position_4_9	0.9446232887682348
1st	300424	wt_from_ypg_well1	Position_4	10	0	2263.1867694080497	56.10635406495708	wt_from_ypg_well1_Position_4	1st_wt_from_ypg_well1	1st_wt_from_ypg_well1_Position_4	1st_wt_from_ypg_well1_Position_4_10	0.024191144058988576
1st	300424	wt_from_ypg_well1	Position_5	1	0	101.86320797411749	1865.8436639863671	wt_from_ypg_well1_Position_5	1st_wt_from_ypg_well1	1st_wt_from_ypg_well1_Position_5	1st_wt_from_ypg_well1_Position_5_1	0.9482325292320455
1st	300424	wt_from_ypg_well1	Position_5	2	0	2431.66522845942	379.98228754687767	wt_from_ypg_well1_Position_5	1st_wt_from_ypg_well1	1st_wt_from_ypg_well1_Position_5	1st_wt_from_ypg_well1_Position_5_2	0.13514577676742698
1st	300424	wt_from_ypg_well1	Position_5	3	0	105.24411424141266	1492.996624488918	wt_from_ypg_well1_Position_5	1st_wt_from_ypg_well1	1st_wt_from_ypg_well1_Position_5	1st_wt_from_ypg_well1_Position_5_3	0.9341500240289079
1st	300424	wt_from_ypg_well1	Position_5	4	0	349.4661011006464	1483.4124652210032	wt_from_ypg_well1_Position_5	1st_wt_from_ypg_well1	1st_wt_from_ypg_well1_Position_5	1st_wt_from_ypg_well1_Position_5_4	0.809334831274731
1st	300424	wt_from_ypg_well1	Position_5	5	0	1465.6729749699712	418.95748790079074	wt_from_ypg_well1_Position_5	1st_wt_from_ypg_well1	1st_wt_from_ypg_well1_Position_5	1st_wt_from_ypg_well1_Position_5_5	0.22230219459713818
1st	300424	wt_from_ypg_well1	Position_5	6	0	3081.105170485001	2.084313490144737	wt_from_ypg_well1_Position_5	1st_wt_from_ypg_well1	1st_wt_from_ypg_well1_Position_5	1st_wt_from_ypg_well1_Position_5_6	0.0006760251035422704
1st	300424	wt_from_ypg_well1	Position_5	7	0	340.6661604221948	1475.1583498536954	wt_from_ypg_well1_Position_5	1st_wt_from_ypg_well1	1st_wt_from_ypg_well1_Position_5	1st_wt_from_ypg_well1_Position_5_7	0.8123903722555023
1st	300424	wt_from_ypg_well1	Position_5	8	0	2798.861568947932	91.08264374822048	wt_from_ypg_well1_Position_5	1st_wt_from_ypg_well1	1st_wt_from_ypg_well1_Position_5	1st_wt_from_ypg_well1_Position_5_8	0.031517094118313646
1st	300424	wt_from_ypg_well1	Position_5	9	0	109.63798640123674	1948.6885050858743	wt_from_ypg_well1_Position_5	1st_wt_from_ypg_well1	1st_wt_from_ypg_well1_Position_5	1st_wt_from_ypg_well1_Position_5_9	0.9467344044520241
1st	300424	wt_from_ypg_well1	Position_5	10	0	97.02548890479773	1510.5246589029143	wt_from_ypg_well1_Position_5	1st_wt_from_ypg_well1	1st_wt_from_ypg_well1_Position_5	1st_wt_from_ypg_well1_Position_5_10	0.9396438804493186
1st	300424	wt_from_ypg_well1	Position_6	1	0	59.52601980918764	1373.4527270394672	wt_from_ypg_well1_Position_6	1st_wt_from_ypg_well1	1st_wt_from_ypg_well1_Position_6	1st_wt_from_ypg_well1_Position_6_1	0.9584599423124072
1st	300424	wt_from_ypg_well1	Position_6	2	0	233.2092789231677	1906.8515443361728	wt_from_ypg_well1_Position_6	1st_wt_from_ypg_well1	1st_wt_from_ypg_well1_Position_6	1st_wt_from_ypg_well1_Position_6_2	0.8910267986832323
1st	300424	wt_from_ypg_well1	Position_6	3	0	53.826199482164114	1648.463472530296	wt_from_ypg_well1_Position_6	1st_wt_from_ypg_well1	1st_wt_from_ypg_well1_Position_6	1st_wt_from_ypg_well1_Position_6_3	0.9683801174576061
1st	300424	wt_from_ypg_well1	Position_6	4	0	47.2326887897158	1644.2910244554716	wt_from_ypg_well1_Position_6	1st_wt_from_ypg_well1	1st_wt_from_ypg_well1_Position_6	1st_wt_from_ypg_well1_Position_6_4	0.9720768391126483
1st	300424	wt_from_ypg_well1	Position_6	6	0	261.02908893958585	2038.4798747712275	wt_from_ypg_well1_Position_6	1st_wt_from_ypg_well1	1st_wt_from_ypg_well1_Position_6	1st_wt_from_ypg_well1_Position_6_6	0.8864848569590472
1st	300424	wt_from_ypg_well1	Position_6	7	0	4071.2321462339073	297.6920150632875	wt_from_ypg_well1_Position_6	1st_wt_from_ypg_well1	1st_wt_from_ypg_well1_Position_6	1st_wt_from_ypg_well1_Position_6_7	0.06813851741818713
1st	300424	wt_from_ypg_well1	Position_7	1	0	2080.8582929002964	237.650124857356	wt_from_ypg_well1_Position_7	1st_wt_from_ypg_well1	1st_wt_from_ypg_well1_Position_7	1st_wt_from_ypg_well1_Position_7_1	0.10250129912713431
1st	300424	wt_from_ypg_well1	Position_7	2	0	3921.892294066512	484.0932928714524	wt_from_ypg_well1_Position_7	1st_wt_from_ypg_well1	1st_wt_from_ypg_well1_Position_7	1st_wt_from_ypg_well1_Position_7_2	0.10987173773482167
1st	300424	wt_from_ypg_well1	Position_7	3	0	277.2409438473699	1731.2654786089129	wt_from_ypg_well1_Position_7	1st_wt_from_ypg_well1	1st_wt_from_ypg_well1_Position_7	1st_wt_from_ypg_well1_Position_7_3	0.8619666132267972
1st	300424	wt_from_ypg_well1	Position_7	4	0	161.1085281345003	2007.396136728192	wt_from_ypg_well1_Position_7	1st_wt_from_ypg_well1	1st_wt_from_ypg_well1_Position_7	1st_wt_from_ypg_well1_Position_7_4	0.9257052425364732
1st	300424	wt_from_ypg_well1	Position_7	5	0	2015.389269665655	261.13497948411134	wt_from_ypg_well1_Position_7	1st_wt_from_ypg_well1	1st_wt_from_ypg_well1_Position_7	1st_wt_from_ypg_well1_Position_7_5	0.11470775221552755
1st	300424	wt_from_ypg_well1	Position_7	6	0	108.95735345997814	1809.2410014581296	wt_from_ypg_well1_Position_7	1st_wt_from_ypg_well1	1st_wt_from_ypg_well1_Position_7	1st_wt_from_ypg_well1_Position_7_6	0.9431980779356732
1st	300424	wt_from_ypg_well1	Position_7	7	0	4674.822376545512	627.6615766071928	wt_from_ypg_well1_Position_7	1st_wt_from_ypg_well1	1st_wt_from_ypg_well1_Position_7	1st_wt_from_ypg_well1_Position_7_7	0.11837123547238709
1st	300424	wt_from_ypg_well1	Position_7	8	0	5122.353777884096	724.5224685863545	wt_from_ypg_well1_Position_7	1st_wt_from_ypg_well1	1st_wt_from_ypg_well1_Position_7	1st_wt_from_ypg_well1_Position_7_8	0.1239161627584854
1st	300424	wt_from_ypg_well1	Position_7	9	0	272.8461570100314	2037.8074789049	wt_from_ypg_well1_Position_7	1st_wt_from_ypg_well1	1st_wt_from_ypg_well1_Position_7	1st_wt_from_ypg_well1_Position_7_9	0.8819181928571503
1st	300424	wt_from_ypg_well1	Position_7	10	0	337.3548430419749	2611.629571408801	wt_from_ypg_well1_Position_7	1st_wt_from_ypg_well1	1st_wt_from_ypg_well1_Position_7	1st_wt_from_ypg_well1_Position_7_10	0.8856030430717605
1st	300424	wt_from_ypg_well1	Position_7	11	0	3029.3705339563035	131.82966876606824	wt_from_ypg_well1_Position_7	1st_wt_from_ypg_well1	1st_wt_from_ypg_well1_Position_7	1st_wt_from_ypg_well1_Position_7_11	0.04170241057574866
1st	300424	wt_from_ypg_well1	Position_7	12	0	185.8486300466625	2590.158866208374	wt_from_ypg_well1_Position_7	1st_wt_from_ypg_well1	1st_wt_from_ypg_well1_Position_7	1st_wt_from_ypg_well1_Position_7_12	0.9330518270223042
1st	300424	wt_from_ypg_well1	Position_7	13	0	5502.425820054187	93.02291785569578	wt_from_ypg_well1_Position_7	1st_wt_from_ypg_well1	1st_wt_from_ypg_well1_Position_7	1st_wt_from_ypg_well1_Position_7_13	0.016624746684828613
1st	300424	wt_from_ypg_well1	Position_7	14	0	613.9554025753457	1275.5852947953808	wt_from_ypg_well1_Position_7	1st_wt_from_ypg_well1	1st_wt_from_ypg_well1_Position_7	1st_wt_from_ypg_well1_Position_7_14	0.6750769097327952
1st	300424	wt_from_ypg_well1	Position_7	16	0	84.67872913278185	1642.939761018803	wt_from_ypg_well1_Position_7	1st_wt_from_ypg_well1	1st_wt_from_ypg_well1_Position_7	1st_wt_from_ypg_well1_Position_7_16	0.9509852843000355
1st	300424	wt_from_ypg_well1	Position_8	1	0	3991.194458487955	329.3243179185556	wt_from_ypg_well1_Position_8	1st_wt_from_ypg_well1	1st_wt_from_ypg_well1_Position_8	1st_wt_from_ypg_well1_Position_8_1	0.07622332755893341
1st	300424	wt_from_ypg_well1	Position_8	2	0	3355.6754787714644	195.31593190079377	wt_from_ypg_well1_Position_8	1st_wt_from_ypg_well1	1st_wt_from_ypg_well1_Position_8	1st_wt_from_ypg_well1_Position_8_2	0.05500321158586453
1st	300424	wt_from_ypg_well1	Position_8	3	0	2801.143997782438	186.2912335770091	wt_from_ypg_well1_Position_8	1st_wt_from_ypg_well1	1st_wt_from_ypg_well1_Position_8	1st_wt_from_ypg_well1_Position_8_3	0.06235825018781624
1st	300424	wt_from_ypg_well1	Position_8	4	0	215.1954620444845	1213.4880509526952	wt_from_ypg_well1_Position_8	1st_wt_from_ypg_well1	1st_wt_from_ypg_well1_Position_8	1st_wt_from_ypg_well1_Position_8_4	0.8493749944709348
1st	300424	wt_from_ypg_well1	Position_8	5	0	197.72742738445103	1162.1829968868424	wt_from_ypg_well1_Position_8	1st_wt_from_ypg_well1	1st_wt_from_ypg_well1_Position_8	1st_wt_from_ypg_well1_Position_8_5	0.8546026092193514
1st	300424	wt_from_ypg_well1	Position_8	6	0	85.29565463745195	1828.5232029492424	wt_from_ypg_well1_Position_8	1st_wt_from_ypg_well1	1st_wt_from_ypg_well1_Position_8	1st_wt_from_ypg_well1_Position_8_6	0.9554316991394844
1st	300424	wt_from_ypg_well1	Position_8	7	0	2999.356754932266	491.13144160093225	wt_from_ypg_well1_Position_8	1st_wt_from_ypg_well1	1st_wt_from_ypg_well1_Position_8	1st_wt_from_ypg_well1_Position_8_7	0.14070565890717834
1st	300424	wt_from_ypg_well1	Position_8	8	0	3762.9204709011456	22.84478969901756	wt_from_ypg_well1_Position_8	1st_wt_from_ypg_well1	1st_wt_from_ypg_well1_Position_8	1st_wt_from_ypg_well1_Position_8_8	0.006034391497215003
1st	300424	wt_from_ypg_well1	Position_8	9	0	64.79697770245386	2140.163578279523	wt_from_ypg_well1_Position_8	1st_wt_from_ypg_well1	1st_wt_from_ypg_well1_Position_8	1st_wt_from_ypg_well1_Position_8_9	0.9706130898683598
1st	300424	wt_from_ypg_well1	Position_8	10	0	3520.247335481888	204.34077058289893	wt_from_ypg_well1_Position_8	1st_wt_from_ypg_well1	1st_wt_from_ypg_well1_Position_8	1st_wt_from_ypg_well1_Position_8_10	0.05486264917459427
1st	300424	wt_from_ypg_well1	Position_8	11	0	3615.551140949972	1.891767292636349	wt_from_ypg_well1_Position_8	1st_wt_from_ypg_well1	1st_wt_from_ypg_well1_Position_8	1st_wt_from_ypg_well1_Position_8_11	0.0005229570557494684
1st	300424	wt_from_ypg_well1	Position_8	12	0	2876.249064948484	167.28576757189967	wt_from_ypg_well1_Position_8	1st_wt_from_ypg_well1	1st_wt_from_ypg_well1_Position_8	1st_wt_from_ypg_well1_Position_8_12	0.054964301963769065
1st	300424	wt_from_ypg_well1	Position_8	13	0	3357.6739708543505	347.72785194461784	wt_from_ypg_well1_Position_8	1st_wt_from_ypg_well1	1st_wt_from_ypg_well1_Position_8	1st_wt_from_ypg_well1_Position_8_13	0.09384349351940267
1st	300424	wt_from_ypg_well1	Position_8	14	0	3907.493362528037	544.613927128938	wt_from_ypg_well1_Position_8	1st_wt_from_ypg_well1	1st_wt_from_ypg_well1_Position_8	1st_wt_from_ypg_well1_Position_8_14	0.12232722432232744
1st	300424	wt_from_ypg_well1	Position_8	16	0	3376.4321946091404	556.4852884045397	wt_from_ypg_well1_Position_8	1st_wt_from_ypg_well1	1st_wt_from_ypg_well1_Position_8	1st_wt_from_ypg_well1_Position_8_16	0.14149427004456785
1st	300424	wt_from_ypg_well1	Position_8	17	0	4099.546391302552	182.8183509538208	wt_from_ypg_well1_Position_8	1st_wt_from_ypg_well1	1st_wt_from_ypg_well1_Position_8	1st_wt_from_ypg_well1_Position_8_17	0.04269098079148999
1st	300424	wt_from_ypg_well2	Position_1	1	0	115.25411369564284	1549.3225118131868	wt_from_ypg_well2_Position_1	1st_wt_from_ypg_well2	1st_wt_from_ypg_well2_Position_1	1st_wt_from_ypg_well2_Position_1_1	0.930760703995581
1st	300424	wt_from_ypg_well2	Position_1	2	0	96.18599922130544	1528.0892207770537	wt_from_ypg_well2_Position_1	1st_wt_from_ypg_well2	1st_wt_from_ypg_well2_Position_1	1st_wt_from_ypg_well2_Position_1_2	0.9407822036333211
1st	300424	wt_from_ypg_well2	Position_1	3	0	73.51135805339084	1498.5916968723438	wt_from_ypg_well2_Position_1	1st_wt_from_ypg_well2	1st_wt_from_ypg_well2_Position_1	1st_wt_from_ypg_well2_Position_1_3	0.9532401150019624
1st	300424	wt_from_ypg_well2	Position_1	4	0	3546.339757708886	385.21895322672094	wt_from_ypg_well2_Position_1	1st_wt_from_ypg_well2	1st_wt_from_ypg_well2_Position_1	1st_wt_from_ypg_well2_Position_1_4	0.09798122870586588
1st	300424	wt_from_ypg_well2	Position_1	5	0	130.40491360299032	2238.622137276285	wt_from_ypg_well2_Position_1	1st_wt_from_ypg_well2	1st_wt_from_ypg_well2_Position_1	1st_wt_from_ypg_well2_Position_1_5	0.9449542319263134
1st	300424	wt_from_ypg_well2	Position_1	6	0	7897.915213463828	751.8771896205981	wt_from_ypg_well2_Position_1	1st_wt_from_ypg_well2	1st_wt_from_ypg_well2_Position_1	1st_wt_from_ypg_well2_Position_1_6	0.0869243046055633
1st	300424	wt_from_ypg_well2	Position_2	1	0	4678.1264975127815	437.4467637039669	wt_from_ypg_well2_Position_2	1st_wt_from_ypg_well2	1st_wt_from_ypg_well2_Position_2	1st_wt_from_ypg_well2_Position_2_1	0.08551275514328562
1st	300424	wt_from_ypg_well2	Position_2	2	0	3830.5217482249823	537.2514417782186	wt_from_ypg_well2_Position_2	1st_wt_from_ypg_well2	1st_wt_from_ypg_well2_Position_2	1st_wt_from_ypg_well2_Position_2_2	0.12300351195155003
1st	300424	wt_from_ypg_well2	Position_2	3	0	3463.1081430193453	388.3461879350414	wt_from_ypg_well2_Position_2	1st_wt_from_ypg_well2	1st_wt_from_ypg_well2_Position_2	1st_wt_from_ypg_well2_Position_2_3	0.10083105096531408
1st	300424	wt_from_ypg_well2	Position_2	4	0	3824.9860507700814	299.433453523321	wt_from_ypg_well2_Position_2	1st_wt_from_ypg_well2	1st_wt_from_ypg_well2_Position_2	1st_wt_from_ypg_well2_Position_2_4	0.07260014487168906
1st	300424	wt_from_ypg_well2	Position_2	5	0	4388.654597468917	545.9479181547773	wt_from_ypg_well2_Position_2	1st_wt_from_ypg_well2	1st_wt_from_ypg_well2_Position_2	1st_wt_from_ypg_well2_Position_2_5	0.11063665541980817
1st	300424	wt_from_ypg_well2	Position_3	1	0	91.2124926137488	1794.8391392776375	wt_from_ypg_well2_Position_3	1st_wt_from_ypg_well2	1st_wt_from_ypg_well2_Position_3	1st_wt_from_ypg_well2_Position_3_1	0.9516383904494289
1st	300424	wt_from_ypg_well2	Position_3	2	0	54.36162861420191	2378.1779292781816	wt_from_ypg_well2_Position_3	1st_wt_from_ypg_well2	1st_wt_from_ypg_well2_Position_3	1st_wt_from_ypg_well2_Position_3_2	0.9776523146611017
1st	300424	wt_from_ypg_well2	Position_3	3	0	78.09075203099547	1999.3527437325213	wt_from_ypg_well2_Position_3	1st_wt_from_ypg_well2	1st_wt_from_ypg_well2_Position_3	1st_wt_from_ypg_well2_Position_3_3	0.9624101679827903
1st	300424	wt_from_ypg_well2	Position_3	5	0	1493.8770193123282	822.2477571801284	wt_from_ypg_well2_Position_3	1st_wt_from_ypg_well2	1st_wt_from_ypg_well2_Position_3	1st_wt_from_ypg_well2_Position_3_5	0.35501012964653045
1st	300424	wt_from_ypg_well2	Position_3	6	0	77.3117311005746	3432.601355296856	wt_from_ypg_well2_Position_3	1st_wt_from_ypg_well2	1st_wt_from_ypg_well2_Position_3	1st_wt_from_ypg_well2_Position_3_6	0.9779733203650558
1st	300424	wt_from_ypg_well2	Position_3	7	0	1390.2788890143	602.1136346567016	wt_from_ypg_well2_Position_3	1st_wt_from_ypg_well2	1st_wt_from_ypg_well2_Position_3	1st_wt_from_ypg_well2_Position_3_7	0.3022063310834462
1st	300424	wt_from_ypg_well2	Position_4	1	0	2837.4266989764915	224.91533026870496	wt_from_ypg_well2_Position_4	1st_wt_from_ypg_well2	1st_wt_from_ypg_well2_Position_4	1st_wt_from_ypg_well2_Position_4_1	0.07344552898427936
1st	300424	wt_from_ypg_well2	Position_4	2	0	3609.228114433529	294.5074940947302	wt_from_ypg_well2_Position_4	1st_wt_from_ypg_well2	1st_wt_from_ypg_well2_Position_4	1st_wt_from_ypg_well2_Position_4_2	0.07544247962165705
1st	300424	wt_from_ypg_well2	Position_4	3	0	2871.356144519124	236.08882640864107	wt_from_ypg_well2_Position_4	1st_wt_from_ypg_well2	1st_wt_from_ypg_well2_Position_4	1st_wt_from_ypg_well2_Position_4_3	0.07597522357351799
1st	300424	wt_from_ypg_well2	Position_4	4	0	40.411915863411465	1081.0687003731118	wt_from_ypg_well2_Position_4	1st_wt_from_ypg_well2	1st_wt_from_ypg_well2_Position_4	1st_wt_from_ypg_well2_Position_4_4	0.9639655690180129
1st	300424	wt_from_ypg_well2	Position_4	5	0	64.15143050207524	1865.1682071740456	wt_from_ypg_well2_Position_4	1st_wt_from_ypg_well2	1st_wt_from_ypg_well2_Position_4	1st_wt_from_ypg_well2_Position_4_5	0.9667491952866109
1st	300424	wt_from_ypg_well2	Position_5	1	0	3101.529478464075	559.836789925068	wt_from_ypg_well2_Position_5	1st_wt_from_ypg_well2	1st_wt_from_ypg_well2_Position_5	1st_wt_from_ypg_well2_Position_5_1	0.15290379297981957
1st	300424	wt_from_ypg_well2	Position_5	2	0	1680.2119719878708	810.7789045128778	wt_from_ypg_well2_Position_5	1st_wt_from_ypg_well2	1st_wt_from_ypg_well2_Position_5	1st_wt_from_ypg_well2_Position_5_2	0.32548449380586647
1st	300424	wt_from_ypg_well2	Position_5	3	0	3063.3783251957257	375.3670727998043	wt_from_ypg_well2_Position_5	1st_wt_from_ypg_well2	1st_wt_from_ypg_well2_Position_5	1st_wt_from_ypg_well2_Position_5_3	0.1091581461711613
1st	300424	wt_from_ypg_well2	Position_5	4	0	87.35537335327926	1609.2384340148064	wt_from_ypg_well2_Position_5	1st_wt_from_ypg_well2	1st_wt_from_ypg_well2_Position_5	1st_wt_from_ypg_well2_Position_5_4	0.9485113213463905
1st	300424	wt_from_ypg_well2	Position_5	5	0	2042.065972456581	1149.293790104021	wt_from_ypg_well2_Position_5	1st_wt_from_ypg_well2	1st_wt_from_ypg_well2_Position_5	1st_wt_from_ypg_well2_Position_5_5	0.36012667815987
1st	300424	wt_from_ypg_well2	Position_5	6	0	118.15708315940158	2826.3128531360785	wt_from_ypg_well2_Position_5	1st_wt_from_ypg_well2	1st_wt_from_ypg_well2_Position_5	1st_wt_from_ypg_well2_Position_5_6	0.959871526721017
1st	300424	wt_from_ypg_well2	Position_6	1	0	114.47648760734327	1744.3898418033189	wt_from_ypg_well2_Position_6	1st_wt_from_ypg_well2	1st_wt_from_ypg_well2_Position_6	1st_wt_from_ypg_well2_Position_6_1	0.9384159657980157
1st	300424	wt_from_ypg_well2	Position_6	2	0	110.53758857570196	2033.7864017046977	wt_from_ypg_well2_Position_6	1st_wt_from_ypg_well2	1st_wt_from_ypg_well2_Position_6	1st_wt_from_ypg_well2_Position_6_2	0.9484510787191035
1st	300424	wt_from_ypg_well2	Position_6	4	0	104.34699409344822	1501.533707956164	wt_from_ypg_well2_Position_6	1st_wt_from_ypg_well2	1st_wt_from_ypg_well2_Position_6	1st_wt_from_ypg_well2_Position_6_4	0.9350219515308525
1st	300424	wt_from_ypg_well2	Position_6	5	0	77.5553106233753	2207.9514524058604	wt_from_ypg_well2_Position_6	1st_wt_from_ypg_well2	1st_wt_from_ypg_well2_Position_6	1st_wt_from_ypg_well2_Position_6_5	0.9660664707372896
1st	300424	wt_from_ypg_well2	Position_7	1	0	120.52440506711582	1242.6050444261823	wt_from_ypg_well2_Position_7	1st_wt_from_ypg_well2	1st_wt_from_ypg_well2_Position_7	1st_wt_from_ypg_well2_Position_7_1	0.9115825682499068
1st	300424	wt_from_ypg_well2	Position_7	2	0	483.703486180974	1342.3610261265096	wt_from_ypg_well2_Position_7	1st_wt_from_ypg_well2	1st_wt_from_ypg_well2_Position_7	1st_wt_from_ypg_well2_Position_7_2	0.7351115018550204
1st	300424	wt_from_ypg_well2	Position_7	3	0	163.45895819772608	1785.205336316594	wt_from_ypg_well2_Position_7	1st_wt_from_ypg_well2	1st_wt_from_ypg_well2_Position_7	1st_wt_from_ypg_well2_Position_7_3	0.9161174355901738
1st	300424	wt_from_ypg_well2	Position_7	4	0	449.9719978500273	1387.382151304255	wt_from_ypg_well2_Position_7	1st_wt_from_ypg_well2	1st_wt_from_ypg_well2_Position_7	1st_wt_from_ypg_well2_Position_7_4	0.7550978410682855
1st	300424	wt_from_ypg_well2	Position_8	1	0	411.5492883050307	1135.4180312669048	wt_from_ypg_well2_Position_8	1st_wt_from_ypg_well2	1st_wt_from_ypg_well2_Position_8	1st_wt_from_ypg_well2_Position_8_1	0.7339638122291352
1st	300424	wt_from_ypg_well2	Position_8	2	0	88.29235045544289	2368.407415340287	wt_from_ypg_well2_Position_8	1st_wt_from_ypg_well2	1st_wt_from_ypg_well2_Position_8	1st_wt_from_ypg_well2_Position_8_2	0.9640605857969605
1st	300424	wt_from_ypg_well2	Position_8	3	0	94.82012536439956	1596.067847282828	wt_from_ypg_well2_Position_8	1st_wt_from_ypg_well2	1st_wt_from_ypg_well2_Position_8	1st_wt_from_ypg_well2_Position_8_3	0.9439228814100851
1st	300424	wt_from_ypg_well2	Position_8	4	0	596.7012754802021	1490.9731777357415	wt_from_ypg_well2_Position_8	1st_wt_from_ypg_well2	1st_wt_from_ypg_well2_Position_8	1st_wt_from_ypg_well2_Position_8_4	0.7141789637934124
1st	300424	wt_from_ypg_well3	Position_1	1	0	3158.9886362548955	249.72676262277625	wt_from_ypg_well3_Position_1	1st_wt_from_ypg_well3	1st_wt_from_ypg_well3_Position_1	1st_wt_from_ypg_well3_Position_1_1	0.07326125340502156
1st	300424	wt_from_ypg_well3	Position_1	2	0	96.17785632944036	2000.2677792060097	wt_from_ypg_well3_Position_1	1st_wt_from_ypg_well3	1st_wt_from_ypg_well3_Position_1	1st_wt_from_ypg_well3_Position_1_2	0.9541233721021934
1st	300424	wt_from_ypg_well3	Position_1	3	0	2793.6578555621813	328.1713127350017	wt_from_ypg_well3_Position_1	1st_wt_from_ypg_well3	1st_wt_from_ypg_well3_Position_1	1st_wt_from_ypg_well3_Position_1_3	0.10512148328539206
1st	300424	wt_from_ypg_well3	Position_1	4	0	84.70935482575086	2781.1193958438384	wt_from_ypg_well3_Position_1	1st_wt_from_ypg_well3	1st_wt_from_ypg_well3_Position_1	1st_wt_from_ypg_well3_Position_1_4	0.970441585246167
1st	300424	wt_from_ypg_well3	Position_1	5	0	55.53883354364116	1492.8281860148595	wt_from_ypg_well3_Position_1	1st_wt_from_ypg_well3	1st_wt_from_ypg_well3_Position_1	1st_wt_from_ypg_well3_Position_1_5	0.9641307049025899
1st	300424	wt_from_ypg_well3	Position_1	6	0	59.20634431074046	1547.7430051665056	wt_from_ypg_well3_Position_1	1st_wt_from_ypg_well3	1st_wt_from_ypg_well3_Position_1	1st_wt_from_ypg_well3_Position_1_6	0.9631560606872888
1st	300424	wt_from_ypg_well3	Position_1	7	0	88.07779543840152	1936.7641511176453	wt_from_ypg_well3_Position_1	1st_wt_from_ypg_well3	1st_wt_from_ypg_well3_Position_1	1st_wt_from_ypg_well3_Position_1_7	0.9565013972630265
1st	300424	wt_from_ypg_well3	Position_1	9	0	66.28467097031775	1672.5188902509149	wt_from_ypg_well3_Position_1	1st_wt_from_ypg_well3	1st_wt_from_ypg_well3_Position_1	1st_wt_from_ypg_well3_Position_1_9	0.9618791492905826
1st	300424	wt_from_ypg_well3	Position_1	10	0	87.92983759140061	2665.767389994351	wt_from_ypg_well3_Position_1	1st_wt_from_ypg_well3	1st_wt_from_ypg_well3_Position_1	1st_wt_from_ypg_well3_Position_1_10	0.9680684438686489
1st	300424	wt_from_ypg_well3	Position_1	11	0	84.78413281337431	1892.488007946054	wt_from_ypg_well3_Position_1	1st_wt_from_ypg_well3	1st_wt_from_ypg_well3_Position_1	1st_wt_from_ypg_well3_Position_1_11	0.9571206557430124
1st	300424	wt_from_ypg_well3	Position_1	12	0	65.50223665647567	1287.0212711540532	wt_from_ypg_well3_Position_1	1st_wt_from_ypg_well3	1st_wt_from_ypg_well3_Position_1	1st_wt_from_ypg_well3_Position_1_12	0.9515703525460264
1st	300424	wt_from_ypg_well3	Position_1	13	0	107.76722522736044	1816.5226881139192	wt_from_ypg_well3_Position_1	1st_wt_from_ypg_well3	1st_wt_from_ypg_well3_Position_1	1st_wt_from_ypg_well3_Position_1_13	0.9439963674495198
1st	300424	wt_from_ypg_well3	Position_1	14	0	159.59337939714095	3638.571792613907	wt_from_ypg_well3_Position_1	1st_wt_from_ypg_well3	1st_wt_from_ypg_well3_Position_1	1st_wt_from_ypg_well3_Position_1_14	0.9579814536310333
1st	300424	wt_from_ypg_well3	Position_2	1	0	3292.5726689511225	296.0369337725456	wt_from_ypg_well3_Position_2	1st_wt_from_ypg_well3	1st_wt_from_ypg_well3_Position_2	1st_wt_from_ypg_well3_Position_2_1	0.08249349094642691
1st	300424	wt_from_ypg_well3	Position_2	2	0	87.47601600000182	2512.7442567015564	wt_from_ypg_well3_Position_2	1st_wt_from_ypg_well3	1st_wt_from_ypg_well3_Position_2	1st_wt_from_ypg_well3_Position_2_2	0.9663582286014882
1st	300424	wt_from_ypg_well3	Position_2	3	0	2949.955773550212	410.12284451553074	wt_from_ypg_well3_Position_2	1st_wt_from_ypg_well3	1st_wt_from_ypg_well3_Position_2	1st_wt_from_ypg_well3_Position_2_3	0.12205751446126024
1st	300424	wt_from_ypg_well3	Position_2	4	0	3503.1292191814227	245.7768442893448	wt_from_ypg_well3_Position_2	1st_wt_from_ypg_well3	1st_wt_from_ypg_well3_Position_2	1st_wt_from_ypg_well3_Position_2_4	0.06555961662635063
1st	300424	wt_from_ypg_well3	Position_2	5	0	3187.7471258375	417.9660407551694	wt_from_ypg_well3_Position_2	1st_wt_from_ypg_well3	1st_wt_from_ypg_well3_Position_2	1st_wt_from_ypg_well3_Position_2_5	0.11591771764533877
1st	300424	wt_from_ypg_well3	Position_2	6	0	3277.127065926893	435.9406126924072	wt_from_ypg_well3_Position_2	1st_wt_from_ypg_well3	1st_wt_from_ypg_well3_Position_2	1st_wt_from_ypg_well3_Position_2_6	0.11740712812821963
1st	300424	wt_from_ypg_well3	Position_2	7	0	2807.1014145453373	204.0384148738064	wt_from_ypg_well3_Position_2	1st_wt_from_ypg_well3	1st_wt_from_ypg_well3_Position_2	1st_wt_from_ypg_well3_Position_2_7	0.06776118892929855
1st	300424	wt_from_ypg_well3	Position_2	8	0	2905.8516358564307	509.5108535616218	wt_from_ypg_well3_Position_2	1st_wt_from_ypg_well3	1st_wt_from_ypg_well3_Position_2	1st_wt_from_ypg_well3_Position_2_8	0.1491820722222776
1st	300424	wt_from_ypg_well3	Position_2	9	0	71.84695770791053	1805.9013864505828	wt_from_ypg_well3_Position_2	1st_wt_from_ypg_well3	1st_wt_from_ypg_well3_Position_2	1st_wt_from_ypg_well3_Position_2_9	0.9617377067957907
1st	300424	wt_from_ypg_well3	Position_2	10	0	9984.57246893048	488.9220845045145	wt_from_ypg_well3_Position_2	1st_wt_from_ypg_well3	1st_wt_from_ypg_well3_Position_2	1st_wt_from_ypg_well3_Position_2_10	0.04668184835635042
1st	300424	wt_from_ypg_well3	Position_3	1	0	299.87512536284675	1582.6134167594955	wt_from_ypg_well3_Position_3	1st_wt_from_ypg_well3	1st_wt_from_ypg_well3_Position_3	1st_wt_from_ypg_well3_Position_3_1	0.8407028151019906
1st	300424	wt_from_ypg_well3	Position_3	2	0	99.54962551216558	2435.1842438531	wt_from_ypg_well3_Position_3	1st_wt_from_ypg_well3	1st_wt_from_ypg_well3_Position_3	1st_wt_from_ypg_well3_Position_3_2	0.9607258076615773
1st	300424	wt_from_ypg_well3	Position_3	3	0	216.1914060109341	1536.7798120974587	wt_from_ypg_well3_Position_3	1st_wt_from_ypg_well3	1st_wt_from_ypg_well3_Position_3	1st_wt_from_ypg_well3_Position_3_3	0.8766714457273159
1st	300424	wt_from_ypg_well3	Position_3	4	0	114.4700918794276	2242.739386577316	wt_from_ypg_well3_Position_3	1st_wt_from_ypg_well3	1st_wt_from_ypg_well3_Position_3	1st_wt_from_ypg_well3_Position_3_4	0.9514383032455942
1st	300424	wt_from_ypg_well3	Position_3	5	0	71.60175787136846	1790.3954005521236	wt_from_ypg_well3_Position_3	1st_wt_from_ypg_well3	1st_wt_from_ypg_well3_Position_3	1st_wt_from_ypg_well3_Position_3_5	0.9615457211911151
1st	300424	wt_from_ypg_well3	Position_4	1	0	89.12775240361587	1586.588654551087	wt_from_ypg_well3_Position_4	1st_wt_from_ypg_well3	1st_wt_from_ypg_well3_Position_4	1st_wt_from_ypg_well3_Position_4_1	0.9468121502936235
1st	300424	wt_from_ypg_well3	Position_4	2	0	96.57598132690308	1393.6238443052264	wt_from_ypg_well3_Position_4	1st_wt_from_ypg_well3	1st_wt_from_ypg_well3_Position_4	1st_wt_from_ypg_well3_Position_4_2	0.9351925965459456
1st	300424	wt_from_ypg_well3	Position_4	3	0	48.83255838526053	1426.1833739573294	wt_from_ypg_well3_Position_4	1st_wt_from_ypg_well3	1st_wt_from_ypg_well3_Position_4	1st_wt_from_ypg_well3_Position_4_3	0.966893538358121
1st	300424	wt_from_ypg_well3	Position_4	4	0	103.5071599006713	1495.0681188479364	wt_from_ypg_well3_Position_4	1st_wt_from_ypg_well3	1st_wt_from_ypg_well3_Position_4	1st_wt_from_ypg_well3_Position_4_4	0.9352503687022494
1st	300424	wt_from_ypg_well3	Position_4	6	0	79.10800794374845	1773.8894639844152	wt_from_ypg_well3_Position_4	1st_wt_from_ypg_well3	1st_wt_from_ypg_well3_Position_4	1st_wt_from_ypg_well3_Position_4_6	0.9573080864155571
1st	300424	wt_from_ypg_well3	Position_4	7	0	23.26346547781821	1069.6417094432206	wt_from_ypg_well3_Position_4	1st_wt_from_ypg_well3	1st_wt_from_ypg_well3_Position_4	1st_wt_from_ypg_well3_Position_4_7	0.9787141043782696
1st	300424	wt_from_ypg_well3	Position_4	8	0	88.40975448898764	2055.3241553365137	wt_from_ypg_well3_Position_4	1st_wt_from_ypg_well3	1st_wt_from_ypg_well3_Position_4	1st_wt_from_ypg_well3_Position_4_8	0.9587589886581659
1st	300424	wt_from_ypg_well3	Position_5	1	0	3165.967854409408	485.1557423695493	wt_from_ypg_well3_Position_5	1st_wt_from_ypg_well3	1st_wt_from_ypg_well3_Position_5	1st_wt_from_ypg_well3_Position_5_1	0.1328784768605359
1st	300424	wt_from_ypg_well3	Position_5	2	0	78.15401080109557	2370.9747094647223	wt_from_ypg_well3_Position_5	1st_wt_from_ypg_well3	1st_wt_from_ypg_well3_Position_5	1st_wt_from_ypg_well3_Position_5_2	0.9680890554447408
1st	300424	wt_from_ypg_well3	Position_5	3	0	69.83498902755731	1916.7414290934616	wt_from_ypg_well3_Position_5	1st_wt_from_ypg_well3	1st_wt_from_ypg_well3_Position_5	1st_wt_from_ypg_well3_Position_5_3	0.9648465629660449
1st	300424	wt_from_ypg_well3	Position_5	4	0	69.80732506790035	1968.65075367734	wt_from_ypg_well3_Position_5	1st_wt_from_ypg_well3	1st_wt_from_ypg_well3_Position_5	1st_wt_from_ypg_well3_Position_5_4	0.965754839014953
1st	300424	wt_from_ypg_well3	Position_5	5	0	3395.941514523496	455.2647099014265	wt_from_ypg_well3_Position_5	1st_wt_from_ypg_well3	1st_wt_from_ypg_well3_Position_5	1st_wt_from_ypg_well3_Position_5_5	0.11821353710275757
1st	300424	wt_from_ypg_well3	Position_5	6	0	97.85098544944384	2518.937930855237	wt_from_ypg_well3_Position_5	1st_wt_from_ypg_well3	1st_wt_from_ypg_well3_Position_5	1st_wt_from_ypg_well3_Position_5_6	0.9626064659477293
1st	300424	wt_from_ypg_well3	Position_5	7	0	74.27756522914603	1378.3423352467653	wt_from_ypg_well3_Position_5	1st_wt_from_ypg_well3	1st_wt_from_ypg_well3_Position_5	1st_wt_from_ypg_well3_Position_5_7	0.9488664824123564
1st	300424	wt_from_ypg_well3	Position_5	8	0	3122.6679031399844	382.0166327583715	wt_from_ypg_well3_Position_5	1st_wt_from_ypg_well3	1st_wt_from_ypg_well3_Position_5	1st_wt_from_ypg_well3_Position_5_8	0.10900171722886583
1st	300424	wt_from_ypg_well3	Position_5	9	0	282.4728479279217	2677.018733477338	wt_from_ypg_well3_Position_5	1st_wt_from_ypg_well3	1st_wt_from_ypg_well3_Position_5	1st_wt_from_ypg_well3_Position_5_9	0.9045535896426525
1st	300424	wt_from_ypg_well3	Position_5	10	0	3474.922723844923	413.497295301335	wt_from_ypg_well3_Position_5	1st_wt_from_ypg_well3	1st_wt_from_ypg_well3_Position_5	1st_wt_from_ypg_well3_Position_5_10	0.10634069706083926
1st	300424	wt_from_ypg_well3	Position_5	11	0	246.54652257714085	2282.423820301177	wt_from_ypg_well3_Position_5	1st_wt_from_ypg_well3	1st_wt_from_ypg_well3_Position_5	1st_wt_from_ypg_well3_Position_5_11	0.9025111056476302
1st	300424	wt_from_ypg_well3	Position_6	1	0	79.8615666645976	2161.830536852637	wt_from_ypg_well3_Position_6	1st_wt_from_ypg_well3	1st_wt_from_ypg_well3_Position_6	1st_wt_from_ypg_well3_Position_6_1	0.9643744265596091
1st	300424	wt_from_ypg_well3	Position_6	2	0	84.94575161706817	2203.485041854949	wt_from_ypg_well3_Position_6	1st_wt_from_ypg_well3	1st_wt_from_ypg_well3_Position_6	1st_wt_from_ypg_well3_Position_6_2	0.9628803493383393
1st	300424	wt_from_ypg_well3	Position_6	3	0	105.17085777874642	2679.8139573184653	wt_from_ypg_well3_Position_6	1st_wt_from_ypg_well3	1st_wt_from_ypg_well3_Position_6	1st_wt_from_ypg_well3_Position_6_3	0.9622364699410129
1st	300424	wt_from_ypg_well3	Position_6	4	0	92.937235174108	1927.17679733582	wt_from_ypg_well3_Position_6	1st_wt_from_ypg_well3	1st_wt_from_ypg_well3_Position_6	1st_wt_from_ypg_well3_Position_6_4	0.9539940648505686
1st	300424	wt_from_ypg_well3	Position_6	5	0	321.3849665818024	1529.131161320876	wt_from_ypg_well3_Position_6	1st_wt_from_ypg_well3	1st_wt_from_ypg_well3_Position_6	1st_wt_from_ypg_well3_Position_6_5	0.8263268491769099
1st	300424	wt_from_ypg_well3	Position_6	7	0	3476.8590899494616	219.6234947682364	wt_from_ypg_well3_Position_6	1st_wt_from_ypg_well3	1st_wt_from_ypg_well3_Position_6	1st_wt_from_ypg_well3_Position_6_7	0.05941418354741394
1st	300424	wt_from_ypg_well3	Position_6	8	0	3610.309928957383	555.986956194763	wt_from_ypg_well3_Position_6	1st_wt_from_ypg_well3	1st_wt_from_ypg_well3_Position_6	1st_wt_from_ypg_well3_Position_6_8	0.13344871273484857
1st	300424	wt_from_ypg_well3	Position_7	1	0	48.33622901002372	957.7065832982512	wt_from_ypg_well3_Position_7	1st_wt_from_ypg_well3	1st_wt_from_ypg_well3_Position_7	1st_wt_from_ypg_well3_Position_7_1	0.9519541033257615
1st	300424	wt_from_ypg_well3	Position_7	2	0	47.32935393787452	1465.287635589818	wt_from_ypg_well3_Position_7	1st_wt_from_ypg_well3	1st_wt_from_ypg_well3_Position_7	1st_wt_from_ypg_well3_Position_7_2	0.9687102853759082
1st	300424	wt_from_ypg_well3	Position_7	3	0	98.6371139869405	2200.751962034367	wt_from_ypg_well3_Position_7	1st_wt_from_ypg_well3	1st_wt_from_ypg_well3_Position_7	1st_wt_from_ypg_well3_Position_7_3	0.9571029039776013
1st	300424	wt_from_ypg_well3	Position_7	4	0	71.66935492669705	2428.925390976461	wt_from_ypg_well3_Position_7	1st_wt_from_ypg_well3	1st_wt_from_ypg_well3_Position_7	1st_wt_from_ypg_well3_Position_7_4	0.9713390764160741
1st	300424	wt_from_ypg_well3	Position_7	5	0	62.05906942763615	2143.076248762624	wt_from_ypg_well3_Position_7	1st_wt_from_ypg_well3	1st_wt_from_ypg_well3_Position_7	1st_wt_from_ypg_well3_Position_7_5	0.9718570244121946
1st	300424	wt_from_ypg_well3	Position_7	6	0	91.67787431391793	1648.228163955229	wt_from_ypg_well3_Position_7	1st_wt_from_ypg_well3	1st_wt_from_ypg_well3_Position_7	1st_wt_from_ypg_well3_Position_7_6	0.9473087211047794
1st	300424	wt_from_ypg_well3	Position_7	7	0	131.28011242241865	2673.0064418075667	wt_from_ypg_well3_Position_7	1st_wt_from_ypg_well3	1st_wt_from_ypg_well3_Position_7	1st_wt_from_ypg_well3_Position_7_7	0.9531859138202564
1st	300424	wt_from_ypg_well3	Position_8	1	0	58.98868108347141	1682.6321180737957	wt_from_ypg_well3_Position_8	1st_wt_from_ypg_well3	1st_wt_from_ypg_well3_Position_8	1st_wt_from_ypg_well3_Position_8_1	0.9661300088331428
1st	300424	wt_from_ypg_well3	Position_8	2	0	75.86274123392285	2567.096141752977	wt_from_ypg_well3_Position_8	1st_wt_from_ypg_well3	1st_wt_from_ypg_well3_Position_8	1st_wt_from_ypg_well3_Position_8_2	0.9712962839784371
1st	300424	wt_from_ypg_well3	Position_8	3	0	67.53830359865981	2332.995234893508	wt_from_ypg_well3_Position_8	1st_wt_from_ypg_well3	1st_wt_from_ypg_well3_Position_8	1st_wt_from_ypg_well3_Position_8_3	0.9718652947289868
1st	300424	wt_from_ypg_well3	Position_8	4	0	64.50551846857213	1889.932337529977	wt_from_ypg_well3_Position_8	1st_wt_from_ypg_well3	1st_wt_from_ypg_well3_Position_8	1st_wt_from_ypg_well3_Position_8_4	0.9669953596781846
1st	300424	wt_from_ypg_well3	Position_8	5	0	3483.6310870686298	320.42083038759193	wt_from_ypg_well3_Position_8	1st_wt_from_ypg_well3	1st_wt_from_ypg_well3_Position_8	1st_wt_from_ypg_well3_Position_8_5	0.08423145565317575
1st	300424	wt_from_ypg_well3	Position_8	6	0	57.03542604897594	997.1702447850312	wt_from_ypg_well3_Position_8	1st_wt_from_ypg_well3	1st_wt_from_ypg_well3_Position_8	1st_wt_from_ypg_well3_Position_8_6	0.9458972498185729
1st	300424	wt_from_ypg_well3	Position_8	7	0	74.95700669637223	1465.6124714217362	wt_from_ypg_well3_Position_8	1st_wt_from_ypg_well3	1st_wt_from_ypg_well3_Position_8	1st_wt_from_ypg_well3_Position_8_7	0.9513446113524614
1st	300424	wt_from_ypg_well3	Position_8	8	0	2689.441239456493	319.6576003246229	wt_from_ypg_well3_Position_8	1st_wt_from_ypg_well3	1st_wt_from_ypg_well3_Position_8	1st_wt_from_ypg_well3_Position_8_8	0.10623034248614946
1st	300424	wt_from_ypg_well6	Position_1	1	0	488.3516054572268	2140.7661175305307	wt_from_ypg_well6_Position_1	1st_wt_from_ypg_well6	1st_wt_from_ypg_well6_Position_1	1st_wt_from_ypg_well6_Position_1_1	0.8142526668976013
1st	300424	wt_from_ypg_well6	Position_1	2	0	2627.973035347219	484.0471505638437	wt_from_ypg_well6_Position_1	1st_wt_from_ypg_well6	1st_wt_from_ypg_well6_Position_1	1st_wt_from_ypg_well6_Position_1_2	0.15554113458365498
1st	300424	wt_from_ypg_well6	Position_1	3	0	294.7816385538568	2128.0328541132144	wt_from_ypg_well6_Position_1	1st_wt_from_ypg_well6	1st_wt_from_ypg_well6_Position_1	1st_wt_from_ypg_well6_Position_1_3	0.8783309083522294
1st	300424	wt_from_ypg_well6	Position_1	4	0	388.6933215023279	1983.78516490381	wt_from_ypg_well6_Position_1	1st_wt_from_ypg_well6	1st_wt_from_ypg_well6_Position_1	1st_wt_from_ypg_well6_Position_1_4	0.8361657128907728
1st	300424	wt_from_ypg_well6	Position_1	5	0	2917.7325835587544	746.2239376906095	wt_from_ypg_well6_Position_1	1st_wt_from_ypg_well6	1st_wt_from_ypg_well6_Position_1	1st_wt_from_ypg_well6_Position_1_5	0.20366615525125184
1st	300424	wt_from_ypg_well6	Position_1	6	0	374.7586352356358	2651.227812891428	wt_from_ypg_well6_Position_1	1st_wt_from_ypg_well6	1st_wt_from_ypg_well6_Position_1	1st_wt_from_ypg_well6_Position_1_6	0.876153234107313
1st	300424	wt_from_ypg_well6	Position_1	7	0	495.5018752170155	2106.481896572607	wt_from_ypg_well6_Position_1	1st_wt_from_ypg_well6	1st_wt_from_ypg_well6_Position_1	1st_wt_from_ypg_well6_Position_1_7	0.8095676534999243
1st	300424	wt_from_ypg_well6	Position_1	8	0	2274.0505110467434	800.1245211481915	wt_from_ypg_well6_Position_1	1st_wt_from_ypg_well6	1st_wt_from_ypg_well6_Position_1	1st_wt_from_ypg_well6_Position_1_8	0.2602729229041033
1st	300424	wt_from_ypg_well6	Position_1	9	0	308.6317096658539	1368.3131254031557	wt_from_ypg_well6_Position_1	1st_wt_from_ypg_well6	1st_wt_from_ypg_well6_Position_1	1st_wt_from_ypg_well6_Position_1_9	0.815955955609504
1st	300424	wt_from_ypg_well6	Position_1	10	0	422.2110101662248	2146.709428973556	wt_from_ypg_well6_Position_1	1st_wt_from_ypg_well6	1st_wt_from_ypg_well6_Position_1	1st_wt_from_ypg_well6_Position_1_10	0.8356465214984997
1st	300424	wt_from_ypg_well6	Position_1	11	0	144.60131347689648	1915.1911317272848	wt_from_ypg_well6_Position_1	1st_wt_from_ypg_well6	1st_wt_from_ypg_well6_Position_1	1st_wt_from_ypg_well6_Position_1_11	0.9297981144587787
1st	300424	wt_from_ypg_well6	Position_1	12	0	527.4123740774585	2131.9692089246573	wt_from_ypg_well6_Position_1	1st_wt_from_ypg_well6	1st_wt_from_ypg_well6_Position_1	1st_wt_from_ypg_well6_Position_1_12	0.8016785641261475
1st	300424	wt_from_ypg_well6	Position_1	13	0	144.5762466994291	2014.3379817324128	wt_from_ypg_well6_Position_1	1st_wt_from_ypg_well6	1st_wt_from_ypg_well6_Position_1	1st_wt_from_ypg_well6_Position_1_13	0.9330328899613376
1st	300424	wt_from_ypg_well6	Position_1	14	0	2331.962847609681	383.0001413747433	wt_from_ypg_well6_Position_1	1st_wt_from_ypg_well6	1st_wt_from_ypg_well6_Position_1	1st_wt_from_ypg_well6_Position_1_14	0.14107011510974987
1st	300424	wt_from_ypg_well6	Position_2	1	0	2880.268991507666	413.6120901504971	wt_from_ypg_well6_Position_2	1st_wt_from_ypg_well6	1st_wt_from_ypg_well6_Position_2	1st_wt_from_ypg_well6_Position_2_1	0.12556983081559273
1st	300424	wt_from_ypg_well6	Position_2	2	0	3932.036467887109	319.04733849224107	wt_from_ypg_well6_Position_2	1st_wt_from_ypg_well6	1st_wt_from_ypg_well6_Position_2	1st_wt_from_ypg_well6_Position_2_2	0.07505082304269457
1st	300424	wt_from_ypg_well6	Position_2	3	0	2936.2351768976964	381.35750215651103	wt_from_ypg_well6_Position_2	1st_wt_from_ypg_well6	1st_wt_from_ypg_well6_Position_2	1st_wt_from_ypg_well6_Position_2_3	0.11495006742817805
1st	300424	wt_from_ypg_well6	Position_2	4	0	4043.5580939772	299.7537899073098	wt_from_ypg_well6_Position_2	1st_wt_from_ypg_well6	1st_wt_from_ypg_well6_Position_2	1st_wt_from_ypg_well6_Position_2_4	0.06901502768417825
1st	300424	wt_from_ypg_well6	Position_2	5	0	66.22943067881857	1375.6798178662398	wt_from_ypg_well6_Position_2	1st_wt_from_ypg_well6	1st_wt_from_ypg_well6_Position_2	1st_wt_from_ypg_well6_Position_2_5	0.9540682392143288
1st	300424	wt_from_ypg_well6	Position_2	6	0	2971.819237567784	359.49462682121765	wt_from_ypg_well6_Position_2	1st_wt_from_ypg_well6	1st_wt_from_ypg_well6_Position_2	1st_wt_from_ypg_well6_Position_2_6	0.10791376659645752
1st	300424	wt_from_ypg_well6	Position_2	7	0	78.19165226108323	2041.39313244816	wt_from_ypg_well6_Position_2	1st_wt_from_ypg_well6	1st_wt_from_ypg_well6_Position_2	1st_wt_from_ypg_well6_Position_2_7	0.9631099200064275
1st	300424	wt_from_ypg_well6	Position_2	8	0	2752.1779140234166	100.22267754163528	wt_from_ypg_well6_Position_2	1st_wt_from_ypg_well6	1st_wt_from_ypg_well6_Position_2	1st_wt_from_ypg_well6_Position_2_8	0.03513625604973151
1st	300424	wt_from_ypg_well6	Position_2	9	0	3058.677602240368	503.23799300564025	wt_from_ypg_well6_Position_2	1st_wt_from_ypg_well6	1st_wt_from_ypg_well6_Position_2	1st_wt_from_ypg_well6_Position_2_9	0.14128296405375196
1st	300424	wt_from_ypg_well6	Position_2	10	0	2602.8091886137263	261.2472851383514	wt_from_ypg_well6_Position_2	1st_wt_from_ypg_well6	1st_wt_from_ypg_well6_Position_2	1st_wt_from_ypg_well6_Position_2_10	0.09121582885413657
1st	300424	wt_from_ypg_well6	Position_2	11	0	2983.973364624825	51.66193692840954	wt_from_ypg_well6_Position_2	1st_wt_from_ypg_well6	1st_wt_from_ypg_well6_Position_2	1st_wt_from_ypg_well6_Position_2_11	0.017018492604159607
1st	300424	wt_from_ypg_well6	Position_2	12	0	86.6206933215831	1988.2343052131905	wt_from_ypg_well6_Position_2	1st_wt_from_ypg_well6	1st_wt_from_ypg_well6_Position_2	1st_wt_from_ypg_well6_Position_2_12	0.9582521702081577
1st	300424	wt_from_ypg_well6	Position_2	13	0	2059.719458357535	954.4242903191404	wt_from_ypg_well6_Position_2	1st_wt_from_ypg_well6	1st_wt_from_ypg_well6_Position_2	1st_wt_from_ypg_well6_Position_2_13	0.31664856420274223
1st	300424	wt_from_ypg_well6	Position_2	14	0	2656.5267203908656	232.67681980095887	wt_from_ypg_well6_Position_2	1st_wt_from_ypg_well6	1st_wt_from_ypg_well6_Position_2	1st_wt_from_ypg_well6_Position_2_14	0.08053320458880187
1st	300424	wt_from_ypg_well6	Position_2	15	0	2243.121531401937	327.8714804642599	wt_from_ypg_well6_Position_2	1st_wt_from_ypg_well6	1st_wt_from_ypg_well6_Position_2	1st_wt_from_ypg_well6_Position_2_15	0.12752717683439718
1st	300424	wt_from_ypg_well6	Position_2	16	0	1814.5711946655724	894.7952780365042	wt_from_ypg_well6_Position_2	1st_wt_from_ypg_well6	1st_wt_from_ypg_well6_Position_2	1st_wt_from_ypg_well6_Position_2_16	0.33025996558675813
1st	300424	wt_from_ypg_well6	Position_2	18	0	2948.279227887257	259.19954390866	wt_from_ypg_well6_Position_2	1st_wt_from_ypg_well6	1st_wt_from_ypg_well6_Position_2	1st_wt_from_ypg_well6_Position_2_18	0.08081099279217682
1st	300424	wt_from_ypg_well6	Position_2	19	0	147.43815818154357	4462.441706447374	wt_from_ypg_well6_Position_2	1st_wt_from_ypg_well6	1st_wt_from_ypg_well6_Position_2	1st_wt_from_ypg_well6_Position_2_19	0.9680169196354076
1st	300424	wt_from_ypg_well6	Position_3	1	0	3627.316886083212	158.4305468875558	wt_from_ypg_well6_Position_3	1st_wt_from_ypg_well6	1st_wt_from_ypg_well6_Position_3	1st_wt_from_ypg_well6_Position_3_1	0.0418492119964885
1st	300424	wt_from_ypg_well6	Position_3	2	0	3634.434934944372	354.23059424012587	wt_from_ypg_well6_Position_3	1st_wt_from_ypg_well6	1st_wt_from_ypg_well6_Position_3	1st_wt_from_ypg_well6_Position_3_2	0.08880930016524852
1st	300424	wt_from_ypg_well6	Position_3	3	0	3669.7073381702153	334.0309513335567	wt_from_ypg_well6_Position_3	1st_wt_from_ypg_well6	1st_wt_from_ypg_well6_Position_3	1st_wt_from_ypg_well6_Position_3_3	0.08342976667812044
1st	300424	wt_from_ypg_well6	Position_3	4	0	3290.9994249745	301.78207255390566	wt_from_ypg_well6_Position_3	1st_wt_from_ypg_well6	1st_wt_from_ypg_well6_Position_3	1st_wt_from_ypg_well6_Position_3_4	0.08399677875248235
1st	300424	wt_from_ypg_well6	Position_3	5	0	3635.901357039912	259.5838093794584	wt_from_ypg_well6_Position_3	1st_wt_from_ypg_well6	1st_wt_from_ypg_well6_Position_3	1st_wt_from_ypg_well6_Position_3_5	0.06663709353001109
1st	300424	wt_from_ypg_well6	Position_3	7	0	4575.387347661859	974.1528628806813	wt_from_ypg_well6_Position_3	1st_wt_from_ypg_well6	1st_wt_from_ypg_well6_Position_3	1st_wt_from_ypg_well6_Position_3_7	0.17553758075850487
1st	300424	wt_from_ypg_well6	Position_3	8	0	2378.5081331444394	284.2177942273765	wt_from_ypg_well6_Position_3	1st_wt_from_ypg_well6	1st_wt_from_ypg_well6_Position_3	1st_wt_from_ypg_well6_Position_3_8	0.1067394099053624
1st	300424	wt_from_ypg_well6	Position_4	1	0	118.06933910600848	1782.0730896214266	wt_from_ypg_well6_Position_4	1st_wt_from_ypg_well6	1st_wt_from_ypg_well6_Position_4	1st_wt_from_ypg_well6_Position_4_1	0.9378629005273662
1st	300424	wt_from_ypg_well6	Position_4	2	0	110.3073054981829	1701.5457375738672	wt_from_ypg_well6_Position_4	1st_wt_from_ypg_well6	1st_wt_from_ypg_well6_Position_4	1st_wt_from_ypg_well6_Position_4_2	0.939119066019199
1st	300424	wt_from_ypg_well6	Position_4	3	0	115.49090427456956	2271.259112282597	wt_from_ypg_well6_Position_4	1st_wt_from_ypg_well6	1st_wt_from_ypg_well6_Position_4	1st_wt_from_ypg_well6_Position_4_3	0.951611646182719
1st	300424	wt_from_ypg_well6	Position_4	4	0	112.46152340225645	1805.94039963476	wt_from_ypg_well6_Position_4	1st_wt_from_ypg_well6	1st_wt_from_ypg_well6_Position_4	1st_wt_from_ypg_well6_Position_4_4	0.9413774965236591
1st	300424	wt_from_ypg_well6	Position_5	1	0	143.27618285967046	2530.9199530001674	wt_from_ypg_well6_Position_5	1st_wt_from_ypg_well6	1st_wt_from_ypg_well6_Position_5	1st_wt_from_ypg_well6_Position_5_1	0.9464227096365905
1st	300424	wt_from_ypg_well6	Position_5	2	0	3646.742113665513	103.85071748379374	wt_from_ypg_well6_Position_5	1st_wt_from_ypg_well6	1st_wt_from_ypg_well6_Position_5	1st_wt_from_ypg_well6_Position_5_2	0.02768914733193537
1st	300424	wt_from_ypg_well6	Position_5	3	0	96.26192641968852	1716.3145562449563	wt_from_ypg_well6_Position_5	1st_wt_from_ypg_well6	1st_wt_from_ypg_well6_Position_5	1st_wt_from_ypg_well6_Position_5_3	0.9468922126374634
1st	300424	wt_from_ypg_well6	Position_5	4	0	2809.031800479657	155.5081007831676	wt_from_ypg_well6_Position_5	1st_wt_from_ypg_well6	1st_wt_from_ypg_well6_Position_5	1st_wt_from_ypg_well6_Position_5_4	0.052456066021214554
1st	300424	wt_from_ypg_well6	Position_5	5	0	101.33651335361462	1843.5636199675373	wt_from_ypg_well6_Position_5	1st_wt_from_ypg_well6	1st_wt_from_ypg_well6_Position_5	1st_wt_from_ypg_well6_Position_5_5	0.9478962895742259
1st	300424	wt_from_ypg_well6	Position_5	6	0	3578.7482787550684	374.3264776513421	wt_from_ypg_well6_Position_5	1st_wt_from_ypg_well6	1st_wt_from_ypg_well6_Position_5	1st_wt_from_ypg_well6_Position_5_6	0.09469248641066126
1st	300424	wt_from_ypg_well6	Position_5	7	0	4031.9039715442073	246.89485673659092	wt_from_ypg_well6_Position_5	1st_wt_from_ypg_well6	1st_wt_from_ypg_well6_Position_5	1st_wt_from_ypg_well6_Position_5_7	0.05770190809269529
1st	300424	wt_from_ypg_well6	Position_5	8	0	2613.6295562398645	209.7117709661373	wt_from_ypg_well6_Position_5	1st_wt_from_ypg_well6	1st_wt_from_ypg_well6_Position_5	1st_wt_from_ypg_well6_Position_5_8	0.07427786677626737
1st	300424	wt_from_ypg_well6	Position_5	9	0	3240.468445568053	438.80569537057374	wt_from_ypg_well6_Position_5	1st_wt_from_ypg_well6	1st_wt_from_ypg_well6_Position_5	1st_wt_from_ypg_well6_Position_5_9	0.11926420227513386
1st	300424	wt_from_ypg_well6	Position_6	1	0	2701.535917950454	109.36936198727383	wt_from_ypg_well6_Position_6	1st_wt_from_ypg_well6	1st_wt_from_ypg_well6_Position_6	1st_wt_from_ypg_well6_Position_6_1	0.03890894608504801
1st	300424	wt_from_ypg_well6	Position_6	2	0	1927.9865716571555	-89.96403185370094	wt_from_ypg_well6_Position_6	1st_wt_from_ypg_well6	1st_wt_from_ypg_well6_Position_6	1st_wt_from_ypg_well6_Position_6_2	-0.04894609826891518
1st	300424	wt_from_ypg_well6	Position_6	3	0	2345.759940194926	79.16910554421817	wt_from_ypg_well6_Position_6	1st_wt_from_ypg_well6	1st_wt_from_ypg_well6_Position_6	1st_wt_from_ypg_well6_Position_6_3	0.03264800909673073
1st	300424	wt_from_ypg_well6	Position_6	4	0	2945.692001920686	28.577751033340228	wt_from_ypg_well6_Position_6	1st_wt_from_ypg_well6	1st_wt_from_ypg_well6_Position_6	1st_wt_from_ypg_well6_Position_6_4	0.009608325204853052
1st	300424	wt_from_ypg_well6	Position_6	5	0	87.29689362313734	1790.601388223669	wt_from_ypg_well6_Position_6	1st_wt_from_ypg_well6	1st_wt_from_ypg_well6_Position_6	1st_wt_from_ypg_well6_Position_6_5	0.9535135132360386
1st	300424	wt_from_ypg_well6	Position_6	6	0	145.08670258288814	2339.816180310558	wt_from_ypg_well6_Position_6	1st_wt_from_ypg_well6	1st_wt_from_ypg_well6_Position_6	1st_wt_from_ypg_well6_Position_6_6	0.941612727168658
1st	300424	wt_from_ypg_well6	Position_6	7	0	3092.2385145235867	299.1597398723604	wt_from_ypg_well6_Position_6	1st_wt_from_ypg_well6	1st_wt_from_ypg_well6_Position_6	1st_wt_from_ypg_well6_Position_6_7	0.08821132684272279
1st	300424	wt_from_ypg_well6	Position_6	8	0	182.5686157337066	2335.847291656765	wt_from_ypg_well6_Position_6	1st_wt_from_ypg_well6	1st_wt_from_ypg_well6_Position_6	1st_wt_from_ypg_well6_Position_6_8	0.9275065666485245
1st	300424	wt_from_ypg_well6	Position_6	9	0	123.07666451585806	2053.636834513706	wt_from_ypg_well6_Position_6	1st_wt_from_ypg_well6	1st_wt_from_ypg_well6_Position_6	1st_wt_from_ypg_well6_Position_6_9	0.9434575728175852
1st	300424	wt_from_ypg_well6	Position_6	10	0	79.98928765100356	1188.9615285367731	wt_from_ypg_well6_Position_6	1st_wt_from_ypg_well6	1st_wt_from_ypg_well6_Position_6	1st_wt_from_ypg_well6_Position_6_10	0.9369642332621607
1st	300424	wt_from_ypg_well6	Position_6	11	0	115.61277264127698	2803.7944109097107	wt_from_ypg_well6_Position_6	1st_wt_from_ypg_well6	1st_wt_from_ypg_well6_Position_6	1st_wt_from_ypg_well6_Position_6_11	0.9603985448509267
1st	300424	wt_from_ypg_well6	Position_6	12	0	2739.4144092745632	383.0266032577852	wt_from_ypg_well6_Position_6	1st_wt_from_ypg_well6	1st_wt_from_ypg_well6_Position_6	1st_wt_from_ypg_well6_Position_6_12	0.12266896371154971
1st	300424	wt_from_ypg_well6	Position_6	14	0	72.58586144617125	2231.519951223039	wt_from_ypg_well6_Position_6	1st_wt_from_ypg_well6	1st_wt_from_ypg_well6_Position_6	1st_wt_from_ypg_well6_Position_6_14	0.968497166646143
1st	300424	wt_from_ypg_well6	Position_6	15	0	109.30712431839144	3402.4844993286542	wt_from_ypg_well6_Position_6	1st_wt_from_ypg_well6	1st_wt_from_ypg_well6_Position_6	1st_wt_from_ypg_well6_Position_6_15	0.9688742567803968
1st	300424	wt_from_ypg_well6	Position_6	16	0	195.0053612439373	2924.8852105817195	wt_from_ypg_well6_Position_6	1st_wt_from_ypg_well6	1st_wt_from_ypg_well6_Position_6	1st_wt_from_ypg_well6_Position_6_16	0.9374960894446286
1st	300424	wt_from_ypg_well6	Position_6	17	0	199.5386110241608	2320.722742754459	wt_from_ypg_well6_Position_6	1st_wt_from_ypg_well6	1st_wt_from_ypg_well6_Position_6	1st_wt_from_ypg_well6_Position_6_17	0.9208262227546389
1st	300424	wt_from_ypg_well6	Position_6	18	0	106.92019259769653	1542.930024237277	wt_from_ypg_well6_Position_6	1st_wt_from_ypg_well6	1st_wt_from_ypg_well6_Position_6	1st_wt_from_ypg_well6_Position_6_18	0.9351940003360977
1st	300424	wt_from_ypg_well6	Position_7	1	0	2668.5012369699666	565.621079571964	wt_from_ypg_well6_Position_7	1st_wt_from_ypg_well6	1st_wt_from_ypg_well6_Position_7	1st_wt_from_ypg_well6_Position_7_1	0.17489167823953905
1st	300424	wt_from_ypg_well6	Position_7	2	0	2447.879441590356	395.82403276675706	wt_from_ypg_well6_Position_7	1st_wt_from_ypg_well6	1st_wt_from_ypg_well6_Position_7	1st_wt_from_ypg_well6_Position_7_2	0.13919314595775234
1st	300424	wt_from_ypg_well6	Position_7	3	0	3332.426520148428	471.9564185293823	wt_from_ypg_well6_Position_7	1st_wt_from_ypg_well6	1st_wt_from_ypg_well6_Position_7	1st_wt_from_ypg_well6_Position_7_3	0.12405597074131758
1st	300424	wt_from_ypg_well6	Position_7	4	0	3131.171958726561	488.6334316053511	wt_from_ypg_well6_Position_7	1st_wt_from_ypg_well6	1st_wt_from_ypg_well6_Position_7	1st_wt_from_ypg_well6_Position_7_4	0.1349888678851176
1st	300424	wt_from_ypg_well6	Position_7	5	0	630.9615570303	1044.2430860908537	wt_from_ypg_well6_Position_7	1st_wt_from_ypg_well6	1st_wt_from_ypg_well6_Position_7	1st_wt_from_ypg_well6_Position_7_5	0.6233525500175755
1st	300424	wt_from_ypg_well6	Position_7	6	0	939.3350260404968	1692.4047440920324	wt_from_ypg_well6_Position_7	1st_wt_from_ypg_well6	1st_wt_from_ypg_well6_Position_7	1st_wt_from_ypg_well6_Position_7_6	0.6430745027677286
1st	300424	wt_from_ypg_well6	Position_7	7	0	1332.7763242036613	928.6056527394206	wt_from_ypg_well6_Position_7	1st_wt_from_ypg_well6	1st_wt_from_ypg_well6_Position_7	1st_wt_from_ypg_well6_Position_7_7	0.4106363552055466
1st	300424	wt_from_ypg_well6	Position_7	9	0	1402.9257016305312	1057.8150731951662	wt_from_ypg_well6_Position_7	1st_wt_from_ypg_well6	1st_wt_from_ypg_well6_Position_7	1st_wt_from_ypg_well6_Position_7_9	0.42987667941987706
1st	300424	wt_from_ypg_well6	Position_7	10	0	3520.708412666397	2726.0559257700584	wt_from_ypg_well6_Position_7	1st_wt_from_ypg_well6	1st_wt_from_ypg_well6_Position_7	1st_wt_from_ypg_well6_Position_7_10	0.4363948723015828
1st	300424	wt_from_ypg_well6	Position_7	11	0	802.1996188756832	1485.7319887586896	wt_from_ypg_well6_Position_7	1st_wt_from_ypg_well6	1st_wt_from_ypg_well6_Position_7	1st_wt_from_ypg_well6_Position_7_11	0.6493777977458317
1st	300424	wt_from_ypg_well6	Position_8	1	0	141.40550816479856	2033.4188432118049	wt_from_ypg_well6_Position_8	1st_wt_from_ypg_well6	1st_wt_from_ypg_well6_Position_8	1st_wt_from_ypg_well6_Position_8_1	0.9349807224315413
1st	300424	wt_from_ypg_well6	Position_8	2	0	2771.864071998006	550.4442633564635	wt_from_ypg_well6_Position_8	1st_wt_from_ypg_well6	1st_wt_from_ypg_well6_Position_8	1st_wt_from_ypg_well6_Position_8_2	0.16568126970603242
1st	300424	wt_from_ypg_well6	Position_8	3	0	106.76137386561724	2212.1155143209257	wt_from_ypg_well6_Position_8	1st_wt_from_ypg_well6	1st_wt_from_ypg_well6_Position_8	1st_wt_from_ypg_well6_Position_8_3	0.9539598784180781
1st	300424	wt_from_ypg_well6	Position_8	4	0	3818.356921348896	333.7971042041745	wt_from_ypg_well6_Position_8	1st_wt_from_ypg_well6	1st_wt_from_ypg_well6_Position_8	1st_wt_from_ypg_well6_Position_8_4	0.08039131066668762
1st	300424	wt_from_ypg_well6	Position_8	5	0	113.71121795131864	2154.772620129358	wt_from_ypg_well6_Position_8	1st_wt_from_ypg_well6	1st_wt_from_ypg_well6_Position_8	1st_wt_from_ypg_well6_Position_8_5	0.9498734722978993
1st	300424	wt_from_ypg_well6	Position_8	6	0	3139.8455625997467	292.92427787509246	wt_from_ypg_well6_Position_8	1st_wt_from_ypg_well6	1st_wt_from_ypg_well6_Position_8	1st_wt_from_ypg_well6_Position_8_6	0.08533175583789608
1st	300424	wt_from_ypg_well6	Position_8	7	0	2926.1332016656675	275.5945237634507	wt_from_ypg_well6_Position_8	1st_wt_from_ypg_well6	1st_wt_from_ypg_well6_Position_8	1st_wt_from_ypg_well6_Position_8_7	0.08607681458188753
1st	300424	wt_from_ypg_well6	Position_8	8	0	3112.8753928158976	588.9741612805942	wt_from_ypg_well6_Position_8	1st_wt_from_ypg_well6	1st_wt_from_ypg_well6_Position_8	1st_wt_from_ypg_well6_Position_8_8	0.15910267358889058
1st	300424	wt_from_ypg_well6	Position_8	9	0	93.85872519811976	2323.40904460018	wt_from_ypg_well6_Position_8	1st_wt_from_ypg_well6	1st_wt_from_ypg_well6_Position_8	1st_wt_from_ypg_well6_Position_8_9	0.9611715647017659
1st	300424	wt_from_ypg_well6	Position_8	11	0	4004.3480963199822	391.88493341921134	wt_from_ypg_well6_Position_8	1st_wt_from_ypg_well6	1st_wt_from_ypg_well6_Position_8	1st_wt_from_ypg_well6_Position_8_11	0.08914107390764495
1st	300424	wt_from_ypg_well6	Position_8	12	0	2470.64268797138	180.28941614506752	wt_from_ypg_well6_Position_8	1st_wt_from_ypg_well6	1st_wt_from_ypg_well6_Position_8	1st_wt_from_ypg_well6_Position_8_12	0.06800982034398718
1st	300424	wt_from_ypg_well6	Position_8	13	0	2605.920586971531	268.962674413012	wt_from_ypg_well6_Position_8	1st_wt_from_ypg_well6	1st_wt_from_ypg_well6_Position_8	1st_wt_from_ypg_well6_Position_8_13	0.09355603339645856
1st	300424	wt_from_ypg_well6	Position_8	15	0	1558.566570874649	218.7438275531764	wt_from_ypg_well6_Position_8	1st_wt_from_ypg_well6	1st_wt_from_ypg_well6_Position_8	1st_wt_from_ypg_well6_Position_8_15	0.12307575972473518
1st	300424	wt_from_ypg_well4	Position_1	1	0	121.5686457494487	2009.6557502645944	wt_from_ypg_well4_Position_1	1st_wt_from_ypg_well4	1st_wt_from_ypg_well4_Position_1	1st_wt_from_ypg_well4_Position_1_1	0.9429583079206421
1st	300424	wt_from_ypg_well4	Position_1	2	0	62.3022383661562	2377.046484427905	wt_from_ypg_well4_Position_1	1st_wt_from_ypg_well4	1st_wt_from_ypg_well4_Position_1	1st_wt_from_ypg_well4_Position_1_2	0.9744594785550814
1st	300424	wt_from_ypg_well4	Position_1	3	0	97.79985489773163	2294.205230705051	wt_from_ypg_well4_Position_1	1st_wt_from_ypg_well4	1st_wt_from_ypg_well4_Position_1	1st_wt_from_ypg_well4_Position_1_3	0.959113859963602
1st	300424	wt_from_ypg_well4	Position_1	4	0	26.612782154157564	1659.3209088157832	wt_from_ypg_well4_Position_1	1st_wt_from_ypg_well4	1st_wt_from_ypg_well4_Position_1	1st_wt_from_ypg_well4_Position_1_4	0.9842148108809388
1st	300424	wt_from_ypg_well4	Position_1	5	0	62.33025632891544	1853.226129434295	wt_from_ypg_well4_Position_1	1st_wt_from_ypg_well4	1st_wt_from_ypg_well4_Position_1	1st_wt_from_ypg_well4_Position_1_5	0.9674610171790472
1st	300424	wt_from_ypg_well4	Position_1	6	0	39.84434205320499	1157.862113338626	wt_from_ypg_well4_Position_1	1st_wt_from_ypg_well4	1st_wt_from_ypg_well4_Position_1	1st_wt_from_ypg_well4_Position_1_6	0.9667327984467029
1st	300424	wt_from_ypg_well4	Position_1	7	0	125.57864872861992	2449.955332291908	wt_from_ypg_well4_Position_1	1st_wt_from_ypg_well4	1st_wt_from_ypg_well4_Position_1	1st_wt_from_ypg_well4_Position_1_7	0.9512417037965615
1st	300424	wt_from_ypg_well4	Position_1	9	0	133.36631502999597	2862.753640661999	wt_from_ypg_well4_Position_1	1st_wt_from_ypg_well4	1st_wt_from_ypg_well4_Position_1	1st_wt_from_ypg_well4_Position_1_9	0.9554869908407279
1st	300424	wt_from_ypg_well4	Position_1	10	0	23.50146531196024	2104.353974415248	wt_from_ypg_well4_Position_1	1st_wt_from_ypg_well4	1st_wt_from_ypg_well4_Position_1	1st_wt_from_ypg_well4_Position_1_10	0.9889553280391205
1st	300424	wt_from_ypg_well4	Position_1	11	0	75.4718570106129	2363.462496350953	wt_from_ypg_well4_Position_1	1st_wt_from_ypg_well4	1st_wt_from_ypg_well4_Position_1	1st_wt_from_ypg_well4_Position_1_11	0.9690553963018355
1st	300424	wt_from_ypg_well4	Position_2	1	0	91.94119182111096	2174.21808916164	wt_from_ypg_well4_Position_2	1st_wt_from_ypg_well4	1st_wt_from_ypg_well4_Position_2	1st_wt_from_ypg_well4_Position_2_1	0.9594286277259209
1st	300424	wt_from_ypg_well4	Position_2	2	0	79.81559679020332	1678.159697958721	wt_from_ypg_well4_Position_2	1st_wt_from_ypg_well4	1st_wt_from_ypg_well4_Position_2	1st_wt_from_ypg_well4_Position_2_2	0.9545979986017934
1st	300424	wt_from_ypg_well4	Position_2	3	0	91.3636054875292	2039.388972912687	wt_from_ypg_well4_Position_2	1st_wt_from_ypg_well4	1st_wt_from_ypg_well4_Position_2	1st_wt_from_ypg_well4_Position_2_3	0.9571214384937524
1st	300424	wt_from_ypg_well4	Position_2	4	0	67.9463973945716	1235.1419679024898	wt_from_ypg_well4_Position_2	1st_wt_from_ypg_well4	1st_wt_from_ypg_well4_Position_2	1st_wt_from_ypg_well4_Position_2_4	0.9478574138146939
1st	300424	wt_from_ypg_well4	Position_3	1	0	81.85368979621008	1450.284754013728	wt_from_ypg_well4_Position_3	1st_wt_from_ypg_well4	1st_wt_from_ypg_well4_Position_3	1st_wt_from_ypg_well4_Position_3_1	0.9465755264304535
1st	300424	wt_from_ypg_well4	Position_3	3	0	85.25520886708944	1360.9199115503675	wt_from_ypg_well4_Position_3	1st_wt_from_ypg_well4	1st_wt_from_ypg_well4_Position_3	1st_wt_from_ypg_well4_Position_3_3	0.9410477972802633
1st	300424	wt_from_ypg_well4	Position_3	4	0	76.20218716655856	2050.5954649569667	wt_from_ypg_well4_Position_3	1st_wt_from_ypg_well4	1st_wt_from_ypg_well4_Position_3	1st_wt_from_ypg_well4_Position_3_4	0.9641704573585205
1st	300424	wt_from_ypg_well4	Position_3	5	0	69.01847042440187	1433.0610878787909	wt_from_ypg_well4_Position_3	1st_wt_from_ypg_well4	1st_wt_from_ypg_well4_Position_3	1st_wt_from_ypg_well4_Position_3_5	0.9540513882617724
1st	300424	wt_from_ypg_well4	Position_3	6	0	2.9939554975567244	926.4383794596342	wt_from_ypg_well4_Position_3	1st_wt_from_ypg_well4	1st_wt_from_ypg_well4_Position_3	1st_wt_from_ypg_well4_Position_3_6	0.9967787267722995
1st	300424	wt_from_ypg_well4	Position_3	7	0	12.251676056231716	1242.1125852217808	wt_from_ypg_well4_Position_3	1st_wt_from_ypg_well4	1st_wt_from_ypg_well4_Position_3	1st_wt_from_ypg_well4_Position_3_7	0.9902327605828398
1st	300424	wt_from_ypg_well4	Position_4	1	0	49.78159727660199	2143.052917124064	wt_from_ypg_well4_Position_4	1st_wt_from_ypg_well4	1st_wt_from_ypg_well4_Position_4	1st_wt_from_ypg_well4_Position_4_1	0.9772980601364677
1st	300424	wt_from_ypg_well4	Position_4	2	0	28.92855702779544	1179.9837643607077	wt_from_ypg_well4_Position_4	1st_wt_from_ypg_well4	1st_wt_from_ypg_well4_Position_4	1st_wt_from_ypg_well4_Position_4_2	0.976070591294355
1st	300424	wt_from_ypg_well4	Position_4	3	0	24.41915703766252	1076.40388956302	wt_from_ypg_well4_Position_4	1st_wt_from_ypg_well4	1st_wt_from_ypg_well4_Position_4	1st_wt_from_ypg_well4_Position_4_3	0.9778173639141474
1st	300424	wt_from_ypg_well4	Position_4	4	0	44.86013034819028	1167.2251263814196	wt_from_ypg_well4_Position_4	1st_wt_from_ypg_well4	1st_wt_from_ypg_well4_Position_4	1st_wt_from_ypg_well4_Position_4_4	0.9629892946068581
1st	300424	wt_from_ypg_well4	Position_4	5	0	39.514309237937326	1294.2754799737922	wt_from_ypg_well4_Position_4	1st_wt_from_ypg_well4	1st_wt_from_ypg_well4_Position_4	1st_wt_from_ypg_well4_Position_4_5	0.9703744101525246
1st	300424	wt_from_ypg_well4	Position_5	1	0	71.75436645162647	1635.8009741522676	wt_from_ypg_well4_Position_5	1st_wt_from_ypg_well4	1st_wt_from_ypg_well4_Position_5	1st_wt_from_ypg_well4_Position_5_1	0.9579783069131745
1st	300424	wt_from_ypg_well4	Position_5	2	0	81.70444240598658	1155.5304721689702	wt_from_ypg_well4_Position_5	1st_wt_from_ypg_well4	1st_wt_from_ypg_well4_Position_5	1st_wt_from_ypg_well4_Position_5_2	0.9339620621407572
1st	300424	wt_from_ypg_well4	Position_5	3	0	62.93883577026598	1379.7966569862754	wt_from_ypg_well4_Position_5	1st_wt_from_ypg_well4	1st_wt_from_ypg_well4_Position_5	1st_wt_from_ypg_well4_Position_5_3	0.9563753466340439
1st	300424	wt_from_ypg_well4	Position_5	4	0	55.877557558313015	1586.1498608635866	wt_from_ypg_well4_Position_5	1st_wt_from_ypg_well4	1st_wt_from_ypg_well4_Position_5	1st_wt_from_ypg_well4_Position_5_4	0.9659703870158177
1st	300424	wt_from_ypg_well4	Position_5	5	0	22.484714323866104	1469.9448020503005	wt_from_ypg_well4_Position_5	1st_wt_from_ypg_well4	1st_wt_from_ypg_well4_Position_5	1st_wt_from_ypg_well4_Position_5_5	0.9849341532868552
1st	300424	wt_from_ypg_well4	Position_6	1	0	169.57486951193394	1741.6119361670544	wt_from_ypg_well4_Position_6	1st_wt_from_ypg_well4	1st_wt_from_ypg_well4_Position_6	1st_wt_from_ypg_well4_Position_6_1	0.9112724779136967
1st	300424	wt_from_ypg_well4	Position_6	3	0	120.07869858018226	1112.5972103122238	wt_from_ypg_well4_Position_6	1st_wt_from_ypg_well4	1st_wt_from_ypg_well4_Position_6	1st_wt_from_ypg_well4_Position_6_3	0.9025869673334687
1st	300424	wt_from_ypg_well4	Position_6	4	0	81.7646801330182	1938.7353723994768	wt_from_ypg_well4_Position_6	1st_wt_from_ypg_well4	1st_wt_from_ypg_well4_Position_6	1st_wt_from_ypg_well4_Position_6_4	0.9595324533495883
1st	300424	wt_from_ypg_well4	Position_6	5	0	77.29017195929593	1325.970138974605	wt_from_ypg_well4_Position_6	1st_wt_from_ypg_well4	1st_wt_from_ypg_well4_Position_6	1st_wt_from_ypg_well4_Position_6_5	0.944921001928817
1st	300424	wt_from_ypg_well4	Position_7	1	0	95.16868663112766	1058.9334662542062	wt_from_ypg_well4_Position_7	1st_wt_from_ypg_well4	1st_wt_from_ypg_well4_Position_7	1st_wt_from_ypg_well4_Position_7_1	0.9175387669166031
1st	300424	wt_from_ypg_well4	Position_7	2	0	110.37492637950788	1999.8369513044847	wt_from_ypg_well4_Position_7	1st_wt_from_ypg_well4	1st_wt_from_ypg_well4_Position_7	1st_wt_from_ypg_well4_Position_7_2	0.9476948606219359
1st	300424	wt_from_ypg_well4	Position_7	3	0	110.77673512117376	1796.354059492732	wt_from_ypg_well4_Position_7	1st_wt_from_ypg_well4	1st_wt_from_ypg_well4_Position_7	1st_wt_from_ypg_well4_Position_7_3	0.9419144531491873
1st	300424	wt_from_ypg_well4	Position_7	4	0	135.500948065114	3078.222396656185	wt_from_ypg_well4_Position_7	1st_wt_from_ypg_well4	1st_wt_from_ypg_well4_Position_7	1st_wt_from_ypg_well4_Position_7_4	0.957836772637047
1st	300424	wt_from_ypg_well4	Position_7	5	0	112.1394925614023	2217.3340451350896	wt_from_ypg_well4_Position_7	1st_wt_from_ypg_well4	1st_wt_from_ypg_well4_Position_7	1st_wt_from_ypg_well4_Position_7_5	0.9518605853439779
1st	300424	wt_from_ypg_well4	Position_8	1	0	80.10395411662698	2490.1093543105226	wt_from_ypg_well4_Position_8	1st_wt_from_ypg_well4	1st_wt_from_ypg_well4_Position_8	1st_wt_from_ypg_well4_Position_8_1	0.9688337330392057
1st	300424	wt_from_ypg_well4	Position_8	2	0	68.88928964283893	1309.4842429998407	wt_from_ypg_well4_Position_8	1st_wt_from_ypg_well4	1st_wt_from_ypg_well4_Position_8	1st_wt_from_ypg_well4_Position_8_2	0.9500213200475771
1st	300424	wt_from_ypg_well4	Position_8	3	0	83.1466665680072	2574.127834730365	wt_from_ypg_well4_Position_8	1st_wt_from_ypg_well4	1st_wt_from_ypg_well4_Position_8	1st_wt_from_ypg_well4_Position_8_3	0.9687097939910306
1st	300424	wt_from_ypg_well4	Position_8	4	0	71.62032497065879	2050.6167102896675	wt_from_ypg_well4_Position_8	1st_wt_from_ypg_well4	1st_wt_from_ypg_well4_Position_8	1st_wt_from_ypg_well4_Position_8_4	0.9662524384502256
1st	300424	wt_from_ypg_well4	Position_8	5	0	74.12160550041605	1798.2479106011233	wt_from_ypg_well4_Position_8	1st_wt_from_ypg_well4	1st_wt_from_ypg_well4_Position_8	1st_wt_from_ypg_well4_Position_8_5	0.960412939399513
1st	300424	wt_from_ypg_well4	Position_8	6	0	42.31677566313634	1965.2715978966428	wt_from_ypg_well4_Position_8	1st_wt_from_ypg_well4	1st_wt_from_ypg_well4_Position_8	1st_wt_from_ypg_well4_Position_8_6	0.978921587602093
1st	300424	wt_from_ypg_well4	Position_8	7	0	60.14665045971586	1858.924067112525	wt_from_ypg_well4_Position_8	1st_wt_from_ypg_well4	1st_wt_from_ypg_well4_Position_8	1st_wt_from_ypg_well4_Position_8_7	0.9686584502024993
1st	300424	wt_from_ypg_well4	Position_8	8	0	82.82935680506249	2297.271099340848	wt_from_ypg_well4_Position_8	1st_wt_from_ypg_well4	1st_wt_from_ypg_well4_Position_8	1st_wt_from_ypg_well4_Position_8_8	0.9651992181291423
1st	300424	wt_from_ypg_well4	Position_8	9	0	48.28802136327671	1910.3799133118987	wt_from_ypg_well4_Position_8	1st_wt_from_ypg_well4	1st_wt_from_ypg_well4_Position_8	1st_wt_from_ypg_well4_Position_8_9	0.97534649926697
1st	300424	wt_from_ypg_well5	Position_1	1	0	1.211752077971421	1415.3800885944258	wt_from_ypg_well5_Position_1	1st_wt_from_ypg_well5	1st_wt_from_ypg_well5_Position_1	1st_wt_from_ypg_well5_Position_1_1	0.9991446004112263
1st	300424	wt_from_ypg_well5	Position_1	2	0	3138.8019470150016	319.9201220173208	wt_from_ypg_well5_Position_1	1st_wt_from_ypg_well5	1st_wt_from_ypg_well5_Position_1	1st_wt_from_ypg_well5_Position_1_2	0.09249662610411126
1st	300424	wt_from_ypg_well5	Position_1	3	0	3310.302396455221	258.9371953439709	wt_from_ypg_well5_Position_1	1st_wt_from_ypg_well5	1st_wt_from_ypg_well5_Position_1	1st_wt_from_ypg_well5_Position_1_3	0.07254687971603643
1st	300424	wt_from_ypg_well5	Position_1	4	0	38.358069075106016	2048.687433160605	wt_from_ypg_well5_Position_1	1st_wt_from_ypg_well5	1st_wt_from_ypg_well5_Position_1	1st_wt_from_ypg_well5_Position_1_4	0.981620875522831
1st	300424	wt_from_ypg_well5	Position_1	5	0	2252.030101347074	131.52181080818949	wt_from_ypg_well5_Position_1	1st_wt_from_ypg_well5	1st_wt_from_ypg_well5_Position_1	1st_wt_from_ypg_well5_Position_1_5	0.05517891602757852
1st	300424	wt_from_ypg_well5	Position_1	6	0	3088.1927075777976	322.30608368116674	wt_from_ypg_well5_Position_1	1st_wt_from_ypg_well5	1st_wt_from_ypg_well5_Position_1	1st_wt_from_ypg_well5_Position_1_6	0.09450408969715232
1st	300424	wt_from_ypg_well5	Position_1	7	0	5.198737822000917	975.3507146251104	wt_from_ypg_well5_Position_1	1st_wt_from_ypg_well5	1st_wt_from_ypg_well5_Position_1	1st_wt_from_ypg_well5_Position_1_7	0.9946981380602206
1st	300424	wt_from_ypg_well5	Position_1	8	0	3597.2096824111445	736.2781089800333	wt_from_ypg_well5_Position_1	1st_wt_from_ypg_well5	1st_wt_from_ypg_well5_Position_1	1st_wt_from_ypg_well5_Position_1_8	0.16990427674509873
1st	300424	wt_from_ypg_well5	Position_1	9	0	29.096525796583904	1827.030325801724	wt_from_ypg_well5_Position_1	1st_wt_from_ypg_well5	1st_wt_from_ypg_well5_Position_1	1st_wt_from_ypg_well5_Position_1_9	0.9843240639660329
1st	300424	wt_from_ypg_well5	Position_1	10	0	2998.117795971212	233.68479342842377	wt_from_ypg_well5_Position_1	1st_wt_from_ypg_well5	1st_wt_from_ypg_well5_Position_1	1st_wt_from_ypg_well5_Position_1_10	0.07230787987945601
1st	300424	wt_from_ypg_well5	Position_1	11	0	2591.060153472914	632.0221270654805	wt_from_ypg_well5_Position_1	1st_wt_from_ypg_well5	1st_wt_from_ypg_well5_Position_1	1st_wt_from_ypg_well5_Position_1_11	0.19609245810501164
1st	300424	wt_from_ypg_well5	Position_1	13	0	3249.643225677172	307.4653652487247	wt_from_ypg_well5_Position_1	1st_wt_from_ypg_well5	1st_wt_from_ypg_well5_Position_1	1st_wt_from_ypg_well5_Position_1_13	0.08643687910823468
1st	300424	wt_from_ypg_well5	Position_2	1	0	2810.7382121503883	101.81362644364206	wt_from_ypg_well5_Position_2	1st_wt_from_ypg_well5	1st_wt_from_ypg_well5_Position_2	1st_wt_from_ypg_well5_Position_2_1	0.03495684612184974
1st	300424	wt_from_ypg_well5	Position_2	2	0	2110.118618311175	-31.18161795030068	wt_from_ypg_well5_Position_2	1st_wt_from_ypg_well5	1st_wt_from_ypg_well5_Position_2	1st_wt_from_ypg_well5_Position_2_2	-0.014998827739795863
1st	300424	wt_from_ypg_well5	Position_2	3	0	2766.911704585447	441.5185990439834	wt_from_ypg_well5_Position_2	1st_wt_from_ypg_well5	1st_wt_from_ypg_well5_Position_2	1st_wt_from_ypg_well5_Position_2_3	0.13761202745920026
1st	300424	wt_from_ypg_well5	Position_2	4	0	2807.1387522136565	-28.868299169891515	wt_from_ypg_well5_Position_2	1st_wt_from_ypg_well5	1st_wt_from_ypg_well5_Position_2	1st_wt_from_ypg_well5_Position_2_4	-0.010390744766501954
1st	300424	wt_from_ypg_well5	Position_2	5	0	3523.680320380176	55.52778193328294	wt_from_ypg_well5_Position_2	1st_wt_from_ypg_well5	1st_wt_from_ypg_well5_Position_2	1st_wt_from_ypg_well5_Position_2_5	0.015513985313508866
1st	300424	wt_from_ypg_well5	Position_2	6	0	90.70807228380076	1727.0296200277796	wt_from_ypg_well5_Position_2	1st_wt_from_ypg_well5	1st_wt_from_ypg_well5_Position_2	1st_wt_from_ypg_well5_Position_2_6	0.9500983708114403
1st	300424	wt_from_ypg_well5	Position_2	7	0	101.57747703103404	2012.414344377878	wt_from_ypg_well5_Position_2	1st_wt_from_ypg_well5	1st_wt_from_ypg_well5_Position_2	1st_wt_from_ypg_well5_Position_2_7	0.9519499195775811
1st	300424	wt_from_ypg_well5	Position_2	8	0	1824.714720867356	775.9302925476579	wt_from_ypg_well5_Position_2	1st_wt_from_ypg_well5	1st_wt_from_ypg_well5_Position_2	1st_wt_from_ypg_well5_Position_2_8	0.29836070995662417
1st	300424	wt_from_ypg_well5	Position_2	9	0	2269.376021858176	74.73716886419243	wt_from_ypg_well5_Position_2	1st_wt_from_ypg_well5	1st_wt_from_ypg_well5_Position_2	1st_wt_from_ypg_well5_Position_2_9	0.03188291809456574
1st	300424	wt_from_ypg_well5	Position_2	10	0	2994.1520808751347	387.6778768219591	wt_from_ypg_well5_Position_2	1st_wt_from_ypg_well5	1st_wt_from_ypg_well5_Position_2	1st_wt_from_ypg_well5_Position_2_10	0.11463553214424595
1st	300424	wt_from_ypg_well5	Position_2	11	0	3050.5489301167963	301.10181461461724	wt_from_ypg_well5_Position_2	1st_wt_from_ypg_well5	1st_wt_from_ypg_well5_Position_2	1st_wt_from_ypg_well5_Position_2_11	0.08983687070853984
1st	300424	wt_from_ypg_well5	Position_2	12	0	2305.284608668037	380.7770313090234	wt_from_ypg_well5_Position_2	1st_wt_from_ypg_well5	1st_wt_from_ypg_well5_Position_2	1st_wt_from_ypg_well5_Position_2_12	0.14176034743278465
1st	300424	wt_from_ypg_well5	Position_2	13	0	3130.358428835621	511.821889814991	wt_from_ypg_well5_Position_2	1st_wt_from_ypg_well5	1st_wt_from_ypg_well5_Position_2	1st_wt_from_ypg_well5_Position_2_13	0.14052623567100472
1st	300424	wt_from_ypg_well5	Position_2	14	0	2446.4681007948784	1081.1492596500598	wt_from_ypg_well5_Position_2	1st_wt_from_ypg_well5	1st_wt_from_ypg_well5_Position_2	1st_wt_from_ypg_well5_Position_2_14	0.30648144318965886
1st	300424	wt_from_ypg_well5	Position_2	16	0	2192.965477634708	981.0519431873532	wt_from_ypg_well5_Position_2	1st_wt_from_ypg_well5	1st_wt_from_ypg_well5_Position_2	1st_wt_from_ypg_well5_Position_2_16	0.3090883927578645
1st	300424	wt_from_ypg_well5	Position_2	17	0	3430.106366836731	75.68959435764073	wt_from_ypg_well5_Position_2	1st_wt_from_ypg_well5	1st_wt_from_ypg_well5_Position_2	1st_wt_from_ypg_well5_Position_2_17	0.02158984584255566
1st	300424	wt_from_ypg_well5	Position_2	18	0	2786.3537103523468	-138.46836105995706	wt_from_ypg_well5_Position_2	1st_wt_from_ypg_well5	1st_wt_from_ypg_well5_Position_2	1st_wt_from_ypg_well5_Position_2_18	-0.052293941313191976
1st	300424	wt_from_ypg_well5	Position_2	19	0	3127.9923013039665	388.8613881764873	wt_from_ypg_well5_Position_2	1st_wt_from_ypg_well5	1st_wt_from_ypg_well5_Position_2	1st_wt_from_ypg_well5_Position_2_19	0.11057081769982133
1st	300424	wt_from_ypg_well5	Position_2	20	0	204.04787267357003	3932.4606099075904	wt_from_ypg_well5_Position_2	1st_wt_from_ypg_well5	1st_wt_from_ypg_well5_Position_2	1st_wt_from_ypg_well5_Position_2_20	0.9506714724428065
1st	300424	wt_from_ypg_well5	Position_2	21	0	145.12261231686253	2686.704836881096	wt_from_ypg_well5_Position_2	1st_wt_from_ypg_well5	1st_wt_from_ypg_well5_Position_2	1st_wt_from_ypg_well5_Position_2_21	0.9487530172934919
1st	300424	wt_from_ypg_well5	Position_2	22	0	2472.453121898934	828.2750764358495	wt_from_ypg_well5_Position_2	1st_wt_from_ypg_well5	1st_wt_from_ypg_well5_Position_2	1st_wt_from_ypg_well5_Position_2_22	0.2509370740837473
1st	300424	wt_from_ypg_well5	Position_2	23	0	6198.928831231948	2294.1301970994723	wt_from_ypg_well5_Position_2	1st_wt_from_ypg_well5	1st_wt_from_ypg_well5_Position_2	1st_wt_from_ypg_well5_Position_2_23	0.27011824472744617
1st	300424	wt_from_ypg_well5	Position_3	1	0	2858.1896751409104	90.02897157575116	wt_from_ypg_well5_Position_3	1st_wt_from_ypg_well5	1st_wt_from_ypg_well5_Position_3	1st_wt_from_ypg_well5_Position_3_1	0.03053673501319639
1st	300424	wt_from_ypg_well5	Position_3	2	0	2584.0859011208413	19.631412970397875	wt_from_ypg_well5_Position_3	1st_wt_from_ypg_well5	1st_wt_from_ypg_well5_Position_3	1st_wt_from_ypg_well5_Position_3_2	0.007539763577310511
1st	300424	wt_from_ypg_well5	Position_3	3	0	2876.2654282423514	182.91685220998136	wt_from_ypg_well5_Position_3	1st_wt_from_ypg_well5	1st_wt_from_ypg_well5_Position_3	1st_wt_from_ypg_well5_Position_3_3	0.05979272741568546
1st	300424	wt_from_ypg_well5	Position_3	4	0	2504.0245268428766	118.61218495814175	wt_from_ypg_well5_Position_3	1st_wt_from_ypg_well5	1st_wt_from_ypg_well5_Position_3	1st_wt_from_ypg_well5_Position_3_4	0.04522631153008162
1st	300424	wt_from_ypg_well5	Position_3	5	0	2924.006427886393	443.3680995096345	wt_from_ypg_well5_Position_3	1st_wt_from_ypg_well5	1st_wt_from_ypg_well5_Position_3	1st_wt_from_ypg_well5_Position_3_5	0.1316658114214841
1st	300424	wt_from_ypg_well5	Position_3	6	0	2413.6775012768007	222.55494741435115	wt_from_ypg_well5_Position_3	1st_wt_from_ypg_well5	1st_wt_from_ypg_well5_Position_3	1st_wt_from_ypg_well5_Position_3_6	0.08442159473639974
1st	300424	wt_from_ypg_well5	Position_3	7	0	2559.527113173512	351.1318847269908	wt_from_ypg_well5_Position_3	1st_wt_from_ypg_well5	1st_wt_from_ypg_well5_Position_3	1st_wt_from_ypg_well5_Position_3_7	0.1206365585869959
1st	300424	wt_from_ypg_well5	Position_3	8	0	3732.750311638079	291.3142500408836	wt_from_ypg_well5_Position_3	1st_wt_from_ypg_well5	1st_wt_from_ypg_well5_Position_3	1st_wt_from_ypg_well5_Position_3_8	0.072393035841189
1st	300424	wt_from_ypg_well5	Position_3	9	0	4011.2319493963146	45.30765154227265	wt_from_ypg_well5_Position_3	1st_wt_from_ypg_well5	1st_wt_from_ypg_well5_Position_3	1st_wt_from_ypg_well5_Position_3_9	0.011169039624755428
1st	300424	wt_from_ypg_well5	Position_3	10	0	57198.7593984184	1005.5624713269136	wt_from_ypg_well5_Position_3	1st_wt_from_ypg_well5	1st_wt_from_ypg_well5_Position_3	1st_wt_from_ypg_well5_Position_3_10	0.017276422764227865
1st	300424	wt_from_ypg_well5	Position_3	11	0	2782.567392213187	180.8713342811026	wt_from_ypg_well5_Position_3	1st_wt_from_ypg_well5	1st_wt_from_ypg_well5_Position_3	1st_wt_from_ypg_well5_Position_3_11	0.06103427503462206
1st	300424	wt_from_ypg_well5	Position_3	12	0	3383.562883629387	-21.214284409049696	wt_from_ypg_well5_Position_3	1st_wt_from_ypg_well5	1st_wt_from_ypg_well5_Position_3	1st_wt_from_ypg_well5_Position_3_12	-0.00630936495221491
1st	300424	wt_from_ypg_well5	Position_4	1	0	3215.6688520862863	315.93304531566633	wt_from_ypg_well5_Position_4	1st_wt_from_ypg_well5	1st_wt_from_ypg_well5_Position_4	1st_wt_from_ypg_well5_Position_4_1	0.08945885025944875
1st	300424	wt_from_ypg_well5	Position_4	2	0	2986.2556363153	326.40076195440395	wt_from_ypg_well5_Position_4	1st_wt_from_ypg_well5	1st_wt_from_ypg_well5_Position_4	1st_wt_from_ypg_well5_Position_4_2	0.09853142696142361
1st	300424	wt_from_ypg_well5	Position_4	3	0	72.00178159342431	1883.9560861040893	wt_from_ypg_well5_Position_4	1st_wt_from_ypg_well5	1st_wt_from_ypg_well5_Position_4	1st_wt_from_ypg_well5_Position_4_3	0.9631884802926852
1st	300424	wt_from_ypg_well5	Position_4	4	0	72.11104202928514	2113.4641908193635	wt_from_ypg_well5_Position_4	1st_wt_from_ypg_well5	1st_wt_from_ypg_well5_Position_4	1st_wt_from_ypg_well5_Position_4_4	0.9670059209376669
1st	300424	wt_from_ypg_well5	Position_4	5	0	2760.311418926762	85.43272776676082	wt_from_ypg_well5_Position_4	1st_wt_from_ypg_well5	1st_wt_from_ypg_well5_Position_4	1st_wt_from_ypg_well5_Position_4_5	0.030021225859684298
1st	300424	wt_from_ypg_well5	Position_4	6	0	74.5019973917346	2430.247799408879	wt_from_ypg_well5_Position_4	1st_wt_from_ypg_well5	1st_wt_from_ypg_well5_Position_4	1st_wt_from_ypg_well5_Position_4_6	0.9702557127714321
1st	300424	wt_from_ypg_well5	Position_4	7	0	70.86828329453823	2254.145015831789	wt_from_ypg_well5_Position_4	1st_wt_from_ypg_well5	1st_wt_from_ypg_well5_Position_4	1st_wt_from_ypg_well5_Position_4_7	0.9695191922897093
1st	300424	wt_from_ypg_well5	Position_4	8	0	63.53664445906255	2444.265527384712	wt_from_ypg_well5_Position_4	1st_wt_from_ypg_well5	1st_wt_from_ypg_well5_Position_4	1st_wt_from_ypg_well5_Position_4_8	0.97466441126321
1st	300424	wt_from_ypg_well5	Position_4	9	0	75.11404569162049	1969.4426117240964	wt_from_ypg_well5_Position_4	1st_wt_from_ypg_well5	1st_wt_from_ypg_well5_Position_4	1st_wt_from_ypg_well5_Position_4_9	0.9632614506332324
1st	300424	wt_from_ypg_well5	Position_4	10	0	2525.854204632788	44.0275196901821	wt_from_ypg_well5_Position_4	1st_wt_from_ypg_well5	1st_wt_from_ypg_well5_Position_4	1st_wt_from_ypg_well5_Position_4_10	0.017132119067378892
1st	300424	wt_from_ypg_well5	Position_4	11	0	2984.970911535008	201.25149904829067	wt_from_ypg_well5_Position_4	1st_wt_from_ypg_well5	1st_wt_from_ypg_well5_Position_4	1st_wt_from_ypg_well5_Position_4_11	0.0631630417198176
1st	300424	wt_from_ypg_well5	Position_4	12	0	4396.730614636908	571.1799657219879	wt_from_ypg_well5_Position_4	1st_wt_from_ypg_well5	1st_wt_from_ypg_well5_Position_4	1st_wt_from_ypg_well5_Position_4_12	0.11497388217497348
1st	300424	wt_from_ypg_well5	Position_4	13	0	3900.43279061524	180.1363737768853	wt_from_ypg_well5_Position_4	1st_wt_from_ypg_well5	1st_wt_from_ypg_well5_Position_4	1st_wt_from_ypg_well5_Position_4_13	0.044144913741149615
1st	300424	wt_from_ypg_well5	Position_4	14	0	2643.037393163352	329.3360565638617	wt_from_ypg_well5_Position_4	1st_wt_from_ypg_well5	1st_wt_from_ypg_well5_Position_4	1st_wt_from_ypg_well5_Position_4_14	0.11079901705961144
1st	300424	wt_from_ypg_well5	Position_4	15	0	2987.001072525076	126.0570829410767	wt_from_ypg_well5_Position_4	1st_wt_from_ypg_well5	1st_wt_from_ypg_well5_Position_4	1st_wt_from_ypg_well5_Position_4_15	0.0404930061199582
1st	300424	wt_from_ypg_well5	Position_4	17	0	2648.0537714612374	134.90803429312714	wt_from_ypg_well5_Position_4	1st_wt_from_ypg_well5	1st_wt_from_ypg_well5_Position_4	1st_wt_from_ypg_well5_Position_4_17	0.04847642321722711
1st	300424	wt_from_ypg_well5	Position_4	19	0	3550.0598258214727	238.08736907230744	wt_from_ypg_well5_Position_4	1st_wt_from_ypg_well5	1st_wt_from_ypg_well5_Position_4	1st_wt_from_ypg_well5_Position_4_19	0.06285061187517647
1st	300424	wt_from_ypg_well5	Position_4	20	0	59.670870485866175	2934.066241858321	wt_from_ypg_well5_Position_4	1st_wt_from_ypg_well5	1st_wt_from_ypg_well5_Position_4	1st_wt_from_ypg_well5_Position_4_20	0.9800680994200115
1st	300424	wt_from_ypg_well5	Position_4	21	0	45.226193646102224	2229.967975996665	wt_from_ypg_well5_Position_4	1st_wt_from_ypg_well5	1st_wt_from_ypg_well5_Position_4	1st_wt_from_ypg_well5_Position_4_21	0.9801220510101767
1st	300424	wt_from_ypg_well5	Position_5	1	0	3509.9666009836646	260.4431634774553	wt_from_ypg_well5_Position_5	1st_wt_from_ypg_well5	1st_wt_from_ypg_well5_Position_5	1st_wt_from_ypg_well5_Position_5_1	0.06907555935493359
1st	300424	wt_from_ypg_well5	Position_5	2	0	137.8626905687794	3081.437845950661	wt_from_ypg_well5_Position_5	1st_wt_from_ypg_well5	1st_wt_from_ypg_well5_Position_5	1st_wt_from_ypg_well5_Position_5_2	0.9571761974364065
1st	300424	wt_from_ypg_well5	Position_5	3	0	3242.4619026256964	226.2137535040922	wt_from_ypg_well5_Position_5	1st_wt_from_ypg_well5	1st_wt_from_ypg_well5_Position_5	1st_wt_from_ypg_well5_Position_5_3	0.06521617352845627
1st	300424	wt_from_ypg_well5	Position_5	4	0	3757.5651080949024	292.77902892806065	wt_from_ypg_well5_Position_5	1st_wt_from_ypg_well5	1st_wt_from_ypg_well5_Position_5	1st_wt_from_ypg_well5_Position_5_4	0.07228497604730834
1st	300424	wt_from_ypg_well5	Position_5	5	0	132.01950498363172	2334.178130319306	wt_from_ypg_well5_Position_5	1st_wt_from_ypg_well5	1st_wt_from_ypg_well5_Position_5	1st_wt_from_ypg_well5_Position_5_5	0.9464684001420612
1st	300424	wt_from_ypg_well5	Position_5	6	0	3687.9118626524505	271.0372043024759	wt_from_ypg_well5_Position_5	1st_wt_from_ypg_well5	1st_wt_from_ypg_well5_Position_5	1st_wt_from_ypg_well5_Position_5_6	0.06846190736950993
1st	300424	wt_from_ypg_well5	Position_6	1	0	64.18705391415567	1315.3321342378672	wt_from_ypg_well5_Position_6	1st_wt_from_ypg_well5	1st_wt_from_ypg_well5_Position_6	1st_wt_from_ypg_well5_Position_6_1	0.9534714308685046
1st	300424	wt_from_ypg_well5	Position_6	2	0	66.08558875153645	1119.288144078385	wt_from_ypg_well5_Position_6	1st_wt_from_ypg_well5	1st_wt_from_ypg_well5_Position_6	1st_wt_from_ypg_well5_Position_6_2	0.9442491537299667
1st	300424	wt_from_ypg_well5	Position_6	3	0	5235.861191817648	48480.64930647973	wt_from_ypg_well5_Position_6	1st_wt_from_ypg_well5	1st_wt_from_ypg_well5_Position_6	1st_wt_from_ypg_well5_Position_6_3	0.9025278979731268
1st	300424	wt_from_ypg_well5	Position_6	4	0	111.50643316334828	2089.7481601197032	wt_from_ypg_well5_Position_6	1st_wt_from_ypg_well5	1st_wt_from_ypg_well5_Position_6	1st_wt_from_ypg_well5_Position_6_4	0.9493441451508602
1st	300424	wt_from_ypg_well5	Position_6	5	0	125.80690318692568	2318.6197376680525	wt_from_ypg_well5_Position_6	1st_wt_from_ypg_well5	1st_wt_from_ypg_well5_Position_6	1st_wt_from_ypg_well5_Position_6_5	0.948533164757637
1st	300424	wt_from_ypg_well5	Position_6	6	0	4808.875230009456	444.7969324026687	wt_from_ypg_well5_Position_6	1st_wt_from_ypg_well5	1st_wt_from_ypg_well5_Position_6	1st_wt_from_ypg_well5_Position_6_6	0.08466400617552972
1st	300424	wt_from_ypg_well5	Position_6	7	0	4194.452775197087	280.4477891209884	wt_from_ypg_well5_Position_6	1st_wt_from_ypg_well5	1st_wt_from_ypg_well5_Position_6	1st_wt_from_ypg_well5_Position_6_7	0.06267128958288383
1st	300424	wt_from_ypg_well5	Position_6	9	0	4909.752639778327	230.7516291524857	wt_from_ypg_well5_Position_6	1st_wt_from_ypg_well5	1st_wt_from_ypg_well5_Position_6	1st_wt_from_ypg_well5_Position_6_9	0.044888909157638025
1st	300424	wt_from_ypg_well5	Position_7	1	0	3063.856275453332	476.3150134462053	wt_from_ypg_well5_Position_7	1st_wt_from_ypg_well5	1st_wt_from_ypg_well5_Position_7	1st_wt_from_ypg_well5_Position_7_1	0.13454575346106146
1st	300424	wt_from_ypg_well5	Position_7	2	0	3116.3348129468486	569.0252674139864	wt_from_ypg_well5_Position_7	1st_wt_from_ypg_well5	1st_wt_from_ypg_well5_Position_7	1st_wt_from_ypg_well5_Position_7_2	0.1544015387929944
1st	300424	wt_from_ypg_well5	Position_7	3	0	2305.637729354787	334.0822608202187	wt_from_ypg_well5_Position_7	1st_wt_from_ypg_well5	1st_wt_from_ypg_well5_Position_7	1st_wt_from_ypg_well5_Position_7_3	0.12655973438988505
1st	300424	wt_from_ypg_well5	Position_7	4	0	103.30445477138184	2901.1086649124204	wt_from_ypg_well5_Position_7	1st_wt_from_ypg_well5	1st_wt_from_ypg_well5_Position_7	1st_wt_from_ypg_well5_Position_7_4	0.9656157623282334
1st	300424	wt_from_ypg_well5	Position_7	6	0	2842.182959089002	447.0594408662437	wt_from_ypg_well5_Position_7	1st_wt_from_ypg_well5	1st_wt_from_ypg_well5_Position_7	1st_wt_from_ypg_well5_Position_7_6	0.13591562630723916
1st	300424	wt_from_ypg_well5	Position_7	7	0	103.374088662684	2512.980462365792	wt_from_ypg_well5_Position_7	1st_wt_from_ypg_well5	1st_wt_from_ypg_well5_Position_7	1st_wt_from_ypg_well5_Position_7_7	0.9604892660201394
1st	300424	wt_from_ypg_well5	Position_7	9	0	2535.799328241483	266.9034221313861	wt_from_ypg_well5_Position_7	1st_wt_from_ypg_well5	1st_wt_from_ypg_well5_Position_7	1st_wt_from_ypg_well5_Position_7_9	0.09523072758817448
1st	300424	wt_from_ypg_well5	Position_8	1	0	3976.0761684684608	245.575473926378	wt_from_ypg_well5_Position_8	1st_wt_from_ypg_well5	1st_wt_from_ypg_well5_Position_8	1st_wt_from_ypg_well5_Position_8_1	0.058170473248017475
1st	300424	wt_from_ypg_well5	Position_8	2	0	2655.8716162534693	443.6341508459446	wt_from_ypg_well5_Position_8	1st_wt_from_ypg_well5	1st_wt_from_ypg_well5_Position_8	1st_wt_from_ypg_well5_Position_8_2	0.14313060990401294
1st	300424	wt_from_ypg_well5	Position_8	3	0	4018.511903251075	398.90959726783706	wt_from_ypg_well5_Position_8	1st_wt_from_ypg_well5	1st_wt_from_ypg_well5_Position_8	1st_wt_from_ypg_well5_Position_8_3	0.09030372067075268
1st	300424	wt_from_ypg_well5	Position_8	4	0	2749.726201932197	248.7001194141912	wt_from_ypg_well5_Position_8	1st_wt_from_ypg_well5	1st_wt_from_ypg_well5_Position_8	1st_wt_from_ypg_well5_Position_8_4	0.08294354863537783
1st	300424	wt_from_ypg_well5	Position_8	5	0	2015.4152871597305	159.18959098161034	wt_from_ypg_well5_Position_8	1st_wt_from_ypg_well5	1st_wt_from_ypg_well5_Position_8	1st_wt_from_ypg_well5_Position_8_5	0.07320391514879313
1st	300424	wt_from_ypg_well5	Position_8	7	0	4205.394399995093	246.4974270120574	wt_from_ypg_well5_Position_8	1st_wt_from_ypg_well5	1st_wt_from_ypg_well5_Position_8	1st_wt_from_ypg_well5_Position_8_7	0.055369141163020774
1st	300424	wt_from_ypg_well5	Position_8	8	0	3946.118155863129	227.5247119421785	wt_from_ypg_well5_Position_8	1st_wt_from_ypg_well5	1st_wt_from_ypg_well5_Position_8	1st_wt_from_ypg_well5_Position_8_8	0.05451465761415793
2nd	260424	260424_wt_ypg_well1	Position_1	1	0	16.728265300090467	1359.7881270525145	260424_wt_ypg_well1_Position_1	2nd_260424_wt_ypg_well1	2nd_260424_wt_ypg_well1_Position_1	2nd_260424_wt_ypg_well1_Position_1_1	0.9878473911440312
2nd	260424	260424_wt_ypg_well1	Position_1	2	0	390.5735548547031	1087.6585229678465	260424_wt_ypg_well1_Position_1	2nd_260424_wt_ypg_well1	2nd_260424_wt_ypg_well1_Position_1	2nd_260424_wt_ypg_well1_Position_1_2	0.7357833315117733
2nd	260424	260424_wt_ypg_well1	Position_1	3	0	1095.1606862706235	74.88519492877202	260424_wt_ypg_well1_Position_1	2nd_260424_wt_ypg_well1	2nd_260424_wt_ypg_well1_Position_1	2nd_260424_wt_ypg_well1_Position_1_3	0.06400193029354403
2nd	260424	260424_wt_ypg_well1	Position_1	4	0	26.504189253493283	1995.0578680127403	260424_wt_ypg_well1_Position_1	2nd_260424_wt_ypg_well1	2nd_260424_wt_ypg_well1_Position_1	2nd_260424_wt_ypg_well1_Position_1_4	0.9868892527151331
2nd	260424	260424_wt_ypg_well1	Position_1	5	0	385.71992848766376	980.205963785158	260424_wt_ypg_well1_Position_1	2nd_260424_wt_ypg_well1	2nd_260424_wt_ypg_well1_Position_1	2nd_260424_wt_ypg_well1_Position_1_5	0.7176128436617831
2nd	260424	260424_wt_ypg_well1	Position_1	6	0	1194.6722166379618	265.0771561492339	260424_wt_ypg_well1_Position_1	2nd_260424_wt_ypg_well1	2nd_260424_wt_ypg_well1_Position_1	2nd_260424_wt_ypg_well1_Position_1_6	0.18159086833043442
2nd	260424	260424_wt_ypg_well1	Position_1	7	0	43.20459469490408	2343.211392560227	260424_wt_ypg_well1_Position_1	2nd_260424_wt_ypg_well1	2nd_260424_wt_ypg_well1_Position_1	2nd_260424_wt_ypg_well1_Position_1_7	0.9818956146264347
2nd	260424	260424_wt_ypg_well1	Position_1	8	0	798.062972661254	234.53419014226384	260424_wt_ypg_well1_Position_1	2nd_260424_wt_ypg_well1	2nd_260424_wt_ypg_well1_Position_1	2nd_260424_wt_ypg_well1_Position_1_8	0.22713038403620997
2nd	260424	260424_wt_ypg_well1	Position_1	9	0	47.30525328636912	4110.349131150525	260424_wt_ypg_well1_Position_1	2nd_260424_wt_ypg_well1	2nd_260424_wt_ypg_well1_Position_1	2nd_260424_wt_ypg_well1_Position_1_9	0.988622129471982
2nd	260424	260424_wt_ypg_well1	Position_1	10	0	370.88724962245567	881.9294189417639	260424_wt_ypg_well1_Position_1	2nd_260424_wt_ypg_well1	2nd_260424_wt_ypg_well1_Position_1	2nd_260424_wt_ypg_well1_Position_1_10	0.7039572836722328
2nd	260424	260424_wt_ypg_well1	Position_1	11	0	33.254704670589554	2832.8028274692538	260424_wt_ypg_well1_Position_1	2nd_260424_wt_ypg_well1	2nd_260424_wt_ypg_well1_Position_1	2nd_260424_wt_ypg_well1_Position_1_11	0.9883970561310537
2nd	260424	260424_wt_ypg_well1	Position_1	12	0	43.26782707345273	1768.4145573071803	260424_wt_ypg_well1_Position_1	2nd_260424_wt_ypg_well1	2nd_260424_wt_ypg_well1_Position_1	2nd_260424_wt_ypg_well1_Position_1_12	0.9761173219729434
2nd	260424	260424_wt_ypg_well1	Position_1	13	0	1017.5728977941787	195.77919834844465	260424_wt_ypg_well1_Position_1	2nd_260424_wt_ypg_well1	2nd_260424_wt_ypg_well1_Position_1	2nd_260424_wt_ypg_well1_Position_1_13	0.1613539870008448
2nd	260424	260424_wt_ypg_well1	Position_1	14	0	376.2848554891199	1014.9589327329148	260424_wt_ypg_well1_Position_1	2nd_260424_wt_ypg_well1	2nd_260424_wt_ypg_well1_Position_1	2nd_260424_wt_ypg_well1_Position_1_14	0.729533487463042
2nd	260424	260424_wt_ypg_well1	Position_1	15	0	564.3027355305911	56.03837793607142	260424_wt_ypg_well1_Position_1	2nd_260424_wt_ypg_well1	2nd_260424_wt_ypg_well1_Position_1	2nd_260424_wt_ypg_well1_Position_1_15	0.09033477988088073
2nd	260424	260424_wt_ypg_well1	Position_1	16	0	948.0357655282496	329.46739130175416	260424_wt_ypg_well1_Position_1	2nd_260424_wt_ypg_well1	2nd_260424_wt_ypg_well1_Position_1	2nd_260424_wt_ypg_well1_Position_1_16	0.257899473312688
2nd	260424	260424_wt_ypg_well1	Position_1	17	0	1759.7429876759716	150.01092468138555	260424_wt_ypg_well1_Position_1	2nd_260424_wt_ypg_well1	2nd_260424_wt_ypg_well1_Position_1	2nd_260424_wt_ypg_well1_Position_1_17	0.07854987164090448
2nd	260424	260424_wt_ypg_well1	Position_1	18	0	28.24963046610807	3164.153109581069	260424_wt_ypg_well1_Position_1	2nd_260424_wt_ypg_well1	2nd_260424_wt_ypg_well1_Position_1	2nd_260424_wt_ypg_well1_Position_1_18	0.9911509816378336
2nd	260424	260424_wt_ypg_well1	Position_2	1	0	34.46004068549923	1607.56596168552	260424_wt_ypg_well1_Position_2	2nd_260424_wt_ypg_well1	2nd_260424_wt_ypg_well1_Position_2	2nd_260424_wt_ypg_well1_Position_2_1	0.9790137058513444
2nd	260424	260424_wt_ypg_well1	Position_2	2	0	25.747202470100213	2335.996864472888	260424_wt_ypg_well1_Position_2	2nd_260424_wt_ypg_well1	2nd_260424_wt_ypg_well1_Position_2	2nd_260424_wt_ypg_well1_Position_2_2	0.9890982249810721
2nd	260424	260424_wt_ypg_well1	Position_2	3	0	29.18431621260929	2059.8273243281337	260424_wt_ypg_well1_Position_2	2nd_260424_wt_ypg_well1	2nd_260424_wt_ypg_well1_Position_2	2nd_260424_wt_ypg_well1_Position_2_3	0.9860296057493223
2nd	260424	260424_wt_ypg_well1	Position_2	4	0	52.05958176655101	1916.3135423251388	260424_wt_ypg_well1_Position_2	2nd_260424_wt_ypg_well1	2nd_260424_wt_ypg_well1_Position_2	2nd_260424_wt_ypg_well1_Position_2_4	0.9735519749130013
2nd	260424	260424_wt_ypg_well1	Position_2	5	0	1110.5425696030586	195.1508715991239	260424_wt_ypg_well1_Position_2	2nd_260424_wt_ypg_well1	2nd_260424_wt_ypg_well1_Position_2	2nd_260424_wt_ypg_well1_Position_2_5	0.14946147804759127
2nd	260424	260424_wt_ypg_well1	Position_2	6	0	938.6986280675288	217.08853704878624	260424_wt_ypg_well1_Position_2	2nd_260424_wt_ypg_well1	2nd_260424_wt_ypg_well1_Position_2	2nd_260424_wt_ypg_well1_Position_2_6	0.18782743363215934
2nd	260424	260424_wt_ypg_well1	Position_2	7	0	38.65969890601669	1708.508267491194	260424_wt_ypg_well1_Position_2	2nd_260424_wt_ypg_well1	2nd_260424_wt_ypg_well1_Position_2	2nd_260424_wt_ypg_well1_Position_2_7	0.9778729351444464
2nd	260424	260424_wt_ypg_well1	Position_2	8	0	896.3464029596578	109.57692691318272	260424_wt_ypg_well1_Position_2	2nd_260424_wt_ypg_well1	2nd_260424_wt_ypg_well1_Position_2	2nd_260424_wt_ypg_well1_Position_2_8	0.10893168858807005
2nd	260424	260424_wt_ypg_well1	Position_2	9	0	37.50139052632712	1796.9978280792056	260424_wt_ypg_well1_Position_2	2nd_260424_wt_ypg_well1	2nd_260424_wt_ypg_well1_Position_2	2nd_260424_wt_ypg_well1_Position_2_9	0.9795576961025727
2nd	260424	260424_wt_ypg_well1	Position_2	10	0	41.06894333377427	1436.9015921047292	260424_wt_ypg_well1_Position_2	2nd_260424_wt_ypg_well1	2nd_260424_wt_ypg_well1_Position_2	2nd_260424_wt_ypg_well1_Position_2_10	0.9722126102320507
2nd	260424	260424_wt_ypg_well1	Position_2	11	0	903.3316273525738	98.28183614243868	260424_wt_ypg_well1_Position_2	2nd_260424_wt_ypg_well1	2nd_260424_wt_ypg_well1_Position_2	2nd_260424_wt_ypg_well1_Position_2_11	0.09812351742906465
2nd	260424	260424_wt_ypg_well1	Position_2	12	0	1006.5191167091618	130.8538628473446	260424_wt_ypg_well1_Position_2	2nd_260424_wt_ypg_well1	2nd_260424_wt_ypg_well1_Position_2	2nd_260424_wt_ypg_well1_Position_2_12	0.1150492100650819
2nd	260424	260424_wt_ypg_well1	Position_2	13	0	26.7785827179256	2279.122266222133	260424_wt_ypg_well1_Position_2	2nd_260424_wt_ypg_well1	2nd_260424_wt_ypg_well1_Position_2	2nd_260424_wt_ypg_well1_Position_2_13	0.9883869322784479
2nd	260424	260424_wt_ypg_well1	Position_2	14	0	67.13522667435835	3236.17864503098	260424_wt_ypg_well1_Position_2	2nd_260424_wt_ypg_well1	2nd_260424_wt_ypg_well1_Position_2	2nd_260424_wt_ypg_well1_Position_2_14	0.9796764009471193
2nd	260424	260424_wt_ypg_well1	Position_2	15	0	1295.0539499993993	377.6083302593737	260424_wt_ypg_well1_Position_2	2nd_260424_wt_ypg_well1	2nd_260424_wt_ypg_well1_Position_2	2nd_260424_wt_ypg_well1_Position_2_15	0.2257528819272202
2nd	260424	260424_wt_ypg_well1	Position_2	17	0	310.4620543770138	2176.5751963328457	260424_wt_ypg_well1_Position_2	2nd_260424_wt_ypg_well1	2nd_260424_wt_ypg_well1_Position_2	2nd_260424_wt_ypg_well1_Position_2_17	0.8751679114221548
2nd	260424	260424_wt_ypg_well1	Position_2	18	0	37.40239979441712	2350.739412590754	260424_wt_ypg_well1_Position_2	2nd_260424_wt_ypg_well1	2nd_260424_wt_ypg_well1_Position_2	2nd_260424_wt_ypg_well1_Position_2_18	0.9843382835975467
2nd	260424	260424_wt_ypg_well1	Position_2	19	0	837.8392553952666	66.22485495351249	260424_wt_ypg_well1_Position_2	2nd_260424_wt_ypg_well1	2nd_260424_wt_ypg_well1_Position_2	2nd_260424_wt_ypg_well1_Position_2_19	0.07325238796169399
2nd	260424	260424_wt_ypg_well1	Position_2	20	0	41.326797540944426	2745.215555353647	260424_wt_ypg_well1_Position_2	2nd_260424_wt_ypg_well1	2nd_260424_wt_ypg_well1_Position_2	2nd_260424_wt_ypg_well1_Position_2_20	0.9851691478875191
2nd	260424	260424_wt_ypg_well1	Position_2	21	0	796.7664441227527	54.37909467119703	260424_wt_ypg_well1_Position_2	2nd_260424_wt_ypg_well1	2nd_260424_wt_ypg_well1_Position_2	2nd_260424_wt_ypg_well1_Position_2_21	0.06388930234922073
2nd	260424	260424_wt_ypg_well1	Position_3	1	0	25.87862694401491	1356.4220511976332	260424_wt_ypg_well1_Position_3	2nd_260424_wt_ypg_well1	2nd_260424_wt_ypg_well1_Position_3	2nd_260424_wt_ypg_well1_Position_3_1	0.9812785833406332
2nd	260424	260424_wt_ypg_well1	Position_3	2	0	26.15341128931168	2023.2129110629708	260424_wt_ypg_well1_Position_3	2nd_260424_wt_ypg_well1	2nd_260424_wt_ypg_well1_Position_3	2nd_260424_wt_ypg_well1_Position_3_2	0.9872382936110257
2nd	260424	260424_wt_ypg_well1	Position_3	3	0	75.67367439572726	2226.022168097328	260424_wt_ypg_well1_Position_3	2nd_260424_wt_ypg_well1	2nd_260424_wt_ypg_well1_Position_3	2nd_260424_wt_ypg_well1_Position_3_3	0.9671226436618306
2nd	260424	260424_wt_ypg_well1	Position_3	4	0	29.714334127262504	2727.0615215092284	260424_wt_ypg_well1_Position_3	2nd_260424_wt_ypg_well1	2nd_260424_wt_ypg_well1_Position_3	2nd_260424_wt_ypg_well1_Position_3_4	0.9892213456286231
2nd	260424	260424_wt_ypg_well1	Position_3	5	0	985.9492360476776	207.3515588719727	260424_wt_ypg_well1_Position_3	2nd_260424_wt_ypg_well1	2nd_260424_wt_ypg_well1_Position_3	2nd_260424_wt_ypg_well1_Position_3_5	0.1737630275239484
2nd	260424	260424_wt_ypg_well1	Position_3	6	0	25.986172109496305	1173.3304089800451	260424_wt_ypg_well1_Position_3	2nd_260424_wt_ypg_well1	2nd_260424_wt_ypg_well1_Position_3	2nd_260424_wt_ypg_well1_Position_3_6	0.978332516602173
2nd	260424	260424_wt_ypg_well1	Position_3	7	0	1124.2624821265406	436.51641896828846	260424_wt_ypg_well1_Position_3	2nd_260424_wt_ypg_well1	2nd_260424_wt_ypg_well1_Position_3	2nd_260424_wt_ypg_well1_Position_3_7	0.2796785750128274
2nd	260424	260424_wt_ypg_well1	Position_3	8	0	1098.3876006040011	309.24819650912207	260424_wt_ypg_well1_Position_3	2nd_260424_wt_ypg_well1	2nd_260424_wt_ypg_well1_Position_3	2nd_260424_wt_ypg_well1_Position_3_8	0.21969333057837093
2nd	260424	260424_wt_ypg_well1	Position_3	9	0	24.99236606779148	3849.097113535414	260424_wt_ypg_well1_Position_3	2nd_260424_wt_ypg_well1	2nd_260424_wt_ypg_well1_Position_3	2nd_260424_wt_ypg_well1_Position_3_9	0.9935488412956452
2nd	260424	260424_wt_ypg_well1	Position_3	10	0	11.77695957936226	1923.9242926157551	260424_wt_ypg_well1_Position_3	2nd_260424_wt_ypg_well1	2nd_260424_wt_ypg_well1_Position_3	2nd_260424_wt_ypg_well1_Position_3_10	0.9939159208756997
2nd	260424	260424_wt_ypg_well1	Position_3	11	0	23.45294335163767	3150.34597417381	260424_wt_ypg_well1_Position_3	2nd_260424_wt_ypg_well1	2nd_260424_wt_ypg_well1_Position_3	2nd_260424_wt_ypg_well1_Position_3_11	0.9926104507685939
2nd	260424	260424_wt_ypg_well1	Position_3	12	0	55.85667224199696	2346.054295713675	260424_wt_ypg_well1_Position_3	2nd_260424_wt_ypg_well1	2nd_260424_wt_ypg_well1_Position_3	2nd_260424_wt_ypg_well1_Position_3_12	0.9767449031262229
2nd	260424	260424_wt_ypg_well1	Position_3	13	0	1261.067062968118	277.956214323668	260424_wt_ypg_well1_Position_3	2nd_260424_wt_ypg_well1	2nd_260424_wt_ypg_well1_Position_3	2nd_260424_wt_ypg_well1_Position_3_13	0.18060559474629037
2nd	260424	260424_wt_ypg_well1	Position_3	14	0	24.999464671557337	3216.4578601706407	260424_wt_ypg_well1_Position_3	2nd_260424_wt_ypg_well1	2nd_260424_wt_ypg_well1_Position_3	2nd_260424_wt_ypg_well1_Position_3_14	0.9922875848218133
2nd	260424	260424_wt_ypg_well1	Position_3	15	0	37.75096354264471	2312.9648182592723	260424_wt_ypg_well1_Position_3	2nd_260424_wt_ypg_well1	2nd_260424_wt_ypg_well1_Position_3	2nd_260424_wt_ypg_well1_Position_3_15	0.9839406516794187
2nd	260424	260424_wt_ypg_well1	Position_3	16	0	11.311666122317911	2367.813749054174	260424_wt_ypg_well1_Position_3	2nd_260424_wt_ypg_well1	2nd_260424_wt_ypg_well1_Position_3	2nd_260424_wt_ypg_well1_Position_3_16	0.9952454519420622
2nd	260424	260424_wt_ypg_well1	Position_3	17	0	95.2963963146093	2562.099218424883	260424_wt_ypg_well1_Position_3	2nd_260424_wt_ypg_well1	2nd_260424_wt_ypg_well1_Position_3	2nd_260424_wt_ypg_well1_Position_3_17	0.9641391760466379
2nd	260424	260424_wt_ypg_well1	Position_3	18	0	154.31583031405057	4152.64809785506	260424_wt_ypg_well1_Position_3	2nd_260424_wt_ypg_well1	2nd_260424_wt_ypg_well1_Position_3	2nd_260424_wt_ypg_well1_Position_3_18	0.9641706239272706
2nd	260424	260424_wt_ypg_well1	Position_3	19	0	139.29138259412795	4255.513367426687	260424_wt_ypg_well1_Position_3	2nd_260424_wt_ypg_well1	2nd_260424_wt_ypg_well1_Position_3	2nd_260424_wt_ypg_well1_Position_3_19	0.9683054446062779
2nd	260424	260424_wt_ypg_well1	Position_3	20	0	96.61249049038555	2749.752111375016	260424_wt_ypg_well1_Position_3	2nd_260424_wt_ypg_well1	2nd_260424_wt_ypg_well1_Position_3	2nd_260424_wt_ypg_well1_Position_3_20	0.9660575843210426
2nd	260424	260424_wt_ypg_well1	Position_3	21	0	919.8837864499468	332.7032600137918	260424_wt_ypg_well1_Position_3	2nd_260424_wt_ypg_well1	2nd_260424_wt_ypg_well1_Position_3	2nd_260424_wt_ypg_well1_Position_3_21	0.2656128857096745
2nd	260424	260424_wt_ypg_well1	Position_4	1	0	868.6645026473735	4.491761632194564	260424_wt_ypg_well1_Position_4	2nd_260424_wt_ypg_well1	2nd_260424_wt_ypg_well1_Position_4	2nd_260424_wt_ypg_well1_Position_4_1	0.0051442815174677445
2nd	260424	260424_wt_ypg_well1	Position_4	2	0	1165.0290665825194	221.23254135704587	260424_wt_ypg_well1_Position_4	2nd_260424_wt_ypg_well1	2nd_260424_wt_ypg_well1_Position_4	2nd_260424_wt_ypg_well1_Position_4_2	0.15958931567460002
2nd	260424	260424_wt_ypg_well1	Position_4	3	0	1136.8999153386176	280.1196405925387	260424_wt_ypg_well1_Position_4	2nd_260424_wt_ypg_well1	2nd_260424_wt_ypg_well1_Position_4	2nd_260424_wt_ypg_well1_Position_4_3	0.1976822686885684
2nd	260424	260424_wt_ypg_well1	Position_4	4	0	1263.4685742198503	273.503900612214	260424_wt_ypg_well1_Position_4	2nd_260424_wt_ypg_well1	2nd_260424_wt_ypg_well1_Position_4	2nd_260424_wt_ypg_well1_Position_4_4	0.177949771444084
2nd	260424	260424_wt_ypg_well1	Position_4	5	0	74.70221273908523	1152.1207680620162	260424_wt_ypg_well1_Position_4	2nd_260424_wt_ypg_well1	2nd_260424_wt_ypg_well1_Position_4	2nd_260424_wt_ypg_well1_Position_4_5	0.9391092163187996
2nd	260424	260424_wt_ypg_well1	Position_4	6	0	1398.1030130916226	518.3729233474837	260424_wt_ypg_well1_Position_4	2nd_260424_wt_ypg_well1	2nd_260424_wt_ypg_well1_Position_4	2nd_260424_wt_ypg_well1_Position_4_6	0.27048235435225065
2nd	260424	260424_wt_ypg_well1	Position_4	7	0	735.2628191701701	-51.37071122472931	260424_wt_ypg_well1_Position_4	2nd_260424_wt_ypg_well1	2nd_260424_wt_ypg_well1_Position_4	2nd_260424_wt_ypg_well1_Position_4_7	-0.0751152274282825
2nd	260424	260424_wt_ypg_well1	Position_4	8	0	1021.2139876967534	467.2973975898393	260424_wt_ypg_well1_Position_4	2nd_260424_wt_ypg_well1	2nd_260424_wt_ypg_well1_Position_4	2nd_260424_wt_ypg_well1_Position_4_8	0.3139360586750685
2nd	260424	260424_wt_ypg_well1	Position_4	9	0	1144.2039290273406	79.62206602080859	260424_wt_ypg_well1_Position_4	2nd_260424_wt_ypg_well1	2nd_260424_wt_ypg_well1_Position_4	2nd_260424_wt_ypg_well1_Position_4_9	0.06505995651585747
2nd	260424	260424_wt_ypg_well1	Position_4	10	0	110.77286902978857	1596.1903103908546	260424_wt_ypg_well1_Position_4	2nd_260424_wt_ypg_well1	2nd_260424_wt_ypg_well1_Position_4	2nd_260424_wt_ypg_well1_Position_4_10	0.9351052967250378
2nd	260424	260424_wt_ypg_well1	Position_4	11	0	1170.1455968469725	281.0749333349358	260424_wt_ypg_well1_Position_4	2nd_260424_wt_ypg_well1	2nd_260424_wt_ypg_well1_Position_4	2nd_260424_wt_ypg_well1_Position_4_11	0.19368175097392226
2nd	260424	260424_wt_ypg_well1	Position_4	13	0	851.6667304584598	559.032094299606	260424_wt_ypg_well1_Position_4	2nd_260424_wt_ypg_well1	2nd_260424_wt_ypg_well1_Position_4	2nd_260424_wt_ypg_well1_Position_4_13	0.39628025804549727
2nd	260424	260424_wt_ypg_well1	Position_4	14	0	1230.8939194679017	436.3464205594288	260424_wt_ypg_well1_Position_4	2nd_260424_wt_ypg_well1	2nd_260424_wt_ypg_well1_Position_4	2nd_260424_wt_ypg_well1_Position_4_14	0.261717768028739
2nd	260424	260424_wt_ypg_well1	Position_4	16	0	1028.210826297396	242.549734599594	260424_wt_ypg_well1_Position_4	2nd_260424_wt_ypg_well1	2nd_260424_wt_ypg_well1_Position_4	2nd_260424_wt_ypg_well1_Position_4_16	0.19086973743376626
2nd	260424	260424_wt_ypg_well1	Position_4	17	0	1422.6216928898089	595.0492003308282	260424_wt_ypg_well1_Position_4	2nd_260424_wt_ypg_well1	2nd_260424_wt_ypg_well1_Position_4	2nd_260424_wt_ypg_well1_Position_4_17	0.29491886032067477
2nd	260424	260424_wt_ypg_well1	Position_4	19	0	983.6478038706	444.412402446048	260424_wt_ypg_well1_Position_4	2nd_260424_wt_ypg_well1	2nd_260424_wt_ypg_well1_Position_4	2nd_260424_wt_ypg_well1_Position_4_19	0.3112000463848141
2nd	260424	260424_wt_ypg_well1	Position_4	20	0	101.5285279887908	2562.0917320312687	260424_wt_ypg_well1_Position_4	2nd_260424_wt_ypg_well1	2nd_260424_wt_ypg_well1_Position_4	2nd_260424_wt_ypg_well1_Position_4_20	0.9618832573423863
2nd	260424	260424_wt_ypg_well1	Position_4	21	0	1230.1003246279486	207.23820087402987	260424_wt_ypg_well1_Position_4	2nd_260424_wt_ypg_well1	2nd_260424_wt_ypg_well1_Position_4	2nd_260424_wt_ypg_well1_Position_4_21	0.14418190092111646
2nd	260424	260424_wt_ypg_well1	Position_4	23	0	1496.1167032731614	454.6216999096061	260424_wt_ypg_well1_Position_4	2nd_260424_wt_ypg_well1	2nd_260424_wt_ypg_well1_Position_4	2nd_260424_wt_ypg_well1_Position_4_23	0.233051084229366
2nd	260424	260424_wt_ypg_well1	Position_4	24	0	933.6439744605012	-66.24121250969205	260424_wt_ypg_well1_Position_4	2nd_260424_wt_ypg_well1	2nd_260424_wt_ypg_well1_Position_4	2nd_260424_wt_ypg_well1_Position_4_24	-0.07636730641797128
2nd	260424	260424_wt_ypg_well1	Position_4	25	0	1285.2426968916222	323.1830250339363	260424_wt_ypg_well1_Position_4	2nd_260424_wt_ypg_well1	2nd_260424_wt_ypg_well1_Position_4	2nd_260424_wt_ypg_well1_Position_4_25	0.2009312712600936
2nd	260424	260424_wt_ypg_well1	Position_5	1	0	778.3673685460689	271.5176249011727	260424_wt_ypg_well1_Position_5	2nd_260424_wt_ypg_well1	2nd_260424_wt_ypg_well1_Position_5	2nd_260424_wt_ypg_well1_Position_5_1	0.2586165404742657
2nd	260424	260424_wt_ypg_well1	Position_5	2	0	33.80682845383673	1573.4344133901336	260424_wt_ypg_well1_Position_5	2nd_260424_wt_ypg_well1	2nd_260424_wt_ypg_well1_Position_5	2nd_260424_wt_ypg_well1_Position_5_2	0.9789659277190706
2nd	260424	260424_wt_ypg_well1	Position_5	3	0	1265.9168272539357	797.1483338815369	260424_wt_ypg_well1_Position_5	2nd_260424_wt_ypg_well1	2nd_260424_wt_ypg_well1_Position_5	2nd_260424_wt_ypg_well1_Position_5_3	0.3863902841744472
2nd	260424	260424_wt_ypg_well1	Position_5	4	0	863.964200587153	432.4270625590975	260424_wt_ypg_well1_Position_5	2nd_260424_wt_ypg_well1	2nd_260424_wt_ypg_well1_Position_5	2nd_260424_wt_ypg_well1_Position_5_4	0.3335621543064302
2nd	260424	260424_wt_ypg_well1	Position_5	5	0	67.2574030093861	2014.0349705760568	260424_wt_ypg_well1_Position_5	2nd_260424_wt_ypg_well1	2nd_260424_wt_ypg_well1_Position_5	2nd_260424_wt_ypg_well1_Position_5_5	0.9676847886135662
2nd	260424	260424_wt_ypg_well1	Position_5	6	0	843.0278310020565	239.76000642170985	260424_wt_ypg_well1_Position_5	2nd_260424_wt_ypg_well1	2nd_260424_wt_ypg_well1_Position_5	2nd_260424_wt_ypg_well1_Position_5_6	0.22142842589750655
2nd	260424	260424_wt_ypg_well1	Position_5	7	0	1254.9437644876823	494.64656262653904	260424_wt_ypg_well1_Position_5	2nd_260424_wt_ypg_well1	2nd_260424_wt_ypg_well1_Position_5	2nd_260424_wt_ypg_well1_Position_5_7	0.28272136337333914
2nd	260424	260424_wt_ypg_well1	Position_5	8	0	1270.6586424459576	269.43614984548503	260424_wt_ypg_well1_Position_5	2nd_260424_wt_ypg_well1	2nd_260424_wt_ypg_well1_Position_5	2nd_260424_wt_ypg_well1_Position_5_8	0.17494777022432642
2nd	260424	260424_wt_ypg_well1	Position_5	9	0	19.86134323371592	2080.711980521106	260424_wt_ypg_well1_Position_5	2nd_260424_wt_ypg_well1	2nd_260424_wt_ypg_well1_Position_5	2nd_260424_wt_ypg_well1_Position_5_9	0.9905447988846143
2nd	260424	260424_wt_ypg_well1	Position_5	10	0	736.7225041895443	218.6013273340436	260424_wt_ypg_well1_Position_5	2nd_260424_wt_ypg_well1	2nd_260424_wt_ypg_well1_Position_5	2nd_260424_wt_ypg_well1_Position_5_10	0.2288243212622568
2nd	260424	260424_wt_ypg_well1	Position_5	11	0	20.38213987973904	1893.0469989910728	260424_wt_ypg_well1_Position_5	2nd_260424_wt_ypg_well1	2nd_260424_wt_ypg_well1_Position_5	2nd_260424_wt_ypg_well1_Position_5_11	0.989347847032492
2nd	260424	260424_wt_ypg_well1	Position_5	12	0	126.06679059007072	2428.2016056051466	260424_wt_ypg_well1_Position_5	2nd_260424_wt_ypg_well1	2nd_260424_wt_ypg_well1_Position_5	2nd_260424_wt_ypg_well1_Position_5_12	0.9506446578684302
2nd	260424	260424_wt_ypg_well1	Position_5	13	0	47.19452645911293	2419.5431549191703	260424_wt_ypg_well1_Position_5	2nd_260424_wt_ypg_well1	2nd_260424_wt_ypg_well1_Position_5	2nd_260424_wt_ypg_well1_Position_5_13	0.9808676346839023
2nd	260424	260424_wt_ypg_well1	Position_5	14	0	1228.3619288906038	851.8316448920132	260424_wt_ypg_well1_Position_5	2nd_260424_wt_ypg_well1	2nd_260424_wt_ypg_well1_Position_5	2nd_260424_wt_ypg_well1_Position_5_14	0.4094963351622346
2nd	260424	260424_wt_ypg_well1	Position_5	16	0	11.958418072614968	1352.3390849501754	260424_wt_ypg_well1_Position_5	2nd_260424_wt_ypg_well1	2nd_260424_wt_ypg_well1_Position_5	2nd_260424_wt_ypg_well1_Position_5_16	0.9912347431215557
2nd	260424	260424_wt_ypg_well1	Position_5	17	0	44.045228147672034	2334.713164855795	260424_wt_ypg_well1_Position_5	2nd_260424_wt_ypg_well1	2nd_260424_wt_ypg_well1_Position_5	2nd_260424_wt_ypg_well1_Position_5_17	0.9814839420946574
2nd	260424	260424_wt_ypg_well1	Position_5	18	0	1301.777162400635	345.0357329448192	260424_wt_ypg_well1_Position_5	2nd_260424_wt_ypg_well1	2nd_260424_wt_ypg_well1_Position_5	2nd_260424_wt_ypg_well1_Position_5_18	0.20951726448100258
2nd	260424	260424_wt_ypg_well1	Position_5	19	0	63.29774562443366	3505.245471113109	260424_wt_ypg_well1_Position_5	2nd_260424_wt_ypg_well1	2nd_260424_wt_ypg_well1_Position_5	2nd_260424_wt_ypg_well1_Position_5_19	0.9822623009502734
2nd	260424	260424_wt_ypg_well1	Position_6	1	0	1106.125498426363	89.26833425076042	260424_wt_ypg_well1_Position_6	2nd_260424_wt_ypg_well1	2nd_260424_wt_ypg_well1_Position_6	2nd_260424_wt_ypg_well1_Position_6_1	0.07467692388109537
2nd	260424	260424_wt_ypg_well1	Position_6	2	0	1415.6921150526657	192.23742776542343	260424_wt_ypg_well1_Position_6	2nd_260424_wt_ypg_well1	2nd_260424_wt_ypg_well1_Position_6	2nd_260424_wt_ypg_well1_Position_6_2	0.11955587769629775
2nd	260424	260424_wt_ypg_well1	Position_6	3	0	589.6877414695629	616.8578682133283	260424_wt_ypg_well1_Position_6	2nd_260424_wt_ypg_well1	2nd_260424_wt_ypg_well1_Position_6	2nd_260424_wt_ypg_well1_Position_6_3	0.5112594693999618
2nd	260424	260424_wt_ypg_well1	Position_6	4	0	809.4026359700927	735.4797572344443	260424_wt_ypg_well1_Position_6	2nd_260424_wt_ypg_well1	2nd_260424_wt_ypg_well1_Position_6	2nd_260424_wt_ypg_well1_Position_6_4	0.4760749170743312
2nd	260424	260424_wt_ypg_well1	Position_6	5	0	555.5857719316667	568.5869634120155	260424_wt_ypg_well1_Position_6	2nd_260424_wt_ypg_well1	2nd_260424_wt_ypg_well1_Position_6	2nd_260424_wt_ypg_well1_Position_6_5	0.5057825595086924
2nd	260424	260424_wt_ypg_well1	Position_6	6	0	687.6885260170911	173.6627144556814	260424_wt_ypg_well1_Position_6	2nd_260424_wt_ypg_well1	2nd_260424_wt_ypg_well1_Position_6	2nd_260424_wt_ypg_well1_Position_6_6	0.20161660690285022
2nd	260424	260424_wt_ypg_well1	Position_6	7	0	883.1053361621927	83.30203497089998	260424_wt_ypg_well1_Position_6	2nd_260424_wt_ypg_well1	2nd_260424_wt_ypg_well1_Position_6	2nd_260424_wt_ypg_well1_Position_6_7	0.08619764031107303
2nd	260424	260424_wt_ypg_well1	Position_6	8	0	759.5962901731634	176.8137139994943	260424_wt_ypg_well1_Position_6	2nd_260424_wt_ypg_well1	2nd_260424_wt_ypg_well1_Position_6	2nd_260424_wt_ypg_well1_Position_6_8	0.1888208297771378
2nd	260424	260424_wt_ypg_well1	Position_6	9	0	1262.0482848050328	182.24490381697944	260424_wt_ypg_well1_Position_6	2nd_260424_wt_ypg_well1	2nd_260424_wt_ypg_well1_Position_6	2nd_260424_wt_ypg_well1_Position_6_9	0.12618276209614873
2nd	260424	260424_wt_ypg_well1	Position_6	10	0	439.5506543823896	506.4353550409933	260424_wt_ypg_well1_Position_6	2nd_260424_wt_ypg_well1	2nd_260424_wt_ypg_well1_Position_6	2nd_260424_wt_ypg_well1_Position_6_10	0.5353518445264177
2nd	260424	260424_wt_ypg_well1	Position_6	12	0	1313.4399593874125	109.60578199566956	260424_wt_ypg_well1_Position_6	2nd_260424_wt_ypg_well1	2nd_260424_wt_ypg_well1_Position_6	2nd_260424_wt_ypg_well1_Position_6_12	0.07702196690398852
2nd	260424	260424_wt_ypg_well1	Position_6	13	0	1478.366475847175	274.7183801145616	260424_wt_ypg_well1_Position_6	2nd_260424_wt_ypg_well1	2nd_260424_wt_ypg_well1_Position_6	2nd_260424_wt_ypg_well1_Position_6_13	0.15670569463898085
2nd	260424	260424_wt_ypg_well1	Position_7	1	0	1420.658564718778	279.7307618588562	260424_wt_ypg_well1_Position_7	2nd_260424_wt_ypg_well1	2nd_260424_wt_ypg_well1_Position_7	2nd_260424_wt_ypg_well1_Position_7_1	0.16450983165241873
2nd	260424	260424_wt_ypg_well1	Position_7	2	0	1422.1874736578343	223.62992761595527	260424_wt_ypg_well1_Position_7	2nd_260424_wt_ypg_well1	2nd_260424_wt_ypg_well1_Position_7	2nd_260424_wt_ypg_well1_Position_7_2	0.13587772704485665
2nd	260424	260424_wt_ypg_well1	Position_7	3	0	1280.2856190941009	208.1265406540746	260424_wt_ypg_well1_Position_7	2nd_260424_wt_ypg_well1	2nd_260424_wt_ypg_well1_Position_7	2nd_260424_wt_ypg_well1_Position_7_3	0.13983125526822324
2nd	260424	260424_wt_ypg_well1	Position_7	4	0	901.1263313776412	161.3854887535723	260424_wt_ypg_well1_Position_7	2nd_260424_wt_ypg_well1	2nd_260424_wt_ypg_well1_Position_7	2nd_260424_wt_ypg_well1_Position_7_4	0.15189053495295915
2nd	260424	260424_wt_ypg_well1	Position_7	5	0	837.9548653760882	244.1936110703828	260424_wt_ypg_well1_Position_7	2nd_260424_wt_ypg_well1	2nd_260424_wt_ypg_well1_Position_7	2nd_260424_wt_ypg_well1_Position_7_5	0.2256562905972561
2nd	260424	260424_wt_ypg_well1	Position_7	6	0	1215.924276231687	345.1719349497847	260424_wt_ypg_well1_Position_7	2nd_260424_wt_ypg_well1	2nd_260424_wt_ypg_well1_Position_7	2nd_260424_wt_ypg_well1_Position_7_6	0.2211086879062701
2nd	260424	260424_wt_ypg_well1	Position_7	7	0	843.6493072575435	228.7251011344948	260424_wt_ypg_well1_Position_7	2nd_260424_wt_ypg_well1	2nd_260424_wt_ypg_well1_Position_7	2nd_260424_wt_ypg_well1_Position_7_7	0.21328847401110074
2nd	260424	260424_wt_ypg_well1	Position_7	8	0	1240.4443340474338	162.70103204221633	260424_wt_ypg_well1_Position_7	2nd_260424_wt_ypg_well1	2nd_260424_wt_ypg_well1_Position_7	2nd_260424_wt_ypg_well1_Position_7_8	0.11595450904394818
2nd	260424	260424_wt_ypg_well1	Position_7	9	0	774.3018065257003	508.04421356823786	260424_wt_ypg_well1_Position_7	2nd_260424_wt_ypg_well1	2nd_260424_wt_ypg_well1_Position_7	2nd_260424_wt_ypg_well1_Position_7_9	0.3961834057324256
2nd	260424	260424_wt_ypg_well1	Position_7	10	0	1321.0241411691054	95569.26373009504	260424_wt_ypg_well1_Position_7	2nd_260424_wt_ypg_well1	2nd_260424_wt_ypg_well1_Position_7	2nd_260424_wt_ypg_well1_Position_7_10	0.9863657733897506
2nd	260424	260424_wt_ypg_well1	Position_7	11	0	870.2366480035616	162.01099787685854	260424_wt_ypg_well1_Position_7	2nd_260424_wt_ypg_well1	2nd_260424_wt_ypg_well1_Position_7	2nd_260424_wt_ypg_well1_Position_7_11	0.1569497382952875
2nd	260424	260424_wt_ypg_well1	Position_7	12	0	1429.174289347421	341.812546445434	260424_wt_ypg_well1_Position_7	2nd_260424_wt_ypg_well1	2nd_260424_wt_ypg_well1_Position_7	2nd_260424_wt_ypg_well1_Position_7_12	0.19300682508597392
2nd	260424	260424_wt_ypg_well1	Position_7	13	0	881.5187175817388	135.24825683718984	260424_wt_ypg_well1_Position_7	2nd_260424_wt_ypg_well1	2nd_260424_wt_ypg_well1_Position_7	2nd_260424_wt_ypg_well1_Position_7_13	0.13301794830077243
2nd	260424	260424_wt_ypg_well1	Position_7	14	0	836.5528989858024	642.1071433822807	260424_wt_ypg_well1_Position_7	2nd_260424_wt_ypg_well1	2nd_260424_wt_ypg_well1_Position_7	2nd_260424_wt_ypg_well1_Position_7_14	0.4342493372269276
2nd	260424	260424_wt_ypg_well1	Position_8	1	0	1101.9493212380291	231.49049871246413	260424_wt_ypg_well1_Position_8	2nd_260424_wt_ypg_well1	2nd_260424_wt_ypg_well1_Position_8	2nd_260424_wt_ypg_well1_Position_8_1	0.17360400915660273
2nd	260424	260424_wt_ypg_well1	Position_8	3	0	1175.3288026776615	503.0013332492891	260424_wt_ypg_well1_Position_8	2nd_260424_wt_ypg_well1	2nd_260424_wt_ypg_well1_Position_8	2nd_260424_wt_ypg_well1_Position_8_3	0.2997034507584998
2nd	260424	260424_wt_ypg_well1	Position_8	4	0	769.2581141351784	157.6807186950142	260424_wt_ypg_well1_Position_8	2nd_260424_wt_ypg_well1	2nd_260424_wt_ypg_well1_Position_8	2nd_260424_wt_ypg_well1_Position_8_4	0.1701090871482563
2nd	260424	260424_wt_ypg_well1	Position_8	5	0	821.0010788649347	184.19755243859973	260424_wt_ypg_well1_Position_8	2nd_260424_wt_ypg_well1	2nd_260424_wt_ypg_well1_Position_8	2nd_260424_wt_ypg_well1_Position_8_5	0.18324492961130842
2nd	260424	260424_wt_ypg_well1	Position_8	6	0	1106.528627289433	273.3455922208104	260424_wt_ypg_well1_Position_8	2nd_260424_wt_ypg_well1	2nd_260424_wt_ypg_well1_Position_8	2nd_260424_wt_ypg_well1_Position_8_6	0.19809457148770307
2nd	260424	260424_wt_ypg_well1	Position_8	7	0	1000.2838455789434	208.05749893159472	260424_wt_ypg_well1_Position_8	2nd_260424_wt_ypg_well1	2nd_260424_wt_ypg_well1_Position_8	2nd_260424_wt_ypg_well1_Position_8_7	0.17218437478515014
2nd	260424	260424_wt_ypg_well1	Position_8	10	0	1239.285311397972	196.946051978264	260424_wt_ypg_well1_Position_8	2nd_260424_wt_ypg_well1	2nd_260424_wt_ypg_well1_Position_8	2nd_260424_wt_ypg_well1_Position_8_10	0.13712696784123346
2nd	260424	260424_wt_ypg_well1	Position_8	11	0	1271.108003541937	539.8383028801481	260424_wt_ypg_well1_Position_8	2nd_260424_wt_ypg_well1	2nd_260424_wt_ypg_well1_Position_8	2nd_260424_wt_ypg_well1_Position_8_11	0.2980973543863457
2nd	260424	260424_wt_ypg_well1	Position_8	12	0	1139.4243559656625	78.39479398728858	260424_wt_ypg_well1_Position_8	2nd_260424_wt_ypg_well1	2nd_260424_wt_ypg_well1_Position_8	2nd_260424_wt_ypg_well1_Position_8_12	0.06437310005374548
2nd	260424	260424_wt_ypg_well1	Position_8	14	0	1328.18478830707	3760.309147146365	260424_wt_ypg_well1_Position_8	2nd_260424_wt_ypg_well1	2nd_260424_wt_ypg_well1_Position_8	2nd_260424_wt_ypg_well1_Position_8_14	0.7389827314024862
2nd	260424	260424_wt_ypg_well1	Position_8	15	0	1042.0710791483175	104.16428672427652	260424_wt_ypg_well1_Position_8	2nd_260424_wt_ypg_well1	2nd_260424_wt_ypg_well1_Position_8	2nd_260424_wt_ypg_well1_Position_8_15	0.09087512898799753
2nd	260424	260424_wt_ypg_well1	Position_8	16	0	659.5456844584438	53.30382544235362	260424_wt_ypg_well1_Position_8	2nd_260424_wt_ypg_well1	2nd_260424_wt_ypg_well1_Position_8	2nd_260424_wt_ypg_well1_Position_8_16	0.07477570609506565
2nd	260424	260424_wt_ypg_well1	Position_8	17	0	724.3526923710544	153.30729033729378	260424_wt_ypg_well1_Position_8	2nd_260424_wt_ypg_well1	2nd_260424_wt_ypg_well1_Position_8	2nd_260424_wt_ypg_well1_Position_8_17	0.17467731622468052
2nd	260424	260424_wt_ypg_well1	Position_8	19	0	1006.9455976068408	1961.919617401767	260424_wt_ypg_well1_Position_8	2nd_260424_wt_ypg_well1	2nd_260424_wt_ypg_well1_Position_8	2nd_260424_wt_ypg_well1_Position_8_19	0.6608314878976675
2nd	260424	260424_wt_ypg_well1	Position_8	20	0	1136.9780877667606	104.8091546644941	260424_wt_ypg_well1_Position_8	2nd_260424_wt_ypg_well1	2nd_260424_wt_ypg_well1_Position_8	2nd_260424_wt_ypg_well1_Position_8_20	0.08440186135210383
2nd	260424	260424_wt_ypg_well1	Position_8	21	0	816.633958064792	3023.594049335847	260424_wt_ypg_well1_Position_8	2nd_260424_wt_ypg_well1	2nd_260424_wt_ypg_well1_Position_8	2nd_260424_wt_ypg_well1_Position_8_21	0.787347533403999
2nd	260424	260424_wt_ypg_well1	Position_9	1	0	898.6354373291441	526.6201039862989	260424_wt_ypg_well1_Position_9	2nd_260424_wt_ypg_well1	2nd_260424_wt_ypg_well1_Position_9	2nd_260424_wt_ypg_well1_Position_9_1	0.36949170778192775
2nd	260424	260424_wt_ypg_well1	Position_9	2	0	718.0003660602713	-79.52754393749362	260424_wt_ypg_well1_Position_9	2nd_260424_wt_ypg_well1	2nd_260424_wt_ypg_well1_Position_9	2nd_260424_wt_ypg_well1_Position_9_2	-0.12455901203920088
2nd	260424	260424_wt_ypg_well1	Position_9	3	0	23.887940777158544	1834.3008378416869	260424_wt_ypg_well1_Position_9	2nd_260424_wt_ypg_well1	2nd_260424_wt_ypg_well1_Position_9	2nd_260424_wt_ypg_well1_Position_9_3	0.9871445027265131
2nd	260424	260424_wt_ypg_well1	Position_9	4	0	1122.2630489502567	313.7935524288534	260424_wt_ypg_well1_Position_9	2nd_260424_wt_ypg_well1	2nd_260424_wt_ypg_well1_Position_9	2nd_260424_wt_ypg_well1_Position_9_4	0.21851057411490832
2nd	260424	260424_wt_ypg_well1	Position_9	5	0	1056.1957211396966	196.86453683499417	260424_wt_ypg_well1_Position_9	2nd_260424_wt_ypg_well1	2nd_260424_wt_ypg_well1_Position_9	2nd_260424_wt_ypg_well1_Position_9_5	0.1571069991104693
2nd	260424	260424_wt_ypg_well1	Position_9	6	0	1278.6672889046145	650.607527342478	260424_wt_ypg_well1_Position_9	2nd_260424_wt_ypg_well1	2nd_260424_wt_ypg_well1_Position_9	2nd_260424_wt_ypg_well1_Position_9_6	0.337229057189513
2nd	260424	260424_wt_ypg_well1	Position_9	7	0	809.467611335084	37.5698000677174	260424_wt_ypg_well1_Position_9	2nd_260424_wt_ypg_well1	2nd_260424_wt_ypg_well1_Position_9	2nd_260424_wt_ypg_well1_Position_9_7	0.04435435738959516
2nd	260424	260424_wt_ypg_well1	Position_9	8	0	23.89736953010156	2108.9048967495883	260424_wt_ypg_well1_Position_9	2nd_260424_wt_ypg_well1	2nd_260424_wt_ypg_well1_Position_9	2nd_260424_wt_ypg_well1_Position_9_8	0.9887953187653976
2nd	260424	260424_wt_ypg_well1	Position_9	9	0	1167.2930858994691	234.14946189074573	260424_wt_ypg_well1_Position_9	2nd_260424_wt_ypg_well1	2nd_260424_wt_ypg_well1_Position_9	2nd_260424_wt_ypg_well1_Position_9_9	0.16707746047809882
2nd	260424	260424_wt_ypg_well1	Position_9	10	0	24.74444244558042	2832.937757406498	260424_wt_ypg_well1_Position_9	2nd_260424_wt_ypg_well1	2nd_260424_wt_ypg_well1_Position_9	2nd_260424_wt_ypg_well1_Position_9_10	0.9913410796879859
2nd	260424	260424_wt_ypg_well1	Position_9	11	0	1117.6127102152416	386.3805994197253	260424_wt_ypg_well1_Position_9	2nd_260424_wt_ypg_well1	2nd_260424_wt_ypg_well1_Position_9	2nd_260424_wt_ypg_well1_Position_9_11	0.25690313709806556
2nd	260424	260424_wt_ypg_well1	Position_9	12	0	1016.3897793360924	373.0833324781232	260424_wt_ypg_well1_Position_9	2nd_260424_wt_ypg_well1	2nd_260424_wt_ypg_well1_Position_9	2nd_260424_wt_ypg_well1_Position_9_12	0.268507054440941
2nd	260424	260424_wt_ypg_well1	Position_9	13	0	22.379714558615635	2378.6526450859938	260424_wt_ypg_well1_Position_9	2nd_260424_wt_ypg_well1	2nd_260424_wt_ypg_well1_Position_9	2nd_260424_wt_ypg_well1_Position_9_13	0.9906791283054894
2nd	260424	260424_wt_ypg_well1	Position_9	14	0	1006.2134749250768	751.9154949158377	260424_wt_ypg_well1_Position_9	2nd_260424_wt_ypg_well1	2nd_260424_wt_ypg_well1_Position_9	2nd_260424_wt_ypg_well1_Position_9_14	0.4276793726821277
2nd	260424	260424_wt_ypg_well1	Position_9	15	0	18.42872811164777	2583.0748359892964	260424_wt_ypg_well1_Position_9	2nd_260424_wt_ypg_well1	2nd_260424_wt_ypg_well1_Position_9	2nd_260424_wt_ypg_well1_Position_9_15	0.9929161242114168
2nd	260424	260424_wt_ypg_well1	Position_9	16	0	20.66638387535878	1645.0316291643828	260424_wt_ypg_well1_Position_9	2nd_260424_wt_ypg_well1	2nd_260424_wt_ypg_well1_Position_9	2nd_260424_wt_ypg_well1_Position_9_16	0.9875929587995097
2nd	260424	260424_wt_ypg_well1	Position_9	17	0	1180.2240006677332	554.8167124854682	260424_wt_ypg_well1_Position_9	2nd_260424_wt_ypg_well1	2nd_260424_wt_ypg_well1_Position_9	2nd_260424_wt_ypg_well1_Position_9_17	0.3197715813118667
2nd	260424	260424_wt_ypg_well1	Position_9	18	0	1046.7156205719443	413.0345673424503	260424_wt_ypg_well1_Position_9	2nd_260424_wt_ypg_well1	2nd_260424_wt_ypg_well1_Position_9	2nd_260424_wt_ypg_well1_Position_9_18	0.2829488023101883
2nd	260424	260424_wt_ypg_well1	Position_9	19	0	701.8633181986013	228.0125499079793	260424_wt_ypg_well1_Position_9	2nd_260424_wt_ypg_well1	2nd_260424_wt_ypg_well1_Position_9	2nd_260424_wt_ypg_well1_Position_9_19	0.24520751395802964
2nd	260424	260424_wt_ypg_well1	Position_9	20	0	23.37287476888864	2375.309620473883	260424_wt_ypg_well1_Position_9	2nd_260424_wt_ypg_well1	2nd_260424_wt_ypg_well1_Position_9	2nd_260424_wt_ypg_well1_Position_9_20	0.9902559530845606
2nd	260424	260424_wt_ypg_well1	Position_9	21	0	1206.583412605732	201.3474893025831	260424_wt_ypg_well1_Position_9	2nd_260424_wt_ypg_well1	2nd_260424_wt_ypg_well1_Position_9	2nd_260424_wt_ypg_well1_Position_9_21	0.14300949643883512
2nd	260424	260424_wt_ypg_well1	Position_9	22	0	21.098829233833523	1150.266594858302	260424_wt_ypg_well1_Position_9	2nd_260424_wt_ypg_well1	2nd_260424_wt_ypg_well1_Position_9	2nd_260424_wt_ypg_well1_Position_9_22	0.9819878333439915
2nd	260424	260424_wt_ypg_well1	Position_9	23	0	16.389946789142044	2236.3676662744783	260424_wt_ypg_well1_Position_9	2nd_260424_wt_ypg_well1	2nd_260424_wt_ypg_well1_Position_9	2nd_260424_wt_ypg_well1_Position_9_23	0.9927244961046419
2nd	260424	260424_wt_ypg_well1	Position_9	24	0	1151.031939610471	229.67011111605652	260424_wt_ypg_well1_Position_9	2nd_260424_wt_ypg_well1	2nd_260424_wt_ypg_well1_Position_9	2nd_260424_wt_ypg_well1_Position_9_24	0.16634299267912564
2nd	260424	260424_wt_ypg_well1	Position_9	25	0	1161.0203947527862	293.3536888734913	260424_wt_ypg_well1_Position_9	2nd_260424_wt_ypg_well1	2nd_260424_wt_ypg_well1_Position_9	2nd_260424_wt_ypg_well1_Position_9_25	0.20170442541306505
2nd	260424	260424_wt_ypg_well1	Position_9	26	0	14.329026002345442	1264.2161374248649	260424_wt_ypg_well1_Position_9	2nd_260424_wt_ypg_well1	2nd_260424_wt_ypg_well1_Position_9	2nd_260424_wt_ypg_well1_Position_9_26	0.9887927103302822
2nd	260424	260424_wt_ypg_well1	Position_9	27	0	1510.6621790898184	382.57437645513687	260424_wt_ypg_well1_Position_9	2nd_260424_wt_ypg_well1	2nd_260424_wt_ypg_well1_Position_9	2nd_260424_wt_ypg_well1_Position_9_27	0.20207426025799266
2nd	260424	260424_wt_ypg_well1	Position_9	28	0	1003.5824267861024	236.6949911010984	260424_wt_ypg_well1_Position_9	2nd_260424_wt_ypg_well1	2nd_260424_wt_ypg_well1_Position_9	2nd_260424_wt_ypg_well1_Position_9_28	0.19084036175092647
2nd	260424	260424_wt_ypg_well1	Position_9	29	0	30.52899692556256	4459.298011989797	260424_wt_ypg_well1_Position_9	2nd_260424_wt_ypg_well1	2nd_260424_wt_ypg_well1_Position_9	2nd_260424_wt_ypg_well1_Position_9_29	0.9932004068609009
2nd	260424	260424_wt_ypg_well1	Position_10	1	0	35.09013691316342	1475.929111937371	260424_wt_ypg_well1_Position_10	2nd_260424_wt_ypg_well1	2nd_260424_wt_ypg_well1_Position_10	2nd_260424_wt_ypg_well1_Position_10_1	0.9767771741227934
2nd	260424	260424_wt_ypg_well1	Position_10	2	0	897.0846118388172	286.6600482930063	260424_wt_ypg_well1_Position_10	2nd_260424_wt_ypg_well1	2nd_260424_wt_ypg_well1_Position_10	2nd_260424_wt_ypg_well1_Position_10_2	0.2421637519877669
2nd	260424	260424_wt_ypg_well1	Position_10	3	0	805.6168732748683	428.0401741676157	260424_wt_ypg_well1_Position_10	2nd_260424_wt_ypg_well1	2nd_260424_wt_ypg_well1_Position_10	2nd_260424_wt_ypg_well1_Position_10_3	0.3469685315339407
2nd	260424	260424_wt_ypg_well1	Position_10	4	0	15.99545730355958	1564.289938227368	260424_wt_ypg_well1_Position_10	2nd_260424_wt_ypg_well1	2nd_260424_wt_ypg_well1_Position_10	2nd_260424_wt_ypg_well1_Position_10_4	0.9898781211616617
2nd	260424	260424_wt_ypg_well1	Position_10	5	0	26.84406444375113	1426.2902786847765	260424_wt_ypg_well1_Position_10	2nd_260424_wt_ypg_well1	2nd_260424_wt_ypg_well1_Position_10	2nd_260424_wt_ypg_well1_Position_10_5	0.9815267841058953
2nd	260424	260424_wt_ypg_well1	Position_10	6	0	32.50845801085126	1734.777509228555	260424_wt_ypg_well1_Position_10	2nd_260424_wt_ypg_well1	2nd_260424_wt_ypg_well1_Position_10	2nd_260424_wt_ypg_well1_Position_10_6	0.9816054342005379
2nd	260424	260424_wt_ypg_well1	Position_10	7	0	39.959095670052434	1817.6247029001988	260424_wt_ypg_well1_Position_10	2nd_260424_wt_ypg_well1	2nd_260424_wt_ypg_well1_Position_10	2nd_260424_wt_ypg_well1_Position_10_7	0.9784886713047303
2nd	260424	260424_wt_ypg_well1	Position_10	8	0	36.30036623779399	1591.3730356715605	260424_wt_ypg_well1_Position_10	2nd_260424_wt_ypg_well1	2nd_260424_wt_ypg_well1_Position_10	2nd_260424_wt_ypg_well1_Position_10_8	0.9776980036687879
2nd	260424	260424_wt_ypg_well1	Position_10	9	0	29.81334477143004	1468.425341287132	260424_wt_ypg_well1_Position_10	2nd_260424_wt_ypg_well1	2nd_260424_wt_ypg_well1_Position_10	2nd_260424_wt_ypg_well1_Position_10_9	0.9801010713120347
2nd	260424	260424_wt_ypg_well1	Position_10	10	0	43.13321566373901	3081.450834761443	260424_wt_ypg_well1_Position_10	2nd_260424_wt_ypg_well1	2nd_260424_wt_ypg_well1_Position_10	2nd_260424_wt_ypg_well1_Position_10_10	0.9861955335597806
2nd	260424	260424_wt_ypg_well1	Position_10	11	0	33.830107678428874	2310.17507854302	260424_wt_ypg_well1_Position_10	2nd_260424_wt_ypg_well1	2nd_260424_wt_ypg_well1_Position_10	2nd_260424_wt_ypg_well1_Position_10_11	0.9855673921383412
2nd	260424	260424_wt_ypg_well1	Position_10	12	0	54.08998653130024	2565.955104946468	260424_wt_ypg_well1_Position_10	2nd_260424_wt_ypg_well1	2nd_260424_wt_ypg_well1_Position_10	2nd_260424_wt_ypg_well1_Position_10_12	0.9793553222777581
2nd	260424	260424_wt_ypg_well1	Position_10	13	0	681.4934379984369	58090.89985616437	260424_wt_ypg_well1_Position_10	2nd_260424_wt_ypg_well1	2nd_260424_wt_ypg_well1_Position_10	2nd_260424_wt_ypg_well1_Position_10_13	0.9884045314508892
2nd	260424	260424_wt_ypg_well1	Position_10	14	0	22.456448167680048	1961.1049337183072	260424_wt_ypg_well1_Position_10	2nd_260424_wt_ypg_well1	2nd_260424_wt_ypg_well1_Position_10	2nd_260424_wt_ypg_well1_Position_10_14	0.988678722840264
2nd	260424	260424_wt_ypg_well1	Position_10	15	0	37.11431947898016	2947.9239239983835	260424_wt_ypg_well1_Position_10	2nd_260424_wt_ypg_well1	2nd_260424_wt_ypg_well1_Position_10	2nd_260424_wt_ypg_well1_Position_10_15	0.9875665514302608
2nd	260424	260424_wt_ypg_well1	Position_10	16	0	28.37064649864844	2305.435927605552	260424_wt_ypg_well1_Position_10	2nd_260424_wt_ypg_well1	2nd_260424_wt_ypg_well1_Position_10	2nd_260424_wt_ypg_well1_Position_10_16	0.9878436170274573
2nd	260424	260424_wt_ypg_well1	Position_10	17	0	42.43786687688276	2339.9182146154817	260424_wt_ypg_well1_Position_10	2nd_260424_wt_ypg_well1	2nd_260424_wt_ypg_well1_Position_10	2nd_260424_wt_ypg_well1_Position_10_17	0.9821865978782237
2nd	260424	260424_wt_ypg_well1	Position_10	18	0	806.516978747991	417.5465244838104	260424_wt_ypg_well1_Position_10	2nd_260424_wt_ypg_well1	2nd_260424_wt_ypg_well1_Position_10	2nd_260424_wt_ypg_well1_Position_10_18	0.34111508380193856
2nd	260424	260424_wt_ypg_well1	Position_11	1	0	563.8614438440269	293.1819888119692	260424_wt_ypg_well1_Position_11	2nd_260424_wt_ypg_well1	2nd_260424_wt_ypg_well1_Position_11	2nd_260424_wt_ypg_well1_Position_11_1	0.34208533388254536
2nd	260424	260424_wt_ypg_well1	Position_11	2	0	949.3528228073908	227.9742941699592	260424_wt_ypg_well1_Position_11	2nd_260424_wt_ypg_well1	2nd_260424_wt_ypg_well1_Position_11	2nd_260424_wt_ypg_well1_Position_11_2	0.1936371726111742
2nd	260424	260424_wt_ypg_well1	Position_11	3	0	1123.6233885987729	410.51896923091874	260424_wt_ypg_well1_Position_11	2nd_260424_wt_ypg_well1	2nd_260424_wt_ypg_well1_Position_11	2nd_260424_wt_ypg_well1_Position_11_3	0.26758857620727483
2nd	260424	260424_wt_ypg_well1	Position_11	4	0	25.11876712109223	1621.6974952086234	260424_wt_ypg_well1_Position_11	2nd_260424_wt_ypg_well1	2nd_260424_wt_ypg_well1_Position_11	2nd_260424_wt_ypg_well1_Position_11_4	0.9847470736744138
2nd	260424	260424_wt_ypg_well1	Position_11	5	0	907.7941430423205	287.7851127455287	260424_wt_ypg_well1_Position_11	2nd_260424_wt_ypg_well1	2nd_260424_wt_ypg_well1_Position_11	2nd_260424_wt_ypg_well1_Position_11_5	0.24070768320238822
2nd	260424	260424_wt_ypg_well1	Position_11	6	0	783.0474405849241	319.97182468046145	260424_wt_ypg_well1_Position_11	2nd_260424_wt_ypg_well1	2nd_260424_wt_ypg_well1_Position_11	2nd_260424_wt_ypg_well1_Position_11_6	0.29008724938587227
2nd	260424	260424_wt_ypg_well1	Position_11	7	0	1045.255406528997	416.1214440515994	260424_wt_ypg_well1_Position_11	2nd_260424_wt_ypg_well1	2nd_260424_wt_ypg_well1_Position_11	2nd_260424_wt_ypg_well1_Position_11_7	0.28474615831383726
2nd	260424	260424_wt_ypg_well1	Position_11	8	0	673.8237565047552	-222.80627138721505	260424_wt_ypg_well1_Position_11	2nd_260424_wt_ypg_well1	2nd_260424_wt_ypg_well1_Position_11	2nd_260424_wt_ypg_well1_Position_11_8	-0.4940080567589286
2nd	260424	260424_wt_ypg_well1	Position_11	9	0	19.490408441634617	1107.1417746098784	260424_wt_ypg_well1_Position_11	2nd_260424_wt_ypg_well1	2nd_260424_wt_ypg_well1_Position_11	2nd_260424_wt_ypg_well1_Position_11_9	0.9827002914217804
2nd	260424	260424_wt_ypg_well1	Position_11	10	0	19.36653406126225	1352.7312402442678	260424_wt_ypg_well1_Position_11	2nd_260424_wt_ypg_well1	2nd_260424_wt_ypg_well1_Position_11	2nd_260424_wt_ypg_well1_Position_11_10	0.985885456252515
2nd	260424	260424_wt_ypg_well1	Position_11	11	0	22.94080138995728	1391.3162075818204	260424_wt_ypg_well1_Position_11	2nd_260424_wt_ypg_well1	2nd_260424_wt_ypg_well1_Position_11	2nd_260424_wt_ypg_well1_Position_11_11	0.9837789021058937
2nd	260424	260424_wt_ypg_well1	Position_11	12	0	33.05528549002783	1228.574427976287	260424_wt_ypg_well1_Position_11	2nd_260424_wt_ypg_well1	2nd_260424_wt_ypg_well1_Position_11	2nd_260424_wt_ypg_well1_Position_11_12	0.9737995347309879
2nd	260424	260424_wt_ypg_well1	Position_11	13	0	1329.2505547025562	343.7617377107043	260424_wt_ypg_well1_Position_11	2nd_260424_wt_ypg_well1	2nd_260424_wt_ypg_well1_Position_11	2nd_260424_wt_ypg_well1_Position_11_13	0.20547472321009683
2nd	260424	260424_wt_ypg_well1	Position_11	14	0	15.199299451155966	1787.5682584105734	260424_wt_ypg_well1_Position_11	2nd_260424_wt_ypg_well1	2nd_260424_wt_ypg_well1_Position_11	2nd_260424_wt_ypg_well1_Position_11_14	0.9915689078245984
2nd	260424	260424_wt_ypg_well1	Position_11	15	0	3.583647527003839	817.8796472502348	260424_wt_ypg_well1_Position_11	2nd_260424_wt_ypg_well1	2nd_260424_wt_ypg_well1_Position_11	2nd_260424_wt_ypg_well1_Position_11_15	0.9956374830746691
2nd	260424	260424_wt_ypg_well1	Position_11	16	0	44.70982264133323	1923.1849322042328	260424_wt_ypg_well1_Position_11	2nd_260424_wt_ypg_well1	2nd_260424_wt_ypg_well1_Position_11	2nd_260424_wt_ypg_well1_Position_11_16	0.9772803791812322
2nd	260424	260424_wt_ypg_well1	Position_11	17	0	27.5284168555856	1829.8705733713373	260424_wt_ypg_well1_Position_11	2nd_260424_wt_ypg_well1	2nd_260424_wt_ypg_well1_Position_11	2nd_260424_wt_ypg_well1_Position_11_17	0.985179050381511
2nd	260424	260424_wt_ypg_well1	Position_11	18	0	1154.4411518183708	203.2880977853758	260424_wt_ypg_well1_Position_11	2nd_260424_wt_ypg_well1	2nd_260424_wt_ypg_well1_Position_11	2nd_260424_wt_ypg_well1_Position_11_18	0.1497265363066351
2nd	260424	260424_wt_ypg_well1	Position_11	19	0	1050.5706131512336	403.9282562305825	260424_wt_ypg_well1_Position_11	2nd_260424_wt_ypg_well1	2nd_260424_wt_ypg_well1_Position_11	2nd_260424_wt_ypg_well1_Position_11_19	0.27770957044625144
2nd	260424	260424_wt_ypg_well1	Position_11	20	0	1132.3654838614389	370.649682450456	260424_wt_ypg_well1_Position_11	2nd_260424_wt_ypg_well1	2nd_260424_wt_ypg_well1_Position_11	2nd_260424_wt_ypg_well1_Position_11_20	0.24660408674382028
2nd	260424	260424_wt_ypg_well1	Position_11	21	0	901.7432426871334	276.35520134196327	260424_wt_ypg_well1_Position_11	2nd_260424_wt_ypg_well1	2nd_260424_wt_ypg_well1_Position_11	2nd_260424_wt_ypg_well1_Position_11_21	0.23457734176851
2nd	260424	260424_wt_ypg_well1	Position_11	22	0	28.84317866714688	1145.5339520298555	260424_wt_ypg_well1_Position_11	2nd_260424_wt_ypg_well1	2nd_260424_wt_ypg_well1_Position_11	2nd_260424_wt_ypg_well1_Position_11_22	0.9754395943916003
2nd	260424	260424_wt_ypg_well1	Position_11	23	0	6.10439531949507	1384.7694118114875	260424_wt_ypg_well1_Position_11	2nd_260424_wt_ypg_well1	2nd_260424_wt_ypg_well1_Position_11	2nd_260424_wt_ypg_well1_Position_11_23	0.99561110771646
2nd	260424	260424_wt_ypg_well1	Position_11	24	0	13.73542543089478	1269.7779065195605	260424_wt_ypg_well1_Position_11	2nd_260424_wt_ypg_well1	2nd_260424_wt_ypg_well1_Position_11	2nd_260424_wt_ypg_well1_Position_11_24	0.9892985720607809
2nd	260424	260424_wt_ypg_well1	Position_11	25	0	890.4222786166824	-17.034144444334267	260424_wt_ypg_well1_Position_11	2nd_260424_wt_ypg_well1	2nd_260424_wt_ypg_well1_Position_11	2nd_260424_wt_ypg_well1_Position_11_25	-0.019503521719443088
2nd	260424	260424_wt_ypg_well1	Position_11	26	0	1226.5612086107242	-30.53136401927419	260424_wt_ypg_well1_Position_11	2nd_260424_wt_ypg_well1	2nd_260424_wt_ypg_well1_Position_11	2nd_260424_wt_ypg_well1_Position_11_26	-0.02552725933833478
2nd	260424	260424_wt_ypg_well1	Position_11	28	0	-0.3487074422323559	1135.9573427149105	260424_wt_ypg_well1_Position_11	2nd_260424_wt_ypg_well1	2nd_260424_wt_ypg_well1_Position_11	2nd_260424_wt_ypg_well1_Position_11_28	1.0003070665644846
2nd	260424	260424_wt_ypg_well1	Position_11	29	0	7.5890689001818545	1482.3105818554911	260424_wt_ypg_well1_Position_11	2nd_260424_wt_ypg_well1	2nd_260424_wt_ypg_well1_Position_11	2nd_260424_wt_ypg_well1_Position_11_29	0.9949063221161688
2nd	260424	260424_wt_ypg_well1	Position_11	30	0	1467.8337031093154	-123.64417701438322	260424_wt_ypg_well1_Position_11	2nd_260424_wt_ypg_well1	2nd_260424_wt_ypg_well1_Position_11	2nd_260424_wt_ypg_well1_Position_11_30	-0.0919841842344864
2nd	260424	260424_wt_ypg_well1	Position_11	31	0	1380.161959170692	200.4131787968396	260424_wt_ypg_well1_Position_11	2nd_260424_wt_ypg_well1	2nd_260424_wt_ypg_well1_Position_11	2nd_260424_wt_ypg_well1_Position_11_31	0.12679762827001806
2nd	260424	260424_wt_ypg_well1	Position_11	32	0	908.991437891324	42.54659201558969	260424_wt_ypg_well1_Position_11	2nd_260424_wt_ypg_well1	2nd_260424_wt_ypg_well1_Position_11	2nd_260424_wt_ypg_well1_Position_11_32	0.044713496127686984
2nd	260424	260424_wt_ypg_well1	Position_11	33	0	885.7286550534869	297.3787421679562	260424_wt_ypg_well1_Position_11	2nd_260424_wt_ypg_well1	2nd_260424_wt_ypg_well1_Position_11	2nd_260424_wt_ypg_well1_Position_11_33	0.25135397079450056
2nd	260424	260424_wt_ypg_well2	Position_1	1	0	854.6899495652125	288.61065653542386	260424_wt_ypg_well2_Position_1	2nd_260424_wt_ypg_well2	2nd_260424_wt_ypg_well2_Position_1	2nd_260424_wt_ypg_well2_Position_1_1	0.2524363714979257
2nd	260424	260424_wt_ypg_well2	Position_1	2	0	1492.5628693333492	330.27309427672867	260424_wt_ypg_well2_Position_1	2nd_260424_wt_ypg_well2	2nd_260424_wt_ypg_well2_Position_1	2nd_260424_wt_ypg_well2_Position_1_2	0.18118640452025733
2nd	260424	260424_wt_ypg_well2	Position_1	3	0	1170.2070988494531	386.61794826932095	260424_wt_ypg_well2_Position_1	2nd_260424_wt_ypg_well2	2nd_260424_wt_ypg_well2_Position_1	2nd_260424_wt_ypg_well2_Position_1_3	0.24833744098917038
2nd	260424	260424_wt_ypg_well2	Position_1	4	0	762.3016369023209	275.61135496613343	260424_wt_ypg_well2_Position_1	2nd_260424_wt_ypg_well2	2nd_260424_wt_ypg_well2_Position_1	2nd_260424_wt_ypg_well2_Position_1_4	0.2655437952173399
2nd	260424	260424_wt_ypg_well2	Position_1	5	0	1390.396146801413	290.0293661020953	260424_wt_ypg_well2_Position_1	2nd_260424_wt_ypg_well2	2nd_260424_wt_ypg_well2_Position_1	2nd_260424_wt_ypg_well2_Position_1_5	0.172592812876883
2nd	260424	260424_wt_ypg_well2	Position_1	6	0	1033.4929684930569	297.57336022261296	260424_wt_ypg_well2_Position_1	2nd_260424_wt_ypg_well2	2nd_260424_wt_ypg_well2_Position_1	2nd_260424_wt_ypg_well2_Position_1_6	0.22356012905062211
2nd	260424	260424_wt_ypg_well2	Position_1	7	0	911.180371316752	359.448702264542	260424_wt_ypg_well2_Position_1	2nd_260424_wt_ypg_well2	2nd_260424_wt_ypg_well2_Position_1	2nd_260424_wt_ypg_well2_Position_1_7	0.2828903491492041
2nd	260424	260424_wt_ypg_well2	Position_1	8	0	1134.247549603182	350.7731434369309	260424_wt_ypg_well2_Position_1	2nd_260424_wt_ypg_well2	2nd_260424_wt_ypg_well2_Position_1	2nd_260424_wt_ypg_well2_Position_1_8	0.23620757951785384
2nd	260424	260424_wt_ypg_well2	Position_1	9	0	1187.8772514189477	313.5610941784974	260424_wt_ypg_well2_Position_1	2nd_260424_wt_ypg_well2	2nd_260424_wt_ypg_well2_Position_1	2nd_260424_wt_ypg_well2_Position_1_9	0.20884047293578792
2nd	260424	260424_wt_ypg_well2	Position_1	11	0	1108.430883845273	420.1704559004253	260424_wt_ypg_well2_Position_1	2nd_260424_wt_ypg_well2	2nd_260424_wt_ypg_well2_Position_1	2nd_260424_wt_ypg_well2_Position_1_11	0.27487248962527133
2nd	260424	260424_wt_ypg_well2	Position_1	12	0	1010.2325865426146	400.79921487507954	260424_wt_ypg_well2_Position_1	2nd_260424_wt_ypg_well2	2nd_260424_wt_ypg_well2_Position_1	2nd_260424_wt_ypg_well2_Position_1_12	0.2840469041678493
2nd	260424	260424_wt_ypg_well2	Position_1	13	0	1054.3450753273523	311.1900666879373	260424_wt_ypg_well2_Position_1	2nd_260424_wt_ypg_well2	2nd_260424_wt_ypg_well2_Position_1	2nd_260424_wt_ypg_well2_Position_1_13	0.22788872809869654
2nd	260424	260424_wt_ypg_well2	Position_1	14	0	100.94750646279398	1140.6535494815018	260424_wt_ypg_well2_Position_1	2nd_260424_wt_ypg_well2	2nd_260424_wt_ypg_well2_Position_1	2nd_260424_wt_ypg_well2_Position_1_14	0.9186956986066521
2nd	260424	260424_wt_ypg_well2	Position_1	15	0	849.1816648495064	425.7905387490487	260424_wt_ypg_well2_Position_1	2nd_260424_wt_ypg_well2	2nd_260424_wt_ypg_well2_Position_1	2nd_260424_wt_ypg_well2_Position_1_15	0.3339606444338731
2nd	260424	260424_wt_ypg_well2	Position_1	16	0	1300.4103694086743	255.3720546691953	260424_wt_ypg_well2_Position_1	2nd_260424_wt_ypg_well2	2nd_260424_wt_ypg_well2_Position_1	2nd_260424_wt_ypg_well2_Position_1_16	0.16414381003214978
2nd	260424	260424_wt_ypg_well2	Position_1	17	0	172.7644567799396	2627.236866462597	260424_wt_ypg_well2_Position_1	2nd_260424_wt_ypg_well2	2nd_260424_wt_ypg_well2_Position_1	2nd_260424_wt_ypg_well2_Position_1_17	0.9382984374522115
2nd	260424	260424_wt_ypg_well2	Position_1	18	0	163.50586514168336	1972.730232814567	260424_wt_ypg_well2_Position_1	2nd_260424_wt_ypg_well2	2nd_260424_wt_ypg_well2_Position_1	2nd_260424_wt_ypg_well2_Position_1_18	0.9234607704185364
2nd	260424	260424_wt_ypg_well2	Position_1	19	0	611.3370489958593	207.753049435734	260424_wt_ypg_well2_Position_1	2nd_260424_wt_ypg_well2	2nd_260424_wt_ypg_well2_Position_1	2nd_260424_wt_ypg_well2_Position_1_19	0.2536388241458941
2nd	260424	260424_wt_ypg_well2	Position_1	20	0	843.6469347753012	808.4941759920948	260424_wt_ypg_well2_Position_1	2nd_260424_wt_ypg_well2	2nd_260424_wt_ypg_well2_Position_1	2nd_260424_wt_ypg_well2_Position_1_20	0.48936145388728974
2nd	260424	260424_wt_ypg_well2	Position_1	21	0	99.97387637993025	1496.44149739234	260424_wt_ypg_well2_Position_1	2nd_260424_wt_ypg_well2	2nd_260424_wt_ypg_well2_Position_1	2nd_260424_wt_ypg_well2_Position_1_21	0.9373760250481078
2nd	260424	260424_wt_ypg_well2	Position_2	1	0	15.11158797669416	1255.9783841551248	260424_wt_ypg_well2_Position_2	2nd_260424_wt_ypg_well2	2nd_260424_wt_ypg_well2_Position_2	2nd_260424_wt_ypg_well2_Position_2_1	0.988111315242815
2nd	260424	260424_wt_ypg_well2	Position_2	2	0	707.0184617918375	485.07344029918	260424_wt_ypg_well2_Position_2	2nd_260424_wt_ypg_well2	2nd_260424_wt_ypg_well2_Position_2	2nd_260424_wt_ypg_well2_Position_2_2	0.4069094332813815
2nd	260424	260424_wt_ypg_well2	Position_2	3	0	1032.2953920198267	95.9401809737128	260424_wt_ypg_well2_Position_2	2nd_260424_wt_ypg_well2	2nd_260424_wt_ypg_well2_Position_2	2nd_260424_wt_ypg_well2_Position_2_3	0.08503559298272735
2nd	260424	260424_wt_ypg_well2	Position_2	4	0	19.57940264229079	1946.7384946804616	260424_wt_ypg_well2_Position_2	2nd_260424_wt_ypg_well2	2nd_260424_wt_ypg_well2_Position_2	2nd_260424_wt_ypg_well2_Position_2_4	0.9900426056900824
2nd	260424	260424_wt_ypg_well2	Position_2	5	0	921.4379962382052	297.7546147428371	260424_wt_ypg_well2_Position_2	2nd_260424_wt_ypg_well2	2nd_260424_wt_ypg_well2_Position_2	2nd_260424_wt_ypg_well2_Position_2_5	0.2442227848668179
2nd	260424	260424_wt_ypg_well2	Position_2	6	0	723.1276541603941	501.8985027659252	260424_wt_ypg_well2_Position_2	2nd_260424_wt_ypg_well2	2nd_260424_wt_ypg_well2_Position_2	2nd_260424_wt_ypg_well2_Position_2_6	0.4097043152329297
2nd	260424	260424_wt_ypg_well2	Position_2	7	0	738.1023251387954	217.17278020677952	260424_wt_ypg_well2_Position_2	2nd_260424_wt_ypg_well2	2nd_260424_wt_ypg_well2_Position_2	2nd_260424_wt_ypg_well2_Position_2_7	0.22734056293471222
2nd	260424	260424_wt_ypg_well2	Position_2	8	0	626.6763641527956	464.9274725455602	260424_wt_ypg_well2_Position_2	2nd_260424_wt_ypg_well2	2nd_260424_wt_ypg_well2_Position_2	2nd_260424_wt_ypg_well2_Position_2_8	0.4259122741376313
2nd	260424	260424_wt_ypg_well2	Position_2	9	0	1145.9857427802988	111.75269933757616	260424_wt_ypg_well2_Position_2	2nd_260424_wt_ypg_well2	2nd_260424_wt_ypg_well2_Position_2	2nd_260424_wt_ypg_well2_Position_2_9	0.08885209801602194
2nd	260424	260424_wt_ypg_well2	Position_2	10	0	769.1687778872213	532.3134866919585	260424_wt_ypg_well2_Position_2	2nd_260424_wt_ypg_well2	2nd_260424_wt_ypg_well2_Position_2	2nd_260424_wt_ypg_well2_Position_2_10	0.40900556325604354
2nd	260424	260424_wt_ypg_well2	Position_2	11	0	23.10061610670085	1969.388721835736	260424_wt_ypg_well2_Position_2	2nd_260424_wt_ypg_well2	2nd_260424_wt_ypg_well2_Position_2	2nd_260424_wt_ypg_well2_Position_2_11	0.9884061532140714
2nd	260424	260424_wt_ypg_well2	Position_2	12	0	637.3179093149795	46.65159805413035	260424_wt_ypg_well2_Position_2	2nd_260424_wt_ypg_well2	2nd_260424_wt_ypg_well2_Position_2	2nd_260424_wt_ypg_well2_Position_2_12	0.06820713138744419
2nd	260424	260424_wt_ypg_well2	Position_2	14	0	1492.5518099085764	193.499831683022	260424_wt_ypg_well2_Position_2	2nd_260424_wt_ypg_well2	2nd_260424_wt_ypg_well2_Position_2	2nd_260424_wt_ypg_well2_Position_2_14	0.11476506822789966
2nd	260424	260424_wt_ypg_well2	Position_2	15	0	855.0987093912496	110.55666825207248	260424_wt_ypg_well2_Position_2	2nd_260424_wt_ypg_well2	2nd_260424_wt_ypg_well2_Position_2	2nd_260424_wt_ypg_well2_Position_2_15	0.1144887408196137
2nd	260424	260424_wt_ypg_well2	Position_2	17	0	701.8676278942438	31315.682103398776	260424_wt_ypg_well2_Position_2	2nd_260424_wt_ypg_well2	2nd_260424_wt_ypg_well2_Position_2	2nd_260424_wt_ypg_well2_Position_2_17	0.9780786589297226
2nd	260424	260424_wt_ypg_well2	Position_2	18	0	939.887722199642	22.8556426747124	260424_wt_ypg_well2_Position_2	2nd_260424_wt_ypg_well2	2nd_260424_wt_ypg_well2_Position_2	2nd_260424_wt_ypg_well2_Position_2_18	0.023740119650365227
2nd	260424	260424_wt_ypg_well2	Position_3	1	0	26.0750112349535	1451.0058321932615	260424_wt_ypg_well2_Position_3	2nd_260424_wt_ypg_well2	2nd_260424_wt_ypg_well2_Position_3	2nd_260424_wt_ypg_well2_Position_3_1	0.9823469301961597
2nd	260424	260424_wt_ypg_well2	Position_3	2	0	27.281394516418143	1359.191539241336	260424_wt_ypg_well2_Position_3	2nd_260424_wt_ypg_well2	2nd_260424_wt_ypg_well2_Position_3	2nd_260424_wt_ypg_well2_Position_3_2	0.980323168341644
2nd	260424	260424_wt_ypg_well2	Position_3	3	0	826.0966184066501	385.5443904098856	260424_wt_ypg_well2_Position_3	2nd_260424_wt_ypg_well2	2nd_260424_wt_ypg_well2_Position_3	2nd_260424_wt_ypg_well2_Position_3_3	0.31820018273107487
2nd	260424	260424_wt_ypg_well2	Position_3	4	0	889.9761133249472	141.72180946628714	260424_wt_ypg_well2_Position_3	2nd_260424_wt_ypg_well2	2nd_260424_wt_ypg_well2_Position_3	2nd_260424_wt_ypg_well2_Position_3_4	0.13736754367292137
2nd	260424	260424_wt_ypg_well2	Position_3	5	0	1106.387136909691	229.02269452848785	260424_wt_ypg_well2_Position_3	2nd_260424_wt_ypg_well2	2nd_260424_wt_ypg_well2_Position_3	2nd_260424_wt_ypg_well2_Position_3_5	0.17149993143441236
2nd	260424	260424_wt_ypg_well2	Position_3	6	0	33.27321654927852	1809.148287000484	260424_wt_ypg_well2_Position_3	2nd_260424_wt_ypg_well2	2nd_260424_wt_ypg_well2_Position_3	2nd_260424_wt_ypg_well2_Position_3_6	0.9819404970658606
2nd	260424	260424_wt_ypg_well2	Position_3	7	0	33.68846495574289	1817.2207360902485	260424_wt_ypg_well2_Position_3	2nd_260424_wt_ypg_well2	2nd_260424_wt_ypg_well2_Position_3	2nd_260424_wt_ypg_well2_Position_3_7	0.9817989640244348
2nd	260424	260424_wt_ypg_well2	Position_3	8	0	742.6372629595344	73.84166256263276	260424_wt_ypg_well2_Position_3	2nd_260424_wt_ypg_well2	2nd_260424_wt_ypg_well2_Position_3	2nd_260424_wt_ypg_well2_Position_3_8	0.09043915311764894
2nd	260424	260424_wt_ypg_well2	Position_3	9	0	770.7384481969477	-101.73302544068684	260424_wt_ypg_well2_Position_3	2nd_260424_wt_ypg_well2	2nd_260424_wt_ypg_well2_Position_3	2nd_260424_wt_ypg_well2_Position_3_9	-0.15206606999021485
2nd	260424	260424_wt_ypg_well2	Position_3	10	0	1009.1005719474816	20.90872823483824	260424_wt_ypg_well2_Position_3	2nd_260424_wt_ypg_well2	2nd_260424_wt_ypg_well2_Position_3	2nd_260424_wt_ypg_well2_Position_3_10	0.020299552859510323
2nd	260424	260424_wt_ypg_well2	Position_3	11	0	1275.9998931781872	199.9856289913328	260424_wt_ypg_well2_Position_3	2nd_260424_wt_ypg_well2	2nd_260424_wt_ypg_well2_Position_3	2nd_260424_wt_ypg_well2_Position_3_11	0.13549294758486394
2nd	260424	260424_wt_ypg_well2	Position_4	1	0	1393.858976305242	267.3823216550502	260424_wt_ypg_well2_Position_4	2nd_260424_wt_ypg_well2	2nd_260424_wt_ypg_well2_Position_4	2nd_260424_wt_ypg_well2_Position_4_1	0.16095333169440704
2nd	260424	260424_wt_ypg_well2	Position_4	2	0	993.5337283017246	235.65796716149123	260424_wt_ypg_well2_Position_4	2nd_260424_wt_ypg_well2	2nd_260424_wt_ypg_well2_Position_4	2nd_260424_wt_ypg_well2_Position_4_2	0.1917178321585426
2nd	260424	260424_wt_ypg_well2	Position_4	3	0	1060.7727671897494	71.03231304433854	260424_wt_ypg_well2_Position_4	2nd_260424_wt_ypg_well2	2nd_260424_wt_ypg_well2_Position_4	2nd_260424_wt_ypg_well2_Position_4_3	0.06276019986555206
2nd	260424	260424_wt_ypg_well2	Position_4	4	0	1076.7507491222225	-34.312291281145974	260424_wt_ypg_well2_Position_4	2nd_260424_wt_ypg_well2	2nd_260424_wt_ypg_well2_Position_4	2nd_260424_wt_ypg_well2_Position_4_4	-0.03291541195842662
2nd	260424	260424_wt_ypg_well2	Position_4	5	0	1309.650521115635	419.5617251509036	260424_wt_ypg_well2_Position_4	2nd_260424_wt_ypg_well2	2nd_260424_wt_ypg_well2_Position_4	2nd_260424_wt_ypg_well2_Position_4_5	0.2426317105125526
2nd	260424	260424_wt_ypg_well2	Position_4	6	0	949.7992114960076	232.0010228613557	260424_wt_ypg_well2_Position_4	2nd_260424_wt_ypg_well2	2nd_260424_wt_ypg_well2_Position_4	2nd_260424_wt_ypg_well2_Position_4_6	0.19631153905424018
2nd	260424	260424_wt_ypg_well2	Position_4	7	0	8.831917155000864	1311.860889640115	260424_wt_ypg_well2_Position_4	2nd_260424_wt_ypg_well2	2nd_260424_wt_ypg_well2_Position_4	2nd_260424_wt_ypg_well2_Position_4_7	0.9933126635432861
2nd	260424	260424_wt_ypg_well2	Position_4	8	0	1087.7586981169552	302.3501365984089	260424_wt_ypg_well2_Position_4	2nd_260424_wt_ypg_well2	2nd_260424_wt_ypg_well2_Position_4	2nd_260424_wt_ypg_well2_Position_4_8	0.21750105390871607
2nd	260424	260424_wt_ypg_well2	Position_4	9	0	1169.6484982927454	-108.85860922177812	260424_wt_ypg_well2_Position_4	2nd_260424_wt_ypg_well2	2nd_260424_wt_ypg_well2_Position_4	2nd_260424_wt_ypg_well2_Position_4_9	-0.10262033070197885
2nd	260424	260424_wt_ypg_well2	Position_4	10	0	11.416635112346064	1582.2637390507095	260424_wt_ypg_well2_Position_4	2nd_260424_wt_ypg_well2	2nd_260424_wt_ypg_well2_Position_4	2nd_260424_wt_ypg_well2_Position_4_10	0.9928363081472082
2nd	260424	260424_wt_ypg_well2	Position_4	11	0	1116.4873708418568	318.9651290082482	260424_wt_ypg_well2_Position_4	2nd_260424_wt_ypg_well2	2nd_260424_wt_ypg_well2_Position_4	2nd_260424_wt_ypg_well2_Position_4_11	0.22220528303204437
2nd	260424	260424_wt_ypg_well2	Position_4	12	0	18.722773166443183	2570.6480303732938	260424_wt_ypg_well2_Position_4	2nd_260424_wt_ypg_well2	2nd_260424_wt_ypg_well2_Position_4	2nd_260424_wt_ypg_well2_Position_4_12	0.9927693734938045
2nd	260424	260424_wt_ypg_well2	Position_4	13	0	1348.3741280282532	-76.10459786968805	260424_wt_ypg_well2_Position_4	2nd_260424_wt_ypg_well2	2nd_260424_wt_ypg_well2_Position_4	2nd_260424_wt_ypg_well2_Position_4_13	-0.05981798358418833
2nd	260424	260424_wt_ypg_well2	Position_4	14	0	11.778684577703954	1833.2897442837177	260424_wt_ypg_well2_Position_4	2nd_260424_wt_ypg_well2	2nd_260424_wt_ypg_well2_Position_4	2nd_260424_wt_ypg_well2_Position_4_14	0.9936161258880938
2nd	260424	260424_wt_ypg_well2	Position_4	15	0	815.0246745147093	-31.389756625467346	260424_wt_ypg_well2_Position_4	2nd_260424_wt_ypg_well2	2nd_260424_wt_ypg_well2_Position_4	2nd_260424_wt_ypg_well2_Position_4_15	-0.040056607878088374
2nd	260424	260424_wt_ypg_well2	Position_4	16	0	1172.0844811832108	-119.54985855437826	260424_wt_ypg_well2_Position_4	2nd_260424_wt_ypg_well2	2nd_260424_wt_ypg_well2_Position_4	2nd_260424_wt_ypg_well2_Position_4_16	-0.113582827570829
2nd	260424	260424_wt_ypg_well2	Position_4	18	0	921.7201431143912	258.1890268862037	260424_wt_ypg_well2_Position_4	2nd_260424_wt_ypg_well2	2nd_260424_wt_ypg_well2_Position_4	2nd_260424_wt_ypg_well2_Position_4_18	0.21882110373468283
2nd	260424	260424_wt_ypg_well2	Position_5	1	0	29.588884592006043	1516.6974688701196	260424_wt_ypg_well2_Position_5	2nd_260424_wt_ypg_well2	2nd_260424_wt_ypg_well2_Position_5	2nd_260424_wt_ypg_well2_Position_5_1	0.9808645503947204
2nd	260424	260424_wt_ypg_well2	Position_5	2	0	733.3120775070303	293.74892398200905	260424_wt_ypg_well2_Position_5	2nd_260424_wt_ypg_well2	2nd_260424_wt_ypg_well2_Position_5	2nd_260424_wt_ypg_well2_Position_5_2	0.2860092278415109
2nd	260424	260424_wt_ypg_well2	Position_5	3	0	33.44529751307043	1705.9831763682316	260424_wt_ypg_well2_Position_5	2nd_260424_wt_ypg_well2	2nd_260424_wt_ypg_well2_Position_5	2nd_260424_wt_ypg_well2_Position_5_3	0.9807722490373854
2nd	260424	260424_wt_ypg_well2	Position_5	4	0	19.69145176265688	1800.310315800707	260424_wt_ypg_well2_Position_5	2nd_260424_wt_ypg_well2	2nd_260424_wt_ypg_well2_Position_5	2nd_260424_wt_ypg_well2_Position_5_4	0.9891805315172743
2nd	260424	260424_wt_ypg_well2	Position_5	5	0	30.12744801177614	1906.9310401523603	260424_wt_ypg_well2_Position_5	2nd_260424_wt_ypg_well2	2nd_260424_wt_ypg_well2_Position_5	2nd_260424_wt_ypg_well2_Position_5_5	0.9844468051967137
2nd	260424	260424_wt_ypg_well2	Position_5	6	0	1027.6931057049355	378.6140248463565	260424_wt_ypg_well2_Position_5	2nd_260424_wt_ypg_well2	2nd_260424_wt_ypg_well2_Position_5	2nd_260424_wt_ypg_well2_Position_5_6	0.26922570228164494
2nd	260424	260424_wt_ypg_well2	Position_5	7	0	32.36075767849112	1997.11653775134	260424_wt_ypg_well2_Position_5	2nd_260424_wt_ypg_well2	2nd_260424_wt_ypg_well2_Position_5	2nd_260424_wt_ypg_well2_Position_5_7	0.9840546342886594
2nd	260424	260424_wt_ypg_well2	Position_5	8	0	24.55268828201149	2638.8245591039204	260424_wt_ypg_well2_Position_5	2nd_260424_wt_ypg_well2	2nd_260424_wt_ypg_well2_Position_5	2nd_260424_wt_ypg_well2_Position_5_8	0.9907813704175368
2nd	260424	260424_wt_ypg_well2	Position_5	9	0	31.60975050791707	3413.1574810463103	260424_wt_ypg_well2_Position_5	2nd_260424_wt_ypg_well2	2nd_260424_wt_ypg_well2_Position_5	2nd_260424_wt_ypg_well2_Position_5_9	0.9908238355792606
2nd	260424	260424_wt_ypg_well2	Position_5	10	0	955.2280027318784	248.0476457387935	260424_wt_ypg_well2_Position_5	2nd_260424_wt_ypg_well2	2nd_260424_wt_ypg_well2_Position_5	2nd_260424_wt_ypg_well2_Position_5_10	0.2061436596461125
2nd	260424	260424_wt_ypg_well2	Position_5	11	0	831.3967645212234	479.8574109024541	260424_wt_ypg_well2_Position_5	2nd_260424_wt_ypg_well2	2nd_260424_wt_ypg_well2_Position_5	2nd_260424_wt_ypg_well2_Position_5_11	0.36595300887976817
2nd	260424	260424_wt_ypg_well2	Position_5	12	0	874.7850996486535	225.0314900343456	260424_wt_ypg_well2_Position_5	2nd_260424_wt_ypg_well2	2nd_260424_wt_ypg_well2_Position_5	2nd_260424_wt_ypg_well2_Position_5_12	0.20460819753519682
2nd	260424	260424_wt_ypg_well2	Position_5	13	0	1174.801567325474	243.5846238298265	260424_wt_ypg_well2_Position_5	2nd_260424_wt_ypg_well2	2nd_260424_wt_ypg_well2_Position_5	2nd_260424_wt_ypg_well2_Position_5_13	0.1717336402093865
2nd	260424	260424_wt_ypg_well2	Position_5	14	0	28.34951425876612	2630.2147225286403	260424_wt_ypg_well2_Position_5	2nd_260424_wt_ypg_well2	2nd_260424_wt_ypg_well2_Position_5	2nd_260424_wt_ypg_well2_Position_5_14	0.9893365321527744
2nd	260424	260424_wt_ypg_well2	Position_5	16	0	36.88689969537917	3494.991373759279	260424_wt_ypg_well2_Position_5	2nd_260424_wt_ypg_well2	2nd_260424_wt_ypg_well2_Position_5	2nd_260424_wt_ypg_well2_Position_5_16	0.9895560104739117
2nd	260424	260424_wt_ypg_well2	Position_6	1	0	1063.5144610644218	45.820066871999984	260424_wt_ypg_well2_Position_6	2nd_260424_wt_ypg_well2	2nd_260424_wt_ypg_well2_Position_6	2nd_260424_wt_ypg_well2_Position_6_1	0.041304102340737774
2nd	260424	260424_wt_ypg_well2	Position_6	2	0	24.62822108401661	1370.0838054624269	260424_wt_ypg_well2_Position_6	2nd_260424_wt_ypg_well2	2nd_260424_wt_ypg_well2_Position_6	2nd_260424_wt_ypg_well2_Position_6_2	0.9823417159849116
2nd	260424	260424_wt_ypg_well2	Position_6	3	0	31.682084129980808	1520.6424475496533	260424_wt_ypg_well2_Position_6	2nd_260424_wt_ypg_well2	2nd_260424_wt_ypg_well2_Position_6	2nd_260424_wt_ypg_well2_Position_6_3	0.9795905537254503
2nd	260424	260424_wt_ypg_well2	Position_6	4	0	1210.965337087455	42.185032038610416	260424_wt_ypg_well2_Position_6	2nd_260424_wt_ypg_well2	2nd_260424_wt_ypg_well2_Position_6	2nd_260424_wt_ypg_well2_Position_6_4	0.03366318446526879
2nd	260424	260424_wt_ypg_well2	Position_6	5	0	977.4496130559594	-4.064206670606049	260424_wt_ypg_well2_Position_6	2nd_260424_wt_ypg_well2	2nd_260424_wt_ypg_well2_Position_6	2nd_260424_wt_ypg_well2_Position_6_5	-0.00417533141954367
2nd	260424	260424_wt_ypg_well2	Position_6	6	0	1056.6470321453996	102.66799105624756	260424_wt_ypg_well2_Position_6	2nd_260424_wt_ypg_well2	2nd_260424_wt_ypg_well2_Position_6	2nd_260424_wt_ypg_well2_Position_6_6	0.08855918279460599
2nd	260424	260424_wt_ypg_well2	Position_6	7	0	24.60810459065788	2431.5665270688764	260424_wt_ypg_well2_Position_6	2nd_260424_wt_ypg_well2	2nd_260424_wt_ypg_well2_Position_6	2nd_260424_wt_ypg_well2_Position_6_7	0.9899811258232761
2nd	260424	260424_wt_ypg_well2	Position_6	8	0	20.69740247366516	1808.4234477648288	260424_wt_ypg_well2_Position_6	2nd_260424_wt_ypg_well2	2nd_260424_wt_ypg_well2_Position_6	2nd_260424_wt_ypg_well2_Position_6_8	0.9886845079312466
2nd	260424	260424_wt_ypg_well2	Position_6	9	0	1117.5072770853726	319.82141510461395	260424_wt_ypg_well2_Position_6	2nd_260424_wt_ypg_well2	2nd_260424_wt_ypg_well2_Position_6	2nd_260424_wt_ypg_well2_Position_6_9	0.22251097945962373
2nd	260424	260424_wt_ypg_well2	Position_6	10	0	1160.3887167065325	339.04111875817904	260424_wt_ypg_well2_Position_6	2nd_260424_wt_ypg_well2	2nd_260424_wt_ypg_well2_Position_6	2nd_260424_wt_ypg_well2_Position_6_10	0.2261133603848169
2nd	260424	260424_wt_ypg_well2	Position_6	11	0	1075.2649738408402	220.87333717758804	260424_wt_ypg_well2_Position_6	2nd_260424_wt_ypg_well2	2nd_260424_wt_ypg_well2_Position_6	2nd_260424_wt_ypg_well2_Position_6_11	0.1704087714250487
2nd	260424	260424_wt_ypg_well2	Position_6	12	0	36.5618240691612	1512.6782278598985	260424_wt_ypg_well2_Position_6	2nd_260424_wt_ypg_well2	2nd_260424_wt_ypg_well2_Position_6	2nd_260424_wt_ypg_well2_Position_6_12	0.9764001556610702
2nd	260424	260424_wt_ypg_well2	Position_6	13	0	1583.7846528024195	439.7376052687623	260424_wt_ypg_well2_Position_6	2nd_260424_wt_ypg_well2	2nd_260424_wt_ypg_well2_Position_6	2nd_260424_wt_ypg_well2_Position_6_13	0.21731295690709104
2nd	260424	260424_wt_ypg_well2	Position_6	15	0	26.95274574786117	2481.821814182332	260424_wt_ypg_well2_Position_6	2nd_260424_wt_ypg_well2	2nd_260424_wt_ypg_well2_Position_6	2nd_260424_wt_ypg_well2_Position_6_15	0.9892566091117365
2nd	260424	260424_wt_ypg_well2	Position_6	16	0	1443.418836426075	440.9483642205745	260424_wt_ypg_well2_Position_6	2nd_260424_wt_ypg_well2	2nd_260424_wt_ypg_well2_Position_6	2nd_260424_wt_ypg_well2_Position_6_16	0.23400341720512663
2nd	260424	260424_wt_ypg_well2	Position_6	17	0	62.163208722178304	2264.478727212444	260424_wt_ypg_well2_Position_6	2nd_260424_wt_ypg_well2	2nd_260424_wt_ypg_well2_Position_6	2nd_260424_wt_ypg_well2_Position_6_17	0.9732820045224505
2nd	260424	260424_wt_ypg_well2	Position_6	18	0	1526.8177798603772	156.5421377465003	260424_wt_ypg_well2_Position_6	2nd_260424_wt_ypg_well2	2nd_260424_wt_ypg_well2_Position_6	2nd_260424_wt_ypg_well2_Position_6_18	0.09299386073600113
2nd	260424	260424_wt_ypg_well2	Position_6	19	0	31.768346296961216	2738.2659655533284	260424_wt_ypg_well2_Position_6	2nd_260424_wt_ypg_well2	2nd_260424_wt_ypg_well2_Position_6	2nd_260424_wt_ypg_well2_Position_6_19	0.988531424985945
2nd	260424	260424_wt_ypg_well2	Position_6	20	0	1157.2151495308874	171.03375422748104	260424_wt_ypg_well2_Position_6	2nd_260424_wt_ypg_well2	2nd_260424_wt_ypg_well2_Position_6	2nd_260424_wt_ypg_well2_Position_6_20	0.1287663432234197
2nd	260424	260424_wt_ypg_well2	Position_6	21	0	982.0423884458684	346.9682162515004	260424_wt_ypg_well2_Position_6	2nd_260424_wt_ypg_well2	2nd_260424_wt_ypg_well2_Position_6	2nd_260424_wt_ypg_well2_Position_6_21	0.2610725715996142
2nd	260424	260424_wt_ypg_well2	Position_6	22	0	920.3453767345663	278.792329424462	260424_wt_ypg_well2_Position_6	2nd_260424_wt_ypg_well2	2nd_260424_wt_ypg_well2_Position_6	2nd_260424_wt_ypg_well2_Position_6_22	0.23249400631180628
2nd	260424	260424_wt_ypg_well2	Position_6	23	0	-11.364318910569311	2462.758949153218	260424_wt_ypg_well2_Position_6	2nd_260424_wt_ypg_well2	2nd_260424_wt_ypg_well2_Position_6	2nd_260424_wt_ypg_well2_Position_6_23	1.0046358586130395
2nd	260424	260424_wt_ypg_well2	Position_6	24	0	36.4561045257628	3005.2070222293405	260424_wt_ypg_well2_Position_6	2nd_260424_wt_ypg_well2	2nd_260424_wt_ypg_well2_Position_6	2nd_260424_wt_ypg_well2_Position_6_24	0.9880144174398909
2nd	260424	260424_wt_ypg_well2	Position_7	1	0	19.234132757693786	1707.0750218168646	260424_wt_ypg_well2_Position_7	2nd_260424_wt_ypg_well2	2nd_260424_wt_ypg_well2_Position_7	2nd_260424_wt_ypg_well2_Position_7_1	0.9888582339340987
2nd	260424	260424_wt_ypg_well2	Position_7	2	0	11.53329995616546	2079.4223260783488	260424_wt_ypg_well2_Position_7	2nd_260424_wt_ypg_well2	2nd_260424_wt_ypg_well2_Position_7	2nd_260424_wt_ypg_well2_Position_7_2	0.9944841966933375
2nd	260424	260424_wt_ypg_well2	Position_7	3	0	19.818876936051936	1450.600815651022	260424_wt_ypg_well2_Position_7	2nd_260424_wt_ypg_well2	2nd_260424_wt_ypg_well2_Position_7	2nd_260424_wt_ypg_well2_Position_7_3	0.9865216189391599
2nd	260424	260424_wt_ypg_well2	Position_7	4	0	1361.7529263908789	91.23239913600612	260424_wt_ypg_well2_Position_7	2nd_260424_wt_ypg_well2	2nd_260424_wt_ypg_well2_Position_7	2nd_260424_wt_ypg_well2_Position_7_4	0.06278962184488905
2nd	260424	260424_wt_ypg_well2	Position_7	5	0	4.598433615656457	1210.4860612952846	260424_wt_ypg_well2_Position_7	2nd_260424_wt_ypg_well2	2nd_260424_wt_ypg_well2_Position_7	2nd_260424_wt_ypg_well2_Position_7_5	0.9962155441576979
2nd	260424	260424_wt_ypg_well2	Position_7	6	0	2.985025687230192	1097.2747312593988	260424_wt_ypg_well2_Position_7	2nd_260424_wt_ypg_well2	2nd_260424_wt_ypg_well2_Position_7	2nd_260424_wt_ypg_well2_Position_7_6	0.9972869809439235
2nd	260424	260424_wt_ypg_well2	Position_7	7	0	14.325391642863536	1519.7920682053275	260424_wt_ypg_well2_Position_7	2nd_260424_wt_ypg_well2	2nd_260424_wt_ypg_well2_Position_7	2nd_260424_wt_ypg_well2_Position_7_7	0.9906621285411347
2nd	260424	260424_wt_ypg_well2	Position_7	8	0	7.157473946181294	1100.700132528592	260424_wt_ypg_well2_Position_7	2nd_260424_wt_ypg_well2	2nd_260424_wt_ypg_well2_Position_7	2nd_260424_wt_ypg_well2_Position_7_8	0.9935393556858301
2nd	260424	260424_wt_ypg_well2	Position_7	9	0	14.957419774303483	2902.166346245809	260424_wt_ypg_well2_Position_7	2nd_260424_wt_ypg_well2	2nd_260424_wt_ypg_well2_Position_7	2nd_260424_wt_ypg_well2_Position_7_9	0.9948725453652211
2nd	260424	260424_wt_ypg_well2	Position_7	10	0	21.025284681893087	2518.123821520688	260424_wt_ypg_well2_Position_7	2nd_260424_wt_ypg_well2	2nd_260424_wt_ypg_well2_Position_7	2nd_260424_wt_ypg_well2_Position_7_10	0.9917195549365208
2nd	260424	260424_wt_ypg_well2	Position_7	11	0	994.5162920329228	210.523165749369	260424_wt_ypg_well2_Position_7	2nd_260424_wt_ypg_well2	2nd_260424_wt_ypg_well2_Position_7	2nd_260424_wt_ypg_well2_Position_7_11	0.17470230073362722
2nd	260424	260424_wt_ypg_well2	Position_7	12	0	23.78359077433456	2310.725500427093	260424_wt_ypg_well2_Position_7	2nd_260424_wt_ypg_well2	2nd_260424_wt_ypg_well2_Position_7	2nd_260424_wt_ypg_well2_Position_7_12	0.9898121661363526
2nd	260424	260424_wt_ypg_well2	Position_7	13	0	1154.749854167285	179.0296772096744	260424_wt_ypg_well2_Position_7	2nd_260424_wt_ypg_well2	2nd_260424_wt_ypg_well2_Position_7	2nd_260424_wt_ypg_well2_Position_7_13	0.13422733892523359
2nd	260424	260424_wt_ypg_well2	Position_7	14	0	8.22719682797571	1491.939156560551	260424_wt_ypg_well2_Position_7	2nd_260424_wt_ypg_well2	2nd_260424_wt_ypg_well2_Position_7	2nd_260424_wt_ypg_well2_Position_7_14	0.994515810323707
2nd	260424	260424_wt_ypg_well2	Position_7	15	0	1259.040379247219	421.9498511796935	260424_wt_ypg_well2_Position_7	2nd_260424_wt_ypg_well2	2nd_260424_wt_ypg_well2_Position_7	2nd_260424_wt_ypg_well2_Position_7_15	0.25101267309122494
2nd	260424	260424_wt_ypg_well2	Position_7	17	0	1188.3873993348257	340.5101806353467	260424_wt_ypg_well2_Position_7	2nd_260424_wt_ypg_well2	2nd_260424_wt_ypg_well2_Position_7	2nd_260424_wt_ypg_well2_Position_7_17	0.2227161486134276
2nd	260424	260424_wt_ypg_well2	Position_7	18	0	1648.2864303831066	140.92012384005704	260424_wt_ypg_well2_Position_7	2nd_260424_wt_ypg_well2	2nd_260424_wt_ypg_well2_Position_7	2nd_260424_wt_ypg_well2_Position_7_18	0.07876123833072009
2nd	260424	260424_wt_ypg_well2	Position_7	20	0	1000.9273424572046	326.4652526623675	260424_wt_ypg_well2_Position_7	2nd_260424_wt_ypg_well2	2nd_260424_wt_ypg_well2_Position_7	2nd_260424_wt_ypg_well2_Position_7_20	0.24594475957051679
2nd	260424	260424_wt_ypg_well2	Position_7	21	0	116.47734982033955	4446.446789744884	260424_wt_ypg_well2_Position_7	2nd_260424_wt_ypg_well2	2nd_260424_wt_ypg_well2_Position_7	2nd_260424_wt_ypg_well2_Position_7_21	0.9744730908825853
2nd	260424	260424_wt_ypg_well2	Position_7	22	0	10.404870493286374	1004.0126036174556	260424_wt_ypg_well2_Position_7	2nd_260424_wt_ypg_well2	2nd_260424_wt_ypg_well2_Position_7	2nd_260424_wt_ypg_well2_Position_7_22	0.9897430094030986
2nd	260424	260424_wt_ypg_well2	Position_7	23	0	1478.8926879606345	-2.864189893373001	260424_wt_ypg_well2_Position_7	2nd_260424_wt_ypg_well2	2nd_260424_wt_ypg_well2_Position_7	2nd_260424_wt_ypg_well2_Position_7_23	-0.0019404705919454964
2nd	260424	260424_wt_ypg_well2	Position_7	24	0	1592.2735224419794	83.0608219674426	260424_wt_ypg_well2_Position_7	2nd_260424_wt_ypg_well2	2nd_260424_wt_ypg_well2_Position_7	2nd_260424_wt_ypg_well2_Position_7_24	0.049578654102457785
2nd	260424	260424_wt_ypg_well2	Position_7	25	0	29.43643769316315	3697.552415819872	260424_wt_ypg_well2_Position_7	2nd_260424_wt_ypg_well2	2nd_260424_wt_ypg_well2_Position_7	2nd_260424_wt_ypg_well2_Position_7_25	0.9921018176200295
2nd	260424	260424_wt_ypg_well2	Position_7	26	0	20.46556067520415	2633.065276489017	260424_wt_ypg_well2_Position_7	2nd_260424_wt_ypg_well2	2nd_260424_wt_ypg_well2_Position_7	2nd_260424_wt_ypg_well2_Position_7_26	0.9922874230860361
2nd	260424	260424_wt_ypg_well2	Position_7	27	0	23.37613593610576	2346.0182425309845	260424_wt_ypg_well2_Position_7	2nd_260424_wt_ypg_well2	2nd_260424_wt_ypg_well2_Position_7	2nd_260424_wt_ypg_well2_Position_7_27	0.9901341304138532
2nd	260424	260424_wt_ypg_well2	Position_8	1	0	917.4776768862388	229.93062859695056	260424_wt_ypg_well2_Position_8	2nd_260424_wt_ypg_well2	2nd_260424_wt_ypg_well2_Position_8	2nd_260424_wt_ypg_well2_Position_8_1	0.20039128834798142
2nd	260424	260424_wt_ypg_well2	Position_8	3	0	18.064086024612845	1461.2118848144094	260424_wt_ypg_well2_Position_8	2nd_260424_wt_ypg_well2	2nd_260424_wt_ypg_well2_Position_8	2nd_260424_wt_ypg_well2_Position_8_3	0.9877885625260531
2nd	260424	260424_wt_ypg_well2	Position_8	4	0	12.91648159160095	1143.4788716971884	260424_wt_ypg_well2_Position_8	2nd_260424_wt_ypg_well2	2nd_260424_wt_ypg_well2_Position_8	2nd_260424_wt_ypg_well2_Position_8_4	0.9888303930356807
2nd	260424	260424_wt_ypg_well2	Position_8	5	0	17.985660217043772	1356.4091537494166	260424_wt_ypg_well2_Position_8	2nd_260424_wt_ypg_well2	2nd_260424_wt_ypg_well2_Position_8	2nd_260424_wt_ypg_well2_Position_8_5	0.9869137601260749
2nd	260424	260424_wt_ypg_well2	Position_8	6	0	14.823953728583282	1049.3651891410595	260424_wt_ypg_well2_Position_8	2nd_260424_wt_ypg_well2	2nd_260424_wt_ypg_well2_Position_8	2nd_260424_wt_ypg_well2_Position_8_6	0.986070188905884
2nd	260424	260424_wt_ypg_well2	Position_8	7	0	24.872848712909366	2045.833508362272	260424_wt_ypg_well2_Position_8	2nd_260424_wt_ypg_well2	2nd_260424_wt_ypg_well2_Position_8	2nd_260424_wt_ypg_well2_Position_8_7	0.9879882298965647
2nd	260424	260424_wt_ypg_well2	Position_8	8	0	22.585646811033183	1735.6250142223237	260424_wt_ypg_well2_Position_8	2nd_260424_wt_ypg_well2	2nd_260424_wt_ypg_well2_Position_8	2nd_260424_wt_ypg_well2_Position_8_8	0.9871541861782598
2nd	260424	260424_wt_ypg_well2	Position_8	9	0	13.197971336211646	1531.16643860354	260424_wt_ypg_well2_Position_8	2nd_260424_wt_ypg_well2	2nd_260424_wt_ypg_well2_Position_8	2nd_260424_wt_ypg_well2_Position_8_9	0.9914541080775576
2nd	260424	260424_wt_ypg_well2	Position_8	10	0	1146.716559296989	405.9221077458764	260424_wt_ypg_well2_Position_8	2nd_260424_wt_ypg_well2	2nd_260424_wt_ypg_well2_Position_8	2nd_260424_wt_ypg_well2_Position_8_10	0.2614401640009328
2nd	260424	260424_wt_ypg_well2	Position_8	11	0	23.277536411241044	2232.693624749052	260424_wt_ypg_well2_Position_8	2nd_260424_wt_ypg_well2	2nd_260424_wt_ypg_well2_Position_8	2nd_260424_wt_ypg_well2_Position_8_11	0.9896818111809244
2nd	260424	260424_wt_ypg_well2	Position_8	12	0	9.306624854134943	1028.2821494870782	260424_wt_ypg_well2_Position_8	2nd_260424_wt_ypg_well2	2nd_260424_wt_ypg_well2_Position_8	2nd_260424_wt_ypg_well2_Position_8_12	0.9910305266553756
2nd	260424	260424_wt_ypg_well2	Position_8	14	0	1462.733489670545	303.61404539496255	260424_wt_ypg_well2_Position_8	2nd_260424_wt_ypg_well2	2nd_260424_wt_ypg_well2_Position_8	2nd_260424_wt_ypg_well2_Position_8_14	0.17188805677683502
2nd	260424	260424_wt_ypg_well2	Position_8	15	0	12.736453260324724	2133.3636267171014	260424_wt_ypg_well2_Position_8	2nd_260424_wt_ypg_well2	2nd_260424_wt_ypg_well2_Position_8	2nd_260424_wt_ypg_well2_Position_8_15	0.9940653032078268
2nd	260424	260424_wt_ypg_well2	Position_8	16	0	135.88537667412976	4808.342432965629	260424_wt_ypg_well2_Position_8	2nd_260424_wt_ypg_well2	2nd_260424_wt_ypg_well2_Position_8	2nd_260424_wt_ypg_well2_Position_8_16	0.9725163601059819
2nd	260424	260424_wt_ypg_well2	Position_8	18	0	1178.4303159195267	240.69678725946352	260424_wt_ypg_well2_Position_8	2nd_260424_wt_ypg_well2	2nd_260424_wt_ypg_well2_Position_8	2nd_260424_wt_ypg_well2_Position_8_18	0.1696090411635984
2nd	260424	260424_wt_ypg_well2	Position_8	19	0	917.2889398031224	222.1459025934936	260424_wt_ypg_well2_Position_8	2nd_260424_wt_ypg_well2	2nd_260424_wt_ypg_well2_Position_8	2nd_260424_wt_ypg_well2_Position_8_19	0.19496147943505554
2nd	260424	260424_wt_ypg_well2	Position_8	20	0	29.92627503794209	2267.7578474387533	260424_wt_ypg_well2_Position_8	2nd_260424_wt_ypg_well2	2nd_260424_wt_ypg_well2_Position_8	2nd_260424_wt_ypg_well2_Position_8_20	0.986975461620162
2nd	260424	260424_wt_ypg_well2	Position_8	21	0	25.64762779785368	2029.273274074979	260424_wt_ypg_well2_Position_8	2nd_260424_wt_ypg_well2	2nd_260424_wt_ypg_well2_Position_8	2nd_260424_wt_ypg_well2_Position_8_21	0.9875189221276212
2nd	260424	260424_wt_ypg_well2	Position_8	22	0	15.59636441453019	1396.7037143613293	260424_wt_ypg_well2_Position_8	2nd_260424_wt_ypg_well2	2nd_260424_wt_ypg_well2_Position_8	2nd_260424_wt_ypg_well2_Position_8_22	0.9889567630499259
2nd	260424	260424_wt_ypg_well2	Position_9	1	0	1031.6701178037729	176.75813723616722	260424_wt_ypg_well2_Position_9	2nd_260424_wt_ypg_well2	2nd_260424_wt_ypg_well2_Position_9	2nd_260424_wt_ypg_well2_Position_9_1	0.1462711058757271
2nd	260424	260424_wt_ypg_well2	Position_9	2	0	30.66279357399938	2012.7632599061133	260424_wt_ypg_well2_Position_9	2nd_260424_wt_ypg_well2	2nd_260424_wt_ypg_well2_Position_9	2nd_260424_wt_ypg_well2_Position_9_2	0.9849944197776189
2nd	260424	260424_wt_ypg_well2	Position_9	3	0	11.075101542031888	2133.706032960029	260424_wt_ypg_well2_Position_9	2nd_260424_wt_ypg_well2	2nd_260424_wt_ypg_well2_Position_9	2nd_260424_wt_ypg_well2_Position_9_3	0.9948362556142106
2nd	260424	260424_wt_ypg_well2	Position_9	4	0	25.97633754046484	1878.4136158924664	260424_wt_ypg_well2_Position_9	2nd_260424_wt_ypg_well2	2nd_260424_wt_ypg_well2_Position_9	2nd_260424_wt_ypg_well2_Position_9_4	0.9863597592007672
2nd	260424	260424_wt_ypg_well2	Position_9	5	0	34.810154149830744	2248.24911770819	260424_wt_ypg_well2_Position_9	2nd_260424_wt_ypg_well2	2nd_260424_wt_ypg_well2_Position_9	2nd_260424_wt_ypg_well2_Position_9_5	0.9847528469457995
2nd	260424	260424_wt_ypg_well2	Position_9	6	0	1266.333882138572	50.84700040561755	260424_wt_ypg_well2_Position_9	2nd_260424_wt_ypg_well2	2nd_260424_wt_ypg_well2_Position_9	2nd_260424_wt_ypg_well2_Position_9_6	0.03860289887248018
2nd	260424	260424_wt_ypg_well2	Position_9	7	0	29.81339984870375	2242.4925148284897	260424_wt_ypg_well2_Position_9	2nd_260424_wt_ypg_well2	2nd_260424_wt_ypg_well2_Position_9	2nd_260424_wt_ypg_well2_Position_9_7	0.9868796715899324
2nd	260424	260424_wt_ypg_well2	Position_9	8	0	10.57183164266884	1232.0905400503602	260424_wt_ypg_well2_Position_9	2nd_260424_wt_ypg_well2	2nd_260424_wt_ypg_well2_Position_9	2nd_260424_wt_ypg_well2_Position_9_8	0.991492595347306
2nd	260424	260424_wt_ypg_well2	Position_9	9	0	31.07008128616406	2272.4868806679665	260424_wt_ypg_well2_Position_9	2nd_260424_wt_ypg_well2	2nd_260424_wt_ypg_well2_Position_9	2nd_260424_wt_ypg_well2_Position_9_9	0.9865121280700577
2nd	260424	260424_wt_ypg_well2	Position_9	10	0	30.416987910064808	1975.453732911324	260424_wt_ypg_well2_Position_9	2nd_260424_wt_ypg_well2	2nd_260424_wt_ypg_well2_Position_9	2nd_260424_wt_ypg_well2_Position_9_10	0.9848360177979919
2nd	260424	260424_wt_ypg_well2	Position_9	11	0	29.10024280444452	1633.715183885268	260424_wt_ypg_well2_Position_9	2nd_260424_wt_ypg_well2	2nd_260424_wt_ypg_well2_Position_9	2nd_260424_wt_ypg_well2_Position_9_11	0.9824994149456644
2nd	260424	260424_wt_ypg_well2	Position_9	12	0	1221.5656924894977	255.15763991820805	260424_wt_ypg_well2_Position_9	2nd_260424_wt_ypg_well2	2nd_260424_wt_ypg_well2_Position_9	2nd_260424_wt_ypg_well2_Position_9_12	0.17278635362399897
2nd	260424	260424_wt_ypg_well2	Position_9	13	0	794.8098905240178	366.0925570462627	260424_wt_ypg_well2_Position_9	2nd_260424_wt_ypg_well2	2nd_260424_wt_ypg_well2_Position_9	2nd_260424_wt_ypg_well2_Position_9_13	0.31535169713224304
2nd	260424	260424_wt_ypg_well2	Position_9	14	0	33.67017227459134	2131.984146417089	260424_wt_ypg_well2_Position_9	2nd_260424_wt_ypg_well2	2nd_260424_wt_ypg_well2_Position_9	2nd_260424_wt_ypg_well2_Position_9_14	0.9844526561861764
2nd	260424	260424_wt_ypg_well2	Position_9	15	0	1105.0772035185637	277.2282112463027	260424_wt_ypg_well2_Position_9	2nd_260424_wt_ypg_well2	2nd_260424_wt_ypg_well2_Position_9	2nd_260424_wt_ypg_well2_Position_9_15	0.20055496295184513
2nd	260424	260424_wt_ypg_well2	Position_9	16	0	25.26910034383049	2349.403394027709	260424_wt_ypg_well2_Position_9	2nd_260424_wt_ypg_well2	2nd_260424_wt_ypg_well2_Position_9	2nd_260424_wt_ypg_well2_Position_9_16	0.9893589114272712
2nd	260424	260424_wt_ypg_well2	Position_9	17	0	123.79988461482436	2797.290611766394	260424_wt_ypg_well2_Position_9	2nd_260424_wt_ypg_well2	2nd_260424_wt_ypg_well2_Position_9	2nd_260424_wt_ypg_well2_Position_9_17	0.9576186068975976
2nd	260424	260424_wt_ypg_well2	Position_9	18	0	27.90661902736273	1654.3611199681393	260424_wt_ypg_well2_Position_9	2nd_260424_wt_ypg_well2	2nd_260424_wt_ypg_well2_Position_9	2nd_260424_wt_ypg_well2_Position_9_18	0.9834113094007105
2nd	260424	260424_wt_ypg_well2	Position_9	19	0	21.386028986784098	1986.553484378432	260424_wt_ypg_well2_Position_9	2nd_260424_wt_ypg_well2	2nd_260424_wt_ypg_well2_Position_9	2nd_260424_wt_ypg_well2_Position_9_19	0.9893492663277779
2nd	260424	260424_wt_ypg_well2	Position_9	20	0	15.07816691669492	1606.1509648824351	260424_wt_ypg_well2_Position_9	2nd_260424_wt_ypg_well2	2nd_260424_wt_ypg_well2_Position_9	2nd_260424_wt_ypg_well2_Position_9_20	0.9906995460290291
2nd	260424	260424_wt_ypg_well2	Position_9	21	0	1191.029844087151	134.9505460614297	260424_wt_ypg_well2_Position_9	2nd_260424_wt_ypg_well2	2nd_260424_wt_ypg_well2_Position_9	2nd_260424_wt_ypg_well2_Position_9_21	0.1017741642818021
2nd	260424	260424_wt_ypg_well2	Position_9	22	0	15.471601918842188	2550.5604368636664	260424_wt_ypg_well2_Position_9	2nd_260424_wt_ypg_well2	2nd_260424_wt_ypg_well2_Position_9	2nd_260424_wt_ypg_well2_Position_9_22	0.9939706123364761
2nd	260424	260424_wt_ypg_well2	Position_9	23	0	14.18210803740276	1646.2275534352912	260424_wt_ypg_well2_Position_9	2nd_260424_wt_ypg_well2	2nd_260424_wt_ypg_well2_Position_9	2nd_260424_wt_ypg_well2_Position_9_23	0.9914586692871782
2nd	260424	260424_wt_ypg_well2	Position_9	25	0	1205.657672776022	812.1289734530927	260424_wt_ypg_well2_Position_9	2nd_260424_wt_ypg_well2	2nd_260424_wt_ypg_well2_Position_9	2nd_260424_wt_ypg_well2_Position_9_25	0.4024850570652837
2nd	260424	260424_wt_ypg_well2	Position_9	27	0	813.8855024649084	259.5162016508394	260424_wt_ypg_well2_Position_9	2nd_260424_wt_ypg_well2	2nd_260424_wt_ypg_well2_Position_9	2nd_260424_wt_ypg_well2_Position_9_27	0.24176988042386696
2nd	260424	260424_wt_ypg_well2	Position_9	28	0	57.81350280879917	6844.07155961148	260424_wt_ypg_well2_Position_9	2nd_260424_wt_ypg_well2	2nd_260424_wt_ypg_well2_Position_9	2nd_260424_wt_ypg_well2_Position_9_28	0.9916235199100047
2nd	260424	260424_wt_ypg_well2	Position_9	29	0	27.47151969305396	2430.923372409156	260424_wt_ypg_well2_Position_9	2nd_260424_wt_ypg_well2	2nd_260424_wt_ypg_well2_Position_9	2nd_260424_wt_ypg_well2_Position_9_29	0.9888254243525691
2nd	260424	260424_wt_ypg_well2	Position_9	30	0	12.62493783241144	1312.6704123993177	260424_wt_ypg_well2_Position_9	2nd_260424_wt_ypg_well2	2nd_260424_wt_ypg_well2_Position_9	2nd_260424_wt_ypg_well2_Position_9_30	0.9904738684624496
2nd	260424	260424_wt_ypg_well2	Position_10	1	0	28.774125679821704	2744.045598730492	260424_wt_ypg_well2_Position_10	2nd_260424_wt_ypg_well2	2nd_260424_wt_ypg_well2_Position_10	2nd_260424_wt_ypg_well2_Position_10_1	0.9896227924857462
2nd	260424	260424_wt_ypg_well2	Position_10	2	0	22.553387804087347	2150.6137118337765	260424_wt_ypg_well2_Position_10	2nd_260424_wt_ypg_well2	2nd_260424_wt_ypg_well2_Position_10	2nd_260424_wt_ypg_well2_Position_10_2	0.9896218805227422
2nd	260424	260424_wt_ypg_well2	Position_10	3	0	24.97924955300225	2709.96166383552	260424_wt_ypg_well2_Position_10	2nd_260424_wt_ypg_well2	2nd_260424_wt_ypg_well2_Position_10	2nd_260424_wt_ypg_well2_Position_10_3	0.9908666218598289
2nd	260424	260424_wt_ypg_well2	Position_10	4	0	29.9317223116053	2453.5549244958097	260424_wt_ypg_well2_Position_10	2nd_260424_wt_ypg_well2	2nd_260424_wt_ypg_well2_Position_10	2nd_260424_wt_ypg_well2_Position_10_4	0.987947701530796
2nd	260424	260424_wt_ypg_well2	Position_10	6	0	9.53087337161224	1543.4234236269003	260424_wt_ypg_well2_Position_10	2nd_260424_wt_ypg_well2	2nd_260424_wt_ypg_well2_Position_10	2nd_260424_wt_ypg_well2_Position_10_6	0.993862747029946
2nd	260424	260424_wt_ypg_well2	Position_10	7	0	29.60439594259304	2378.6494807647464	260424_wt_ypg_well2_Position_10	2nd_260424_wt_ypg_well2	2nd_260424_wt_ypg_well2_Position_10	2nd_260424_wt_ypg_well2_Position_10_7	0.987707111684143
2nd	260424	260424_wt_ypg_well2	Position_10	8	0	23.37513554802547	2110.350045328831	260424_wt_ypg_well2_Position_10	2nd_260424_wt_ypg_well2	2nd_260424_wt_ypg_well2_Position_10	2nd_260424_wt_ypg_well2_Position_10_8	0.9890449174253925
2nd	260424	260424_wt_ypg_well2	Position_10	9	0	27.25763899701096	3326.7125119520174	260424_wt_ypg_well2_Position_10	2nd_260424_wt_ypg_well2	2nd_260424_wt_ypg_well2_Position_10	2nd_260424_wt_ypg_well2_Position_10_9	0.9918730227848634
2nd	260424	260424_wt_ypg_well2	Position_10	10	0	1300.5362103100424	565.4804301232831	260424_wt_ypg_well2_Position_10	2nd_260424_wt_ypg_well2	2nd_260424_wt_ypg_well2_Position_10	2nd_260424_wt_ypg_well2_Position_10_10	0.30304147233754974
2nd	260424	260424_wt_ypg_well2	Position_10	11	0	36.473945033398834	2593.398058070704	260424_wt_ypg_well2_Position_10	2nd_260424_wt_ypg_well2	2nd_260424_wt_ypg_well2_Position_10	2nd_260424_wt_ypg_well2_Position_10_11	0.9861309048537923
2nd	260424	260424_wt_ypg_well2	Position_10	12	0	967.239868987622	197.84316269172007	260424_wt_ypg_well2_Position_10	2nd_260424_wt_ypg_well2	2nd_260424_wt_ypg_well2_Position_10	2nd_260424_wt_ypg_well2_Position_10_12	0.1698103545517699
2nd	260424	260424_wt_ypg_well2	Position_10	13	0	14.923073771456716	2174.465756791324	260424_wt_ypg_well2_Position_10	2nd_260424_wt_ypg_well2	2nd_260424_wt_ypg_well2_Position_10	2nd_260424_wt_ypg_well2_Position_10_13	0.993183908877611
2nd	260424	260424_wt_ypg_well2	Position_10	14	0	1205.372044718027	146.2182001595585	260424_wt_ypg_well2_Position_10	2nd_260424_wt_ypg_well2	2nd_260424_wt_ypg_well2_Position_10	2nd_260424_wt_ypg_well2_Position_10_14	0.10818234351254999
2nd	260424	260424_wt_ypg_well2	Position_10	15	0	31.21501502383049	1597.7619092602768	260424_wt_ypg_well2_Position_10	2nd_260424_wt_ypg_well2	2nd_260424_wt_ypg_well2_Position_10	2nd_260424_wt_ypg_well2_Position_10_15	0.9808376567166237
2nd	260424	260424_wt_ypg_well2	Position_10	16	0	6.590213287728966	2618.10615978863	260424_wt_ypg_well2_Position_10	2nd_260424_wt_ypg_well2	2nd_260424_wt_ypg_well2_Position_10	2nd_260424_wt_ypg_well2_Position_10_16	0.9974891521338124
2nd	260424	260424_wt_ypg_well2	Position_10	17	0	887.0173134412099	250.8364286627024	260424_wt_ypg_well2_Position_10	2nd_260424_wt_ypg_well2	2nd_260424_wt_ypg_well2_Position_10	2nd_260424_wt_ypg_well2_Position_10_17	0.22044698662140993
2nd	260424	260424_wt_ypg_well2	Position_10	18	0	17.999468612749457	1805.0236048505003	260424_wt_ypg_well2_Position_10	2nd_260424_wt_ypg_well2	2nd_260424_wt_ypg_well2_Position_10	2nd_260424_wt_ypg_well2_Position_10_18	0.9901265821180445
2nd	260424	260424_wt_ypg_well2	Position_11	1	0	21.646858020006466	1394.9174646778088	260424_wt_ypg_well2_Position_11	2nd_260424_wt_ypg_well2	2nd_260424_wt_ypg_well2_Position_11	2nd_260424_wt_ypg_well2_Position_11_1	0.9847187609675355
2nd	260424	260424_wt_ypg_well2	Position_11	2	0	28.11722105071772	1706.0532429326722	260424_wt_ypg_well2_Position_11	2nd_260424_wt_ypg_well2	2nd_260424_wt_ypg_well2_Position_11	2nd_260424_wt_ypg_well2_Position_11_2	0.9837863568578302
2nd	260424	260424_wt_ypg_well2	Position_11	3	0	1356.9518438514128	420.2529244669022	260424_wt_ypg_well2_Position_11	2nd_260424_wt_ypg_well2	2nd_260424_wt_ypg_well2_Position_11	2nd_260424_wt_ypg_well2_Position_11_3	0.23646848802041404
2nd	260424	260424_wt_ypg_well2	Position_11	4	0	1165.44943767975	323.23630207667884	260424_wt_ypg_well2_Position_11	2nd_260424_wt_ypg_well2	2nd_260424_wt_ypg_well2_Position_11	2nd_260424_wt_ypg_well2_Position_11_4	0.21712863463686105
2nd	260424	260424_wt_ypg_well2	Position_11	5	0	15.017477977679226	2223.308700966982	260424_wt_ypg_well2_Position_11	2nd_260424_wt_ypg_well2	2nd_260424_wt_ypg_well2_Position_11	2nd_260424_wt_ypg_well2_Position_11_5	0.9932907553336306
2nd	260424	260424_wt_ypg_well2	Position_11	6	0	23.22493315307733	1772.2989805509724	260424_wt_ypg_well2_Position_11	2nd_260424_wt_ypg_well2	2nd_260424_wt_ypg_well2_Position_11	2nd_260424_wt_ypg_well2_Position_11_6	0.9870650939395367
2nd	260424	260424_wt_ypg_well2	Position_11	7	0	19.251893871843063	2379.8452742310906	260424_wt_ypg_well2_Position_11	2nd_260424_wt_ypg_well2	2nd_260424_wt_ypg_well2_Position_11	2nd_260424_wt_ypg_well2_Position_11_7	0.9919753588442329
2nd	260424	260424_wt_ypg_well2	Position_11	8	0	1685.444593905392	34437.73278358049	260424_wt_ypg_well2_Position_11	2nd_260424_wt_ypg_well2	2nd_260424_wt_ypg_well2_Position_11	2nd_260424_wt_ypg_well2_Position_11_8	0.9533417402269863
2nd	260424	260424_wt_ypg_well2	Position_11	9	0	34.96339457330323	2214.5262778813785	260424_wt_ypg_well2_Position_11	2nd_260424_wt_ypg_well2	2nd_260424_wt_ypg_well2_Position_11	2nd_260424_wt_ypg_well2_Position_11_9	0.9844571882229847
2nd	260424	260424_wt_ypg_well2	Position_11	10	0	1622.3197913596612	500.5254164581218	260424_wt_ypg_well2_Position_11	2nd_260424_wt_ypg_well2	2nd_260424_wt_ypg_well2_Position_11	2nd_260424_wt_ypg_well2_Position_11_10	0.23578045851616564
2nd	260424	260424_wt_ypg_well2	Position_11	11	0	38.028073882172926	3704.1493880027992	260424_wt_ypg_well2_Position_11	2nd_260424_wt_ypg_well2	2nd_260424_wt_ypg_well2_Position_11	2nd_260424_wt_ypg_well2_Position_11_11	0.9898379822257233
2nd	260424	260424_wt_ypg_well2	Position_11	12	0	1350.5643331461524	386.5515802334656	260424_wt_ypg_well2_Position_11	2nd_260424_wt_ypg_well2	2nd_260424_wt_ypg_well2_Position_11	2nd_260424_wt_ypg_well2_Position_11_12	0.2225249203327004
2nd	260424	260424_wt_ypg_well2	Position_11	13	0	24.286686350233243	2506.09620254289	260424_wt_ypg_well2_Position_11	2nd_260424_wt_ypg_well2	2nd_260424_wt_ypg_well2_Position_11	2nd_260424_wt_ypg_well2_Position_11_13	0.9904019717897883
2nd	260424	260424_wt_ypg_well2	Position_11	14	0	18.93467435729465	1844.818954102921	260424_wt_ypg_well2_Position_11	2nd_260424_wt_ypg_well2	2nd_260424_wt_ypg_well2_Position_11	2nd_260424_wt_ypg_well2_Position_11_14	0.9898405700902978
2nd	260424	260424_wt_ypg_well2	Position_11	16	0	32.842908770538536	2640.4066458471284	260424_wt_ypg_well2_Position_11	2nd_260424_wt_ypg_well2	2nd_260424_wt_ypg_well2_Position_11	2nd_260424_wt_ypg_well2_Position_11_16	0.9877142376349387
2nd	260424	260424_wt_ypg_well2	Position_12	1	0	36.18608297254923	2440.637493253008	260424_wt_ypg_well2_Position_12	2nd_260424_wt_ypg_well2	2nd_260424_wt_ypg_well2_Position_12	2nd_260424_wt_ypg_well2_Position_12_1	0.9853901249487889
2nd	260424	260424_wt_ypg_well2	Position_12	2	0	1215.1958087533023	-112.74250386724609	260424_wt_ypg_well2_Position_12	2nd_260424_wt_ypg_well2	2nd_260424_wt_ypg_well2_Position_12	2nd_260424_wt_ypg_well2_Position_12_2	-0.10226510580318733
2nd	260424	260424_wt_ypg_well2	Position_12	3	0	952.1529874112211	238.25822851003548	260424_wt_ypg_well2_Position_12	2nd_260424_wt_ypg_well2	2nd_260424_wt_ypg_well2_Position_12	2nd_260424_wt_ypg_well2_Position_12_3	0.20014783574233042
2nd	260424	260424_wt_ypg_well2	Position_12	4	0	1153.705036137536	410.47997353378713	260424_wt_ypg_well2_Position_12	2nd_260424_wt_ypg_well2	2nd_260424_wt_ypg_well2_Position_12	2nd_260424_wt_ypg_well2_Position_12_4	0.26242418319814986
2nd	260424	260424_wt_ypg_well2	Position_12	5	0	38.47746533575023	3236.499800378764	260424_wt_ypg_well2_Position_12	2nd_260424_wt_ypg_well2	2nd_260424_wt_ypg_well2_Position_12	2nd_260424_wt_ypg_well2_Position_12_5	0.9882510740643705
2nd	260424	260424_wt_ypg_well2	Position_12	6	0	1013.432561305318	126.57743046030976	260424_wt_ypg_well2_Position_12	2nd_260424_wt_ypg_well2	2nd_260424_wt_ypg_well2_Position_12	2nd_260424_wt_ypg_well2_Position_12_6	0.11103186057542253
2nd	260424	260424_wt_ypg_well2	Position_12	7	0	37.90160606880706	1911.7135891051887	260424_wt_ypg_well2_Position_12	2nd_260424_wt_ypg_well2	2nd_260424_wt_ypg_well2_Position_12	2nd_260424_wt_ypg_well2_Position_12_7	0.980559442620971
2nd	260424	260424_wt_ypg_well2	Position_12	8	0	1094.3735730045837	144.00627479363817	260424_wt_ypg_well2_Position_12	2nd_260424_wt_ypg_well2	2nd_260424_wt_ypg_well2_Position_12	2nd_260424_wt_ypg_well2_Position_12_8	0.11628602891889286
2nd	260424	260424_wt_ypg_well2	Position_12	9	0	1100.7758482804172	210.9970077239359	260424_wt_ypg_well2_Position_12	2nd_260424_wt_ypg_well2	2nd_260424_wt_ypg_well2_Position_12	2nd_260424_wt_ypg_well2_Position_12_9	0.16084873746101946
2nd	260424	260424_wt_ypg_well2	Position_12	10	0	1404.3912475617296	513.086045967824	260424_wt_ypg_well2_Position_12	2nd_260424_wt_ypg_well2	2nd_260424_wt_ypg_well2_Position_12	2nd_260424_wt_ypg_well2_Position_12_10	0.2675838966642324
2nd	260424	260424_wt_ypg_well2	Position_12	11	0	1011.1202960739798	-71.57086669748155	260424_wt_ypg_well2_Position_12	2nd_260424_wt_ypg_well2	2nd_260424_wt_ypg_well2_Position_12	2nd_260424_wt_ypg_well2_Position_12_11	-0.07617573323947123
2nd	260424	260424_wt_ypg_well2	Position_12	12	0	36.909006838502826	4321.84642649519	260424_wt_ypg_well2_Position_12	2nd_260424_wt_ypg_well2	2nd_260424_wt_ypg_well2_Position_12	2nd_260424_wt_ypg_well2_Position_12_12	0.991532214320574
2nd	260424	260424_wt_ypg_well2	Position_12	13	0	1032.1771926532758	225.0045004309406	260424_wt_ypg_well2_Position_12	2nd_260424_wt_ypg_well2	2nd_260424_wt_ypg_well2_Position_12	2nd_260424_wt_ypg_well2_Position_12_13	0.17897532366935917
2nd	260424	260424_wt_ypg_well2	Position_12	14	0	1252.1739212375069	384.2833098574813	260424_wt_ypg_well2_Position_12	2nd_260424_wt_ypg_well2	2nd_260424_wt_ypg_well2_Position_12	2nd_260424_wt_ypg_well2_Position_12_14	0.23482636915622243
2nd	260424	260424_wt_ypg_well2	Position_12	16	0	1898.6440485579687	341.35504803419485	260424_wt_ypg_well2_Position_12	2nd_260424_wt_ypg_well2	2nd_260424_wt_ypg_well2_Position_12	2nd_260424_wt_ypg_well2_Position_12_16	0.15239070790408688
2nd	260424	260424_wt_ypg_well2	Position_12	17	0	2624.735671252379	416.49653921620063	260424_wt_ypg_well2_Position_12	2nd_260424_wt_ypg_well2	2nd_260424_wt_ypg_well2_Position_12	2nd_260424_wt_ypg_well2_Position_12_17	0.13694993028895636
2nd	260424	260424_wt_ypg_well2	Position_12	18	0	1502.7607233293277	34.0583367100414	260424_wt_ypg_well2_Position_12	2nd_260424_wt_ypg_well2	2nd_260424_wt_ypg_well2_Position_12	2nd_260424_wt_ypg_well2_Position_12_18	0.02216157880627074
2nd	260424	260424_wt_ypg_well3	Position_1	1	0	41.45206615467283	1739.3954191617456	260424_wt_ypg_well3_Position_1	2nd_260424_wt_ypg_well3	2nd_260424_wt_ypg_well3_Position_1	2nd_260424_wt_ypg_well3_Position_1_1	0.9767234047292334
2nd	260424	260424_wt_ypg_well3	Position_1	2	0	24.886367890933982	1884.159409503222	260424_wt_ypg_well3_Position_1	2nd_260424_wt_ypg_well3	2nd_260424_wt_ypg_well3_Position_1	2nd_260424_wt_ypg_well3_Position_1_2	0.9869639753086991
2nd	260424	260424_wt_ypg_well3	Position_1	3	0	896.1837941340591	382.0463635045648	260424_wt_ypg_well3_Position_1	2nd_260424_wt_ypg_well3	2nd_260424_wt_ypg_well3_Position_1	2nd_260424_wt_ypg_well3_Position_1_3	0.29888698934341323
2nd	260424	260424_wt_ypg_well3	Position_1	4	0	1083.66997034391	372.3566881399634	260424_wt_ypg_well3_Position_1	2nd_260424_wt_ypg_well3	2nd_260424_wt_ypg_well3_Position_1	2nd_260424_wt_ypg_well3_Position_1_4	0.25573480126228576
2nd	260424	260424_wt_ypg_well3	Position_1	5	0	38.92935631004515	1942.9127158340127	260424_wt_ypg_well3_Position_1	2nd_260424_wt_ypg_well3	2nd_260424_wt_ypg_well3_Position_1	2nd_260424_wt_ypg_well3_Position_1_5	0.9803569836077153
2nd	260424	260424_wt_ypg_well3	Position_1	8	0	26.60781771124536	1478.7600954135298	260424_wt_ypg_well3_Position_1	2nd_260424_wt_ypg_well3	2nd_260424_wt_ypg_well3_Position_1	2nd_260424_wt_ypg_well3_Position_1_8	0.9823247078144411
2nd	260424	260424_wt_ypg_well3	Position_1	9	0	74.22425387835708	3940.320574950908	260424_wt_ypg_well3_Position_1	2nd_260424_wt_ypg_well3	2nd_260424_wt_ypg_well3_Position_1	2nd_260424_wt_ypg_well3_Position_1_9	0.9815111657627192
2nd	260424	260424_wt_ypg_well3	Position_1	10	0	1083.311047553621	633.0544275019445	260424_wt_ypg_well3_Position_1	2nd_260424_wt_ypg_well3	2nd_260424_wt_ypg_well3_Position_1	2nd_260424_wt_ypg_well3_Position_1_10	0.3688342819185699
2nd	260424	260424_wt_ypg_well3	Position_2	1	0	910.8442060102266	555.2841406594455	260424_wt_ypg_well3_Position_2	2nd_260424_wt_ypg_well3	2nd_260424_wt_ypg_well3_Position_2	2nd_260424_wt_ypg_well3_Position_2_1	0.3787418352020681
2nd	260424	260424_wt_ypg_well3	Position_2	2	0	1213.0443015996907	191.81087985094555	260424_wt_ypg_well3_Position_2	2nd_260424_wt_ypg_well3	2nd_260424_wt_ypg_well3_Position_2	2nd_260424_wt_ypg_well3_Position_2_2	0.13653427227487175
2nd	260424	260424_wt_ypg_well3	Position_2	3	0	29.85034390688167	1408.667063162536	260424_wt_ypg_well3_Position_2	2nd_260424_wt_ypg_well3	2nd_260424_wt_ypg_well3_Position_2	2nd_260424_wt_ypg_well3_Position_2_3	0.9792492299639992
2nd	260424	260424_wt_ypg_well3	Position_2	4	0	1048.5537342624425	548.8813703095115	260424_wt_ypg_well3_Position_2	2nd_260424_wt_ypg_well3	2nd_260424_wt_ypg_well3_Position_2	2nd_260424_wt_ypg_well3_Position_2_4	0.34360167041439144
2nd	260424	260424_wt_ypg_well3	Position_2	5	0	31.568778405462943	1609.860415166262	260424_wt_ypg_well3_Position_2	2nd_260424_wt_ypg_well3	2nd_260424_wt_ypg_well3_Position_2	2nd_260424_wt_ypg_well3_Position_2_5	0.9807675052149097
2nd	260424	260424_wt_ypg_well3	Position_2	6	0	31.12848659337956	1737.328664539577	260424_wt_ypg_well3_Position_2	2nd_260424_wt_ypg_well3	2nd_260424_wt_ypg_well3_Position_2	2nd_260424_wt_ypg_well3_Position_2_6	0.9823979412939481
2nd	260424	260424_wt_ypg_well3	Position_2	7	0	1064.7895760771628	458.97122472971967	260424_wt_ypg_well3_Position_2	2nd_260424_wt_ypg_well3	2nd_260424_wt_ypg_well3_Position_2	2nd_260424_wt_ypg_well3_Position_2_7	0.30120949724305746
2nd	260424	260424_wt_ypg_well3	Position_2	8	0	29.74972664674534	1992.9164252206683	260424_wt_ypg_well3_Position_2	2nd_260424_wt_ypg_well3	2nd_260424_wt_ypg_well3_Position_2	2nd_260424_wt_ypg_well3_Position_2_8	0.9852918255346889
2nd	260424	260424_wt_ypg_well3	Position_2	9	0	970.37360364468	361.2594582632893	260424_wt_ypg_well3_Position_2	2nd_260424_wt_ypg_well3	2nd_260424_wt_ypg_well3_Position_2	2nd_260424_wt_ypg_well3_Position_2_9	0.2712905443678871
2nd	260424	260424_wt_ypg_well3	Position_2	10	0	1089.5515154147888	223.8334398095953	260424_wt_ypg_well3_Position_2	2nd_260424_wt_ypg_well3	2nd_260424_wt_ypg_well3_Position_2	2nd_260424_wt_ypg_well3_Position_2_10	0.1704248544337518
2nd	260424	260424_wt_ypg_well3	Position_2	11	0	776.2887027107015	178.2434898441926	260424_wt_ypg_well3_Position_2	2nd_260424_wt_ypg_well3	2nd_260424_wt_ypg_well3_Position_2	2nd_260424_wt_ypg_well3_Position_2_11	0.18673386946448325
2nd	260424	260424_wt_ypg_well3	Position_2	12	0	704.6965352106928	207.573263553018	260424_wt_ypg_well3_Position_2	2nd_260424_wt_ypg_well3	2nd_260424_wt_ypg_well3_Position_2	2nd_260424_wt_ypg_well3_Position_2_12	0.22753495055335274
2nd	260424	260424_wt_ypg_well3	Position_2	13	0	1205.919753669165	273.22070985603494	260424_wt_ypg_well3_Position_2	2nd_260424_wt_ypg_well3	2nd_260424_wt_ypg_well3_Position_2	2nd_260424_wt_ypg_well3_Position_2_13	0.18471586478330435
2nd	260424	260424_wt_ypg_well3	Position_2	17	0	743.026869395762	276.3566757475019	260424_wt_ypg_well3_Position_2	2nd_260424_wt_ypg_well3	2nd_260424_wt_ypg_well3_Position_2	2nd_260424_wt_ypg_well3_Position_2_17	0.2711017624957472
2nd	260424	260424_wt_ypg_well3	Position_2	18	0	687.0162850411753	234.5261853163556	260424_wt_ypg_well3_Position_2	2nd_260424_wt_ypg_well3	2nd_260424_wt_ypg_well3_Position_2	2nd_260424_wt_ypg_well3_Position_2_18	0.2544930839979263
2nd	260424	260424_wt_ypg_well3	Position_2	19	0	1143.9089839171604	526.5724025785415	260424_wt_ypg_well3_Position_2	2nd_260424_wt_ypg_well3	2nd_260424_wt_ypg_well3_Position_2	2nd_260424_wt_ypg_well3_Position_2_19	0.31522195148978777
2nd	260424	260424_wt_ypg_well3	Position_2	20	0	1033.3337273588547	199.3312967048246	260424_wt_ypg_well3_Position_2	2nd_260424_wt_ypg_well3	2nd_260424_wt_ypg_well3_Position_2	2nd_260424_wt_ypg_well3_Position_2_20	0.1617075951808033
2nd	260424	260424_wt_ypg_well3	Position_2	21	0	28.17027777320932	2234.962909103844	260424_wt_ypg_well3_Position_2	2nd_260424_wt_ypg_well3	2nd_260424_wt_ypg_well3_Position_2	2nd_260424_wt_ypg_well3_Position_2_21	0.9875525320663596
2nd	260424	260424_wt_ypg_well3	Position_2	22	0	1103.6763117318528	180.96882079671545	260424_wt_ypg_well3_Position_2	2nd_260424_wt_ypg_well3	2nd_260424_wt_ypg_well3_Position_2	2nd_260424_wt_ypg_well3_Position_2_22	0.14087067020642063
2nd	260424	260424_wt_ypg_well3	Position_2	23	0	1900.1481186313697	561.9184047673908	260424_wt_ypg_well3_Position_2	2nd_260424_wt_ypg_well3	2nd_260424_wt_ypg_well3_Position_2	2nd_260424_wt_ypg_well3_Position_2_23	0.22823039078232962
2nd	260424	260424_wt_ypg_well3	Position_2	24	0	34.17386837596104	3699.994035568445	260424_wt_ypg_well3_Position_2	2nd_260424_wt_ypg_well3	2nd_260424_wt_ypg_well3_Position_2	2nd_260424_wt_ypg_well3_Position_2_24	0.99084833107267
2nd	260424	260424_wt_ypg_well3	Position_2	26	0	1030.5505602979797	447.22571390623625	260424_wt_ypg_well3_Position_2	2nd_260424_wt_ypg_well3	2nd_260424_wt_ypg_well3_Position_2	2nd_260424_wt_ypg_well3_Position_2_26	0.3026342496580328
2nd	260424	260424_wt_ypg_well3	Position_3	1	0	37.413031684479385	3092.996999731693	260424_wt_ypg_well3_Position_3	2nd_260424_wt_ypg_well3	2nd_260424_wt_ypg_well3_Position_3	2nd_260424_wt_ypg_well3_Position_3_1	0.9880485203826305
2nd	260424	260424_wt_ypg_well3	Position_3	2	0	17.190718773569884	1722.7484057438924	260424_wt_ypg_well3_Position_3	2nd_260424_wt_ypg_well3	2nd_260424_wt_ypg_well3_Position_3	2nd_260424_wt_ypg_well3_Position_3_2	0.9901199309037105
2nd	260424	260424_wt_ypg_well3	Position_3	3	0	14.588078260583536	1710.5989688102072	260424_wt_ypg_well3_Position_3	2nd_260424_wt_ypg_well3	2nd_260424_wt_ypg_well3_Position_3	2nd_260424_wt_ypg_well3_Position_3_3	0.9915440599410059
2nd	260424	260424_wt_ypg_well3	Position_3	4	0	921.331847923936	544.2428721574348	260424_wt_ypg_well3_Position_3	2nd_260424_wt_ypg_well3	2nd_260424_wt_ypg_well3_Position_3	2nd_260424_wt_ypg_well3_Position_3_4	0.371351159855717
2nd	260424	260424_wt_ypg_well3	Position_3	5	0	17.416022396925193	1520.9929266854442	260424_wt_ypg_well3_Position_3	2nd_260424_wt_ypg_well3	2nd_260424_wt_ypg_well3_Position_3	2nd_260424_wt_ypg_well3_Position_3_5	0.9886791984619476
2nd	260424	260424_wt_ypg_well3	Position_3	6	0	39.25057290668315	2110.816397174824	260424_wt_ypg_well3_Position_3	2nd_260424_wt_ypg_well3	2nd_260424_wt_ypg_well3_Position_3	2nd_260424_wt_ypg_well3_Position_3_6	0.9817444882169436
2nd	260424	260424_wt_ypg_well3	Position_3	7	0	853.027964184525	416.2477436376053	260424_wt_ypg_well3_Position_3	2nd_260424_wt_ypg_well3	2nd_260424_wt_ypg_well3_Position_3	2nd_260424_wt_ypg_well3_Position_3_7	0.32794115657646866
2nd	260424	260424_wt_ypg_well3	Position_3	8	0	9.143103466906249	1348.5328737006853	260424_wt_ypg_well3_Position_3	2nd_260424_wt_ypg_well3	2nd_260424_wt_ypg_well3_Position_3	2nd_260424_wt_ypg_well3_Position_3_8	0.9932656218268068
2nd	260424	260424_wt_ypg_well3	Position_3	9	0	41.22761916826034	2893.7421291711817	260424_wt_ypg_well3_Position_3	2nd_260424_wt_ypg_well3	2nd_260424_wt_ypg_well3_Position_3	2nd_260424_wt_ypg_well3_Position_3_9	0.9859529662302018
2nd	260424	260424_wt_ypg_well3	Position_3	10	0	965.2269473334588	513.9180595650164	260424_wt_ypg_well3_Position_3	2nd_260424_wt_ypg_well3	2nd_260424_wt_ypg_well3_Position_3	2nd_260424_wt_ypg_well3_Position_3_10	0.3474426490764542
2nd	260424	260424_wt_ypg_well3	Position_4	1	0	28.109340059155016	3279.8032752990093	260424_wt_ypg_well3_Position_4	2nd_260424_wt_ypg_well3	2nd_260424_wt_ypg_well3_Position_4	2nd_260424_wt_ypg_well3_Position_4_1	0.9915023934040316
2nd	260424	260424_wt_ypg_well3	Position_4	2	0	135.15187781155058	24980.57208216897	260424_wt_ypg_well3_Position_4	2nd_260424_wt_ypg_well3	2nd_260424_wt_ypg_well3_Position_4	2nd_260424_wt_ypg_well3_Position_4_2	0.9946188340807177
2nd	260424	260424_wt_ypg_well3	Position_4	3	0	1432.037995125712	383.89829947532087	260424_wt_ypg_well3_Position_4	2nd_260424_wt_ypg_well3	2nd_260424_wt_ypg_well3_Position_4	2nd_260424_wt_ypg_well3_Position_4_3	0.2114051581086244
2nd	260424	260424_wt_ypg_well3	Position_4	4	0	31.73081802327331	1652.2990746388562	260424_wt_ypg_well3_Position_4	2nd_260424_wt_ypg_well3	2nd_260424_wt_ypg_well3_Position_4	2nd_260424_wt_ypg_well3_Position_4_4	0.9811578059501587
2nd	260424	260424_wt_ypg_well3	Position_4	5	0	940.858181819994	105.4021556985548	260424_wt_ypg_well3_Position_4	2nd_260424_wt_ypg_well3	2nd_260424_wt_ypg_well3_Position_4	2nd_260424_wt_ypg_well3_Position_4_5	0.10074180576178647
2nd	260424	260424_wt_ypg_well3	Position_4	6	0	51.48789511744839	3102.577370414749	260424_wt_ypg_well3_Position_4	2nd_260424_wt_ypg_well3	2nd_260424_wt_ypg_well3_Position_4	2nd_260424_wt_ypg_well3_Position_4_6	0.9836757039620864
2nd	260424	260424_wt_ypg_well3	Position_4	7	0	1010.4204431594972	289.4335405649618	260424_wt_ypg_well3_Position_4	2nd_260424_wt_ypg_well3	2nd_260424_wt_ypg_well3_Position_4	2nd_260424_wt_ypg_well3_Position_4_7	0.22266619496418413
2nd	260424	260424_wt_ypg_well3	Position_4	8	0	660.186262453554	15.915692937118171	260424_wt_ypg_well3_Position_4	2nd_260424_wt_ypg_well3	2nd_260424_wt_ypg_well3_Position_4	2nd_260424_wt_ypg_well3_Position_4_8	0.023540374066691766
2nd	260424	260424_wt_ypg_well3	Position_4	9	0	49.05154900195867	2693.534284882524	260424_wt_ypg_well3_Position_4	2nd_260424_wt_ypg_well3	2nd_260424_wt_ypg_well3_Position_4	2nd_260424_wt_ypg_well3_Position_4_9	0.9821148536552877
2nd	260424	260424_wt_ypg_well3	Position_4	10	0	499.3182065055904	207.00212871232984	260424_wt_ypg_well3_Position_4	2nd_260424_wt_ypg_well3	2nd_260424_wt_ypg_well3_Position_4	2nd_260424_wt_ypg_well3_Position_4_10	0.29307117237175917
2nd	260424	260424_wt_ypg_well3	Position_4	11	0	50.64520473371464	4112.4650192987065	260424_wt_ypg_well3_Position_4	2nd_260424_wt_ypg_well3	2nd_260424_wt_ypg_well3_Position_4	2nd_260424_wt_ypg_well3_Position_4_11	0.9878347672753524
2nd	260424	260424_wt_ypg_well3	Position_4	12	0	38.96291175743563	2112.524864150437	260424_wt_ypg_well3_Position_4	2nd_260424_wt_ypg_well3	2nd_260424_wt_ypg_well3_Position_4	2nd_260424_wt_ypg_well3_Position_4_12	0.9818902472076588
2nd	260424	260424_wt_ypg_well3	Position_4	13	0	48.40225862834857	2693.639411736625	260424_wt_ypg_well3_Position_4	2nd_260424_wt_ypg_well3	2nd_260424_wt_ypg_well3_Position_4	2nd_260424_wt_ypg_well3_Position_4_13	0.9823480951615494
2nd	260424	260424_wt_ypg_well3	Position_4	14	0	45.87436212313901	2713.016986978558	260424_wt_ypg_well3_Position_4	2nd_260424_wt_ypg_well3	2nd_260424_wt_ypg_well3_Position_4	2nd_260424_wt_ypg_well3_Position_4_14	0.9833721751535899
2nd	260424	260424_wt_ypg_well3	Position_4	15	0	5.921891671215769	918.4928415083548	260424_wt_ypg_well3_Position_4	2nd_260424_wt_ypg_well3	2nd_260424_wt_ypg_well3_Position_4	2nd_260424_wt_ypg_well3_Position_4_15	0.9935939016778247
2nd	260424	260424_wt_ypg_well3	Position_4	16	0	26.917680174615803	2974.9503749828154	260424_wt_ypg_well3_Position_4	2nd_260424_wt_ypg_well3	2nd_260424_wt_ypg_well3_Position_4	2nd_260424_wt_ypg_well3_Position_4_16	0.9910330235439998
2nd	260424	260424_wt_ypg_well3	Position_4	17	0	96.21351356370069	5629.807580544272	260424_wt_ypg_well3_Position_4	2nd_260424_wt_ypg_well3	2nd_260424_wt_ypg_well3_Position_4	2nd_260424_wt_ypg_well3_Position_4_17	0.983197143010405
2nd	260424	260424_wt_ypg_well3	Position_5	1	0	8.556857118961759	1189.761965705543	260424_wt_ypg_well3_Position_5	2nd_260424_wt_ypg_well3	2nd_260424_wt_ypg_well3_Position_5	2nd_260424_wt_ypg_well3_Position_5_1	0.992859281723713
2nd	260424	260424_wt_ypg_well3	Position_5	2	0	6.574087407859767	1221.6957616133266	260424_wt_ypg_well3_Position_5	2nd_260424_wt_ypg_well3	2nd_260424_wt_ypg_well3_Position_5	2nd_260424_wt_ypg_well3_Position_5_2	0.9946476847794492
2nd	260424	260424_wt_ypg_well3	Position_5	3	0	2.3654960741359194	1028.4945415916598	260424_wt_ypg_well3_Position_5	2nd_260424_wt_ypg_well3	2nd_260424_wt_ypg_well3_Position_5	2nd_260424_wt_ypg_well3_Position_5_3	0.9977053179018441
2nd	260424	260424_wt_ypg_well3	Position_5	4	0	903.5298159892844	197.57542291847588	260424_wt_ypg_well3_Position_5	2nd_260424_wt_ypg_well3	2nd_260424_wt_ypg_well3_Position_5	2nd_260424_wt_ypg_well3_Position_5_4	0.17943373252356923
2nd	260424	260424_wt_ypg_well3	Position_5	5	0	1016.96459373854	197.2817367407796	260424_wt_ypg_well3_Position_5	2nd_260424_wt_ypg_well3	2nd_260424_wt_ypg_well3_Position_5	2nd_260424_wt_ypg_well3_Position_5_5	0.16247258220076588
2nd	260424	260424_wt_ypg_well3	Position_5	6	0	897.9453527069089	115.4981178451509	260424_wt_ypg_well3_Position_5	2nd_260424_wt_ypg_well3	2nd_260424_wt_ypg_well3_Position_5	2nd_260424_wt_ypg_well3_Position_5_6	0.11396601902446009
2nd	260424	260424_wt_ypg_well3	Position_5	7	0	7.074014246896284	1275.2658821003356	260424_wt_ypg_well3_Position_5	2nd_260424_wt_ypg_well3	2nd_260424_wt_ypg_well3_Position_5	2nd_260424_wt_ypg_well3_Position_5_7	0.9944835107547955
2nd	260424	260424_wt_ypg_well3	Position_5	8	0	14.20825537904472	1586.9389129515628	260424_wt_ypg_well3_Position_5	2nd_260424_wt_ypg_well3	2nd_260424_wt_ypg_well3_Position_5	2nd_260424_wt_ypg_well3_Position_5_8	0.9911262027251009
2nd	260424	260424_wt_ypg_well3	Position_5	9	0	960.9837662161348	260.50761062879707	260424_wt_ypg_well3_Position_5	2nd_260424_wt_ypg_well3	2nd_260424_wt_ypg_well3_Position_5	2nd_260424_wt_ypg_well3_Position_5_9	0.21327011845280383
2nd	260424	260424_wt_ypg_well3	Position_5	10	0	784.4067694226361	169.0990675640704	260424_wt_ypg_well3_Position_5	2nd_260424_wt_ypg_well3	2nd_260424_wt_ypg_well3_Position_5	2nd_260424_wt_ypg_well3_Position_5_10	0.17734455417542233
2nd	260424	260424_wt_ypg_well3	Position_5	11	0	14.449345052885205	1462.9844880542034	260424_wt_ypg_well3_Position_5	2nd_260424_wt_ypg_well3	2nd_260424_wt_ypg_well3_Position_5	2nd_260424_wt_ypg_well3_Position_5_11	0.9902199714605846
2nd	260424	260424_wt_ypg_well3	Position_5	13	0	6.964314323239088	1595.1289154399471	260424_wt_ypg_well3_Position_5	2nd_260424_wt_ypg_well3	2nd_260424_wt_ypg_well3_Position_5	2nd_260424_wt_ypg_well3_Position_5_13	0.9956529906038811
2nd	260424	260424_wt_ypg_well3	Position_6	1	0	26.655006490687533	1778.8694405246572	260424_wt_ypg_well3_Position_6	2nd_260424_wt_ypg_well3	2nd_260424_wt_ypg_well3_Position_6	2nd_260424_wt_ypg_well3_Position_6_1	0.9852369728170947
2nd	260424	260424_wt_ypg_well3	Position_6	2	0	19.45509224459202	1497.3417962586998	260424_wt_ypg_well3_Position_6	2nd_260424_wt_ypg_well3	2nd_260424_wt_ypg_well3_Position_6	2nd_260424_wt_ypg_well3_Position_6_2	0.9871735679364497
2nd	260424	260424_wt_ypg_well3	Position_6	3	0	42.17424587391706	1707.7314379389452	260424_wt_ypg_well3_Position_6	2nd_260424_wt_ypg_well3	2nd_260424_wt_ypg_well3_Position_6	2nd_260424_wt_ypg_well3_Position_6_3	0.9758991320137759
2nd	260424	260424_wt_ypg_well3	Position_6	4	0	17.477199980515913	2032.1013503665567	260424_wt_ypg_well3_Position_6	2nd_260424_wt_ypg_well3	2nd_260424_wt_ypg_well3_Position_6	2nd_260424_wt_ypg_well3_Position_6_4	0.9914727835253955
2nd	260424	260424_wt_ypg_well3	Position_6	5	0	34.39053083862984	1792.492023657007	260424_wt_ypg_well3_Position_6	2nd_260424_wt_ypg_well3	2nd_260424_wt_ypg_well3_Position_6	2nd_260424_wt_ypg_well3_Position_6_5	0.9811752918905484
2nd	260424	260424_wt_ypg_well3	Position_6	6	0	20.02587466362764	1900.670105368548	260424_wt_ypg_well3_Position_6	2nd_260424_wt_ypg_well3	2nd_260424_wt_ypg_well3_Position_6	2nd_260424_wt_ypg_well3_Position_6_6	0.989573636394401
2nd	260424	260424_wt_ypg_well3	Position_6	7	0	38.90714043827728	2195.059647760471	260424_wt_ypg_well3_Position_6	2nd_260424_wt_ypg_well3	2nd_260424_wt_ypg_well3_Position_6	2nd_260424_wt_ypg_well3_Position_6_7	0.9825838322020678
2nd	260424	260424_wt_ypg_well3	Position_6	8	0	1456.999969315723	430.2918408296062	260424_wt_ypg_well3_Position_6	2nd_260424_wt_ypg_well3	2nd_260424_wt_ypg_well3_Position_6	2nd_260424_wt_ypg_well3_Position_6_8	0.22799433480107772
2nd	260424	260424_wt_ypg_well3	Position_6	9	0	26.79252422021177	2938.343244290189	260424_wt_ypg_well3_Position_6	2nd_260424_wt_ypg_well3	2nd_260424_wt_ypg_well3_Position_6	2nd_260424_wt_ypg_well3_Position_6_9	0.9909641492626586
2nd	260424	260424_wt_ypg_well3	Position_6	10	0	35.11143572929437	3243.2931056647653	260424_wt_ypg_well3_Position_6	2nd_260424_wt_ypg_well3	2nd_260424_wt_ypg_well3_Position_6	2nd_260424_wt_ypg_well3_Position_6_10	0.9892900844645718
2nd	260424	260424_wt_ypg_well3	Position_6	11	0	33.593703720018176	1840.1752953532	260424_wt_ypg_well3_Position_6	2nd_260424_wt_ypg_well3	2nd_260424_wt_ypg_well3_Position_6	2nd_260424_wt_ypg_well3_Position_6_11	0.9820715874066474
2nd	260424	260424_wt_ypg_well3	Position_6	12	0	1000.6132124925048	107.75132319078487	260424_wt_ypg_well3_Position_6	2nd_260424_wt_ypg_well3	2nd_260424_wt_ypg_well3_Position_6	2nd_260424_wt_ypg_well3_Position_6_12	0.09721650208192366
2nd	260424	260424_wt_ypg_well3	Position_6	13	0	953.9106317707002	144.8085000735138	260424_wt_ypg_well3_Position_6	2nd_260424_wt_ypg_well3	2nd_260424_wt_ypg_well3_Position_6	2nd_260424_wt_ypg_well3_Position_6_13	0.1317975594276318
2nd	260424	260424_wt_ypg_well3	Position_7	1	0	24.920322825152915	2007.0189716140155	260424_wt_ypg_well3_Position_7	2nd_260424_wt_ypg_well3	2nd_260424_wt_ypg_well3_Position_7	2nd_260424_wt_ypg_well3_Position_7_1	0.9877356952083398
2nd	260424	260424_wt_ypg_well3	Position_7	2	0	22.8281615390139	1663.279721109727	260424_wt_ypg_well3_Position_7	2nd_260424_wt_ypg_well3	2nd_260424_wt_ypg_well3_Position_7	2nd_260424_wt_ypg_well3_Position_7_2	0.9864610314832567
2nd	260424	260424_wt_ypg_well3	Position_7	3	0	30.893576057557567	2383.116967309571	260424_wt_ypg_well3_Position_7	2nd_260424_wt_ypg_well3	2nd_260424_wt_ypg_well3_Position_7	2nd_260424_wt_ypg_well3_Position_7_3	0.98720238561408
2nd	260424	260424_wt_ypg_well3	Position_7	4	0	122.61459925364976	1930.4964516779064	260424_wt_ypg_well3_Position_7	2nd_260424_wt_ypg_well3	2nd_260424_wt_ypg_well3_Position_7	2nd_260424_wt_ypg_well3_Position_7_4	0.9402786326643091
2nd	260424	260424_wt_ypg_well3	Position_7	5	0	28.20811086434186	2859.298727946248	260424_wt_ypg_well3_Position_7	2nd_260424_wt_ypg_well3	2nd_260424_wt_ypg_well3_Position_7	2nd_260424_wt_ypg_well3_Position_7_5	0.9902309804135524
2nd	260424	260424_wt_ypg_well3	Position_7	6	0	101.40165559720111	1661.2429608552127	260424_wt_ypg_well3_Position_7	2nd_260424_wt_ypg_well3	2nd_260424_wt_ypg_well3_Position_7	2nd_260424_wt_ypg_well3_Position_7_6	0.9424718660524507
2nd	260424	260424_wt_ypg_well3	Position_7	7	0	26.49755684252231	2029.125864212425	260424_wt_ypg_well3_Position_7	2nd_260424_wt_ypg_well3	2nd_260424_wt_ypg_well3_Position_7	2nd_260424_wt_ypg_well3_Position_7_7	0.9871097222520827
2nd	260424	260424_wt_ypg_well3	Position_7	8	0	20.285324610201947	1420.409368692807	260424_wt_ypg_well3_Position_7	2nd_260424_wt_ypg_well3	2nd_260424_wt_ypg_well3_Position_7	2nd_260424_wt_ypg_well3_Position_7_8	0.9859197616923994
2nd	260424	260424_wt_ypg_well3	Position_7	9	0	9.852395619031745	1815.91450176302	260424_wt_ypg_well3_Position_7	2nd_260424_wt_ypg_well3	2nd_260424_wt_ypg_well3_Position_7	2nd_260424_wt_ypg_well3_Position_7_9	0.9946036946813095
2nd	260424	260424_wt_ypg_well3	Position_7	11	0	23.158183774307343	1017.1743682992926	260424_wt_ypg_well3_Position_7	2nd_260424_wt_ypg_well3	2nd_260424_wt_ypg_well3_Position_7	2nd_260424_wt_ypg_well3_Position_7_11	0.9777396336122057
2nd	260424	260424_wt_ypg_well3	Position_7	12	0	31.60969619390348	3302.346878823782	260424_wt_ypg_well3_Position_7	2nd_260424_wt_ypg_well3	2nd_260424_wt_ypg_well3_Position_7	2nd_260424_wt_ypg_well3_Position_7_12	0.9905188638536074
2nd	260424	260424_wt_ypg_well3	Position_7	13	0	53.30986752496194	2805.640397266661	260424_wt_ypg_well3_Position_7	2nd_260424_wt_ypg_well3	2nd_260424_wt_ypg_well3_Position_7	2nd_260424_wt_ypg_well3_Position_7_13	0.9813533421054991
2nd	260424	260424_wt_ypg_well3	Position_7	14	0	927.8301798188224	462.1284577954812	260424_wt_ypg_well3_Position_7	2nd_260424_wt_ypg_well3	2nd_260424_wt_ypg_well3_Position_7	2nd_260424_wt_ypg_well3_Position_7_14	0.3324764099373986
2nd	260424	260424_wt_ypg_well3	Position_7	15	0	1112.194833901178	214.1696416594572	260424_wt_ypg_well3_Position_7	2nd_260424_wt_ypg_well3	2nd_260424_wt_ypg_well3_Position_7	2nd_260424_wt_ypg_well3_Position_7_15	0.16147118352889445
2nd	260424	260424_wt_ypg_well3	Position_7	16	0	1124.761560527738	95.42447109982052	260424_wt_ypg_well3_Position_7	2nd_260424_wt_ypg_well3	2nd_260424_wt_ypg_well3_Position_7	2nd_260424_wt_ypg_well3_Position_7_16	0.07820485452741788
2nd	260424	260424_wt_ypg_well3	Position_7	17	0	422.14461036379015	968.533559010232	260424_wt_ypg_well3_Position_7	2nd_260424_wt_ypg_well3	2nd_260424_wt_ypg_well3_Position_7	2nd_260424_wt_ypg_well3_Position_7_17	0.6964469424627499
2nd	260424	260424_wt_ypg_well3	Position_7	18	0	8711.292520254176	22993.15069225623	260424_wt_ypg_well3_Position_7	2nd_260424_wt_ypg_well3	2nd_260424_wt_ypg_well3_Position_7	2nd_260424_wt_ypg_well3_Position_7_18	0.7252343319242791
2nd	260424	260424_wt_ypg_well3	Position_7	19	0	23.649027833074754	2043.54173915366	260424_wt_ypg_well3_Position_7	2nd_260424_wt_ypg_well3	2nd_260424_wt_ypg_well3_Position_7	2nd_260424_wt_ypg_well3_Position_7_19	0.9885598232099562
2nd	260424	260424_wt_ypg_well3	Position_7	20	0	30.14749672932025	2181.299052384444	260424_wt_ypg_well3_Position_7	2nd_260424_wt_ypg_well3	2nd_260424_wt_ypg_well3_Position_7	2nd_260424_wt_ypg_well3_Position_7_20	0.9863675218641835
2nd	260424	260424_wt_ypg_well3	Position_7	21	0	953.8912587845208	129.61687234691337	260424_wt_ypg_well3_Position_7	2nd_260424_wt_ypg_well3	2nd_260424_wt_ypg_well3_Position_7	2nd_260424_wt_ypg_well3_Position_7_21	0.11962704166471114
2nd	260424	260424_wt_ypg_well3	Position_7	22	0	461.321281712396	1391.6041111594648	260424_wt_ypg_well3_Position_7	2nd_260424_wt_ypg_well3	2nd_260424_wt_ypg_well3_Position_7	2nd_260424_wt_ypg_well3_Position_7_22	0.7510308383235057
2nd	260424	260424_wt_ypg_well3	Position_7	23	0	1223.372211710128	1.0340473106273744	260424_wt_ypg_well3_Position_7	2nd_260424_wt_ypg_well3	2nd_260424_wt_ypg_well3_Position_7	2nd_260424_wt_ypg_well3_Position_7_23	0.0008445295856739375
2nd	260424	260424_wt_ypg_well3	Position_7	24	0	47.43143219082457	2332.714368535251	260424_wt_ypg_well3_Position_7	2nd_260424_wt_ypg_well3	2nd_260424_wt_ypg_well3_Position_7	2nd_260424_wt_ypg_well3_Position_7_24	0.9800720476130683
2nd	260424	260424_wt_ypg_well3	Position_7	25	0	7.26452034839904	1234.5385407246083	260424_wt_ypg_well3_Position_7	2nd_260424_wt_ypg_well3	2nd_260424_wt_ypg_well3_Position_7	2nd_260424_wt_ypg_well3_Position_7_25	0.9941500221926318
2nd	260424	260424_wt_ypg_well3	Position_7	26	0	-15.928787817269908	402.0363208215637	260424_wt_ypg_well3_Position_7	2nd_260424_wt_ypg_well3	2nd_260424_wt_ypg_well3_Position_7	2nd_260424_wt_ypg_well3_Position_7_26	1.0412547968005916
2nd	260424	260424_wt_ypg_well3	Position_7	27	0	49.3252146818163	2679.5223276288425	260424_wt_ypg_well3_Position_7	2nd_260424_wt_ypg_well3	2nd_260424_wt_ypg_well3_Position_7	2nd_260424_wt_ypg_well3_Position_7_27	0.9819245253107655
2nd	260424	260424_wt_ypg_well3	Position_7	28	0	1028.8774458214102	-9.73125766284078	260424_wt_ypg_well3_Position_7	2nd_260424_wt_ypg_well3	2nd_260424_wt_ypg_well3_Position_7	2nd_260424_wt_ypg_well3_Position_7_28	-0.009548441407040508
2nd	260424	260424_wt_ypg_well3	Position_7	30	0	544.7474247765904	2140.238847946309	260424_wt_ypg_well3_Position_7	2nd_260424_wt_ypg_well3	2nd_260424_wt_ypg_well3_Position_7	2nd_260424_wt_ypg_well3_Position_7_30	0.7971135158824664
2nd	260424	260424_wt_ypg_well3	Position_7	31	0	497.5860965566319	25.782003116236584	260424_wt_ypg_well3_Position_7	2nd_260424_wt_ypg_well3	2nd_260424_wt_ypg_well3_Position_7	2nd_260424_wt_ypg_well3_Position_7_31	0.04926170152967221
2nd	260424	260424_wt_ypg_well3	Position_8	1	0	1103.0444129534314	177.39320920887425	260424_wt_ypg_well3_Position_8	2nd_260424_wt_ypg_well3	2nd_260424_wt_ypg_well3_Position_8	2nd_260424_wt_ypg_well3_Position_8_1	0.13854107856445683
2nd	260424	260424_wt_ypg_well3	Position_8	2	0	621.9966846643633	168.39639744980155	260424_wt_ypg_well3_Position_8	2nd_260424_wt_ypg_well3	2nd_260424_wt_ypg_well3_Position_8	2nd_260424_wt_ypg_well3_Position_8_2	0.2130539870103244
2nd	260424	260424_wt_ypg_well3	Position_8	3	0	1074.439493972567	154.77738152996633	260424_wt_ypg_well3_Position_8	2nd_260424_wt_ypg_well3	2nd_260424_wt_ypg_well3_Position_8	2nd_260424_wt_ypg_well3_Position_8_3	0.12591543820669532
2nd	260424	260424_wt_ypg_well3	Position_8	4	0	33.36159365707695	2449.6558045517686	260424_wt_ypg_well3_Position_8	2nd_260424_wt_ypg_well3	2nd_260424_wt_ypg_well3_Position_8	2nd_260424_wt_ypg_well3_Position_8_4	0.9865640918661535
2nd	260424	260424_wt_ypg_well3	Position_8	5	0	960.3117562254924	144.01967099871862	260424_wt_ypg_well3_Position_8	2nd_260424_wt_ypg_well3	2nd_260424_wt_ypg_well3_Position_8	2nd_260424_wt_ypg_well3_Position_8_5	0.13041344966584792
2nd	260424	260424_wt_ypg_well3	Position_8	6	0	40.04920419282118	2474.854566425837	260424_wt_ypg_well3_Position_8	2nd_260424_wt_ypg_well3	2nd_260424_wt_ypg_well3_Position_8	2nd_260424_wt_ypg_well3_Position_8_6	0.9840752538285117
2nd	260424	260424_wt_ypg_well3	Position_8	7	0	1065.408640286649	169.6679793733475	260424_wt_ypg_well3_Position_8	2nd_260424_wt_ypg_well3	2nd_260424_wt_ypg_well3_Position_8	2nd_260424_wt_ypg_well3_Position_8_7	0.1373744565094717
2nd	260424	260424_wt_ypg_well3	Position_8	8	0	813.8915124408855	73.86027411706334	260424_wt_ypg_well3_Position_8	2nd_260424_wt_ypg_well3	2nd_260424_wt_ypg_well3_Position_8	2nd_260424_wt_ypg_well3_Position_8_8	0.0831992401878901
2nd	260424	260424_wt_ypg_well3	Position_8	9	0	1071.2486785233357	382.97802770242527	260424_wt_ypg_well3_Position_8	2nd_260424_wt_ypg_well3	2nd_260424_wt_ypg_well3_Position_8	2nd_260424_wt_ypg_well3_Position_8_9	0.26335510554361247
2nd	260424	260424_wt_ypg_well3	Position_8	10	0	1016.250149326308	341.21579616815427	260424_wt_ypg_well3_Position_8	2nd_260424_wt_ypg_well3	2nd_260424_wt_ypg_well3_Position_8	2nd_260424_wt_ypg_well3_Position_8_10	0.2513623250002527
2nd	260424	260424_wt_ypg_well3	Position_8	11	0	32.30838867750283	2308.4196953824744	260424_wt_ypg_well3_Position_8	2nd_260424_wt_ypg_well3	2nd_260424_wt_ypg_well3_Position_8	2nd_260424_wt_ypg_well3_Position_8_11	0.9861972909636457
2nd	260424	260424_wt_ypg_well3	Position_8	13	0	31.64121826779096	1906.6577227221687	260424_wt_ypg_well3_Position_8	2nd_260424_wt_ypg_well3	2nd_260424_wt_ypg_well3_Position_8	2nd_260424_wt_ypg_well3_Position_8_13	0.9836757800364733
2nd	260424	260424_wt_ypg_well3	Position_8	14	0	654.0661287957159	200.98233581984155	260424_wt_ypg_well3_Position_8	2nd_260424_wt_ypg_well3	2nd_260424_wt_ypg_well3_Position_8	2nd_260424_wt_ypg_well3_Position_8_14	0.23505373570866092
2nd	260424	260424_wt_ypg_well3	Position_8	15	0	30.21346318490584	1725.044045849159	260424_wt_ypg_well3_Position_8	2nd_260424_wt_ypg_well3	2nd_260424_wt_ypg_well3_Position_8	2nd_260424_wt_ypg_well3_Position_8_15	0.9827868771223588
2nd	260424	260424_wt_ypg_well3	Position_8	16	0	1153.7561926980763	373.9444473882596	260424_wt_ypg_well3_Position_8	2nd_260424_wt_ypg_well3	2nd_260424_wt_ypg_well3_Position_8	2nd_260424_wt_ypg_well3_Position_8_16	0.24477599706126105
2nd	260424	260424_wt_ypg_well3	Position_8	18	0	1089.605643264294	310.36113032172625	260424_wt_ypg_well3_Position_8	2nd_260424_wt_ypg_well3	2nd_260424_wt_ypg_well3_Position_8	2nd_260424_wt_ypg_well3_Position_8_18	0.22169178310334825
2nd	260424	260424_wt_ypg_well3	Position_9	1	0	16.128740477919333	992.7863851419568	260424_wt_ypg_well3_Position_9	2nd_260424_wt_ypg_well3	2nd_260424_wt_ypg_well3_Position_9	2nd_260424_wt_ypg_well3_Position_9_1	0.9840137786932178
2nd	260424	260424_wt_ypg_well3	Position_9	2	0	982.5950531302384	245.56341703549737	260424_wt_ypg_well3_Position_9	2nd_260424_wt_ypg_well3	2nd_260424_wt_ypg_well3_Position_9	2nd_260424_wt_ypg_well3_Position_9_2	0.19994440701317595
2nd	260424	260424_wt_ypg_well3	Position_9	3	0	30.7693753102906	2313.019270693648	260424_wt_ypg_well3_Position_9	2nd_260424_wt_ypg_well3	2nd_260424_wt_ypg_well3_Position_9	2nd_260424_wt_ypg_well3_Position_9_3	0.9868719496688615
2nd	260424	260424_wt_ypg_well3	Position_9	4	0	13.740820456111216	2008.842182032775	260424_wt_ypg_well3_Position_9	2nd_260424_wt_ypg_well3	2nd_260424_wt_ypg_well3_Position_9	2nd_260424_wt_ypg_well3_Position_9_4	0.9932063008345258
2nd	260424	260424_wt_ypg_well3	Position_9	5	0	16.31989145812376	1827.4802586500284	260424_wt_ypg_well3_Position_9	2nd_260424_wt_ypg_well3	2nd_260424_wt_ypg_well3_Position_9	2nd_260424_wt_ypg_well3_Position_9_5	0.9911487742003023
2nd	260424	260424_wt_ypg_well3	Position_9	6	0	1514.5015274143873	513.0060665770261	260424_wt_ypg_well3_Position_9	2nd_260424_wt_ypg_well3	2nd_260424_wt_ypg_well3_Position_9	2nd_260424_wt_ypg_well3_Position_9_6	0.25302300622564217
2nd	260424	260424_wt_ypg_well3	Position_9	7	0	16.780027727861736	2151.552180313411	260424_wt_ypg_well3_Position_9	2nd_260424_wt_ypg_well3	2nd_260424_wt_ypg_well3_Position_9	2nd_260424_wt_ypg_well3_Position_9_7	0.9922613206289919
2nd	260424	260424_wt_ypg_well3	Position_9	8	0	25.303854924761435	1745.6337364029473	260424_wt_ypg_well3_Position_9	2nd_260424_wt_ypg_well3	2nd_260424_wt_ypg_well3_Position_9	2nd_260424_wt_ypg_well3_Position_9_8	0.9857116055084749
2nd	260424	260424_wt_ypg_well3	Position_9	9	0	1675.572908169608	577.7912484029187	260424_wt_ypg_well3_Position_9	2nd_260424_wt_ypg_well3	2nd_260424_wt_ypg_well3_Position_9	2nd_260424_wt_ypg_well3_Position_9_9	0.2564127270408732
2nd	260424	260424_wt_ypg_well3	Position_9	10	0	1376.397130294249	476.7459257043932	260424_wt_ypg_well3_Position_9	2nd_260424_wt_ypg_well3	2nd_260424_wt_ypg_well3_Position_9	2nd_260424_wt_ypg_well3_Position_9_10	0.25726342289720266
2nd	260424	260424_wt_ypg_well3	Position_9	11	0	906.630317998466	374.69364786976746	260424_wt_ypg_well3_Position_9	2nd_260424_wt_ypg_well3	2nd_260424_wt_ypg_well3_Position_9	2nd_260424_wt_ypg_well3_Position_9_11	0.29242694107877126
2nd	260424	260424_wt_ypg_well3	Position_9	12	0	1950.0821699777	565.2932177299334	260424_wt_ypg_well3_Position_9	2nd_260424_wt_ypg_well3	2nd_260424_wt_ypg_well3_Position_9	2nd_260424_wt_ypg_well3_Position_9_12	0.22473513118259011
2nd	260424	260424_wt_ypg_well3	Position_9	13	0	1322.8974617430772	436.9065019183568	260424_wt_ypg_well3_Position_9	2nd_260424_wt_ypg_well3	2nd_260424_wt_ypg_well3_Position_9	2nd_260424_wt_ypg_well3_Position_9_13	0.2482699840096579
2nd	260424	260424_wt_ypg_well3	Position_10	1	0	968.6350698153856	246.3843520788797	260424_wt_ypg_well3_Position_10	2nd_260424_wt_ypg_well3	2nd_260424_wt_ypg_well3_Position_10	2nd_260424_wt_ypg_well3_Position_10_1	0.20278223346813368
2nd	260424	260424_wt_ypg_well3	Position_10	2	0	11.014531784153538	1871.9546770008697	260424_wt_ypg_well3_Position_10	2nd_260424_wt_ypg_well3	2nd_260424_wt_ypg_well3_Position_10	2nd_260424_wt_ypg_well3_Position_10_2	0.9941504450881272
2nd	260424	260424_wt_ypg_well3	Position_10	3	0	971.233769086859	274.1424229103298	260424_wt_ypg_well3_Position_10	2nd_260424_wt_ypg_well3	2nd_260424_wt_ypg_well3_Position_10	2nd_260424_wt_ypg_well3_Position_10_3	0.22012820276473427
2nd	260424	260424_wt_ypg_well3	Position_10	4	0	15.983471823938544	1700.101547836963	260424_wt_ypg_well3_Position_10	2nd_260424_wt_ypg_well3	2nd_260424_wt_ypg_well3_Position_10	2nd_260424_wt_ypg_well3_Position_10_4	0.9906860839405865
2nd	260424	260424_wt_ypg_well3	Position_10	5	0	13.76344650628905	1668.8161034674808	260424_wt_ypg_well3_Position_10	2nd_260424_wt_ypg_well3	2nd_260424_wt_ypg_well3_Position_10	2nd_260424_wt_ypg_well3_Position_10_5	0.9918200322198713
2nd	260424	260424_wt_ypg_well3	Position_10	6	0	1253.7008207614751	232.48229365496363	260424_wt_ypg_well3_Position_10	2nd_260424_wt_ypg_well3	2nd_260424_wt_ypg_well3_Position_10	2nd_260424_wt_ypg_well3_Position_10_6	0.15642910446217093
2nd	260424	260424_wt_ypg_well3	Position_10	7	0	12.725785225349822	1703.3458863158576	260424_wt_ypg_well3_Position_10	2nd_260424_wt_ypg_well3	2nd_260424_wt_ypg_well3_Position_10	2nd_260424_wt_ypg_well3_Position_10_7	0.9925843509706557
2nd	260424	260424_wt_ypg_well3	Position_10	8	0	1170.6760845247652	713.5405213051265	260424_wt_ypg_well3_Position_10	2nd_260424_wt_ypg_well3	2nd_260424_wt_ypg_well3_Position_10	2nd_260424_wt_ypg_well3_Position_10_8	0.37869346820178984
2nd	260424	260424_wt_ypg_well3	Position_10	9	0	77.811730748482	1977.02779289801	260424_wt_ypg_well3_Position_10	2nd_260424_wt_ypg_well3	2nd_260424_wt_ypg_well3_Position_10	2nd_260424_wt_ypg_well3_Position_10_9	0.9621324537254381
2nd	260424	260424_wt_ypg_well3	Position_10	10	0	1097.89307519431	298.1127013878994	260424_wt_ypg_well3_Position_10	2nd_260424_wt_ypg_well3	2nd_260424_wt_ypg_well3_Position_10	2nd_260424_wt_ypg_well3_Position_10_10	0.2135468967168302
2nd	260424	260424_wt_ypg_well3	Position_10	11	0	652.0689331460468	313.1120090015399	260424_wt_ypg_well3_Position_10	2nd_260424_wt_ypg_well3	2nd_260424_wt_ypg_well3_Position_10	2nd_260424_wt_ypg_well3_Position_10_11	0.32440757512767143
2nd	260424	260424_wt_ypg_well3	Position_10	12	0	1317.3682819050937	420.9121880001168	260424_wt_ypg_well3_Position_10	2nd_260424_wt_ypg_well3	2nd_260424_wt_ypg_well3_Position_10	2nd_260424_wt_ypg_well3_Position_10_12	0.24214285052806778
2nd	260424	260424_wt_ypg_well3	Position_10	13	0	26.31481300545241	2894.95245804566	260424_wt_ypg_well3_Position_10	2nd_260424_wt_ypg_well3	2nd_260424_wt_ypg_well3_Position_10	2nd_260424_wt_ypg_well3_Position_10_13	0.9909919871878126
2nd	260424	260424_wt_ypg_well3	Position_10	16	0	29.51825457695338	2847.147168035056	260424_wt_ypg_well3_Position_10	2nd_260424_wt_ypg_well3	2nd_260424_wt_ypg_well3_Position_10	2nd_260424_wt_ypg_well3_Position_10_16	0.989738725141643
2nd	260424	260424_wt_ypg_well3	Position_10	17	0	44.78648592272109	5447.299835716056	260424_wt_ypg_well3_Position_10	2nd_260424_wt_ypg_well3	2nd_260424_wt_ypg_well3_Position_10	2nd_260424_wt_ypg_well3_Position_10_17	0.9918452691199949
2nd	260424	260424_wt_ypg_well3	Position_10	18	0	793.0370729331777	-171.4597918577133	260424_wt_ypg_well3_Position_10	2nd_260424_wt_ypg_well3	2nd_260424_wt_ypg_well3_Position_10	2nd_260424_wt_ypg_well3_Position_10_18	-0.2758462979230039
2nd	260424	260424_wt_ypg_well3	Position_11	1	0	48.9139424284998	2878.298627983488	260424_wt_ypg_well3_Position_11	2nd_260424_wt_ypg_well3	2nd_260424_wt_ypg_well3_Position_11	2nd_260424_wt_ypg_well3_Position_11_1	0.9832899247144133
2nd	260424	260424_wt_ypg_well3	Position_11	2	0	39.220836413038775	2562.9899658278	260424_wt_ypg_well3_Position_11	2nd_260424_wt_ypg_well3	2nd_260424_wt_ypg_well3_Position_11	2nd_260424_wt_ypg_well3_Position_11_2	0.984927878871587
2nd	260424	260424_wt_ypg_well3	Position_11	3	0	13.448532776510904	2336.350348287847	260424_wt_ypg_well3_Position_11	2nd_260424_wt_ypg_well3	2nd_260424_wt_ypg_well3_Position_11	2nd_260424_wt_ypg_well3_Position_11_3	0.9942767302832235
2nd	260424	260424_wt_ypg_well3	Position_11	4	0	2.654575692163496	1830.9190568119543	260424_wt_ypg_well3_Position_11	2nd_260424_wt_ypg_well3	2nd_260424_wt_ypg_well3_Position_11	2nd_260424_wt_ypg_well3_Position_11_4	0.9985522393837338
2nd	260424	260424_wt_ypg_well3	Position_11	5	0	22.59445833362843	2080.0411660598693	260424_wt_ypg_well3_Position_11	2nd_260424_wt_ypg_well3	2nd_260424_wt_ypg_well3_Position_11	2nd_260424_wt_ypg_well3_Position_11_5	0.9892542207163707
2nd	260424	260424_wt_ypg_well3	Position_11	6	0	25.79217082743249	1518.3400577050174	260424_wt_ypg_well3_Position_11	2nd_260424_wt_ypg_well3	2nd_260424_wt_ypg_well3_Position_11	2nd_260424_wt_ypg_well3_Position_11_6	0.9832966566263917
2nd	260424	260424_wt_ypg_well3	Position_11	7	0	955.1162650863838	319.28382426115746	260424_wt_ypg_well3_Position_11	2nd_260424_wt_ypg_well3	2nd_260424_wt_ypg_well3_Position_11	2nd_260424_wt_ypg_well3_Position_11_7	0.25053656769956933
2nd	260424	260424_wt_ypg_well3	Position_11	8	0	29.026677423020853	2048.4884480280307	260424_wt_ypg_well3_Position_11	2nd_260424_wt_ypg_well3	2nd_260424_wt_ypg_well3_Position_11	2nd_260424_wt_ypg_well3_Position_11_8	0.9860281751658877
2nd	260424	260424_wt_ypg_well3	Position_11	9	0	42.18304474586328	2894.112340807123	260424_wt_ypg_well3_Position_11	2nd_260424_wt_ypg_well3	2nd_260424_wt_ypg_well3_Position_11	2nd_260424_wt_ypg_well3_Position_11_9	0.9856339232921149
2nd	260424	260424_wt_ypg_well3	Position_11	10	0	25.97883578252843	2598.6174100698045	260424_wt_ypg_well3_Position_11	2nd_260424_wt_ypg_well3	2nd_260424_wt_ypg_well3_Position_11	2nd_260424_wt_ypg_well3_Position_11_10	0.9901017781978532
2nd	260424	260424_wt_ypg_well3	Position_11	11	0	28.680192659497045	2492.939741560842	260424_wt_ypg_well3_Position_11	2nd_260424_wt_ypg_well3	2nd_260424_wt_ypg_well3_Position_11	2nd_260424_wt_ypg_well3_Position_11_11	0.9886262825454841
2nd	260424	260424_wt_ypg_well3	Position_11	12	0	55.35722417353337	4028.8997111657577	260424_wt_ypg_well3_Position_11	2nd_260424_wt_ypg_well3	2nd_260424_wt_ypg_well3_Position_11	2nd_260424_wt_ypg_well3_Position_11_12	0.9864461944853294
2nd	260424	260424_wt_ypg_well3	Position_11	13	0	758.8512971437376	209.51019727419927	260424_wt_ypg_well3_Position_11	2nd_260424_wt_ypg_well3	2nd_260424_wt_ypg_well3_Position_11	2nd_260424_wt_ypg_well3_Position_11_13	0.21635535745887102
2nd	260424	260424_wt_ypg_well3	Position_11	15	0	10.70941706577659	2391.089140663325	260424_wt_ypg_well3_Position_11	2nd_260424_wt_ypg_well3	2nd_260424_wt_ypg_well3_Position_11	2nd_260424_wt_ypg_well3_Position_11_15	0.9955410843963941
2nd	260424	260424_wt_ypg_well3	Position_11	17	0	12.62109461431642	711.0660008406038	260424_wt_ypg_well3_Position_11	2nd_260424_wt_ypg_well3	2nd_260424_wt_ypg_well3_Position_11	2nd_260424_wt_ypg_well3_Position_11_17	0.9825600115110763
2nd	260424	260424_wt_ypg_well4	Position_1	1	0	236.45407177715785	835.1486366229592	260424_wt_ypg_well4_Position_1	2nd_260424_wt_ypg_well4	2nd_260424_wt_ypg_well4_Position_1	2nd_260424_wt_ypg_well4_Position_1_1	0.7793453955242616
2nd	260424	260424_wt_ypg_well4	Position_1	2	0	1223.4947965766255	288.2040402159959	260424_wt_ypg_well4_Position_1	2nd_260424_wt_ypg_well4	2nd_260424_wt_ypg_well4_Position_1	2nd_260424_wt_ypg_well4_Position_1_2	0.1906491115832832
2nd	260424	260424_wt_ypg_well4	Position_1	3	0	304.4632789322462	909.0038738176512	260424_wt_ypg_well4_Position_1	2nd_260424_wt_ypg_well4	2nd_260424_wt_ypg_well4_Position_1	2nd_260424_wt_ypg_well4_Position_1_3	0.7490963984955942
2nd	260424	260424_wt_ypg_well4	Position_1	4	0	338.04118741894604	1312.8242437798076	260424_wt_ypg_well4_Position_1	2nd_260424_wt_ypg_well4	2nd_260424_wt_ypg_well4_Position_1	2nd_260424_wt_ypg_well4_Position_1_4	0.7952339536400117
2nd	260424	260424_wt_ypg_well4	Position_1	5	0	1294.8104588608674	398.3041092806459	260424_wt_ypg_well4_Position_1	2nd_260424_wt_ypg_well4	2nd_260424_wt_ypg_well4_Position_1	2nd_260424_wt_ypg_well4_Position_1_5	0.23524935451819642
2nd	260424	260424_wt_ypg_well4	Position_1	7	0	304.6591666905718	1223.2901143728957	260424_wt_ypg_well4_Position_1	2nd_260424_wt_ypg_well4	2nd_260424_wt_ypg_well4_Position_1	2nd_260424_wt_ypg_well4_Position_1_7	0.800609110219597
2nd	260424	260424_wt_ypg_well4	Position_1	8	0	59582.744022385305	18539.89053295934	260424_wt_ypg_well4_Position_1	2nd_260424_wt_ypg_well4	2nd_260424_wt_ypg_well4_Position_1	2nd_260424_wt_ypg_well4_Position_1_8	0.23731778425655975
2nd	260424	260424_wt_ypg_well4	Position_1	9	0	124.2592496355669	1453.9545388264476	260424_wt_ypg_well4_Position_1	2nd_260424_wt_ypg_well4	2nd_260424_wt_ypg_well4_Position_1	2nd_260424_wt_ypg_well4_Position_1_9	0.9212658953153243
2nd	260424	260424_wt_ypg_well4	Position_1	10	0	1037.646014152949	508.9746186366113	260424_wt_ypg_well4_Position_1	2nd_260424_wt_ypg_well4	2nd_260424_wt_ypg_well4_Position_1	2nd_260424_wt_ypg_well4_Position_1_10	0.329088211967404
2nd	260424	260424_wt_ypg_well4	Position_1	11	0	1182.3252958541036	402.4987475119773	260424_wt_ypg_well4_Position_1	2nd_260424_wt_ypg_well4	2nd_260424_wt_ypg_well4_Position_1	2nd_260424_wt_ypg_well4_Position_1_11	0.25397062165784134
2nd	260424	260424_wt_ypg_well4	Position_1	12	0	81.74363064408914	891.4361524051797	260424_wt_ypg_well4_Position_1	2nd_260424_wt_ypg_well4	2nd_260424_wt_ypg_well4_Position_1	2nd_260424_wt_ypg_well4_Position_1_12	0.916003566794245
2nd	260424	260424_wt_ypg_well4	Position_2	1	0	130.16606487372215	1766.1926848680823	260424_wt_ypg_well4_Position_2	2nd_260424_wt_ypg_well4	2nd_260424_wt_ypg_well4_Position_2	2nd_260424_wt_ypg_well4_Position_2_1	0.9313599998463135
2nd	260424	260424_wt_ypg_well4	Position_2	2	0	20.3948329859086	2825.9108316385154	260424_wt_ypg_well4_Position_2	2nd_260424_wt_ypg_well4	2nd_260424_wt_ypg_well4_Position_2	2nd_260424_wt_ypg_well4_Position_2_2	0.9928346300822896
2nd	260424	260424_wt_ypg_well4	Position_2	5	0	119.30526076794648	1337.8579200311103	260424_wt_ypg_well4_Position_2	2nd_260424_wt_ypg_well4	2nd_260424_wt_ypg_well4_Position_2	2nd_260424_wt_ypg_well4_Position_2_5	0.9181249826100302
2nd	260424	260424_wt_ypg_well4	Position_2	6	0	18.441091136764275	2341.2542396706303	260424_wt_ypg_well4_Position_2	2nd_260424_wt_ypg_well4	2nd_260424_wt_ypg_well4_Position_2	2nd_260424_wt_ypg_well4_Position_2_6	0.9921849694339757
2nd	260424	260424_wt_ypg_well4	Position_2	8	0	144.02324737368298	1728.52048980514	260424_wt_ypg_well4_Position_2	2nd_260424_wt_ypg_well4	2nd_260424_wt_ypg_well4_Position_2	2nd_260424_wt_ypg_well4_Position_2_8	0.9230868446412532
2nd	260424	260424_wt_ypg_well4	Position_3	1	0	948.8503166865098	38.60400479316789	260424_wt_ypg_well4_Position_3	2nd_260424_wt_ypg_well4	2nd_260424_wt_ypg_well4_Position_3	2nd_260424_wt_ypg_well4_Position_3_1	0.03909447146407813
2nd	260424	260424_wt_ypg_well4	Position_3	2	0	827.1377168623611	52.40937764425227	260424_wt_ypg_well4_Position_3	2nd_260424_wt_ypg_well4	2nd_260424_wt_ypg_well4_Position_3	2nd_260424_wt_ypg_well4_Position_3_2	0.0595867782084501
2nd	260424	260424_wt_ypg_well4	Position_3	3	0	18.19574074794096	1848.865061469409	260424_wt_ypg_well4_Position_3	2nd_260424_wt_ypg_well4	2nd_260424_wt_ypg_well4_Position_3	2nd_260424_wt_ypg_well4_Position_3_3	0.9902543394803578
2nd	260424	260424_wt_ypg_well4	Position_3	4	0	19.85148141841762	1773.4488314170762	260424_wt_ypg_well4_Position_3	2nd_260424_wt_ypg_well4	2nd_260424_wt_ypg_well4_Position_3	2nd_260424_wt_ypg_well4_Position_3_4	0.9889301968686832
2nd	260424	260424_wt_ypg_well4	Position_3	5	0	35.6391331654033	3651.075772128074	260424_wt_ypg_well4_Position_3	2nd_260424_wt_ypg_well4	2nd_260424_wt_ypg_well4_Position_3	2nd_260424_wt_ypg_well4_Position_3_5	0.9903330921753045
2nd	260424	260424_wt_ypg_well4	Position_3	6	0	905.4399244260956	-42.4754849332223	260424_wt_ypg_well4_Position_3	2nd_260424_wt_ypg_well4	2nd_260424_wt_ypg_well4_Position_3	2nd_260424_wt_ypg_well4_Position_3_6	-0.0492204348051506
2nd	260424	260424_wt_ypg_well4	Position_3	7	0	28.2205718191739	2069.2453285807105	260424_wt_ypg_well4_Position_3	2nd_260424_wt_ypg_well4	2nd_260424_wt_ypg_well4_Position_3	2nd_260424_wt_ypg_well4_Position_3_7	0.9865453966074997
2nd	260424	260424_wt_ypg_well4	Position_3	9	0	21.87889170466237	1733.4738872700466	260424_wt_ypg_well4_Position_3	2nd_260424_wt_ypg_well4	2nd_260424_wt_ypg_well4_Position_3	2nd_260424_wt_ypg_well4_Position_3_9	0.9875359004943486
2nd	260424	260424_wt_ypg_well4	Position_3	10	0	33.01284583154887	3259.3105994838083	260424_wt_ypg_well4_Position_3	2nd_260424_wt_ypg_well4	2nd_260424_wt_ypg_well4_Position_3	2nd_260424_wt_ypg_well4_Position_3_10	0.9899727817209081
2nd	260424	260424_wt_ypg_well4	Position_3	11	0	22.807617457133965	2279.7815148621926	260424_wt_ypg_well4_Position_3	2nd_260424_wt_ypg_well4	2nd_260424_wt_ypg_well4_Position_3	2nd_260424_wt_ypg_well4_Position_3_11	0.9900947949692787
2nd	260424	260424_wt_ypg_well4	Position_3	12	0	24.86366014655671	2538.7305461211345	260424_wt_ypg_well4_Position_3	2nd_260424_wt_ypg_well4	2nd_260424_wt_ypg_well4_Position_3	2nd_260424_wt_ypg_well4_Position_3_12	0.9903012496729131
2nd	260424	260424_wt_ypg_well4	Position_3	13	0	20.42934970984573	2563.884225099772	260424_wt_ypg_well4_Position_3	2nd_260424_wt_ypg_well4	2nd_260424_wt_ypg_well4_Position_3	2nd_260424_wt_ypg_well4_Position_3_13	0.9920948642188862
2nd	260424	260424_wt_ypg_well4	Position_4	1	0	1301.5940093464246	295.7564111600548	260424_wt_ypg_well4_Position_4	2nd_260424_wt_ypg_well4	2nd_260424_wt_ypg_well4_Position_4	2nd_260424_wt_ypg_well4_Position_4_1	0.18515437023911005
2nd	260424	260424_wt_ypg_well4	Position_4	2	0	907.153617041996	72.67906825729048	260424_wt_ypg_well4_Position_4	2nd_260424_wt_ypg_well4	2nd_260424_wt_ypg_well4_Position_4	2nd_260424_wt_ypg_well4_Position_4_2	0.07417497838938789
2nd	260424	260424_wt_ypg_well4	Position_4	3	0	36.205724047294375	1155.1498504337303	260424_wt_ypg_well4_Position_4	2nd_260424_wt_ypg_well4	2nd_260424_wt_ypg_well4_Position_4	2nd_260424_wt_ypg_well4_Position_4_3	0.9696096406288558
2nd	260424	260424_wt_ypg_well4	Position_4	4	0	46.20961775899637	1607.8978491906926	260424_wt_ypg_well4_Position_4	2nd_260424_wt_ypg_well4	2nd_260424_wt_ypg_well4_Position_4	2nd_260424_wt_ypg_well4_Position_4_4	0.9720637149143576
2nd	260424	260424_wt_ypg_well4	Position_4	5	0	1098.9993283245035	308.4760211572354	260424_wt_ypg_well4_Position_4	2nd_260424_wt_ypg_well4	2nd_260424_wt_ypg_well4_Position_4	2nd_260424_wt_ypg_well4_Position_4_5	0.21916975048324827
2nd	260424	260424_wt_ypg_well4	Position_4	6	0	963.561530447431	255.68079836189207	260424_wt_ypg_well4_Position_4	2nd_260424_wt_ypg_well4	2nd_260424_wt_ypg_well4_Position_4	2nd_260424_wt_ypg_well4_Position_4_6	0.20970466027994827
2nd	260424	260424_wt_ypg_well4	Position_4	7	0	900.863009669566	3.535203468811907	260424_wt_ypg_well4_Position_4	2nd_260424_wt_ypg_well4	2nd_260424_wt_ypg_well4_Position_4	2nd_260424_wt_ypg_well4_Position_4_7	0.003908901430205503
2nd	260424	260424_wt_ypg_well4	Position_4	8	0	1050.7459313609413	482.7284538726915	260424_wt_ypg_well4_Position_4	2nd_260424_wt_ypg_well4	2nd_260424_wt_ypg_well4_Position_4	2nd_260424_wt_ypg_well4_Position_4_8	0.3147939466880272
2nd	260424	260424_wt_ypg_well4	Position_4	9	0	1310.036808458296	529.9941538789432	260424_wt_ypg_well4_Position_4	2nd_260424_wt_ypg_well4	2nd_260424_wt_ypg_well4_Position_4	2nd_260424_wt_ypg_well4_Position_4_9	0.288035454145693
2nd	260424	260424_wt_ypg_well4	Position_4	10	0	962.3066626864849	346.91982700304374	260424_wt_ypg_well4_Position_4	2nd_260424_wt_ypg_well4	2nd_260424_wt_ypg_well4_Position_4	2nd_260424_wt_ypg_well4_Position_4_10	0.2649807575198946
2nd	260424	260424_wt_ypg_well4	Position_4	11	0	813.6044497050467	605.2603990484046	260424_wt_ypg_well4_Position_4	2nd_260424_wt_ypg_well4	2nd_260424_wt_ypg_well4_Position_4	2nd_260424_wt_ypg_well4_Position_4_11	0.4265807272483762
2nd	260424	260424_wt_ypg_well4	Position_4	12	0	1052.0831414682734	22.11255196885052	260424_wt_ypg_well4_Position_4	2nd_260424_wt_ypg_well4	2nd_260424_wt_ypg_well4_Position_4	2nd_260424_wt_ypg_well4_Position_4_12	0.02058521748313529
2nd	260424	260424_wt_ypg_well4	Position_4	13	0	1405.2420008206557	318.59501131221646	260424_wt_ypg_well4_Position_4	2nd_260424_wt_ypg_well4	2nd_260424_wt_ypg_well4_Position_4	2nd_260424_wt_ypg_well4_Position_4_13	0.18481736328310103
2nd	260424	260424_wt_ypg_well4	Position_4	14	0	1164.2186716587075	36.199404584606825	260424_wt_ypg_well4_Position_4	2nd_260424_wt_ypg_well4	2nd_260424_wt_ypg_well4_Position_4	2nd_260424_wt_ypg_well4_Position_4_14	0.03015566434811793
2nd	260424	260424_wt_ypg_well4	Position_4	15	0	1232.998239824475	148.4180432147892	260424_wt_ypg_well4_Position_4	2nd_260424_wt_ypg_well4	2nd_260424_wt_ypg_well4_Position_4	2nd_260424_wt_ypg_well4_Position_4_15	0.107439042841057
2nd	260424	260424_wt_ypg_well4	Position_4	16	0	45.1481776134121	2068.696516328142	260424_wt_ypg_well4_Position_4	2nd_260424_wt_ypg_well4	2nd_260424_wt_ypg_well4_Position_4	2nd_260424_wt_ypg_well4_Position_4_16	0.9786416770622695
2nd	260424	260424_wt_ypg_well4	Position_4	17	0	740.6173220170735	-116.42473532563292	260424_wt_ypg_well4_Position_4	2nd_260424_wt_ypg_well4	2nd_260424_wt_ypg_well4_Position_4	2nd_260424_wt_ypg_well4_Position_4_17	-0.18652053518089215
2nd	260424	260424_wt_ypg_well4	Position_4	18	0	1269.1433864203716	456.1637639063186	260424_wt_ypg_well4_Position_4	2nd_260424_wt_ypg_well4	2nd_260424_wt_ypg_well4_Position_4	2nd_260424_wt_ypg_well4_Position_4_18	0.26439568387573376
2nd	260424	260424_wt_ypg_well4	Position_4	19	0	20563.234879974683	-2520.763955493828	260424_wt_ypg_well4_Position_4	2nd_260424_wt_ypg_well4	2nd_260424_wt_ypg_well4_Position_4	2nd_260424_wt_ypg_well4_Position_4_19	-0.13971279022949895
2nd	260424	260424_wt_ypg_well4	Position_4	20	0	1178.093077906494	75.97203002384418	260424_wt_ypg_well4_Position_4	2nd_260424_wt_ypg_well4	2nd_260424_wt_ypg_well4_Position_4	2nd_260424_wt_ypg_well4_Position_4_20	0.06058061064247738
2nd	260424	260424_wt_ypg_well4	Position_4	21	0	1837.693320110532	360.84318448363325	260424_wt_ypg_well4_Position_4	2nd_260424_wt_ypg_well4	2nd_260424_wt_ypg_well4_Position_4	2nd_260424_wt_ypg_well4_Position_4_21	0.16412881192993536
2nd	260424	260424_wt_ypg_well4	Position_5	1	0	1030.7324357796963	135.58103799098885	260424_wt_ypg_well4_Position_5	2nd_260424_wt_ypg_well4	2nd_260424_wt_ypg_well4_Position_5	2nd_260424_wt_ypg_well4_Position_5_1	0.116247510673658
2nd	260424	260424_wt_ypg_well4	Position_5	2	0	1091.4016061443738	210.70775791633548	260424_wt_ypg_well4_Position_5	2nd_260424_wt_ypg_well4	2nd_260424_wt_ypg_well4_Position_5	2nd_260424_wt_ypg_well4_Position_5_2	0.16182032303279828
2nd	260424	260424_wt_ypg_well4	Position_5	3	0	1157.8759961285195	483.4582591745514	260424_wt_ypg_well4_Position_5	2nd_260424_wt_ypg_well4	2nd_260424_wt_ypg_well4_Position_5	2nd_260424_wt_ypg_well4_Position_5_3	0.2945519827009772
2nd	260424	260424_wt_ypg_well4	Position_5	4	0	29.23276714273822	2540.217912683148	260424_wt_ypg_well4_Position_5	2nd_260424_wt_ypg_well4	2nd_260424_wt_ypg_well4_Position_5	2nd_260424_wt_ypg_well4_Position_5_4	0.9886229506671367
2nd	260424	260424_wt_ypg_well4	Position_5	5	0	1010.7844549119689	332.8289286682601	260424_wt_ypg_well4_Position_5	2nd_260424_wt_ypg_well4	2nd_260424_wt_ypg_well4_Position_5	2nd_260424_wt_ypg_well4_Position_5_5	0.24771182896481359
2nd	260424	260424_wt_ypg_well4	Position_5	6	0	984.2536960338846	162.37745946941416	260424_wt_ypg_well4_Position_5	2nd_260424_wt_ypg_well4	2nd_260424_wt_ypg_well4_Position_5	2nd_260424_wt_ypg_well4_Position_5_6	0.1416126351443335
2nd	260424	260424_wt_ypg_well4	Position_5	7	0	26.32122242861257	2380.1371214898622	260424_wt_ypg_well4_Position_5	2nd_260424_wt_ypg_well4	2nd_260424_wt_ypg_well4_Position_5	2nd_260424_wt_ypg_well4_Position_5_7	0.9890622571983717
2nd	260424	260424_wt_ypg_well4	Position_5	8	0	20.533102423196965	1690.004613678234	260424_wt_ypg_well4_Position_5	2nd_260424_wt_ypg_well4	2nd_260424_wt_ypg_well4_Position_5	2nd_260424_wt_ypg_well4_Position_5_8	0.9879961124329987
2nd	260424	260424_wt_ypg_well4	Position_5	9	0	949.8018290745372	247.1738171100607	260424_wt_ypg_well4_Position_5	2nd_260424_wt_ypg_well4	2nd_260424_wt_ypg_well4_Position_5	2nd_260424_wt_ypg_well4_Position_5_9	0.20649861832856495
2nd	260424	260424_wt_ypg_well4	Position_5	10	0	1399.952013615815	521.8140387955702	260424_wt_ypg_well4_Position_5	2nd_260424_wt_ypg_well4	2nd_260424_wt_ypg_well4_Position_5	2nd_260424_wt_ypg_well4_Position_5_10	0.27152838824518244
2nd	260424	260424_wt_ypg_well4	Position_5	11	0	807.2727521468807	128.49479170183594	260424_wt_ypg_well4_Position_5	2nd_260424_wt_ypg_well4	2nd_260424_wt_ypg_well4_Position_5	2nd_260424_wt_ypg_well4_Position_5_11	0.1373148625922095
2nd	260424	260424_wt_ypg_well4	Position_6	1	0	1061.4649987687048	322.7975709339047	260424_wt_ypg_well4_Position_6	2nd_260424_wt_ypg_well4	2nd_260424_wt_ypg_well4_Position_6	2nd_260424_wt_ypg_well4_Position_6_1	0.23319099858580547
2nd	260424	260424_wt_ypg_well4	Position_6	2	0	967.7225917204491	207.59510458602065	260424_wt_ypg_well4_Position_6	2nd_260424_wt_ypg_well4	2nd_260424_wt_ypg_well4_Position_6	2nd_260424_wt_ypg_well4_Position_6_2	0.176628927853639
2nd	260424	260424_wt_ypg_well4	Position_6	3	0	1037.941788320274	281.63962313028856	260424_wt_ypg_well4_Position_6	2nd_260424_wt_ypg_well4	2nd_260424_wt_ypg_well4_Position_6	2nd_260424_wt_ypg_well4_Position_6_3	0.2134310325125704
2nd	260424	260424_wt_ypg_well4	Position_6	4	0	941.527582295932	-74.12786382153263	260424_wt_ypg_well4_Position_6	2nd_260424_wt_ypg_well4	2nd_260424_wt_ypg_well4_Position_6	2nd_260424_wt_ypg_well4_Position_6_4	-0.08545986612943599
2nd	260424	260424_wt_ypg_well4	Position_6	5	0	1159.7241890759997	596.2231825094639	260424_wt_ypg_well4_Position_6	2nd_260424_wt_ypg_well4	2nd_260424_wt_ypg_well4_Position_6	2nd_260424_wt_ypg_well4_Position_6_5	0.33954501835161927
2nd	260424	260424_wt_ypg_well4	Position_6	6	0	857.7718914160153	189.8917284132729	260424_wt_ypg_well4_Position_6	2nd_260424_wt_ypg_well4	2nd_260424_wt_ypg_well4_Position_6	2nd_260424_wt_ypg_well4_Position_6_6	0.18125257460425595
2nd	260424	260424_wt_ypg_well4	Position_6	7	0	1014.216812611746	55.01130191295033	260424_wt_ypg_well4_Position_6	2nd_260424_wt_ypg_well4	2nd_260424_wt_ypg_well4_Position_6	2nd_260424_wt_ypg_well4_Position_6_7	0.05144954679517054
2nd	260424	260424_wt_ypg_well4	Position_6	8	0	20.976325116518648	1902.9614916082228	260424_wt_ypg_well4_Position_6	2nd_260424_wt_ypg_well4	2nd_260424_wt_ypg_well4_Position_6	2nd_260424_wt_ypg_well4_Position_6_8	0.9890971917417642
2nd	260424	260424_wt_ypg_well4	Position_6	9	0	1051.5039181822533	75.72489189000564	260424_wt_ypg_well4_Position_6	2nd_260424_wt_ypg_well4	2nd_260424_wt_ypg_well4_Position_6	2nd_260424_wt_ypg_well4_Position_6_9	0.06717792449356527
2nd	260424	260424_wt_ypg_well4	Position_6	10	0	23.912536285469468	1584.112245500629	260424_wt_ypg_well4_Position_6	2nd_260424_wt_ypg_well4	2nd_260424_wt_ypg_well4_Position_6	2nd_260424_wt_ypg_well4_Position_6_10	0.9851292489044174
2nd	260424	260424_wt_ypg_well4	Position_6	11	0	1158.203946224529	437.47772218206734	260424_wt_ypg_well4_Position_6	2nd_260424_wt_ypg_well4	2nd_260424_wt_ypg_well4_Position_6	2nd_260424_wt_ypg_well4_Position_6_11	0.2741635320150795
2nd	260424	260424_wt_ypg_well4	Position_6	12	0	1274.6407882719184	338.45023386241326	260424_wt_ypg_well4_Position_6	2nd_260424_wt_ypg_well4	2nd_260424_wt_ypg_well4_Position_6	2nd_260424_wt_ypg_well4_Position_6_12	0.20981471548617206
2nd	260424	260424_wt_ypg_well4	Position_6	14	0	1032.9991714697878	217.6469164409686	260424_wt_ypg_well4_Position_6	2nd_260424_wt_ypg_well4	2nd_260424_wt_ypg_well4_Position_6	2nd_260424_wt_ypg_well4_Position_6_14	0.1740275834585263
2nd	260424	260424_wt_ypg_well4	Position_7	1	0	1100.0466229531448	187.9081965856375	260424_wt_ypg_well4_Position_7	2nd_260424_wt_ypg_well4	2nd_260424_wt_ypg_well4_Position_7	2nd_260424_wt_ypg_well4_Position_7_1	0.14589657473616005
2nd	260424	260424_wt_ypg_well4	Position_7	2	0	1326.3685093978147	510.5924778502471	260424_wt_ypg_well4_Position_7	2nd_260424_wt_ypg_well4	2nd_260424_wt_ypg_well4_Position_7	2nd_260424_wt_ypg_well4_Position_7_2	0.27795499272696156
2nd	260424	260424_wt_ypg_well4	Position_7	3	0	1568.1083671000151	154.12131632790997	260424_wt_ypg_well4_Position_7	2nd_260424_wt_ypg_well4	2nd_260424_wt_ypg_well4_Position_7	2nd_260424_wt_ypg_well4_Position_7_3	0.08948940888136767
2nd	260424	260424_wt_ypg_well4	Position_7	4	0	1428.541162876381	330.70185762159315	260424_wt_ypg_well4_Position_7	2nd_260424_wt_ypg_well4	2nd_260424_wt_ypg_well4_Position_7	2nd_260424_wt_ypg_well4_Position_7_4	0.1879796331538005
2nd	260424	260424_wt_ypg_well4	Position_7	5	0	1382.835282419784	542.6883981837736	260424_wt_ypg_well4_Position_7	2nd_260424_wt_ypg_well4	2nd_260424_wt_ypg_well4_Position_7	2nd_260424_wt_ypg_well4_Position_7_5	0.28183937889232674
2nd	260424	260424_wt_ypg_well4	Position_7	6	0	1034.8099899434137	201.2876503414241	260424_wt_ypg_well4_Position_7	2nd_260424_wt_ypg_well4	2nd_260424_wt_ypg_well4_Position_7	2nd_260424_wt_ypg_well4_Position_7_6	0.16284122206967466
2nd	260424	260424_wt_ypg_well4	Position_7	7	0	1194.7956373524037	401.8026486449501	260424_wt_ypg_well4_Position_7	2nd_260424_wt_ypg_well4	2nd_260424_wt_ypg_well4_Position_7	2nd_260424_wt_ypg_well4_Position_7_7	0.2516617061216212
2nd	260424	260424_wt_ypg_well4	Position_7	8	0	1349.1667531927285	374.4527023189521	260424_wt_ypg_well4_Position_7	2nd_260424_wt_ypg_well4	2nd_260424_wt_ypg_well4_Position_7	2nd_260424_wt_ypg_well4_Position_7_8	0.217247897220904
2nd	260424	260424_wt_ypg_well4	Position_7	9	0	808.4659503200063	179.18386690191147	260424_wt_ypg_well4_Position_7	2nd_260424_wt_ypg_well4	2nd_260424_wt_ypg_well4_Position_7	2nd_260424_wt_ypg_well4_Position_7_9	0.18142449254526632
2nd	260424	260424_wt_ypg_well4	Position_8	2	0	47.7897085839165	2301.650404301424	260424_wt_ypg_well4_Position_8	2nd_260424_wt_ypg_well4	2nd_260424_wt_ypg_well4_Position_8	2nd_260424_wt_ypg_well4_Position_8_2	0.9796591075797945
2nd	260424	260424_wt_ypg_well4	Position_8	3	0	34.008159586498	2606.066785595478	260424_wt_ypg_well4_Position_8	2nd_260424_wt_ypg_well4	2nd_260424_wt_ypg_well4_Position_8	2nd_260424_wt_ypg_well4_Position_8_3	0.9871184870533461
2nd	260424	260424_wt_ypg_well4	Position_8	4	0	48.7611517438831	2555.115742369889	260424_wt_ypg_well4_Position_8	2nd_260424_wt_ypg_well4	2nd_260424_wt_ypg_well4_Position_8	2nd_260424_wt_ypg_well4_Position_8_4	0.9812736339977859
2nd	260424	260424_wt_ypg_well4	Position_8	5	0	44.46098680690932	2511.129622277153	260424_wt_ypg_well4_Position_8	2nd_260424_wt_ypg_well4	2nd_260424_wt_ypg_well4_Position_8	2nd_260424_wt_ypg_well4_Position_8_5	0.9826024611888662
2nd	260424	260424_wt_ypg_well4	Position_8	6	0	48.62361109153586	2469.3616801903536	260424_wt_ypg_well4_Position_8	2nd_260424_wt_ypg_well4	2nd_260424_wt_ypg_well4_Position_8	2nd_260424_wt_ypg_well4_Position_8_6	0.9806894777106573
2nd	260424	260424_wt_ypg_well4	Position_8	7	0	34.572892702737555	2445.7198739001	260424_wt_ypg_well4_Position_8	2nd_260424_wt_ypg_well4	2nd_260424_wt_ypg_well4_Position_8	2nd_260424_wt_ypg_well4_Position_8_7	0.9860609629765237
2nd	260424	260424_wt_ypg_well4	Position_9	1	0	39.965843803831085	2622.5673422225304	260424_wt_ypg_well4_Position_9	2nd_260424_wt_ypg_well4	2nd_260424_wt_ypg_well4_Position_9	2nd_260424_wt_ypg_well4_Position_9_1	0.9849895415337613
2nd	260424	260424_wt_ypg_well4	Position_9	2	0	33.72301683943701	2735.674966536576	260424_wt_ypg_well4_Position_9	2nd_260424_wt_ypg_well4	2nd_260424_wt_ypg_well4_Position_9	2nd_260424_wt_ypg_well4_Position_9_2	0.9878229792027481
2nd	260424	260424_wt_ypg_well4	Position_9	3	0	40.45071744030713	2658.284225221642	260424_wt_ypg_well4_Position_9	2nd_260424_wt_ypg_well4	2nd_260424_wt_ypg_well4_Position_9	2nd_260424_wt_ypg_well4_Position_9_3	0.9850112299652489
2nd	260424	260424_wt_ypg_well4	Position_9	4	0	31.166628686705742	1835.7018674777355	260424_wt_ypg_well4_Position_9	2nd_260424_wt_ypg_well4	2nd_260424_wt_ypg_well4_Position_9	2nd_260424_wt_ypg_well4_Position_9_4	0.9833053968446418
2nd	260424	260424_wt_ypg_well4	Position_9	5	0	47.90677461446675	1972.599650751952	260424_wt_ypg_well4_Position_9	2nd_260424_wt_ypg_well4	2nd_260424_wt_ypg_well4_Position_9	2nd_260424_wt_ypg_well4_Position_9_5	0.9762897192441351
2nd	260424	260424_wt_ypg_well4	Position_9	6	0	31.989601624976675	1416.5192917001611	260424_wt_ypg_well4_Position_9	2nd_260424_wt_ypg_well4	2nd_260424_wt_ypg_well4_Position_9	2nd_260424_wt_ypg_well4_Position_9_6	0.977915495187922
2nd	260424	260424_wt_ypg_well4	Position_10	1	0	25.60636270338961	2061.816268740304	260424_wt_ypg_well4_Position_10	2nd_260424_wt_ypg_well4	2nd_260424_wt_ypg_well4_Position_10	2nd_260424_wt_ypg_well4_Position_10_1	0.9877330242962443
2nd	260424	260424_wt_ypg_well4	Position_10	2	0	1310.6474126938951	412.5162945852381	260424_wt_ypg_well4_Position_10	2nd_260424_wt_ypg_well4	2nd_260424_wt_ypg_well4_Position_10	2nd_260424_wt_ypg_well4_Position_10_2	0.23939472079330132
2nd	260424	260424_wt_ypg_well4	Position_10	3	0	-91.10511318408186	11502.020539489513	260424_wt_ypg_well4_Position_10	2nd_260424_wt_ypg_well4	2nd_260424_wt_ypg_well4_Position_10	2nd_260424_wt_ypg_well4_Position_10_3	1.0079840319361282
2nd	260424	260424_wt_ypg_well4	Position_10	4	0	43.896422138777616	2817.1109355739814	260424_wt_ypg_well4_Position_10	2nd_260424_wt_ypg_well4	2nd_260424_wt_ypg_well4_Position_10	2nd_260424_wt_ypg_well4_Position_10_4	0.9846570048062124
2nd	260424	260424_wt_ypg_well4	Position_10	5	0	1314.596836490016	339.0951967932436	260424_wt_ypg_well4_Position_10	2nd_260424_wt_ypg_well4	2nd_260424_wt_ypg_well4_Position_10	2nd_260424_wt_ypg_well4_Position_10_5	0.20505341379676362
2nd	260424	260424_wt_ypg_well4	Position_10	6	0	1227.673455068908	149.0589983413086	260424_wt_ypg_well4_Position_10	2nd_260424_wt_ypg_well4	2nd_260424_wt_ypg_well4_Position_10	2nd_260424_wt_ypg_well4_Position_10_6	0.10827012755607238
2nd	260424	260424_wt_ypg_well4	Position_10	7	0	77.9330310099298	1823.903901213801	260424_wt_ypg_well4_Position_10	2nd_260424_wt_ypg_well4	2nd_260424_wt_ypg_well4_Position_10	2nd_260424_wt_ypg_well4_Position_10_7	0.9590222328268668
2nd	260424	260424_wt_ypg_well4	Position_10	8	0	36.691463510961846	2577.4962321442817	260424_wt_ypg_well4_Position_10	2nd_260424_wt_ypg_well4	2nd_260424_wt_ypg_well4_Position_10	2nd_260424_wt_ypg_well4_Position_10_8	0.9859644877175641
2nd	260424	260424_wt_ypg_well4	Position_10	9	0	36.02706114118366	2717.4256534346737	260424_wt_ypg_well4_Position_10	2nd_260424_wt_ypg_well4	2nd_260424_wt_ypg_well4_Position_10	2nd_260424_wt_ypg_well4_Position_10_9	0.9869156782862227
2nd	260424	260424_wt_ypg_well4	Position_10	10	0	87.96977006550368	1827.107599979268	260424_wt_ypg_well4_Position_10	2nd_260424_wt_ypg_well4	2nd_260424_wt_ypg_well4_Position_10	2nd_260424_wt_ypg_well4_Position_10_10	0.9540646391412128
2nd	260424	260424_wt_ypg_well4	Position_10	11	0	1240.8843267578484	431.7133033096593	260424_wt_ypg_well4_Position_10	2nd_260424_wt_ypg_well4	2nd_260424_wt_ypg_well4_Position_10	2nd_260424_wt_ypg_well4_Position_10_11	0.2581094792608518
2nd	260424	260424_wt_ypg_well4	Position_10	12	0	1120.2554337040156	159.79091082049123	260424_wt_ypg_well4_Position_10	2nd_260424_wt_ypg_well4	2nd_260424_wt_ypg_well4_Position_10	2nd_260424_wt_ypg_well4_Position_10_12	0.12483212932407385
2nd	260424	260424_wt_ypg_well4	Position_10	13	0	94.2182767461548	1886.1812994491413	260424_wt_ypg_well4_Position_10	2nd_260424_wt_ypg_well4	2nd_260424_wt_ypg_well4_Position_10	2nd_260424_wt_ypg_well4_Position_10_13	0.9524246127505415
2nd	260424	260424_wt_ypg_well4	Position_10	14	0	920.4222160771268	363.90538255545295	260424_wt_ypg_well4_Position_10	2nd_260424_wt_ypg_well4	2nd_260424_wt_ypg_well4_Position_10	2nd_260424_wt_ypg_well4_Position_10_14	0.28334311506106546
2nd	260424	260424_wt_ypg_well4	Position_10	15	0	951.8588520289755	247.4468756277876	260424_wt_ypg_well4_Position_10	2nd_260424_wt_ypg_well4	2nd_260424_wt_ypg_well4_Position_10	2nd_260424_wt_ypg_well4_Position_10_15	0.20632510119938824
2nd	260424	260424_wt_ypg_well4	Position_10	16	0	16.21591372876485	1582.85182159666	260424_wt_ypg_well4_Position_10	2nd_260424_wt_ypg_well4	2nd_260424_wt_ypg_well4_Position_10	2nd_260424_wt_ypg_well4_Position_10_16	0.9898591451940809
2nd	260424	260424_wt_ypg_well4	Position_10	17	0	962.7255777705876	158.08995394095177	260424_wt_ypg_well4_Position_10	2nd_260424_wt_ypg_well4	2nd_260424_wt_ypg_well4_Position_10	2nd_260424_wt_ypg_well4_Position_10_17	0.14104903926477608
2nd	260424	260424_wt_ypg_well4	Position_10	18	0	128.00660696609404	2010.408440407101	260424_wt_ypg_well4_Position_10	2nd_260424_wt_ypg_well4	2nd_260424_wt_ypg_well4_Position_10	2nd_260424_wt_ypg_well4_Position_10_18	0.940139493910064
2nd	260424	260424_wt_ypg_well4	Position_10	19	0	121.59934736906844	1975.403416408851	260424_wt_ypg_well4_Position_10	2nd_260424_wt_ypg_well4	2nd_260424_wt_ypg_well4_Position_10	2nd_260424_wt_ypg_well4_Position_10_19	0.9420127863112601
2nd	260424	260424_wt_ypg_well4	Position_11	1	0	34.00778700284724	1491.558227075075	260424_wt_ypg_well4_Position_11	2nd_260424_wt_ypg_well4	2nd_260424_wt_ypg_well4_Position_11	2nd_260424_wt_ypg_well4_Position_11_1	0.9777080855964125
2nd	260424	260424_wt_ypg_well4	Position_11	2	0	12.810006676274632	1963.6747513653104	260424_wt_ypg_well4_Position_11	2nd_260424_wt_ypg_well4	2nd_260424_wt_ypg_well4_Position_11	2nd_260424_wt_ypg_well4_Position_11_2	0.9935187930874976
2nd	260424	260424_wt_ypg_well4	Position_11	3	0	15.382565289784262	1583.993318315577	260424_wt_ypg_well4_Position_11	2nd_260424_wt_ypg_well4	2nd_260424_wt_ypg_well4_Position_11	2nd_260424_wt_ypg_well4_Position_11_3	0.9903821450307801
2nd	260424	260424_wt_ypg_well4	Position_11	4	0	805.9500031568501	199.5221010983688	260424_wt_ypg_well4_Position_11	2nd_260424_wt_ypg_well4	2nd_260424_wt_ypg_well4_Position_11	2nd_260424_wt_ypg_well4_Position_11_4	0.1984362373197418
2nd	260424	260424_wt_ypg_well4	Position_11	5	0	30.65535629291763	3217.2810970744813	260424_wt_ypg_well4_Position_11	2nd_260424_wt_ypg_well4	2nd_260424_wt_ypg_well4_Position_11	2nd_260424_wt_ypg_well4_Position_11_5	0.9905615898792802
2nd	260424	260424_wt_ypg_well4	Position_11	7	0	18.14539217939273	1726.9089981318614	260424_wt_ypg_well4_Position_11	2nd_260424_wt_ypg_well4	2nd_260424_wt_ypg_well4_Position_11	2nd_260424_wt_ypg_well4_Position_11_7	0.9896018185564083
2nd	260424	260424_wt_ypg_well4	Position_11	8	0	33.10145282561487	2539.826033441011	260424_wt_ypg_well4_Position_11	2nd_260424_wt_ypg_well4	2nd_260424_wt_ypg_well4_Position_11	2nd_260424_wt_ypg_well4_Position_11_8	0.9871347121120596
2nd	260424	260424_wt_ypg_well4	Position_11	9	0	29.77020191316051	2156.063397251585	260424_wt_ypg_well4_Position_11	2nd_260424_wt_ypg_well4	2nd_260424_wt_ypg_well4_Position_11	2nd_260424_wt_ypg_well4_Position_11_9	0.986380389648811
2nd	260424	260424_wt_ypg_well4	Position_11	10	0	14.944541150904422	1619.5794429776545	260424_wt_ypg_well4_Position_11	2nd_260424_wt_ypg_well4	2nd_260424_wt_ypg_well4_Position_11	2nd_260424_wt_ypg_well4_Position_11_10	0.9908569459389903
2nd	260424	260424_wt_ypg_well4	Position_11	11	0	6.856800123383389	2594.398137436184	260424_wt_ypg_well4_Position_11	2nd_260424_wt_ypg_well4	2nd_260424_wt_ypg_well4_Position_11	2nd_260424_wt_ypg_well4_Position_11_11	0.9973640414769126
2nd	260424	260424_wt_ypg_well4	Position_11	12	0	570.895430666827	49.46121681956439	260424_wt_ypg_well4_Position_11	2nd_260424_wt_ypg_well4	2nd_260424_wt_ypg_well4_Position_11	2nd_260424_wt_ypg_well4_Position_11_12	0.07973029227618524
2nd	260424	260424_wt_ypg_well4	Position_11	13	0	28.00888648165836	2278.9104967056423	260424_wt_ypg_well4_Position_11	2nd_260424_wt_ypg_well4	2nd_260424_wt_ypg_well4_Position_11	2nd_260424_wt_ypg_well4_Position_11_13	0.9878587493408805
2nd	260424	260424_wt_ypg_well4	Position_11	14	0	11.10378112763068	1704.9725950593593	260424_wt_ypg_well4_Position_11	2nd_260424_wt_ypg_well4	2nd_260424_wt_ypg_well4_Position_11	2nd_260424_wt_ypg_well4_Position_11_14	0.993529553065521
2nd	260424	260424_wt_ypg_well4	Position_11	15	0	1513.3313086160383	397.8226508461495	260424_wt_ypg_well4_Position_11	2nd_260424_wt_ypg_well4	2nd_260424_wt_ypg_well4_Position_11	2nd_260424_wt_ypg_well4_Position_11_15	0.20815834793241858
2nd	260424	260424_wt_ypg_well4	Position_11	16	0	1403.629793909522	340.37776574415165	260424_wt_ypg_well4_Position_11	2nd_260424_wt_ypg_well4	2nd_260424_wt_ypg_well4_Position_11	2nd_260424_wt_ypg_well4_Position_11_16	0.1951698912427559
2nd	260424	260424_wt_ypg_well4	Position_12	1	0	29.79794406706482	2386.78487334288	260424_wt_ypg_well4_Position_12	2nd_260424_wt_ypg_well4	2nd_260424_wt_ypg_well4_Position_12	2nd_260424_wt_ypg_well4_Position_12_1	0.9876693884222012
2nd	260424	260424_wt_ypg_well4	Position_12	2	0	8.423709890688224	1389.975166527333	260424_wt_ypg_well4_Position_12	2nd_260424_wt_ypg_well4	2nd_260424_wt_ypg_well4_Position_12	2nd_260424_wt_ypg_well4_Position_12_2	0.993976175158074
2nd	260424	260424_wt_ypg_well4	Position_12	3	0	12.18127146127384	1761.626591248409	260424_wt_ypg_well4_Position_12	2nd_260424_wt_ypg_well4	2nd_260424_wt_ypg_well4_Position_12	2nd_260424_wt_ypg_well4_Position_12_3	0.9931326995908871
2nd	260424	260424_wt_ypg_well4	Position_12	4	0	1141.913807249843	-46.187948521791206	260424_wt_ypg_well4_Position_12	2nd_260424_wt_ypg_well4	2nd_260424_wt_ypg_well4_Position_12	2nd_260424_wt_ypg_well4_Position_12_4	-0.042152832438770244
2nd	260424	260424_wt_ypg_well4	Position_12	5	0	1198.947801751494	257.0184505293338	260424_wt_ypg_well4_Position_12	2nd_260424_wt_ypg_well4	2nd_260424_wt_ypg_well4_Position_12	2nd_260424_wt_ypg_well4_Position_12_5	0.17652775270491636
2nd	260424	260424_wt_ypg_well4	Position_12	6	0	955.76992660803	75.21329867698368	260424_wt_ypg_well4_Position_12	2nd_260424_wt_ypg_well4	2nd_260424_wt_ypg_well4_Position_12	2nd_260424_wt_ypg_well4_Position_12_6	0.07295298006055441
2nd	260424	260424_wt_ypg_well4	Position_12	7	0	30.99126873045289	3082.117373927146	260424_wt_ypg_well4_Position_12	2nd_260424_wt_ypg_well4	2nd_260424_wt_ypg_well4_Position_12	2nd_260424_wt_ypg_well4_Position_12_7	0.9900449125655968
2nd	260424	260424_wt_ypg_well4	Position_12	8	0	30.709560706475123	2508.6907380230164	260424_wt_ypg_well4_Position_12	2nd_260424_wt_ypg_well4	2nd_260424_wt_ypg_well4_Position_12	2nd_260424_wt_ypg_well4_Position_12_8	0.9879067665220643
2nd	260424	260424_wt_ypg_well4	Position_12	9	0	16.946717867343267	2889.968452889728	260424_wt_ypg_well4_Position_12	2nd_260424_wt_ypg_well4	2nd_260424_wt_ypg_well4_Position_12	2nd_260424_wt_ypg_well4_Position_12_9	0.9941702055712449
2nd	260424	260424_wt_ypg_well4	Position_12	10	0	9.849188869666342	1388.0472651459356	260424_wt_ypg_well4_Position_12	2nd_260424_wt_ypg_well4	2nd_260424_wt_ypg_well4_Position_12	2nd_260424_wt_ypg_well4_Position_12_10	0.9929542786653665
2nd	260424	260424_wt_ypg_well4	Position_12	11	0	28.07280198896793	1788.8789042017204	260424_wt_ypg_well4_Position_12	2nd_260424_wt_ypg_well4	2nd_260424_wt_ypg_well4_Position_12	2nd_260424_wt_ypg_well4_Position_12_11	0.9845495056949952
2nd	260424	260424_wt_ypg_well4	Position_12	12	0	1050.5083716707609	281.16408822687566	260424_wt_ypg_well4_Position_12	2nd_260424_wt_ypg_well4	2nd_260424_wt_ypg_well4_Position_12	2nd_260424_wt_ypg_well4_Position_12_12	0.21113606888625472
2nd	260424	260424_wt_ypg_well4	Position_12	13	0	22.60448943797668	1703.7927078517532	260424_wt_ypg_well4_Position_12	2nd_260424_wt_ypg_well4	2nd_260424_wt_ypg_well4_Position_12	2nd_260424_wt_ypg_well4_Position_12_13	0.9869065534435161
2nd	260424	260424_wt_ypg_well4	Position_12	14	0	31.932674940922848	2269.662241104436	260424_wt_ypg_well4_Position_12	2nd_260424_wt_ypg_well4	2nd_260424_wt_ypg_well4_Position_12	2nd_260424_wt_ypg_well4_Position_12_14	0.9861258492020871
2nd	260424	260424_wt_ypg_well4	Position_12	15	0	1397.9483032248745	362.8769515071442	260424_wt_ypg_well4_Position_12	2nd_260424_wt_ypg_well4	2nd_260424_wt_ypg_well4_Position_12	2nd_260424_wt_ypg_well4_Position_12_15	0.20608345463693994
2nd	260424	260424_wt_ypg_well4	Position_12	16	0	1079.0316068724112	256.2949812897427	260424_wt_ypg_well4_Position_12	2nd_260424_wt_ypg_well4	2nd_260424_wt_ypg_well4_Position_12	2nd_260424_wt_ypg_well4_Position_12_16	0.19193430548139417
2nd	260424	260424_wt_ypg_well4	Position_12	17	0	30.676615881577376	2375.7774548314314	260424_wt_ypg_well4_Position_12	2nd_260424_wt_ypg_well4	2nd_260424_wt_ypg_well4_Position_12	2nd_260424_wt_ypg_well4_Position_12_17	0.9872523576265522
2nd	260424	260424_wt_ypg_well4	Position_12	19	0	26.95964317199531	2626.976354630873	260424_wt_ypg_well4_Position_12	2nd_260424_wt_ypg_well4	2nd_260424_wt_ypg_well4_Position_12	2nd_260424_wt_ypg_well4_Position_12_19	0.9898416377808981
2nd	260424	260424_wt_ypg_well4	Position_12	20	0	2224.4894899426254	915.0161681381544	260424_wt_ypg_well4_Position_12	2nd_260424_wt_ypg_well4	2nd_260424_wt_ypg_well4_Position_12	2nd_260424_wt_ypg_well4_Position_12_20	0.291452307398457
2nd	260424	260424_wt_ypg_well4	Position_12	22	0	2888.7625082430377	564.0253848087116	260424_wt_ypg_well4_Position_12	2nd_260424_wt_ypg_well4	2nd_260424_wt_ypg_well4_Position_12	2nd_260424_wt_ypg_well4_Position_12_22	0.16335361518839123
2nd	260424	260424_wt_ypg_well4	Position_12	23	0	845.4352423374261	287.94369572624095	260424_wt_ypg_well4_Position_12	2nd_260424_wt_ypg_well4	2nd_260424_wt_ypg_well4_Position_12	2nd_260424_wt_ypg_well4_Position_12_23	0.25405774366883976
2nd	260424	260424_wt_ypg_well5	Position_1	1	0	973.1266955086752	278.98080905332193	260424_wt_ypg_well5_Position_1	2nd_260424_wt_ypg_well5	2nd_260424_wt_ypg_well5_Position_1	2nd_260424_wt_ypg_well5_Position_1_1	0.22280899047155933
2nd	260424	260424_wt_ypg_well5	Position_1	2	0	855.3829466923836	207.846250122568	260424_wt_ypg_well5_Position_1	2nd_260424_wt_ypg_well5	2nd_260424_wt_ypg_well5_Position_1	2nd_260424_wt_ypg_well5_Position_1_2	0.1954858376210885
2nd	260424	260424_wt_ypg_well5	Position_1	3	0	957.074778627962	494.4203855495416	260424_wt_ypg_well5_Position_1	2nd_260424_wt_ypg_well5	2nd_260424_wt_ypg_well5_Position_1	2nd_260424_wt_ypg_well5_Position_1_3	0.3406283381107281
2nd	260424	260424_wt_ypg_well5	Position_1	4	0	42.22565332563742	1603.9802291342994	260424_wt_ypg_well5_Position_1	2nd_260424_wt_ypg_well5	2nd_260424_wt_ypg_well5_Position_1	2nd_260424_wt_ypg_well5_Position_1_4	0.9743497130124821
2nd	260424	260424_wt_ypg_well5	Position_1	5	0	1622.6252702236293	303.8754010901953	260424_wt_ypg_well5_Position_1	2nd_260424_wt_ypg_well5	2nd_260424_wt_ypg_well5_Position_1	2nd_260424_wt_ypg_well5_Position_1_5	0.15773438629687056
2nd	260424	260424_wt_ypg_well5	Position_1	6	0	27.84906191493038	2156.2467340488765	260424_wt_ypg_well5_Position_1	2nd_260424_wt_ypg_well5	2nd_260424_wt_ypg_well5_Position_1	2nd_260424_wt_ypg_well5_Position_1_6	0.9872491573096771
2nd	260424	260424_wt_ypg_well5	Position_1	7	0	1128.0087025936382	309.77869721487554	260424_wt_ypg_well5_Position_1	2nd_260424_wt_ypg_well5	2nd_260424_wt_ypg_well5_Position_1	2nd_260424_wt_ypg_well5_Position_1_7	0.2154551481367358
2nd	260424	260424_wt_ypg_well5	Position_1	8	0	36.40742695982723	1565.005971201328	260424_wt_ypg_well5_Position_1	2nd_260424_wt_ypg_well5	2nd_260424_wt_ypg_well5_Position_1	2nd_260424_wt_ypg_well5_Position_1_8	0.9772654412648023
2nd	260424	260424_wt_ypg_well5	Position_1	9	0	26.4233313789218	2242.96853777346	260424_wt_ypg_well5_Position_1	2nd_260424_wt_ypg_well5	2nd_260424_wt_ypg_well5_Position_1	2nd_260424_wt_ypg_well5_Position_1_9	0.988356646669052
2nd	260424	260424_wt_ypg_well5	Position_1	10	0	1015.2253913447922	541.1647503192648	260424_wt_ypg_well5_Position_1	2nd_260424_wt_ypg_well5	2nd_260424_wt_ypg_well5_Position_1	2nd_260424_wt_ypg_well5_Position_1_10	0.3477050746033792
2nd	260424	260424_wt_ypg_well5	Position_1	11	0	1057.9269707218034	538.482572389572	260424_wt_ypg_well5_Position_1	2nd_260424_wt_ypg_well5	2nd_260424_wt_ypg_well5_Position_1	2nd_260424_wt_ypg_well5_Position_1_11	0.33730854010060507
2nd	260424	260424_wt_ypg_well5	Position_1	12	0	30.66407665016745	2981.5363262191017	260424_wt_ypg_well5_Position_1	2nd_260424_wt_ypg_well5	2nd_260424_wt_ypg_well5_Position_1	2nd_260424_wt_ypg_well5_Position_1_12	0.9898200409836748
2nd	260424	260424_wt_ypg_well5	Position_1	13	0	1507.7744515334489	781.9576976074005	260424_wt_ypg_well5_Position_1	2nd_260424_wt_ypg_well5	2nd_260424_wt_ypg_well5_Position_1	2nd_260424_wt_ypg_well5_Position_1_13	0.34150618791844534
2nd	260424	260424_wt_ypg_well5	Position_1	14	0	27.05507649721365	1412.5234760541948	260424_wt_ypg_well5_Position_1	2nd_260424_wt_ypg_well5	2nd_260424_wt_ypg_well5_Position_1	2nd_260424_wt_ypg_well5_Position_1_14	0.9812062520317053
2nd	260424	260424_wt_ypg_well5	Position_1	15	0	32.665088534076645	3046.855669552245	260424_wt_ypg_well5_Position_1	2nd_260424_wt_ypg_well5	2nd_260424_wt_ypg_well5_Position_1	2nd_260424_wt_ypg_well5_Position_1_15	0.9893928013154957
2nd	260424	260424_wt_ypg_well5	Position_1	16	0	871.5539530847859	478.4037166489597	260424_wt_ypg_well5_Position_1	2nd_260424_wt_ypg_well5	2nd_260424_wt_ypg_well5_Position_1	2nd_260424_wt_ypg_well5_Position_1_16	0.3543842354281494
2nd	260424	260424_wt_ypg_well5	Position_1	17	0	26.301352497715925	2268.282540907753	260424_wt_ypg_well5_Position_1	2nd_260424_wt_ypg_well5	2nd_260424_wt_ypg_well5_Position_1	2nd_260424_wt_ypg_well5_Position_1_17	0.9885376374455932
2nd	260424	260424_wt_ypg_well5	Position_1	18	0	998.2063940393392	316.8639319031152	260424_wt_ypg_well5_Position_1	2nd_260424_wt_ypg_well5	2nd_260424_wt_ypg_well5_Position_1	2nd_260424_wt_ypg_well5_Position_1_18	0.24094827907855987
2nd	260424	260424_wt_ypg_well5	Position_1	20	0	41.23012383851485	1357.121983352974	260424_wt_ypg_well5_Position_1	2nd_260424_wt_ypg_well5	2nd_260424_wt_ypg_well5_Position_1	2nd_260424_wt_ypg_well5_Position_1_20	0.9705152059867646
2nd	260424	260424_wt_ypg_well5	Position_2	1	0	31.25722323818488	1593.4591430678372	260424_wt_ypg_well5_Position_2	2nd_260424_wt_ypg_well5	2nd_260424_wt_ypg_well5_Position_2	2nd_260424_wt_ypg_well5_Position_2_1	0.9807614277258425
2nd	260424	260424_wt_ypg_well5	Position_2	2	0	44.387097350168254	3091.272747588864	260424_wt_ypg_well5_Position_2	2nd_260424_wt_ypg_well5	2nd_260424_wt_ypg_well5_Position_2	2nd_260424_wt_ypg_well5_Position_2_2	0.9858444156748031
2nd	260424	260424_wt_ypg_well5	Position_2	3	0	879.4422718314795	156.66792479667214	260424_wt_ypg_well5_Position_2	2nd_260424_wt_ypg_well5	2nd_260424_wt_ypg_well5_Position_2	2nd_260424_wt_ypg_well5_Position_2_3	0.1512077820549608
2nd	260424	260424_wt_ypg_well5	Position_2	4	0	791.1274926713892	192.5136974987253	260424_wt_ypg_well5_Position_2	2nd_260424_wt_ypg_well5	2nd_260424_wt_ypg_well5_Position_2	2nd_260424_wt_ypg_well5_Position_2_4	0.19571536798436764
2nd	260424	260424_wt_ypg_well5	Position_2	5	0	40.04267819989097	2138.715463787996	260424_wt_ypg_well5_Position_2	2nd_260424_wt_ypg_well5	2nd_260424_wt_ypg_well5_Position_2	2nd_260424_wt_ypg_well5_Position_2_5	0.9816213294040265
2nd	260424	260424_wt_ypg_well5	Position_2	6	0	49.71477190057014	2075.8796534679736	260424_wt_ypg_well5_Position_2	2nd_260424_wt_ypg_well5	2nd_260424_wt_ypg_well5_Position_2	2nd_260424_wt_ypg_well5_Position_2_6	0.9766113557190241
2nd	260424	260424_wt_ypg_well5	Position_2	8	0	33.07263330475623	1252.816531412968	260424_wt_ypg_well5_Position_2	2nd_260424_wt_ypg_well5	2nd_260424_wt_ypg_well5_Position_2	2nd_260424_wt_ypg_well5_Position_2_8	0.9742803390741563
2nd	260424	260424_wt_ypg_well5	Position_3	1	0	1127.802540422752	324.6436560627215	260424_wt_ypg_well5_Position_3	2nd_260424_wt_ypg_well5	2nd_260424_wt_ypg_well5_Position_3	2nd_260424_wt_ypg_well5_Position_3_1	0.2235150994565384
2nd	260424	260424_wt_ypg_well5	Position_3	2	0	942.891072309734	324.9189332296441	260424_wt_ypg_well5_Position_3	2nd_260424_wt_ypg_well5	2nd_260424_wt_ypg_well5_Position_3	2nd_260424_wt_ypg_well5_Position_3_2	0.25628361648038134
2nd	260424	260424_wt_ypg_well5	Position_3	3	0	889.1355342721612	364.77961471898834	260424_wt_ypg_well5_Position_3	2nd_260424_wt_ypg_well5	2nd_260424_wt_ypg_well5_Position_3	2nd_260424_wt_ypg_well5_Position_3_3	0.2909125190906861
2nd	260424	260424_wt_ypg_well5	Position_3	4	0	1050.136494620023	369.06945804526606	260424_wt_ypg_well5_Position_3	2nd_260424_wt_ypg_well5	2nd_260424_wt_ypg_well5_Position_3	2nd_260424_wt_ypg_well5_Position_3_4	0.26005348790437943
2nd	260424	260424_wt_ypg_well5	Position_3	5	0	1016.456032371134	400.1670796772422	260424_wt_ypg_well5_Position_3	2nd_260424_wt_ypg_well5	2nd_260424_wt_ypg_well5_Position_3	2nd_260424_wt_ypg_well5_Position_3_5	0.2824795644471858
2nd	260424	260424_wt_ypg_well5	Position_3	6	0	1229.686931397558	517.5755605018885	260424_wt_ypg_well5_Position_3	2nd_260424_wt_ypg_well5	2nd_260424_wt_ypg_well5_Position_3	2nd_260424_wt_ypg_well5_Position_3_6	0.29622083854111286
2nd	260424	260424_wt_ypg_well5	Position_4	1	0	1487.9395816045906	538.3426876789676	260424_wt_ypg_well5_Position_4	2nd_260424_wt_ypg_well5	2nd_260424_wt_ypg_well5_Position_4	2nd_260424_wt_ypg_well5_Position_4_1	0.2656800070946245
2nd	260424	260424_wt_ypg_well5	Position_4	2	0	896.2898305277367	231.0862310411935	260424_wt_ypg_well5_Position_4	2nd_260424_wt_ypg_well5	2nd_260424_wt_ypg_well5_Position_4	2nd_260424_wt_ypg_well5_Position_4_2	0.20497706037823687
2nd	260424	260424_wt_ypg_well5	Position_4	3	0	1277.094206932339	485.1768331099894	260424_wt_ypg_well5_Position_4	2nd_260424_wt_ypg_well5	2nd_260424_wt_ypg_well5_Position_4	2nd_260424_wt_ypg_well5_Position_4_3	0.27531340076855365
2nd	260424	260424_wt_ypg_well5	Position_4	4	0	878.5416473174748	84.85527853418316	260424_wt_ypg_well5_Position_4	2nd_260424_wt_ypg_well5	2nd_260424_wt_ypg_well5_Position_4	2nd_260424_wt_ypg_well5_Position_4_4	0.08807924984727324
2nd	260424	260424_wt_ypg_well5	Position_4	5	0	1088.485943706699	511.69061475097686	260424_wt_ypg_well5_Position_4	2nd_260424_wt_ypg_well5	2nd_260424_wt_ypg_well5_Position_4	2nd_260424_wt_ypg_well5_Position_4_5	0.3197713477593797
2nd	260424	260424_wt_ypg_well5	Position_4	6	0	1309.7961960275554	356.1309847923285	260424_wt_ypg_well5_Position_4	2nd_260424_wt_ypg_well5	2nd_260424_wt_ypg_well5_Position_4	2nd_260424_wt_ypg_well5_Position_4_6	0.2137734403355248
2nd	260424	260424_wt_ypg_well5	Position_4	7	0	1047.6307552026517	295.83342817126226	260424_wt_ypg_well5_Position_4	2nd_260424_wt_ypg_well5	2nd_260424_wt_ypg_well5_Position_4	2nd_260424_wt_ypg_well5_Position_4_7	0.22020194645481342
2nd	260424	260424_wt_ypg_well5	Position_4	9	0	955.3739269417176	374.3108313509192	260424_wt_ypg_well5_Position_4	2nd_260424_wt_ypg_well5	2nd_260424_wt_ypg_well5_Position_4	2nd_260424_wt_ypg_well5_Position_4_9	0.2815034383274031
2nd	260424	260424_wt_ypg_well5	Position_4	10	0	1432.2399767177103	328.1319334528235	260424_wt_ypg_well5_Position_4	2nd_260424_wt_ypg_well5	2nd_260424_wt_ypg_well5_Position_4	2nd_260424_wt_ypg_well5_Position_4_10	0.1863992100516056
2nd	260424	260424_wt_ypg_well5	Position_5	1	0	1167.5339512783614	198.7393739988594	260424_wt_ypg_well5_Position_5	2nd_260424_wt_ypg_well5	2nd_260424_wt_ypg_well5_Position_5	2nd_260424_wt_ypg_well5_Position_5_1	0.1454609193651165
2nd	260424	260424_wt_ypg_well5	Position_5	2	0	885.8267256304056	462.0533517193379	260424_wt_ypg_well5_Position_5	2nd_260424_wt_ypg_well5	2nd_260424_wt_ypg_well5_Position_5	2nd_260424_wt_ypg_well5_Position_5_2	0.3428000454074861
2nd	260424	260424_wt_ypg_well5	Position_5	3	0	37.79680141087368	2681.058956003781	260424_wt_ypg_well5_Position_5	2nd_260424_wt_ypg_well5	2nd_260424_wt_ypg_well5_Position_5	2nd_260424_wt_ypg_well5_Position_5_3	0.9860982689840029
2nd	260424	260424_wt_ypg_well5	Position_5	4	0	769.673185347936	258.7178804391056	260424_wt_ypg_well5_Position_5	2nd_260424_wt_ypg_well5	2nd_260424_wt_ypg_well5_Position_5	2nd_260424_wt_ypg_well5_Position_5_4	0.2515753870742793
2nd	260424	260424_wt_ypg_well5	Position_5	5	0	813.0646402735761	298.5578406001835	260424_wt_ypg_well5_Position_5	2nd_260424_wt_ypg_well5	2nd_260424_wt_ypg_well5_Position_5	2nd_260424_wt_ypg_well5_Position_5_5	0.2685784479327105
2nd	260424	260424_wt_ypg_well5	Position_5	7	0	660.7247596988111	278.3050658959262	260424_wt_ypg_well5_Position_5	2nd_260424_wt_ypg_well5	2nd_260424_wt_ypg_well5_Position_5	2nd_260424_wt_ypg_well5_Position_5_7	0.29637510791487465
2nd	260424	260424_wt_ypg_well5	Position_5	8	0	773.0107032028636	377.6857305350839	260424_wt_ypg_well5_Position_5	2nd_260424_wt_ypg_well5	2nd_260424_wt_ypg_well5_Position_5	2nd_260424_wt_ypg_well5_Position_5_8	0.32822360395104494
2nd	260424	260424_wt_ypg_well5	Position_6	1	0	10.012562519186991	985.0386675106604	260424_wt_ypg_well5_Position_6	2nd_260424_wt_ypg_well5	2nd_260424_wt_ypg_well5_Position_6	2nd_260424_wt_ypg_well5_Position_6_1	0.9899376411816639
2nd	260424	260424_wt_ypg_well5	Position_6	2	0	9.754299512155898	1818.3505712543968	260424_wt_ypg_well5_Position_6	2nd_260424_wt_ypg_well5	2nd_260424_wt_ypg_well5_Position_6	2nd_260424_wt_ypg_well5_Position_6_2	0.9946642560456251
2nd	260424	260424_wt_ypg_well5	Position_6	3	0	7.82948737808685	2669.943316382532	260424_wt_ypg_well5_Position_6	2nd_260424_wt_ypg_well5	2nd_260424_wt_ypg_well5_Position_6	2nd_260424_wt_ypg_well5_Position_6_3	0.9970761196143708
2nd	260424	260424_wt_ypg_well5	Position_6	4	0	1154.6106096991464	212.6460656156984	260424_wt_ypg_well5_Position_6	2nd_260424_wt_ypg_well5	2nd_260424_wt_ypg_well5_Position_6	2nd_260424_wt_ypg_well5_Position_6_4	0.15552753879715478
2nd	260424	260424_wt_ypg_well5	Position_6	5	0	807.8110596264584	204.7312549308785	260424_wt_ypg_well5_Position_6	2nd_260424_wt_ypg_well5	2nd_260424_wt_ypg_well5_Position_6	2nd_260424_wt_ypg_well5_Position_6_5	0.20219525839804817
2nd	260424	260424_wt_ypg_well5	Position_6	6	0	780.2834241047143	154.46212800446492	260424_wt_ypg_well5_Position_6	2nd_260424_wt_ypg_well5	2nd_260424_wt_ypg_well5_Position_6	2nd_260424_wt_ypg_well5_Position_6_6	0.1652451061745449
2nd	260424	260424_wt_ypg_well5	Position_6	7	0	-4.605407920896346	1227.7274300898398	260424_wt_ypg_well5_Position_6	2nd_260424_wt_ypg_well5	2nd_260424_wt_ypg_well5_Position_6	2nd_260424_wt_ypg_well5_Position_6_7	1.003765289020575
2nd	260424	260424_wt_ypg_well5	Position_6	8	0	645.023770080842	-97.26998917105784	260424_wt_ypg_well5_Position_6	2nd_260424_wt_ypg_well5	2nd_260424_wt_ypg_well5_Position_6	2nd_260424_wt_ypg_well5_Position_6_8	-0.17757976770055076
2nd	260424	260424_wt_ypg_well5	Position_6	9	0	1260.0621839211922	140.96701800033625	260424_wt_ypg_well5_Position_6	2nd_260424_wt_ypg_well5	2nd_260424_wt_ypg_well5_Position_6	2nd_260424_wt_ypg_well5_Position_6_9	0.1006167593130809
2nd	260424	260424_wt_ypg_well5	Position_7	1	0	1135.4999880822504	222.0678083784489	260424_wt_ypg_well5_Position_7	2nd_260424_wt_ypg_well5	2nd_260424_wt_ypg_well5_Position_7	2nd_260424_wt_ypg_well5_Position_7_1	0.16357769310483022
2nd	260424	260424_wt_ypg_well5	Position_7	2	0	1134.9753921715223	478.5598965556538	260424_wt_ypg_well5_Position_7	2nd_260424_wt_ypg_well5	2nd_260424_wt_ypg_well5_Position_7	2nd_260424_wt_ypg_well5_Position_7_2	0.29659090811280725
2nd	260424	260424_wt_ypg_well5	Position_7	3	0	989.9567464036484	246.5552101552874	260424_wt_ypg_well5_Position_7	2nd_260424_wt_ypg_well5	2nd_260424_wt_ypg_well5_Position_7	2nd_260424_wt_ypg_well5_Position_7_3	0.1993957347904835
2nd	260424	260424_wt_ypg_well5	Position_7	4	0	1333.4193578961754	317.20080738552593	260424_wt_ypg_well5_Position_7	2nd_260424_wt_ypg_well5	2nd_260424_wt_ypg_well5_Position_7	2nd_260424_wt_ypg_well5_Position_7_4	0.19217068472648352
2nd	260424	260424_wt_ypg_well5	Position_7	5	0	821.5721535822994	186.97240337179005	260424_wt_ypg_well5_Position_7	2nd_260424_wt_ypg_well5	2nd_260424_wt_ypg_well5_Position_7	2nd_260424_wt_ypg_well5_Position_7_5	0.18538834212388827
2nd	260424	260424_wt_ypg_well5	Position_7	6	0	1260.3281354253763	299.4566972205926	260424_wt_ypg_well5_Position_7	2nd_260424_wt_ypg_well5	2nd_260424_wt_ypg_well5_Position_7	2nd_260424_wt_ypg_well5_Position_7_6	0.19198590148655562
2nd	260424	260424_wt_ypg_well5	Position_8	1	0	20.579678525037444	2307.969287902344	260424_wt_ypg_well5_Position_8	2nd_260424_wt_ypg_well5	2nd_260424_wt_ypg_well5_Position_8	2nd_260424_wt_ypg_well5_Position_8_1	0.9911620159928988
2nd	260424	260424_wt_ypg_well5	Position_8	2	0	19.692615976150048	1809.943332439122	260424_wt_ypg_well5_Position_8	2nd_260424_wt_ypg_well5	2nd_260424_wt_ypg_well5_Position_8	2nd_260424_wt_ypg_well5_Position_8_2	0.9892368664961974
2nd	260424	260424_wt_ypg_well5	Position_8	3	0	19.408062405716773	1058.1437038599388	260424_wt_ypg_well5_Position_8	2nd_260424_wt_ypg_well5	2nd_260424_wt_ypg_well5_Position_8	2nd_260424_wt_ypg_well5_Position_8_3	0.9819887424313943
2nd	260424	260424_wt_ypg_well5	Position_8	4	0	18.584542343082585	1773.1298066485026	260424_wt_ypg_well5_Position_8	2nd_260424_wt_ypg_well5	2nd_260424_wt_ypg_well5_Position_8	2nd_260424_wt_ypg_well5_Position_8_4	0.9896275082277807
2nd	260424	260424_wt_ypg_well5	Position_8	5	0	18.142372387399515	1746.03784648427	260424_wt_ypg_well5_Position_8	2nd_260424_wt_ypg_well5	2nd_260424_wt_ypg_well5_Position_8	2nd_260424_wt_ypg_well5_Position_8_5	0.9897162590344636
2nd	260424	260424_wt_ypg_well5	Position_8	6	0	983.881175793104	314.23259670925216	260424_wt_ypg_well5_Position_8	2nd_260424_wt_ypg_well5	2nd_260424_wt_ypg_well5_Position_8	2nd_260424_wt_ypg_well5_Position_8_6	0.2420686101369299
2nd	260424	260424_wt_ypg_well5	Position_8	7	0	18.55443091861698	2022.561488675418	260424_wt_ypg_well5_Position_8	2nd_260424_wt_ypg_well5	2nd_260424_wt_ypg_well5_Position_8	2nd_260424_wt_ypg_well5_Position_8_7	0.9909096633167668
2nd	260424	260424_wt_ypg_well5	Position_8	8	0	770.1760067928248	350.45987830622784	260424_wt_ypg_well5_Position_8	2nd_260424_wt_ypg_well5	2nd_260424_wt_ypg_well5_Position_8	2nd_260424_wt_ypg_well5_Position_8_8	0.31273305001762536
2nd	260424	260424_wt_ypg_well5	Position_8	9	0	721.9353097993375	240.738436787608	260424_wt_ypg_well5_Position_8	2nd_260424_wt_ypg_well5	2nd_260424_wt_ypg_well5_Position_8	2nd_260424_wt_ypg_well5_Position_8_9	0.2500727142929989
2nd	260424	260424_wt_ypg_well5	Position_8	12	0	963.0130642616735	527.0997756767794	260424_wt_ypg_well5_Position_8	2nd_260424_wt_ypg_well5	2nd_260424_wt_ypg_well5_Position_8	2nd_260424_wt_ypg_well5_Position_8_12	0.3537314500951153
2nd	260424	260424_wt_ypg_well5	Position_8	13	0	601.6808344546122	293.6073369004714	260424_wt_ypg_well5_Position_8	2nd_260424_wt_ypg_well5	2nd_260424_wt_ypg_well5_Position_8	2nd_260424_wt_ypg_well5_Position_8_13	0.3279472981934693
2nd	260424	260424_wt_ypg_well5	Position_9	1	0	1089.4675868123857	206.081817883523	260424_wt_ypg_well5_Position_9	2nd_260424_wt_ypg_well5	2nd_260424_wt_ypg_well5_Position_9	2nd_260424_wt_ypg_well5_Position_9_1	0.15906905374395547
2nd	260424	260424_wt_ypg_well5	Position_9	2	0	914.208372260112	321.00148642363115	260424_wt_ypg_well5_Position_9	2nd_260424_wt_ypg_well5	2nd_260424_wt_ypg_well5_Position_9	2nd_260424_wt_ypg_well5_Position_9_2	0.2598760722050055
2nd	260424	260424_wt_ypg_well5	Position_9	3	0	1033.493175000695	237.801177525244	260424_wt_ypg_well5_Position_9	2nd_260424_wt_ypg_well5	2nd_260424_wt_ypg_well5_Position_9	2nd_260424_wt_ypg_well5_Position_9_3	0.18705438048454795
2nd	260424	260424_wt_ypg_well5	Position_9	4	0	793.2598609445337	230.9249837178701	260424_wt_ypg_well5_Position_9	2nd_260424_wt_ypg_well5	2nd_260424_wt_ypg_well5_Position_9	2nd_260424_wt_ypg_well5_Position_9_4	0.22547197893168258
2nd	260424	260424_wt_ypg_well5	Position_9	5	0	1160.5965720756053	152.9463907788297	260424_wt_ypg_well5_Position_9	2nd_260424_wt_ypg_well5	2nd_260424_wt_ypg_well5_Position_9	2nd_260424_wt_ypg_well5_Position_9_5	0.11643805730302483
2nd	260424	260424_wt_ypg_well5	Position_9	6	0	1380.9040950146518	331.8348024333001	260424_wt_ypg_well5_Position_9	2nd_260424_wt_ypg_well5	2nd_260424_wt_ypg_well5_Position_9	2nd_260424_wt_ypg_well5_Position_9_6	0.1937451195437594
2nd	260424	260424_wt_ypg_well5	Position_9	7	0	21.1236910491761	1623.1770440273951	260424_wt_ypg_well5_Position_9	2nd_260424_wt_ypg_well5	2nd_260424_wt_ypg_well5_Position_9	2nd_260424_wt_ypg_well5_Position_9_7	0.9871533895238498
2nd	260424	260424_wt_ypg_well5	Position_9	8	0	1006.3607766889578	144.36576989354606	260424_wt_ypg_well5_Position_9	2nd_260424_wt_ypg_well5	2nd_260424_wt_ypg_well5_Position_9	2nd_260424_wt_ypg_well5_Position_9_8	0.1254561914142783
2nd	260424	260424_wt_ypg_well5	Position_9	9	0	30.77251154688431	2538.510052796569	260424_wt_ypg_well5_Position_9	2nd_260424_wt_ypg_well5	2nd_260424_wt_ypg_well5_Position_9	2nd_260424_wt_ypg_well5_Position_9_9	0.9880229166017216
2nd	260424	260424_wt_ypg_well5	Position_9	10	0	20.3720763303275	2094.040185349487	260424_wt_ypg_well5_Position_9	2nd_260424_wt_ypg_well5	2nd_260424_wt_ypg_well5_Position_9	2nd_260424_wt_ypg_well5_Position_9_10	0.9903651351727676
2nd	260424	260424_wt_ypg_well5	Position_9	13	0	970.0294065500996	512.1087754277539	260424_wt_ypg_well5_Position_9	2nd_260424_wt_ypg_well5	2nd_260424_wt_ypg_well5_Position_9	2nd_260424_wt_ypg_well5_Position_9_13	0.34552026366689065
2nd	260424	260424_wt_ypg_well5	Position_9	14	0	1069.472256429562	-13.97333212866	260424_wt_ypg_well5_Position_9	2nd_260424_wt_ypg_well5	2nd_260424_wt_ypg_well5_Position_9	2nd_260424_wt_ypg_well5_Position_9_14	-0.013238603855437446
2nd	260424	260424_wt_ypg_well5	Position_10	1	0	1230.306696668078	439.1231118374746	260424_wt_ypg_well5_Position_10	2nd_260424_wt_ypg_well5	2nd_260424_wt_ypg_well5_Position_10	2nd_260424_wt_ypg_well5_Position_10_1	0.26303778068427486
2nd	260424	260424_wt_ypg_well5	Position_10	2	0	43.95587415404713	1536.2072217638888	260424_wt_ypg_well5_Position_10	2nd_260424_wt_ypg_well5	2nd_260424_wt_ypg_well5_Position_10	2nd_260424_wt_ypg_well5_Position_10_2	0.9721826979331444
2nd	260424	260424_wt_ypg_well5	Position_10	3	0	1074.656620993996	566.6326522982738	260424_wt_ypg_well5_Position_10	2nd_260424_wt_ypg_well5	2nd_260424_wt_ypg_well5_Position_10	2nd_260424_wt_ypg_well5_Position_10_3	0.3452363099660444
2nd	260424	260424_wt_ypg_well5	Position_10	4	0	1578.490189975242	517.2199487412393	260424_wt_ypg_well5_Position_10	2nd_260424_wt_ypg_well5	2nd_260424_wt_ypg_well5_Position_10	2nd_260424_wt_ypg_well5_Position_10_4	0.24679937324634546
2nd	260424	260424_wt_ypg_well5	Position_10	5	0	45.70363618276836	2877.8172927662963	260424_wt_ypg_well5_Position_10	2nd_260424_wt_ypg_well5	2nd_260424_wt_ypg_well5_Position_10	2nd_260424_wt_ypg_well5_Position_10_5	0.9843669201303794
2nd	260424	260424_wt_ypg_well5	Position_10	6	0	674.9338377498461	330.9732559915518	260424_wt_ypg_well5_Position_10	2nd_260424_wt_ypg_well5	2nd_260424_wt_ypg_well5_Position_10	2nd_260424_wt_ypg_well5_Position_10_6	0.3290296470228885
2nd	260424	260424_wt_ypg_well5	Position_10	7	0	1195.247300184909	411.3664280179372	260424_wt_ypg_well5_Position_10	2nd_260424_wt_ypg_well5	2nd_260424_wt_ypg_well5_Position_10	2nd_260424_wt_ypg_well5_Position_10_7	0.2560456323736824
2nd	260424	260424_wt_ypg_well5	Position_10	8	0	728.2516229216002	582.7277270954842	260424_wt_ypg_well5_Position_10	2nd_260424_wt_ypg_well5	2nd_260424_wt_ypg_well5_Position_10	2nd_260424_wt_ypg_well5_Position_10_8	0.4444980213364079
2nd	260424	260424_wt_ypg_well5	Position_10	9	0	955.5574073966086	685.3873927031988	260424_wt_ypg_well5_Position_10	2nd_260424_wt_ypg_well5	2nd_260424_wt_ypg_well5_Position_10	2nd_260424_wt_ypg_well5_Position_10_9	0.41767851829111585
2nd	260424	260424_wt_ypg_well5	Position_10	10	0	61.246448948259	1535.9144188922812	260424_wt_ypg_well5_Position_10	2nd_260424_wt_ypg_well5	2nd_260424_wt_ypg_well5_Position_10	2nd_260424_wt_ypg_well5_Position_10_10	0.9616529241471662
2nd	260424	260424_wt_ypg_well6	Position_1	1	0	987.976177238562	319.30738936726954	260424_wt_ypg_well6_Position_1	2nd_260424_wt_ypg_well6	2nd_260424_wt_ypg_well6_Position_1	2nd_260424_wt_ypg_well6_Position_1_1	0.24425258415532902
2nd	260424	260424_wt_ypg_well6	Position_1	2	0	869.3101209138154	392.92022176545305	260424_wt_ypg_well6_Position_1	2nd_260424_wt_ypg_well6	2nd_260424_wt_ypg_well6_Position_1	2nd_260424_wt_ypg_well6_Position_1_2	0.3112904265408661
2nd	260424	260424_wt_ypg_well6	Position_1	3	0	837.3890837469403	355.1560562430798	260424_wt_ypg_well6_Position_1	2nd_260424_wt_ypg_well6	2nd_260424_wt_ypg_well6_Position_1	2nd_260424_wt_ypg_well6_Position_1_3	0.2978135119028299
2nd	260424	260424_wt_ypg_well6	Position_1	4	0	1227.8796949997536	683.5314115698847	260424_wt_ypg_well6_Position_1	2nd_260424_wt_ypg_well6	2nd_260424_wt_ypg_well6_Position_1	2nd_260424_wt_ypg_well6_Position_1_4	0.35760565020290236
2nd	260424	260424_wt_ypg_well6	Position_2	1	0	42.377084642836834	2347.5096091434707	260424_wt_ypg_well6_Position_2	2nd_260424_wt_ypg_well6	2nd_260424_wt_ypg_well6_Position_2	2nd_260424_wt_ypg_well6_Position_2_1	0.9822681616023817
2nd	260424	260424_wt_ypg_well6	Position_2	3	0	932.0633716829165	171.19505146089438	260424_wt_ypg_well6_Position_2	2nd_260424_wt_ypg_well6	2nd_260424_wt_ypg_well6_Position_2	2nd_260424_wt_ypg_well6_Position_2_3	0.1551722133904605
2nd	260424	260424_wt_ypg_well6	Position_2	4	0	38.787716107784775	2049.681461461536	260424_wt_ypg_well6_Position_2	2nd_260424_wt_ypg_well6	2nd_260424_wt_ypg_well6_Position_2	2nd_260424_wt_ypg_well6_Position_2_4	0.9814276808466341
2nd	260424	260424_wt_ypg_well6	Position_2	5	0	39.85932267893318	2319.269558829578	260424_wt_ypg_well6_Position_2	2nd_260424_wt_ypg_well6	2nd_260424_wt_ypg_well6_Position_2	2nd_260424_wt_ypg_well6_Position_2_5	0.9831042199553568
2nd	260424	260424_wt_ypg_well6	Position_2	6	0	1009.1137193721564	271.8124967929913	260424_wt_ypg_well6_Position_2	2nd_260424_wt_ypg_well6	2nd_260424_wt_ypg_well6_Position_2	2nd_260424_wt_ypg_well6_Position_2_6	0.21219996387203846
2nd	260424	260424_wt_ypg_well6	Position_3	1	0	34.049265078463925	1292.0995999094423	260424_wt_ypg_well6_Position_3	2nd_260424_wt_ypg_well6	2nd_260424_wt_ypg_well6_Position_3	2nd_260424_wt_ypg_well6_Position_3_1	0.9743247036758769
2nd	260424	260424_wt_ypg_well6	Position_3	2	0	32.88577421237304	1484.7200403094027	260424_wt_ypg_well6_Position_3	2nd_260424_wt_ypg_well6	2nd_260424_wt_ypg_well6_Position_3	2nd_260424_wt_ypg_well6_Position_3_2	0.9783304901063944
2nd	260424	260424_wt_ypg_well6	Position_3	3	0	33.599230531230454	1698.8698137713536	260424_wt_ypg_well6_Position_3	2nd_260424_wt_ypg_well6	2nd_260424_wt_ypg_well6_Position_3	2nd_260424_wt_ypg_well6_Position_3_3	0.980606158221571
2nd	260424	260424_wt_ypg_well6	Position_3	4	0	41.52825852844149	1514.7697481443454	260424_wt_ypg_well6_Position_3	2nd_260424_wt_ypg_well6	2nd_260424_wt_ypg_well6_Position_3	2nd_260424_wt_ypg_well6_Position_3_4	0.9733159983818107
2nd	260424	260424_wt_ypg_well6	Position_3	5	0	23.83817111282746	1354.3233685303292	260424_wt_ypg_well6_Position_3	2nd_260424_wt_ypg_well6	2nd_260424_wt_ypg_well6_Position_3	2nd_260424_wt_ypg_well6_Position_3_5	0.9827029194857666
2nd	260424	260424_wt_ypg_well6	Position_3	6	0	111.34754850067134	1413.239761037018	260424_wt_ypg_well6_Position_3	2nd_260424_wt_ypg_well6	2nd_260424_wt_ypg_well6_Position_3	2nd_260424_wt_ypg_well6_Position_3_6	0.9269654497291887
2nd	260424	260424_wt_ypg_well6	Position_3	7	0	41.51079146162281	2847.116344713403	260424_wt_ypg_well6_Position_3	2nd_260424_wt_ypg_well6	2nd_260424_wt_ypg_well6_Position_3	2nd_260424_wt_ypg_well6_Position_3_7	0.9856295778220137
2nd	260424	260424_wt_ypg_well6	Position_3	8	0	25.639260496182743	1654.2797381147996	260424_wt_ypg_well6_Position_3	2nd_260424_wt_ypg_well6	2nd_260424_wt_ypg_well6_Position_3	2nd_260424_wt_ypg_well6_Position_3_8	0.984737799550227
2nd	260424	260424_wt_ypg_well6	Position_3	9	0	23.361320777156426	2522.513340249381	260424_wt_ypg_well6_Position_3	2nd_260424_wt_ypg_well6	2nd_260424_wt_ypg_well6_Position_3	2nd_260424_wt_ypg_well6_Position_3_9	0.9908238527470411
2nd	260424	260424_wt_ypg_well6	Position_3	10	0	84.26238985676494	1154.1680402618988	260424_wt_ypg_well6_Position_3	2nd_260424_wt_ypg_well6	2nd_260424_wt_ypg_well6_Position_3	2nd_260424_wt_ypg_well6_Position_3_10	0.9319603364004136
2nd	260424	260424_wt_ypg_well6	Position_4	1	0	1262.8649631372978	295.7926068360907	260424_wt_ypg_well6_Position_4	2nd_260424_wt_ypg_well6	2nd_260424_wt_ypg_well6_Position_4	2nd_260424_wt_ypg_well6_Position_4_1	0.18977395197916427
2nd	260424	260424_wt_ypg_well6	Position_4	2	0	926.3579521647034	296.6901849162845	260424_wt_ypg_well6_Position_4	2nd_260424_wt_ypg_well6	2nd_260424_wt_ypg_well6_Position_4	2nd_260424_wt_ypg_well6_Position_4_2	0.24258259010506816
2nd	260424	260424_wt_ypg_well6	Position_4	3	0	894.0629368670446	307.9254038159062	260424_wt_ypg_well6_Position_4	2nd_260424_wt_ypg_well6	2nd_260424_wt_ypg_well6_Position_4	2nd_260424_wt_ypg_well6_Position_4_3	0.2561800255408033
2nd	260424	260424_wt_ypg_well6	Position_4	4	0	49.58155547508213	3515.0578018184733	260424_wt_ypg_well6_Position_4	2nd_260424_wt_ypg_well6	2nd_260424_wt_ypg_well6_Position_4	2nd_260424_wt_ypg_well6_Position_4_4	0.9860907232105728
2nd	260424	260424_wt_ypg_well6	Position_4	5	0	46.70983534487662	2236.881095678304	260424_wt_ypg_well6_Position_4	2nd_260424_wt_ypg_well6	2nd_260424_wt_ypg_well6_Position_4	2nd_260424_wt_ypg_well6_Position_4_5	0.9795454454165538
2nd	260424	260424_wt_ypg_well6	Position_4	6	0	60.36064586733441	3434.951819726128	260424_wt_ypg_well6_Position_4	2nd_260424_wt_ypg_well6	2nd_260424_wt_ypg_well6_Position_4	2nd_260424_wt_ypg_well6_Position_4_6	0.9827309728496374
2nd	260424	260424_wt_ypg_well6	Position_4	7	0	35.586948780360515	1767.6959506496612	260424_wt_ypg_well6_Position_4	2nd_260424_wt_ypg_well6	2nd_260424_wt_ypg_well6_Position_4	2nd_260424_wt_ypg_well6_Position_4_7	0.9802654653955801
2nd	260424	260424_wt_ypg_well6	Position_5	1	0	991.0831236727436	332.32041296833177	260424_wt_ypg_well6_Position_5	2nd_260424_wt_ypg_well6	2nd_260424_wt_ypg_well6_Position_5	2nd_260424_wt_ypg_well6_Position_5_1	0.2511104162618401
2nd	260424	260424_wt_ypg_well6	Position_5	2	0	708.9709799538387	202.27398314549083	260424_wt_ypg_well6_Position_5	2nd_260424_wt_ypg_well6	2nd_260424_wt_ypg_well6_Position_5	2nd_260424_wt_ypg_well6_Position_5_2	0.22197541971317555
2nd	260424	260424_wt_ypg_well6	Position_5	3	0	911.5644376153646	187.36211093163453	260424_wt_ypg_well6_Position_5	2nd_260424_wt_ypg_well6	2nd_260424_wt_ypg_well6_Position_5	2nd_260424_wt_ypg_well6_Position_5_3	0.1704955724105171
2nd	260424	260424_wt_ypg_well6	Position_5	4	0	921.2338104061902	168.18129419258167	260424_wt_ypg_well6_Position_5	2nd_260424_wt_ypg_well6	2nd_260424_wt_ypg_well6_Position_5	2nd_260424_wt_ypg_well6_Position_5_4	0.15437760453534588
2nd	260424	260424_wt_ypg_well6	Position_5	5	0	37.47459132891489	2408.9794659713693	260424_wt_ypg_well6_Position_5	2nd_260424_wt_ypg_well6	2nd_260424_wt_ypg_well6_Position_5	2nd_260424_wt_ypg_well6_Position_5_5	0.9846820784485654
2nd	260424	260424_wt_ypg_well6	Position_5	6	0	712.017386712749	340.1573901439588	260424_wt_ypg_well6_Position_5	2nd_260424_wt_ypg_well6	2nd_260424_wt_ypg_well6_Position_5	2nd_260424_wt_ypg_well6_Position_5_6	0.3232898161274623
2nd	260424	260424_wt_ypg_well6	Position_5	7	0	24.51223230790056	1285.6657915013852	260424_wt_ypg_well6_Position_5	2nd_260424_wt_ypg_well6	2nd_260424_wt_ypg_well6_Position_5	2nd_260424_wt_ypg_well6_Position_5_7	0.9812909147745951
2nd	260424	260424_wt_ypg_well6	Position_6	1	0	1009.52951846759	41.54220197185571	260424_wt_ypg_well6_Position_6	2nd_260424_wt_ypg_well6	2nd_260424_wt_ypg_well6_Position_6	2nd_260424_wt_ypg_well6_Position_6_1	0.03952366062563952
2nd	260424	260424_wt_ypg_well6	Position_6	2	0	928.078055912124	69.59434062951203	260424_wt_ypg_well6_Position_6	2nd_260424_wt_ypg_well6	2nd_260424_wt_ypg_well6_Position_6	2nd_260424_wt_ypg_well6_Position_6_2	0.06975670658099403
2nd	260424	260424_wt_ypg_well6	Position_6	3	0	1113.557859372974	225.64415401664388	260424_wt_ypg_well6_Position_6	2nd_260424_wt_ypg_well6	2nd_260424_wt_ypg_well6_Position_6	2nd_260424_wt_ypg_well6_Position_6_3	0.16849149848985226
2nd	260424	260424_wt_ypg_well6	Position_6	4	0	796.6324006455737	-62.77041424538504	260424_wt_ypg_well6_Position_6	2nd_260424_wt_ypg_well6	2nd_260424_wt_ypg_well6_Position_6	2nd_260424_wt_ypg_well6_Position_6_4	-0.08553435851513796
2nd	260424	260424_wt_ypg_well6	Position_6	5	0	1370.500425487373	407.9605828599595	260424_wt_ypg_well6_Position_6	2nd_260424_wt_ypg_well6	2nd_260424_wt_ypg_well6_Position_6	2nd_260424_wt_ypg_well6_Position_6_5	0.22938966946431083
2nd	260424	260424_wt_ypg_well6	Position_6	6	0	831.2480089481494	171.61967378850605	260424_wt_ypg_well6_Position_6	2nd_260424_wt_ypg_well6	2nd_260424_wt_ypg_well6_Position_6	2nd_260424_wt_ypg_well6_Position_6_6	0.17112893030931572
2nd	260424	260424_wt_ypg_well6	Position_6	8	0	1299.2900114723946	280.5348714539135	260424_wt_ypg_well6_Position_6	2nd_260424_wt_ypg_well6	2nd_260424_wt_ypg_well6_Position_6	2nd_260424_wt_ypg_well6_Position_6_8	0.17757339720734053
2nd	260424	260424_wt_ypg_well6	Position_6	10	0	1339.690304444199	346.8566594283907	260424_wt_ypg_well6_Position_6	2nd_260424_wt_ypg_well6	2nd_260424_wt_ypg_well6_Position_6	2nd_260424_wt_ypg_well6_Position_6_10	0.20566083652479542
2nd	260424	260424_wt_ypg_well6	Position_7	1	0	1104.2628941251485	258.1214808337403	260424_wt_ypg_well6_Position_7	2nd_260424_wt_ypg_well6	2nd_260424_wt_ypg_well6_Position_7	2nd_260424_wt_ypg_well6_Position_7_1	0.18946303670102602
2nd	260424	260424_wt_ypg_well6	Position_7	2	0	1098.915103216842	229.85899036405124	260424_wt_ypg_well6_Position_7	2nd_260424_wt_ypg_well6	2nd_260424_wt_ypg_well6_Position_7	2nd_260424_wt_ypg_well6_Position_7_2	0.17298575542258482
2nd	260424	260424_wt_ypg_well6	Position_7	3	0	1132.6345302369891	250.59802956809665	260424_wt_ypg_well6_Position_7	2nd_260424_wt_ypg_well6	2nd_260424_wt_ypg_well6_Position_7	2nd_260424_wt_ypg_well6_Position_7_3	0.18116839991346717
2nd	260424	260424_wt_ypg_well6	Position_7	4	0	1171.4601634216208	341.29882965145214	260424_wt_ypg_well6_Position_7	2nd_260424_wt_ypg_well6	2nd_260424_wt_ypg_well6_Position_7	2nd_260424_wt_ypg_well6_Position_7_4	0.22561348583235025
2nd	260424	260424_wt_ypg_well6	Position_7	5	0	1241.898102890053	427.5059024905687	260424_wt_ypg_well6_Position_7	2nd_260424_wt_ypg_well6	2nd_260424_wt_ypg_well6_Position_7	2nd_260424_wt_ypg_well6_Position_7_5	0.2560829500304799
2nd	260424	260424_wt_ypg_well6	Position_7	6	0	1182.3214727319196	257.25161574499487	260424_wt_ypg_well6_Position_7	2nd_260424_wt_ypg_well6	2nd_260424_wt_ypg_well6_Position_7	2nd_260424_wt_ypg_well6_Position_7_6	0.17869993389301972
2nd	260424	260424_wt_ypg_well6	Position_7	7	0	859.4634643545586	448.9389442764991	260424_wt_ypg_well6_Position_7	2nd_260424_wt_ypg_well6	2nd_260424_wt_ypg_well6_Position_7	2nd_260424_wt_ypg_well6_Position_7_7	0.3431199310816085
2nd	260424	260424_wt_ypg_well6	Position_7	8	0	559.5249873425648	219.3054894410456	260424_wt_ypg_well6_Position_7	2nd_260424_wt_ypg_well6	2nd_260424_wt_ypg_well6_Position_7	2nd_260424_wt_ypg_well6_Position_7_8	0.28158308640761787
2nd	260424	260424_wt_ypg_well6	Position_8	1	0	42.59274946842592	1962.371081289254	260424_wt_ypg_well6_Position_8	2nd_260424_wt_ypg_well6	2nd_260424_wt_ypg_well6_Position_8	2nd_260424_wt_ypg_well6_Position_8_1	0.9787563502069112
2nd	260424	260424_wt_ypg_well6	Position_8	2	0	1181.8608536170077	395.0880659089925	260424_wt_ypg_well6_Position_8	2nd_260424_wt_ypg_well6	2nd_260424_wt_ypg_well6_Position_8	2nd_260424_wt_ypg_well6_Position_8_2	0.25053954571194875
2nd	260424	260424_wt_ypg_well6	Position_8	3	0	938.601914393392	302.66384161974264	260424_wt_ypg_well6_Position_8	2nd_260424_wt_ypg_well6	2nd_260424_wt_ypg_well6_Position_8	2nd_260424_wt_ypg_well6_Position_8_3	0.2438348437097623
2nd	260424	260424_wt_ypg_well6	Position_8	4	0	40.42071755616944	2420.5299389096663	260424_wt_ypg_well6_Position_8	2nd_260424_wt_ypg_well6	2nd_260424_wt_ypg_well6_Position_8	2nd_260424_wt_ypg_well6_Position_8_4	0.9835751613101347
2nd	260424	260424_wt_ypg_well6	Position_8	6	0	1300.6832048632102	506.8351352080519	260424_wt_ypg_well6_Position_8	2nd_260424_wt_ypg_well6	2nd_260424_wt_ypg_well6_Position_8	2nd_260424_wt_ypg_well6_Position_8_6	0.28040386864792183
2nd	260424	260424_wt_ypg_well6	Position_8	7	0	49.09850194126559	3379.8940470860766	260424_wt_ypg_well6_Position_8	2nd_260424_wt_ypg_well6	2nd_260424_wt_ypg_well6_Position_8	2nd_260424_wt_ypg_well6_Position_8_7	0.9856813623129066
2nd	260424	260424_wt_ypg_well6	Position_8	9	0	793.6151500690908	231.277518778222	260424_wt_ypg_well6_Position_8	2nd_260424_wt_ypg_well6	2nd_260424_wt_ypg_well6_Position_8	2nd_260424_wt_ypg_well6_Position_8_9	0.22566023331822413
2nd	260424	260424_wt_ypg_well6	Position_8	10	0	41.82292408548629	2039.275683491673	260424_wt_ypg_well6_Position_8	2nd_260424_wt_ypg_well6	2nd_260424_wt_ypg_well6_Position_8	2nd_260424_wt_ypg_well6_Position_8_10	0.9799034394943077
3rd	170524	170524_ypg_well6	Position_1	1	0	1.4073016161743237	0.2218474069753596	170524_ypg_well6_Position_1	3rd_170524_ypg_well6	3rd_170524_ypg_well6_Position_1	3rd_170524_ypg_well6_Position_1_1	0.13617379614938802
3rd	170524	170524_ypg_well6	Position_1	2	0	0.4301052150932846	1.3292107022956394	170524_ypg_well6_Position_1	3rd_170524_ypg_well6	3rd_170524_ypg_well6_Position_1	3rd_170524_ypg_well6_Position_1_2	0.7555270143115501
3rd	170524	170524_ypg_well6	Position_1	3	0	0.8825895270588927	0.2047797647193481	170524_ypg_well6_Position_1	3rd_170524_ypg_well6	3rd_170524_ypg_well6_Position_1	3rd_170524_ypg_well6_Position_1_3	0.18832586708831858
3rd	170524	170524_ypg_well6	Position_1	4	0	1.1293416463594448	0.2213215031024482	170524_ypg_well6_Position_1	3rd_170524_ypg_well6	3rd_170524_ypg_well6_Position_1	3rd_170524_ypg_well6_Position_1_4	0.1638613618729608
3rd	170524	170524_ypg_well6	Position_1	5	0	1.1131412386336073	0.1082958302377221	170524_ypg_well6_Position_1	3rd_170524_ypg_well6	3rd_170524_ypg_well6_Position_1	3rd_170524_ypg_well6_Position_1_5	0.08866263600284623
3rd	170524	170524_ypg_well6	Position_1	6	0	1.3022453841607884	0.2184778258174176	170524_ypg_well6_Position_1	3rd_170524_ypg_well6	3rd_170524_ypg_well6_Position_1	3rd_170524_ypg_well6_Position_1_6	0.14366705550614214
3rd	170524	170524_ypg_well6	Position_1	7	0	0.0601317942512079	3.3646096849096243	170524_ypg_well6_Position_1	3rd_170524_ypg_well6	3rd_170524_ypg_well6_Position_1	3rd_170524_ypg_well6_Position_1_7	0.9824419464601625
3rd	170524	170524_ypg_well6	Position_1	8	0	0.5523851787134242	1.498334639963774	170524_ypg_well6_Position_1	3rd_170524_ypg_well6	3rd_170524_ypg_well6_Position_1	3rd_170524_ypg_well6_Position_1_8	0.7306383964876606
3rd	170524	170524_ypg_well6	Position_1	9	0	0.0283046085516387	2.326248582338552	170524_ypg_well6_Position_1	3rd_170524_ypg_well6	3rd_170524_ypg_well6_Position_1	3rd_170524_ypg_well6_Position_1_9	0.9879787771789782
3rd	170524	170524_ypg_well6	Position_1	10	0	0.5304625098231501	1.6265247206822957	170524_ypg_well6_Position_1	3rd_170524_ypg_well6	3rd_170524_ypg_well6_Position_1	3rd_170524_ypg_well6_Position_1_10	0.7540724848432009
3rd	170524	170524_ypg_well6	Position_1	11	0	1.719667065532453	0.2902332671776546	170524_ypg_well6_Position_1	3rd_170524_ypg_well6	3rd_170524_ypg_well6_Position_1	3rd_170524_ypg_well6_Position_1_11	0.1444018205551069
3rd	170524	170524_ypg_well6	Position_1	12	0	0.0464765321505968	1.825196963311461	170524_ypg_well6_Position_1	3rd_170524_ypg_well6	3rd_170524_ypg_well6_Position_1	3rd_170524_ypg_well6_Position_1_12	0.9751684616663745
3rd	170524	170524_ypg_well6	Position_1	13	0	0.4424239237298935	1.141647328187858	170524_ypg_well6_Position_1	3rd_170524_ypg_well6	3rd_170524_ypg_well6_Position_1	3rd_170524_ypg_well6_Position_1_13	0.7207045306868146
3rd	170524	170524_ypg_well6	Position_1	14	0	0.906775527026158	0.1124688250303969	170524_ypg_well6_Position_1	3rd_170524_ypg_well6	3rd_170524_ypg_well6_Position_1	3rd_170524_ypg_well6_Position_1_14	0.11034530120619822
3rd	170524	170524_ypg_well6	Position_1	15	0	0.0361631343716859	2.5232351749712056	170524_ypg_well6_Position_1	3rd_170524_ypg_well6	3rd_170524_ypg_well6_Position_1	3rd_170524_ypg_well6_Position_1_15	0.9858704546925443
3rd	170524	170524_ypg_well6	Position_2	1	0	0.981551202965579	0.2738147967352471	170524_ypg_well6_Position_2	3rd_170524_ypg_well6	3rd_170524_ypg_well6_Position_2	3rd_170524_ypg_well6_Position_2_1	0.2181155111740334
3rd	170524	170524_ypg_well6	Position_2	2	0	1.1220972660536732	0.4687426108826427	170524_ypg_well6_Position_2	3rd_170524_ypg_well6	3rd_170524_ypg_well6_Position_2	3rd_170524_ypg_well6_Position_2_2	0.29465103162070616
3rd	170524	170524_ypg_well6	Position_2	3	0	0.9847108062437412	0.3033608164974343	170524_ypg_well6_Position_2	3rd_170524_ypg_well6	3rd_170524_ypg_well6_Position_2	3rd_170524_ypg_well6_Position_2_3	0.23551548775823894
3rd	170524	170524_ypg_well6	Position_2	4	0	1.2313963730610853	0.2334681471608037	170524_ypg_well6_Position_2	3rd_170524_ypg_well6	3rd_170524_ypg_well6_Position_2	3rd_170524_ypg_well6_Position_2_4	0.15937866194304393
3rd	170524	170524_ypg_well6	Position_2	5	0	1.2760983492453724	0.4160571528736787	170524_ypg_well6_Position_2	3rd_170524_ypg_well6	3rd_170524_ypg_well6_Position_2	3rd_170524_ypg_well6_Position_2_5	0.24587406556469488
3rd	170524	170524_ypg_well6	Position_2	6	0	1.551604582964286	0.4571771485661785	170524_ypg_well6_Position_2	3rd_170524_ypg_well6	3rd_170524_ypg_well6_Position_2	3rd_170524_ypg_well6_Position_2_6	0.22758926039110344
3rd	170524	170524_ypg_well6	Position_2	7	0	0.8156832033257766	0.19350911273429	170524_ypg_well6_Position_2	3rd_170524_ypg_well6	3rd_170524_ypg_well6_Position_2	3rd_170524_ypg_well6_Position_2_7	0.19174651813616506
3rd	170524	170524_ypg_well6	Position_2	8	0	1.003461546899968	0.2288004054665127	170524_ypg_well6_Position_2	3rd_170524_ypg_well6	3rd_170524_ypg_well6_Position_2	3rd_170524_ypg_well6_Position_2_8	0.185675135897133
3rd	170524	170524_ypg_well6	Position_2	9	0	1.3770459526204264	0.2427470044956983	170524_ypg_well6_Position_2	3rd_170524_ypg_well6	3rd_170524_ypg_well6_Position_2	3rd_170524_ypg_well6_Position_2_9	0.14986298306166515
3rd	170524	170524_ypg_well6	Position_2	10	0	1.60651573280117	0.4950699087389047	170524_ypg_well6_Position_2	3rd_170524_ypg_well6	3rd_170524_ypg_well6_Position_2	3rd_170524_ypg_well6_Position_2_10	0.23556970458558601
3rd	170524	170524_ypg_well6	Position_2	11	0	1.698783760799104	0.4243987353889676	170524_ypg_well6_Position_2	3rd_170524_ypg_well6	3rd_170524_ypg_well6_Position_2	3rd_170524_ypg_well6_Position_2_11	0.1998880153500353
3rd	170524	170524_ypg_well6	Position_3	1	0	0.040658247373649	2.334408314831082	170524_ypg_well6_Position_3	3rd_170524_ypg_well6	3rd_170524_ypg_well6_Position_3	3rd_170524_ypg_well6_Position_3_1	0.9828812177222069
3rd	170524	170524_ypg_well6	Position_3	2	0	0.0406447659686992	2.397326589225087	170524_ypg_well6_Position_3	3rd_170524_ypg_well6	3rd_170524_ypg_well6_Position_3	3rd_170524_ypg_well6_Position_3_2	0.9833284481041541
3rd	170524	170524_ypg_well6	Position_3	3	0	1.204685615164128	0.3769458397210027	170524_ypg_well6_Position_3	3rd_170524_ypg_well6	3rd_170524_ypg_well6_Position_3	3rd_170524_ypg_well6_Position_3_3	0.2383272275957481
3rd	170524	170524_ypg_well6	Position_3	4	0	1.5422829375356508	0.2334418710822565	170524_ypg_well6_Position_3	3rd_170524_ypg_well6	3rd_170524_ypg_well6_Position_3	3rd_170524_ypg_well6_Position_3_4	0.1314628651631839
3rd	170524	170524_ypg_well6	Position_3	5	0	1.0947431519866115	0.2639338442238889	170524_ypg_well6_Position_3	3rd_170524_ypg_well6	3rd_170524_ypg_well6_Position_3	3rd_170524_ypg_well6_Position_3_5	0.1942579766640853
3rd	170524	170524_ypg_well6	Position_3	6	0	0.0289277492709616	1.515117064479939	170524_ypg_well6_Position_3	3rd_170524_ypg_well6	3rd_170524_ypg_well6_Position_3	3rd_170524_ypg_well6_Position_3_6	0.9812649548683187
3rd	170524	170524_ypg_well6	Position_3	7	0	0.0376365095840159	2.536438845824349	170524_ypg_well6_Position_3	3rd_170524_ypg_well6	3rd_170524_ypg_well6_Position_3	3rd_170524_ypg_well6_Position_3_7	0.9853786294542861
3rd	170524	170524_ypg_well6	Position_3	8	0	1.3095959804390715	0.2705135288189879	170524_ypg_well6_Position_3	3rd_170524_ypg_well6	3rd_170524_ypg_well6_Position_3	3rd_170524_ypg_well6_Position_3_8	0.17119922842943178
3rd	170524	170524_ypg_well6	Position_3	10	0	1.191669389130164	0.2131796779589888	170524_ypg_well6_Position_3	3rd_170524_ypg_well6	3rd_170524_ypg_well6_Position_3	3rd_170524_ypg_well6_Position_3_10	0.15174560951284047
3rd	170524	170524_ypg_well6	Position_3	11	0	0.7026731091151093	0.2339381877162398	170524_ypg_well6_Position_3	3rd_170524_ypg_well6	3rd_170524_ypg_well6_Position_3	3rd_170524_ypg_well6_Position_3_11	0.24977083717405116
3rd	170524	170524_ypg_well6	Position_4	1	0	0.0251359258512188	1.975806700097413	170524_ypg_well6_Position_4	3rd_170524_ypg_well6	3rd_170524_ypg_well6_Position_4	3rd_170524_ypg_well6_Position_4_1	0.9874379577278974
3rd	170524	170524_ypg_well6	Position_4	2	0	0.0212706503538746	1.3881204018368825	170524_ypg_well6_Position_4	3rd_170524_ypg_well6	3rd_170524_ypg_well6_Position_4	3rd_170524_ypg_well6_Position_4_2	0.9849079144352367
3rd	170524	170524_ypg_well6	Position_4	3	0	0.0225874890087049	1.5088289769090375	170524_ypg_well6_Position_4	3rd_170524_ypg_well6	3rd_170524_ypg_well6_Position_4	3rd_170524_ypg_well6_Position_4_3	0.9852505902140938
3rd	170524	170524_ypg_well6	Position_4	4	0	0.0406289612007158	1.9642223237317984	170524_ypg_well6_Position_4	3rd_170524_ypg_well6	3rd_170524_ypg_well6_Position_4	3rd_170524_ypg_well6_Position_4_4	0.9797346758305399
3rd	170524	170524_ypg_well6	Position_4	5	0	0.0436795010200048	1.917150122661352	170524_ypg_well6_Position_4	3rd_170524_ypg_well6	3rd_170524_ypg_well6_Position_4	3rd_170524_ypg_well6_Position_4_5	0.9777239692360427
3rd	170524	170524_ypg_well6	Position_4	6	0	0.0256281995541143	1.9347935443113624	170524_ypg_well6_Position_4	3rd_170524_ypg_well6	3rd_170524_ypg_well6_Position_4	3rd_170524_ypg_well6_Position_4_6	0.9869272009279076
3rd	170524	170524_ypg_well6	Position_4	8	0	0.993918247380599	0.364844081798142	170524_ypg_well6_Position_4	3rd_170524_ypg_well6	3rd_170524_ypg_well6_Position_4	3rd_170524_ypg_well6_Position_4_8	0.26851206716825887
3rd	170524	170524_ypg_well6	Position_4	9	0	0.7239396788805161	0.2155916944303165	170524_ypg_well6_Position_4	3rd_170524_ypg_well6	3rd_170524_ypg_well6_Position_4	3rd_170524_ypg_well6_Position_4_9	0.22946726480307816
3rd	170524	170524_ypg_well6	Position_4	10	0	0.0171636611848105	1.262779888325923	170524_ypg_well6_Position_4	3rd_170524_ypg_well6	3rd_170524_ypg_well6_Position_4	3rd_170524_ypg_well6_Position_4_10	0.9865902983054436
3rd	170524	170524_ypg_well6	Position_4	11	0	1.1407670421794809	0.2025182129533804	170524_ypg_well6_Position_4	3rd_170524_ypg_well6	3rd_170524_ypg_well6_Position_4	3rd_170524_ypg_well6_Position_4_11	0.15076337075802249
3rd	170524	170524_ypg_well6	Position_5	1	0	1.616891678493327	0.6099543378805065	170524_ypg_well6_Position_5	3rd_170524_ypg_well6	3rd_170524_ypg_well6_Position_5	3rd_170524_ypg_well6_Position_5_1	0.2739095264762617
3rd	170524	170524_ypg_well6	Position_5	2	0	1.5593224661999656	0.1762511633554872	170524_ypg_well6_Position_5	3rd_170524_ypg_well6	3rd_170524_ypg_well6_Position_5	3rd_170524_ypg_well6_Position_5_2	0.10155210954699277
3rd	170524	170524_ypg_well6	Position_5	3	0	1.211608382647139	0.310599660739717	170524_ypg_well6_Position_5	3rd_170524_ypg_well6	3rd_170524_ypg_well6_Position_5	3rd_170524_ypg_well6_Position_5_3	0.2040454733432129
3rd	170524	170524_ypg_well6	Position_5	4	0	0.8838030491696414	0.1604352616667702	170524_ypg_well6_Position_5	3rd_170524_ypg_well6	3rd_170524_ypg_well6_Position_5	3rd_170524_ypg_well6_Position_5_4	0.15363855166189522
3rd	170524	170524_ypg_well6	Position_5	5	0	1.5685281816550327	0.2128337675105887	170524_ypg_well6_Position_5	3rd_170524_ypg_well6	3rd_170524_ypg_well6_Position_5	3rd_170524_ypg_well6_Position_5_5	0.11947811482684845
3rd	170524	170524_ypg_well6	Position_5	6	0	1.410132378444444	0.2782085549955439	170524_ypg_well6_Position_5	3rd_170524_ypg_well6	3rd_170524_ypg_well6_Position_5	3rd_170524_ypg_well6_Position_5_6	0.16478221281331792
3rd	170524	170524_ypg_well6	Position_5	7	0	1.5318060976115528	0.4676040195112117	170524_ypg_well6_Position_5	3rd_170524_ypg_well6	3rd_170524_ypg_well6_Position_5	3rd_170524_ypg_well6_Position_5_7	0.2338709880012579
3rd	170524	170524_ypg_well6	Position_5	8	0	1.8084905529848208	0.261890804445641	170524_ypg_well6_Position_5	3rd_170524_ypg_well6	3rd_170524_ypg_well6_Position_5	3rd_170524_ypg_well6_Position_5_8	0.12649399276405393
3rd	170524	170524_ypg_well6	Position_5	9	0	1.7817155183676978	0.4432829926548423	170524_ypg_well6_Position_5	3rd_170524_ypg_well6	3rd_170524_ypg_well6_Position_5	3rd_170524_ypg_well6_Position_5_9	0.1992284446298902
3rd	170524	170524_ypg_well6	Position_5	10	0	0.0364726359829543	1.5736501587462992	170524_ypg_well6_Position_5	3rd_170524_ypg_well6	3rd_170524_ypg_well6_Position_5	3rd_170524_ypg_well6_Position_5_10	0.9773479165052829
3rd	170524	170524_ypg_well6	Position_5	11	0	0.033084402609275	1.1953267030013224	170524_ypg_well6_Position_5	3rd_170524_ypg_well6	3rd_170524_ypg_well6_Position_5	3rd_170524_ypg_well6_Position_5_11	0.9730673204937935
3rd	170524	170524_ypg_well6	Position_5	12	0	1.957472726543808	0.5312189768042369	170524_ypg_well6_Position_5	3rd_170524_ypg_well6	3rd_170524_ypg_well6_Position_5	3rd_170524_ypg_well6_Position_5_12	0.21345310714444313
3rd	170524	170524_ypg_well6	Position_5	13	0	1.545051631108048	0.2390275982524148	170524_ypg_well6_Position_5	3rd_170524_ypg_well6	3rd_170524_ypg_well6_Position_5	3rd_170524_ypg_well6_Position_5_13	0.13397812962493755
3rd	170524	170524_ypg_well6	Position_5	14	0	1.3575787708974445	0.394858032754418	170524_ypg_well6_Position_5	3rd_170524_ypg_well6	3rd_170524_ypg_well6_Position_5	3rd_170524_ypg_well6_Position_5_14	0.22531941347704093
3rd	170524	170524_ypg_well6	Position_5	15	0	1.498793023084731	0.2002323263646698	170524_ypg_well6_Position_5	3rd_170524_ypg_well6	3rd_170524_ypg_well6_Position_5	3rd_170524_ypg_well6_Position_5_15	0.11785128834573225
3rd	170524	170524_ypg_well6	Position_5	16	0	1.3374419695093234	0.4247698652600842	170524_ypg_well6_Position_5	3rd_170524_ypg_well6	3rd_170524_ypg_well6_Position_5	3rd_170524_ypg_well6_Position_5_16	0.2410435890164516
3rd	170524	170524_ypg_well6	Position_5	17	0	1.7329557607818835	0.3876546617197706	170524_ypg_well6_Position_5	3rd_170524_ypg_well6	3rd_170524_ypg_well6_Position_5	3rd_170524_ypg_well6_Position_5_17	0.18280333700447432
3rd	170524	170524_ypg_well6	Position_5	18	0	2.242366710701895	0.2783416314870706	170524_ypg_well6_Position_5	3rd_170524_ypg_well6	3rd_170524_ypg_well6_Position_5	3rd_170524_ypg_well6_Position_5_18	0.11042199005274866
3rd	170524	170524_ypg_well6	Position_5	19	0	1.8300632809676527	0.2940038382727468	170524_ypg_well6_Position_5	3rd_170524_ypg_well6	3rd_170524_ypg_well6_Position_5	3rd_170524_ypg_well6_Position_5_19	0.1384155122074896
3rd	170524	170524_ypg_well6	Position_5	20	0	0.2191473885640627	4.773860617151194	170524_ypg_well6_Position_5	3rd_170524_ypg_well6	3rd_170524_ypg_well6_Position_5	3rd_170524_ypg_well6_Position_5_20	0.956109145366237
3rd	170524	170524_ypg_well6	Position_6	1	0	1.371870652988632	0.280460402208095	170524_ypg_well6_Position_6	3rd_170524_ypg_well6	3rd_170524_ypg_well6_Position_6	3rd_170524_ypg_well6_Position_6_1	0.16973620469458725
3rd	170524	170524_ypg_well6	Position_6	2	0	1.2648165289710098	0.1323193846434539	170524_ypg_well6_Position_6	3rd_170524_ypg_well6	3rd_170524_ypg_well6_Position_6	3rd_170524_ypg_well6_Position_6_2	0.09470759670126634
3rd	170524	170524_ypg_well6	Position_6	3	0	2.1162941768651	0.4332026410225899	170524_ypg_well6_Position_6	3rd_170524_ypg_well6	3rd_170524_ypg_well6_Position_6	3rd_170524_ypg_well6_Position_6_3	0.16991691771614256
3rd	170524	170524_ypg_well6	Position_6	4	0	0.0650643051532564	2.60899337838548	170524_ypg_well6_Position_6	3rd_170524_ypg_well6	3rd_170524_ypg_well6_Position_6	3rd_170524_ypg_well6_Position_6_4	0.9756683240029613
3rd	170524	170524_ypg_well6	Position_6	5	0	1.4412735465306603	0.1942028609419087	170524_ypg_well6_Position_6	3rd_170524_ypg_well6	3rd_170524_ypg_well6_Position_6	3rd_170524_ypg_well6_Position_6_5	0.11874390853612235
3rd	170524	170524_ypg_well6	Position_6	6	0	0.0760658839073333	3.5194739088782865	170524_ypg_well6_Position_6	3rd_170524_ypg_well6	3rd_170524_ypg_well6_Position_6	3rd_170524_ypg_well6_Position_6_6	0.9788443771196864
3rd	170524	170524_ypg_well6	Position_6	7	0	1.3270186739772154	0.2782950777738412	170524_ypg_well6_Position_6	3rd_170524_ypg_well6	3rd_170524_ypg_well6_Position_6	3rd_170524_ypg_well6_Position_6_7	0.17335868298037085
3rd	170524	170524_ypg_well6	Position_6	8	0	1.5820736975133305	0.6222654360052371	170524_ypg_well6_Position_6	3rd_170524_ypg_well6	3rd_170524_ypg_well6_Position_6	3rd_170524_ypg_well6_Position_6_8	0.28229115318203174
3rd	170524	170524_ypg_well6	Position_6	9	0	1.187739038677352	0.2367810150978608	170524_ypg_well6_Position_6	3rd_170524_ypg_well6	3rd_170524_ypg_well6_Position_6	3rd_170524_ypg_well6_Position_6_9	0.166218098839923
3rd	170524	170524_ypg_well6	Position_6	10	0	0.0401369455590438	1.5662557572874578	170524_ypg_well6_Position_6	3rd_170524_ypg_well6	3rd_170524_ypg_well6_Position_6	3rd_170524_ypg_well6_Position_6_10	0.9750142381200301
3rd	170524	170524_ypg_well6	Position_6	11	0	1.2620867897863688	0.1873141462758236	170524_ypg_well6_Position_6	3rd_170524_ypg_well6	3rd_170524_ypg_well6_Position_6	3rd_170524_ypg_well6_Position_6_11	0.129235563200841
3rd	170524	170524_ypg_well6	Position_7	1	0	1.0734699146611313	0.7018709797737112	170524_ypg_well6_Position_7	3rd_170524_ypg_well6	3rd_170524_ypg_well6_Position_7	3rd_170524_ypg_well6_Position_7_1	0.3953443431477665
3rd	170524	170524_ypg_well6	Position_7	2	0	1.2885097605039877	0.4628467389744034	170524_ypg_well6_Position_7	3rd_170524_ypg_well6	3rd_170524_ypg_well6_Position_7	3rd_170524_ypg_well6_Position_7_2	0.2642789969445134
3rd	170524	170524_ypg_well6	Position_7	3	0	1.2617975122049825	0.0451436071596726	170524_ypg_well6_Position_7	3rd_170524_ypg_well6	3rd_170524_ypg_well6_Position_7	3rd_170524_ypg_well6_Position_7_3	0.034541423856660286
3rd	170524	170524_ypg_well6	Position_7	4	0	1.157198450708095	0.4031088867421833	170524_ypg_well6_Position_7	3rd_170524_ypg_well6	3rd_170524_ypg_well6_Position_7	3rd_170524_ypg_well6_Position_7_4	0.25835223424694626
3rd	170524	170524_ypg_well6	Position_7	5	0	0.0304247163919941	2.704845730962393	170524_ypg_well6_Position_7	3rd_170524_ypg_well6	3rd_170524_ypg_well6_Position_7	3rd_170524_ypg_well6_Position_7_5	0.9888768891495093
3rd	170524	170524_ypg_well6	Position_7	6	0	0.9342933478766076	0.222040721072482	170524_ypg_well6_Position_7	3rd_170524_ypg_well6	3rd_170524_ypg_well6_Position_7	3rd_170524_ypg_well6_Position_7_6	0.19202125668949557
3rd	170524	170524_ypg_well6	Position_7	7	0	0.0286721993571845	2.3446440646465416	170524_ypg_well6_Position_7	3rd_170524_ypg_well6	3rd_170524_ypg_well6_Position_7	3rd_170524_ypg_well6_Position_7_7	0.9879189302361182
3rd	170524	170524_ypg_well6	Position_7	8	0	1.2841236972671262	0.2520395226775193	170524_ypg_well6_Position_7	3rd_170524_ypg_well6	3rd_170524_ypg_well6_Position_7	3rd_170524_ypg_well6_Position_7_8	0.16407079625731527
3rd	170524	170524_ypg_well6	Position_7	9	0	1.330794907532922	0.0363485395903053	170524_ypg_well6_Position_7	3rd_170524_ypg_well6	3rd_170524_ypg_well6_Position_7	3rd_170524_ypg_well6_Position_7_9	0.026587217066936668
3rd	170524	170524_ypg_well6	Position_7	10	0	0.0278073962894467	2.854209748691841	170524_ypg_well6_Position_7	3rd_170524_ypg_well6	3rd_170524_ypg_well6_Position_7	3rd_170524_ypg_well6_Position_7_10	0.9903514119137459
3rd	170524	170524_ypg_well6	Position_7	11	0	1.4923592887991897	0.0965796430151603	170524_ypg_well6_Position_7	3rd_170524_ypg_well6	3rd_170524_ypg_well6_Position_7	3rd_170524_ypg_well6_Position_7_11	0.06078247633147211
3rd	170524	170524_ypg_well6	Position_7	12	0	0.022071529686607	1.9669258501629507	170524_ypg_well6_Position_7	3rd_170524_ypg_well6	3rd_170524_ypg_well6_Position_7	3rd_170524_ypg_well6_Position_7_12	0.9889031881538847
3rd	170524	170524_ypg_well6	Position_7	13	0	1.6053845443862846	0.3228740939897063	170524_ypg_well6_Position_7	3rd_170524_ypg_well6	3rd_170524_ypg_well6_Position_7	3rd_170524_ypg_well6_Position_7_13	0.1674433541040095
3rd	170524	170524_ypg_well6	Position_7	14	0	1.7073359187617518	0.3563701909568526	170524_ypg_well6_Position_7	3rd_170524_ypg_well6	3rd_170524_ypg_well6_Position_7	3rd_170524_ypg_well6_Position_7_14	0.17268456456982884
3rd	170524	170524_ypg_well6	Position_7	15	0	0.0141822098663173	1.8221317947290607	170524_ypg_well6_Position_7	3rd_170524_ypg_well6	3rd_170524_ypg_well6_Position_7	3rd_170524_ypg_well6_Position_7_15	0.9922768056929118
3rd	170524	170524_ypg_well6	Position_8	1	0	1.281811269634445	0.3863472534756496	170524_ypg_well6_Position_8	3rd_170524_ypg_well6	3rd_170524_ypg_well6_Position_8	3rd_170524_ypg_well6_Position_8_1	0.23160104278060362
3rd	170524	170524_ypg_well6	Position_8	2	0	0.0304573743047395	2.180022261975934	170524_ypg_well6_Position_8	3rd_170524_ypg_well6	3rd_170524_ypg_well6_Position_8	3rd_170524_ypg_well6_Position_8_2	0.9862213730428268
3rd	170524	170524_ypg_well6	Position_8	3	0	1.2074655454796366	0.379509217817324	170524_ypg_well6_Position_8	3rd_170524_ypg_well6	3rd_170524_ypg_well6_Position_8	3rd_170524_ypg_well6_Position_8_3	0.23914004595062915
3rd	170524	170524_ypg_well6	Position_8	4	0	1.3337597478988517	0.298327236242233	170524_ypg_well6_Position_8	3rd_170524_ypg_well6	3rd_170524_ypg_well6_Position_8	3rd_170524_ypg_well6_Position_8_4	0.18278880913889103
3rd	170524	170524_ypg_well6	Position_8	5	0	1.3230984591490578	0.297380144684678	170524_ypg_well6_Position_8	3rd_170524_ypg_well6	3rd_170524_ypg_well6_Position_8	3rd_170524_ypg_well6_Position_8_5	0.18351377425233178
3rd	170524	170524_ypg_well6	Position_8	6	0	0.0287445915028436	1.764666985353499	170524_ypg_well6_Position_8	3rd_170524_ypg_well6	3rd_170524_ypg_well6_Position_8	3rd_170524_ypg_well6_Position_8_6	0.9839721166776285
3rd	170524	170524_ypg_well6	Position_8	7	0	0.0433881330291142	2.291356870668216	170524_ypg_well6_Position_8	3rd_170524_ypg_well6	3rd_170524_ypg_well6_Position_8	3rd_170524_ypg_well6_Position_8_7	0.9814163289950705
3rd	170524	170524_ypg_well6	Position_8	8	0	0.0483727018625742	2.781693076276703	170524_ypg_well6_Position_8	3rd_170524_ypg_well6	3rd_170524_ypg_well6_Position_8	3rd_170524_ypg_well6_Position_8_8	0.9829075697687922
3rd	170524	170524_ypg_well1	Position_1	1	0	0.0523438876957617	3.342101537106721	170524_ypg_well1_Position_1	3rd_170524_ypg_well1	3rd_170524_ypg_well1_Position_1	3rd_170524_ypg_well1_Position_1_1	0.9845795465399749
3rd	170524	170524_ypg_well1	Position_1	2	0	0.0439514097047112	2.3264521455298035	170524_ypg_well1_Position_1	3rd_170524_ypg_well1	3rd_170524_ypg_well1_Position_1	3rd_170524_ypg_well1_Position_1_2	0.9814582586126931
3rd	170524	170524_ypg_well1	Position_1	3	0	0.0530319197242588	2.462439991378554	170524_ypg_well1_Position_1	3rd_170524_ypg_well1	3rd_170524_ypg_well1_Position_1	3rd_170524_ypg_well1_Position_1_3	0.9789177054650517
3rd	170524	170524_ypg_well1	Position_2	1	0	0.0361700184509351	2.385669596809667	170524_ypg_well1_Position_2	3rd_170524_ypg_well1	3rd_170524_ypg_well1_Position_2	3rd_170524_ypg_well1_Position_2_1	0.9850650644976574
3rd	170524	170524_ypg_well1	Position_2	2	0	0.0463146540173119	3.122862243202644	170524_ypg_well1_Position_2	3rd_170524_ypg_well1	3rd_170524_ypg_well1_Position_2	3rd_170524_ypg_well1_Position_2_2	0.9853859044416423
3rd	170524	170524_ypg_well1	Position_3	1	0	0.047125873408487	3.896305944631647	170524_ypg_well1_Position_3	3rd_170524_ypg_well1	3rd_170524_ypg_well1_Position_3	3rd_170524_ypg_well1_Position_3_1	0.9880495275224744
3rd	170524	170524_ypg_well1	Position_3	2	0	0.0525127754882182	2.555887320887717	170524_ypg_well1_Position_3	3rd_170524_ypg_well1	3rd_170524_ypg_well1_Position_3	3rd_170524_ypg_well1_Position_3_2	0.9798678218264221
3rd	170524	170524_ypg_well1	Position_3	3	0	0.0465297436076416	2.4116159149099983	170524_ypg_well1_Position_3	3rd_170524_ypg_well1	3rd_170524_ypg_well1_Position_3	3rd_170524_ypg_well1_Position_3_3	0.9810712016001114
3rd	170524	170524_ypg_well1	Position_4	1	0	0.0578785016487074	2.588455669365976	170524_ypg_well1_Position_4	3rd_170524_ypg_well1	3rd_170524_ypg_well1_Position_4	3rd_170524_ypg_well1_Position_4_1	0.978128800858693
3rd	170524	170524_ypg_well1	Position_4	2	0	0.0626391894170949	2.751235815259689	170524_ypg_well1_Position_4	3rd_170524_ypg_well1	3rd_170524_ypg_well1_Position_4	3rd_170524_ypg_well1_Position_4_2	0.9777391713160728
3rd	170524	170524_ypg_well1	Position_4	3	0	0.193848957961408	4.857052721720399	170524_ypg_well1_Position_4	3rd_170524_ypg_well1	3rd_170524_ypg_well1_Position_4	3rd_170524_ypg_well1_Position_4_3	0.9616209203316703
3rd	170524	170524_ypg_well1	Position_4	4	0	0.0799465177848367	3.01353026176228	170524_ypg_well1_Position_4	3rd_170524_ypg_well1	3rd_170524_ypg_well1_Position_4	3rd_170524_ypg_well1_Position_4_4	0.9741564189802837
3rd	170524	170524_ypg_well1	Position_5	2	0	0.0344857056211829	0.3595066407807724	170524_ypg_well1_Position_5	3rd_170524_ypg_well1	3rd_170524_ypg_well1_Position_5	3rd_170524_ypg_well1_Position_5_2	0.9124711280914066
3rd	170524	170524_ypg_well1	Position_5	3	0	0.0339103301870771	0.3936524721039599	170524_ypg_well1_Position_5	3rd_170524_ypg_well1	3rd_170524_ypg_well1_Position_5	3rd_170524_ypg_well1_Position_5_3	0.9206892414275207
3rd	170524	170524_ypg_well1	Position_6	1	0	0.0301940559977996	2.0341163697650684	170524_ypg_well1_Position_6	3rd_170524_ypg_well1	3rd_170524_ypg_well1_Position_6	3rd_170524_ypg_well1_Position_6_1	0.9853732967576128
3rd	170524	170524_ypg_well1	Position_6	2	0	0.029523645334682	2.0261153091180164	170524_ypg_well1_Position_6	3rd_170524_ypg_well1	3rd_170524_ypg_well1_Position_6	3rd_170524_ypg_well1_Position_6_2	0.9856377282252163
3rd	170524	170524_ypg_well1	Position_6	6	0	0.0363411162003835	0.4113617892386125	170524_ypg_well1_Position_6	3rd_170524_ypg_well1	3rd_170524_ypg_well1_Position_6	3rd_170524_ypg_well1_Position_6_6	0.9188276069713036
3rd	170524	170524_ypg_well1	Position_7	1	0	0.0485795215502998	3.453598880145253	170524_ypg_well1_Position_7	3rd_170524_ypg_well1	3rd_170524_ypg_well1_Position_7	3rd_170524_ypg_well1_Position_7_1	0.9861287701600865
3rd	170524	170524_ypg_well1	Position_7	2	0	0.0456482635088264	3.2379664019432703	170524_ypg_well1_Position_7	3rd_170524_ypg_well1	3rd_170524_ypg_well1_Position_7	3rd_170524_ypg_well1_Position_7_2	0.9860981667583881
3rd	170524	170524_ypg_well1	Position_7	4	0	0.0491011820039774	2.037649122557255	170524_ypg_well1_Position_7	3rd_170524_ypg_well1	3rd_170524_ypg_well1_Position_7	3rd_170524_ypg_well1_Position_7_4	0.9764700252365356
3rd	170524	170524_ypg_well1	Position_7	5	0	0.0536540382814779	3.4738051602341184	170524_ypg_well1_Position_7	3rd_170524_ypg_well1	3rd_170524_ypg_well1_Position_7	3rd_170524_ypg_well1_Position_7_5	0.9847896076858788
3rd	170524	170524_ypg_well1	Position_7	6	0	0.0393375172466478	2.4082074551160484	170524_ypg_well1_Position_7	3rd_170524_ypg_well1	3rd_170524_ypg_well1_Position_7	3rd_170524_ypg_well1_Position_7_6	0.983927765295085
3rd	170524	170524_ypg_well1	Position_8	1	0	0.0108803500972594	1.4092920751926	170524_ypg_well1_Position_8	3rd_170524_ypg_well1	3rd_170524_ypg_well1_Position_8	3rd_170524_ypg_well1_Position_8_1	0.9923387119032122
3rd	170524	170524_ypg_well1	Position_8	2	0	0.0267682298700499	1.8604476280572293	170524_ypg_well1_Position_8	3rd_170524_ypg_well1	3rd_170524_ypg_well1_Position_8	3rd_170524_ypg_well1_Position_8_2	0.9858160211204194
3rd	170524	170524_ypg_well1	Position_8	3	0	0.0294503428889164	1.696009068109973	170524_ypg_well1_Position_8	3rd_170524_ypg_well1	3rd_170524_ypg_well1_Position_8	3rd_170524_ypg_well1_Position_8_3	0.9829318831256267
3rd	170524	170524_ypg_well1	Position_8	4	0	0.0481748169174727	1.9741041260906087	170524_ypg_well1_Position_8	3rd_170524_ypg_well1	3rd_170524_ypg_well1_Position_8	3rd_170524_ypg_well1_Position_8_4	0.9761779565158236
3rd	170524	170524_ypg_well1	Position_8	5	0	0.0291551558317953	1.920027470871836	170524_ypg_well1_Position_8	3rd_170524_ypg_well1	3rd_170524_ypg_well1_Position_8	3rd_170524_ypg_well1_Position_8_5	0.9850423683074269
3rd	170524	170524_ypg_well1	Position_8	6	0	0.048182943702173	2.0586626233624994	170524_ypg_well1_Position_8	3rd_170524_ypg_well1	3rd_170524_ypg_well1_Position_8	3rd_170524_ypg_well1_Position_8_6	0.977130291628682
3rd	170524	170524_ypg_well1	Position_8	7	0	0.0240006320954913	2.883532818365474	170524_ypg_well1_Position_8	3rd_170524_ypg_well1	3rd_170524_ypg_well1_Position_8	3rd_170524_ypg_well1_Position_8_7	0.9917453633795044
3rd	170524	170524_ypg_well1	Position_8	8	0	0.0263563920213589	2.11491179112431	170524_ypg_well1_Position_8	3rd_170524_ypg_well1	3rd_170524_ypg_well1_Position_8	3rd_170524_ypg_well1_Position_8_8	0.9876912232532035
3rd	170524	170524_ypg_well1	Position_8	9	0	0.0384612768908793	3.7268058710712046	170524_ypg_well1_Position_8	3rd_170524_ypg_well1	3rd_170524_ypg_well1_Position_8	3rd_170524_ypg_well1_Position_8_9	0.989785246204457
3rd	170524	170524_ypg_well1	Position_8	10	0	0.0307488918579865	2.031116919516893	170524_ypg_well1_Position_8	3rd_170524_ypg_well1	3rd_170524_ypg_well1_Position_8	3rd_170524_ypg_well1_Position_8_10	0.9850868607994024
3rd	170524	170524_ypg_well1	Position_8	11	0	0.06625459658699	3.348401972408861	170524_ypg_well1_Position_8	3rd_170524_ypg_well1	3rd_170524_ypg_well1_Position_8	3rd_170524_ypg_well1_Position_8_11	0.9805969955548199
3rd	170524	170524_ypg_well1	Position_8	12	0	0.0517170818536256	2.7239715233514934	170524_ypg_well1_Position_8	3rd_170524_ypg_well1	3rd_170524_ypg_well1_Position_8	3rd_170524_ypg_well1_Position_8_12	0.9813678372434707
3rd	170524	170524_ypg_well1	Position_9	1	0	0.0529098694016753	2.980956179575793	170524_ypg_well1_Position_9	3rd_170524_ypg_well1	3rd_170524_ypg_well1_Position_9	3rd_170524_ypg_well1_Position_9_1	0.9825602486901134
3rd	170524	170524_ypg_well1	Position_9	2	0	0.0557272004372637	2.9686216367922857	170524_ypg_well1_Position_9	3rd_170524_ypg_well1	3rd_170524_ypg_well1_Position_9	3rd_170524_ypg_well1_Position_9_2	0.9815738185518598
3rd	170524	170524_ypg_well1	Position_9	3	0	0.0322508147218184	1.145352153150736	170524_ypg_well1_Position_9	3rd_170524_ypg_well1	3rd_170524_ypg_well1_Position_9	3rd_170524_ypg_well1_Position_9_3	0.9726131679337712
3rd	170524	170524_ypg_well1	Position_9	4	0	0.0386237251867128	2.0612070294875244	170524_ypg_well1_Position_9	3rd_170524_ypg_well1	3rd_170524_ypg_well1_Position_9	3rd_170524_ypg_well1_Position_9_4	0.9816062675047805
3rd	170524	170524_ypg_well1	Position_10	1	0	0.0602697549631889	3.1669644630622744	170524_ypg_well1_Position_10	3rd_170524_ypg_well1	3rd_170524_ypg_well1_Position_10	3rd_170524_ypg_well1_Position_10_1	0.98132464181665
3rd	170524	170524_ypg_well1	Position_10	2	0	0.0480388420236546	3.173603759240598	170524_ypg_well1_Position_10	3rd_170524_ypg_well1	3rd_170524_ypg_well1_Position_10	3rd_170524_ypg_well1_Position_10_2	0.9850887115768823
3rd	170524	170524_ypg_well1	Position_10	3	0	0.0514650204705005	2.9846374988770106	170524_ypg_well1_Position_10	3rd_170524_ypg_well1	3rd_170524_ypg_well1_Position_10	3rd_170524_ypg_well1_Position_10_3	0.9830489846299522
3rd	170524	170524_ypg_well1	Position_10	4	0	0.0492342581625132	3.175573549877007	170524_ypg_well1_Position_10	3rd_170524_ypg_well1	3rd_170524_ypg_well1_Position_10	3rd_170524_ypg_well1_Position_10_4	0.9847326535120104
3rd	170524	170524_ypg_well1	Position_10	5	0	0.0510012878491734	2.904019427941932	170524_ypg_well1_Position_10	3rd_170524_ypg_well1	3rd_170524_ypg_well1_Position_10	3rd_170524_ypg_well1_Position_10_5	0.9827408019251332
3rd	170524	170524_ypg_well1	Position_10	6	0	0.0415594474012339	3.170557805061873	170524_ypg_well1_Position_10	3rd_170524_ypg_well1	3rd_170524_ypg_well1_Position_10	3rd_170524_ypg_well1_Position_10_6	0.987061665520035
3rd	170524	170524_ypg_well1	Position_10	7	0	0.0394932009219822	2.093357371942472	170524_ypg_well1_Position_10	3rd_170524_ypg_well1	3rd_170524_ypg_well1_Position_10	3rd_170524_ypg_well1_Position_10_7	0.9814833718665333
3rd	170524	170524_ypg_well2	Position_1	1	0	1.0169902525742411	0.2690046442099693	170524_ypg_well2_Position_1	3rd_170524_ypg_well2	3rd_170524_ypg_well2_Position_1	3rd_170524_ypg_well2_Position_1_1	0.20918018017229206
3rd	170524	170524_ypg_well2	Position_1	2	0	1.619907628440561	0.3160870711100645	170524_ypg_well2_Position_1	3rd_170524_ypg_well2	3rd_170524_ypg_well2_Position_1	3rd_170524_ypg_well2_Position_1_2	0.16326856224525474
3rd	170524	170524_ypg_well2	Position_1	3	0	1.0088695298106074	0.2943755628496769	170524_ypg_well2_Position_1	3rd_170524_ypg_well2	3rd_170524_ypg_well2_Position_1	3rd_170524_ypg_well2_Position_1_3	0.2258788960783845
3rd	170524	170524_ypg_well2	Position_1	5	0	1.2900676337923616	0.3560042457557909	170524_ypg_well2_Position_1	3rd_170524_ypg_well2	3rd_170524_ypg_well2_Position_1	3rd_170524_ypg_well2_Position_1_5	0.21627503037930168
3rd	170524	170524_ypg_well2	Position_1	6	0	1.8046831317711995	0.3583919866056917	170524_ypg_well2_Position_1	3rd_170524_ypg_well2	3rd_170524_ypg_well2_Position_1	3rd_170524_ypg_well2_Position_1_6	0.16568633403476926
3rd	170524	170524_ypg_well2	Position_1	7	0	1.796468080017211	0.5082841130577277	170524_ypg_well2_Position_1	3rd_170524_ypg_well2	3rd_170524_ypg_well2_Position_1	3rd_170524_ypg_well2_Position_1_7	0.22053742462420162
3rd	170524	170524_ypg_well2	Position_1	9	0	1.4725940611775703	0.3526336414285657	170524_ypg_well2_Position_1	3rd_170524_ypg_well2	3rd_170524_ypg_well2_Position_1	3rd_170524_ypg_well2_Position_1_9	0.19319980785140436
3rd	170524	170524_ypg_well2	Position_1	10	0	1.9856795985820104	0.7480886215864703	170524_ypg_well2_Position_1	3rd_170524_ypg_well2	3rd_170524_ypg_well2_Position_1	3rd_170524_ypg_well2_Position_1_10	0.27364742046067314
3rd	170524	170524_ypg_well2	Position_1	12	0	0.8028150683006691	0.2839501231892657	170524_ypg_well2_Position_1	3rd_170524_ypg_well2	3rd_170524_ypg_well2_Position_1	3rd_170524_ypg_well2_Position_1_12	0.26128010485869113
3rd	170524	170524_ypg_well2	Position_2	1	0	1.4835590476987115	0.3609820253868328	170524_ypg_well2_Position_2	3rd_170524_ypg_well2	3rd_170524_ypg_well2_Position_2	3rd_170524_ypg_well2_Position_2_1	0.19570289361081175
3rd	170524	170524_ypg_well2	Position_2	2	0	1.6614167647015268	0.2347446673416613	170524_ypg_well2_Position_2	3rd_170524_ypg_well2	3rd_170524_ypg_well2_Position_2	3rd_170524_ypg_well2_Position_2_2	0.1237999377978671
3rd	170524	170524_ypg_well2	Position_2	3	0	1.3802377485313064	0.0854044522963974	170524_ypg_well2_Position_2	3rd_170524_ypg_well2	3rd_170524_ypg_well2_Position_2	3rd_170524_ypg_well2_Position_2_3	0.05827101065196284
3rd	170524	170524_ypg_well2	Position_2	4	0	0.946086224025782	0.1283771467818763	170524_ypg_well2_Position_2	3rd_170524_ypg_well2	3rd_170524_ypg_well2_Position_2	3rd_170524_ypg_well2_Position_2_4	0.11948024499464983
3rd	170524	170524_ypg_well2	Position_2	5	0	0.9307428312548418	0.0968417818367587	170524_ypg_well2_Position_2	3rd_170524_ypg_well2	3rd_170524_ypg_well2_Position_2	3rd_170524_ypg_well2_Position_2_5	0.0942421486298823
3rd	170524	170524_ypg_well2	Position_2	6	0	0.034798603382838	1.978010209337264	170524_ypg_well2_Position_2	3rd_170524_ypg_well2	3rd_170524_ypg_well2_Position_2	3rd_170524_ypg_well2_Position_2_6	0.9827114213913782
3rd	170524	170524_ypg_well2	Position_2	7	0	0.1899809760132698	3.119162019765576	170524_ypg_well2_Position_2	3rd_170524_ypg_well2	3rd_170524_ypg_well2_Position_2	3rd_170524_ypg_well2_Position_2_7	0.9425890702651382
3rd	170524	170524_ypg_well2	Position_2	8	0	1.095687642578682	0.1905336870031825	170524_ypg_well2_Position_2	3rd_170524_ypg_well2	3rd_170524_ypg_well2_Position_2	3rd_170524_ypg_well2_Position_2_8	0.14813444826414346
3rd	170524	170524_ypg_well2	Position_2	9	0	0.0377290865303538	1.252108776153511	170524_ypg_well2_Position_2	3rd_170524_ypg_well2	3rd_170524_ypg_well2_Position_2	3rd_170524_ypg_well2_Position_2_9	0.9707489696016148
3rd	170524	170524_ypg_well2	Position_2	10	0	1.6087625968297152	0.4698086561412122	170524_ypg_well2_Position_2	3rd_170524_ypg_well2	3rd_170524_ypg_well2_Position_2	3rd_170524_ypg_well2_Position_2_10	0.2260248021181419
3rd	170524	170524_ypg_well2	Position_2	11	0	0.1193879541693089	3.5380608339854587	170524_ypg_well2_Position_2	3rd_170524_ypg_well2	3rd_170524_ypg_well2_Position_2	3rd_170524_ypg_well2_Position_2_11	0.9673575869179725
3rd	170524	170524_ypg_well2	Position_2	12	0	1.3997661355208817	0.2577418793716629	170524_ypg_well2_Position_2	3rd_170524_ypg_well2	3rd_170524_ypg_well2_Position_2	3rd_170524_ypg_well2_Position_2_12	0.15549962778814808
3rd	170524	170524_ypg_well2	Position_2	13	0	0.0461922366955409	2.5707891693967184	170524_ypg_well2_Position_2	3rd_170524_ypg_well2	3rd_170524_ypg_well2_Position_2	3rd_170524_ypg_well2_Position_2_13	0.9823490390157122
3rd	170524	170524_ypg_well2	Position_2	14	0	1.5308070485027492	0.4304933809746695	170524_ypg_well2_Position_2	3rd_170524_ypg_well2	3rd_170524_ypg_well2_Position_2	3rd_170524_ypg_well2_Position_2_14	0.21949384933820307
3rd	170524	170524_ypg_well2	Position_2	15	0	0.0481666970794698	2.932162892209364	170524_ypg_well2_Position_2	3rd_170524_ypg_well2	3rd_170524_ypg_well2_Position_2	3rd_170524_ypg_well2_Position_2_15	0.9838384663050092
3rd	170524	170524_ypg_well2	Position_2	16	0	0.0441023392915325	2.192257701020481	170524_ypg_well2_Position_2	3rd_170524_ypg_well2	3rd_170524_ypg_well2_Position_2	3rd_170524_ypg_well2_Position_2_16	0.9802794100696867
3rd	170524	170524_ypg_well2	Position_2	17	0	0.0647510481938584	2.541621497200272	170524_ypg_well2_Position_2	3rd_170524_ypg_well2	3rd_170524_ypg_well2_Position_2	3rd_170524_ypg_well2_Position_2_17	0.9751566412452112
3rd	170524	170524_ypg_well2	Position_2	18	0	0.138564366485001	2.623671826984032	170524_ypg_well2_Position_2	3rd_170524_ypg_well2	3rd_170524_ypg_well2_Position_2	3rd_170524_ypg_well2_Position_2_18	0.9498361628840359
3rd	170524	170524_ypg_well2	Position_2	19	0	0.0363785039405145	2.57391144534964	170524_ypg_well2_Position_2	3rd_170524_ypg_well2	3rd_170524_ypg_well2_Position_2	3rd_170524_ypg_well2_Position_2_19	0.9860634241225166
3rd	170524	170524_ypg_well2	Position_2	20	0	0.309668390850052	1.1879346588425914	170524_ypg_well2_Position_2	3rd_170524_ypg_well2	3rd_170524_ypg_well2_Position_2	3rd_170524_ypg_well2_Position_2_20	0.7932239848779649
3rd	170524	170524_ypg_well2	Position_2	21	0	1.2094230272994946	0.2896410812941772	170524_ypg_well2_Position_2	3rd_170524_ypg_well2	3rd_170524_ypg_well2_Position_2	3rd_170524_ypg_well2_Position_2_21	0.19321460612241617
3rd	170524	170524_ypg_well2	Position_2	22	0	1.6062235835507817	0.9656080196523236	170524_ypg_well2_Position_2	3rd_170524_ypg_well2	3rd_170524_ypg_well2_Position_2	3rd_170524_ypg_well2_Position_2_22	0.37545538302340653
3rd	170524	170524_ypg_well2	Position_2	23	0	1.662272976847457	0.1938240494256346	170524_ypg_well2_Position_2	3rd_170524_ypg_well2	3rd_170524_ypg_well2_Position_2	3rd_170524_ypg_well2_Position_2_23	0.10442560204668787
3rd	170524	170524_ypg_well2	Position_3	1	0	0.0343323896550893	1.342308785369341	170524_ypg_well2_Position_3	3rd_170524_ypg_well2	3rd_170524_ypg_well2_Position_3	3rd_170524_ypg_well2_Position_3_1	0.9750607563699524
3rd	170524	170524_ypg_well2	Position_3	2	0	1.3313278650532747	0.5035409574267794	170524_ypg_well2_Position_3	3rd_170524_ypg_well2	3rd_170524_ypg_well2_Position_3	3rd_170524_ypg_well2_Position_3_2	0.2744288590321029
3rd	170524	170524_ypg_well2	Position_3	3	0	0.0412084165774611	1.651796414105783	170524_ypg_well2_Position_3	3rd_170524_ypg_well2	3rd_170524_ypg_well2_Position_3	3rd_170524_ypg_well2_Position_3_3	0.9756595989387516
3rd	170524	170524_ypg_well2	Position_3	4	0	1.413571072165257	0.5517449290876995	170524_ypg_well2_Position_3	3rd_170524_ypg_well2	3rd_170524_ypg_well2_Position_3	3rd_170524_ypg_well2_Position_3_4	0.2807410761098689
3rd	170524	170524_ypg_well2	Position_3	5	0	1.8706857549463656	0.7187590139897017	170524_ypg_well2_Position_3	3rd_170524_ypg_well2	3rd_170524_ypg_well2_Position_3	3rd_170524_ypg_well2_Position_3_5	0.2775726374287644
3rd	170524	170524_ypg_well2	Position_3	6	0	0.0524573887482177	2.48345210231125	170524_ypg_well2_Position_3	3rd_170524_ypg_well2	3rd_170524_ypg_well2_Position_3	3rd_170524_ypg_well2_Position_3_6	0.9793141715297174
3rd	170524	170524_ypg_well2	Position_3	7	0	1.1923062356651744	0.5466489446576943	170524_ypg_well2_Position_3	3rd_170524_ypg_well2	3rd_170524_ypg_well2_Position_3	3rd_170524_ypg_well2_Position_3_7	0.31435482112667157
3rd	170524	170524_ypg_well2	Position_3	8	0	0.0398794327476854	1.946862745604532	170524_ypg_well2_Position_3	3rd_170524_ypg_well2	3rd_170524_ypg_well2_Position_3	3rd_170524_ypg_well2_Position_3_8	0.9799272229772859
3rd	170524	170524_ypg_well2	Position_3	9	0	0.0721107103225142	3.7568612812445257	170524_ypg_well2_Position_3	3rd_170524_ypg_well2	3rd_170524_ypg_well2_Position_3	3rd_170524_ypg_well2_Position_3_9	0.9811670833630198
3rd	170524	170524_ypg_well2	Position_3	10	0	0.0543770528882602	2.5470239658920377	170524_ypg_well2_Position_3	3rd_170524_ypg_well2	3rd_170524_ypg_well2_Position_3	3rd_170524_ypg_well2_Position_3_10	0.9790970125345166
3rd	170524	170524_ypg_well2	Position_4	1	0	1.6054935837385351	0.3538943639165721	170524_ypg_well2_Position_4	3rd_170524_ypg_well2	3rd_170524_ypg_well2_Position_4	3rd_170524_ypg_well2_Position_4_1	0.18061474979474804
3rd	170524	170524_ypg_well2	Position_4	2	0	1.4491288886760811	0.2405146461498803	170524_ypg_well2_Position_4	3rd_170524_ypg_well2	3rd_170524_ypg_well2_Position_4	3rd_170524_ypg_well2_Position_4_2	0.14234638324151255
3rd	170524	170524_ypg_well2	Position_4	3	0	0.0286943207521502	1.647837550492167	170524_ypg_well2_Position_4	3rd_170524_ypg_well2	3rd_170524_ypg_well2_Position_4	3rd_170524_ypg_well2_Position_4_3	0.9828847150213414
3rd	170524	170524_ypg_well2	Position_4	4	0	1.5060765922392096	0.2329040429471244	170524_ypg_well2_Position_4	3rd_170524_ypg_well2	3rd_170524_ypg_well2_Position_4	3rd_170524_ypg_well2_Position_4_4	0.1339313608412715
3rd	170524	170524_ypg_well2	Position_4	5	0	1.856840699273653	0.3082908806683265	170524_ypg_well2_Position_4	3rd_170524_ypg_well2	3rd_170524_ypg_well2_Position_4	3rd_170524_ypg_well2_Position_4_5	0.1423889815863237
3rd	170524	170524_ypg_well2	Position_4	6	0	1.3902594074355683	0.3179238881622218	170524_ypg_well2_Position_4	3rd_170524_ypg_well2	3rd_170524_ypg_well2_Position_4	3rd_170524_ypg_well2_Position_4_6	0.1861181343837941
3rd	170524	170524_ypg_well2	Position_4	7	0	1.406923831788094	0.2374377279650873	170524_ypg_well2_Position_4	3rd_170524_ypg_well2	3rd_170524_ypg_well2_Position_4	3rd_170524_ypg_well2_Position_4_7	0.1443950854705742
3rd	170524	170524_ypg_well2	Position_4	8	0	0.0350545032243968	3.191825618551617	170524_ypg_well2_Position_4	3rd_170524_ypg_well2	3rd_170524_ypg_well2_Position_4	3rd_170524_ypg_well2_Position_4_8	0.9891367197102123
3rd	170524	170524_ypg_well2	Position_4	9	0	0.0254799469841367	1.7563642660133272	170524_ypg_well2_Position_4	3rd_170524_ypg_well2	3rd_170524_ypg_well2_Position_4	3rd_170524_ypg_well2_Position_4_9	0.9857002386638091
3rd	170524	170524_ypg_well2	Position_4	10	0	0.0241229805272269	2.4532213224177832	170524_ypg_well2_Position_4	3rd_170524_ypg_well2	3rd_170524_ypg_well2_Position_4	3rd_170524_ypg_well2_Position_4_10	0.9902625644329899
3rd	170524	170524_ypg_well2	Position_4	11	0	0.0217672192564999	1.5920632648570383	170524_ypg_well2_Position_4	3rd_170524_ypg_well2	3rd_170524_ypg_well2_Position_4	3rd_170524_ypg_well2_Position_4_11	0.9865120782692016
3rd	170524	170524_ypg_well2	Position_4	12	0	0.0159716770931036	1.3082343765654167	170524_ypg_well2_Position_4	3rd_170524_ypg_well2	3rd_170524_ypg_well2_Position_4	3rd_170524_ypg_well2_Position_4_12	0.9879386768781362
3rd	170524	170524_ypg_well2	Position_4	14	0	2.129453533231828	0.4695143722635521	170524_ypg_well2_Position_4	3rd_170524_ypg_well2	3rd_170524_ypg_well2_Position_4	3rd_170524_ypg_well2_Position_4_14	0.18065416324333547
3rd	170524	170524_ypg_well2	Position_4	15	0	0.0178770677301861	2.079994412408836	170524_ypg_well2_Position_4	3rd_170524_ypg_well2	3rd_170524_ypg_well2_Position_4	3rd_170524_ypg_well2_Position_4_15	0.9914784733481378
3rd	170524	170524_ypg_well2	Position_4	16	0	0.9992009889015568	0.1359258445923355	170524_ypg_well2_Position_4	3rd_170524_ypg_well2	3rd_170524_ypg_well2_Position_4	3rd_170524_ypg_well2_Position_4_16	0.11974507216427886
3rd	170524	170524_ypg_well2	Position_5	1	0	1.6462289744687677	0.4183665224857869	170524_ypg_well2_Position_5	3rd_170524_ypg_well2	3rd_170524_ypg_well2_Position_5	3rd_170524_ypg_well2_Position_5_1	0.2026384941277414
3rd	170524	170524_ypg_well2	Position_5	2	0	0.0572915868764745	2.6715796018340776	170524_ypg_well2_Position_5	3rd_170524_ypg_well2	3rd_170524_ypg_well2_Position_5	3rd_170524_ypg_well2_Position_5_2	0.9790053898060518
3rd	170524	170524_ypg_well2	Position_5	3	0	0.0718213684855968	2.791654393255392	170524_ypg_well2_Position_5	3rd_170524_ypg_well2	3rd_170524_ypg_well2_Position_5	3rd_170524_ypg_well2_Position_5_3	0.9749181154437538
3rd	170524	170524_ypg_well2	Position_5	4	0	0.0718713525849968	3.2825897426722026	170524_ypg_well2_Position_5	3rd_170524_ypg_well2	3rd_170524_ypg_well2_Position_5	3rd_170524_ypg_well2_Position_5_4	0.9785743967379397
3rd	170524	170524_ypg_well2	Position_5	5	0	0.0746987447162522	3.086532812541932	170524_ypg_well2_Position_5	3rd_170524_ypg_well2	3rd_170524_ypg_well2_Position_5	3rd_170524_ypg_well2_Position_5_5	0.976370365990829
3rd	170524	170524_ypg_well2	Position_5	6	0	1.7477367421751633	0.355493505089173	170524_ypg_well2_Position_5	3rd_170524_ypg_well2	3rd_170524_ypg_well2_Position_5	3rd_170524_ypg_well2_Position_5_6	0.16902262866919213
3rd	170524	170524_ypg_well2	Position_5	7	0	0.0545627290561676	2.8114662797295704	170524_ypg_well2_Position_5	3rd_170524_ypg_well2	3rd_170524_ypg_well2_Position_5	3rd_170524_ypg_well2_Position_5_7	0.9809622551310866
3rd	170524	170524_ypg_well2	Position_5	8	0	1.738944751552067	0.6018385181841435	170524_ypg_well2_Position_5	3rd_170524_ypg_well2	3rd_170524_ypg_well2_Position_5	3rd_170524_ypg_well2_Position_5_8	0.2571098853812153
3rd	170524	170524_ypg_well2	Position_5	9	0	0.0523524454898507	2.01068994631071	170524_ypg_well2_Position_5	3rd_170524_ypg_well2	3rd_170524_ypg_well2_Position_5	3rd_170524_ypg_well2_Position_5_9	0.9746236695387732
3rd	170524	170524_ypg_well2	Position_5	10	0	0.0863196741077305	2.6611626527939096	170524_ypg_well2_Position_5	3rd_170524_ypg_well2	3rd_170524_ypg_well2_Position_5	3rd_170524_ypg_well2_Position_5_10	0.968582264110476
3rd	170524	170524_ypg_well2	Position_5	11	0	1.6024974650225297	0.6077961628484341	170524_ypg_well2_Position_5	3rd_170524_ypg_well2	3rd_170524_ypg_well2_Position_5	3rd_170524_ypg_well2_Position_5_11	0.27498435284088735
3rd	170524	170524_ypg_well2	Position_5	12	0	0.0458888020403984	2.36620773788497	170524_ypg_well2_Position_5	3rd_170524_ypg_well2	3rd_170524_ypg_well2_Position_5	3rd_170524_ypg_well2_Position_5_12	0.9809755533077387
3rd	170524	170524_ypg_well2	Position_5	13	0	0.0863951104010777	2.799444041889494	170524_ypg_well2_Position_5	3rd_170524_ypg_well2	3rd_170524_ypg_well2_Position_5	3rd_170524_ypg_well2_Position_5_13	0.9700623957740322
3rd	170524	170524_ypg_well2	Position_5	14	0	0.021339894455458	2.8978896646030634	170524_ypg_well2_Position_5	3rd_170524_ypg_well2	3rd_170524_ypg_well2_Position_5	3rd_170524_ypg_well2_Position_5_14	0.9926898881969597
3rd	170524	170524_ypg_well2	Position_5	15	0	0.0020293596272682	2.080996893748613	170524_ypg_well2_Position_5	3rd_170524_ypg_well2	3rd_170524_ypg_well2_Position_5	3rd_170524_ypg_well2_Position_5_15	0.9990257637780708
3rd	170524	170524_ypg_well2	Position_5	16	0	1.334877298983804	0.4165902070945466	170524_ypg_well2_Position_5	3rd_170524_ypg_well2	3rd_170524_ypg_well2_Position_5	3rd_170524_ypg_well2_Position_5_16	0.23785209011802855
3rd	170524	170524_ypg_well2	Position_5	17	0	1.6629727279814432	0.5179087610774106	170524_ypg_well2_Position_5	3rd_170524_ypg_well2	3rd_170524_ypg_well2_Position_5	3rd_170524_ypg_well2_Position_5_17	0.23747680177748265
3rd	170524	170524_ypg_well2	Position_5	18	0	0.0222440182420995	2.426548671900373	170524_ypg_well2_Position_5	3rd_170524_ypg_well2	3rd_170524_ypg_well2_Position_5	3rd_170524_ypg_well2_Position_5_18	0.9909163326354077
3rd	170524	170524_ypg_well2	Position_5	19	0	0.0603351731769121	2.616636640182021	170524_ypg_well2_Position_5	3rd_170524_ypg_well2	3rd_170524_ypg_well2_Position_5	3rd_170524_ypg_well2_Position_5_19	0.9774614088666079
3rd	170524	170524_ypg_well2	Position_5	20	0	0.0462958479424906	2.032262635370193	170524_ypg_well2_Position_5	3rd_170524_ypg_well2	3rd_170524_ypg_well2_Position_5	3rd_170524_ypg_well2_Position_5_20	0.977726944748407
3rd	170524	170524_ypg_well2	Position_5	21	0	3.1599967353795813	1.1553611008893236	170524_ypg_well2_Position_5	3rd_170524_ypg_well2	3rd_170524_ypg_well2_Position_5	3rd_170524_ypg_well2_Position_5_21	0.26773239780464153
3rd	170524	170524_ypg_well2	Position_5	22	0	1.878215456951148	0.5664512768988978	170524_ypg_well2_Position_5	3rd_170524_ypg_well2	3rd_170524_ypg_well2_Position_5	3rd_170524_ypg_well2_Position_5_22	0.23170899699968822
3rd	170524	170524_ypg_well2	Position_5	23	0	1.3405280742789494	0.4630552300184362	170524_ypg_well2_Position_5	3rd_170524_ypg_well2	3rd_170524_ypg_well2_Position_5	3rd_170524_ypg_well2_Position_5_23	0.25674180333956165
3rd	170524	170524_ypg_well2	Position_5	24	0	2.16229880948089	0.5660697445405486	170524_ypg_well2_Position_5	3rd_170524_ypg_well2	3rd_170524_ypg_well2_Position_5	3rd_170524_ypg_well2_Position_5_24	0.2074755420070351
3rd	170524	170524_ypg_well2	Position_5	25	0	0.0616957105353564	3.022244139497797	170524_ypg_well2_Position_5	3rd_170524_ypg_well2	3rd_170524_ypg_well2_Position_5	3rd_170524_ypg_well2_Position_5_25	0.979994515608113
3rd	170524	170524_ypg_well2	Position_5	26	0	0.0114927415577874	1.9401412608103767	170524_ypg_well2_Position_5	3rd_170524_ypg_well2	3rd_170524_ypg_well2_Position_5	3rd_170524_ypg_well2_Position_5_26	0.994111220882685
3rd	170524	170524_ypg_well2	Position_6	1	0	1.2436052160601463	0.2077222490267143	170524_ypg_well2_Position_6	3rd_170524_ypg_well2	3rd_170524_ypg_well2_Position_6	3rd_170524_ypg_well2_Position_6_1	0.1431256928733739
3rd	170524	170524_ypg_well2	Position_6	2	0	0.0463661799129812	2.3150680952598965	170524_ypg_well2_Position_6	3rd_170524_ypg_well2	3rd_170524_ypg_well2_Position_6	3rd_170524_ypg_well2_Position_6_2	0.9803652464942786
3rd	170524	170524_ypg_well2	Position_6	3	0	0.047149316765954	2.390948192666814	170524_ypg_well2_Position_6	3rd_170524_ypg_well2	3rd_170524_ypg_well2_Position_6	3rd_170524_ypg_well2_Position_6_3	0.9806614310610885
3rd	170524	170524_ypg_well2	Position_6	4	0	0.0454167234503748	2.5332521193745907	170524_ypg_well2_Position_6	3rd_170524_ypg_well2	3rd_170524_ypg_well2_Position_6	3rd_170524_ypg_well2_Position_6_4	0.9823875316224707
3rd	170524	170524_ypg_well2	Position_6	5	0	1.0222097848570164	0.1832078765559501	170524_ypg_well2_Position_6	3rd_170524_ypg_well2	3rd_170524_ypg_well2_Position_6	3rd_170524_ypg_well2_Position_6_5	0.15198705180841426
3rd	170524	170524_ypg_well2	Position_6	6	0	0.0292575996020182	1.3055599827063369	170524_ypg_well2_Position_6	3rd_170524_ypg_well2	3rd_170524_ypg_well2_Position_6	3rd_170524_ypg_well2_Position_6_6	0.9780812000157941
3rd	170524	170524_ypg_well2	Position_6	7	0	0.0349605947214233	1.8498312573357367	170524_ypg_well2_Position_6	3rd_170524_ypg_well2	3rd_170524_ypg_well2_Position_6	3rd_170524_ypg_well2_Position_6_7	0.9814512171817458
3rd	170524	170524_ypg_well2	Position_6	9	0	1.86691665894746	-0.0974013994255817	170524_ypg_well2_Position_6	3rd_170524_ypg_well2	3rd_170524_ypg_well2_Position_6	3rd_170524_ypg_well2_Position_6_9	-0.05504411386195081
3rd	170524	170524_ypg_well2	Position_6	10	0	1.553317070664983	0.0984158267114084	170524_ypg_well2_Position_6	3rd_170524_ypg_well2	3rd_170524_ypg_well2_Position_6	3rd_170524_ypg_well2_Position_6_10	0.05958337868533821
3rd	170524	170524_ypg_well2	Position_6	11	0	1.275775729903786	0.2719317377697614	170524_ypg_well2_Position_6	3rd_170524_ypg_well2	3rd_170524_ypg_well2_Position_6	3rd_170524_ypg_well2_Position_6_11	0.17569970000759794
3rd	170524	170524_ypg_well2	Position_7	1	0	0.0415230781664659	2.1332455855940777	170524_ypg_well2_Position_7	3rd_170524_ypg_well2	3rd_170524_ypg_well2_Position_7	3rd_170524_ypg_well2_Position_7_1	0.9809068988079562
3rd	170524	170524_ypg_well2	Position_7	2	0	0.0577542246011186	2.7231330474869275	170524_ypg_well2_Position_7	3rd_170524_ypg_well2	3rd_170524_ypg_well2_Position_7	3rd_170524_ypg_well2_Position_7_2	0.9792317275206364
3rd	170524	170524_ypg_well2	Position_7	3	0	1.3990609626704231	0.3255904285951047	170524_ypg_well2_Position_7	3rd_170524_ypg_well2	3rd_170524_ypg_well2_Position_7	3rd_170524_ypg_well2_Position_7_3	0.18878622673779336
3rd	170524	170524_ypg_well2	Position_7	4	0	0.0462069704338729	2.092311686357766	170524_ypg_well2_Position_7	3rd_170524_ypg_well2	3rd_170524_ypg_well2_Position_7	3rd_170524_ypg_well2_Position_7_4	0.9783930010209984
3rd	170524	170524_ypg_well2	Position_7	5	0	1.1624806332179178	-0.0336066464906517	170524_ypg_well2_Position_7	3rd_170524_ypg_well2	3rd_170524_ypg_well2_Position_7	3rd_170524_ypg_well2_Position_7_5	-0.029770060153552817
3rd	170524	170524_ypg_well2	Position_7	6	0	1.3391289474669494	0.7259092205984502	170524_ypg_well2_Position_7	3rd_170524_ypg_well2	3rd_170524_ypg_well2_Position_7	3rd_170524_ypg_well2_Position_7_6	0.3515233915886927
3rd	170524	170524_ypg_well2	Position_7	7	0	1.3691576146443074	0.0948655276433711	170524_ypg_well2_Position_7	3rd_170524_ypg_well2	3rd_170524_ypg_well2_Position_7	3rd_170524_ypg_well2_Position_7_7	0.06479783338338115
3rd	170524	170524_ypg_well2	Position_7	8	0	0.0488272546761936	2.423475551083192	170524_ypg_well2_Position_7	3rd_170524_ypg_well2	3rd_170524_ypg_well2_Position_7	3rd_170524_ypg_well2_Position_7_8	0.9802502935471952
3rd	170524	170524_ypg_well2	Position_7	9	0	1.2585779730901316	0.360862064491902	170524_ypg_well2_Position_7	3rd_170524_ypg_well2	3rd_170524_ypg_well2_Position_7	3rd_170524_ypg_well2_Position_7_9	0.22283138376071077
3rd	170524	170524_ypg_well2	Position_7	10	0	0.0224908047200778	1.2432808533986657	170524_ypg_well2_Position_7	3rd_170524_ypg_well2	3rd_170524_ypg_well2_Position_7	3rd_170524_ypg_well2_Position_7_10	0.9822315466017743
3rd	170524	170524_ypg_well2	Position_7	11	0	0.8624732579459274	-0.0705015332937603	170524_ypg_well2_Position_7	3rd_170524_ypg_well2	3rd_170524_ypg_well2_Position_7	3rd_170524_ypg_well2_Position_7_11	-0.08902026562214008
3rd	170524	170524_ypg_well2	Position_7	13	0	1.0795397353861853	-0.0294017292163183	170524_ypg_well2_Position_7	3rd_170524_ypg_well2	3rd_170524_ypg_well2_Position_7	3rd_170524_ypg_well2_Position_7_13	-0.02799796697536378
3rd	170524	170524_ypg_well2	Position_7	14	0	1.1194874271752495	0.3617032524178081	170524_ypg_well2_Position_7	3rd_170524_ypg_well2	3rd_170524_ypg_well2_Position_7	3rd_170524_ypg_well2_Position_7_14	0.2441976292459405
3rd	170524	170524_ypg_well2	Position_7	15	0	0.1162023562620819	5.2919483457335454	170524_ypg_well2_Position_7	3rd_170524_ypg_well2	3rd_170524_ypg_well2_Position_7	3rd_170524_ypg_well2_Position_7_15	0.9785134766641761
3rd	170524	170524_ypg_well2	Position_7	16	0	0.0303505432476159	2.040734774856303	170524_ypg_well2_Position_7	3rd_170524_ypg_well2	3rd_170524_ypg_well2_Position_7	3rd_170524_ypg_well2_Position_7_16	0.9853455852434886
3rd	170524	170524_ypg_well2	Position_7	18	0	0.0271535044127782	1.6168289651121237	170524_ypg_well2_Position_7	3rd_170524_ypg_well2	3rd_170524_ypg_well2_Position_7	3rd_170524_ypg_well2_Position_7_18	0.9834830936970846
3rd	170524	170524_ypg_well2	Position_7	19	0	1.399794660198411	-0.0719932515238588	170524_ypg_well2_Position_7	3rd_170524_ypg_well2	3rd_170524_ypg_well2_Position_7	3rd_170524_ypg_well2_Position_7_19	-0.05421989391901944
3rd	170524	170524_ypg_well2	Position_8	1	0	0.0096045593521537	1.655421964217343	170524_ypg_well2_Position_8	3rd_170524_ypg_well2	3rd_170524_ypg_well2_Position_8	3rd_170524_ypg_well2_Position_8_1	0.9942315877758131
3rd	170524	170524_ypg_well2	Position_8	2	0	2.03270443200539	0.5359625585693323	170524_ypg_well2_Position_8	3rd_170524_ypg_well2	3rd_170524_ypg_well2_Position_8	3rd_170524_ypg_well2_Position_8_2	0.2086539674219951
3rd	170524	170524_ypg_well2	Position_8	3	0	1.1281648920805845	0.310435625457635	170524_ypg_well2_Position_8	3rd_170524_ypg_well2	3rd_170524_ypg_well2_Position_8	3rd_170524_ypg_well2_Position_8_3	0.21579001374812698
3rd	170524	170524_ypg_well2	Position_8	4	0	2.0464761680487054	0.4154313936029951	170524_ypg_well2_Position_8	3rd_170524_ypg_well2	3rd_170524_ypg_well2_Position_8	3rd_170524_ypg_well2_Position_8_4	0.1687437010528052
3rd	170524	170524_ypg_well2	Position_8	5	0	1.1625428746966215	0.4189415425034131	170524_ypg_well2_Position_8	3rd_170524_ypg_well2	3rd_170524_ypg_well2_Position_8	3rd_170524_ypg_well2_Position_8_5	0.2649039964902943
3rd	170524	170524_ypg_well2	Position_8	6	0	0.0139190880203236	2.0593151544499224	170524_ypg_well2_Position_8	3rd_170524_ypg_well2	3rd_170524_ypg_well2_Position_8	3rd_170524_ypg_well2_Position_8_6	0.9932862926266648
3rd	170524	170524_ypg_well2	Position_8	7	0	1.1870051380373066	0.3411038696986275	170524_ypg_well2_Position_8	3rd_170524_ypg_well2	3rd_170524_ypg_well2_Position_8	3rd_170524_ypg_well2_Position_8_7	0.22321959230121374
3rd	170524	170524_ypg_well2	Position_8	8	0	1.5997883558570074	0.6218825644460146	170524_ypg_well2_Position_8	3rd_170524_ypg_well2	3rd_170524_ypg_well2_Position_8	3rd_170524_ypg_well2_Position_8_8	0.27991659735150776
3rd	170524	170524_ypg_well2	Position_8	9	0	2.6906108568871225	0.188958319183787	170524_ypg_well2_Position_8	3rd_170524_ypg_well2	3rd_170524_ypg_well2_Position_8	3rd_170524_ypg_well2_Position_8_9	0.06562034374934353
3rd	170524	170524_ypg_well2	Position_8	10	0	1.6456187756620138	0.1971892909631809	170524_ypg_well2_Position_8	3rd_170524_ypg_well2	3rd_170524_ypg_well2_Position_8	3rd_170524_ypg_well2_Position_8_10	0.10700479042524556
3rd	170524	170524_ypg_well2	Position_8	11	0	1.866081920537968	0.2652934452457004	170524_ypg_well2_Position_8	3rd_170524_ypg_well2	3rd_170524_ypg_well2_Position_8	3rd_170524_ypg_well2_Position_8_11	0.12447054118416949
3rd	170524	170524_ypg_well2	Position_8	12	0	2.049494375454047	0.3709162594265929	170524_ypg_well2_Position_8	3rd_170524_ypg_well2	3rd_170524_ypg_well2_Position_8	3rd_170524_ypg_well2_Position_8_12	0.15324517835168255
3rd	170524	170524_ypg_well2	Position_8	13	0	1.833312452418376	0.2970751524611066	170524_ypg_well2_Position_8	3rd_170524_ypg_well2	3rd_170524_ypg_well2_Position_8	3rd_170524_ypg_well2_Position_8_13	0.1394465269046251
3rd	170524	170524_ypg_well2	Position_8	14	0	1.4695960661191645	0.3095350998949459	170524_ypg_well2_Position_8	3rd_170524_ypg_well2	3rd_170524_ypg_well2_Position_8	3rd_170524_ypg_well2_Position_8_14	0.17398104524716695
3rd	170524	170524_ypg_well2	Position_8	15	0	0.0472639874436837	1.28692877882669	170524_ypg_well2_Position_8	3rd_170524_ypg_well2	3rd_170524_ypg_well2_Position_8	3rd_170524_ypg_well2_Position_8_15	0.9645748435769096
3rd	170524	170524_ypg_well2	Position_8	16	0	1.5359289384601484	0.1223735381858456	170524_ypg_well2_Position_8	3rd_170524_ypg_well2	3rd_170524_ypg_well2_Position_8	3rd_170524_ypg_well2_Position_8_16	0.07379446145033364
3rd	170524	170524_ypg_well2	Position_8	17	0	1.937321407012998	0.3009934374059854	170524_ypg_well2_Position_8	3rd_170524_ypg_well2	3rd_170524_ypg_well2_Position_8	3rd_170524_ypg_well2_Position_8_17	0.13447323469997205
3rd	170524	170524_ypg_well2	Position_8	18	0	1.6751833246677534	0.4546036364202387	170524_ypg_well2_Position_8	3rd_170524_ypg_well2	3rd_170524_ypg_well2_Position_8	3rd_170524_ypg_well2_Position_8_18	0.21345028621454537
3rd	170524	170524_ypg_well2	Position_8	19	0	2.049754623411544	0.3503678081526212	170524_ypg_well2_Position_8	3rd_170524_ypg_well2	3rd_170524_ypg_well2_Position_8	3rd_170524_ypg_well2_Position_8_19	0.14597913987424624
3rd	170524	170524_ypg_well2	Position_8	20	0	1.0969399687686692	1.731377328483112	170524_ypg_well2_Position_8	3rd_170524_ypg_well2	3rd_170524_ypg_well2_Position_8	3rd_170524_ypg_well2_Position_8_20	0.6121580949087488
3rd	170524	170524_ypg_well2	Position_8	21	0	2.066103865456357	0.2988703614603849	170524_ypg_well2_Position_8	3rd_170524_ypg_well2	3rd_170524_ypg_well2_Position_8	3rd_170524_ypg_well2_Position_8_21	0.1263736230436758
3rd	170524	170524_ypg_well2	Position_8	22	0	1.6794259412205603	0.2288569717881396	170524_ypg_well2_Position_8	3rd_170524_ypg_well2	3rd_170524_ypg_well2_Position_8	3rd_170524_ypg_well2_Position_8_22	0.1199282193578475
3rd	170524	170524_ypg_well2	Position_8	23	0	0.0630549509368995	3.034358599581608	170524_ypg_well2_Position_8	3rd_170524_ypg_well2	3rd_170524_ypg_well2_Position_8	3rd_170524_ypg_well2_Position_8_23	0.9796427083731379
3rd	170524	170524_ypg_well2	Position_8	24	0	1.6829412031467732	0.3604929220916505	170524_ypg_well2_Position_8	3rd_170524_ypg_well2	3rd_170524_ypg_well2_Position_8	3rd_170524_ypg_well2_Position_8_24	0.17641524022683577
3rd	170524	170524_ypg_well2	Position_8	25	0	2.936968930356372	0.39246177575085	170524_ypg_well2_Position_8	3rd_170524_ypg_well2	3rd_170524_ypg_well2_Position_8	3rd_170524_ypg_well2_Position_8_25	0.11787654118493944
3rd	170524	170524_ypg_well2	Position_9	1	0	1.1246363967271746	0.1034295933385938	170524_ypg_well2_Position_9	3rd_170524_ypg_well2	3rd_170524_ypg_well2_Position_9	3rd_170524_ypg_well2_Position_9_1	0.08422152732448415
3rd	170524	170524_ypg_well2	Position_9	2	0	1.2512532280743311	0.0289146437135913	170524_ypg_well2_Position_9	3rd_170524_ypg_well2	3rd_170524_ypg_well2_Position_9	3rd_170524_ypg_well2_Position_9_2	0.022586603171979476
3rd	170524	170524_ypg_well2	Position_9	3	0	0.9566526474671888	-0.0047217623037501	170524_ypg_well2_Position_9	3rd_170524_ypg_well2	3rd_170524_ypg_well2_Position_9	3rd_170524_ypg_well2_Position_9_3	-0.004960194460902918
3rd	170524	170524_ypg_well2	Position_9	4	0	1.0138876526882057	-0.0131874953961068	170524_ypg_well2_Position_9	3rd_170524_ypg_well2	3rd_170524_ypg_well2_Position_9	3rd_170524_ypg_well2_Position_9_4	-0.013178268535294578
3rd	170524	170524_ypg_well2	Position_9	5	0	1.0694495809881517	0.0917670699030844	170524_ypg_well2_Position_9	3rd_170524_ypg_well2	3rd_170524_ypg_well2_Position_9	3rd_170524_ypg_well2_Position_9_5	0.07902665694007488
3rd	170524	170524_ypg_well2	Position_9	6	0	1.2261958158533774	0.0862649872277215	170524_ypg_well2_Position_9	3rd_170524_ypg_well2	3rd_170524_ypg_well2_Position_9	3rd_170524_ypg_well2_Position_9_6	0.06572766746649351
3rd	170524	170524_ypg_well2	Position_9	7	0	1.2747169129591858	0.1476455522170845	170524_ypg_well2_Position_9	3rd_170524_ypg_well2	3rd_170524_ypg_well2_Position_9	3rd_170524_ypg_well2_Position_9_7	0.1038030430582173
3rd	170524	170524_ypg_well2	Position_9	8	0	1.3507786975986746	0.0327303944024297	170524_ypg_well2_Position_9	3rd_170524_ypg_well2	3rd_170524_ypg_well2_Position_9	3rd_170524_ypg_well2_Position_9_8	0.02365752028061379
3rd	170524	170524_ypg_well2	Position_9	9	0	0.8669584862659094	0.0811925124213411	170524_ypg_well2_Position_9	3rd_170524_ypg_well2	3rd_170524_ypg_well2_Position_9	3rd_170524_ypg_well2_Position_9_9	0.08563247049652964
3rd	170524	170524_ypg_well2	Position_9	10	0	1.6568103420432272	0.110129151118967	170524_ypg_well2_Position_9	3rd_170524_ypg_well2	3rd_170524_ypg_well2_Position_9	3rd_170524_ypg_well2_Position_9_10	0.0623276300887219
3rd	170524	170524_ypg_well2	Position_9	11	0	1.2335191974742516	0.0608378666836528	170524_ypg_well2_Position_9	3rd_170524_ypg_well2	3rd_170524_ypg_well2_Position_9	3rd_170524_ypg_well2_Position_9_11	0.04700238316637403
3rd	170524	170524_ypg_well2	Position_9	12	0	0.9528101041159918	-0.0863626918525777	170524_ypg_well2_Position_9	3rd_170524_ypg_well2	3rd_170524_ypg_well2_Position_9	3rd_170524_ypg_well2_Position_9_12	-0.0996744760619379
3rd	170524	170524_ypg_well2	Position_9	13	0	1.5746764147858123	0.2052001671521581	170524_ypg_well2_Position_9	3rd_170524_ypg_well2	3rd_170524_ypg_well2_Position_9	3rd_170524_ypg_well2_Position_9_13	0.11528898645811242
3rd	170524	170524_ypg_well2	Position_9	14	0	1.485665568544145	0.0718590448408734	170524_ypg_well2_Position_9	3rd_170524_ypg_well2	3rd_170524_ypg_well2_Position_9	3rd_170524_ypg_well2_Position_9_14	0.04613669936470526
3rd	170524	170524_ypg_well3	Position_1	1	0	1.5539097894896927	0.7444266949697674	170524_ypg_well3_Position_1	3rd_170524_ypg_well3	3rd_170524_ypg_well3_Position_1	3rd_170524_ypg_well3_Position_1_1	0.323898045392099
3rd	170524	170524_ypg_well3	Position_1	2	0	1.3975656401468566	0.4639827911823282	170524_ypg_well3_Position_1	3rd_170524_ypg_well3	3rd_170524_ypg_well3_Position_1	3rd_170524_ypg_well3_Position_1_2	0.24924561906296186
3rd	170524	170524_ypg_well3	Position_1	3	0	1.617426181407349	0.4628603720976755	170524_ypg_well3_Position_1	3rd_170524_ypg_well3	3rd_170524_ypg_well3_Position_1	3rd_170524_ypg_well3_Position_1_3	0.22249837231212846
3rd	170524	170524_ypg_well3	Position_1	4	0	1.6572452216038516	0.916240033092694	170524_ypg_well3_Position_1	3rd_170524_ypg_well3	3rd_170524_ypg_well3_Position_1	3rd_170524_ypg_well3_Position_1_4	0.3560308074120802
3rd	170524	170524_ypg_well3	Position_2	1	0	1.3407145362097028	0.4530722342166778	170524_ypg_well3_Position_2	3rd_170524_ypg_well3	3rd_170524_ypg_well3_Position_2	3rd_170524_ypg_well3_Position_2_1	0.2525786462952802
3rd	170524	170524_ypg_well3	Position_2	2	0	1.7173555180570186	0.3261655453949256	170524_ypg_well3_Position_2	3rd_170524_ypg_well3	3rd_170524_ypg_well3_Position_2	3rd_170524_ypg_well3_Position_2_2	0.15960958329637287
3rd	170524	170524_ypg_well3	Position_2	3	0	1.3259979651724405	0.3488313656704778	170524_ypg_well3_Position_2	3rd_170524_ypg_well3	3rd_170524_ypg_well3_Position_2	3rd_170524_ypg_well3_Position_2_3	0.2082787536894376
3rd	170524	170524_ypg_well3	Position_2	4	0	1.2825465940073617	0.3643524533241368	170524_ypg_well3_Position_2	3rd_170524_ypg_well3	3rd_170524_ypg_well3_Position_2	3rd_170524_ypg_well3_Position_2_4	0.22123545090059035
3rd	170524	170524_ypg_well3	Position_2	5	0	1.4824372611007584	0.5088601630948126	170524_ypg_well3_Position_2	3rd_170524_ypg_well3	3rd_170524_ypg_well3_Position_2	3rd_170524_ypg_well3_Position_2_5	0.255542018440755
3rd	170524	170524_ypg_well3	Position_2	6	0	1.423768364165686	0.3138564259476931	170524_ypg_well3_Position_2	3rd_170524_ypg_well3	3rd_170524_ypg_well3_Position_2	3rd_170524_ypg_well3_Position_2_6	0.18062381921197967
3rd	170524	170524_ypg_well3	Position_2	7	0	1.5332181756632155	0.4115371722032829	170524_ypg_well3_Position_2	3rd_170524_ypg_well3	3rd_170524_ypg_well3_Position_2	3rd_170524_ypg_well3_Position_2_7	0.2116138529480129
3rd	170524	170524_ypg_well3	Position_2	8	0	1.1637436841328208	0.4405041106662298	170524_ypg_well3_Position_2	3rd_170524_ypg_well3	3rd_170524_ypg_well3_Position_2	3rd_170524_ypg_well3_Position_2_8	0.2745860783442172
3rd	170524	170524_ypg_well3	Position_2	9	0	1.4643146587205345	0.5026715931962975	170524_ypg_well3_Position_2	3rd_170524_ypg_well3	3rd_170524_ypg_well3_Position_2	3rd_170524_ypg_well3_Position_2_9	0.2555541975478695
3rd	170524	170524_ypg_well3	Position_2	10	0	1.6669048062203766	0.4685895129819552	170524_ypg_well3_Position_2	3rd_170524_ypg_well3	3rd_170524_ypg_well3_Position_2	3rd_170524_ypg_well3_Position_2_10	0.21942906088225364
3rd	170524	170524_ypg_well3	Position_2	11	0	2.0246549411258123	0.5208273062053523	170524_ypg_well3_Position_2	3rd_170524_ypg_well3	3rd_170524_ypg_well3_Position_2	3rd_170524_ypg_well3_Position_2_11	0.20460850070803627
3rd	170524	170524_ypg_well3	Position_2	13	0	2.51468101228564	0.6443461226745403	170524_ypg_well3_Position_2	3rd_170524_ypg_well3	3rd_170524_ypg_well3_Position_2	3rd_170524_ypg_well3_Position_2_13	0.2039697967591729
3rd	170524	170524_ypg_well3	Position_3	1	0	1.224655799342658	0.309641903586181	170524_ypg_well3_Position_3	3rd_170524_ypg_well3	3rd_170524_ypg_well3_Position_3	3rd_170524_ypg_well3_Position_3_1	0.20181344402399998
3rd	170524	170524_ypg_well3	Position_3	2	0	1.351516043868949	0.0025112190964919	170524_ypg_well3_Position_3	3rd_170524_ypg_well3	3rd_170524_ypg_well3_Position_3	3rd_170524_ypg_well3_Position_3_2	0.0018546296409070117
3rd	170524	170524_ypg_well3	Position_3	3	0	1.3082349556758144	0.6401253050476444	170524_ypg_well3_Position_3	3rd_170524_ypg_well3	3rd_170524_ypg_well3_Position_3	3rd_170524_ypg_well3_Position_3_3	0.3285456585990699
3rd	170524	170524_ypg_well3	Position_3	4	0	1.1885644714042094	0.2191562012362153	170524_ypg_well3_Position_3	3rd_170524_ypg_well3	3rd_170524_ypg_well3_Position_3	3rd_170524_ypg_well3_Position_3_4	0.15568159614019858
3rd	170524	170524_ypg_well3	Position_3	5	0	1.0494428483755676	0.2693242850021182	170524_ypg_well3_Position_3	3rd_170524_ypg_well3	3rd_170524_ypg_well3_Position_3	3rd_170524_ypg_well3_Position_3_5	0.20422429266364311
3rd	170524	170524_ypg_well3	Position_3	6	0	1.6412827805075243	0.3805549831098911	170524_ypg_well3_Position_3	3rd_170524_ypg_well3	3rd_170524_ypg_well3_Position_3	3rd_170524_ypg_well3_Position_3_6	0.1882223143507879
3rd	170524	170524_ypg_well3	Position_3	7	0	1.3369177940719787	0.2110878563923817	170524_ypg_well3_Position_3	3rd_170524_ypg_well3	3rd_170524_ypg_well3_Position_3	3rd_170524_ypg_well3_Position_3_7	0.13636116659461867
3rd	170524	170524_ypg_well3	Position_3	8	0	1.860267482438809	0.6371583204519832	170524_ypg_well3_Position_3	3rd_170524_ypg_well3	3rd_170524_ypg_well3_Position_3	3rd_170524_ypg_well3_Position_3_8	0.25512602605229223
3rd	170524	170524_ypg_well3	Position_3	9	0	1.1326034245909196	0.3589235525296549	170524_ypg_well3_Position_3	3rd_170524_ypg_well3	3rd_170524_ypg_well3_Position_3	3rd_170524_ypg_well3_Position_3_9	0.24064167664105188
3rd	170524	170524_ypg_well3	Position_3	10	0	1.5481217102177554	0.4923313929004305	170524_ypg_well3_Position_3	3rd_170524_ypg_well3	3rd_170524_ypg_well3_Position_3	3rd_170524_ypg_well3_Position_3_10	0.24128532635621863
3rd	170524	170524_ypg_well3	Position_3	12	0	1.7566937046988909	0.2974958499446289	170524_ypg_well3_Position_3	3rd_170524_ypg_well3	3rd_170524_ypg_well3_Position_3	3rd_170524_ypg_well3_Position_3_12	0.1448239522356328
3rd	170524	170524_ypg_well3	Position_3	13	0	1.5172258175537714	0.6510420292216154	170524_ypg_well3_Position_3	3rd_170524_ypg_well3	3rd_170524_ypg_well3_Position_3	3rd_170524_ypg_well3_Position_3_13	0.3002590432680329
3rd	170524	170524_ypg_well3	Position_3	14	0	1.193303596212129	0.4012393600484686	170524_ypg_well3_Position_3	3rd_170524_ypg_well3	3rd_170524_ypg_well3_Position_3	3rd_170524_ypg_well3_Position_3_14	0.2516328321373198
3rd	170524	170524_ypg_well3	Position_3	15	0	0.8428935672209911	-0.0449294639978259	170524_ypg_well3_Position_3	3rd_170524_ypg_well3	3rd_170524_ypg_well3_Position_3	3rd_170524_ypg_well3_Position_3_15	-0.05630511926081036
3rd	170524	170524_ypg_well3	Position_3	16	0	1.4004019101923166	0.1681842197074964	170524_ypg_well3_Position_3	3rd_170524_ypg_well3	3rd_170524_ypg_well3_Position_3	3rd_170524_ypg_well3_Position_3_16	0.10722026447998649
3rd	170524	170524_ypg_well3	Position_4	1	0	1.4302030023672676	0.8407830459770848	170524_ypg_well3_Position_4	3rd_170524_ypg_well3	3rd_170524_ypg_well3_Position_4	3rd_170524_ypg_well3_Position_4_1	0.3702281863818812
3rd	170524	170524_ypg_well3	Position_4	2	0	1.567479418842793	0.5630984828051295	170524_ypg_well3_Position_4	3rd_170524_ypg_well3	3rd_170524_ypg_well3_Position_4	3rd_170524_ypg_well3_Position_4_2	0.2642937779320784
3rd	170524	170524_ypg_well3	Position_4	3	0	1.201813723608307	0.3409062506892042	170524_ypg_well3_Position_4	3rd_170524_ypg_well3	3rd_170524_ypg_well3_Position_4	3rd_170524_ypg_well3_Position_4_3	0.22097740119326473
3rd	170524	170524_ypg_well3	Position_4	4	0	1.5168415523552397	0.6425009872539712	170524_ypg_well3_Position_4	3rd_170524_ypg_well3	3rd_170524_ypg_well3_Position_4	3rd_170524_ypg_well3_Position_4_4	0.29754472737347565
3rd	170524	170524_ypg_well3	Position_4	5	0	1.4272686623364397	0.5165201965187844	170524_ypg_well3_Position_4	3rd_170524_ypg_well3	3rd_170524_ypg_well3_Position_4	3rd_170524_ypg_well3_Position_4_5	0.26572855079691327
3rd	170524	170524_ypg_well3	Position_4	6	0	1.377698227122638	0.3679332462860044	170524_ypg_well3_Position_4	3rd_170524_ypg_well3	3rd_170524_ypg_well3_Position_4	3rd_170524_ypg_well3_Position_4_6	0.21077372394503874
3rd	170524	170524_ypg_well3	Position_4	7	0	1.1990743377712472	0.4955445655466902	170524_ypg_well3_Position_4	3rd_170524_ypg_well3	3rd_170524_ypg_well3_Position_4	3rd_170524_ypg_well3_Position_4_7	0.29242242286832215
3rd	170524	170524_ypg_well3	Position_4	8	0	1.326419311069682	0.305843698520634	170524_ypg_well3_Position_4	3rd_170524_ypg_well3	3rd_170524_ypg_well3_Position_4	3rd_170524_ypg_well3_Position_4_8	0.1873740302412404
3rd	170524	170524_ypg_well3	Position_4	9	0	1.0329598076863886	0.3768907006674675	170524_ypg_well3_Position_4	3rd_170524_ypg_well3	3rd_170524_ypg_well3_Position_4	3rd_170524_ypg_well3_Position_4_9	0.26732671189906915
3rd	170524	170524_ypg_well3	Position_4	10	0	1.4345844223774138	0.3626334624252855	170524_ypg_well3_Position_4	3rd_170524_ypg_well3	3rd_170524_ypg_well3_Position_4	3rd_170524_ypg_well3_Position_4_10	0.20177490191463113
3rd	170524	170524_ypg_well3	Position_4	11	0	1.4392548824709628	0.7282615765027839	170524_ypg_well3_Position_4	3rd_170524_ypg_well3	3rd_170524_ypg_well3_Position_4	3rd_170524_ypg_well3_Position_4_11	0.33598894877485436
3rd	170524	170524_ypg_well3	Position_4	12	0	1.488537342576309	0.4948703769630307	170524_ypg_well3_Position_4	3rd_170524_ypg_well3	3rd_170524_ypg_well3_Position_4	3rd_170524_ypg_well3_Position_4_12	0.24950511792803134
3rd	170524	170524_ypg_well3	Position_4	14	0	0.800522609777387	0.2371509511626235	170524_ypg_well3_Position_4	3rd_170524_ypg_well3	3rd_170524_ypg_well3_Position_4	3rd_170524_ypg_well3_Position_4_14	0.22854099794909735
3rd	170524	170524_ypg_well3	Position_5	1	0	1.2658284541108422	0.1042133810324387	170524_ypg_well3_Position_5	3rd_170524_ypg_well3	3rd_170524_ypg_well3_Position_5	3rd_170524_ypg_well3_Position_5_1	0.07606583854539005
3rd	170524	170524_ypg_well3	Position_5	2	0	0.9011428298573956	0.159458466016479	170524_ypg_well3_Position_5	3rd_170524_ypg_well3	3rd_170524_ypg_well3_Position_5	3rd_170524_ypg_well3_Position_5_2	0.15034722910185996
3rd	170524	170524_ypg_well3	Position_5	3	0	1.2969669210600194	0.1605871459694343	170524_ypg_well3_Position_5	3rd_170524_ypg_well3	3rd_170524_ypg_well3_Position_5	3rd_170524_ypg_well3_Position_5_3	0.11017577296238247
3rd	170524	170524_ypg_well3	Position_5	4	0	1.975672330737912	0.1762715965090381	170524_ypg_well3_Position_5	3rd_170524_ypg_well3	3rd_170524_ypg_well3_Position_5	3rd_170524_ypg_well3_Position_5_4	0.0819127275005478
3rd	170524	170524_ypg_well3	Position_5	5	0	1.3148493486098414	0.5048606190134913	170524_ypg_well3_Position_5	3rd_170524_ypg_well3	3rd_170524_ypg_well3_Position_5	3rd_170524_ypg_well3_Position_5_5	0.2774401569459304
3rd	170524	170524_ypg_well3	Position_5	6	0	1.2979520766824773	0.2008195000777163	170524_ypg_well3_Position_5	3rd_170524_ypg_well3	3rd_170524_ypg_well3_Position_5	3rd_170524_ypg_well3_Position_5_6	0.133989397178065
3rd	170524	170524_ypg_well3	Position_5	7	0	1.154011155995823	0.232239129428047	170524_ypg_well3_Position_5	3rd_170524_ypg_well3	3rd_170524_ypg_well3_Position_5	3rd_170524_ypg_well3_Position_5_7	0.16753044660837407
3rd	170524	170524_ypg_well3	Position_5	8	0	1.5808899582742586	0.2681285204690667	170524_ypg_well3_Position_5	3rd_170524_ypg_well3	3rd_170524_ypg_well3_Position_5	3rd_170524_ypg_well3_Position_5_8	0.14501127141319795
3rd	170524	170524_ypg_well3	Position_5	9	0	1.8140456901643616	0.509598806298992	170524_ypg_well3_Position_5	3rd_170524_ypg_well3	3rd_170524_ypg_well3_Position_5	3rd_170524_ypg_well3_Position_5_9	0.21931014278415412
3rd	170524	170524_ypg_well3	Position_5	10	0	0.9760300650212126	0.2684892667475553	170524_ypg_well3_Position_5	3rd_170524_ypg_well3	3rd_170524_ypg_well3_Position_5	3rd_170524_ypg_well3_Position_5_10	0.2157373211438717
3rd	170524	170524_ypg_well3	Position_5	11	0	0.8091386155185538	0.2404340654861592	170524_ypg_well3_Position_5	3rd_170524_ypg_well3	3rd_170524_ypg_well3_Position_5	3rd_170524_ypg_well3_Position_5_11	0.2290780522755237
3rd	170524	170524_ypg_well3	Position_6	1	0	1.2265929672342144	0.2414313294354447	170524_ypg_well3_Position_6	3rd_170524_ypg_well3	3rd_170524_ypg_well3_Position_6	3rd_170524_ypg_well3_Position_6_1	0.16446003651516716
3rd	170524	170524_ypg_well3	Position_6	2	0	1.099784612570996	0.3414756792880611	170524_ypg_well3_Position_6	3rd_170524_ypg_well3	3rd_170524_ypg_well3_Position_6	3rd_170524_ypg_well3_Position_6_2	0.23692852791191343
3rd	170524	170524_ypg_well3	Position_6	3	0	1.2255155904524746	0.4946669032419696	170524_ypg_well3_Position_6	3rd_170524_ypg_well3	3rd_170524_ypg_well3_Position_6	3rd_170524_ypg_well3_Position_6_3	0.28756652567691876
3rd	170524	170524_ypg_well3	Position_6	4	0	1.5334233167881353	0.640892537579306	170524_ypg_well3_Position_6	3rd_170524_ypg_well3	3rd_170524_ypg_well3_Position_6	3rd_170524_ypg_well3_Position_6_4	0.2947559510693797
3rd	170524	170524_ypg_well3	Position_6	5	0	1.0833302494118628	0.3801614389553931	170524_ypg_well3_Position_6	3rd_170524_ypg_well3	3rd_170524_ypg_well3_Position_6	3rd_170524_ypg_well3_Position_6_5	0.25976330578243334
3rd	170524	170524_ypg_well3	Position_6	6	0	1.6308368000909703	0.394000291465964	170524_ypg_well3_Position_6	3rd_170524_ypg_well3	3rd_170524_ypg_well3_Position_6	3rd_170524_ypg_well3_Position_6_6	0.19458369915725415
3rd	170524	170524_ypg_well3	Position_6	7	0	1.616128136500732	0.4660507298591447	170524_ypg_well3_Position_6	3rd_170524_ypg_well3	3rd_170524_ypg_well3_Position_6	3rd_170524_ypg_well3_Position_6_7	0.22382838352110818
3rd	170524	170524_ypg_well3	Position_6	8	0	1.6251226027502494	0.4831332678431396	170524_ypg_well3_Position_6	3rd_170524_ypg_well3	3rd_170524_ypg_well3_Position_6	3rd_170524_ypg_well3_Position_6_8	0.22916253884646223
3rd	170524	170524_ypg_well3	Position_6	9	0	2.027838249816491	0.4825400926892154	170524_ypg_well3_Position_6	3rd_170524_ypg_well3	3rd_170524_ypg_well3_Position_6	3rd_170524_ypg_well3_Position_6_9	0.1922180750681482
3rd	170524	170524_ypg_well3	Position_6	10	0	1.9548934494250103	0.6588966155590363	170524_ypg_well3_Position_6	3rd_170524_ypg_well3	3rd_170524_ypg_well3_Position_6	3rd_170524_ypg_well3_Position_6_10	0.2520847501817473
3rd	170524	170524_ypg_well3	Position_7	1	0	1.5150620044943113	0.5464415796492461	170524_ypg_well3_Position_7	3rd_170524_ypg_well3	3rd_170524_ypg_well3_Position_7	3rd_170524_ypg_well3_Position_7_1	0.2650694298337894
3rd	170524	170524_ypg_well3	Position_7	2	0	1.4815568793562517	0.5860384007067607	170524_ypg_well3_Position_7	3rd_170524_ypg_well3	3rd_170524_ypg_well3_Position_7	3rd_170524_ypg_well3_Position_7_2	0.28343961042941657
3rd	170524	170524_ypg_well3	Position_7	3	0	2.0566779966062883	0.5670434361457236	170524_ypg_well3_Position_7	3rd_170524_ypg_well3	3rd_170524_ypg_well3_Position_7	3rd_170524_ypg_well3_Position_7_3	0.2161218142548593
3rd	170524	170524_ypg_well3	Position_7	4	0	1.6335399725625834	0.363384837127834	170524_ypg_well3_Position_7	3rd_170524_ypg_well3	3rd_170524_ypg_well3_Position_7	3rd_170524_ypg_well3_Position_7_4	0.18197221816487394
3rd	170524	170524_ypg_well3	Position_7	5	0	1.5802750215411503	0.3418771912853366	170524_ypg_well3_Position_7	3rd_170524_ypg_well3	3rd_170524_ypg_well3_Position_7	3rd_170524_ypg_well3_Position_7_5	0.17786166413044519
3rd	170524	170524_ypg_well3	Position_7	6	0	1.751951633421439	0.5694769807870017	170524_ypg_well3_Position_7	3rd_170524_ypg_well3	3rd_170524_ypg_well3_Position_7	3rd_170524_ypg_well3_Position_7_6	0.24531315643370824
3rd	170524	170524_ypg_well3	Position_8	1	0	1.103246078758942	-0.0336251850275933	170524_ypg_well3_Position_8	3rd_170524_ypg_well3	3rd_170524_ypg_well3_Position_8	3rd_170524_ypg_well3_Position_8_1	-0.031436544690420724
3rd	170524	170524_ypg_well3	Position_8	2	0	0.8119115470440179	0.3684611903917114	170524_ypg_well3_Position_8	3rd_170524_ypg_well3	3rd_170524_ypg_well3_Position_8	3rd_170524_ypg_well3_Position_8_2	0.3121566423095856
3rd	170524	170524_ypg_well3	Position_8	3	0	1.2034940095473308	0.0799271687008128	170524_ypg_well3_Position_8	3rd_170524_ypg_well3	3rd_170524_ypg_well3_Position_8	3rd_170524_ypg_well3_Position_8_3	0.062276647803110555
3rd	170524	170524_ypg_well3	Position_8	4	0	1.387546339480605	0.9671743602531864	170524_ypg_well3_Position_8	3rd_170524_ypg_well3	3rd_170524_ypg_well3_Position_8	3rd_170524_ypg_well3_Position_8_4	0.4107384626815947
3rd	170524	170524_ypg_well3	Position_8	5	0	1.5692335681961416	0.2002130062187797	170524_ypg_well3_Position_8	3rd_170524_ypg_well3	3rd_170524_ypg_well3_Position_8	3rd_170524_ypg_well3_Position_8_5	0.11315007139166176
3rd	170524	170524_ypg_well3	Position_8	6	0	1.3590432660630578	0.0960115916764793	170524_ypg_well3_Position_8	3rd_170524_ypg_well3	3rd_170524_ypg_well3_Position_8	3rd_170524_ypg_well3_Position_8_6	0.06598486040975501
3rd	170524	170524_ypg_well3	Position_8	8	0	1.2294702618577829	0.2888034872884482	170524_ypg_well3_Position_8	3rd_170524_ypg_well3	3rd_170524_ypg_well3_Position_8	3rd_170524_ypg_well3_Position_8_8	0.19021832357363136
3rd	170524	170524_ypg_well3	Position_8	9	0	1.730664662512871	0.5740755319115717	170524_ypg_well3_Position_8	3rd_170524_ypg_well3	3rd_170524_ypg_well3_Position_8	3rd_170524_ypg_well3_Position_8_9	0.2490847052090113
3rd	170524	170524_ypg_well3	Position_8	10	0	1.7112535126930355	0.6958613459068942	170524_ypg_well3_Position_8	3rd_170524_ypg_well3	3rd_170524_ypg_well3_Position_8	3rd_170524_ypg_well3_Position_8_10	0.28908522724654434
3rd	170524	170524_ypg_well3	Position_8	11	0	2.0388657376074986	0.5537322206181361	170524_ypg_well3_Position_8	3rd_170524_ypg_well3	3rd_170524_ypg_well3_Position_8	3rd_170524_ypg_well3_Position_8_11	0.21358198592315047
3rd	170524	170524_ypg_well3	Position_8	12	0	1.8327597613464377	0.4868187206136411	170524_ypg_well3_Position_8	3rd_170524_ypg_well3	3rd_170524_ypg_well3_Position_8	3rd_170524_ypg_well3_Position_8_12	0.209873787155618
3rd	170524	170524_ypg_well3	Position_8	13	0	1.929278790200996	0.3691301416124596	170524_ypg_well3_Position_8	3rd_170524_ypg_well3	3rd_170524_ypg_well3_Position_8	3rd_170524_ypg_well3_Position_8_13	0.16060246568969525
3rd	170524	170524_ypg_well3	Position_8	14	0	1.1490407027213791	0.476489791832423	170524_ypg_well3_Position_8	3rd_170524_ypg_well3	3rd_170524_ypg_well3_Position_8	3rd_170524_ypg_well3_Position_8_14	0.29312879298718814
3rd	170524	170524_ypg_well3	Position_9	1	0	1.1951105511202178	0.4928230557381098	170524_ypg_well3_Position_9	3rd_170524_ypg_well3	3rd_170524_ypg_well3_Position_9	3rd_170524_ypg_well3_Position_9_1	0.2919682703962382
3rd	170524	170524_ypg_well3	Position_9	2	0	1.4513135429807047	0.5471736388958373	170524_ypg_well3_Position_9	3rd_170524_ypg_well3	3rd_170524_ypg_well3_Position_9	3rd_170524_ypg_well3_Position_9_2	0.27379391964978805
3rd	170524	170524_ypg_well3	Position_9	3	0	1.4488802995082506	0.5220180127907851	170524_ypg_well3_Position_9	3rd_170524_ypg_well3	3rd_170524_ypg_well3_Position_9	3rd_170524_ypg_well3_Position_9_3	0.2648629863515666
3rd	170524	170524_ypg_well3	Position_9	4	0	1.528434363262455	0.7681662798168746	170524_ypg_well3_Position_9	3rd_170524_ypg_well3	3rd_170524_ypg_well3_Position_9	3rd_170524_ypg_well3_Position_9_4	0.33447969377335945
3rd	170524	170524_ypg_well3	Position_9	5	0	1.38768603808541	0.4965614483775082	170524_ypg_well3_Position_9	3rd_170524_ypg_well3	3rd_170524_ypg_well3_Position_9	3rd_170524_ypg_well3_Position_9_5	0.26353302946931145
3rd	170524	170524_ypg_well3	Position_9	6	0	1.2601033507082129	0.5804470771762886	170524_ypg_well3_Position_9	3rd_170524_ypg_well3	3rd_170524_ypg_well3_Position_9	3rd_170524_ypg_well3_Position_9_6	0.31536602767436533
3rd	170524	170524_ypg_well3	Position_10	1	0	1.070770341406574	0.3220809866103092	170524_ypg_well3_Position_10	3rd_170524_ypg_well3	3rd_170524_ypg_well3_Position_10	3rd_170524_ypg_well3_Position_10_1	0.2312385967775056
3rd	170524	170524_ypg_well3	Position_10	2	0	1.3769239176250907	0.4490239494740833	170524_ypg_well3_Position_10	3rd_170524_ypg_well3	3rd_170524_ypg_well3_Position_10	3rd_170524_ypg_well3_Position_10_2	0.24591279825936846
3rd	170524	170524_ypg_well3	Position_10	3	0	1.580731619061733	0.3824579643922972	170524_ypg_well3_Position_10	3rd_170524_ypg_well3	3rd_170524_ypg_well3_Position_10	3rd_170524_ypg_well3_Position_10_3	0.19481458521158293
3rd	170524	170524_ypg_well3	Position_10	4	0	1.3420897086644892	0.6501857914434228	170524_ypg_well3_Position_10	3rd_170524_ypg_well3	3rd_170524_ypg_well3_Position_10	3rd_170524_ypg_well3_Position_10_4	0.32635335394537823
3rd	170524	170524_ypg_well3	Position_10	5	0	1.4564317778140088	0.5375550609434168	170524_ypg_well3_Position_10	3rd_170524_ypg_well3	3rd_170524_ypg_well3_Position_10	3rd_170524_ypg_well3_Position_10_5	0.269588068734897
3rd	170524	170524_ypg_well3	Position_10	7	0	1.3873478464959763	0.4430971840809958	170524_ypg_well3_Position_10	3rd_170524_ypg_well3	3rd_170524_ypg_well3_Position_10	3rd_170524_ypg_well3_Position_10_7	0.24207074054626362
3rd	170524	170524_ypg_well3	Position_10	8	0	1.0682870994190476	0.4694291882727591	170524_ypg_well3_Position_10	3rd_170524_ypg_well3	3rd_170524_ypg_well3_Position_10	3rd_170524_ypg_well3_Position_10_8	0.3052768524533203
3rd	170524	170524_ypg_well4	Position_1	1	0	0.790543600136139	0.7127938220842366	170524_ypg_well4_Position_1	3rd_170524_ypg_well4	3rd_170524_ypg_well4_Position_1	3rd_170524_ypg_well4_Position_1_1	0.47414094237836873
3rd	170524	170524_ypg_well4	Position_1	2	0	0.9042873973275112	1.0844952987409469	170524_ypg_well4_Position_1	3rd_170524_ypg_well4	3rd_170524_ypg_well4_Position_1	3rd_170524_ypg_well4_Position_1_2	0.5453060813958411
3rd	170524	170524_ypg_well4	Position_1	3	0	0.0434243838157849	1.60490294038087	170524_ypg_well4_Position_1	3rd_170524_ypg_well4	3rd_170524_ypg_well4_Position_1	3rd_170524_ypg_well4_Position_1_3	0.9736554850615313
3rd	170524	170524_ypg_well4	Position_1	4	0	0.0479573633054281	3.728704891194176	170524_ypg_well4_Position_1	3rd_170524_ypg_well4	3rd_170524_ypg_well4_Position_1	3rd_170524_ypg_well4_Position_1_4	0.9873016541925901
3rd	170524	170524_ypg_well4	Position_1	5	0	0.7783947375399627	0.6669100895946284	170524_ypg_well4_Position_1	3rd_170524_ypg_well4	3rd_170524_ypg_well4_Position_1	3rd_170524_ypg_well4_Position_1_5	0.4614321332592655
3rd	170524	170524_ypg_well4	Position_1	6	0	0.8608520395476323	0.9926024130463492	170524_ypg_well4_Position_1	3rd_170524_ypg_well4	3rd_170524_ypg_well4_Position_1	3rd_170524_ypg_well4_Position_1_6	0.5355418427775032
3rd	170524	170524_ypg_well4	Position_1	7	0	0.0435779946951757	1.814474990196628	170524_ypg_well4_Position_1	3rd_170524_ypg_well4	3rd_170524_ypg_well4_Position_1	3rd_170524_ypg_well4_Position_1_7	0.9765464198009868
3rd	170524	170524_ypg_well4	Position_1	8	0	0.0517144820738893	4.103957813721726	170524_ypg_well4_Position_1	3rd_170524_ypg_well4	3rd_170524_ypg_well4_Position_1	3rd_170524_ypg_well4_Position_1_8	0.9875556881310852
3rd	170524	170524_ypg_well4	Position_1	10	0	0.9415771250272096	1.0463111681469082	170524_ypg_well4_Position_1	3rd_170524_ypg_well4	3rd_170524_ypg_well4_Position_1	3rd_170524_ypg_well4_Position_1_10	0.5263430403708618
3rd	170524	170524_ypg_well4	Position_2	1	0	0.0328101785192617	1.9229511185482897	170524_ypg_well4_Position_2	3rd_170524_ypg_well4	3rd_170524_ypg_well4_Position_2	3rd_170524_ypg_well4_Position_2_1	0.9832238328018573
3rd	170524	170524_ypg_well4	Position_2	2	0	0.1536266404271808	2.361193346578728	170524_ypg_well4_Position_2	3rd_170524_ypg_well4	3rd_170524_ypg_well4_Position_2	3rd_170524_ypg_well4_Position_2_2	0.9389114762802226
3rd	170524	170524_ypg_well4	Position_2	3	0	0.0467228687333794	1.105680349674662	170524_ypg_well4_Position_2	3rd_170524_ypg_well4	3rd_170524_ypg_well4_Position_2	3rd_170524_ypg_well4_Position_2_3	0.959456145221528
3rd	170524	170524_ypg_well4	Position_2	4	0	0.058880364136145	2.353084849062952	170524_ypg_well4_Position_2	3rd_170524_ypg_well4	3rd_170524_ypg_well4_Position_2	3rd_170524_ypg_well4_Position_2_4	0.9755882200066852
3rd	170524	170524_ypg_well4	Position_2	5	0	0.0615314340596052	2.0456025618211826	170524_ypg_well4_Position_2	3rd_170524_ypg_well4	3rd_170524_ypg_well4_Position_2	3rd_170524_ypg_well4_Position_2_5	0.9707985186609431
3rd	170524	170524_ypg_well4	Position_2	6	0	0.1018174775938562	1.4872431366690864	170524_ypg_well4_Position_2	3rd_170524_ypg_well4	3rd_170524_ypg_well4_Position_2	3rd_170524_ypg_well4_Position_2_6	0.9359259950942258
3rd	170524	170524_ypg_well4	Position_2	7	0	0.0346793805791635	2.033013297358884	170524_ypg_well4_Position_2	3rd_170524_ypg_well4	3rd_170524_ypg_well4_Position_2	3rd_170524_ypg_well4_Position_2_7	0.9832279811457539
3rd	170524	170524_ypg_well4	Position_2	8	0	0.1559956133809258	2.541600204542188	170524_ypg_well4_Position_2	3rd_170524_ypg_well4	3rd_170524_ypg_well4_Position_2	3rd_170524_ypg_well4_Position_2_8	0.9421723549745761
[truncated: 1,791 more rows]
