# Supplementary material for: Real-time assessment of mitochondrial DNA heteroplasmy dynamics at the single-cell level
Source: EMBO J. 2024 Aug 5;43(22):4. doi: 10.1038/s44318-024-00183-5 (PMC11574196; doi:10.1038/s44318-024-00183-5)
Supplement: Supplementary file 18 — Source data Fig. 5 [file 44318_2024_183_MOESM18_ESM.zip › Figure 5/5G/18hrs_ypd_wt.csv]

replicate	replicate_date	experiment_foldername	Position_n	Cell_ID	frame_i	NG_mean_proj_concentration_autoBkgr_from_vol_fl	mKate_mean_proj_concentration_autoBkgr_from_vol_fl	exp_pos	rep_exp	rep_exp_pos	rep_exp_pos_cell	h
1st	260424	260424_wt_well2	Position_1	1	0	29.749461014209384	1433.0476364976344	260424_wt_well2_Position_1	1st_260424_wt_well2	1st_260424_wt_well2_Position_1	1st_260424_wt_well2_Position_1_1	0.9796626196040367
1st	260424	260424_wt_well2	Position_1	2	0	46.59763758743986	2261.104106930245	260424_wt_well2_Position_1	1st_260424_wt_well2	1st_260424_wt_well2_Position_1	1st_260424_wt_well2_Position_1_2	0.9798077729506683
1st	260424	260424_wt_well2	Position_1	3	0	1211.8205173597903	346.05506219392703	260424_wt_well2_Position_1	1st_260424_wt_well2	1st_260424_wt_well2_Position_1	1st_260424_wt_well2_Position_1_3	0.22213267011545365
1st	260424	260424_wt_well2	Position_1	4	0	34.55901597318868	1556.386785801086	260424_wt_well2_Position_1	1st_260424_wt_well2	1st_260424_wt_well2_Position_1	1st_260424_wt_well2_Position_1_4	0.9782776912106953
1st	260424	260424_wt_well2	Position_1	5	0	33.92514129565519	2571.863913202053	260424_wt_well2_Position_1	1st_260424_wt_well2	1st_260424_wt_well2_Position_1	1st_260424_wt_well2_Position_1_5	0.9869808566287824
1st	260424	260424_wt_well2	Position_1	6	0	44.9330119330785	2235.2049441668014	260424_wt_well2_Position_1	1st_260424_wt_well2	1st_260424_wt_well2_Position_1	1st_260424_wt_well2_Position_1_6	0.9802937309942705
1st	260424	260424_wt_well2	Position_1	7	0	34.876652211505686	2262.74690153113	260424_wt_well2_Position_1	1st_260424_wt_well2	1st_260424_wt_well2_Position_1	1st_260424_wt_well2_Position_1_7	0.9848205541962283
1st	260424	260424_wt_well2	Position_1	8	0	56.67529396553556	2650.3891687876867	260424_wt_well2_Position_1	1st_260424_wt_well2	1st_260424_wt_well2_Position_1	1st_260424_wt_well2_Position_1_8	0.9790639289365521
1st	260424	260424_wt_well2	Position_1	9	0	760.2275555795323	328.6706338535197	260424_wt_well2_Position_1	1st_260424_wt_well2	1st_260424_wt_well2_Position_1	1st_260424_wt_well2_Position_1_9	0.30183779993669196
1st	260424	260424_wt_well2	Position_1	10	0	56.72702661366914	2535.8351082463223	260424_wt_well2_Position_1	1st_260424_wt_well2	1st_260424_wt_well2_Position_1	1st_260424_wt_well2_Position_1_10	0.9781193183951471
1st	260424	260424_wt_well2	Position_1	11	0	146.391324974188	3374.1101013206844	260424_wt_well2_Position_1	1st_260424_wt_well2	1st_260424_wt_well2_Position_1	1st_260424_wt_well2_Position_1_11	0.9584174788623061
1st	260424	260424_wt_well2	Position_2	1	0	35.09131635796581	1630.2009245847198	260424_wt_well2_Position_2	1st_260424_wt_well2	1st_260424_wt_well2_Position_2	1st_260424_wt_well2_Position_2_1	0.9789278329081139
1st	260424	260424_wt_well2	Position_2	2	0	34.10960961451525	1946.3600877413703	260424_wt_well2_Position_2	1st_260424_wt_well2	1st_260424_wt_well2_Position_2	1st_260424_wt_well2_Position_2_2	0.9827770100900535
1st	260424	260424_wt_well2	Position_2	3	0	1067.0904804494746	322.01759764192667	260424_wt_well2_Position_2	1st_260424_wt_well2	1st_260424_wt_well2_Position_2	1st_260424_wt_well2_Position_2_3	0.23181608596241882
1st	260424	260424_wt_well2	Position_2	4	0	21.953720384246484	1644.3083517398304	260424_wt_well2_Position_2	1st_260424_wt_well2	1st_260424_wt_well2_Position_2	1st_260424_wt_well2_Position_2_4	0.9868245693450486
1st	260424	260424_wt_well2	Position_2	5	0	7.635755992467172	1101.4775780006944	260424_wt_well2_Position_2	1st_260424_wt_well2	1st_260424_wt_well2_Position_2	1st_260424_wt_well2_Position_2_5	0.9931154411740989
1st	260424	260424_wt_well2	Position_2	6	0	25.47708934063189	2402.779567785793	260424_wt_well2_Position_2	1st_260424_wt_well2	1st_260424_wt_well2_Position_2	1st_260424_wt_well2_Position_2_6	0.9895080739237915
1st	260424	260424_wt_well2	Position_2	8	0	1310.834739114412	252.5968095451811	260424_wt_well2_Position_2	1st_260424_wt_well2	1st_260424_wt_well2_Position_2	1st_260424_wt_well2_Position_2_8	0.16156563410898594
1st	260424	260424_wt_well2	Position_2	9	0	28.55379319862412	1294.3656192909816	260424_wt_well2_Position_2	1st_260424_wt_well2	1st_260424_wt_well2_Position_2	1st_260424_wt_well2_Position_2_9	0.9784160751372688
1st	260424	260424_wt_well2	Position_2	10	0	22.401559727571016	1792.794202337527	260424_wt_well2_Position_2	1st_260424_wt_well2	1st_260424_wt_well2_Position_2	1st_260424_wt_well2_Position_2_10	0.9876588739376047
1st	260424	260424_wt_well2	Position_2	11	0	58.75660214967112	1512.5293055655018	260424_wt_well2_Position_2	1st_260424_wt_well2	1st_260424_wt_well2_Position_2	1st_260424_wt_well2_Position_2_11	0.9626060401476457
1st	260424	260424_wt_well2	Position_3	1	0	1073.3586187114872	458.71122555162106	260424_wt_well2_Position_3	1st_260424_wt_well2	1st_260424_wt_well2_Position_3	1st_260424_wt_well2_Position_3_1	0.299406210016653
1st	260424	260424_wt_well2	Position_3	2	0	32.47044519771083	1315.4710955594012	260424_wt_well2_Position_3	1st_260424_wt_well2	1st_260424_wt_well2_Position_3	1st_260424_wt_well2_Position_3_2	0.9759110879693841
1st	260424	260424_wt_well2	Position_3	3	0	52.63240885498981	2016.819354300161	260424_wt_well2_Position_3	1st_260424_wt_well2	1st_260424_wt_well2_Position_3	1st_260424_wt_well2_Position_3_3	0.9745669796261669
1st	260424	260424_wt_well2	Position_3	4	0	6.354274640768839	1595.5458219840507	260424_wt_well2_Position_3	1st_260424_wt_well2	1st_260424_wt_well2_Position_3	1st_260424_wt_well2_Position_3_4	0.9960332890583145
1st	260424	260424_wt_well2	Position_3	5	0	25.61088107002766	1667.2192295313284	260424_wt_well2_Position_3	1st_260424_wt_well2	1st_260424_wt_well2_Position_3	1st_260424_wt_well2_Position_3_5	0.9848709679077425
1st	260424	260424_wt_well2	Position_3	6	0	29.434235101887136	1928.085952941584	260424_wt_well2_Position_3	1st_260424_wt_well2	1st_260424_wt_well2_Position_3	1st_260424_wt_well2_Position_3_6	0.9849635087895025
1st	260424	260424_wt_well2	Position_3	7	0	36.97475286619444	2107.628747866033	260424_wt_well2_Position_3	1st_260424_wt_well2	1st_260424_wt_well2_Position_3	1st_260424_wt_well2_Position_3_7	0.9827591660399834
1st	260424	260424_wt_well2	Position_3	8	0	25.80423803636188	2021.7703467639928	260424_wt_well2_Position_3	1st_260424_wt_well2	1st_260424_wt_well2_Position_3	1st_260424_wt_well2_Position_3_8	0.9873976566089885
1st	260424	260424_wt_well2	Position_3	9	0	45.28446001952456	2472.2208167007134	260424_wt_well2_Position_3	1st_260424_wt_well2	1st_260424_wt_well2_Position_3	1st_260424_wt_well2_Position_3_9	0.9820121687774493
1st	260424	260424_wt_well2	Position_3	10	0	40.98506483158715	1376.4130672641004	260424_wt_well2_Position_3	1st_260424_wt_well2	1st_260424_wt_well2_Position_3	1st_260424_wt_well2_Position_3_10	0.9710842960044057
1st	260424	260424_wt_well2	Position_3	11	0	9.333640127484715	1966.606328095292	260424_wt_well2_Position_3	1st_260424_wt_well2	1st_260424_wt_well2_Position_3	1st_260424_wt_well2_Position_3_11	0.995276354404694
1st	260424	260424_wt_well2	Position_3	13	0	33.28728659380283	2210.797109882368	260424_wt_well2_Position_3	1st_260424_wt_well2	1st_260424_wt_well2_Position_3	1st_260424_wt_well2_Position_3_13	0.9851666511981131
1st	260424	260424_wt_well2	Position_3	14	0	1212.1995574545867	386.21488419755735	260424_wt_well2_Position_3	1st_260424_wt_well2	1st_260424_wt_well2_Position_3	1st_260424_wt_well2_Position_3_14	0.2416237454651374
1st	260424	260424_wt_well2	Position_4	1	0	1313.4637988344543	299.573337584624	260424_wt_well2_Position_4	1st_260424_wt_well2	1st_260424_wt_well2_Position_4	1st_260424_wt_well2_Position_4_1	0.18572004997335212
1st	260424	260424_wt_well2	Position_4	2	0	902.8723692322784	700.5676614376778	260424_wt_well2_Position_4	1st_260424_wt_well2	1st_260424_wt_well2_Position_4	1st_260424_wt_well2_Position_4_2	0.4369154118878793
1st	260424	260424_wt_well2	Position_4	3	0	1303.920297778924	192.68071730629555	260424_wt_well2_Position_4	1st_260424_wt_well2	1st_260424_wt_well2_Position_4	1st_260424_wt_well2_Position_4_3	0.12874554765374385
1st	260424	260424_wt_well2	Position_4	4	0	1682.953724692572	340.09028977129253	260424_wt_well2_Position_4	1st_260424_wt_well2	1st_260424_wt_well2_Position_4	1st_260424_wt_well2_Position_4_4	0.16810820097822798
1st	260424	260424_wt_well2	Position_4	5	0	1466.3918129013534	234.5538277492008	260424_wt_well2_Position_4	1st_260424_wt_well2	1st_260424_wt_well2_Position_4	1st_260424_wt_well2_Position_4_5	0.1378961338585117
1st	260424	260424_wt_well2	Position_4	6	0	1101.183747690251	332.45886312114027	260424_wt_well2_Position_4	1st_260424_wt_well2	1st_260424_wt_well2_Position_4	1st_260424_wt_well2_Position_4_6	0.2318980062492564
1st	260424	260424_wt_well2	Position_4	7	0	5.949000225407025	1277.516418449385	260424_wt_well2_Position_4	1st_260424_wt_well2	1st_260424_wt_well2_Position_4	1st_260424_wt_well2_Position_4_7	0.995364892470925
1st	260424	260424_wt_well2	Position_4	8	0	1367.575898978832	184.30491891768645	260424_wt_well2_Position_4	1st_260424_wt_well2	1st_260424_wt_well2_Position_4	1st_260424_wt_well2_Position_4_8	0.11876228946981944
1st	260424	260424_wt_well2	Position_4	10	0	1156.955192328587	221.49875189520824	260424_wt_well2_Position_4	1st_260424_wt_well2	1st_260424_wt_well2_Position_4	1st_260424_wt_well2_Position_4_10	0.1606863637507554
1st	260424	260424_wt_well2	Position_4	11	0	7.09651985463718	766.9225064570395	260424_wt_well2_Position_4	1st_260424_wt_well2	1st_260424_wt_well2_Position_4	1st_260424_wt_well2_Position_4_11	0.9908315950727293
1st	260424	260424_wt_well2	Position_4	12	0	6.089886886910697	1348.9327010853408	260424_wt_well2_Position_4	1st_260424_wt_well2	1st_260424_wt_well2_Position_4	1st_260424_wt_well2_Position_4_12	0.9955056934541407
1st	260424	260424_wt_well2	Position_5	1	0	28.28428499752792	2179.609369399984	260424_wt_well2_Position_5	1st_260424_wt_well2	1st_260424_wt_well2_Position_5	1st_260424_wt_well2_Position_5_1	0.9871894713129895
1st	260424	260424_wt_well2	Position_5	2	0	33.67530605464616	2037.7381898667984	260424_wt_well2_Position_5	1st_260424_wt_well2	1st_260424_wt_well2_Position_5	1st_260424_wt_well2_Position_5_2	0.9837428373808746
1st	260424	260424_wt_well2	Position_5	3	0	44.60256394676058	2280.203192689665	260424_wt_well2_Position_5	1st_260424_wt_well2	1st_260424_wt_well2_Position_5	1st_260424_wt_well2_Position_5_3	0.9808144986653454
1st	260424	260424_wt_well2	Position_5	4	0	419.027112283035	640.5117083582868	260424_wt_well2_Position_5	1st_260424_wt_well2	1st_260424_wt_well2_Position_5	1st_260424_wt_well2_Position_5_4	0.6045193398110655
1st	260424	260424_wt_well2	Position_5	5	0	36.87477556127776	1658.5975879684672	260424_wt_well2_Position_5	1st_260424_wt_well2	1st_260424_wt_well2_Position_5	1st_260424_wt_well2_Position_5_5	0.9782510311848968
1st	260424	260424_wt_well2	Position_5	6	0	7.7677544420066065	1873.2284426337253	260424_wt_well2_Position_5	1st_260424_wt_well2	1st_260424_wt_well2_Position_5	1st_260424_wt_well2_Position_5_6	0.9958704039624946
1st	260424	260424_wt_well2	Position_5	7	0	23.26957582977202	2354.948243552392	260424_wt_well2_Position_5	1st_260424_wt_well2	1st_260424_wt_well2_Position_5	1st_260424_wt_well2_Position_5_7	0.9902155405446348
1st	260424	260424_wt_well2	Position_5	8	0	34.74821167233622	1570.153324100609	260424_wt_well2_Position_5	1st_260424_wt_well2	1st_260424_wt_well2_Position_5	1st_260424_wt_well2_Position_5_8	0.978348695606674
1st	260424	260424_wt_well2	Position_5	9	0	554.6445505106026	956.054420354628	260424_wt_well2_Position_5	1st_260424_wt_well2	1st_260424_wt_well2_Position_5	1st_260424_wt_well2_Position_5_9	0.632855677267763
1st	260424	260424_wt_well2	Position_5	10	0	8.188046176238048	1666.759830220345	260424_wt_well2_Position_5	1st_260424_wt_well2	1st_260424_wt_well2_Position_5	1st_260424_wt_well2_Position_5_10	0.9951114620988365
1st	260424	260424_wt_well2	Position_5	11	0	986.457157331714	114.07337313912686	260424_wt_well2_Position_5	1st_260424_wt_well2	1st_260424_wt_well2_Position_5	1st_260424_wt_well2_Position_5_11	0.10365307456788386
1st	260424	260424_wt_well2	Position_5	12	0	34.42747143289066	1389.4293993146691	260424_wt_well2_Position_5	1st_260424_wt_well2	1st_260424_wt_well2_Position_5	1st_260424_wt_well2_Position_5_12	0.9758209746076406
1st	260424	260424_wt_well2	Position_5	13	0	28.19697290120636	1276.389583082222	260424_wt_well2_Position_5	1st_260424_wt_well2	1st_260424_wt_well2_Position_5	1st_260424_wt_well2_Position_5_13	0.9783862766545598
1st	260424	260424_wt_well2	Position_5	14	0	1117.7765707666524	81.58821665485979	260424_wt_well2_Position_5	1st_260424_wt_well2	1st_260424_wt_well2_Position_5	1st_260424_wt_well2_Position_5_14	0.06802618978856674
1st	260424	260424_wt_well2	Position_5	15	0	23.283396965809327	1346.804602691824	260424_wt_well2_Position_5	1st_260424_wt_well2	1st_260424_wt_well2_Position_5	1st_260424_wt_well2_Position_5_15	0.9830059113198367
1st	260424	260424_wt_well2	Position_6	1	0	23.011215485933857	1801.06235258919	260424_wt_well2_Position_6	1st_260424_wt_well2	1st_260424_wt_well2_Position_6	1st_260424_wt_well2_Position_6_1	0.9873847108534023
1st	260424	260424_wt_well2	Position_6	2	0	438.8409646899246	465.97951458783217	260424_wt_well2_Position_6	1st_260424_wt_well2	1st_260424_wt_well2_Position_6	1st_260424_wt_well2_Position_6_2	0.5149966487935651
1st	260424	260424_wt_well2	Position_6	3	0	22.8170933322933	1516.3127065754618	260424_wt_well2_Position_6	1st_260424_wt_well2	1st_260424_wt_well2_Position_6	1st_260424_wt_well2_Position_6_3	0.9851753287255819
1st	260424	260424_wt_well2	Position_6	4	0	36.69374229175735	2436.970051555928	260424_wt_well2_Position_6	1st_260424_wt_well2	1st_260424_wt_well2_Position_6	1st_260424_wt_well2_Position_6_4	0.985166237067859
1st	260424	260424_wt_well2	Position_6	5	0	39.833590921146815	1661.6845065380526	260424_wt_well2_Position_6	1st_260424_wt_well2	1st_260424_wt_well2_Position_6	1st_260424_wt_well2_Position_6_5	0.9765893815760005
1st	260424	260424_wt_well2	Position_6	6	0	13.230457222046777	1474.3627333548525	260424_wt_well2_Position_6	1st_260424_wt_well2	1st_260424_wt_well2_Position_6	1st_260424_wt_well2_Position_6_6	0.9911061321698333
1st	260424	260424_wt_well2	Position_6	7	0	25.21036279233592	1193.6538448369236	260424_wt_well2_Position_6	1st_260424_wt_well2	1st_260424_wt_well2_Position_6	1st_260424_wt_well2_Position_6_7	0.9793165123444136
1st	260424	260424_wt_well2	Position_6	8	0	43.30755580071885	1504.4658687982646	260424_wt_well2_Position_6	1st_260424_wt_well2	1st_260424_wt_well2_Position_6	1st_260424_wt_well2_Position_6_8	0.972019447347767
1st	260424	260424_wt_well2	Position_6	9	0	26.39881994310628	1489.8118042846456	260424_wt_well2_Position_6	1st_260424_wt_well2	1st_260424_wt_well2_Position_6	1st_260424_wt_well2_Position_6_9	0.9825889493707037
1st	260424	260424_wt_well2	Position_6	10	0	32.50590755417598	1664.7679241731953	260424_wt_well2_Position_6	1st_260424_wt_well2	1st_260424_wt_well2_Position_6	1st_260424_wt_well2_Position_6_10	0.9808481654836487
1st	260424	260424_wt_well2	Position_6	11	0	24.17433447299724	1633.8901148886755	260424_wt_well2_Position_6	1st_260424_wt_well2	1st_260424_wt_well2_Position_6	1st_260424_wt_well2_Position_6_11	0.9854201478824879
1st	260424	260424_wt_well2	Position_6	12	0	541.5368749205234	469.0810151443405	260424_wt_well2_Position_6	1st_260424_wt_well2	1st_260424_wt_well2_Position_6	1st_260424_wt_well2_Position_6_12	0.46415269287805083
1st	260424	260424_wt_well2	Position_6	13	0	14.559232703229515	1537.898351672868	260424_wt_well2_Position_6	1st_260424_wt_well2	1st_260424_wt_well2_Position_6	1st_260424_wt_well2_Position_6_13	0.9906218161128824
1st	260424	260424_wt_well2	Position_6	14	0	41.6305167320594	1303.539576521345	260424_wt_well2_Position_6	1st_260424_wt_well2	1st_260424_wt_well2_Position_6	1st_260424_wt_well2_Position_6_14	0.9690518567571089
1st	260424	260424_wt_well2	Position_6	15	0	23.680257855165788	1859.5819453963336	260424_wt_well2_Position_6	1st_260424_wt_well2	1st_260424_wt_well2_Position_6	1st_260424_wt_well2_Position_6_15	0.9874259368587756
1st	260424	260424_wt_well2	Position_6	16	0	21.42860314028087	1010.2200107117334	260424_wt_well2_Position_6	1st_260424_wt_well2	1st_260424_wt_well2_Position_6	1st_260424_wt_well2_Position_6_16	0.979228777267223
1st	260424	260424_wt_well2	Position_6	17	0	19.940762437877435	1095.395338223627	260424_wt_well2_Position_6	1st_260424_wt_well2	1st_260424_wt_well2_Position_6	1st_260424_wt_well2_Position_6_17	0.9821212974043871
1st	260424	260424_wt_well2	Position_6	19	0	29.62562342727253	1547.6048482140725	260424_wt_well2_Position_6	1st_260424_wt_well2	1st_260424_wt_well2_Position_6	1st_260424_wt_well2_Position_6_19	0.9812166807832196
1st	260424	260424_wt_well2	Position_7	1	0	27.323562256302576	1719.0880013823028	260424_wt_well2_Position_7	1st_260424_wt_well2	1st_260424_wt_well2_Position_7	1st_260424_wt_well2_Position_7_1	0.9843544541131104
1st	260424	260424_wt_well2	Position_7	2	0	22.95807421869243	1596.636541421206	260424_wt_well2_Position_7	1st_260424_wt_well2	1st_260424_wt_well2_Position_7	1st_260424_wt_well2_Position_7_2	0.9858248020850441
1st	260424	260424_wt_well2	Position_7	3	0	625.0896741946569	27.36551994196877	260424_wt_well2_Position_7	1st_260424_wt_well2	1st_260424_wt_well2_Position_7	1st_260424_wt_well2_Position_7_3	0.041942374262466775
1st	260424	260424_wt_well2	Position_7	4	0	244.32829321968384	834.2350071521133	260424_wt_well2_Position_7	1st_260424_wt_well2	1st_260424_wt_well2_Position_7	1st_260424_wt_well2_Position_7_4	0.7734687494600826
1st	260424	260424_wt_well2	Position_7	5	0	17.87313944898703	2025.9546750386469	260424_wt_well2_Position_7	1st_260424_wt_well2	1st_260424_wt_well2_Position_7	1st_260424_wt_well2_Position_7_5	0.99125506594915
1st	260424	260424_wt_well2	Position_7	6	0	13.909834962868944	1772.840926095706	260424_wt_well2_Position_7	1st_260424_wt_well2	1st_260424_wt_well2_Position_7	1st_260424_wt_well2_Position_7_6	0.9922150110323009
1st	260424	260424_wt_well2	Position_7	7	0	1348.9155202436966	69.4182537814821	260424_wt_well2_Position_7	1st_260424_wt_well2	1st_260424_wt_well2_Position_7	1st_260424_wt_well2_Position_7_7	0.04894352447412689
1st	260424	260424_wt_well2	Position_8	1	0	7.913691978204745	2311.1733496544816	260424_wt_well2_Position_8	1st_260424_wt_well2	1st_260424_wt_well2_Position_8	1st_260424_wt_well2_Position_8_1	0.996587583028952
1st	260424	260424_wt_well2	Position_8	2	0	9.048043601430054	1293.8591208371186	260424_wt_well2_Position_8	1st_260424_wt_well2	1st_260424_wt_well2_Position_8	1st_260424_wt_well2_Position_8_2	0.9930554963174764
1st	260424	260424_wt_well2	Position_8	3	0	-2.167536661619125	1033.264065759602	260424_wt_well2_Position_8	1st_260424_wt_well2	1st_260424_wt_well2_Position_8	1st_260424_wt_well2_Position_8_3	1.0021021665774739
1st	260424	260424_wt_well2	Position_8	4	0	17.68672724427886	2605.437902465039	260424_wt_well2_Position_8	1st_260424_wt_well2	1st_260424_wt_well2_Position_8	1st_260424_wt_well2_Position_8_4	0.993257382038215
1st	260424	260424_wt_well2	Position_8	5	0	32.340798986304755	1665.9955496844907	260424_wt_well2_Position_8	1st_260424_wt_well2	1st_260424_wt_well2_Position_8	1st_260424_wt_well2_Position_8_5	0.9809573651228649
1st	260424	260424_wt_well2	Position_8	6	0	742.1713758565616	374.1406422293651	260424_wt_well2_Position_8	1st_260424_wt_well2	1st_260424_wt_well2_Position_8	1st_260424_wt_well2_Position_8_6	0.33515776607948883
1st	260424	260424_wt_well2	Position_8	7	0	8.02999229833437	1178.4278650513313	260424_wt_well2_Position_8	1st_260424_wt_well2	1st_260424_wt_well2_Position_8	1st_260424_wt_well2_Position_8_7	0.993231961633874
1st	260424	260424_wt_well2	Position_8	8	0	20.49223034739688	1964.643641634549	260424_wt_well2_Position_8	1st_260424_wt_well2	1st_260424_wt_well2_Position_8	1st_260424_wt_well2_Position_8_8	0.9896771648547474
1st	260424	260424_wt_well2	Position_8	9	0	29.37868435602667	1549.2035744188422	260424_wt_well2_Position_8	1st_260424_wt_well2	1st_260424_wt_well2_Position_8	1st_260424_wt_well2_Position_8_9	0.9813891964180395
1st	260424	260424_wt_well2	Position_8	10	0	609.0521240268491	-26.191151391197103	260424_wt_well2_Position_8	1st_260424_wt_well2	1st_260424_wt_well2_Position_8	1st_260424_wt_well2_Position_8_10	-0.04493550369784196
1st	260424	260424_wt_well2	Position_8	11	0	16.000325878781172	2106.4137403179275	260424_wt_well2_Position_8	1st_260424_wt_well2	1st_260424_wt_well2_Position_8	1st_260424_wt_well2_Position_8_11	0.9924612609134027
1st	260424	260424_wt_well2	Position_8	12	0	11.224438158290308	968.216800701566	260424_wt_well2_Position_8	1st_260424_wt_well2	1st_260424_wt_well2_Position_8	1st_260424_wt_well2_Position_8_12	0.9885399575666668
1st	260424	260424_wt_well2	Position_8	13	0	20.777830714434263	2404.589190307788	260424_wt_well2_Position_8	1st_260424_wt_well2	1st_260424_wt_well2_Position_8	1st_260424_wt_well2_Position_8_13	0.9914331189736071
1st	260424	260424_wt_well2	Position_9	2	0	41.90669125661167	2653.135812661505	260424_wt_well2_Position_9	1st_260424_wt_well2	1st_260424_wt_well2_Position_9	1st_260424_wt_well2_Position_9_2	0.9844504525640368
1st	260424	260424_wt_well2	Position_9	3	0	45.09916207467323	2074.911865014384	260424_wt_well2_Position_9	1st_260424_wt_well2	1st_260424_wt_well2_Position_9	1st_260424_wt_well2_Position_9_3	0.9787269209931432
1st	260424	260424_wt_well2	Position_9	4	0	35.65852178794721	1526.7566003740476	260424_wt_well2_Position_9	1st_260424_wt_well2	1st_260424_wt_well2_Position_9	1st_260424_wt_well2_Position_9_4	0.9771773062855379
1st	260424	260424_wt_well2	Position_9	5	0	16.550413959117854	3148.4401715597432	260424_wt_well2_Position_9	1st_260424_wt_well2	1st_260424_wt_well2_Position_9	1st_260424_wt_well2_Position_9_5	0.9947707857221304
1st	260424	260424_wt_well2	Position_9	6	0	19.016829183173204	1745.075990193286	260424_wt_well2_Position_9	1st_260424_wt_well2	1st_260424_wt_well2_Position_9	1st_260424_wt_well2_Position_9_6	0.9892200518168341
1st	260424	260424_wt_well2	Position_9	8	0	16.732362484634443	1342.640287358115	260424_wt_well2_Position_9	1st_260424_wt_well2	1st_260424_wt_well2_Position_9	1st_260424_wt_well2_Position_9_8	0.9876911143632542
1st	260424	260424_wt_well2	Position_9	9	0	14.887661158028692	2148.414996229721	260424_wt_well2_Position_9	1st_260424_wt_well2	1st_260424_wt_well2_Position_9	1st_260424_wt_well2_Position_9_9	0.9931180867794034
1st	260424	260424_wt_well2	Position_9	10	0	18.15513564924501	1328.739536983906	260424_wt_well2_Position_9	1st_260424_wt_well2	1st_260424_wt_well2_Position_9	1st_260424_wt_well2_Position_9_10	0.9865207458176725
1st	260424	260424_wt_well2	Position_9	11	0	1300.3476871685575	741.463662028938	260424_wt_well2_Position_9	1st_260424_wt_well2	1st_260424_wt_well2_Position_9	1st_260424_wt_well2_Position_9_11	0.36314014138493234
1st	260424	260424_wt_well2	Position_9	12	0	35.79241920702051	2788.8577642537307	260424_wt_well2_Position_9	1st_260424_wt_well2	1st_260424_wt_well2_Position_9	1st_260424_wt_well2_Position_9_12	0.987328548003361
1st	260424	260424_wt_well2	Position_9	13	0	993.9027400488916	279.66230705131454	260424_wt_well2_Position_9	1st_260424_wt_well2	1st_260424_wt_well2_Position_9	1st_260424_wt_well2_Position_9_13	0.21959012434275002
1st	260424	260424_wt_well2	Position_9	14	0	781.0954653688561	293.15248786861395	260424_wt_well2_Position_9	1st_260424_wt_well2	1st_260424_wt_well2_Position_9	1st_260424_wt_well2_Position_9_14	0.2728908972878541
1st	260424	260424_wt_well2	Position_9	15	0	25.00420503537905	2557.1275668463213	260424_wt_well2_Position_9	1st_260424_wt_well2	1st_260424_wt_well2_Position_9	1st_260424_wt_well2_Position_9_15	0.9903164488707881
1st	260424	260424_wt_well2	Position_9	16	0	648.8990672821245	239.1974103542473	260424_wt_well2_Position_9	1st_260424_wt_well2	1st_260424_wt_well2_Position_9	1st_260424_wt_well2_Position_9_16	0.26933719069673634
1st	260424	260424_wt_well2	Position_9	17	0	43.15749055592497	3140.0538982027488	260424_wt_well2_Position_9	1st_260424_wt_well2	1st_260424_wt_well2_Position_9	1st_260424_wt_well2_Position_9_17	0.9864421537607169
1st	260424	260424_wt_well2	Position_10	1	0	17.827438119209358	1826.7274553995408	260424_wt_well2_Position_10	1st_260424_wt_well2	1st_260424_wt_well2_Position_10	1st_260424_wt_well2_Position_10_1	0.9903351002554329
1st	260424	260424_wt_well2	Position_10	2	0	-1.572739223806808	664.2590319215366	260424_wt_well2_Position_10	1st_260424_wt_well2	1st_260424_wt_well2_Position_10	1st_260424_wt_well2_Position_10_2	1.0023732786404926
1st	260424	260424_wt_well2	Position_10	3	0	2.627020459547641	964.3386155347422	260424_wt_well2_Position_10	1st_260424_wt_well2	1st_260424_wt_well2_Position_10	1st_260424_wt_well2_Position_10_3	0.99728323286603
1st	260424	260424_wt_well2	Position_10	4	0	26.791160101491727	1851.1865552633349	260424_wt_well2_Position_10	1st_260424_wt_well2	1st_260424_wt_well2_Position_10	1st_260424_wt_well2_Position_10_4	0.9857340372666312
1st	260424	260424_wt_well2	Position_10	5	0	27.985041874313577	2249.697757789533	260424_wt_well2_Position_10	1st_260424_wt_well2	1st_260424_wt_well2_Position_10	1st_260424_wt_well2_Position_10_5	0.9877133717309348
1st	260424	260424_wt_well2	Position_10	6	0	23.51858543724313	1607.2186041179066	260424_wt_well2_Position_10	1st_260424_wt_well2	1st_260424_wt_well2_Position_10	1st_260424_wt_well2_Position_10_6	0.9855779425477758
1st	260424	260424_wt_well2	Position_10	7	0	35.93081609105558	2236.1418117547296	260424_wt_well2_Position_10	1st_260424_wt_well2	1st_260424_wt_well2_Position_10	1st_260424_wt_well2_Position_10_7	0.9841858857632019
1st	260424	260424_wt_well2	Position_10	8	0	27.79261412160124	1797.9767423619717	260424_wt_well2_Position_10	1st_260424_wt_well2	1st_260424_wt_well2_Position_10	1st_260424_wt_well2_Position_10_8	0.9847775875836093
1st	260424	260424_wt_well2	Position_10	10	0	7.176047956584782	1462.5305535128527	260424_wt_well2_Position_10	1st_260424_wt_well2	1st_260424_wt_well2_Position_10	1st_260424_wt_well2_Position_10_10	0.9951173601932453
1st	260424	260424_wt_well2	Position_11	1	0	21.80953617243731	2284.396879297248	260424_wt_well2_Position_11	1st_260424_wt_well2	1st_260424_wt_well2_Position_11	1st_260424_wt_well2_Position_11_1	0.9905431118280904
1st	260424	260424_wt_well2	Position_11	2	0	25.96777709862432	1192.0608777714544	260424_wt_well2_Position_11	1st_260424_wt_well2	1st_260424_wt_well2_Position_11	1st_260424_wt_well2_Position_11_2	0.9786804875281081
1st	260424	260424_wt_well2	Position_11	3	0	20.60937925094312	2284.0518373936734	260424_wt_well2_Position_11	1st_260424_wt_well2	1st_260424_wt_well2_Position_11	1st_260424_wt_well2_Position_11_3	0.9910575232914499
1st	260424	260424_wt_well2	Position_11	4	0	1036.959508709616	127.50711709834732	260424_wt_well2_Position_11	1st_260424_wt_well2	1st_260424_wt_well2_Position_11	1st_260424_wt_well2_Position_11_4	0.10949830100100695
1st	260424	260424_wt_well2	Position_11	5	0	27.648283550974963	1301.1186355112438	260424_wt_well2_Position_11	1st_260424_wt_well2	1st_260424_wt_well2_Position_11	1st_260424_wt_well2_Position_11_5	0.9791925256759945
1st	260424	260424_wt_well2	Position_11	6	0	27.020340047111045	1637.246700850162	260424_wt_well2_Position_11	1st_260424_wt_well2	1st_260424_wt_well2_Position_11	1st_260424_wt_well2_Position_11_6	0.9837644203825948
1st	260424	260424_wt_well2	Position_11	7	0	988.5439413749348	113.06788306754248	260424_wt_well2_Position_11	1st_260424_wt_well2	1st_260424_wt_well2_Position_11	1st_260424_wt_well2_Position_11_7	0.1026385888012466
1st	260424	260424_wt_well2	Position_11	8	0	0.3171372994896805	882.0808827221863	260424_wt_well2_Position_11	1st_260424_wt_well2	1st_260424_wt_well2_Position_11	1st_260424_wt_well2_Position_11_8	0.99964059608896
1st	260424	260424_wt_well2	Position_11	9	0	28.06104572371455	1602.2331818884225	260424_wt_well2_Position_11	1st_260424_wt_well2	1st_260424_wt_well2_Position_11	1st_260424_wt_well2_Position_11_9	0.9827877414711729
1st	260424	260424_wt_well2	Position_11	10	0	22.130222154623485	2305.061258588521	260424_wt_well2_Position_11	1st_260424_wt_well2	1st_260424_wt_well2_Position_11	1st_260424_wt_well2_Position_11_10	0.9904905881884903
1st	260424	260424_wt_well2	Position_11	11	0	25.12037526650853	1872.5530792798072	260424_wt_well2_Position_11	1st_260424_wt_well2	1st_260424_wt_well2_Position_11	1st_260424_wt_well2_Position_11_11	0.9867625406223991
1st	260424	260424_wt_well3	Position_1	1	0	1256.5283395212894	72.50142055626424	260424_wt_well3_Position_1	1st_260424_wt_well3	1st_260424_wt_well3_Position_1	1st_260424_wt_well3_Position_1_1	0.05455214227259555
1st	260424	260424_wt_well3	Position_1	2	0	1034.0773235533547	277.68870646878287	260424_wt_well3_Position_1	1st_260424_wt_well3	1st_260424_wt_well3_Position_1	1st_260424_wt_well3_Position_1_2	0.21169072846328896
1st	260424	260424_wt_well3	Position_1	3	0	104.45945014323031	1481.696520858554	260424_wt_well3_Position_1	1st_260424_wt_well3	1st_260424_wt_well3_Position_1	1st_260424_wt_well3_Position_1_3	0.934143014903348
1st	260424	260424_wt_well3	Position_1	4	0	92.470512139475	1417.952779907687	260424_wt_well3_Position_1	1st_260424_wt_well3	1st_260424_wt_well3_Position_1	1st_260424_wt_well3_Position_1_4	0.9387784122329413
1st	260424	260424_wt_well3	Position_1	5	0	21.23541363239462	879.1215162335328	260424_wt_well3_Position_1	1st_260424_wt_well3	1st_260424_wt_well3_Position_1	1st_260424_wt_well3_Position_1_5	0.9764144497276688
1st	260424	260424_wt_well3	Position_1	6	0	24.813382311430463	1483.2103941893208	260424_wt_well3_Position_1	1st_260424_wt_well3	1st_260424_wt_well3_Position_1	1st_260424_wt_well3_Position_1_6	0.9835457618784978
1st	260424	260424_wt_well3	Position_1	7	0	33.65189295768235	1899.3635720180955	260424_wt_well3_Position_1	1st_260424_wt_well3	1st_260424_wt_well3_Position_1	1st_260424_wt_well3_Position_1_7	0.9825909861729409
1st	260424	260424_wt_well3	Position_1	8	0	880.2689733036958	183.9905602125732	260424_wt_well3_Position_1	1st_260424_wt_well3	1st_260424_wt_well3_Position_1	1st_260424_wt_well3_Position_1_8	0.17288128921399093
1st	260424	260424_wt_well3	Position_1	9	0	26.29531999056221	2486.6563354511195	260424_wt_well3_Position_1	1st_260424_wt_well3	1st_260424_wt_well3_Position_1	1st_260424_wt_well3_Position_1_9	0.9895360820278333
1st	260424	260424_wt_well3	Position_1	10	0	1049.5281447100872	57.61567476876152	260424_wt_well3_Position_1	1st_260424_wt_well3	1st_260424_wt_well3_Position_1	1st_260424_wt_well3_Position_1_10	0.05203991907382204
1st	260424	260424_wt_well3	Position_1	11	0	11.278707890984386	1607.048261835985	260424_wt_well3_Position_1	1st_260424_wt_well3	1st_260424_wt_well3_Position_1	1st_260424_wt_well3_Position_1_11	0.9930306371320703
1st	260424	260424_wt_well3	Position_1	12	0	370.0279917143575	1326.3689840435711	260424_wt_well3_Position_1	1st_260424_wt_well3	1st_260424_wt_well3_Position_1	1st_260424_wt_well3_Position_1_12	0.7818741739096571
1st	260424	260424_wt_well3	Position_1	13	0	15.549491407592637	1724.1655525739966	260424_wt_well3_Position_1	1st_260424_wt_well3	1st_260424_wt_well3_Position_1	1st_260424_wt_well3_Position_1_13	0.9910620469361435
1st	260424	260424_wt_well3	Position_1	14	0	334.97007110200127	1418.5423346074974	260424_wt_well3_Position_1	1st_260424_wt_well3	1st_260424_wt_well3_Position_1	1st_260424_wt_well3_Position_1_14	0.8089719411101246
1st	260424	260424_wt_well3	Position_1	15	0	4.761929003347107	916.154237749025	260424_wt_well3_Position_1	1st_260424_wt_well3	1st_260424_wt_well3_Position_1	1st_260424_wt_well3_Position_1_15	0.9948291395294535
1st	260424	260424_wt_well3	Position_1	16	0	325.9810738111871	1692.8018921372066	260424_wt_well3_Position_1	1st_260424_wt_well3	1st_260424_wt_well3_Position_1	1st_260424_wt_well3_Position_1_16	0.8385259439426436
1st	260424	260424_wt_well3	Position_1	17	0	8.662093001126719	1489.8407354062435	260424_wt_well3_Position_1	1st_260424_wt_well3	1st_260424_wt_well3_Position_1	1st_260424_wt_well3_Position_1_17	0.9942195017340522
1st	260424	260424_wt_well3	Position_1	18	0	25.64076715526304	1992.971737776204	260424_wt_well3_Position_1	1st_260424_wt_well3	1st_260424_wt_well3_Position_1	1st_260424_wt_well3_Position_1_18	0.9872978260599184
1st	260424	260424_wt_well3	Position_1	19	0	1044.5497901484491	222.5592473327787	260424_wt_well3_Position_1	1st_260424_wt_well3	1st_260424_wt_well3_Position_1	1st_260424_wt_well3_Position_1_19	0.17564332725081358
1st	260424	260424_wt_well3	Position_1	20	0	1305.1873350730514	196.56456053434	260424_wt_well3_Position_1	1st_260424_wt_well3	1st_260424_wt_well3_Position_1	1st_260424_wt_well3_Position_1_20	0.1308901697472727
1st	260424	260424_wt_well3	Position_1	21	0	1376.569002811996	515.7256163932424	260424_wt_well3_Position_1	1st_260424_wt_well3	1st_260424_wt_well3_Position_1	1st_260424_wt_well3_Position_1_21	0.2725398102172095
1st	260424	260424_wt_well3	Position_1	22	0	36.10402561100691	1608.9896993840655	260424_wt_well3_Position_1	1st_260424_wt_well3	1st_260424_wt_well3_Position_1	1st_260424_wt_well3_Position_1_22	0.9780535144822129
1st	260424	260424_wt_well3	Position_1	23	0	973.674892049234	497.6309672237992	260424_wt_well3_Position_1	1st_260424_wt_well3	1st_260424_wt_well3_Position_1	1st_260424_wt_well3_Position_1_23	0.33822400970364985
1st	260424	260424_wt_well3	Position_1	24	0	18.730654531348986	1780.6379179993337	260424_wt_well3_Position_1	1st_260424_wt_well3	1st_260424_wt_well3_Position_1	1st_260424_wt_well3_Position_1_24	0.9895904292109505
1st	260424	260424_wt_well3	Position_1	25	0	97.23697117697871	328.4882059769646	260424_wt_well3_Position_1	1st_260424_wt_well3	1st_260424_wt_well3_Position_1	1st_260424_wt_well3_Position_1_25	0.7715968507499907
1st	260424	260424_wt_well3	Position_1	26	0	40.29005475584167	1786.7451976678908	260424_wt_well3_Position_1	1st_260424_wt_well3	1st_260424_wt_well3_Position_1	1st_260424_wt_well3_Position_1_26	0.9779478503754138
1st	260424	260424_wt_well3	Position_1	27	0	22.60449432476381	1797.973630076018	260424_wt_well3_Position_1	1st_260424_wt_well3	1st_260424_wt_well3_Position_1	1st_260424_wt_well3_Position_1_27	0.9875838921594184
1st	260424	260424_wt_well3	Position_1	28	0	22.63677445696396	2317.9445239215524	260424_wt_well3_Position_1	1st_260424_wt_well3	1st_260424_wt_well3_Position_1	1st_260424_wt_well3_Position_1_28	0.9903285673210129
1st	260424	260424_wt_well3	Position_1	29	0	24.45706264975298	3178.517401425675	260424_wt_well3_Position_1	1st_260424_wt_well3	1st_260424_wt_well3_Position_1	1st_260424_wt_well3_Position_1_29	0.9923642654900738
1st	260424	260424_wt_well3	Position_1	30	0	12.04055677205952	1832.45957415543	260424_wt_well3_Position_1	1st_260424_wt_well3	1st_260424_wt_well3_Position_1	1st_260424_wt_well3_Position_1_30	0.993472184376585
1st	260424	260424_wt_well3	Position_1	31	0	14.406079812580208	1105.2617091274496	260424_wt_well3_Position_1	1st_260424_wt_well3	1st_260424_wt_well3_Position_1	1st_260424_wt_well3_Position_1_31	0.9871336123492325
1st	260424	260424_wt_well3	Position_1	33	0	146.7100344423493	661.3011581106651	260424_wt_well3_Position_1	1st_260424_wt_well3	1st_260424_wt_well3_Position_1	1st_260424_wt_well3_Position_1_33	0.818430690323979
1st	260424	260424_wt_well3	Position_1	34	0	27.371008751657502	2855.0396637009617	260424_wt_well3_Position_1	1st_260424_wt_well3	1st_260424_wt_well3_Position_1	1st_260424_wt_well3_Position_1_34	0.990504125934155
1st	260424	260424_wt_well3	Position_1	35	0	16.12760801000871	1523.02566806885	260424_wt_well3_Position_1	1st_260424_wt_well3	1st_260424_wt_well3_Position_1	1st_260424_wt_well3_Position_1_35	0.9895217661160457
1st	260424	260424_wt_well3	Position_1	36	0	2.878359131824541	473.0505248054174	260424_wt_well3_Position_1	1st_260424_wt_well3	1st_260424_wt_well3_Position_1	1st_260424_wt_well3_Position_1_36	0.9939521234601006
1st	260424	260424_wt_well3	Position_1	37	0	1215.9194643180183	-33.1250203750888	260424_wt_well3_Position_1	1st_260424_wt_well3	1st_260424_wt_well3_Position_1	1st_260424_wt_well3_Position_1_37	-0.028005728759313567
1st	260424	260424_wt_well3	Position_1	38	0	10.298899386020048	1496.6074315775716	260424_wt_well3_Position_1	1st_260424_wt_well3	1st_260424_wt_well3_Position_1	1st_260424_wt_well3_Position_1_38	0.9931655344632905
1st	260424	260424_wt_well3	Position_2	1	0	31.68621045845975	1508.9706155404915	260424_wt_well3_Position_2	1st_260424_wt_well3	1st_260424_wt_well3_Position_2	1st_260424_wt_well3_Position_2_1	0.9794333105700456
1st	260424	260424_wt_well3	Position_2	2	0	22.061104102831763	1991.5100968845595	260424_wt_well3_Position_2	1st_260424_wt_well3	1st_260424_wt_well3_Position_2	1st_260424_wt_well3_Position_2_2	0.9890437923963088
1st	260424	260424_wt_well3	Position_2	3	0	1204.4248642981747	373.6613802723955	260424_wt_well3_Position_2	1st_260424_wt_well3	1st_260424_wt_well3_Position_2	1st_260424_wt_well3_Position_2_3	0.2367813429449646
1st	260424	260424_wt_well3	Position_2	4	0	21.602322427102585	1849.9341278856284	260424_wt_well3_Position_2	1st_260424_wt_well3	1st_260424_wt_well3_Position_2	1st_260424_wt_well3_Position_2_4	0.9884574396488549
1st	260424	260424_wt_well3	Position_2	5	0	34.68121152605588	1539.866811700324	260424_wt_well3_Position_2	1st_260424_wt_well3	1st_260424_wt_well3_Position_2	1st_260424_wt_well3_Position_2_5	0.9779738623309874
1st	260424	260424_wt_well3	Position_2	6	0	250.51620358859967	1924.860347240682	260424_wt_well3_Position_2	1st_260424_wt_well3	1st_260424_wt_well3_Position_2	1st_260424_wt_well3_Position_2_6	0.8848400735527374
1st	260424	260424_wt_well3	Position_2	7	0	29.45097326961156	1668.9504684401377	260424_wt_well3_Position_2	1st_260424_wt_well3	1st_260424_wt_well3_Position_2	1st_260424_wt_well3_Position_2_7	0.9826595923988596
1st	260424	260424_wt_well3	Position_2	8	0	436.9098769561234	1656.0629374281498	260424_wt_well3_Position_2	1st_260424_wt_well3	1st_260424_wt_well3_Position_2	1st_260424_wt_well3_Position_2_8	0.7912491390459571
1st	260424	260424_wt_well3	Position_2	9	0	32.49565990141205	2176.8895669946755	260424_wt_well3_Position_2	1st_260424_wt_well3	1st_260424_wt_well3_Position_2	1st_260424_wt_well3_Position_2_9	0.9852919900496191
1st	260424	260424_wt_well3	Position_2	10	0	17.67512300075375	1349.5075201856212	260424_wt_well3_Position_2	1st_260424_wt_well3	1st_260424_wt_well3_Position_2	1st_260424_wt_well3_Position_2_10	0.9870718641076661
1st	260424	260424_wt_well3	Position_2	11	0	466.5172382980169	1472.171923486616	260424_wt_well3_Position_2	1st_260424_wt_well3	1st_260424_wt_well3_Position_2	1st_260424_wt_well3_Position_2_11	0.759364601869146
1st	260424	260424_wt_well3	Position_2	12	0	23.40111650575913	1603.3820684186812	260424_wt_well3_Position_2	1st_260424_wt_well3	1st_260424_wt_well3_Position_2	1st_260424_wt_well3_Position_2_12	0.985615098113492
1st	260424	260424_wt_well3	Position_2	13	0	34.41544330230753	2471.189605268913	260424_wt_well3_Position_2	1st_260424_wt_well3	1st_260424_wt_well3_Position_2	1st_260424_wt_well3_Position_2_13	0.9862646176731115
1st	260424	260424_wt_well3	Position_2	14	0	1152.5345622576829	420.2522783724639	260424_wt_well3_Position_2	1st_260424_wt_well3	1st_260424_wt_well3_Position_2	1st_260424_wt_well3_Position_2_14	0.26720231090189384
1st	260424	260424_wt_well3	Position_2	15	0	10.28198569203025	1718.328637064733	260424_wt_well3_Position_2	1st_260424_wt_well3	1st_260424_wt_well3_Position_2	1st_260424_wt_well3_Position_2_15	0.9940518786841465
1st	260424	260424_wt_well3	Position_2	16	0	27.30537203095241	2040.225073176096	260424_wt_well3_Position_2	1st_260424_wt_well3	1st_260424_wt_well3_Position_2	1st_260424_wt_well3_Position_2_16	0.9867932430720662
1st	260424	260424_wt_well3	Position_2	17	0	18.253191581169173	1259.8287129447274	260424_wt_well3_Position_2	1st_260424_wt_well3	1st_260424_wt_well3_Position_2	1st_260424_wt_well3_Position_2_17	0.9857182927662682
1st	260424	260424_wt_well3	Position_2	18	0	1488.3344071998156	336.2401960611746	260424_wt_well3_Position_2	1st_260424_wt_well3	1st_260424_wt_well3_Position_2	1st_260424_wt_well3_Position_2_18	0.18428415887200542
1st	260424	260424_wt_well3	Position_2	19	0	35.78637819892072	1874.8834290238296	260424_wt_well3_Position_2	1st_260424_wt_well3	1st_260424_wt_well3_Position_2	1st_260424_wt_well3_Position_2_19	0.9812702445688729
1st	260424	260424_wt_well3	Position_2	20	0	156.80682910310864	1144.6755800706976	260424_wt_well3_Position_2	1st_260424_wt_well3	1st_260424_wt_well3_Position_2	1st_260424_wt_well3_Position_2_20	0.8795167510541682
1st	260424	260424_wt_well3	Position_2	21	0	26.301260493035755	2097.0829293836714	260424_wt_well3_Position_2	1st_260424_wt_well3	1st_260424_wt_well3_Position_2	1st_260424_wt_well3_Position_2_21	0.9876135177899374
1st	260424	260424_wt_well3	Position_2	22	0	22.438823124348385	1303.459314207772	260424_wt_well3_Position_2	1st_260424_wt_well3	1st_260424_wt_well3_Position_2	1st_260424_wt_well3_Position_2_22	0.9830765105609861
1st	260424	260424_wt_well3	Position_2	24	0	747.2570327489997	42.06876906278846	260424_wt_well3_Position_2	1st_260424_wt_well3	1st_260424_wt_well3_Position_2	1st_260424_wt_well3_Position_2_24	0.05329709096829906
1st	260424	260424_wt_well3	Position_2	25	0	20.04841571232446	1116.2553913998142	260424_wt_well3_Position_2	1st_260424_wt_well3	1st_260424_wt_well3_Position_2	1st_260424_wt_well3_Position_2_25	0.9823564652456137
1st	260424	260424_wt_well3	Position_2	26	0	19.200624730438783	2105.424788900656	260424_wt_well3_Position_2	1st_260424_wt_well3	1st_260424_wt_well3_Position_2	1st_260424_wt_well3_Position_2_26	0.990962818853972
1st	260424	260424_wt_well3	Position_3	1	0	19.69054416509936	1074.857597687706	260424_wt_well3_Position_3	1st_260424_wt_well3	1st_260424_wt_well3_Position_3	1st_260424_wt_well3_Position_3_1	0.9820103443492509
1st	260424	260424_wt_well3	Position_3	2	0	26.810972134425946	1256.469662306822	260424_wt_well3_Position_3	1st_260424_wt_well3	1st_260424_wt_well3_Position_3	1st_260424_wt_well3_Position_3_2	0.9791074754696195
1st	260424	260424_wt_well3	Position_3	3	0	38.109497028295976	1637.6946665608816	260424_wt_well3_Position_3	1st_260424_wt_well3	1st_260424_wt_well3_Position_3	1st_260424_wt_well3_Position_3_3	0.9772589793865446
1st	260424	260424_wt_well3	Position_3	4	0	25.86030678168829	3146.3914608676214	260424_wt_well3_Position_3	1st_260424_wt_well3	1st_260424_wt_well3_Position_3	1st_260424_wt_well3_Position_3_4	0.9918479652071086
1st	260424	260424_wt_well3	Position_3	5	0	22.95531742880804	1993.4543968915896	260424_wt_well3_Position_3	1st_260424_wt_well3	1st_260424_wt_well3_Position_3	1st_260424_wt_well3_Position_3_5	0.9886157474516309
1st	260424	260424_wt_well3	Position_3	6	0	35.70100410972048	1589.8295086145724	260424_wt_well3_Position_3	1st_260424_wt_well3	1st_260424_wt_well3_Position_3	1st_260424_wt_well3_Position_3_6	0.9780373214588954
1st	260424	260424_wt_well3	Position_3	7	0	18.33830475355316	1297.3794590729874	260424_wt_well3_Position_3	1st_260424_wt_well3	1st_260424_wt_well3_Position_3	1st_260424_wt_well3_Position_3_7	0.986062128780401
1st	260424	260424_wt_well3	Position_3	8	0	20.54794395351692	2512.990362500898	260424_wt_well3_Position_3	1st_260424_wt_well3	1st_260424_wt_well3_Position_3	1st_260424_wt_well3_Position_3_8	0.991889625706006
1st	260424	260424_wt_well3	Position_3	9	0	1147.7179477855136	190.46311810166105	260424_wt_well3_Position_3	1st_260424_wt_well3	1st_260424_wt_well3_Position_3	1st_260424_wt_well3_Position_3_9	0.14232985576984652
1st	260424	260424_wt_well3	Position_3	10	0	39.8875429123787	2605.665944022139	260424_wt_well3_Position_3	1st_260424_wt_well3	1st_260424_wt_well3_Position_3	1st_260424_wt_well3_Position_3_10	0.9849227985337021
1st	260424	260424_wt_well3	Position_3	11	0	27.40766660567991	1309.1746281249636	260424_wt_well3_Position_3	1st_260424_wt_well3	1st_260424_wt_well3_Position_3	1st_260424_wt_well3_Position_3_11	0.979494216918979
1st	260424	260424_wt_well3	Position_3	12	0	18.517452568785945	1372.8635054244282	260424_wt_well3_Position_3	1st_260424_wt_well3	1st_260424_wt_well3_Position_3	1st_260424_wt_well3_Position_3_12	0.9866913137897951
1st	260424	260424_wt_well3	Position_3	13	0	1170.1449962832044	336.63543201944884	260424_wt_well3_Position_3	1st_260424_wt_well3	1st_260424_wt_well3_Position_3	1st_260424_wt_well3_Position_3_13	0.2234137275055128
1st	260424	260424_wt_well3	Position_3	14	0	15.419306235024832	1475.1523439162102	260424_wt_well3_Position_3	1st_260424_wt_well3	1st_260424_wt_well3_Position_3	1st_260424_wt_well3_Position_3_14	0.9896554410964006
1st	260424	260424_wt_well3	Position_3	15	0	949.5265791765064	190.0774613693916	260424_wt_well3_Position_3	1st_260424_wt_well3	1st_260424_wt_well3_Position_3	1st_260424_wt_well3_Position_3_15	0.16679254776802993
1st	260424	260424_wt_well3	Position_3	16	0	687.651561328151	197.8849572954322	260424_wt_well3_Position_3	1st_260424_wt_well3	1st_260424_wt_well3_Position_3	1st_260424_wt_well3_Position_3_16	0.22346335033479015
1st	260424	260424_wt_well3	Position_3	17	0	24.73391907363856	1414.7274012553476	260424_wt_well3_Position_3	1st_260424_wt_well3	1st_260424_wt_well3_Position_3	1st_260424_wt_well3_Position_3_17	0.9828172395295861
1st	260424	260424_wt_well3	Position_3	18	0	21.59659240153536	1532.8942486600365	260424_wt_well3_Position_3	1st_260424_wt_well3	1st_260424_wt_well3_Position_3	1st_260424_wt_well3_Position_3_18	0.9861069670974794
1st	260424	260424_wt_well3	Position_3	19	0	16.464389031909093	1244.0468352296791	260424_wt_well3_Position_3	1st_260424_wt_well3	1st_260424_wt_well3_Position_3	1st_260424_wt_well3_Position_3_19	0.9869383241378481
1st	260424	260424_wt_well3	Position_3	20	0	20.35734779688571	1529.3023181801786	260424_wt_well3_Position_3	1st_260424_wt_well3	1st_260424_wt_well3_Position_3	1st_260424_wt_well3_Position_3_20	0.9868633428075639
1st	260424	260424_wt_well3	Position_3	21	0	39.0834890701945	2757.3731929502305	260424_wt_well3_Position_3	1st_260424_wt_well3	1st_260424_wt_well3_Position_3	1st_260424_wt_well3_Position_3_21	0.9860239247325094
1st	260424	260424_wt_well3	Position_3	22	0	24.512558415270004	1786.6059148802526	260424_wt_well3_Position_3	1st_260424_wt_well3	1st_260424_wt_well3_Position_3	1st_260424_wt_well3_Position_3_22	0.986465513561536
1st	260424	260424_wt_well3	Position_3	23	0	17.549301270319027	2037.864416093585	260424_wt_well3_Position_3	1st_260424_wt_well3	1st_260424_wt_well3_Position_3	1st_260424_wt_well3_Position_3_23	0.9914619129365224
1st	260424	260424_wt_well3	Position_3	24	0	29.344838006984663	2795.956905158612	260424_wt_well3_Position_3	1st_260424_wt_well3	1st_260424_wt_well3_Position_3	1st_260424_wt_well3_Position_3_24	0.9896135561173353
1st	260424	260424_wt_well3	Position_3	25	0	19.31910593250873	2073.0339028808767	260424_wt_well3_Position_3	1st_260424_wt_well3	1st_260424_wt_well3_Position_3	1st_260424_wt_well3_Position_3_25	0.990766803760583
1st	260424	260424_wt_well3	Position_3	26	0	15.8892146647062	1662.5710940971828	260424_wt_well3_Position_3	1st_260424_wt_well3	1st_260424_wt_well3_Position_3	1st_260424_wt_well3_Position_3_26	0.9905334582046644
1st	260424	260424_wt_well3	Position_3	27	0	29.89485151185232	1023.321960107382	260424_wt_well3_Position_3	1st_260424_wt_well3	1st_260424_wt_well3_Position_3	1st_260424_wt_well3_Position_3_27	0.9716156719280892
1st	260424	260424_wt_well3	Position_3	28	0	39.13089973878097	3188.642457723548	260424_wt_well3_Position_3	1st_260424_wt_well3	1st_260424_wt_well3_Position_3	1st_260424_wt_well3_Position_3_28	0.9878768130828288
1st	260424	260424_wt_well3	Position_3	29	0	11.93465200267478	1662.1080039407143	260424_wt_well3_Position_3	1st_260424_wt_well3	1st_260424_wt_well3_Position_3	1st_260424_wt_well3_Position_3_29	0.9928707599174352
1st	260424	260424_wt_well3	Position_3	30	0	27.210862986865152	2080.703707722102	260424_wt_well3_Position_3	1st_260424_wt_well3	1st_260424_wt_well3_Position_3	1st_260424_wt_well3_Position_3_30	0.9870910978248453
1st	260424	260424_wt_well3	Position_3	31	0	1002.7186300392012	140.12706927134022	260424_wt_well3_Position_3	1st_260424_wt_well3	1st_260424_wt_well3_Position_3	1st_260424_wt_well3_Position_3_31	0.12261241334318045
1st	260424	260424_wt_well3	Position_3	32	0	32.83986194249992	2476.0071550244384	260424_wt_well3_Position_3	1st_260424_wt_well3	1st_260424_wt_well3_Position_3	1st_260424_wt_well3_Position_3_32	0.9869103768701682
1st	260424	260424_wt_well3	Position_3	33	0	24.28325585707373	2884.7959700310043	260424_wt_well3_Position_3	1st_260424_wt_well3	1st_260424_wt_well3_Position_3	1st_260424_wt_well3_Position_3_33	0.9916525972751188
1st	260424	260424_wt_well3	Position_3	34	0	1256.4090824556204	433.474848594446	260424_wt_well3_Position_3	1st_260424_wt_well3	1st_260424_wt_well3_Position_3	1st_260424_wt_well3_Position_3_34	0.2565116104306003
1st	260424	260424_wt_well3	Position_3	36	0	13.331575964449971	1099.5561568077687	260424_wt_well3_Position_3	1st_260424_wt_well3	1st_260424_wt_well3_Position_3	1st_260424_wt_well3_Position_3_36	0.988020735989927
1st	260424	260424_wt_well3	Position_3	37	0	24.836277047925964	1583.4023907453077	260424_wt_well3_Position_3	1st_260424_wt_well3	1st_260424_wt_well3_Position_3	1st_260424_wt_well3_Position_3_37	0.984556846228548
1st	260424	260424_wt_well3	Position_3	38	0	1331.975462448168	121436.80835479044	260424_wt_well3_Position_3	1st_260424_wt_well3	1st_260424_wt_well3_Position_3	1st_260424_wt_well3_Position_3_38	0.9891505363087164
1st	260424	260424_wt_well3	Position_4	1	0	38.47161737301735	1316.5404033004354	260424_wt_well3_Position_4	1st_260424_wt_well3	1st_260424_wt_well3_Position_4	1st_260424_wt_well3_Position_4_1	0.9716079143313455
1st	260424	260424_wt_well3	Position_4	2	0	1082.719885409232	109.62362389137998	260424_wt_well3_Position_4	1st_260424_wt_well3	1st_260424_wt_well3_Position_4	1st_260424_wt_well3_Position_4_2	0.09193963235953828
1st	260424	260424_wt_well3	Position_4	3	0	24.730128649371604	2606.482868249019	260424_wt_well3_Position_4	1st_260424_wt_well3	1st_260424_wt_well3_Position_4	1st_260424_wt_well3_Position_4_3	0.9906012441111673
1st	260424	260424_wt_well3	Position_4	4	0	30.25742619116209	1714.6092242133332	260424_wt_well3_Position_4	1st_260424_wt_well3	1st_260424_wt_well3_Position_4	1st_260424_wt_well3_Position_4_4	0.9826591755970877
1st	260424	260424_wt_well3	Position_4	5	0	25.811237206352253	1467.9665154413308	260424_wt_well3_Position_4	1st_260424_wt_well3	1st_260424_wt_well3_Position_4	1st_260424_wt_well3_Position_4_5	0.9827208316895854
1st	260424	260424_wt_well3	Position_4	6	0	25.34512913674137	2398.031880997555	260424_wt_well3_Position_4	1st_260424_wt_well3	1st_260424_wt_well3_Position_4	1st_260424_wt_well3_Position_4_6	0.9895414006855925
1st	260424	260424_wt_well3	Position_4	7	0	35.14580525148292	1119.1712543279386	260424_wt_well3_Position_4	1st_260424_wt_well3	1st_260424_wt_well3_Position_4	1st_260424_wt_well3_Position_4_7	0.9695527282042523
1st	260424	260424_wt_well3	Position_4	8	0	30.20444011674284	1586.7454896122374	260424_wt_well3_Position_4	1st_260424_wt_well3	1st_260424_wt_well3_Position_4	1st_260424_wt_well3_Position_4_8	0.9813201141473777
1st	260424	260424_wt_well3	Position_4	9	0	52.89270734150504	2137.760642338108	260424_wt_well3_Position_4	1st_260424_wt_well3	1st_260424_wt_well3_Position_4	1st_260424_wt_well3_Position_4_9	0.9758552820101634
1st	260424	260424_wt_well3	Position_4	10	0	43.81021616592033	1696.0582947705966	260424_wt_well3_Position_4	1st_260424_wt_well3	1st_260424_wt_well3_Position_4	1st_260424_wt_well3_Position_4_10	0.9748198120199677
1st	260424	260424_wt_well3	Position_4	11	0	55.95519427550787	2495.559592429778	260424_wt_well3_Position_4	1st_260424_wt_well3	1st_260424_wt_well3_Position_4	1st_260424_wt_well3_Position_4_11	0.9780698138348782
1st	260424	260424_wt_well3	Position_4	12	0	60.329712161361975	3390.9759946554027	260424_wt_well3_Position_4	1st_260424_wt_well3	1st_260424_wt_well3_Position_4	1st_260424_wt_well3_Position_4_12	0.9825197425883766
1st	260424	260424_wt_well3	Position_4	13	0	38.14473258572902	1364.3431757346946	260424_wt_well3_Position_4	1st_260424_wt_well3	1st_260424_wt_well3_Position_4	1st_260424_wt_well3_Position_4_13	0.9728020952199081
1st	260424	260424_wt_well3	Position_4	14	0	59.20195175353401	2242.085717502356	260424_wt_well3_Position_4	1st_260424_wt_well3	1st_260424_wt_well3_Position_4	1st_260424_wt_well3_Position_4_14	0.9742744236001244
1st	260424	260424_wt_well3	Position_4	15	0	24.57673466389952	700.6300331738381	260424_wt_well3_Position_4	1st_260424_wt_well3	1st_260424_wt_well3_Position_4	1st_260424_wt_well3_Position_4_15	0.9661107207573683
1st	260424	260424_wt_well3	Position_4	16	0	43.233099610237815	1451.9107771168997	260424_wt_well3_Position_4	1st_260424_wt_well3	1st_260424_wt_well3_Position_4	1st_260424_wt_well3_Position_4_16	0.9710843215270527
1st	260424	260424_wt_well3	Position_4	17	0	24.459731092739165	1416.0063498486622	260424_wt_well3_Position_4	1st_260424_wt_well3	1st_260424_wt_well3_Position_4	1st_260424_wt_well3_Position_4_17	0.983019571639789
1st	260424	260424_wt_well3	Position_4	18	0	39.22914276794828	2714.963664926883	260424_wt_well3_Position_4	1st_260424_wt_well3	1st_260424_wt_well3_Position_4	1st_260424_wt_well3_Position_4_18	0.9857565735200718
1st	260424	260424_wt_well3	Position_4	20	0	17.622430697869447	734.7011050245694	260424_wt_well3_Position_4	1st_260424_wt_well3	1st_260424_wt_well3_Position_4	1st_260424_wt_well3_Position_4_20	0.9765759944211407
1st	260424	260424_wt_well3	Position_4	21	0	1227.760017768191	181.7944298471606	260424_wt_well3_Position_4	1st_260424_wt_well3	1st_260424_wt_well3_Position_4	1st_260424_wt_well3_Position_4_21	0.12897297451312775
1st	260424	260424_wt_well3	Position_4	22	0	21.685798067241	970.806673244106	260424_wt_well3_Position_4	1st_260424_wt_well3	1st_260424_wt_well3_Position_4	1st_260424_wt_well3_Position_4_22	0.9781501636595911
1st	260424	260424_wt_well3	Position_4	24	0	8.14399961837086	1247.5213323801088	260424_wt_well3_Position_4	1st_260424_wt_well3	1st_260424_wt_well3_Position_4	1st_260424_wt_well3_Position_4_24	0.9935141956930442
1st	260424	260424_wt_well3	Position_4	25	0	31.074470552327835	2390.2601131506854	260424_wt_well3_Position_4	1st_260424_wt_well3	1st_260424_wt_well3_Position_4	1st_260424_wt_well3_Position_4_25	0.9871663871810706
1st	260424	260424_wt_well3	Position_5	1	0	34.36333427568135	1433.6280878198347	260424_wt_well3_Position_5	1st_260424_wt_well3	1st_260424_wt_well3_Position_5	1st_260424_wt_well3_Position_5_1	0.9765915973632675
1st	260424	260424_wt_well3	Position_5	3	0	38.308120089999385	1717.1898231905109	260424_wt_well3_Position_5	1st_260424_wt_well3	1st_260424_wt_well3_Position_5	1st_260424_wt_well3_Position_5_3	0.9781782028075676
1st	260424	260424_wt_well3	Position_5	4	0	1142.0760480861431	461.0702467951675	260424_wt_well3_Position_5	1st_260424_wt_well3	1st_260424_wt_well3_Position_5	1st_260424_wt_well3_Position_5_4	0.2876033511522434
1st	260424	260424_wt_well3	Position_5	5	0	1396.2147889983155	373.1932297434017	260424_wt_well3_Position_5	1st_260424_wt_well3	1st_260424_wt_well3_Position_5	1st_260424_wt_well3_Position_5_5	0.21091417343569596
1st	260424	260424_wt_well3	Position_5	6	0	29.88171946564217	2162.068758652324	260424_wt_well3_Position_5	1st_260424_wt_well3	1st_260424_wt_well3_Position_5	1st_260424_wt_well3_Position_5_6	0.9863675207246019
1st	260424	260424_wt_well3	Position_5	7	0	35.473306443404404	2146.2483560193746	260424_wt_well3_Position_5	1st_260424_wt_well3	1st_260424_wt_well3_Position_5	1st_260424_wt_well3_Position_5_7	0.9837406819331108
1st	260424	260424_wt_well3	Position_5	8	0	36.89421305583081	2186.046495315539	260424_wt_well3_Position_5	1st_260424_wt_well3	1st_260424_wt_well3_Position_5	1st_260424_wt_well3_Position_5_8	0.9834029702560708
1st	260424	260424_wt_well3	Position_5	9	0	1822.8836620423665	319.6334440318751	260424_wt_well3_Position_5	1st_260424_wt_well3	1st_260424_wt_well3_Position_5	1st_260424_wt_well3_Position_5_9	0.14918594727933965
1st	260424	260424_wt_well3	Position_5	10	0	1127.8366682280569	443.6434233192021	260424_wt_well3_Position_5	1st_260424_wt_well3	1st_260424_wt_well3_Position_5	1st_260424_wt_well3_Position_5_10	0.2823092864526184
1st	260424	260424_wt_well3	Position_5	11	0	14.818551686832183	1534.330841225671	260424_wt_well3_Position_5	1st_260424_wt_well3	1st_260424_wt_well3_Position_5	1st_260424_wt_well3_Position_5_11	0.9904343946719222
1st	260424	260424_wt_well3	Position_5	12	0	22.532266210742733	2735.615548713151	260424_wt_well3_Position_5	1st_260424_wt_well3	1st_260424_wt_well3_Position_5	1st_260424_wt_well3_Position_5_12	0.9918306531329378
1st	260424	260424_wt_well3	Position_5	13	0	24.981718808219945	2045.684915175715	260424_wt_well3_Position_5	1st_260424_wt_well3	1st_260424_wt_well3_Position_5	1st_260424_wt_well3_Position_5_13	0.9879354221494576
1st	260424	260424_wt_well3	Position_5	14	0	52.93433927643763	3525.862713841532	260424_wt_well3_Position_5	1st_260424_wt_well3	1st_260424_wt_well3_Position_5	1st_260424_wt_well3_Position_5_14	0.9852089016251091
1st	260424	260424_wt_well3	Position_5	15	0	40.35707660019803	2427.346859743423	260424_wt_well3_Position_5	1st_260424_wt_well3	1st_260424_wt_well3_Position_5	1st_260424_wt_well3_Position_5_15	0.9836459001398705
1st	260424	260424_wt_well3	Position_5	16	0	175.36878073420405	1711.8481507532024	260424_wt_well3_Position_5	1st_260424_wt_well3	1st_260424_wt_well3_Position_5	1st_260424_wt_well3_Position_5_16	0.9070754517892189
1st	260424	260424_wt_well3	Position_5	17	0	111.02302097927526	1914.757787902339	260424_wt_well3_Position_5	1st_260424_wt_well3	1st_260424_wt_well3_Position_5	1st_260424_wt_well3_Position_5_17	0.9451949487859111
1st	260424	260424_wt_well3	Position_5	18	0	1741.752264471496	561.9563860560113	260424_wt_well3_Position_5	1st_260424_wt_well3	1st_260424_wt_well3_Position_5	1st_260424_wt_well3_Position_5_18	0.24393552801363727
1st	260424	260424_wt_well3	Position_5	19	0	21.864195197799525	1680.3483266888334	260424_wt_well3_Position_5	1st_260424_wt_well3	1st_260424_wt_well3_Position_5	1st_260424_wt_well3_Position_5_19	0.9871554257082032
1st	260424	260424_wt_well3	Position_5	20	0	1069.75260450494	111.89232087921982	260424_wt_well3_Position_5	1st_260424_wt_well3	1st_260424_wt_well3_Position_5	1st_260424_wt_well3_Position_5_20	0.0946919996655027
1st	260424	260424_wt_well3	Position_5	21	0	25.6260954583496	2153.2502788478187	260424_wt_well3_Position_5	1st_260424_wt_well3	1st_260424_wt_well3_Position_5	1st_260424_wt_well3_Position_5_21	0.9882388483529683
1st	260424	260424_wt_well3	Position_5	23	0	1141.8985529943832	491.5578774264464	260424_wt_well3_Position_5	1st_260424_wt_well3	1st_260424_wt_well3_Position_5	1st_260424_wt_well3_Position_5_23	0.30093112266227123
1st	260424	260424_wt_well3	Position_5	24	0	1317.433886594254	240.86362749981785	260424_wt_well3_Position_5	1st_260424_wt_well3	1st_260424_wt_well3_Position_5	1st_260424_wt_well3_Position_5_24	0.15456844750204568
1st	260424	260424_wt_well3	Position_5	25	0	30.77405408272519	1677.8798550699055	260424_wt_well3_Position_5	1st_260424_wt_well3	1st_260424_wt_well3_Position_5	1st_260424_wt_well3_Position_5_25	0.9819892993438403
1st	260424	260424_wt_well3	Position_5	26	0	40.18371974968358	2404.972776359644	260424_wt_well3_Position_5	1st_260424_wt_well3	1st_260424_wt_well3_Position_5	1st_260424_wt_well3_Position_5_26	0.9835659926824223
1st	260424	260424_wt_well3	Position_5	28	0	21.7416505199093	2169.392502456912	260424_wt_well3_Position_5	1st_260424_wt_well3	1st_260424_wt_well3_Position_5	1st_260424_wt_well3_Position_5_28	0.9900774443726452
1st	260424	260424_wt_well3	Position_5	29	0	37.48078150509236	2261.0134247740275	260424_wt_well3_Position_5	1st_260424_wt_well3	1st_260424_wt_well3_Position_5	1st_260424_wt_well3_Position_5_29	0.98369333218126
1st	260424	260424_wt_well3	Position_5	30	0	33.85758489370085	2075.512500425756	260424_wt_well3_Position_5	1st_260424_wt_well3	1st_260424_wt_well3_Position_5	1st_260424_wt_well3_Position_5_30	0.9839489593934517
1st	260424	260424_wt_well3	Position_5	31	0	39.612205898392176	3148.7448288309515	260424_wt_well3_Position_5	1st_260424_wt_well3	1st_260424_wt_well3_Position_5	1st_260424_wt_well3_Position_5_31	0.987575981777789
1st	260424	260424_wt_well3	Position_5	32	0	39.345612126633	2537.261415131613	260424_wt_well3_Position_5	1st_260424_wt_well3	1st_260424_wt_well3_Position_5	1st_260424_wt_well3_Position_5_32	0.9847296806573952
1st	260424	260424_wt_well3	Position_5	33	0	-31.07298620322818	2301.2004487672443	260424_wt_well3_Position_5	1st_260424_wt_well3	1st_260424_wt_well3_Position_5	1st_260424_wt_well3_Position_5_33	1.0136877715968127
1st	260424	260424_wt_well3	Position_5	34	0	1308.8400403957316	49.33161566846446	260424_wt_well3_Position_5	1st_260424_wt_well3	1st_260424_wt_well3_Position_5	1st_260424_wt_well3_Position_5_34	0.036322077145550975
1st	260424	260424_wt_well3	Position_5	35	0	32.49043035837089	1660.1573094676662	260424_wt_well3_Position_5	1st_260424_wt_well3	1st_260424_wt_well3_Position_5	1st_260424_wt_well3_Position_5_35	0.9808049663294324
1st	260424	260424_wt_well3	Position_5	36	0	1104.9563532080615	562.956793251727	260424_wt_well3_Position_5	1st_260424_wt_well3	1st_260424_wt_well3_Position_5	1st_260424_wt_well3_Position_5_36	0.3375216476029493
1st	260424	260424_wt_well3	Position_5	37	0	7.981479507077083	1273.4147699866646	260424_wt_well3_Position_5	1st_260424_wt_well3	1st_260424_wt_well3_Position_5	1st_260424_wt_well3_Position_5_37	0.9937712635648572
1st	260424	260424_wt_well3	Position_5	38	0	38.44524297693593	3730.166275906565	260424_wt_well3_Position_5	1st_260424_wt_well3	1st_260424_wt_well3_Position_5	1st_260424_wt_well3_Position_5_38	0.9897985656562643
1st	260424	260424_wt_well3	Position_5	39	0	43.84459265443481	3151.7197992577712	260424_wt_well3_Position_5	1st_260424_wt_well3	1st_260424_wt_well3_Position_5	1st_260424_wt_well3_Position_5_39	0.9862795464972
1st	260424	260424_wt_well3	Position_5	40	0	35.563835082352824	2057.6612928189948	260424_wt_well3_Position_5	1st_260424_wt_well3	1st_260424_wt_well3_Position_5	1st_260424_wt_well3_Position_5_40	0.9830100285877951
1st	260424	260424_wt_well3	Position_5	43	0	1053.3777533750017	177.29100749542246	260424_wt_well3_Position_5	1st_260424_wt_well3	1st_260424_wt_well3_Position_5	1st_260424_wt_well3_Position_5_43	0.14406070352352857
1st	260424	260424_wt_well3	Position_5	44	0	937.5441936472416	242.81255569773447	260424_wt_well3_Position_5	1st_260424_wt_well3	1st_260424_wt_well3_Position_5	1st_260424_wt_well3_Position_5_44	0.2057111596409138
1st	260424	260424_wt_well3	Position_5	45	0	98.49759678753789	1488.3533658173783	260424_wt_well3_Position_5	1st_260424_wt_well3	1st_260424_wt_well3_Position_5	1st_260424_wt_well3_Position_5_45	0.9379288924362198
1st	260424	260424_wt_well3	Position_5	46	0	33.5284688393282	2739.196562382806	260424_wt_well3_Position_5	1st_260424_wt_well3	1st_260424_wt_well3_Position_5	1st_260424_wt_well3_Position_5_46	0.987907755561124
1st	260424	260424_wt_well3	Position_6	1	0	12.426515497717377	1848.947318520847	260424_wt_well3_Position_6	1st_260424_wt_well3	1st_260424_wt_well3_Position_6	1st_260424_wt_well3_Position_6_1	0.9933240087130216
1st	260424	260424_wt_well3	Position_6	2	0	16.802051191465072	1818.0688818083	260424_wt_well3_Position_6	1st_260424_wt_well3	1st_260424_wt_well3_Position_6	1st_260424_wt_well3_Position_6_2	0.990842924758748
1st	260424	260424_wt_well3	Position_6	3	0	27.81244696234799	2229.0750978070314	260424_wt_well3_Position_6	1st_260424_wt_well3	1st_260424_wt_well3_Position_6	1st_260424_wt_well3_Position_6_3	0.9876766358931764
1st	260424	260424_wt_well3	Position_6	4	0	1035.2711718486066	257.8921635571012	260424_wt_well3_Position_6	1st_260424_wt_well3	1st_260424_wt_well3_Position_6	1st_260424_wt_well3_Position_6_4	0.1994273704614367
1st	260424	260424_wt_well3	Position_6	5	0	48.02225909850811	3523.4185235919167	260424_wt_well3_Position_6	1st_260424_wt_well3	1st_260424_wt_well3_Position_6	1st_260424_wt_well3_Position_6_5	0.9865538134269912
1st	260424	260424_wt_well3	Position_6	6	0	42.52860145973383	3147.2483652412457	260424_wt_well3_Position_6	1st_260424_wt_well3	1st_260424_wt_well3_Position_6	1st_260424_wt_well3_Position_6_6	0.9866672178325625
1st	260424	260424_wt_well3	Position_6	7	0	1508.9666213446817	616.5664305230279	260424_wt_well3_Position_6	1st_260424_wt_well3	1st_260424_wt_well3_Position_6	1st_260424_wt_well3_Position_6_7	0.2900761434790439
1st	260424	260424_wt_well3	Position_6	8	0	1362.5921168395294	390.0865763144553	260424_wt_well3_Position_6	1st_260424_wt_well3	1st_260424_wt_well3_Position_6	1st_260424_wt_well3_Position_6_8	0.22256593740663655
1st	260424	260424_wt_well3	Position_6	9	0	45.16428298237805	2153.2952626668584	260424_wt_well3_Position_6	1st_260424_wt_well3	1st_260424_wt_well3_Position_6	1st_260424_wt_well3_Position_6_9	0.9794563956968149
1st	260424	260424_wt_well3	Position_6	10	0	10.458306656119111	1489.3913895437604	260424_wt_well3_Position_6	1st_260424_wt_well3	1st_260424_wt_well3_Position_6	1st_260424_wt_well3_Position_6_10	0.9930270968600274
1st	260424	260424_wt_well3	Position_6	11	0	471.36806366882	885.1894886970357	260424_wt_well3_Position_6	1st_260424_wt_well3	1st_260424_wt_well3_Position_6	1st_260424_wt_well3_Position_6_11	0.6525263061292553
1st	260424	260424_wt_well3	Position_6	12	0	6.800558092541151	1936.6383836340472	260424_wt_well3_Position_6	1st_260424_wt_well3	1st_260424_wt_well3_Position_6	1st_260424_wt_well3_Position_6_12	0.9965007606122683
1st	260424	260424_wt_well3	Position_6	13	0	49.82282962421688	2117.589120804555	260424_wt_well3_Position_6	1st_260424_wt_well3	1st_260424_wt_well3_Position_6	1st_260424_wt_well3_Position_6_13	0.9770127549521167
1st	260424	260424_wt_well3	Position_6	14	0	8.034250035922732	1483.0175523686594	260424_wt_well3_Position_6	1st_260424_wt_well3	1st_260424_wt_well3_Position_6	1st_260424_wt_well3_Position_6_14	0.9946116895315333
1st	260424	260424_wt_well3	Position_6	15	0	968.7569393165144	262.4177996075061	260424_wt_well3_Position_6	1st_260424_wt_well3	1st_260424_wt_well3_Position_6	1st_260424_wt_well3_Position_6_15	0.2131442364037171
1st	260424	260424_wt_well3	Position_6	16	0	19.182429206292767	1062.529214243935	260424_wt_well3_Position_6	1st_260424_wt_well3	1st_260424_wt_well3_Position_6	1st_260424_wt_well3_Position_6_16	0.9822665963499215
1st	260424	260424_wt_well3	Position_6	17	0	75.62192169057899	1875.9861246072392	260424_wt_well3_Position_6	1st_260424_wt_well3	1st_260424_wt_well3_Position_6	1st_260424_wt_well3_Position_6_17	0.961251480883145
1st	260424	260424_wt_well3	Position_6	18	0	44.44500688530421	2314.986094479506	260424_wt_well3_Position_6	1st_260424_wt_well3	1st_260424_wt_well3_Position_6	1st_260424_wt_well3_Position_6_18	0.9811628290991014
1st	260424	260424_wt_well3	Position_6	19	0	36.54819386914436	1645.9449828708573	260424_wt_well3_Position_6	1st_260424_wt_well3	1st_260424_wt_well3_Position_6	1st_260424_wt_well3_Position_6_19	0.9782773598286085
1st	260424	260424_wt_well3	Position_6	20	0	61.31287511302397	2712.775575437788	260424_wt_well3_Position_6	1st_260424_wt_well3	1st_260424_wt_well3_Position_6	1st_260424_wt_well3_Position_6_20	0.977898010028898
1st	260424	260424_wt_well3	Position_6	21	0	815.116704163268	361.2594827494208	260424_wt_well3_Position_6	1st_260424_wt_well3	1st_260424_wt_well3_Position_6	1st_260424_wt_well3_Position_6_21	0.3070952020012571
1st	260424	260424_wt_well3	Position_6	22	0	90.781726872466	2239.239754814189	260424_wt_well3_Position_6	1st_260424_wt_well3	1st_260424_wt_well3_Position_6	1st_260424_wt_well3_Position_6_22	0.9610382446745722
1st	260424	260424_wt_well3	Position_6	23	0	9.775300809881008	1568.414973116487	260424_wt_well3_Position_6	1st_260424_wt_well3	1st_260424_wt_well3_Position_6	1st_260424_wt_well3_Position_6_23	0.9938060061759467
1st	260424	260424_wt_well3	Position_6	25	0	42.97305420972175	3177.721212639088	260424_wt_well3_Position_6	1st_260424_wt_well3	1st_260424_wt_well3_Position_6	1st_260424_wt_well3_Position_6_25	0.986657207841163
1st	260424	260424_wt_well3	Position_6	26	0	2533.1618105029825	919.1392530392388	260424_wt_well3_Position_6	1st_260424_wt_well3	1st_260424_wt_well3_Position_6	1st_260424_wt_well3_Position_6_26	0.2662395996530381
1st	260424	260424_wt_well3	Position_6	27	0	44.61491925732261	1907.0127204149328	260424_wt_well3_Position_6	1st_260424_wt_well3	1st_260424_wt_well3_Position_6	1st_260424_wt_well3_Position_6_27	0.9771396354763582
1st	260424	260424_wt_well3	Position_7	1	0	1263.3813543835142	425.1082965335957	260424_wt_well3_Position_7	1st_260424_wt_well3	1st_260424_wt_well3_Position_7	1st_260424_wt_well3_Position_7_1	0.2517683755436087
1st	260424	260424_wt_well3	Position_7	2	0	21.00679565079476	1667.3167793288192	260424_wt_well3_Position_7	1st_260424_wt_well3	1st_260424_wt_well3_Position_7	1st_260424_wt_well3_Position_7_2	0.9875576009468159
1st	260424	260424_wt_well3	Position_7	3	0	1374.383626229186	419.025290651543	260424_wt_well3_Position_7	1st_260424_wt_well3	1st_260424_wt_well3_Position_7	1st_260424_wt_well3_Position_7_3	0.23364737774380676
1st	260424	260424_wt_well3	Position_7	4	0	30.228606283501247	2655.664754075557	260424_wt_well3_Position_7	1st_260424_wt_well3	1st_260424_wt_well3_Position_7	1st_260424_wt_well3_Position_7_4	0.9887454182918638
1st	260424	260424_wt_well3	Position_7	5	0	33.68738802552709	1906.2579816131336	260424_wt_well3_Position_7	1st_260424_wt_well3	1st_260424_wt_well3_Position_7	1st_260424_wt_well3_Position_7_5	0.9826348779956614
1st	260424	260424_wt_well3	Position_7	6	0	911.3061603983622	272.2413283889984	260424_wt_well3_Position_7	1st_260424_wt_well3	1st_260424_wt_well3_Position_7	1st_260424_wt_well3_Position_7_6	0.23002146594720208
1st	260424	260424_wt_well3	Position_7	7	0	1191.5786580389752	475.79315148762646	260424_wt_well3_Position_7	1st_260424_wt_well3	1st_260424_wt_well3_Position_7	1st_260424_wt_well3_Position_7_7	0.28535516119989646
1st	260424	260424_wt_well3	Position_7	8	0	31.080541830408848	2220.4852258385945	260424_wt_well3_Position_7	1st_260424_wt_well3	1st_260424_wt_well3_Position_7	1st_260424_wt_well3_Position_7_8	0.9861960319895137
1st	260424	260424_wt_well3	Position_7	9	0	29.29863406629272	1961.118873244797	260424_wt_well3_Position_7	1st_260424_wt_well3	1st_260424_wt_well3_Position_7	1st_260424_wt_well3_Position_7_9	0.9852801565708328
1st	260424	260424_wt_well3	Position_7	10	0	1475.4359855632283	334.7970808582461	260424_wt_well3_Position_7	1st_260424_wt_well3	1st_260424_wt_well3_Position_7	1st_260424_wt_well3_Position_7_10	0.18494694803033485
1st	260424	260424_wt_well3	Position_7	11	0	16.088992713339934	1701.867844085776	260424_wt_well3_Position_7	1st_260424_wt_well3	1st_260424_wt_well3_Position_7	1st_260424_wt_well3_Position_7_11	0.9906348096944526
1st	260424	260424_wt_well3	Position_7	12	0	1065.4559931345289	487.39016287158057	260424_wt_well3_Position_7	1st_260424_wt_well3	1st_260424_wt_well3_Position_7	1st_260424_wt_well3_Position_7_12	0.3138689309217461
1st	260424	260424_wt_well3	Position_7	13	0	17.86947850063313	2091.0305229413107	260424_wt_well3_Position_7	1st_260424_wt_well3	1st_260424_wt_well3_Position_7	1st_260424_wt_well3_Position_7_13	0.9915266354552539
1st	260424	260424_wt_well3	Position_7	14	0	17.21196869218794	1673.9494404079132	260424_wt_well3_Position_7	1st_260424_wt_well3	1st_260424_wt_well3_Position_7	1st_260424_wt_well3_Position_7_14	0.9898223974367139
1st	260424	260424_wt_well3	Position_7	15	0	31.88156938331341	2135.037831326702	260424_wt_well3_Position_7	1st_260424_wt_well3	1st_260424_wt_well3_Position_7	1st_260424_wt_well3_Position_7_15	0.9852871457180793
1st	260424	260424_wt_well3	Position_7	16	0	56.32314186280764	1596.3165690379965	260424_wt_well3_Position_7	1st_260424_wt_well3	1st_260424_wt_well3_Position_7	1st_260424_wt_well3_Position_7_16	0.9659192856789653
1st	260424	260424_wt_well3	Position_7	17	0	33.59345729942724	1815.4809748605217	260424_wt_well3_Position_7	1st_260424_wt_well3	1st_260424_wt_well3_Position_7	1st_260424_wt_well3_Position_7_17	0.9818322849988327
1st	260424	260424_wt_well3	Position_7	18	0	983.2672404261068	250.48360862477776	260424_wt_well3_Position_7	1st_260424_wt_well3	1st_260424_wt_well3_Position_7	1st_260424_wt_well3_Position_7_18	0.20302608814208553
1st	260424	260424_wt_well3	Position_7	20	0	31.614242611542192	1439.8223363816692	260424_wt_well3_Position_7	1st_260424_wt_well3	1st_260424_wt_well3_Position_7	1st_260424_wt_well3_Position_7_20	0.9785147093236098
1st	260424	260424_wt_well3	Position_7	21	0	18.89190989114608	2489.4725794005926	260424_wt_well3_Position_7	1st_260424_wt_well3	1st_260424_wt_well3_Position_7	1st_260424_wt_well3_Position_7_21	0.9924684351210535
1st	260424	260424_wt_well3	Position_7	22	0	20.51098969439141	1595.8377030132451	260424_wt_well3_Position_7	1st_260424_wt_well3	1st_260424_wt_well3_Position_7	1st_260424_wt_well3_Position_7_22	0.9873102940059102
1st	260424	260424_wt_well3	Position_7	23	0	34.54898782430349	2651.6213909525304	260424_wt_well3_Position_7	1st_260424_wt_well3	1st_260424_wt_well3_Position_7	1st_260424_wt_well3_Position_7_23	0.9871381993870264
1st	260424	260424_wt_well3	Position_7	25	0	55.510425557997365	1828.8466588495407	260424_wt_well3_Position_7	1st_260424_wt_well3	1st_260424_wt_well3_Position_7	1st_260424_wt_well3_Position_7_25	0.9705414509716185
1st	260424	260424_wt_well3	Position_7	26	0	37.17250316924393	2112.549462051764	260424_wt_well3_Position_7	1st_260424_wt_well3	1st_260424_wt_well3_Position_7	1st_260424_wt_well3_Position_7_26	0.9827082274960974
1st	260424	260424_wt_well3	Position_7	27	0	41.57241412774573	1642.1494569819463	260424_wt_well3_Position_7	1st_260424_wt_well3	1st_260424_wt_well3_Position_7	1st_260424_wt_well3_Position_7_27	0.9753092153513772
1st	260424	260424_wt_well3	Position_7	29	0	2221.9221918773114	69.4082494406291	260424_wt_well3_Position_7	1st_260424_wt_well3	1st_260424_wt_well3_Position_7	1st_260424_wt_well3_Position_7_29	0.03029168040935487
1st	260424	260424_wt_well3	Position_8	1	0	1454.4334074848637	742.2052398971979	260424_wt_well3_Position_8	1st_260424_wt_well3	1st_260424_wt_well3_Position_8	1st_260424_wt_well3_Position_8_1	0.3378822642412091
1st	260424	260424_wt_well3	Position_8	2	0	39.89784391917938	1863.206424212972	260424_wt_well3_Position_8	1st_260424_wt_well3	1st_260424_wt_well3_Position_8	1st_260424_wt_well3_Position_8_2	0.9790353872947076
1st	260424	260424_wt_well3	Position_8	3	0	19.02014731397099	2909.893308453354	260424_wt_well3_Position_8	1st_260424_wt_well3	1st_260424_wt_well3_Position_8	1st_260424_wt_well3_Position_8_3	0.9935060739754811
1st	260424	260424_wt_well3	Position_8	4	0	26.231546956150066	1893.8529657618749	260424_wt_well3_Position_8	1st_260424_wt_well3	1st_260424_wt_well3_Position_8	1st_260424_wt_well3_Position_8_4	0.9863383373063004
1st	260424	260424_wt_well3	Position_8	5	0	57.25830465778965	1515.966211210277	260424_wt_well3_Position_8	1st_260424_wt_well3	1st_260424_wt_well3_Position_8	1st_260424_wt_well3_Position_8_5	0.9636044925055112
1st	260424	260424_wt_well3	Position_8	6	0	21.270712646260453	1512.107619223512	260424_wt_well3_Position_8	1st_260424_wt_well3	1st_260424_wt_well3_Position_8	1st_260424_wt_well3_Position_8_6	0.9861282031941044
1st	260424	260424_wt_well3	Position_8	7	0	20.78888464249013	1716.5500939101537	260424_wt_well3_Position_8	1st_260424_wt_well3	1st_260424_wt_well3_Position_8	1st_260424_wt_well3_Position_8_7	0.9880340653728905
1st	260424	260424_wt_well3	Position_8	8	0	79.66075718127799	2286.682565216384	260424_wt_well3_Position_8	1st_260424_wt_well3	1st_260424_wt_well3_Position_8	1st_260424_wt_well3_Position_8_8	0.9663359258027855
1st	260424	260424_wt_well3	Position_8	9	0	19.77607864835576	1215.669419935672	260424_wt_well3_Position_8	1st_260424_wt_well3	1st_260424_wt_well3_Position_8	1st_260424_wt_well3_Position_8_9	0.9839927551065414
1st	260424	260424_wt_well3	Position_8	10	0	27.223882745523333	1065.6435567986791	260424_wt_well3_Position_8	1st_260424_wt_well3	1st_260424_wt_well3_Position_8	1st_260424_wt_well3_Position_8_10	0.9750894923204251
1st	260424	260424_wt_well3	Position_8	11	0	17.10293879386823	2359.4245457597635	260424_wt_well3_Position_8	1st_260424_wt_well3	1st_260424_wt_well3_Position_8	1st_260424_wt_well3_Position_8_11	0.9928033911221184
1st	260424	260424_wt_well3	Position_8	12	0	43.04381656018396	1098.147760369125	260424_wt_well3_Position_8	1st_260424_wt_well3	1st_260424_wt_well3_Position_8	1st_260424_wt_well3_Position_8_12	0.9622816909707612
1st	260424	260424_wt_well3	Position_8	13	0	1144.1269373673308	114.57466827751573	260424_wt_well3_Position_8	1st_260424_wt_well3	1st_260424_wt_well3_Position_8	1st_260424_wt_well3_Position_8_13	0.09102607620717054
1st	260424	260424_wt_well3	Position_8	14	0	49.41213638719063	1456.899015357792	260424_wt_well3_Position_8	1st_260424_wt_well3	1st_260424_wt_well3_Position_8	1st_260424_wt_well3_Position_8_14	0.967196593924204
1st	260424	260424_wt_well3	Position_8	15	0	32.12232822881217	1899.2520868205213	260424_wt_well3_Position_8	1st_260424_wt_well3	1st_260424_wt_well3_Position_8	1st_260424_wt_well3_Position_8_15	0.9833681506918006
1st	260424	260424_wt_well3	Position_8	16	0	36.18563532681004	1754.9855492598542	260424_wt_well3_Position_8	1st_260424_wt_well3	1st_260424_wt_well3_Position_8	1st_260424_wt_well3_Position_8_16	0.9797977794427503
1st	260424	260424_wt_well3	Position_8	18	0	20.988076876567444	1024.7642897885987	260424_wt_well3_Position_8	1st_260424_wt_well3	1st_260424_wt_well3_Position_8	1st_260424_wt_well3_Position_8_18	0.9799301655481814
1st	260424	260424_wt_well3	Position_8	19	0	946.6915733833238	364.90332950364257	260424_wt_well3_Position_8	1st_260424_wt_well3	1st_260424_wt_well3_Position_8	1st_260424_wt_well3_Position_8_19	0.2782134397598296
1st	260424	260424_wt_well3	Position_8	20	0	1379.4771351731267	247.10437436293915	260424_wt_well3_Position_8	1st_260424_wt_well3	1st_260424_wt_well3_Position_8	1st_260424_wt_well3_Position_8_20	0.15191637979053282
1st	260424	260424_wt_well3	Position_8	21	0	984.7348293927466	561.957603886375	260424_wt_well3_Position_8	1st_260424_wt_well3	1st_260424_wt_well3_Position_8	1st_260424_wt_well3_Position_8_21	0.3633286048312632
1st	260424	260424_wt_well3	Position_8	22	0	1028.6279947356238	-34.661777351137395	260424_wt_well3_Position_8	1st_260424_wt_well3	1st_260424_wt_well3_Position_8	1st_260424_wt_well3_Position_8_22	-0.03487218855621278
1st	260424	260424_wt_well3	Position_8	23	0	27.887019105178336	1857.500732940952	260424_wt_well3_Position_8	1st_260424_wt_well3	1st_260424_wt_well3_Position_8	1st_260424_wt_well3_Position_8_23	0.9852088680034577
1st	260424	260424_wt_well3	Position_8	24	0	47.525869829104856	1291.9238014434816	260424_wt_well3_Position_8	1st_260424_wt_well3	1st_260424_wt_well3_Position_8	1st_260424_wt_well3_Position_8_24	0.9645183608997034
1st	260424	260424_wt_well3	Position_8	25	0	33.21002036706084	2000.5870593511	260424_wt_well3_Position_8	1st_260424_wt_well3	1st_260424_wt_well3_Position_8	1st_260424_wt_well3_Position_8_25	0.9836709273023132
1st	260424	260424_wt_well3	Position_8	26	0	31.91237844287892	1792.5833301257985	260424_wt_well3_Position_8	1st_260424_wt_well3	1st_260424_wt_well3_Position_8	1st_260424_wt_well3_Position_8_26	0.9825089320336553
1st	260424	260424_wt_well3	Position_8	27	0	4.6161490995652565	1427.266722927399	260424_wt_well3_Position_8	1st_260424_wt_well3	1st_260424_wt_well3_Position_8	1st_260424_wt_well3_Position_8_27	0.9967761685052977
1st	260424	260424_wt_well3	Position_8	28	0	-10.377366456311156	706.2901930313429	260424_wt_well3_Position_8	1st_260424_wt_well3	1st_260424_wt_well3_Position_8	1st_260424_wt_well3_Position_8_28	1.0149118769765804
1st	260424	260424_wt_well3	Position_8	29	0	12.43444185315778	701.8390436573065	260424_wt_well3_Position_8	1st_260424_wt_well3	1st_260424_wt_well3_Position_8	1st_260424_wt_well3_Position_8_29	0.9825914833668069
1st	260424	260424_wt_well3	Position_8	30	0	1157.3798315035274	233.81562911705527	260424_wt_well3_Position_8	1st_260424_wt_well3	1st_260424_wt_well3_Position_8	1st_260424_wt_well3_Position_8_30	0.1680681368905237
1st	260424	260424_wt_well3	Position_8	31	0	670.6667481756124	53358.65294954704	260424_wt_well3_Position_8	1st_260424_wt_well3	1st_260424_wt_well3_Position_8	1st_260424_wt_well3_Position_8_31	0.9875869851419972
1st	260424	260424_wt_well3	Position_8	32	0	1179.815338375489	424.27489327441407	260424_wt_well3_Position_8	1st_260424_wt_well3	1st_260424_wt_well3_Position_8	1st_260424_wt_well3_Position_8_32	0.26449565298955896
1st	260424	260424_wt_well3	Position_8	33	0	24.149698114880103	919.9293844904386	260424_wt_well3_Position_8	1st_260424_wt_well3	1st_260424_wt_well3_Position_8	1st_260424_wt_well3_Position_8_33	0.974419835626232
1st	260424	260424_wt_well3	Position_8	36	0	1397.3349543007366	414.5956183335622	260424_wt_well3_Position_8	1st_260424_wt_well3	1st_260424_wt_well3_Position_8	1st_260424_wt_well3_Position_8_36	0.22881429597536784
1st	260424	260424_wt_well3	Position_8	38	0	41.68784915079991	2503.590699769474	260424_wt_well3_Position_8	1st_260424_wt_well3	1st_260424_wt_well3_Position_8	1st_260424_wt_well3_Position_8_38	0.9836214982566508
1st	260424	260424_wt_well3	Position_8	39	0	1511.5832655481088	-197.8867718665592	260424_wt_well3_Position_8	1st_260424_wt_well3	1st_260424_wt_well3_Position_8	1st_260424_wt_well3_Position_8_39	-0.15063355411111307
1st	260424	260424_wt_well3	Position_9	1	0	1092.8394126968335	365.56560324691225	260424_wt_well3_Position_9	1st_260424_wt_well3	1st_260424_wt_well3_Position_9	1st_260424_wt_well3_Position_9_1	0.2506612355624352
1st	260424	260424_wt_well3	Position_9	2	0	1226.6980846473105	645.1578966459488	260424_wt_well3_Position_9	1st_260424_wt_well3	1st_260424_wt_well3_Position_9	1st_260424_wt_well3_Position_9_2	0.3446621444670179
1st	260424	260424_wt_well3	Position_9	3	0	40.37345550410405	1380.8956242647762	260424_wt_well3_Position_9	1st_260424_wt_well3	1st_260424_wt_well3_Position_9	1st_260424_wt_well3_Position_9_3	0.9715933765964505
1st	260424	260424_wt_well3	Position_9	4	0	657.718450104821	866.4523288616871	260424_wt_well3_Position_9	1st_260424_wt_well3	1st_260424_wt_well3_Position_9	1st_260424_wt_well3_Position_9_4	0.5684745704475459
1st	260424	260424_wt_well3	Position_9	5	0	92.32695545397124	1681.6092902714922	260424_wt_well3_Position_9	1st_260424_wt_well3	1st_260424_wt_well3_Position_9	1st_260424_wt_well3_Position_9_5	0.947953622529307
1st	260424	260424_wt_well3	Position_9	6	0	1361.6328706089207	329.3850073957911	260424_wt_well3_Position_9	1st_260424_wt_well3	1st_260424_wt_well3_Position_9	1st_260424_wt_well3_Position_9_6	0.19478505323932083
1st	260424	260424_wt_well3	Position_9	7	0	587.2785928076787	1482.9049186583852	260424_wt_well3_Position_9	1st_260424_wt_well3	1st_260424_wt_well3_Position_9	1st_260424_wt_well3_Position_9_7	0.7163156843077263
1st	260424	260424_wt_well3	Position_9	8	0	488.0029199313311	1493.5728252206786	260424_wt_well3_Position_9	1st_260424_wt_well3	1st_260424_wt_well3_Position_9	1st_260424_wt_well3_Position_9_8	0.7537298681994637
1st	260424	260424_wt_well3	Position_9	9	0	26.02636023179069	1778.3865491188287	260424_wt_well3_Position_9	1st_260424_wt_well3	1st_260424_wt_well3_Position_9	1st_260424_wt_well3_Position_9_9	0.9855762724280458
1st	260424	260424_wt_well3	Position_9	10	0	1822.911423539432	485.1184562982556	260424_wt_well3_Position_9	1st_260424_wt_well3	1st_260424_wt_well3_Position_9	1st_260424_wt_well3_Position_9_10	0.21018725127266186
1st	260424	260424_wt_well3	Position_9	11	0	118.13105955755066	2210.73565484018	260424_wt_well3_Position_9	1st_260424_wt_well3	1st_260424_wt_well3_Position_9	1st_260424_wt_well3_Position_9_11	0.949275302520651
1st	260424	260424_wt_well3	Position_9	12	0	37.011564662539534	1729.109459011173	260424_wt_well3_Position_9	1st_260424_wt_well3	1st_260424_wt_well3_Position_9	1st_260424_wt_well3_Position_9_12	0.9790435852546777
1st	260424	260424_wt_well3	Position_9	13	0	24.760660209108053	2138.7691016536337	260424_wt_well3_Position_9	1st_260424_wt_well3	1st_260424_wt_well3_Position_9	1st_260424_wt_well3_Position_9_13	0.988555433511675
1st	260424	260424_wt_well3	Position_9	14	0	91.31306172471766	1946.1529631070507	260424_wt_well3_Position_9	1st_260424_wt_well3	1st_260424_wt_well3_Position_9	1st_260424_wt_well3_Position_9_14	0.9551830260667746
1st	260424	260424_wt_well3	Position_9	15	0	438.1089259800037	1447.208531451941	260424_wt_well3_Position_9	1st_260424_wt_well3	1st_260424_wt_well3_Position_9	1st_260424_wt_well3_Position_9_15	0.7676206072070394
1st	260424	260424_wt_well3	Position_9	16	0	1928.5735166386023	336.2925402409867	260424_wt_well3_Position_9	1st_260424_wt_well3	1st_260424_wt_well3_Position_9	1st_260424_wt_well3_Position_9_16	0.14848230835527312
1st	260424	260424_wt_well3	Position_9	17	0	1194.8845639550882	783.6333711075691	260424_wt_well3_Position_9	1st_260424_wt_well3	1st_260424_wt_well3_Position_9	1st_260424_wt_well3_Position_9_17	0.39607089590661326
1st	260424	260424_wt_well3	Position_9	18	0	1121.8186879844409	593.423402112331	260424_wt_well3_Position_9	1st_260424_wt_well3	1st_260424_wt_well3_Position_9	1st_260424_wt_well3_Position_9_18	0.34597063909436293
1st	260424	260424_wt_well3	Position_9	19	0	37.35920021390916	2054.575894277516	260424_wt_well3_Position_9	1st_260424_wt_well3	1st_260424_wt_well3_Position_9	1st_260424_wt_well3_Position_9_19	0.9821413196268446
1st	260424	260424_wt_well3	Position_9	20	0	59.53202434448647	2588.610845140753	260424_wt_well3_Position_9	1st_260424_wt_well3	1st_260424_wt_well3_Position_9	1st_260424_wt_well3_Position_9_20	0.9775193306107163
1st	260424	260424_wt_well3	Position_9	21	0	1852.3072199189764	606.5356040403011	260424_wt_well3_Position_9	1st_260424_wt_well3	1st_260424_wt_well3_Position_9	1st_260424_wt_well3_Position_9_21	0.24667522386146074
1st	260424	260424_wt_well3	Position_9	22	0	55.34834476076549	1912.0704832809856	260424_wt_well3_Position_9	1st_260424_wt_well3	1st_260424_wt_well3_Position_9	1st_260424_wt_well3_Position_9_22	0.9718675332512418
1st	260424	260424_wt_well3	Position_9	23	0	486.499119201424	539.7229760720835	260424_wt_well3_Position_9	1st_260424_wt_well3	1st_260424_wt_well3_Position_9	1st_260424_wt_well3_Position_9_23	0.5259319386689264
1st	260424	260424_wt_well3	Position_9	24	0	47.63873780613945	3239.552811035103	260424_wt_well3_Position_9	1st_260424_wt_well3	1st_260424_wt_well3_Position_9	1st_260424_wt_well3_Position_9_24	0.9855077694444266
1st	260424	260424_wt_well3	Position_9	25	0	882.452664881034	651.4753516535483	260424_wt_well3_Position_9	1st_260424_wt_well3	1st_260424_wt_well3_Position_9	1st_260424_wt_well3_Position_9_25	0.4247105109438888
1st	260424	260424_wt_well3	Position_9	27	0	48.76309101297175	2766.0082855779924	260424_wt_well3_Position_9	1st_260424_wt_well3	1st_260424_wt_well3_Position_9	1st_260424_wt_well3_Position_9_27	0.9826760029540907
1st	260424	260424_wt_well3	Position_9	28	0	87.8025168371085	1671.3131517758395	260424_wt_well3_Position_9	1st_260424_wt_well3	1st_260424_wt_well3_Position_9	1st_260424_wt_well3_Position_9_28	0.9500871270697394
1st	260424	260424_wt_well3	Position_9	30	0	69.29224958935198	1675.8111118089787	260424_wt_well3_Position_9	1st_260424_wt_well3	1st_260424_wt_well3_Position_9	1st_260424_wt_well3_Position_9_30	0.9602933263885132
1st	260424	260424_wt_well3	Position_9	31	0	973.9324472823808	428.7772801587018	260424_wt_well3_Position_9	1st_260424_wt_well3	1st_260424_wt_well3_Position_9	1st_260424_wt_well3_Position_9_31	0.3056778403760742
1st	260424	260424_wt_well3	Position_9	32	0	878.4772788533188	3651.150782406775	260424_wt_well3_Position_9	1st_260424_wt_well3	1st_260424_wt_well3_Position_9	1st_260424_wt_well3_Position_9_32	0.8060597322843024
1st	260424	260424_wt_well3	Position_9	33	0	97.43556895116262	1601.7705068733655	260424_wt_well3_Position_9	1st_260424_wt_well3	1st_260424_wt_well3_Position_9	1st_260424_wt_well3_Position_9_33	0.9426581799950999
1st	260424	260424_wt_well3	Position_9	34	0	38.05166561020377	1938.122938901747	260424_wt_well3_Position_9	1st_260424_wt_well3	1st_260424_wt_well3_Position_9	1st_260424_wt_well3_Position_9_34	0.9807447856463061
1st	260424	260424_wt_well3	Position_10	1	0	36.925219359749455	2938.0610158386303	260424_wt_well3_Position_10	1st_260424_wt_well3	1st_260424_wt_well3_Position_10	1st_260424_wt_well3_Position_10_1	0.9875881041320895
1st	260424	260424_wt_well3	Position_10	2	0	20.413025646624128	2017.5871806167745	260424_wt_well3_Position_10	1st_260424_wt_well3	1st_260424_wt_well3_Position_10	1st_260424_wt_well3_Position_10_2	0.9899837960840785
1st	260424	260424_wt_well3	Position_10	3	0	41.19771384044026	2088.696905195696	260424_wt_well3_Position_10	1st_260424_wt_well3	1st_260424_wt_well3_Position_10	1st_260424_wt_well3_Position_10_3	0.9806573933413268
1st	260424	260424_wt_well3	Position_10	4	0	12.65513980934854	1893.4118224582007	260424_wt_well3_Position_10	1st_260424_wt_well3	1st_260424_wt_well3_Position_10	1st_260424_wt_well3_Position_10_4	0.9933606006190394
1st	260424	260424_wt_well3	Position_10	5	0	210.41672519110108	1737.439075303544	260424_wt_well3_Position_10	1st_260424_wt_well3	1st_260424_wt_well3_Position_10	1st_260424_wt_well3_Position_10_5	0.8919752041513201
1st	260424	260424_wt_well3	Position_10	6	0	37.53746318379462	3219.20426078692	260424_wt_well3_Position_10	1st_260424_wt_well3	1st_260424_wt_well3_Position_10	1st_260424_wt_well3_Position_10_6	0.9884739207572077
1st	260424	260424_wt_well3	Position_10	7	0	837.9204993269107	941.1708517586662	260424_wt_well3_Position_10	1st_260424_wt_well3	1st_260424_wt_well3_Position_10	1st_260424_wt_well3_Position_10_7	0.529017720863168
1st	260424	260424_wt_well3	Position_10	8	0	24.69984232062159	2799.9498991612086	260424_wt_well3_Position_10	1st_260424_wt_well3	1st_260424_wt_well3_Position_10	1st_260424_wt_well3_Position_10_8	0.9912556088077442
1st	260424	260424_wt_well3	Position_10	9	0	19.54414425027878	1772.2159303672909	260424_wt_well3_Position_10	1st_260424_wt_well3	1st_260424_wt_well3_Position_10	1st_260424_wt_well3_Position_10_9	0.9890922090925314
1st	260424	260424_wt_well3	Position_10	10	0	1273.9652779230748	363.3173863199853	260424_wt_well3_Position_10	1st_260424_wt_well3	1st_260424_wt_well3_Position_10	1st_260424_wt_well3_Position_10_10	0.22190266485717192
1st	260424	260424_wt_well3	Position_10	11	0	66.12798424708156	1112.6698214111705	260424_wt_well3_Position_10	1st_260424_wt_well3	1st_260424_wt_well3_Position_10	1st_260424_wt_well3_Position_10_11	0.9439021824356426
1st	260424	260424_wt_well3	Position_10	12	0	34.78360574502935	3021.75561274489	260424_wt_well3_Position_10	1st_260424_wt_well3	1st_260424_wt_well3_Position_10	1st_260424_wt_well3_Position_10_12	0.9886199380218604
1st	260424	260424_wt_well3	Position_10	13	0	1428.738668111061	421.3536333378017	260424_wt_well3_Position_10	1st_260424_wt_well3	1st_260424_wt_well3_Position_10	1st_260424_wt_well3_Position_10_13	0.22774735779821742
1st	260424	260424_wt_well3	Position_10	14	0	26.11568841572289	2051.2335341783405	260424_wt_well3_Position_10	1st_260424_wt_well3	1st_260424_wt_well3_Position_10	1st_260424_wt_well3_Position_10_14	0.9874283591166673
1st	260424	260424_wt_well3	Position_10	15	0	30.440049738213403	2506.9374866415587	260424_wt_well3_Position_10	1st_260424_wt_well3	1st_260424_wt_well3_Position_10	1st_260424_wt_well3_Position_10_15	0.9880033423084355
1st	260424	260424_wt_well3	Position_10	16	0	1439.1879417945988	427.2166661906389	260424_wt_well3_Position_10	1st_260424_wt_well3	1st_260424_wt_well3_Position_10	1st_260424_wt_well3_Position_10_16	0.22889820586749104
1st	260424	260424_wt_well3	Position_10	17	0	26.801425439816747	1312.1028264214665	260424_wt_well3_Position_10	1st_260424_wt_well3	1st_260424_wt_well3_Position_10	1st_260424_wt_well3_Position_10_17	0.9799825675341918
1st	260424	260424_wt_well3	Position_10	18	0	35.12560850706578	2272.36749858419	260424_wt_well3_Position_10	1st_260424_wt_well3	1st_260424_wt_well3_Position_10	1st_260424_wt_well3_Position_10_18	0.9847775889777872
1st	260424	260424_wt_well3	Position_10	19	0	25.35797506876031	1726.4404184353034	260424_wt_well3_Position_10	1st_260424_wt_well3	1st_260424_wt_well3_Position_10	1st_260424_wt_well3_Position_10_19	0.9855246042222714
1st	260424	260424_wt_well3	Position_10	20	0	49.5506981977707	2525.6941671887403	260424_wt_well3_Position_10	1st_260424_wt_well3	1st_260424_wt_well3_Position_10	1st_260424_wt_well3_Position_10_20	0.9807588401150609
1st	260424	260424_wt_well3	Position_10	21	0	45.22043163367542	2408.50216243616	260424_wt_well3_Position_10	1st_260424_wt_well3	1st_260424_wt_well3_Position_10	1st_260424_wt_well3_Position_10_21	0.9815706829521135
1st	260424	260424_wt_well3	Position_10	22	0	34.8209863630794	2890.029713218387	260424_wt_well3_Position_10	1st_260424_wt_well3	1st_260424_wt_well3_Position_10	1st_260424_wt_well3_Position_10_22	0.9880947816009678
1st	260424	260424_wt_well3	Position_10	23	0	11.824607930815064	1803.2376110421649	260424_wt_well3_Position_10	1st_260424_wt_well3	1st_260424_wt_well3_Position_10	1st_260424_wt_well3_Position_10_23	0.9934852878280361
1st	260424	260424_wt_well3	Position_10	24	0	1358.695227732435	451.702108385104	260424_wt_well3_Position_10	1st_260424_wt_well3	1st_260424_wt_well3_Position_10	1st_260424_wt_well3_Position_10_24	0.24950440401873056
1st	260424	260424_wt_well3	Position_10	25	0	18.460158871279937	1985.628046588272	260424_wt_well3_Position_10	1st_260424_wt_well3	1st_260424_wt_well3_Position_10	1st_260424_wt_well3_Position_10_25	0.9907887493070462
1st	260424	260424_wt_well3	Position_10	26	0	35.65853100891249	1634.9406441085034	260424_wt_well3_Position_10	1st_260424_wt_well3	1st_260424_wt_well3_Position_10	1st_260424_wt_well3_Position_10_26	0.9786552444535919
1st	260424	260424_wt_well3	Position_10	27	0	18.026616803280408	1812.084145492655	260424_wt_well3_Position_10	1st_260424_wt_well3	1st_260424_wt_well3_Position_10	1st_260424_wt_well3_Position_10_27	0.9901499859054075
1st	260424	260424_wt_well3	Position_10	28	0	1506.52774546971	468.6367425289324	260424_wt_well3_Position_10	1st_260424_wt_well3	1st_260424_wt_well3_Position_10	1st_260424_wt_well3_Position_10_28	0.2372646659943668
1st	260424	260424_wt_well3	Position_10	29	0	40.13069643673579	3340.325036592176	260424_wt_well3_Position_10	1st_260424_wt_well3	1st_260424_wt_well3_Position_10	1st_260424_wt_well3_Position_10_29	0.9881286135343714
1st	260424	260424_wt_well3	Position_10	30	0	93.80202272580406	4757.276901064179	260424_wt_well3_Position_10	1st_260424_wt_well3	1st_260424_wt_well3_Position_10	1st_260424_wt_well3_Position_10_30	0.9806636782869491
1st	260424	260424_wt_well3	Position_10	31	0	25.1102507367116	2902.5306660734063	260424_wt_well3_Position_10	1st_260424_wt_well3	1st_260424_wt_well3_Position_10	1st_260424_wt_well3_Position_10_31	0.9914230428354338
1st	260424	260424_wt_well3	Position_10	32	0	1215.2646835557064	255.367861170879	260424_wt_well3_Position_10	1st_260424_wt_well3	1st_260424_wt_well3_Position_10	1st_260424_wt_well3_Position_10_32	0.17364491360304832
1st	260424	260424_wt_well3	Position_10	33	0	39.74998132015952	2556.7289061948404	260424_wt_well3_Position_10	1st_260424_wt_well3	1st_260424_wt_well3_Position_10	1st_260424_wt_well3_Position_10_33	0.9846908128114215
1st	260424	260424_wt_well3	Position_10	34	0	829.6587475946268	1215.9508835986971	260424_wt_well3_Position_10	1st_260424_wt_well3	1st_260424_wt_well3_Position_10	1st_260424_wt_well3_Position_10_34	0.5944198076977971
1st	260424	260424_wt_well3	Position_10	35	0	19.01351825139848	1627.353694699455	260424_wt_well3_Position_10	1st_260424_wt_well3	1st_260424_wt_well3_Position_10	1st_260424_wt_well3_Position_10_35	0.9884512288013075
1st	260424	260424_wt_well3	Position_10	36	0	79.99902709747964	4834.261695282882	260424_wt_well3_Position_10	1st_260424_wt_well3	1st_260424_wt_well3_Position_10	1st_260424_wt_well3_Position_10_36	0.9837210454192732
1st	260424	260424_wt_well3	Position_10	37	0	615.2184531609398	514.0707016368992	260424_wt_well3_Position_10	1st_260424_wt_well3	1st_260424_wt_well3_Position_10	1st_260424_wt_well3_Position_10_37	0.4552161857331625
1st	260424	260424_wt_well3	Position_10	39	0	23.04424143939076	1855.5675574096683	260424_wt_well3_Position_10	1st_260424_wt_well3	1st_260424_wt_well3_Position_10	1st_260424_wt_well3_Position_10_39	0.9877333670247844
1st	260424	260424_wt_well3	Position_10	41	0	52.97411874666496	2273.5706405204382	260424_wt_well3_Position_10	1st_260424_wt_well3	1st_260424_wt_well3_Position_10	1st_260424_wt_well3_Position_10_41	0.977230561098961
1st	260424	260424_wt_well3	Position_10	42	0	848.58696130422	85.99082028035066	260424_wt_well3_Position_10	1st_260424_wt_well3	1st_260424_wt_well3_Position_10	1st_260424_wt_well3_Position_10_42	0.09201034089913177
1st	260424	260424_wt_well3	Position_10	43	0	26.37221207044134	2567.8310282941484	260424_wt_well3_Position_10	1st_260424_wt_well3	1st_260424_wt_well3_Position_10	1st_260424_wt_well3_Position_10_43	0.9898341765748719
1st	260424	260424_wt_well3	Position_10	44	0	21.437748231008342	1766.447344259412	260424_wt_well3_Position_10	1st_260424_wt_well3	1st_260424_wt_well3_Position_10	1st_260424_wt_well3_Position_10_44	0.9880094373396521
1st	260424	260424_wt_well3	Position_10	45	0	1031.7260734006038	1213.6517905530686	260424_wt_well3_Position_10	1st_260424_wt_well3	1st_260424_wt_well3_Position_10	1st_260424_wt_well3_Position_10_45	0.5405111585165735
1st	260424	260424_wt_well4	Position_1	1	0	41.359196180557845	2421.566376810018	260424_wt_well4_Position_1	1st_260424_wt_well4	1st_260424_wt_well4_Position_1	1st_260424_wt_well4_Position_1_1	0.9832072894795851
1st	260424	260424_wt_well4	Position_1	2	0	42.62717132010926	2057.305545878461	260424_wt_well4_Position_1	1st_260424_wt_well4	1st_260424_wt_well4_Position_1	1st_260424_wt_well4_Position_1_2	0.9797006966123293
1st	260424	260424_wt_well4	Position_1	3	0	39.028657725942864	1964.0803746913216	260424_wt_well4_Position_1	1st_260424_wt_well4	1st_260424_wt_well4_Position_1	1st_260424_wt_well4_Position_1_3	0.9805159593939603
1st	260424	260424_wt_well4	Position_1	4	0	37.40144951597511	2897.635837227045	260424_wt_well4_Position_1	1st_260424_wt_well4	1st_260424_wt_well4_Position_1	1st_260424_wt_well4_Position_1_4	0.9872569082222874
1st	260424	260424_wt_well4	Position_1	5	0	35.615895079707094	2178.4101839425703	260424_wt_well4_Position_1	1st_260424_wt_well4	1st_260424_wt_well4_Position_1	1st_260424_wt_well4_Position_1_5	0.9839135160072572
1st	260424	260424_wt_well4	Position_1	6	0	37.753558226869856	1522.4524901362092	260424_wt_well4_Position_1	1st_260424_wt_well4	1st_260424_wt_well4_Position_1	1st_260424_wt_well4_Position_1_6	0.975802197237679
1st	260424	260424_wt_well4	Position_1	7	0	119.71592346352338	2706.812026336325	260424_wt_well4_Position_1	1st_260424_wt_well4	1st_260424_wt_well4_Position_1	1st_260424_wt_well4_Position_1_7	0.9576455900703191
1st	260424	260424_wt_well4	Position_1	8	0	135.04912920194232	2848.3544763445707	260424_wt_well4_Position_1	1st_260424_wt_well4	1st_260424_wt_well4_Position_1	1st_260424_wt_well4_Position_1_8	0.954733201719382
1st	260424	260424_wt_well4	Position_2	1	0	103.00329730878804	1442.8371980929453	260424_wt_well4_Position_2	1st_260424_wt_well4	1st_260424_wt_well4_Position_2	1st_260424_wt_well4_Position_2_1	0.9333674479254604
1st	260424	260424_wt_well4	Position_2	2	0	115.4439330447072	1825.649776913366	260424_wt_well4_Position_2	1st_260424_wt_well4	1st_260424_wt_well4_Position_2	1st_260424_wt_well4_Position_2_2	0.94052634736156
1st	260424	260424_wt_well4	Position_2	3	0	23.910783515592065	1685.2651297026762	260424_wt_well4_Position_2	1st_260424_wt_well4	1st_260424_wt_well4_Position_2	1st_260424_wt_well4_Position_2_3	0.9860103437389487
1st	260424	260424_wt_well4	Position_2	4	0	188.22565803673623	943.6927973285189	260424_wt_well4_Position_2	1st_260424_wt_well4	1st_260424_wt_well4_Position_2	1st_260424_wt_well4_Position_2_4	0.8337109381470432
1st	260424	260424_wt_well4	Position_2	5	0	20.570606049042752	2087.955807883154	260424_wt_well4_Position_2	1st_260424_wt_well4	1st_260424_wt_well4_Position_2	1st_260424_wt_well4_Position_2_5	0.9902440842509149
1st	260424	260424_wt_well4	Position_3	1	0	1134.315207269808	334.2180186334943	260424_wt_well4_Position_3	1st_260424_wt_well4	1st_260424_wt_well4_Position_3	1st_260424_wt_well4_Position_3_1	0.22758628319622465
1st	260424	260424_wt_well4	Position_3	2	0	30.57765838652409	2392.343929475119	260424_wt_well4_Position_3	1st_260424_wt_well4	1st_260424_wt_well4_Position_3	1st_260424_wt_well4_Position_3_2	0.9873798398843313
1st	260424	260424_wt_well4	Position_3	3	0	1150.1702949836474	483.5772541392899	260424_wt_well4_Position_3	1st_260424_wt_well4	1st_260424_wt_well4_Position_3	1st_260424_wt_well4_Position_3_3	0.2959926424366445
1st	260424	260424_wt_well4	Position_3	4	0	572.2468237756912	1492.3878301718437	260424_wt_well4_Position_3	1st_260424_wt_well4	1st_260424_wt_well4_Position_3	1st_260424_wt_well4_Position_3_4	0.7228338569821212
1st	260424	260424_wt_well4	Position_3	5	0	30.7626570672764	1718.3552845835966	260424_wt_well4_Position_3	1st_260424_wt_well4	1st_260424_wt_well4_Position_3	1st_260424_wt_well4_Position_3_5	0.9824124741192457
1st	260424	260424_wt_well4	Position_3	6	0	400.96559855558303	1002.997495512864	260424_wt_well4_Position_3	1st_260424_wt_well4	1st_260424_wt_well4_Position_3	1st_260424_wt_well4_Position_3_6	0.7144044595975435
1st	260424	260424_wt_well4	Position_3	7	0	645.0597649432567	1190.4715368716988	260424_wt_well4_Position_3	1st_260424_wt_well4	1st_260424_wt_well4_Position_3	1st_260424_wt_well4_Position_3_7	0.6485705450484948
1st	260424	260424_wt_well4	Position_4	1	0	1119.5503926702872	427.4541884545018	260424_wt_well4_Position_4	1st_260424_wt_well4	1st_260424_wt_well4_Position_4	1st_260424_wt_well4_Position_4_1	0.2763108743632229
1st	260424	260424_wt_well4	Position_4	2	0	935.6925820187108	676.7160286284535	260424_wt_well4_Position_4	1st_260424_wt_well4	1st_260424_wt_well4_Position_4	1st_260424_wt_well4_Position_4_2	0.41969264128206524
1st	260424	260424_wt_well4	Position_4	3	0	42.86838263806497	1647.2477387313818	260424_wt_well4_Position_4	1st_260424_wt_well4	1st_260424_wt_well4_Position_4	1st_260424_wt_well4_Position_4_3	0.9746358359073398
1st	260424	260424_wt_well4	Position_4	4	0	46.85843046287295	2012.0483989003503	260424_wt_well4_Position_4	1st_260424_wt_well4	1st_260424_wt_well4_Position_4	1st_260424_wt_well4_Position_4_4	0.9772411117421156
1st	260424	260424_wt_well4	Position_4	5	0	30.57488437759457	1753.208448370098	260424_wt_well4_Position_4	1st_260424_wt_well4	1st_260424_wt_well4_Position_4	1st_260424_wt_well4_Position_4_5	0.982859530181562
1st	260424	260424_wt_well4	Position_4	6	0	1075.4199924545233	624.4296747631514	260424_wt_well4_Position_4	1st_260424_wt_well4	1st_260424_wt_well4_Position_4	1st_260424_wt_well4_Position_4_6	0.3673440580102722
1st	260424	260424_wt_well4	Position_4	7	0	43.76618374450881	1985.029523364482	260424_wt_well4_Position_4	1st_260424_wt_well4	1st_260424_wt_well4_Position_4	1st_260424_wt_well4_Position_4_7	0.9784275057408933
1st	260424	260424_wt_well4	Position_4	8	0	635.578402470245	171.24149072323894	260424_wt_well4_Position_4	1st_260424_wt_well4	1st_260424_wt_well4_Position_4	1st_260424_wt_well4_Position_4_8	0.21224252422116893
1st	260424	260424_wt_well4	Position_5	1	0	29.987728028345284	1341.094795937282	260424_wt_well4_Position_5	1st_260424_wt_well4	1st_260424_wt_well4_Position_5	1st_260424_wt_well4_Position_5_1	0.9781284295407611
1st	260424	260424_wt_well4	Position_5	2	0	37.329324706525	1901.460141549334	260424_wt_well4_Position_5	1st_260424_wt_well4	1st_260424_wt_well4_Position_5	1st_260424_wt_well4_Position_5_2	0.9807460658538575
1st	260424	260424_wt_well4	Position_5	3	0	982.5816384011893	329.8509213080266	260424_wt_well4_Position_5	1st_260424_wt_well4	1st_260424_wt_well4_Position_5	1st_260424_wt_well4_Position_5_3	0.2513279016646073
1st	260424	260424_wt_well4	Position_5	4	0	28.423577825911444	1611.1864745680064	260424_wt_well4_Position_5	1st_260424_wt_well4	1st_260424_wt_well4_Position_5	1st_260424_wt_well4_Position_5_4	0.9826644281764365
1st	260424	260424_wt_well4	Position_5	5	0	31.96345426243639	1717.1705170589785	260424_wt_well4_Position_5	1st_260424_wt_well4	1st_260424_wt_well4_Position_5	1st_260424_wt_well4_Position_5_5	0.9817261257362184
1st	260424	260424_wt_well4	Position_5	6	0	40.32441353158051	2616.891693590359	260424_wt_well4_Position_5	1st_260424_wt_well4	1st_260424_wt_well4_Position_5	1st_260424_wt_well4_Position_5_6	0.984824563789335
1st	260424	260424_wt_well4	Position_5	7	0	1248.9415660624768	406.28286614768047	260424_wt_well4_Position_5	1st_260424_wt_well4	1st_260424_wt_well4_Position_5	1st_260424_wt_well4_Position_5_7	0.24545485085982366
1st	260424	260424_wt_well4	Position_5	8	0	2061.2531857897125	89738.53648631423	260424_wt_well4_Position_5	1st_260424_wt_well4	1st_260424_wt_well4_Position_5	1st_260424_wt_well4_Position_5_8	0.9775462101476243
1st	260424	260424_wt_well4	Position_5	9	0	25.6638291194186	2062.65338713146	260424_wt_well4_Position_5	1st_260424_wt_well4	1st_260424_wt_well4_Position_5	1st_260424_wt_well4_Position_5_9	0.9877107611239769
1st	260424	260424_wt_well4	Position_5	10	0	23.13286272827532	2339.088551348077	260424_wt_well4_Position_5	1st_260424_wt_well4	1st_260424_wt_well4_Position_5	1st_260424_wt_well4_Position_5_10	0.9902071573009931
1st	260424	260424_wt_well4	Position_5	11	0	1043.2535137926664	82.68135783201522	260424_wt_well4_Position_5	1st_260424_wt_well4	1st_260424_wt_well4_Position_5	1st_260424_wt_well4_Position_5_11	0.07343351726260075
1st	260424	260424_wt_well4	Position_5	12	0	1127.1084596203675	170.85895511963486	260424_wt_well4_Position_5	1st_260424_wt_well4	1st_260424_wt_well4_Position_5	1st_260424_wt_well4_Position_5_12	0.13163578159152775
1st	260424	260424_wt_well4	Position_6	1	0	338.6724738860261	894.9268397461606	260424_wt_well4_Position_6	1st_260424_wt_well4	1st_260424_wt_well4_Position_6	1st_260424_wt_well4_Position_6_1	0.7254599040843779
1st	260424	260424_wt_well4	Position_6	2	0	453.7983384811872	1175.0127017220811	260424_wt_well4_Position_6	1st_260424_wt_well4	1st_260424_wt_well4_Position_6	1st_260424_wt_well4_Position_6_2	0.7213928888739879
1st	260424	260424_wt_well4	Position_6	3	0	26.45722887194756	1681.0202487169297	260424_wt_well4_Position_6	1st_260424_wt_well4	1st_260424_wt_well4_Position_6	1st_260424_wt_well4_Position_6_3	0.9845050788550911
1st	260424	260424_wt_well4	Position_6	4	0	26.8666317417167	1567.6788745019712	260424_wt_well4_Position_6	1st_260424_wt_well4	1st_260424_wt_well4_Position_6	1st_260424_wt_well4_Position_6_4	0.9831509156455452
1st	260424	260424_wt_well4	Position_6	5	0	19.281822881501565	1911.3558956842724	260424_wt_well4_Position_6	1st_260424_wt_well4	1st_260424_wt_well4_Position_6	1st_260424_wt_well4_Position_6_5	0.9900127182349749
1st	260424	260424_wt_well4	Position_6	6	0	869.9293340666172	457.6596165776404	260424_wt_well4_Position_6	1st_260424_wt_well4	1st_260424_wt_well4_Position_6	1st_260424_wt_well4_Position_6_6	0.34472990781939356
1st	260424	260424_wt_well4	Position_6	7	0	142.98980510487746	1706.1356903020453	260424_wt_well4_Position_6	1st_260424_wt_well4	1st_260424_wt_well4_Position_6	1st_260424_wt_well4_Position_6_7	0.9226716599494992
1st	260424	260424_wt_well4	Position_6	8	0	794.598959277686	138.18851255287785	260424_wt_well4_Position_6	1st_260424_wt_well4	1st_260424_wt_well4_Position_6	1st_260424_wt_well4_Position_6_8	0.1481457638809059
1st	260424	260424_wt_well4	Position_6	9	0	13.489444519134702	1861.414689580465	260424_wt_well4_Position_6	1st_260424_wt_well4	1st_260424_wt_well4_Position_6	1st_260424_wt_well4_Position_6_9	0.9928052617337618
1st	260424	260424_wt_well4	Position_6	10	0	164.81135698648805	2020.7387450045496	260424_wt_well4_Position_6	1st_260424_wt_well4	1st_260424_wt_well4_Position_6	1st_260424_wt_well4_Position_6_10	0.9245904466631332
1st	260424	260424_wt_well4	Position_6	11	0	78.60972178175923	2270.7520679837467	260424_wt_well4_Position_6	1st_260424_wt_well4	1st_260424_wt_well4_Position_6	1st_260424_wt_well4_Position_6_11	0.96653996752471
1st	260424	260424_wt_well4	Position_7	1	0	17.120472869003237	2045.980941930431	260424_wt_well4_Position_7	1st_260424_wt_well4	1st_260424_wt_well4_Position_7	1st_260424_wt_well4_Position_7_1	0.9917015844465079
1st	260424	260424_wt_well4	Position_7	3	0	12.824690635582677	2224.172198408551	260424_wt_well4_Position_7	1st_260424_wt_well4	1st_260424_wt_well4_Position_7	1st_260424_wt_well4_Position_7_3	0.9942670056009498
1st	260424	260424_wt_well4	Position_7	4	0	857.653624141235	257.9118150772473	260424_wt_well4_Position_7	1st_260424_wt_well4	1st_260424_wt_well4_Position_7	1st_260424_wt_well4_Position_7_4	0.23119380182477625
1st	260424	260424_wt_well4	Position_7	5	0	10.628567999786313	1892.639179323748	260424_wt_well4_Position_7	1st_260424_wt_well4	1st_260424_wt_well4_Position_7	1st_260424_wt_well4_Position_7_5	0.9944156212310471
1st	260424	260424_wt_well4	Position_7	6	0	19.37597989733012	1736.867060272499	260424_wt_well4_Position_7	1st_260424_wt_well4	1st_260424_wt_well4_Position_7	1st_260424_wt_well4_Position_7_6	0.9889673698604627
1st	260424	260424_wt_well4	Position_7	7	0	22.06352162137108	2191.1693616735743	260424_wt_well4_Position_7	1st_260424_wt_well4	1st_260424_wt_well4_Position_7	1st_260424_wt_well4_Position_7_7	0.9900310890065378
1st	260424	260424_wt_well4	Position_7	8	0	1136.546947667572	705.3581770306131	260424_wt_well4_Position_7	1st_260424_wt_well4	1st_260424_wt_well4_Position_7	1st_260424_wt_well4_Position_7_8	0.3829503309222798
1st	260424	260424_wt_well4	Position_7	9	0	15.017608590774048	1484.7106736221965	260424_wt_well4_Position_7	1st_260424_wt_well4	1st_260424_wt_well4_Position_7	1st_260424_wt_well4_Position_7_9	0.9899864470325156
1st	260424	260424_wt_well4	Position_7	10	0	23.68418031337459	1652.1510690818377	260424_wt_well4_Position_7	1st_260424_wt_well4	1st_260424_wt_well4_Position_7	1st_260424_wt_well4_Position_7_10	0.9858672382491526
1st	260424	260424_wt_well4	Position_7	11	0	23.850740378009863	1749.0347085873143	260424_wt_well4_Position_7	1st_260424_wt_well4	1st_260424_wt_well4_Position_7	1st_260424_wt_well4_Position_7_11	0.9865469365818702
1st	260424	260424_wt_well4	Position_8	1	0	1105.206063903188	305.37037487638287	260424_wt_well4_Position_8	1st_260424_wt_well4	1st_260424_wt_well4_Position_8	1st_260424_wt_well4_Position_8_1	0.2164862296584147
1st	260424	260424_wt_well4	Position_8	2	0	1169.693442845888	332.91060001144524	260424_wt_well4_Position_8	1st_260424_wt_well4	1st_260424_wt_well4_Position_8	1st_260424_wt_well4_Position_8_2	0.2215557728557595
1st	260424	260424_wt_well4	Position_8	3	0	1049.4111177289526	394.94399364063605	260424_wt_well4_Position_8	1st_260424_wt_well4	1st_260424_wt_well4_Position_8	1st_260424_wt_well4_Position_8_3	0.27343967597146945
1st	260424	260424_wt_well4	Position_8	4	0	1275.8195673486505	349.65130587569774	260424_wt_well4_Position_8	1st_260424_wt_well4	1st_260424_wt_well4_Position_8	1st_260424_wt_well4_Position_8_4	0.21510770302645632
1st	260424	260424_wt_well4	Position_8	5	0	933.7245221208744	319.2488670666511	260424_wt_well4_Position_8	1st_260424_wt_well4	1st_260424_wt_well4_Position_8	1st_260424_wt_well4_Position_8_5	0.2547930146175442
1st	260424	260424_wt_well4	Position_8	6	0	24.82223599283917	2009.3576856420195	260424_wt_well4_Position_8	1st_260424_wt_well4	1st_260424_wt_well4_Position_8	1st_260424_wt_well4_Position_8_6	0.9877974235568653
1st	260424	260424_wt_well4	Position_8	7	0	975.1811971843988	533.8342599182464	260424_wt_well4_Position_8	1st_260424_wt_well4	1st_260424_wt_well4_Position_8	1st_260424_wt_well4_Position_8_7	0.35376328148634356
1st	260424	260424_wt_well4	Position_8	9	0	48.56246559347891	2456.760315005909	260424_wt_well4_Position_8	1st_260424_wt_well4	1st_260424_wt_well4_Position_8	1st_260424_wt_well4_Position_8_9	0.980616283869873
1st	260424	260424_wt_well4	Position_8	10	0	679.5871251359795	118.77660226849068	260424_wt_well4_Position_8	1st_260424_wt_well4	1st_260424_wt_well4_Position_8	1st_260424_wt_well4_Position_8_10	0.14877504850407064
1st	260424	260424_wt_well4	Position_8	11	0	803.6444035938745	188.994272664488	260424_wt_well4_Position_8	1st_260424_wt_well4	1st_260424_wt_well4_Position_8	1st_260424_wt_well4_Position_8_11	0.19039583806756372
1st	260424	260424_wt_well4	Position_9	1	0	45.98964622924537	2369.090436343442	260424_wt_well4_Position_9	1st_260424_wt_well4	1st_260424_wt_well4_Position_9	1st_260424_wt_well4_Position_9_1	0.9809572996932447
1st	260424	260424_wt_well4	Position_9	2	0	106.19124481599827	1286.4950012438817	260424_wt_well4_Position_9	1st_260424_wt_well4	1st_260424_wt_well4_Position_9	1st_260424_wt_well4_Position_9_2	0.9237507765180927
1st	260424	260424_wt_well4	Position_9	3	0	56.39695906284405	3076.5715007774243	260424_wt_well4_Position_9	1st_260424_wt_well4	1st_260424_wt_well4_Position_9	1st_260424_wt_well4_Position_9_3	0.9819988742990029
1st	260424	260424_wt_well4	Position_9	4	0	1329.0075044050138	266.06876870159647	260424_wt_well4_Position_9	1st_260424_wt_well4	1st_260424_wt_well4_Position_9	1st_260424_wt_well4_Position_9_4	0.16680629834922836
1st	260424	260424_wt_well4	Position_9	5	0	1293.1383723323424	196.2120351930058	260424_wt_well4_Position_9	1st_260424_wt_well4	1st_260424_wt_well4_Position_9	1st_260424_wt_well4_Position_9_5	0.13174336556500815
1st	260424	260424_wt_well4	Position_9	6	0	83.23951616007885	1107.3592462175618	260424_wt_well4_Position_9	1st_260424_wt_well4	1st_260424_wt_well4_Position_9	1st_260424_wt_well4_Position_9_6	0.9300860047982508
1st	260424	260424_wt_well4	Position_9	7	0	831.5440783090015	101.68999950879208	260424_wt_well4_Position_9	1st_260424_wt_well4	1st_260424_wt_well4_Position_9	1st_260424_wt_well4_Position_9_7	0.1089651588233646
1st	260424	260424_wt_well4	Position_9	8	0	-1412.12925435316	16717.788269277837	260424_wt_well4_Position_9	1st_260424_wt_well4	1st_260424_wt_well4_Position_9	1st_260424_wt_well4_Position_9_8	1.0922619047619042
1st	260424	260424_wt_well4	Position_9	9	0	910.1276293637984	118.43824822172265	260424_wt_well4_Position_9	1st_260424_wt_well4	1st_260424_wt_well4_Position_9	1st_260424_wt_well4_Position_9_9	0.11514891831697478
1st	260424	260424_wt_well4	Position_9	10	0	2446.877894381625	226.8737652655774	260424_wt_well4_Position_9	1st_260424_wt_well4	1st_260424_wt_well4_Position_9	1st_260424_wt_well4_Position_9_10	0.08485222045472729
1st	260424	260424_wt_well4	Position_10	1	0	715.8287289419022	680.2771588376648	260424_wt_well4_Position_10	1st_260424_wt_well4	1st_260424_wt_well4_Position_10	1st_260424_wt_well4_Position_10_1	0.48726759538247477
1st	260424	260424_wt_well4	Position_10	2	0	708.5797188011669	842.9717130261306	260424_wt_well4_Position_10	1st_260424_wt_well4	1st_260424_wt_well4_Position_10	1st_260424_wt_well4_Position_10_2	0.5433089072872973
1st	260424	260424_wt_well4	Position_10	3	0	47.21016631802496	1785.374944306242	260424_wt_well4_Position_10	1st_260424_wt_well4	1st_260424_wt_well4_Position_10	1st_260424_wt_well4_Position_10_3	0.9742384863631557
1st	260424	260424_wt_well4	Position_10	4	0	121.75100555122653	1880.3397031524792	260424_wt_well4_Position_10	1st_260424_wt_well4	1st_260424_wt_well4_Position_10	1st_260424_wt_well4_Position_10_4	0.9391880672429389
1st	260424	260424_wt_well4	Position_10	5	0	43.486292610358944	1488.1669494412297	260424_wt_well4_Position_10	1st_260424_wt_well4	1st_260424_wt_well4_Position_10	1st_260424_wt_well4_Position_10_5	0.9716082652284203
1st	260424	260424_wt_well4	Position_10	6	0	38.60469009912655	2007.826813046151	260424_wt_well4_Position_10	1st_260424_wt_well4	1st_260424_wt_well4_Position_10	1st_260424_wt_well4_Position_10_6	0.9811356060343125
1st	260424	260424_wt_well4	Position_10	7	0	41.76255885191527	2006.609944355149	260424_wt_well4_Position_10	1st_260424_wt_well4	1st_260424_wt_well4_Position_10	1st_260424_wt_well4_Position_10_7	0.9796118338893297
1st	260424	260424_wt_well4	Position_10	8	0	662.7970160800884	817.3583637667383	260424_wt_well4_Position_10	1st_260424_wt_well4	1st_260424_wt_well4_Position_10	1st_260424_wt_well4_Position_10_8	0.5522111900517649
1st	260424	260424_wt_well4	Position_10	10	0	111.41156613250504	1887.658204902887	260424_wt_well4_Position_10	1st_260424_wt_well4	1st_260424_wt_well4_Position_10	1st_260424_wt_well4_Position_10_10	0.944268295310773
1st	260424	260424_wt_well5	Position_1	1	0	27.08029266235025	2040.624114075684	260424_wt_well5_Position_1	1st_260424_wt_well5	1st_260424_wt_well5_Position_1	1st_260424_wt_well5_Position_1_1	0.9869032089044721
1st	260424	260424_wt_well5	Position_1	2	0	1166.0003745107588	231.84863283338203	260424_wt_well5_Position_1	1st_260424_wt_well5	1st_260424_wt_well5_Position_1	1st_260424_wt_well5_Position_1_2	0.16586099901725831
1st	260424	260424_wt_well5	Position_1	3	0	28.88462503307024	2083.2383257789083	260424_wt_well5_Position_1	1st_260424_wt_well5	1st_260424_wt_well5_Position_1	1st_260424_wt_well5_Position_1_3	0.9863243638245747
1st	260424	260424_wt_well5	Position_1	4	0	408.0931029667854	19777.259676955684	260424_wt_well5_Position_1	1st_260424_wt_well5	1st_260424_wt_well5_Position_1	1st_260424_wt_well5_Position_1_4	0.9797827113840339
1st	260424	260424_wt_well5	Position_1	5	0	1319.6789025953194	45.25384189295218	260424_wt_well5_Position_1	1st_260424_wt_well5	1st_260424_wt_well5_Position_1	1st_260424_wt_well5_Position_1_5	0.03315463130010728
1st	260424	260424_wt_well5	Position_1	6	0	4.625553477561894	2464.1384388227752	260424_wt_well5_Position_1	1st_260424_wt_well5	1st_260424_wt_well5_Position_1	1st_260424_wt_well5_Position_1_6	0.9981263687043442
1st	260424	260424_wt_well5	Position_1	7	0	9.10453631404959	2833.6755036693744	260424_wt_well5_Position_1	1st_260424_wt_well5	1st_260424_wt_well5_Position_1	1st_260424_wt_well5_Position_1_7	0.9967973124244595
1st	260424	260424_wt_well5	Position_1	9	0	29.64488039133887	1648.5933991953784	260424_wt_well5_Position_1	1st_260424_wt_well5	1st_260424_wt_well5_Position_1	1st_260424_wt_well5_Position_1_9	0.9823357143309596
1st	260424	260424_wt_well5	Position_1	10	0	902.231160101877	160.76431611846303	260424_wt_well5_Position_1	1st_260424_wt_well5	1st_260424_wt_well5_Position_1	1st_260424_wt_well5_Position_1_10	0.15123706517556193
1st	260424	260424_wt_well5	Position_1	12	0	635.2789171801884	-132.38031386662405	260424_wt_well5_Position_1	1st_260424_wt_well5	1st_260424_wt_well5_Position_1	1st_260424_wt_well5_Position_1_12	-0.2632346023520035
1st	260424	260424_wt_well5	Position_2	1	0	34.386729733441	1949.6970074210644	260424_wt_well5_Position_2	1st_260424_wt_well5	1st_260424_wt_well5_Position_2	1st_260424_wt_well5_Position_2_1	0.9826687104533416
1st	260424	260424_wt_well5	Position_2	2	0	1392.8988766585076	530.5444745350355	260424_wt_well5_Position_2	1st_260424_wt_well5	1st_260424_wt_well5_Position_2	1st_260424_wt_well5_Position_2_2	0.2758305692786948
1st	260424	260424_wt_well5	Position_2	3	0	36.777647186902215	3220.1943970425145	260424_wt_well5_Position_2	1st_260424_wt_well5	1st_260424_wt_well5_Position_2	1st_260424_wt_well5_Position_2_3	0.9887080249116464
1st	260424	260424_wt_well5	Position_2	4	0	21.11838406839557	2077.572519888437	260424_wt_well5_Position_2	1st_260424_wt_well5	1st_260424_wt_well5_Position_2	1st_260424_wt_well5_Position_2_4	0.9899373537910802
1st	260424	260424_wt_well5	Position_2	6	0	1280.0193824808546	397.3468030779384	260424_wt_well5_Position_2	1st_260424_wt_well5	1st_260424_wt_well5_Position_2	1st_260424_wt_well5_Position_2_6	0.23688733354641187
1st	260424	260424_wt_well5	Position_2	7	0	20.06808020179714	2476.639972931516	260424_wt_well5_Position_2	1st_260424_wt_well5	1st_260424_wt_well5_Position_2	1st_260424_wt_well5_Position_2_7	0.9919621838938628
1st	260424	260424_wt_well5	Position_2	9	0	14.888509841640156	2298.335929287995	260424_wt_well5_Position_2	1st_260424_wt_well5	1st_260424_wt_well5_Position_2	1st_260424_wt_well5_Position_2_9	0.9935637417667772
1st	260424	260424_wt_well5	Position_2	10	0	14.23671000005188	1155.7458722162678	260424_wt_well5_Position_2	1st_260424_wt_well5	1st_260424_wt_well5_Position_2	1st_260424_wt_well5_Position_2_10	0.9878316906452718
1st	260424	260424_wt_well5	Position_2	12	0	1776.016655218284	830.3838864809098	260424_wt_well5_Position_2	1st_260424_wt_well5	1st_260424_wt_well5_Position_2	1st_260424_wt_well5_Position_2_12	0.31859411981995545
1st	260424	260424_wt_well5	Position_3	2	0	10.953706217297446	1210.7427721427057	260424_wt_well5_Position_3	1st_260424_wt_well5	1st_260424_wt_well5_Position_3	1st_260424_wt_well5_Position_3_2	0.9910340199785125
1st	260424	260424_wt_well5	Position_3	3	0	47.54054269716855	2391.959187685696	260424_wt_well5_Position_3	1st_260424_wt_well5	1st_260424_wt_well5_Position_3	1st_260424_wt_well5_Position_3_3	0.9805121754657021
1st	260424	260424_wt_well5	Position_3	4	0	9.601737390707672	1514.1887911089473	260424_wt_well5_Position_3	1st_260424_wt_well5	1st_260424_wt_well5_Position_3	1st_260424_wt_well5_Position_3_4	0.9936987812884217
1st	260424	260424_wt_well5	Position_3	5	0	884.0291696288557	237.75973997772772	260424_wt_well5_Position_3	1st_260424_wt_well5	1st_260424_wt_well5_Position_3	1st_260424_wt_well5_Position_3_5	0.21194695182100806
1st	260424	260424_wt_well5	Position_3	6	0	1279.6832402083196	767.2248792902195	260424_wt_well5_Position_3	1st_260424_wt_well5	1st_260424_wt_well5_Position_3	1st_260424_wt_well5_Position_3_6	0.3748213571394586
1st	260424	260424_wt_well5	Position_3	7	0	1173.4992405658452	277.9504108169782	260424_wt_well5_Position_3	1st_260424_wt_well5	1st_260424_wt_well5_Position_3	1st_260424_wt_well5_Position_3_7	0.19149848604956404
1st	260424	260424_wt_well5	Position_3	8	0	1316.1755967473453	219.1759069180039	260424_wt_well5_Position_3	1st_260424_wt_well5	1st_260424_wt_well5_Position_3	1st_260424_wt_well5_Position_3_8	0.14275291774864884
1st	260424	260424_wt_well5	Position_3	9	0	33.12506751907928	2150.152403536545	260424_wt_well5_Position_3	1st_260424_wt_well5	1st_260424_wt_well5_Position_3	1st_260424_wt_well5_Position_3_9	0.9848278251581722
1st	260424	260424_wt_well5	Position_3	10	0	39.28839613154546	2227.192665819046	260424_wt_well5_Position_3	1st_260424_wt_well5	1st_260424_wt_well5_Position_3	1st_260424_wt_well5_Position_3_10	0.9826654646310025
1st	260424	260424_wt_well5	Position_3	11	0	1314.25644280218	535.7808321918196	260424_wt_well5_Position_3	1st_260424_wt_well5	1st_260424_wt_well5_Position_3	1st_260424_wt_well5_Position_3_11	0.28960542548720125
1st	260424	260424_wt_well5	Position_3	12	0	46.38654403039746	2529.7728676858105	260424_wt_well5_Position_3	1st_260424_wt_well5	1st_260424_wt_well5_Position_3	1st_260424_wt_well5_Position_3_12	0.9819939155087086
1st	260424	260424_wt_well5	Position_3	13	0	23.646680899060705	3038.1389190055183	260424_wt_well5_Position_3	1st_260424_wt_well5	1st_260424_wt_well5_Position_3	1st_260424_wt_well5_Position_3_13	0.9922768331983148
1st	260424	260424_wt_well5	Position_3	14	0	20.617325373805777	2777.485765408455	260424_wt_well5_Position_3	1st_260424_wt_well5	1st_260424_wt_well5_Position_3	1st_260424_wt_well5_Position_3_14	0.992631677709901
1st	260424	260424_wt_well5	Position_4	1	0	6.925816100509729	1641.4088044187977	260424_wt_well5_Position_4	1st_260424_wt_well5	1st_260424_wt_well5_Position_4	1st_260424_wt_well5_Position_4_1	0.9957982948278258
1st	260424	260424_wt_well5	Position_4	2	0	3.99819514855274	1608.5921602375915	260424_wt_well5_Position_4	1st_260424_wt_well5	1st_260424_wt_well5_Position_4	1st_260424_wt_well5_Position_4_2	0.9975206380621101
1st	260424	260424_wt_well5	Position_4	3	0	1297.6313739989914	411.3254187094468	260424_wt_well5_Position_4	1st_260424_wt_well5	1st_260424_wt_well5_Position_4	1st_260424_wt_well5_Position_4_3	0.24068801532282055
1st	260424	260424_wt_well5	Position_4	4	0	17.07187366163942	2860.419437034823	260424_wt_well5_Position_4	1st_260424_wt_well5	1st_260424_wt_well5_Position_4	1st_260424_wt_well5_Position_4_4	0.9940670981009817
1st	260424	260424_wt_well5	Position_4	5	0	501.0781689902557	61880.62317247236	260424_wt_well5_Position_4	1st_260424_wt_well5	1st_260424_wt_well5_Position_4	1st_260424_wt_well5_Position_4_5	0.9919675456389451
1st	260424	260424_wt_well5	Position_4	6	0	1164.1434134251888	459.6429824949116	260424_wt_well5_Position_4	1st_260424_wt_well5	1st_260424_wt_well5_Position_4	1st_260424_wt_well5_Position_4_6	0.28306862506657476
1st	260424	260424_wt_well5	Position_4	7	0	15.83700067037716	1002.1274509882838	260424_wt_well5_Position_4	1st_260424_wt_well5	1st_260424_wt_well5_Position_4	1st_260424_wt_well5_Position_4_7	0.984442481616551
1st	260424	260424_wt_well5	Position_4	8	0	14.619273382255672	1628.2892428352293	260424_wt_well5_Position_4	1st_260424_wt_well5	1st_260424_wt_well5_Position_4	1st_260424_wt_well5_Position_4_8	0.9911015901141507
1st	260424	260424_wt_well5	Position_4	9	0	10.256925126707957	1480.6161969450577	260424_wt_well5_Position_4	1st_260424_wt_well5	1st_260424_wt_well5_Position_4	1st_260424_wt_well5_Position_4_9	0.9931201891194774
1st	260424	260424_wt_well5	Position_4	10	0	21.057975290426747	1694.631241048473	260424_wt_well5_Position_4	1st_260424_wt_well5	1st_260424_wt_well5_Position_4	1st_260424_wt_well5_Position_4_10	0.9877262297332833
1st	260424	260424_wt_well5	Position_5	2	0	26.7370632533337	1842.263089893945	260424_wt_well5_Position_5	1st_260424_wt_well5	1st_260424_wt_well5_Position_5	1st_260424_wt_well5_Position_5_2	0.9856944563603646
1st	260424	260424_wt_well5	Position_5	3	0	1030.275833400946	364.6376727774434	260424_wt_well5_Position_5	1st_260424_wt_well5	1st_260424_wt_well5_Position_5	1st_260424_wt_well5_Position_5_3	0.2614052205834843
1st	260424	260424_wt_well5	Position_5	4	0	25.407415204552564	2231.4417036999566	260424_wt_well5_Position_5	1st_260424_wt_well5	1st_260424_wt_well5_Position_5	1st_260424_wt_well5_Position_5_4	0.9887420851523802
1st	260424	260424_wt_well5	Position_5	5	0	28.69357656013772	2428.6879888485178	260424_wt_well5_Position_5	1st_260424_wt_well5	1st_260424_wt_well5_Position_5	1st_260424_wt_well5_Position_5_5	0.9883235159878941
1st	260424	260424_wt_well5	Position_5	6	0	28.187640724345503	3370.3601003414265	260424_wt_well5_Position_5	1st_260424_wt_well5	1st_260424_wt_well5_Position_5	1st_260424_wt_well5_Position_5_6	0.9917059747657081
1st	260424	260424_wt_well5	Position_5	7	0	38.36874123964538	4243.223979449214	260424_wt_well5_Position_5	1st_260424_wt_well5	1st_260424_wt_well5_Position_5	1st_260424_wt_well5_Position_5_7	0.9910386756184805
1st	260424	260424_wt_well5	Position_5	8	0	1145.8556649016766	456.6759630443446	260424_wt_well5_Position_5	1st_260424_wt_well5	1st_260424_wt_well5_Position_5	1st_260424_wt_well5_Position_5_8	0.284971575649755
1st	260424	260424_wt_well5	Position_5	9	0	26.09043382005372	2355.959184864948	260424_wt_well5_Position_5	1st_260424_wt_well5	1st_260424_wt_well5_Position_5	1st_260424_wt_well5_Position_5_9	0.989047065344316
1st	260424	260424_wt_well5	Position_6	1	0	15.166899441935346	1018.4423164840368	260424_wt_well5_Position_6	1st_260424_wt_well5	1st_260424_wt_well5_Position_6	1st_260424_wt_well5_Position_6_1	0.9853262730166856
1st	260424	260424_wt_well5	Position_6	3	0	25.997086902162145	1983.9485534625128	260424_wt_well5_Position_6	1st_260424_wt_well5	1st_260424_wt_well5_Position_6	1st_260424_wt_well5_Position_6_3	0.9870657761184798
1st	260424	260424_wt_well5	Position_6	5	0	25.205510200933627	2319.2037826102264	260424_wt_well5_Position_6	1st_260424_wt_well5	1st_260424_wt_well5_Position_6	1st_260424_wt_well5_Position_6_5	0.989248673310491
1st	260424	260424_wt_well5	Position_6	6	0	1170.3489486293004	619.8293624856722	260424_wt_well5_Position_6	1st_260424_wt_well5	1st_260424_wt_well5_Position_6	1st_260424_wt_well5_Position_6_6	0.3462388962246031
1st	260424	260424_wt_well5	Position_6	7	0	1107.7714476018773	397.6049138734709	260424_wt_well5_Position_6	1st_260424_wt_well5	1st_260424_wt_well5_Position_6	1st_260424_wt_well5_Position_6_7	0.2641232611649336
1st	260424	260424_wt_well5	Position_6	8	0	21.269189844795275	2095.089618363417	260424_wt_well5_Position_6	1st_260424_wt_well5	1st_260424_wt_well5_Position_6	1st_260424_wt_well5_Position_6_8	0.9899501021460523
1st	260424	260424_wt_well5	Position_6	9	0	28.168580502576315	3019.795459521256	260424_wt_well5_Position_6	1st_260424_wt_well5	1st_260424_wt_well5_Position_6	1st_260424_wt_well5_Position_6_9	0.9907582306967256
1st	260424	260424_wt_well5	Position_7	1	0	1160.4755567532864	616.8785973852241	260424_wt_well5_Position_7	1st_260424_wt_well5	1st_260424_wt_well5_Position_7	1st_260424_wt_well5_Position_7_1	0.34707691539631685
1st	260424	260424_wt_well5	Position_7	2	0	11.46908213011552	2627.2918917233537	260424_wt_well5_Position_7	1st_260424_wt_well5	1st_260424_wt_well5_Position_7	1st_260424_wt_well5_Position_7_2	0.9956536108257783
1st	260424	260424_wt_well5	Position_7	3	0	1087.7518235613084	354.4626802893296	260424_wt_well5_Position_7	1st_260424_wt_well5	1st_260424_wt_well5_Position_7	1st_260424_wt_well5_Position_7_3	0.24577667146109863
1st	260424	260424_wt_well5	Position_7	4	0	865.9328995606513	249.87323291161312	260424_wt_well5_Position_7	1st_260424_wt_well5	1st_260424_wt_well5_Position_7	1st_260424_wt_well5_Position_7_4	0.22393964833118016
1st	260424	260424_wt_well5	Position_7	5	0	863.9817969086215	513.756417175125	260424_wt_well5_Position_7	1st_260424_wt_well5	1st_260424_wt_well5_Position_7	1st_260424_wt_well5_Position_7_5	0.3728984301395708
1st	260424	260424_wt_well5	Position_7	6	0	1197.2715837560688	512.4644048632314	260424_wt_well5_Position_7	1st_260424_wt_well5	1st_260424_wt_well5_Position_7	1st_260424_wt_well5_Position_7_6	0.29973306304271735
1st	260424	260424_wt_well5	Position_7	7	0	7.714476651230928	2072.385076805834	260424_wt_well5_Position_7	1st_260424_wt_well5	1st_260424_wt_well5_Position_7	1st_260424_wt_well5_Position_7_7	0.9962912945015493
1st	260424	260424_wt_well5	Position_7	8	0	925.5141403194528	402.8757472051096	260424_wt_well5_Position_7	1st_260424_wt_well5	1st_260424_wt_well5_Position_7	1st_260424_wt_well5_Position_7_8	0.3032812512265231
1st	260424	260424_wt_well5	Position_7	9	0	1336.576770633251	500.646035816557	260424_wt_well5_Position_7	1st_260424_wt_well5	1st_260424_wt_well5_Position_7	1st_260424_wt_well5_Position_7_9	0.27250153550183154
1st	260424	260424_wt_well5	Position_8	1	0	37.34960213576476	2610.0969353752416	260424_wt_well5_Position_8	1st_260424_wt_well5	1st_260424_wt_well5_Position_8	1st_260424_wt_well5_Position_8_1	0.9858922166674312
1st	260424	260424_wt_well5	Position_8	2	0	32.832955674119546	2109.291938123632	260424_wt_well5_Position_8	1st_260424_wt_well5	1st_260424_wt_well5_Position_8	1st_260424_wt_well5_Position_8_2	0.984672716437224
1st	260424	260424_wt_well5	Position_8	3	0	1284.702616384082	675.5737740620569	260424_wt_well5_Position_8	1st_260424_wt_well5	1st_260424_wt_well5_Position_8	1st_260424_wt_well5_Position_8_3	0.3446318985193222
1st	260424	260424_wt_well5	Position_8	4	0	6.032225661616077	2313.8569375382594	260424_wt_well5_Position_8	1st_260424_wt_well5	1st_260424_wt_well5_Position_8	1st_260424_wt_well5_Position_8_4	0.9973997785078251
1st	260424	260424_wt_well5	Position_8	5	0	5.374215820499327	1830.9766924885053	260424_wt_well5_Position_8	1st_260424_wt_well5	1st_260424_wt_well5_Position_8	1st_260424_wt_well5_Position_8_5	0.9970734265459927
1st	260424	260424_wt_well5	Position_8	6	0	40.30395135079559	1800.529535224194	260424_wt_well5_Position_8	1st_260424_wt_well5	1st_260424_wt_well5_Position_8	1st_260424_wt_well5_Position_8_6	0.9781055963808089
1st	260424	260424_wt_well5	Position_8	7	0	17.28147645298659	2471.26917453311	260424_wt_well5_Position_8	1st_260424_wt_well5	1st_260424_wt_well5_Position_8	1st_260424_wt_well5_Position_8_7	0.9930556059021186
1st	260424	260424_wt_well5	Position_8	8	0	1427.7536219779995	457.5581715031407	260424_wt_well5_Position_8	1st_260424_wt_well5	1st_260424_wt_well5_Position_8	1st_260424_wt_well5_Position_8_8	0.24269628667536255
1st	260424	260424_wt_well5	Position_8	9	0	1377.9838837203702	238.2855182546977	260424_wt_well5_Position_8	1st_260424_wt_well5	1st_260424_wt_well5_Position_8	1st_260424_wt_well5_Position_8_9	0.14742933199348746
1st	260424	260424_wt_well5	Position_8	10	0	1080.1592373226222	311.6900318903964	260424_wt_well5_Position_8	1st_260424_wt_well5	1st_260424_wt_well5_Position_8	1st_260424_wt_well5_Position_8_10	0.22393950177279806
1st	260424	260424_wt_well5	Position_8	11	0	1314.891614327241	271.781718214734	260424_wt_well5_Position_8	1st_260424_wt_well5	1st_260424_wt_well5_Position_8	1st_260424_wt_well5_Position_8_11	0.17129027925320858
1st	260424	260424_wt_well5	Position_9	1	0	20.17118461604751	1939.0252377496167	260424_wt_well5_Position_9	1st_260424_wt_well5	1st_260424_wt_well5_Position_9	1st_260424_wt_well5_Position_9_1	0.9897043581818655
1st	260424	260424_wt_well5	Position_9	2	0	34.10719873492186	1889.1694921041133	260424_wt_well5_Position_9	1st_260424_wt_well5	1st_260424_wt_well5_Position_9	1st_260424_wt_well5_Position_9_2	0.9822660988419495
1st	260424	260424_wt_well5	Position_9	3	0	4.869279662423203	1151.6288080090344	260424_wt_well5_Position_9	1st_260424_wt_well5	1st_260424_wt_well5_Position_9	1st_260424_wt_well5_Position_9_3	0.9957896344885211
1st	260424	260424_wt_well5	Position_9	4	0	6.949645060381923	1646.3581568035954	260424_wt_well5_Position_9	1st_260424_wt_well5	1st_260424_wt_well5_Position_9	1st_260424_wt_well5_Position_9_4	0.9957965207370661
1st	260424	260424_wt_well5	Position_9	6	0	1334.4898489047584	260.3241677549731	260424_wt_well5_Position_9	1st_260424_wt_well5	1st_260424_wt_well5_Position_9	1st_260424_wt_well5_Position_9_6	0.16323167782297945
1st	260424	260424_wt_well5	Position_9	7	0	20.066691648430687	2424.551060172891	260424_wt_well5_Position_9	1st_260424_wt_well5	1st_260424_wt_well5_Position_9	1st_260424_wt_well5_Position_9_7	0.9917914808425652
1st	260424	260424_wt_well5	Position_9	8	0	19.36095928973151	1354.805502846123	260424_wt_well5_Position_9	1st_260424_wt_well5	1st_260424_wt_well5_Position_9	1st_260424_wt_well5_Position_9_8	0.9859107613064294
1st	260424	260424_wt_well5	Position_9	9	0	34.48650170743114	2279.035007652996	260424_wt_well5_Position_9	1st_260424_wt_well5	1st_260424_wt_well5_Position_9	1st_260424_wt_well5_Position_9_9	0.9850935028838504
1st	260424	260424_wt_well5	Position_9	10	0	35.57339456434146	1967.1596945173017	260424_wt_well5_Position_9	1st_260424_wt_well5	1st_260424_wt_well5_Position_9	1st_260424_wt_well5_Position_9_10	0.9822375758615673
1st	260424	260424_wt_well5	Position_9	11	0	33.66445805983618	2471.3629159549632	260424_wt_well5_Position_9	1st_260424_wt_well5	1st_260424_wt_well5_Position_9	1st_260424_wt_well5_Position_9_11	0.9865612414422912
1st	260424	260424_wt_well5	Position_9	12	0	1246.2156698850426	335.7386584161918	260424_wt_well5_Position_9	1st_260424_wt_well5	1st_260424_wt_well5_Position_9	1st_260424_wt_well5_Position_9_12	0.21223031057838526
1st	260424	260424_wt_well5	Position_9	14	0	17.092823967129778	1421.4990907448696	260424_wt_well5_Position_9	1st_260424_wt_well5	1st_260424_wt_well5_Position_9	1st_260424_wt_well5_Position_9_14	0.988118365053823
1st	260424	260424_wt_well5	Position_9	16	0	1661.3980924561408	494.3026295233617	260424_wt_well5_Position_9	1st_260424_wt_well5	1st_260424_wt_well5_Position_9	1st_260424_wt_well5_Position_9_16	0.2293002105920628
1st	260424	260424_wt_well5	Position_9	17	0	43.58638017851795	1929.2412658414385	260424_wt_well5_Position_9	1st_260424_wt_well5	1st_260424_wt_well5_Position_9	1st_260424_wt_well5_Position_9_17	0.9779066456887654
1st	260424	260424_wt_well5	Position_10	1	0	21.994317164910992	2423.914561288873	260424_wt_well5_Position_10	1st_260424_wt_well5	1st_260424_wt_well5_Position_10	1st_260424_wt_well5_Position_10_1	0.9910077119558047
1st	260424	260424_wt_well5	Position_10	2	0	18.512080758936428	2155.28781544935	260424_wt_well5_Position_10	1st_260424_wt_well5	1st_260424_wt_well5_Position_10	1st_260424_wt_well5_Position_10_2	0.9914839996122795
1st	260424	260424_wt_well5	Position_10	3	0	1362.5676559500512	559.1309815532475	260424_wt_well5_Position_10	1st_260424_wt_well5	1st_260424_wt_well5_Position_10	1st_260424_wt_well5_Position_10_3	0.2909566415052879
1st	260424	260424_wt_well5	Position_10	4	0	17.22361596073562	1702.1728809208614	260424_wt_well5_Position_10	1st_260424_wt_well5	1st_260424_wt_well5_Position_10	1st_260424_wt_well5_Position_10_4	0.9899827550003892
1st	260424	260424_wt_well5	Position_10	5	0	1143.5686234601385	95.41094603783272	260424_wt_well5_Position_10	1st_260424_wt_well5	1st_260424_wt_well5_Position_10	1st_260424_wt_well5_Position_10_5	0.0770076830859227
1st	260424	260424_wt_well5	Position_10	6	0	1043.8385505504632	280.0971288656921	260424_wt_well5_Position_10	1st_260424_wt_well5	1st_260424_wt_well5_Position_10	1st_260424_wt_well5_Position_10_6	0.21156400059345226
1st	260424	260424_wt_well5	Position_10	7	0	20.472522736443818	2443.449050150256	260424_wt_well5_Position_10	1st_260424_wt_well5	1st_260424_wt_well5_Position_10	1st_260424_wt_well5_Position_10_7	0.991691081825929
1st	260424	260424_wt_well5	Position_10	8	0	17.989485914792972	1310.3483787349835	260424_wt_well5_Position_10	1st_260424_wt_well5	1st_260424_wt_well5_Position_10	1st_260424_wt_well5_Position_10_8	0.9864571458861966
1st	260424	260424_wt_well5	Position_10	9	0	30.41100783520828	2185.0737024003565	260424_wt_well5_Position_10	1st_260424_wt_well5	1st_260424_wt_well5_Position_10	1st_260424_wt_well5_Position_10_9	0.9862734291531289
1st	260424	260424_wt_well5	Position_10	10	0	28.37476853486575	2439.616862554527	260424_wt_well5_Position_10	1st_260424_wt_well5	1st_260424_wt_well5_Position_10	1st_260424_wt_well5_Position_10_10	0.9885028911048855
1st	260424	260424_wt_well5	Position_10	11	0	5.447949104021816	1471.204275692486	260424_wt_well5_Position_10	1st_260424_wt_well5	1st_260424_wt_well5_Position_10	1st_260424_wt_well5_Position_10_11	0.9963106078651847
1st	260424	260424_wt_well5	Position_10	12	0	18.934425736026377	2277.9207201115246	260424_wt_well5_Position_10	1st_260424_wt_well5	1st_260424_wt_well5_Position_10	1st_260424_wt_well5_Position_10_12	0.9917563692380612
1st	260424	260424_wt_well5	Position_10	13	0	988.701860249934	481.4706386596781	260424_wt_well5_Position_10	1st_260424_wt_well5	1st_260424_wt_well5_Position_10	1st_260424_wt_well5_Position_10_13	0.3274926166941445
1st	260424	260424_wt_well5	Position_10	14	0	5.855513851862059	1547.374107895065	260424_wt_well5_Position_10	1st_260424_wt_well5	1st_260424_wt_well5_Position_10	1st_260424_wt_well5_Position_10_14	0.996230104184289
1st	260424	260424_wt_well5	Position_10	16	0	35.73010936971663	2684.665040066178	260424_wt_well5_Position_10	1st_260424_wt_well5	1st_260424_wt_well5_Position_10	1st_260424_wt_well5_Position_10_16	0.9868658384510333
1st	260424	260424_wt_well6	Position_1	1	0	31.75467746441429	2532.908984717817	260424_wt_well6_Position_1	1st_260424_wt_well6	1st_260424_wt_well6_Position_1	1st_260424_wt_well6_Position_1_1	0.9876183852359827
1st	260424	260424_wt_well6	Position_1	2	0	21.07552575729942	1973.6752731532447	260424_wt_well6_Position_1	1st_260424_wt_well6	1st_260424_wt_well6_Position_1	1st_260424_wt_well6_Position_1_2	0.9894345069224637
1st	260424	260424_wt_well6	Position_1	3	0	31.964192866938017	2837.523658961455	260424_wt_well6_Position_1	1st_260424_wt_well6	1st_260424_wt_well6_Position_1	1st_260424_wt_well6_Position_1_3	0.9888606627672004
1st	260424	260424_wt_well6	Position_1	4	0	7.339646757945287	1694.4305540450046	260424_wt_well6_Position_1	1st_260424_wt_well6	1st_260424_wt_well6_Position_1	1st_260424_wt_well6_Position_1_4	0.9956870517802685
1st	260424	260424_wt_well6	Position_1	5	0	7.132304371005022	2152.1677572733915	260424_wt_well6_Position_1	1st_260424_wt_well6	1st_260424_wt_well6_Position_1	1st_260424_wt_well6_Position_1_5	0.9966969368927941
1st	260424	260424_wt_well6	Position_1	6	0	1297.0708476778177	300.81089960425953	260424_wt_well6_Position_1	1st_260424_wt_well6	1st_260424_wt_well6_Position_1	1st_260424_wt_well6_Position_1_6	0.1882560459282578
1st	260424	260424_wt_well6	Position_1	7	0	22.5009207248637	2695.700435282187	260424_wt_well6_Position_1	1st_260424_wt_well6	1st_260424_wt_well6_Position_1	1st_260424_wt_well6_Position_1_7	0.9917221287984652
1st	260424	260424_wt_well6	Position_1	8	0	1256.6111481769294	308.2435349165159	260424_wt_well6_Position_1	1st_260424_wt_well6	1st_260424_wt_well6_Position_1	1st_260424_wt_well6_Position_1_8	0.1969790155256922
1st	260424	260424_wt_well6	Position_1	9	0	13.640807901528502	2041.3823575888505	260424_wt_well6_Position_1	1st_260424_wt_well6	1st_260424_wt_well6_Position_1	1st_260424_wt_well6_Position_1_9	0.9933622121002837
1st	260424	260424_wt_well6	Position_1	10	0	23.14959771084844	1998.0099101459707	260424_wt_well6_Position_1	1st_260424_wt_well6	1st_260424_wt_well6_Position_1	1st_260424_wt_well6_Position_1_10	0.9885463776506211
1st	260424	260424_wt_well6	Position_1	11	0	38.47940334149916	1997.4082150418656	260424_wt_well6_Position_1	1st_260424_wt_well6	1st_260424_wt_well6_Position_1	1st_260424_wt_well6_Position_1_11	0.9810994462591927
1st	260424	260424_wt_well6	Position_2	1	0	5.160758576797623	1860.955604060764	260424_wt_well6_Position_2	1st_260424_wt_well6	1st_260424_wt_well6_Position_2	1st_260424_wt_well6_Position_2_1	0.9972344926178647
1st	260424	260424_wt_well6	Position_2	2	0	6.630527174158558	1349.0347810351125	260424_wt_well6_Position_2	1st_260424_wt_well6	1st_260424_wt_well6_Position_2	1st_260424_wt_well6_Position_2_2	0.9951090234927403
1st	260424	260424_wt_well6	Position_2	3	0	38.19935619001149	1066.1123809368312	260424_wt_well6_Position_2	1st_260424_wt_well6	1st_260424_wt_well6_Position_2	1st_260424_wt_well6_Position_2_3	0.9654089013946395
1st	260424	260424_wt_well6	Position_2	4	0	266.3817419349712	1838.8450297307284	260424_wt_well6_Position_2	1st_260424_wt_well6	1st_260424_wt_well6_Position_2	1st_260424_wt_well6_Position_2_4	0.8734664856441073
1st	260424	260424_wt_well6	Position_2	5	0	1402.4815543782915	218.2721165819097	260424_wt_well6_Position_2	1st_260424_wt_well6	1st_260424_wt_well6_Position_2	1st_260424_wt_well6_Position_2_5	0.13467322054720154
1st	260424	260424_wt_well6	Position_2	6	0	248.48797004988825	1588.33351211135	260424_wt_well6_Position_2	1st_260424_wt_well6	1st_260424_wt_well6_Position_2	1st_260424_wt_well6_Position_2_6	0.8647184974353018
1st	260424	260424_wt_well6	Position_2	7	0	1131.5166634295815	353.84881895478634	260424_wt_well6_Position_2	1st_260424_wt_well6	1st_260424_wt_well6_Position_2	1st_260424_wt_well6_Position_2_7	0.23822340235534092
1st	260424	260424_wt_well6	Position_2	8	0	42.288223358208406	1216.8907554442023	260424_wt_well6_Position_2	1st_260424_wt_well6	1st_260424_wt_well6_Position_2	1st_260424_wt_well6_Position_2_8	0.9664160345192324
1st	260424	260424_wt_well6	Position_3	1	0	36.34707392044052	1874.8057757235133	260424_wt_well6_Position_3	1st_260424_wt_well6	1st_260424_wt_well6_Position_3	1st_260424_wt_well6_Position_3_1	0.9809815976115086
1st	260424	260424_wt_well6	Position_3	2	0	1132.2139357108842	230.252897357246	260424_wt_well6_Position_3	1st_260424_wt_well6	1st_260424_wt_well6_Position_3	1st_260424_wt_well6_Position_3_2	0.16899706603407072
1st	260424	260424_wt_well6	Position_3	3	0	23.0092025338145	1335.2243781758368	260424_wt_well6_Position_3	1st_260424_wt_well6	1st_260424_wt_well6_Position_3	1st_260424_wt_well6_Position_3_3	0.9830594657203273
1st	260424	260424_wt_well6	Position_3	4	0	1028.919840641252	406.3957541093643	260424_wt_well6_Position_3	1st_260424_wt_well6	1st_260424_wt_well6_Position_3	1st_260424_wt_well6_Position_3_4	0.28314034599476007
1st	260424	260424_wt_well6	Position_3	5	0	1142.3223946153228	438.4569684415546	260424_wt_well6_Position_3	1st_260424_wt_well6	1st_260424_wt_well6_Position_3	1st_260424_wt_well6_Position_3_5	0.2773675939149888
1st	260424	260424_wt_well6	Position_3	6	0	30.72834897797652	3113.222067202156	260424_wt_well6_Position_3	1st_260424_wt_well6	1st_260424_wt_well6_Position_3	1st_260424_wt_well6_Position_3_6	0.9902261979642443
1st	260424	260424_wt_well6	Position_3	7	0	25.19410961632104	1867.518999083824	260424_wt_well6_Position_3	1st_260424_wt_well6	1st_260424_wt_well6_Position_3	1st_260424_wt_well6_Position_3_7	0.9866888914645794
1st	260424	260424_wt_well6	Position_3	8	0	37.40252454656366	3262.161064316846	260424_wt_well6_Position_3	1st_260424_wt_well6	1st_260424_wt_well6_Position_3	1st_260424_wt_well6_Position_3_8	0.9886644025674173
1st	260424	260424_wt_well6	Position_3	9	0	27.151607059544126	2841.341468572684	260424_wt_well6_Position_3	1st_260424_wt_well6	1st_260424_wt_well6_Position_3	1st_260424_wt_well6_Position_3_9	0.9905345397936651
1st	260424	260424_wt_well6	Position_3	10	0	919.2064382450526	234.1041617104656	260424_wt_well6_Position_3	1st_260424_wt_well6	1st_260424_wt_well6_Position_3	1st_260424_wt_well6_Position_3_10	0.20298448806374858
1st	260424	260424_wt_well6	Position_3	11	0	882.5978925496589	215.5378127287723	260424_wt_well6_Position_3	1st_260424_wt_well6	1st_260424_wt_well6_Position_3	1st_260424_wt_well6_Position_3_11	0.19627611750782925
1st	260424	260424_wt_well6	Position_3	12	0	22.97385563801702	1511.0967027909462	260424_wt_well6_Position_3	1st_260424_wt_well6	1st_260424_wt_well6_Position_3	1st_260424_wt_well6_Position_3_12	0.9850242509956357
1st	260424	260424_wt_well6	Position_3	13	0	22.941624402861123	1379.1989730935245	260424_wt_well6_Position_3	1st_260424_wt_well6	1st_260424_wt_well6_Position_3	1st_260424_wt_well6_Position_3_13	0.9836381426771146
1st	260424	260424_wt_well6	Position_3	14	0	680.7678842643707	237.22093524764657	260424_wt_well6_Position_3	1st_260424_wt_well6	1st_260424_wt_well6_Position_3	1st_260424_wt_well6_Position_3_14	0.2584137521127414
1st	260424	260424_wt_well6	Position_4	1	0	1007.7992758138272	361.7420763593219	260424_wt_well6_Position_4	1st_260424_wt_well6	1st_260424_wt_well6_Position_4	1st_260424_wt_well6_Position_4_1	0.26413373775484755
1st	260424	260424_wt_well6	Position_4	2	0	1095.1050276264596	343.2686889183718	260424_wt_well6_Position_4	1st_260424_wt_well6	1st_260424_wt_well6_Position_4	1st_260424_wt_well6_Position_4_2	0.2386505572021642
1st	260424	260424_wt_well6	Position_4	3	0	890.8673807664692	314.63424978090086	260424_wt_well6_Position_4	1st_260424_wt_well6	1st_260424_wt_well6_Position_4	1st_260424_wt_well6_Position_4_3	0.2609986098799701
1st	260424	260424_wt_well6	Position_4	4	0	1005.8776429183964	359.09420784693725	260424_wt_well6_Position_4	1st_260424_wt_well6	1st_260424_wt_well6_Position_4	1st_260424_wt_well6_Position_4_4	0.26307810497747236
1st	260424	260424_wt_well6	Position_4	5	0	1197.1966746453825	270.6512314330789	260424_wt_well6_Position_4	1st_260424_wt_well6	1st_260424_wt_well6_Position_4	1st_260424_wt_well6_Position_4_5	0.1843864274440786
1st	260424	260424_wt_well6	Position_4	6	0	763.4820796234538	2.915016007502265	260424_wt_well6_Position_4	1st_260424_wt_well6	1st_260424_wt_well6_Position_4	1st_260424_wt_well6_Position_4_6	0.0038035321690544814
1st	260424	260424_wt_well6	Position_5	1	0	18.841329189876497	2356.1924427286003	260424_wt_well6_Position_5	1st_260424_wt_well6	1st_260424_wt_well6_Position_5	1st_260424_wt_well6_Position_5_1	0.9920669215685901
1st	260424	260424_wt_well6	Position_5	2	0	21.36654542657892	1873.191075830125	260424_wt_well6_Position_5	1st_260424_wt_well6	1st_260424_wt_well6_Position_5	1st_260424_wt_well6_Position_5_2	0.9887221453774491
1st	260424	260424_wt_well6	Position_5	3	0	35.4671978700291	2543.6215213684595	260424_wt_well6_Position_5	1st_260424_wt_well6	1st_260424_wt_well6_Position_5	1st_260424_wt_well6_Position_5_3	0.9862481668019155
1st	260424	260424_wt_well6	Position_5	4	0	20.93000262437885	1352.4346275045586	260424_wt_well6_Position_5	1st_260424_wt_well6	1st_260424_wt_well6_Position_5	1st_260424_wt_well6_Position_5_4	0.9847600541289505
1st	260424	260424_wt_well6	Position_5	5	0	1213.2641100916455	360.9609801506261	260424_wt_well6_Position_5	1st_260424_wt_well6	1st_260424_wt_well6_Position_5	1st_260424_wt_well6_Position_5_5	0.22929438895874452
1st	260424	260424_wt_well6	Position_5	6	0	17.932394824362717	734.7841764436639	260424_wt_well6_Position_5	1st_260424_wt_well6	1st_260424_wt_well6_Position_5	1st_260424_wt_well6_Position_5_6	0.9761764314632347
1st	260424	260424_wt_well6	Position_5	7	0	844.6498775142879	163.75893660364994	260424_wt_well6_Position_5	1st_260424_wt_well6	1st_260424_wt_well6_Position_5	1st_260424_wt_well6_Position_5_7	0.16239340068332406
1st	260424	260424_wt_well6	Position_6	1	0	1004.9243571052808	328.6878420450295	260424_wt_well6_Position_6	1st_260424_wt_well6	1st_260424_wt_well6_Position_6	1st_260424_wt_well6_Position_6_1	0.2464643336754476
1st	260424	260424_wt_well6	Position_6	2	0	1083.5586989485098	117.0123302252386	260424_wt_well6_Position_6	1st_260424_wt_well6	1st_260424_wt_well6_Position_6	1st_260424_wt_well6_Position_6_2	0.09746389624757837
1st	260424	260424_wt_well6	Position_6	3	0	1004.8433348194094	126.07736233550412	260424_wt_well6_Position_6	1st_260424_wt_well6	1st_260424_wt_well6_Position_6	1st_260424_wt_well6_Position_6_3	0.111482054093342
1st	260424	260424_wt_well6	Position_6	4	0	15.522559184025823	1365.8434945110764	260424_wt_well6_Position_6	1st_260424_wt_well6	1st_260424_wt_well6_Position_6	1st_260424_wt_well6_Position_6_4	0.9887628922525615
1st	260424	260424_wt_well6	Position_6	5	0	884.5081705381727	171.02690857289716	260424_wt_well6_Position_6	1st_260424_wt_well6	1st_260424_wt_well6_Position_6	1st_260424_wt_well6_Position_6_5	0.1620286354830853
1st	260424	260424_wt_well6	Position_6	6	0	11.095938358458191	1073.4025322440689	260424_wt_well6_Position_6	1st_260424_wt_well6	1st_260424_wt_well6_Position_6	1st_260424_wt_well6_Position_6_6	0.9897685993486985
1st	260424	260424_wt_well6	Position_6	7	0	23.6630366474547	2235.806721296473	260424_wt_well6_Position_6	1st_260424_wt_well6	1st_260424_wt_well6_Position_6	1st_260424_wt_well6_Position_6_7	0.9895271726632945
1st	260424	260424_wt_well6	Position_7	1	0	80.87833431413269	2289.3107094689826	260424_wt_well6_Position_7	1st_260424_wt_well6	1st_260424_wt_well6_Position_7	1st_260424_wt_well6_Position_7_1	0.9658768423867824
1st	260424	260424_wt_well6	Position_7	2	0	1004.0867787732012	503.753478019168	260424_wt_well6_Position_7	1st_260424_wt_well6	1st_260424_wt_well6_Position_7	1st_260424_wt_well6_Position_7_2	0.3340894207790973
1st	260424	260424_wt_well6	Position_7	3	0	935.6528196546031	372.355004818238	260424_wt_well6_Position_7	1st_260424_wt_well6	1st_260424_wt_well6_Position_7	1st_260424_wt_well6_Position_7_3	0.2846733772164598
1st	260424	260424_wt_well6	Position_7	4	0	1034.848116378436	411.6315450936861	260424_wt_well6_Position_7	1st_260424_wt_well6	1st_260424_wt_well6_Position_7	1st_260424_wt_well6_Position_7_4	0.28457472030734077
1st	260424	260424_wt_well6	Position_7	5	0	1258.634234534711	413.629875560482	260424_wt_well6_Position_7	1st_260424_wt_well6	1st_260424_wt_well6_Position_7	1st_260424_wt_well6_Position_7_5	0.24734721809997842
1st	260424	260424_wt_well6	Position_7	6	0	1260.9729672520816	324.9158572770423	260424_wt_well6_Position_7	1st_260424_wt_well6	1st_260424_wt_well6_Position_7	1st_260424_wt_well6_Position_7_6	0.2048793410052026
1st	260424	260424_wt_well6	Position_7	7	0	1086.624518678397	285.9018336183374	260424_wt_well6_Position_7	1st_260424_wt_well6	1st_260424_wt_well6_Position_7	1st_260424_wt_well6_Position_7_7	0.20830334742930068
1st	260424	260424_wt_well6	Position_7	8	0	1022.0458458711688	438.9845380785184	260424_wt_well6_Position_7	1st_260424_wt_well6	1st_260424_wt_well6_Position_7	1st_260424_wt_well6_Position_7_8	0.3004622921610886
1st	260424	260424_wt_well6	Position_7	9	0	1320.71191370653	265.25596474013264	260424_wt_well6_Position_7	1st_260424_wt_well6	1st_260424_wt_well6_Position_7	1st_260424_wt_well6_Position_7_9	0.16725178885711803
1st	260424	260424_wt_well6	Position_7	10	0	1331.8481447835456	281.4755447249391	260424_wt_well6_Position_7	1st_260424_wt_well6	1st_260424_wt_well6_Position_7	1st_260424_wt_well6_Position_7_10	0.17446935575011202
1st	260424	260424_wt_well6	Position_7	11	0	1684.838055924275	308.4782668336228	260424_wt_well6_Position_7	1st_260424_wt_well6	1st_260424_wt_well6_Position_7	1st_260424_wt_well6_Position_7_11	0.15475630401040447
1st	260424	260424_wt_well6	Position_8	1	0	1354.5498496413088	547.3065912004311	260424_wt_well6_Position_8	1st_260424_wt_well6	1st_260424_wt_well6_Position_8	1st_260424_wt_well6_Position_8_1	0.2877749231998812
1st	260424	260424_wt_well6	Position_8	2	0	12.105266204221216	1189.7709816503157	260424_wt_well6_Position_8	1st_260424_wt_well6	1st_260424_wt_well6_Position_8	1st_260424_wt_well6_Position_8_2	0.9899280260960059
1st	260424	260424_wt_well6	Position_8	3	0	35.59099141397651	1259.3319635855737	260424_wt_well6_Position_8	1st_260424_wt_well6	1st_260424_wt_well6_Position_8	1st_260424_wt_well6_Position_8_3	0.9725149737468444
1st	260424	260424_wt_well6	Position_8	4	0	1060.5394182134912	372.7610187679219	260424_wt_well6_Position_8	1st_260424_wt_well6	1st_260424_wt_well6_Position_8	1st_260424_wt_well6_Position_8_4	0.26007179594040397
1st	260424	260424_wt_well6	Position_8	5	0	40.31820417099798	1726.4167020878208	260424_wt_well6_Position_8	1st_260424_wt_well6	1st_260424_wt_well6_Position_8	1st_260424_wt_well6_Position_8_5	0.9771792564757922
1st	260424	260424_wt_well6	Position_8	6	0	1176.0788767490678	501.69524424609847	260424_wt_well6_Position_8	1st_260424_wt_well6	1st_260424_wt_well6_Position_8	1st_260424_wt_well6_Position_8_6	0.29902430724615037
1st	260424	260424_wt_well6	Position_8	7	0	12.16182575384016	1616.9823243859355	260424_wt_well6_Position_8	1st_260424_wt_well6	1st_260424_wt_well6_Position_8	1st_260424_wt_well6_Position_8_7	0.9925348375385956
1st	260424	260424_wt_well6	Position_8	8	0	1121.16896216686	477.0188766517216	260424_wt_well6_Position_8	1st_260424_wt_well6	1st_260424_wt_well6_Position_8	1st_260424_wt_well6_Position_8_8	0.2984748507436681
1st	260424	260424_wt_well6	Position_8	9	0	1788.1962726330669	473.0347874649551	260424_wt_well6_Position_8	1st_260424_wt_well6	1st_260424_wt_well6_Position_8	1st_260424_wt_well6_Position_8_9	0.2091934768685026
1st	260424	260424_wt_well6	Position_8	10	0	803.9793561260446	300.1252996628688	260424_wt_well6_Position_8	1st_260424_wt_well6	1st_260424_wt_well6_Position_8	1st_260424_wt_well6_Position_8_10	0.27182685815994584
1st	260424	260424_wt_well6	Position_9	1	0	1600.3678681155334	380.118379750352	260424_wt_well6_Position_9	1st_260424_wt_well6	1st_260424_wt_well6_Position_9	1st_260424_wt_well6_Position_9_1	0.19193184510114955
1st	260424	260424_wt_well6	Position_9	2	0	1572.3214302299275	194.8734711316402	260424_wt_well6_Position_9	1st_260424_wt_well6	1st_260424_wt_well6_Position_9	1st_260424_wt_well6_Position_9_2	0.11027276673415952
1st	260424	260424_wt_well6	Position_9	3	0	1003.8434453638504	333.2020581822652	260424_wt_well6_Position_9	1st_260424_wt_well6	1st_260424_wt_well6_Position_9	1st_260424_wt_well6_Position_9_3	0.2492077175373208
1st	260424	260424_wt_well6	Position_9	4	0	23.16079378122274	2141.540798108063	260424_wt_well6_Position_9	1st_260424_wt_well6	1st_260424_wt_well6_Position_9	1st_260424_wt_well6_Position_9_4	0.9893006990580125
1st	260424	260424_wt_well6	Position_9	5	0	1311.376027234432	632.9558314997688	260424_wt_well6_Position_9	1st_260424_wt_well6	1st_260424_wt_well6_Position_9	1st_260424_wt_well6_Position_9_5	0.32553899101968925
1st	260424	260424_wt_well6	Position_9	6	0	1220.5926186747367	359.0645374980096	260424_wt_well6_Position_9	1st_260424_wt_well6	1st_260424_wt_well6_Position_9	1st_260424_wt_well6_Position_9_6	0.22730535932744092
1st	260424	260424_wt_well6	Position_9	7	0	1167.4225657840782	670.7973491702063	260424_wt_well6_Position_9	1st_260424_wt_well6	1st_260424_wt_well6_Position_9	1st_260424_wt_well6_Position_9_7	0.3649168109392878
1st	260424	260424_wt_well6	Position_9	8	0	20.013044030757115	2544.7295777707272	260424_wt_well6_Position_9	1st_260424_wt_well6	1st_260424_wt_well6_Position_9	1st_260424_wt_well6_Position_9_8	0.9921968606671729
1st	260424	260424_wt_well6	Position_9	9	0	1099.8530809475922	335.4446714411064	260424_wt_well6_Position_9	1st_260424_wt_well6	1st_260424_wt_well6_Position_9	1st_260424_wt_well6_Position_9_9	0.23371085956404627
1st	260424	260424_wt_well6	Position_10	1	0	25.24098550586492	2507.257374886425	260424_wt_well6_Position_10	1st_260424_wt_well6	1st_260424_wt_well6_Position_10	1st_260424_wt_well6_Position_10_1	0.9900331680759884
1st	260424	260424_wt_well6	Position_10	2	0	1553.480076319496	202.0185113844529	260424_wt_well6_Position_10	1st_260424_wt_well6	1st_260424_wt_well6_Position_10	1st_260424_wt_well6_Position_10_2	0.11507756987072082
1st	260424	260424_wt_well6	Position_10	3	0	150.86236147415138	1123.632703667227	260424_wt_well6_Position_10	1st_260424_wt_well6	1st_260424_wt_well6_Position_10	1st_260424_wt_well6_Position_10_3	0.8816297013614436
1st	260424	260424_wt_well6	Position_10	4	0	148.11717556640684	1115.4643540272357	260424_wt_well6_Position_10	1st_260424_wt_well6	1st_260424_wt_well6_Position_10	1st_260424_wt_well6_Position_10_4	0.8827798823444024
1st	260424	260424_wt_well6	Position_10	5	0	1194.0129439104533	315.14462703445355	260424_wt_well6_Position_10	1st_260424_wt_well6	1st_260424_wt_well6_Position_10	1st_260424_wt_well6_Position_10_5	0.20882155256799104
1st	260424	260424_wt_well6	Position_10	6	0	981.2920000613062	488.0956849941295	260424_wt_well6_Position_10	1st_260424_wt_well6	1st_260424_wt_well6_Position_10	1st_260424_wt_well6_Position_10_6	0.3321762459004923
1st	260424	260424_wt_well6	Position_10	7	0	1535.7327876823415	256.54512276734044	260424_wt_well6_Position_10	1st_260424_wt_well6	1st_260424_wt_well6_Position_10	1st_260424_wt_well6_Position_10_7	0.1431391422455089
1st	260424	260424_wt_well6	Position_10	8	0	986.1006536527846	275.4551342678401	260424_wt_well6_Position_10	1st_260424_wt_well6	1st_260424_wt_well6_Position_10	1st_260424_wt_well6_Position_10_8	0.2183455832118709
1st	260424	260424_wt_well6	Position_10	9	0	1134.6556517237202	142.46583640054683	260424_wt_well6_Position_10	1st_260424_wt_well6	1st_260424_wt_well6_Position_10	1st_260424_wt_well6_Position_10_9	0.11155229766730271
1st	260424	260424_wt_well6	Position_10	10	0	464.5661835817086	909.2437642989678	260424_wt_well6_Position_10	1st_260424_wt_well6	1st_260424_wt_well6_Position_10	1st_260424_wt_well6_Position_10_10	0.6618410106154953
2nd	250424	well8	Position_1	1	0	1720.567034754103	254.28693406755835	well8_Position_1	2nd_well8	2nd_well8_Position_1	2nd_well8_Position_1_1	0.1287623986796776
2nd	250424	well8	Position_1	2	0	1555.998135117342	339.92827192087896	well8_Position_1	2nd_well8	2nd_well8_Position_1	2nd_well8_Position_1_2	0.17929402252058307
2nd	250424	well8	Position_1	3	0	2017.11159565278	74.35988096188733	well8_Position_1	2nd_well8	2nd_well8_Position_1	2nd_well8_Position_1_3	0.03555385851221312
2nd	250424	well8	Position_1	4	0	1622.321466431973	142.87349658586274	well8_Position_1	2nd_well8	2nd_well8_Position_1	2nd_well8_Position_1_4	0.08093921610879824
2nd	250424	well8	Position_1	5	0	1626.8203869123354	355.48195763681184	well8_Position_1	2nd_well8	2nd_well8_Position_1	2nd_well8_Position_1_5	0.17932781980221202
2nd	250424	well8	Position_1	6	0	1273.3882068309802	-16.33629515872632	well8_Position_1	2nd_well8	2nd_well8_Position_1	2nd_well8_Position_1_6	-0.012995720389139835
2nd	250424	well8	Position_1	7	0	1428.9817212832018	3.0223024610847675	well8_Position_1	2nd_well8	2nd_well8_Position_1	2nd_well8_Position_1_7	0.0021105404810122666
2nd	250424	well8	Position_1	8	0	1774.3310168442622	335.64580814385823	well8_Position_1	2nd_well8	2nd_well8_Position_1	2nd_well8_Position_1_8	0.15907558991589776
2nd	250424	well8	Position_1	9	0	1462.7156543739338	187.11341510925607	well8_Position_1	2nd_well8	2nd_well8_Position_1	2nd_well8_Position_1_9	0.11341381878297821
2nd	250424	well8	Position_1	10	0	1653.2525048500906	240.3532596080069	well8_Position_1	2nd_well8	2nd_well8_Position_1	2nd_well8_Position_1_10	0.12692888040335576
2nd	250424	well8	Position_1	11	0	1717.2818783336909	162.85746968212635	well8_Position_1	2nd_well8	2nd_well8_Position_1	2nd_well8_Position_1_11	0.08661989328290802
2nd	250424	well8	Position_1	12	0	1672.2627794329835	122.04216550684134	well8_Position_1	2nd_well8	2nd_well8_Position_1	2nd_well8_Position_1_12	0.06801640147680373
2nd	250424	well8	Position_1	13	0	1719.4840053975995	339.0924136400617	well8_Position_1	2nd_well8	2nd_well8_Position_1	2nd_well8_Position_1_13	0.1647218002227869
2nd	250424	well8	Position_1	14	0	1858.7020872840085	174.88752520784118	well8_Position_1	2nd_well8	2nd_well8_Position_1	2nd_well8_Position_1_14	0.08599941902414793
2nd	250424	well8	Position_1	15	0	1363.3664462372535	325.14701066962147	well8_Position_1	2nd_well8	2nd_well8_Position_1	2nd_well8_Position_1_15	0.192564062394413
2nd	250424	well8	Position_1	16	0	1641.9110823944184	221.88813180913888	well8_Position_1	2nd_well8	2nd_well8_Position_1	2nd_well8_Position_1_16	0.11905152127878571
2nd	250424	well8	Position_1	17	0	2316.0771578359963	226.13055184909925	well8_Position_1	2nd_well8	2nd_well8_Position_1	2nd_well8_Position_1_17	0.08895046261861511
2nd	250424	well8	Position_1	18	0	1542.7516410451944	205.95786774315545	well8_Position_1	2nd_well8	2nd_well8_Position_1	2nd_well8_Position_1_18	0.11777706171784931
2nd	250424	well8	Position_1	19	0	2516.0032177219064	226.8797505800088	well8_Position_1	2nd_well8	2nd_well8_Position_1	2nd_well8_Position_1_19	0.08271579691949715
2nd	250424	well8	Position_1	20	0	2438.880289402144	275.48796936629867	well8_Position_1	2nd_well8	2nd_well8_Position_1	2nd_well8_Position_1_20	0.10149248116071488
2nd	250424	well8	Position_1	21	0	1747.7018056100053	270.15555145836913	well8_Position_1	2nd_well8	2nd_well8_Position_1	2nd_well8_Position_1_21	0.13388238297025226
2nd	250424	well8	Position_1	22	0	1997.3823377723963	271.6088178309725	well8_Position_1	2nd_well8	2nd_well8_Position_1	2nd_well8_Position_1_22	0.1197046613250224
2nd	250424	well8	Position_1	23	0	1578.7831698491752	210.66402248393555	well8_Position_1	2nd_well8	2nd_well8_Position_1	2nd_well8_Position_1_23	0.11772575541012101
2nd	250424	well8	Position_1	24	0	1850.9106157028327	119.018553814352	well8_Position_1	2nd_well8	2nd_well8_Position_1	2nd_well8_Position_1_24	0.06041768184158753
2nd	250424	well8	Position_1	25	0	926.5353881165888	186.9451342033928	well8_Position_1	2nd_well8	2nd_well8_Position_1	2nd_well8_Position_1_25	0.1678925948465493
2nd	250424	well8	Position_1	26	0	1310.9087684902347	197.66572370811704	well8_Position_1	2nd_well8	2nd_well8_Position_1	2nd_well8_Position_1_26	0.13102814924311168
2nd	250424	well8	Position_1	27	0	1130.6158335614418	339.0359522752811	well8_Position_1	2nd_well8	2nd_well8_Position_1	2nd_well8_Position_1_27	0.23069134848310777
2nd	250424	well8	Position_1	28	0	1135.4394947872206	125.1612902724835	well8_Position_1	2nd_well8	2nd_well8_Position_1	2nd_well8_Position_1_28	0.09928701596561013
2nd	250424	well8	Position_1	29	0	984.9279939839092	200.3204683405322	well8_Position_1	2nd_well8	2nd_well8_Position_1	2nd_well8_Position_1_29	0.1690113716306159
2nd	250424	well8	Position_1	30	0	1623.507491734296	-37.11536015182665	well8_Position_1	2nd_well8	2nd_well8_Position_1	2nd_well8_Position_1_30	-0.023396081846928395
2nd	250424	well8	Position_1	31	0	4101.079645605096	396.9222661578766	well8_Position_1	2nd_well8	2nd_well8_Position_1	2nd_well8_Position_1_31	0.08824413015918542
2nd	250424	well8	Position_1	33	0	1828.4544922788016	-43.32912426641449	well8_Position_1	2nd_well8	2nd_well8_Position_1	2nd_well8_Position_1_33	-0.02427231445075393
2nd	250424	well8	Position_1	35	0	2292.9999199441954	400.5572819736609	well8_Position_1	2nd_well8	2nd_well8_Position_1	2nd_well8_Position_1_35	0.14870940245429265
2nd	250424	well8	Position_1	36	0	2449.7522723915013	-23.77500126230456	well8_Position_1	2nd_well8	2nd_well8_Position_1	2nd_well8_Position_1_36	-0.009800174777086116
2nd	250424	well8	Position_1	37	0	1166.613595342059	157.2184904462316	well8_Position_1	2nd_well8	2nd_well8_Position_1	2nd_well8_Position_1_37	0.1187601449866764
2nd	250424	well8	Position_1	38	0	2444.112155644505	177.95483073181077	well8_Position_1	2nd_well8	2nd_well8_Position_1	2nd_well8_Position_1_38	0.06786814816571239
2nd	250424	well8	Position_2	1	0	903.3187080896604	251.7306011626781	well8_Position_2	2nd_well8	2nd_well8_Position_2	2nd_well8_Position_2_1	0.21793926817342796
2nd	250424	well8	Position_2	2	0	1978.281649314334	455.3644196189832	well8_Position_2	2nd_well8	2nd_well8_Position_2	2nd_well8_Position_2_2	0.18711201494413376
2nd	250424	well8	Position_2	3	0	1893.294941011264	284.8368360804904	well8_Position_2	2nd_well8	2nd_well8_Position_2	2nd_well8_Position_2_3	0.1307711677852683
2nd	250424	well8	Position_2	4	0	2088.3493762055227	251.14530909931253	well8_Position_2	2nd_well8	2nd_well8_Position_2	2nd_well8_Position_2_4	0.10735023707334833
2nd	250424	well8	Position_2	5	0	1858.669454380824	259.3120163038405	well8_Position_2	2nd_well8	2nd_well8_Position_2	2nd_well8_Position_2_5	0.12243356228230579
2nd	250424	well8	Position_2	6	0	1506.6112325326935	257.45344557559	well8_Position_2	2nd_well8	2nd_well8_Position_2	2nd_well8_Position_2_6	0.14594331419394066
2nd	250424	well8	Position_2	7	0	979.4140331303408	317.01493250400256	well8_Position_2	2nd_well8	2nd_well8_Position_2	2nd_well8_Position_2_7	0.24452935016681532
2nd	250424	well8	Position_2	8	0	1959.328239309731	351.1382225719223	well8_Position_2	2nd_well8	2nd_well8_Position_2	2nd_well8_Position_2_8	0.15197719956772449
2nd	250424	well8	Position_2	9	0	2048.511327946578	465.1932216635539	well8_Position_2	2nd_well8	2nd_well8_Position_2	2nd_well8_Position_2_9	0.18506280769380953
2nd	250424	well8	Position_2	10	0	1792.8153268922892	411.8813498497604	well8_Position_2	2nd_well8	2nd_well8_Position_2	2nd_well8_Position_2_10	0.18681996221739247
2nd	250424	well8	Position_2	11	0	1851.4003371043173	359.24513289361096	well8_Position_2	2nd_well8	2nd_well8_Position_2	2nd_well8_Position_2_11	0.16250689573210836
2nd	250424	well8	Position_2	12	0	2334.1697770439146	85.63614696923113	well8_Position_2	2nd_well8	2nd_well8_Position_2	2nd_well8_Position_2_12	0.03538967572540165
2nd	250424	well8	Position_2	13	0	1430.880575327704	216.07289861967573	well8_Position_2	2nd_well8	2nd_well8_Position_2	2nd_well8_Position_2_13	0.13119550857851328
2nd	250424	well8	Position_2	14	0	1463.723138025792	290.6165187065035	well8_Position_2	2nd_well8	2nd_well8_Position_2	2nd_well8_Position_2_14	0.16565578825700017
2nd	250424	well8	Position_2	15	0	2226.9900347930325	254.34058904682303	well8_Position_2	2nd_well8	2nd_well8_Position_2	2nd_well8_Position_2_15	0.10250169268182059
2nd	250424	well8	Position_2	16	0	1586.5760832083429	224.5117961509658	well8_Position_2	2nd_well8	2nd_well8_Position_2	2nd_well8_Position_2_16	0.12396515857109551
2nd	250424	well8	Position_2	17	0	1760.2543777220772	383.21056487630193	well8_Position_2	2nd_well8	2nd_well8_Position_2	2nd_well8_Position_2_17	0.17878088755291768
2nd	250424	well8	Position_2	18	0	2405.664428490088	473.1128126620137	well8_Position_2	2nd_well8	2nd_well8_Position_2	2nd_well8_Position_2_18	0.1643450579985381
2nd	250424	well8	Position_2	19	0	1594.4490298378844	152.3774961070599	well8_Position_2	2nd_well8	2nd_well8_Position_2	2nd_well8_Position_2_19	0.08723104088692002
2nd	250424	well8	Position_2	20	0	2099.790122459037	208.52094956493457	well8_Position_2	2nd_well8	2nd_well8_Position_2	2nd_well8_Position_2_20	0.09033485655037793
2nd	250424	well8	Position_2	21	0	1837.94386840556	293.69415972999946	well8_Position_2	2nd_well8	2nd_well8_Position_2	2nd_well8_Position_2_21	0.13777862650859138
2nd	250424	well8	Position_2	22	0	1675.9087074828	227.00479239532345	well8_Position_2	2nd_well8	2nd_well8_Position_2	2nd_well8_Position_2_22	0.11929327970496952
2nd	250424	well8	Position_2	23	0	1731.233047304018	672.9151001291547	well8_Position_2	2nd_well8	2nd_well8_Position_2	2nd_well8_Position_2_23	0.279897518315418
2nd	250424	well8	Position_2	24	0	1741.4088576979752	292.5048104113423	well8_Position_2	2nd_well8	2nd_well8_Position_2	2nd_well8_Position_2_24	0.14381377882338953
2nd	250424	well8	Position_2	26	0	2361.2887716750374	326.062316045732	well8_Position_2	2nd_well8	2nd_well8_Position_2	2nd_well8_Position_2_26	0.12133223587182133
2nd	250424	well8	Position_2	29	0	1841.4090264226527	199.13667911302247	well8_Position_2	2nd_well8	2nd_well8_Position_2	2nd_well8_Position_2_29	0.09758991360634384
2nd	250424	well8	Position_3	1	0	1503.1596636280676	112.42772024913596	well8_Position_3	2nd_well8	2nd_well8_Position_3	2nd_well8_Position_3_1	0.06958937744322054
2nd	250424	well8	Position_3	2	0	1602.7404896104003	8.968653976879319	well8_Position_3	2nd_well8	2nd_well8_Position_3	2nd_well8_Position_3_2	0.005564685174470895
2nd	250424	well8	Position_3	3	0	1720.983454694485	464.9009356411173	well8_Position_3	2nd_well8	2nd_well8_Position_3	2nd_well8_Position_3_3	0.21268322226764258
2nd	250424	well8	Position_3	4	0	2172.81101362122	284.8294132199909	well8_Position_3	2nd_well8	2nd_well8_Position_3	2nd_well8_Position_3_4	0.11589547848790895
2nd	250424	well8	Position_3	5	0	1669.0488447026105	172.34671296167502	well8_Position_3	2nd_well8	2nd_well8_Position_3	2nd_well8_Position_3_5	0.09359570367395036
2nd	250424	well8	Position_3	6	0	2695.656028125128	250.64072231122023	well8_Position_3	2nd_well8	2nd_well8_Position_3	2nd_well8_Position_3_6	0.08506974807412057
2nd	250424	well8	Position_3	7	0	1686.927019340969	239.5731892328971	well8_Position_3	2nd_well8	2nd_well8_Position_3	2nd_well8_Position_3_7	0.12435669000536803
2nd	250424	well8	Position_3	8	0	1680.256231786802	193.1772047586872	well8_Position_3	2nd_well8	2nd_well8_Position_3	2nd_well8_Position_3_8	0.103113994332724
2nd	250424	well8	Position_3	9	0	1731.7113287648242	-8.886901764502321	well8_Position_3	2nd_well8	2nd_well8_Position_3	2nd_well8_Position_3_9	-0.005158332808164125
2nd	250424	well8	Position_3	11	0	1553.9687114902324	226.5399967385065	well8_Position_3	2nd_well8	2nd_well8_Position_3	2nd_well8_Position_3_11	0.12723329893953167
2nd	250424	well8	Position_3	12	0	1825.1421425061208	275.6590453092996	well8_Position_3	2nd_well8	2nd_well8_Position_3	2nd_well8_Position_3_12	0.13121615072769058
2nd	250424	well8	Position_3	13	0	1400.5210521485749	244.0761915005848	well8_Position_3	2nd_well8	2nd_well8_Position_3	2nd_well8_Position_3_13	0.14841092093709804
2nd	250424	well8	Position_3	14	0	1787.984935345995	175.72140912732934	well8_Position_3	2nd_well8	2nd_well8_Position_3	2nd_well8_Position_3_14	0.08948456556240271
2nd	250424	well8	Position_3	15	0	1371.1853886059014	47.87392804495548	well8_Position_3	2nd_well8	2nd_well8_Position_3	2nd_well8_Position_3_15	0.03373638260445903
2nd	250424	well8	Position_3	16	0	2024.5298641694524	375.4177684399856	well8_Position_3	2nd_well8	2nd_well8_Position_3	2nd_well8_Position_3_16	0.1564274833912929
2nd	250424	well8	Position_3	17	0	1520.3504145298584	156.9322729681241	well8_Position_3	2nd_well8	2nd_well8_Position_3	2nd_well8_Position_3_17	0.09356340117134421
2nd	250424	well8	Position_3	18	0	2135.9692395287643	191.56840667486463	well8_Position_3	2nd_well8	2nd_well8_Position_3	2nd_well8_Position_3_18	0.08230518075070693
2nd	250424	well8	Position_3	19	0	1831.9607683487848	340.0772336708886	well8_Position_3	2nd_well8	2nd_well8_Position_3	2nd_well8_Position_3_19	0.15657057259342017
2nd	250424	well8	Position_3	20	0	1368.9479494447298	-146.13087031401182	well8_Position_3	2nd_well8	2nd_well8_Position_3	2nd_well8_Position_3_20	-0.11950345870037571
2nd	250424	well8	Position_3	21	0	2064.7101630708125	182.0238880809863	well8_Position_3	2nd_well8	2nd_well8_Position_3	2nd_well8_Position_3_21	0.08101710480048624
2nd	250424	well8	Position_3	22	0	1289.6369690345707	198.848618655396	well8_Position_3	2nd_well8	2nd_well8_Position_3	2nd_well8_Position_3_22	0.13359122876291749
2nd	250424	well8	Position_3	23	0	2252.3584489710674	228.0114773294572	well8_Position_3	2nd_well8	2nd_well8_Position_3	2nd_well8_Position_3_23	0.09192639973245308
2nd	250424	well8	Position_3	24	0	1616.9942165316763	331.58935157832394	well8_Position_3	2nd_well8	2nd_well8_Position_3	2nd_well8_Position_3_24	0.17016942819647407
2nd	250424	well8	Position_3	26	0	1648.4240516557234	148.44408360815808	well8_Position_3	2nd_well8	2nd_well8_Position_3	2nd_well8_Position_3_26	0.08261267518462513
2nd	250424	well8	Position_3	27	0	1594.2077791330232	263.1934050942267	well8_Position_3	2nd_well8	2nd_well8_Position_3	2nd_well8_Position_3_27	0.14169981548909438
2nd	250424	well8	Position_3	28	0	2068.2959100497083	301.9503822266353	well8_Position_3	2nd_well8	2nd_well8_Position_3	2nd_well8_Position_3_28	0.12739198589216963
2nd	250424	well8	Position_3	29	0	1912.161657936595	176.78642776730956	well8_Position_3	2nd_well8	2nd_well8_Position_3	2nd_well8_Position_3_29	0.0846294022226687
2nd	250424	well8	Position_3	30	0	1827.6137067436423	281.5267514344134	well8_Position_3	2nd_well8	2nd_well8_Position_3	2nd_well8_Position_3_30	0.13347937561143056
2nd	250424	well8	Position_3	32	0	1186.0563428376047	20.59065336688233	well8_Position_3	2nd_well8	2nd_well8_Position_3	2nd_well8_Position_3_32	0.01706435555025646
2nd	250424	well8	Position_3	33	0	2432.8478926679213	482.6628864037309	well8_Position_3	2nd_well8	2nd_well8_Position_3	2nd_well8_Position_3_33	0.16555002638591476
2nd	250424	well8	Position_3	35	0	2273.974516419913	472.4244759150832	well8_Position_3	2nd_well8	2nd_well8_Position_3	2nd_well8_Position_3_35	0.1720159660827091
2nd	250424	well8	Position_3	36	0	2167.7814600542747	316.63569408000615	well8_Position_3	2nd_well8	2nd_well8_Position_3	2nd_well8_Position_3_36	0.127448682904599
2nd	250424	well8	Position_3	39	0	1688.4440553300915	-19.61485450979889	well8_Position_3	2nd_well8	2nd_well8_Position_3	2nd_well8_Position_3_39	-0.011753662088461448
2nd	250424	well8	Position_3	41	0	1045.746619272741	-174.17113482842464	well8_Position_3	2nd_well8	2nd_well8_Position_3	2nd_well8_Position_3_41	-0.19983482548212053
2nd	250424	well8	Position_3	42	0	1309.1081376521863	137.36033359928865	well8_Position_3	2nd_well8	2nd_well8_Position_3	2nd_well8_Position_3_42	0.09496254936026735
2nd	250424	well8	Position_4	1	0	1991.4711726243108	274.1454879742146	well8_Position_4	2nd_well8	2nd_well8_Position_4	2nd_well8_Position_4_1	0.12100259180729693
2nd	250424	well8	Position_4	2	0	2216.7921378333367	105.46198028088044	well8_Position_4	2nd_well8	2nd_well8_Position_4	2nd_well8_Position_4_2	0.045413626122243964
2nd	250424	well8	Position_4	3	0	1723.750094770725	231.95322540234733	well8_Position_4	2nd_well8	2nd_well8_Position_4	2nd_well8_Position_4_3	0.11860348295661756
2nd	250424	well8	Position_4	4	0	1830.52060427934	333.4781901016064	well8_Position_4	2nd_well8	2nd_well8_Position_4	2nd_well8_Position_4_4	0.15410276150223284
2nd	250424	well8	Position_4	5	0	2557.907148716505	476.1283079554736	well8_Position_4	2nd_well8	2nd_well8_Position_4	2nd_well8_Position_4_5	0.1569290520018302
2nd	250424	well8	Position_4	6	0	1251.638451597362	374.7164831586453	well8_Position_4	2nd_well8	2nd_well8_Position_4	2nd_well8_Position_4_6	0.23040264775589211
2nd	250424	well8	Position_4	7	0	2139.0539602813287	192.52266655473736	well8_Position_4	2nd_well8	2nd_well8_Position_4	2nd_well8_Position_4_7	0.0825718804772843
2nd	250424	well8	Position_4	8	0	869.7450089198302	487.1140712017422	well8_Position_4	2nd_well8	2nd_well8_Position_4	2nd_well8_Position_4_8	0.35900122447358174
2nd	250424	well8	Position_4	9	0	1999.124117827172	329.7885401896553	well8_Position_4	2nd_well8	2nd_well8_Position_4	2nd_well8_Position_4_9	0.14160622943691023
2nd	250424	well8	Position_4	10	0	1736.0946080772796	270.55127474227845	well8_Position_4	2nd_well8	2nd_well8_Position_4	2nd_well8_Position_4_10	0.13482761311234653
2nd	250424	well8	Position_4	11	0	1464.7731981997017	439.56893501027497	well8_Position_4	2nd_well8	2nd_well8_Position_4	2nd_well8_Position_4_11	0.23082456001187848
2nd	250424	well8	Position_4	12	0	1604.332673522195	192.96157802882712	well8_Position_4	2nd_well8	2nd_well8_Position_4	2nd_well8_Position_4_12	0.10736226294737541
2nd	250424	well8	Position_4	13	0	1508.4141719522447	405.6511445920854	well8_Position_4	2nd_well8	2nd_well8_Position_4	2nd_well8_Position_4_13	0.21193171470472674
2nd	250424	well8	Position_4	14	0	1497.3855989345343	250.7528516637108	well8_Position_4	2nd_well8	2nd_well8_Position_4	2nd_well8_Position_4_14	0.1434399269565283
2nd	250424	well8	Position_4	15	0	1998.155845518436	363.36098161749845	well8_Position_4	2nd_well8	2nd_well8_Position_4	2nd_well8_Position_4_15	0.15386762331826592
2nd	250424	well8	Position_4	16	0	2746.019044903249	400.43162637652136	well8_Position_4	2nd_well8	2nd_well8_Position_4	2nd_well8_Position_4_16	0.1272645492368873
2nd	250424	well8	Position_4	17	0	1901.0053258348944	221.2873987921121	well8_Position_4	2nd_well8	2nd_well8_Position_4	2nd_well8_Position_4_17	0.10426808527603251
2nd	250424	well8	Position_4	18	0	1901.681996351484	128.7412456335119	well8_Position_4	2nd_well8	2nd_well8_Position_4	2nd_well8_Position_4_18	0.0634061130563355
2nd	250424	well8	Position_4	19	0	1781.5096917171347	297.41589449204207	well8_Position_4	2nd_well8	2nd_well8_Position_4	2nd_well8_Position_4_19	0.1430623089469816
2nd	250424	well8	Position_4	20	0	2348.998367855731	234.62101441939103	well8_Position_4	2nd_well8	2nd_well8_Position_4	2nd_well8_Position_4_20	0.09081098246475647
2nd	250424	well8	Position_4	21	0	774.2677993380671	514.7236638613739	well8_Position_4	2nd_well8	2nd_well8_Position_4	2nd_well8_Position_4_21	0.39932278727724396
2nd	250424	well8	Position_4	22	0	1332.6319858608572	377.70406690040033	well8_Position_4	2nd_well8	2nd_well8_Position_4	2nd_well8_Position_4_22	0.22083617210232737
2nd	250424	well8	Position_4	23	0	2065.2218658610423	236.9872452028281	well8_Position_4	2nd_well8	2nd_well8_Position_4	2nd_well8_Position_4_23	0.10293906147096876
2nd	250424	well8	Position_4	24	0	2745.361955968043	165.48011663315893	well8_Position_4	2nd_well8	2nd_well8_Position_4	2nd_well8_Position_4_24	0.05684956878656138
2nd	250424	well8	Position_4	25	0	1625.326186445555	392.1028939138957	well8_Position_4	2nd_well8	2nd_well8_Position_4	2nd_well8_Position_4_25	0.19435770889355558
2nd	250424	well8	Position_4	26	0	2527.2641608440435	247.1998577533679	well8_Position_4	2nd_well8	2nd_well8_Position_4	2nd_well8_Position_4_26	0.08909823882968794
2nd	250424	well8	Position_4	27	0	2025.6251519226653	322.80103286428545	well8_Position_4	2nd_well8	2nd_well8_Position_4	2nd_well8_Position_4_27	0.13745419590165656
2nd	250424	well8	Position_4	28	0	1850.022270620682	129.99420812584953	well8_Position_4	2nd_well8	2nd_well8_Position_4	2nd_well8_Position_4_28	0.06565309406320881
2nd	250424	well8	Position_4	29	0	1698.9634583324537	171.15025115934762	well8_Position_4	2nd_well8	2nd_well8_Position_4	2nd_well8_Position_4_29	0.09151863348772374
2nd	250424	well8	Position_4	30	0	3714.4825797642575	602.0763072826488	well8_Position_4	2nd_well8	2nd_well8_Position_4	2nd_well8_Position_4_30	0.13948061940944542
2nd	250424	well8	Position_4	31	0	945.9150934638732	134.71660479458407	well8_Position_4	2nd_well8	2nd_well8_Position_4	2nd_well8_Position_4_31	0.12466467993831104
2nd	250424	well8	Position_4	33	0	1884.0232796746247	136.56401049641238	well8_Position_4	2nd_well8	2nd_well8_Position_4	2nd_well8_Position_4_33	0.06758629590551003
2nd	250424	well8	Position_4	34	0	2360.2044909521696	380.3450047610547	well8_Position_4	2nd_well8	2nd_well8_Position_4	2nd_well8_Position_4_34	0.13878421293101678
2nd	250424	well8	Position_4	37	0	1871.8938291656805	212.57342711555447	well8_Position_4	2nd_well8	2nd_well8_Position_4	2nd_well8_Position_4_37	0.1019797391755595
2nd	250424	well8	Position_4	39	0	5306.363806569109	267.5038836182562	well8_Position_4	2nd_well8	2nd_well8_Position_4	2nd_well8_Position_4_39	0.04799250690668333
2nd	250424	well8	Position_4	41	0	3998.19454569461	-10.138300293039205	well8_Position_4	2nd_well8	2nd_well8_Position_4	2nd_well8_Position_4_41	-0.0025421658244487336
2nd	250424	well8	Position_4	42	0	1240.4288283952387	153.25159687117753	well8_Position_4	2nd_well8	2nd_well8_Position_4	2nd_well8_Position_4_42	0.10996179188057544
2nd	250424	well8	Position_5	1	0	1996.6116118142568	329.8250079205834	well8_Position_5	2nd_well8	2nd_well8_Position_5	2nd_well8_Position_5_1	0.14177261702413188
2nd	250424	well8	Position_5	2	0	2273.864635717042	511.3480426744733	well8_Position_5	2nd_well8	2nd_well8_Position_5	2nd_well8_Position_5_2	0.18359389451357133
2nd	250424	well8	Position_5	3	0	1667.4253719558533	201.85400958738265	well8_Position_5	2nd_well8	2nd_well8_Position_5	2nd_well8_Position_5_3	0.10798493343500981
2nd	250424	well8	Position_5	4	0	1803.212309491896	245.98158358028653	well8_Position_5	2nd_well8	2nd_well8_Position_5	2nd_well8_Position_5_4	0.12003821815587552
2nd	250424	well8	Position_5	5	0	2222.1989401819114	168.2751915877565	well8_Position_5	2nd_well8	2nd_well8_Position_5	2nd_well8_Position_5_5	0.07039406507326744
2nd	250424	well8	Position_5	6	0	1220.4048068993438	200.8429576287607	well8_Position_5	2nd_well8	2nd_well8_Position_5	2nd_well8_Position_5_6	0.14131452843160416
2nd	250424	well8	Position_5	7	0	2082.389426491297	358.29634464153725	well8_Position_5	2nd_well8	2nd_well8_Position_5	2nd_well8_Position_5_7	0.14680150508487436
2nd	250424	well8	Position_5	8	0	1626.2588373089363	184.8361113073018	well8_Position_5	2nd_well8	2nd_well8_Position_5	2nd_well8_Position_5_8	0.10205765934498646
2nd	250424	well8	Position_5	9	0	1774.00850284995	-70.76932060232444	well8_Position_5	2nd_well8	2nd_well8_Position_5	2nd_well8_Position_5_9	-0.041549842993240646
2nd	250424	well8	Position_5	10	0	2464.074636309884	232.0103188654765	well8_Position_5	2nd_well8	2nd_well8_Position_5	2nd_well8_Position_5_10	0.08605452822252996
2nd	250424	well8	Position_5	11	0	1517.9349406054314	180.6421305158185	well8_Position_5	2nd_well8	2nd_well8_Position_5	2nd_well8_Position_5_11	0.10634909277126565
2nd	250424	well8	Position_5	13	0	2185.62266899845	181.3866920045426	well8_Position_5	2nd_well8	2nd_well8_Position_5	2nd_well8_Position_5_13	0.07663116800166861
2nd	250424	well8	Position_5	14	0	1470.056177429802	19.69290132446773	well8_Position_5	2nd_well8	2nd_well8_Position_5	2nd_well8_Position_5_14	0.013218938414068336
2nd	250424	well8	Position_5	16	0	1385.5499889211444	214.49607113634144	well8_Position_5	2nd_well8	2nd_well8_Position_5	2nd_well8_Position_5_16	0.13405618531296223
2nd	250424	well8	Position_5	17	0	1189.4329829556057	285.6110891767074	well8_Position_5	2nd_well8	2nd_well8_Position_5	2nd_well8_Position_5_17	0.19362885121380144
2nd	250424	well8	Position_5	18	0	1718.7604568140498	237.86680770969528	well8_Position_5	2nd_well8	2nd_well8_Position_5	2nd_well8_Position_5_18	0.12156981149273391
2nd	250424	well8	Position_5	19	0	1573.8675642971043	255.1354575768881	well8_Position_5	2nd_well8	2nd_well8_Position_5	2nd_well8_Position_5_19	0.13949427886427265
2nd	250424	well8	Position_5	20	0	2013.7777441298745	420.6077634865357	well8_Position_5	2nd_well8	2nd_well8_Position_5	2nd_well8_Position_5_20	0.17277779635583154
2nd	250424	well8	Position_5	21	0	1678.1993798225308	549.1064451000817	well8_Position_5	2nd_well8	2nd_well8_Position_5	2nd_well8_Position_5_21	0.24653392406009642
2nd	250424	well8	Position_5	22	0	2030.585398069791	482.5639231759996	well8_Position_5	2nd_well8	2nd_well8_Position_5	2nd_well8_Position_5_22	0.19201561924573124
2nd	250424	well8	Position_5	23	0	2514.023354574132	419.9753830212539	well8_Position_5	2nd_well8	2nd_well8_Position_5	2nd_well8_Position_5_23	0.14314095559749718
2nd	250424	well8	Position_5	24	0	1542.2816051688308	127.99153284181756	well8_Position_5	2nd_well8	2nd_well8_Position_5	2nd_well8_Position_5_24	0.07662910330597772
2nd	250424	well8	Position_5	25	0	1732.1839187221294	221.81238042172592	well8_Position_5	2nd_well8	2nd_well8_Position_5	2nd_well8_Position_5_25	0.11351729812329386
2nd	250424	well8	Position_5	26	0	1937.8994198204496	238.67679605719533	well8_Position_5	2nd_well8	2nd_well8_Position_5	2nd_well8_Position_5_26	0.10965698987065126
2nd	250424	well8	Position_5	27	0	1787.0457216765735	220.5784424354884	well8_Position_5	2nd_well8	2nd_well8_Position_5	2nd_well8_Position_5_27	0.10987038628968013
2nd	250424	well8	Position_5	28	0	1833.5903821223387	220.87581989081784	well8_Position_5	2nd_well8	2nd_well8_Position_5	2nd_well8_Position_5_28	0.10751007715502121
2nd	250424	well8	Position_5	29	0	1982.170412349992	185.0311315606667	well8_Position_5	2nd_well8	2nd_well8_Position_5	2nd_well8_Position_5_29	0.08537790685899146
2nd	250424	well8	Position_5	33	0	1739.6716825654116	282.62188204802965	well8_Position_5	2nd_well8	2nd_well8_Position_5	2nd_well8_Position_5_33	0.13975314316052448
2nd	250424	well9	Position_1	1	0	1798.487046817305	225.688347185538	well9_Position_1	2nd_well9	2nd_well9_Position_1	2nd_well9_Position_1_1	0.11149643842830993
2nd	250424	well9	Position_1	2	0	26.787306794333315	1633.673051745424	well9_Position_1	2nd_well9	2nd_well9_Position_1	2nd_well9_Position_1_2	0.9838675421207341
2nd	250424	well9	Position_1	3	0	1893.2347372968168	266.20888934554097	well9_Position_1	2nd_well9	2nd_well9_Position_1	2nd_well9_Position_1_3	0.12327660979946937
2nd	250424	well9	Position_1	4	0	1751.706683828067	335.84725772366465	well9_Position_1	2nd_well9	2nd_well9_Position_1	2nd_well9_Position_1_4	0.16088075667832605
2nd	250424	well9	Position_1	5	0	1926.6263759884137	340.26992514510647	well9_Position_1	2nd_well9	2nd_well9_Position_1	2nd_well9_Position_1_5	0.15010387770051975
2nd	250424	well9	Position_1	6	0	2153.5255936709805	271.68145407227684	well9_Position_1	2nd_well9	2nd_well9_Position_1	2nd_well9_Position_1_6	0.11202402463949883
2nd	250424	well9	Position_1	7	0	43.37261627521255	1816.3541838101296	well9_Position_1	2nd_well9	2nd_well9_Position_1	2nd_well9_Position_1_7	0.976677963519576
2nd	250424	well9	Position_1	8	0	1677.32766352248	188.452896410304	well9_Position_1	2nd_well9	2nd_well9_Position_1	2nd_well9_Position_1_8	0.10100485579991955
2nd	250424	well9	Position_1	9	0	53.52964363219052	1606.3763494114012	well9_Position_1	2nd_well9	2nd_well9_Position_1	2nd_well9_Position_1_9	0.9677514004669391
2nd	250424	well9	Position_1	10	0	1844.3213934249595	383.05107431294994	well9_Position_1	2nd_well9	2nd_well9_Position_1	2nd_well9_Position_1_10	0.1719744137369048
2nd	250424	well9	Position_1	11	0	31.0170098085375	1889.980249165352	well9_Position_1	2nd_well9	2nd_well9_Position_1	2nd_well9_Position_1_11	0.9838536938750733
2nd	250424	well9	Position_1	12	0	1522.4302901762603	351.7330112237826	well9_Position_1	2nd_well9	2nd_well9_Position_1	2nd_well9_Position_1_12	0.18767468713160163
2nd	250424	well9	Position_1	14	0	3068.658965890269	407.3926853089309	well9_Position_1	2nd_well9	2nd_well9_Position_1	2nd_well9_Position_1_14	0.11719983653533596
2nd	250424	well9	Position_1	15	0	1634.159907293397	312.1129881344571	well9_Position_1	2nd_well9	2nd_well9_Position_1	2nd_well9_Position_1_15	0.16036445293343332
2nd	250424	well9	Position_1	16	0	1631.052022896772	533.1081123512471	well9_Position_1	2nd_well9	2nd_well9_Position_1	2nd_well9_Position_1_16	0.2463348731308884
2nd	250424	well9	Position_1	17	0	1355.0729581313974	-46.21199096198717	well9_Position_1	2nd_well9	2nd_well9_Position_1	2nd_well9_Position_1_17	-0.03530702811157008
2nd	250424	well9	Position_1	18	0	1846.9032930787885	270.35203372700045	well9_Position_1	2nd_well9	2nd_well9_Position_1	2nd_well9_Position_1_18	0.1276898588017104
2nd	250424	well9	Position_1	19	0	27.03969098216749	1914.1627863310227	well9_Position_1	2nd_well9	2nd_well9_Position_1	2nd_well9_Position_1_19	0.9860706488384493
2nd	250424	well9	Position_1	20	0	1594.3531732361105	60.18146730505816	well9_Position_1	2nd_well9	2nd_well9_Position_1	2nd_well9_Position_1_20	0.03637365204114063
2nd	250424	well9	Position_1	21	0	1505.0401478096378	-3.364337532477744	well9_Position_1	2nd_well9	2nd_well9_Position_1	2nd_well9_Position_1_21	-0.0022403887107010118
2nd	250424	well9	Position_1	22	0	1766.9575091105933	68.63225481502332	well9_Position_1	2nd_well9	2nd_well9_Position_1	2nd_well9_Position_1_22	0.03738975677672415
2nd	250424	well9	Position_1	23	0	1640.7902388749608	619.6691007619377	well9_Position_1	2nd_well9	2nd_well9_Position_1	2nd_well9_Position_1_23	0.27413415047822814
2nd	250424	well9	Position_1	24	0	1508.773191402794	320.4447813154068	well9_Position_1	2nd_well9	2nd_well9_Position_1	2nd_well9_Position_1_24	0.17518129938294277
2nd	250424	well9	Position_1	25	0	1894.6356036301784	394.2418477573688	well9_Position_1	2nd_well9	2nd_well9_Position_1	2nd_well9_Position_1_25	0.17224244466141
2nd	250424	well9	Position_1	26	0	1553.6536442280417	43.65523689832269	well9_Position_1	2nd_well9	2nd_well9_Position_1	2nd_well9_Position_1_26	0.027330491562495163
2nd	250424	well9	Position_1	27	0	516.774104392991	1561.8907000605077	well9_Position_1	2nd_well9	2nd_well9_Position_1	2nd_well9_Position_1_27	0.7513913242357245
2nd	250424	well9	Position_1	28	0	1590.8591326718044	157.05819516554735	well9_Position_1	2nd_well9	2nd_well9_Position_1	2nd_well9_Position_1_28	0.08985447576051607
2nd	250424	well9	Position_1	29	0	18.45144782062297	1482.1092606466896	well9_Position_1	2nd_well9	2nd_well9_Position_1	2nd_well9_Position_1_29	0.987703631238306
2nd	250424	well9	Position_1	30	0	1797.9492928519312	199.25700604995413	well9_Position_1	2nd_well9	2nd_well9_Position_1	2nd_well9_Position_1_30	0.09976786382033277
2nd	250424	well9	Position_1	31	0	1910.043564218912	123.22061692841758	well9_Position_1	2nd_well9	2nd_well9_Position_1	2nd_well9_Position_1_31	0.060602364449703086
2nd	250424	well9	Position_1	32	0	1817.0596816213567	76.12430870247478	well9_Position_1	2nd_well9	2nd_well9_Position_1	2nd_well9_Position_1_32	0.040209672747894734
2nd	250424	well9	Position_1	33	0	38.64198872637022	3851.363150586757	well9_Position_1	2nd_well9	2nd_well9_Position_1	2nd_well9_Position_1_33	0.9900663399295165
2nd	250424	well9	Position_1	34	0	2127.39315158159	288.14950689442617	well9_Position_1	2nd_well9	2nd_well9_Position_1	2nd_well9_Position_1_34	0.1192897611985134
2nd	250424	well9	Position_1	35	0	2010.1686530501747	290.59585093322903	well9_Position_1	2nd_well9	2nd_well9_Position_1	2nd_well9_Position_1_35	0.12630403956168007
2nd	250424	well9	Position_1	36	0	3030.8190152509583	-3.855048571633684	well9_Position_1	2nd_well9	2nd_well9_Position_1	2nd_well9_Position_1_36	-0.00127356936325304
2nd	250424	well9	Position_1	37	0	1701.8551795823412	220.9957956347473	well9_Position_1	2nd_well9	2nd_well9_Position_1	2nd_well9_Position_1_37	0.11493131734236296
2nd	250424	well9	Position_1	38	0	1718.2971660770606	454.3582332529159	well9_Position_1	2nd_well9	2nd_well9_Position_1	2nd_well9_Position_1_38	0.20912576996473303
2nd	250424	well9	Position_1	39	0	2103.027020750204	350.1184139160585	well9_Position_1	2nd_well9	2nd_well9_Position_1	2nd_well9_Position_1_39	0.14272224099248737
2nd	250424	well9	Position_1	40	0	1969.9298263063192	319.7584041377588	well9_Position_1	2nd_well9	2nd_well9_Position_1	2nd_well9_Position_1_40	0.1396515035917107
2nd	250424	well9	Position_1	42	0	2319.360019745476	274.10826457756747	well9_Position_1	2nd_well9	2nd_well9_Position_1	2nd_well9_Position_1_42	0.10569177430643467
2nd	250424	well9	Position_1	43	0	2116.369505240146	171.35927326358424	well9_Position_1	2nd_well9	2nd_well9_Position_1	2nd_well9_Position_1_43	0.07490366641086726
2nd	250424	well9	Position_1	44	0	1594.6329991071327	341.1284114766108	well9_Position_1	2nd_well9	2nd_well9_Position_1	2nd_well9_Position_1_44	0.17622440948119786
2nd	250424	well9	Position_1	45	0	1791.645872847935	339.18358862449486	well9_Position_1	2nd_well9	2nd_well9_Position_1	2nd_well9_Position_1_45	0.15917913411527299
2nd	250424	well9	Position_1	46	0	2095.985347608182	83.21062093106839	well9_Position_1	2nd_well9	2nd_well9_Position_1	2nd_well9_Position_1_46	0.03818409272611026
2nd	250424	well9	Position_1	47	0	1826.6164307995869	342.1120845480978	well9_Position_1	2nd_well9	2nd_well9_Position_1	2nd_well9_Position_1_47	0.15774776885490038
2nd	250424	well9	Position_1	48	0	510.9755075393	1678.4747788302077	well9_Position_1	2nd_well9	2nd_well9_Position_1	2nd_well9_Position_1_48	0.7666192693570645
2nd	250424	well9	Position_1	49	0	35.42695375983755	1503.511864791432	well9_Position_1	2nd_well9	2nd_well9_Position_1	2nd_well9_Position_1_49	0.9769796217154443
2nd	250424	well9	Position_1	50	0	43.12518646952221	1919.402917097693	well9_Position_1	2nd_well9	2nd_well9_Position_1	2nd_well9_Position_1_50	0.9780256973690541
2nd	250424	well9	Position_1	51	0	1310.341530865359	-14.512600020745884	well9_Position_1	2nd_well9	2nd_well9_Position_1	2nd_well9_Position_1_51	-0.011199472148909859
2nd	250424	well9	Position_1	52	0	203.07554785148807	2122.088399484665	well9_Position_1	2nd_well9	2nd_well9_Position_1	2nd_well9_Position_1_52	0.9126618369925512
2nd	250424	well9	Position_1	53	0	1880.499209256764	429.157941031746	well9_Position_1	2nd_well9	2nd_well9_Position_1	2nd_well9_Position_1_53	0.1858102363712891
2nd	250424	well9	Position_1	55	0	49.0946030828669	2740.1719523027978	well9_Position_1	2nd_well9	2nd_well9_Position_1	2nd_well9_Position_1_55	0.982398740992297
2nd	250424	well9	Position_1	56	0	3147.8941864851645	958.9916633246012	well9_Position_1	2nd_well9	2nd_well9_Position_1	2nd_well9_Position_1_56	0.23350823431555143
2nd	250424	well9	Position_1	58	0	13137.437745214622	-172.22726962952964	well9_Position_1	2nd_well9	2nd_well9_Position_1	2nd_well9_Position_1_58	-0.013283800517843686
2nd	250424	well9	Position_2	1	0	2283.188532823453	310.0057326389267	well9_Position_2	2nd_well9	2nd_well9_Position_2	2nd_well9_Position_2_1	0.11954589625920335
2nd	250424	well9	Position_2	2	0	2169.047608983506	147.52531249360655	well9_Position_2	2nd_well9	2nd_well9_Position_2	2nd_well9_Position_2_2	0.063682567954537
2nd	250424	well9	Position_2	3	0	1992.487991145213	456.5218291501206	well9_Position_2	2nd_well9	2nd_well9_Position_2	2nd_well9_Position_2_3	0.18641077931450156
2nd	250424	well9	Position_2	4	0	31.340168215181937	1119.3024708149972	well9_Position_2	2nd_well9	2nd_well9_Position_2	2nd_well9_Position_2_4	0.9727629003548861
2nd	250424	well9	Position_2	5	0	1744.7352499056808	288.8458469131928	well9_Position_2	2nd_well9	2nd_well9_Position_2	2nd_well9_Position_2_5	0.14203802708681434
2nd	250424	well9	Position_2	6	0	2107.334467678412	225.8070509376851	well9_Position_2	2nd_well9	2nd_well9_Position_2	2nd_well9_Position_2_6	0.09678240652612558
2nd	250424	well9	Position_2	7	0	2212.08500740848	329.933317354907	well9_Position_2	2nd_well9	2nd_well9_Position_2	2nd_well9_Position_2_7	0.12979187212807264
2nd	250424	well9	Position_2	8	0	2218.431866653385	203.54700640894043	well9_Position_2	2nd_well9	2nd_well9_Position_2	2nd_well9_Position_2_8	0.08404161104492942
2nd	250424	well9	Position_2	9	0	1584.583918171257	205.76151752644623	well9_Position_2	2nd_well9	2nd_well9_Position_2	2nd_well9_Position_2_9	0.11492838947376674
2nd	250424	well9	Position_2	10	0	2213.0236959954577	323.7330772713963	well9_Position_2	2nd_well9	2nd_well9_Position_2	2nd_well9_Position_2_10	0.12761691648288792
2nd	250424	well9	Position_2	11	0	1667.835799185748	282.92061076473414	well9_Position_2	2nd_well9	2nd_well9_Position_2	2nd_well9_Position_2_11	0.14503123471572535
2nd	250424	well9	Position_2	12	0	2015.265710235709	409.5104329031168	well9_Position_2	2nd_well9	2nd_well9_Position_2	2nd_well9_Position_2_12	0.1688858718203213
2nd	250424	well9	Position_2	13	0	2145.7380276151243	368.16004346331	well9_Position_2	2nd_well9	2nd_well9_Position_2	2nd_well9_Position_2_13	0.14644986910920116
2nd	250424	well9	Position_2	14	0	4.154252357100375	1273.37749728084	well9_Position_2	2nd_well9	2nd_well9_Position_2	2nd_well9_Position_2_14	0.9967482198714218
2nd	250424	well9	Position_2	15	0	2214.0806911866425	351.3948956825266	well9_Position_2	2nd_well9	2nd_well9_Position_2	2nd_well9_Position_2_15	0.13697066441835004
2nd	250424	well9	Position_2	16	0	1656.266097270089	281.6765658755272	well9_Position_2	2nd_well9	2nd_well9_Position_2	2nd_well9_Position_2_16	0.1453482454523796
2nd	250424	well9	Position_2	17	0	1934.3157136770665	199.84766469636327	well9_Position_2	2nd_well9	2nd_well9_Position_2	2nd_well9_Position_2_17	0.09364215819722238
2nd	250424	well9	Position_2	18	0	34.809662275245486	1882.5672322369064	well9_Position_2	2nd_well9	2nd_well9_Position_2	2nd_well9_Position_2_18	0.9818451644145308
2nd	250424	well9	Position_2	19	0	1498.209437256043	359.30209252744334	well9_Position_2	2nd_well9	2nd_well9_Position_2	2nd_well9_Position_2_19	0.19343195816896167
2nd	250424	well9	Position_2	20	0	162.37143437089827	3324.771810707932	well9_Position_2	2nd_well9	2nd_well9_Position_2	2nd_well9_Position_2_20	0.9534371194529957
2nd	250424	well9	Position_2	21	0	-14.21342362359712	597.8396766133089	well9_Position_2	2nd_well9	2nd_well9_Position_2	2nd_well9_Position_2_21	1.0243536399378657
2nd	250424	well9	Position_2	22	0	48.29971445632791	1811.853464159896	well9_Position_2	2nd_well9	2nd_well9_Position_2	2nd_well9_Position_2_22	0.9740345499437535
2nd	250424	well9	Position_2	23	0	1513.7489849022872	69.40603331603884	well9_Position_2	2nd_well9	2nd_well9_Position_2	2nd_well9_Position_2_23	0.04384032676354588
2nd	250424	well9	Position_2	24	0	2116.7920362135333	137.56932993745923	well9_Position_2	2nd_well9	2nd_well9_Position_2	2nd_well9_Position_2_24	0.06102363711650172
2nd	250424	well9	Position_2	25	0	2147.994086516167	589.6085684771035	well9_Position_2	2nd_well9	2nd_well9_Position_2	2nd_well9_Position_2_25	0.2153740490431227
2nd	250424	well9	Position_2	26	0	1690.2401104203334	339.3042851621179	well9_Position_2	2nd_well9	2nd_well9_Position_2	2nd_well9_Position_2_26	0.16718248977487493
2nd	250424	well9	Position_2	27	0	1615.2462556480275	171.47634827697075	well9_Position_2	2nd_well9	2nd_well9_Position_2	2nd_well9_Position_2_27	0.09597256334043046
2nd	250424	well9	Position_2	28	0	2462.8651952326454	313.60279666802927	well9_Position_2	2nd_well9	2nd_well9_Position_2	2nd_well9_Position_2_28	0.11295026543898586
2nd	250424	well9	Position_2	29	0	-20.155361682664346	841.1660572887554	well9_Position_2	2nd_well9	2nd_well9_Position_2	2nd_well9_Position_2_29	1.0245494508056137
2nd	250424	well9	Position_2	30	0	138.34372830702813	3042.9587119893704	well9_Position_2	2nd_well9	2nd_well9_Position_2	2nd_well9_Position_2_30	0.9565134937959126
2nd	250424	well9	Position_2	31	0	26.038284127983847	1434.4954093288025	well9_Position_2	2nd_well9	2nd_well9_Position_2	2nd_well9_Position_2_31	0.9821720756976469
2nd	250424	well9	Position_2	32	0	1779.1881387603266	327.76790265081684	well9_Position_2	2nd_well9	2nd_well9_Position_2	2nd_well9_Position_2_32	0.1555646611551007
2nd	250424	well9	Position_2	33	0	1935.272913510979	273.982045203102	well9_Position_2	2nd_well9	2nd_well9_Position_2	2nd_well9_Position_2_33	0.12401558458539164
2nd	250424	well9	Position_2	34	0	167.86046186706153	2491.336960900273	well9_Position_2	2nd_well9	2nd_well9_Position_2	2nd_well9_Position_2_34	0.9368755172406963
2nd	250424	well9	Position_2	35	0	15.938477221705396	2142.801002124829	well9_Position_2	2nd_well9	2nd_well9_Position_2	2nd_well9_Position_2_35	0.992616766694548
2nd	250424	well9	Position_2	36	0	4.296001289031943	2447.533274060801	well9_Position_2	2nd_well9	2nd_well9_Position_2	2nd_well9_Position_2_36	0.9982478383253585
2nd	250424	well9	Position_2	37	0	1857.072704573508	309.8006001845111	well9_Position_2	2nd_well9	2nd_well9_Position_2	2nd_well9_Position_2_37	0.14297125702008104
2nd	250424	well9	Position_2	38	0	1943.019059054497	123.24120735660117	well9_Position_2	2nd_well9	2nd_well9_Position_2	2nd_well9_Position_2_38	0.0596445710930016
2nd	250424	well9	Position_2	39	0	2328.502118376142	104.1117270180706	well9_Position_2	2nd_well9	2nd_well9_Position_2	2nd_well9_Position_2_39	0.042798295839345996
2nd	250424	well9	Position_2	40	0	2329.141616426194	299.3232888391619	well9_Position_2	2nd_well9	2nd_well9_Position_2	2nd_well9_Position_2_40	0.11387760522864725
2nd	250424	well9	Position_2	41	0	1413.175163659979	226.8318825359617	well9_Position_2	2nd_well9	2nd_well9_Position_2	2nd_well9_Position_2_41	0.13831152924745474
2nd	250424	well9	Position_2	43	0	47.83506135043372	2027.3982717269648	well9_Position_2	2nd_well9	2nd_well9_Position_2	2nd_well9_Position_2_43	0.9769495504009188
2nd	250424	well9	Position_2	44	0	1592.1402094552277	560.9367624310066	well9_Position_2	2nd_well9	2nd_well9_Position_2	2nd_well9_Position_2_44	0.26052796521231186
2nd	250424	well9	Position_2	45	0	2468.0945602601128	429.4335688993424	well9_Position_2	2nd_well9	2nd_well9_Position_2	2nd_well9_Position_2_45	0.14820686797747049
2nd	250424	well9	Position_2	46	0	2004.6053995121813	77.98122708350297	well9_Position_2	2nd_well9	2nd_well9_Position_2	2nd_well9_Position_2_46	0.037444409796761044
2nd	250424	well9	Position_2	47	0	1899.3211195770896	273.53862523268606	well9_Position_2	2nd_well9	2nd_well9_Position_2	2nd_well9_Position_2_47	0.12588876290155265
2nd	250424	well9	Position_2	48	0	1711.3577220209042	-0.1661964298754576	well9_Position_2	2nd_well9	2nd_well9_Position_2	2nd_well9_Position_2_48	-9.712321934159591e-05
2nd	250424	well9	Position_2	49	0	1935.790417138055	733.3690798534566	well9_Position_2	2nd_well9	2nd_well9_Position_2	2nd_well9_Position_2_49	0.27475655938884824
2nd	250424	well9	Position_2	50	0	48.74048661279405	2774.293717788098	well9_Position_2	2nd_well9	2nd_well9_Position_2	2nd_well9_Position_2_50	0.9827347162365899
2nd	250424	well9	Position_2	51	0	2360.3194095135577	426.86091969020015	well9_Position_2	2nd_well9	2nd_well9_Position_2	2nd_well9_Position_2_51	0.1531515256539378
2nd	250424	well9	Position_2	53	0	3285.925432424961	-45.38733055115552	well9_Position_2	2nd_well9	2nd_well9_Position_2	2nd_well9_Position_2_53	-0.014006109209118942
2nd	250424	well9	Position_2	54	0	2430.201120430464	412.4592114515234	well9_Position_2	2nd_well9	2nd_well9_Position_2	2nd_well9_Position_2_54	0.14509619979058636
2nd	250424	well9	Position_2	55	0	40.81886355585702	2017.0308719873497	well9_Position_2	2nd_well9	2nd_well9_Position_2	2nd_well9_Position_2_55	0.9801643128500428
2nd	250424	well9	Position_2	56	0	20.896486989030613	1748.5855913907624	well9_Position_2	2nd_well9	2nd_well9_Position_2	2nd_well9_Position_2_56	0.9881906195918275
2nd	250424	well9	Position_2	57	0	1945.9114871534832	568.9045128854252	well9_Position_2	2nd_well9	2nd_well9_Position_2	2nd_well9_Position_2_57	0.22622112825615207
2nd	250424	well9	Position_2	58	0	51.76943773666115	1804.1068077857835	well9_Position_2	2nd_well9	2nd_well9_Position_2	2nd_well9_Position_2_58	0.9721051240019037
2nd	250424	well9	Position_2	59	0	1695.3475388060006	316.9723626990413	well9_Position_2	2nd_well9	2nd_well9_Position_2	2nd_well9_Position_2_59	0.1575158912168852
2nd	250424	well9	Position_2	60	0	1438.3423733380118	152.0353327751652	well9_Position_2	2nd_well9	2nd_well9_Position_2	2nd_well9_Position_2_60	0.09559699698427852
2nd	250424	well9	Position_2	61	0	87.64492581843902	2004.08712934476	well9_Position_2	2nd_well9	2nd_well9_Position_2	2nd_well9_Position_2_61	0.9580993533076584
2nd	250424	well9	Position_2	62	0	-12.28374579455162	933.2294151481328	well9_Position_2	2nd_well9	2nd_well9_Position_2	2nd_well9_Position_2_62	1.013338187260464
2nd	250424	well9	Position_2	63	0	683.7872984969499	3139.547199273931	well9_Position_2	2nd_well9	2nd_well9_Position_2	2nd_well9_Position_2_63	0.8211542048189562
2nd	250424	well9	Position_2	64	0	121.53613704904274	2260.1995453176537	well9_Position_2	2nd_well9	2nd_well9_Position_2	2nd_well9_Position_2_64	0.9489716100955946
2nd	250424	well9	Position_2	66	0	1861.3881732434136	96.90781430345518	well9_Position_2	2nd_well9	2nd_well9_Position_2	2nd_well9_Position_2_66	0.04948578504971065
2nd	250424	well9	Position_2	67	0	98.75278601607384	1463.574521315157	well9_Position_2	2nd_well9	2nd_well9_Position_2	2nd_well9_Position_2_67	0.9367912309074573
2nd	250424	well9	Position_2	69	0	46.93237620033813	2330.5812338005394	well9_Position_2	2nd_well9	2nd_well9_Position_2	2nd_well9_Position_2_69	0.9802598916772044
2nd	250424	well9	Position_2	70	0	3.6459808958266953	6840.945654008443	well9_Position_2	2nd_well9	2nd_well9_Position_2	2nd_well9_Position_2_70	0.9994673194413478
2nd	250424	well9	Position_2	71	0	1558.2152989040992	365.5129578085146	well9_Position_2	2nd_well9	2nd_well9_Position_2	2nd_well9_Position_2_71	0.19000238548927167
2nd	250424	well9	Position_2	73	0	2205.1468180427064	320.46617078268423	well9_Position_2	2nd_well9	2nd_well9_Position_2	2nd_well9_Position_2_73	0.12688649139855995
2nd	250424	well9	Position_2	76	0	-43.23654893370528	5616.996074267748	well9_Position_2	2nd_well9	2nd_well9_Position_2	2nd_well9_Position_2_76	1.0077571608063076
2nd	250424	well9	Position_2	77	0	2601.4324949163865	427.7964834531842	well9_Position_2	2nd_well9	2nd_well9_Position_2	2nd_well9_Position_2_77	0.1412228941779892
2nd	250424	well9	Position_3	1	0	1148.9539973441538	857.2962163186883	well9_Position_3	2nd_well9	2nd_well9_Position_3	2nd_well9_Position_3_1	0.4273127102892661
2nd	250424	well9	Position_3	2	0	-14.83943741451668	1598.4557403902168	well9_Position_3	2nd_well9	2nd_well9_Position_3	2nd_well9_Position_3_2	1.0093706015697317
2nd	250424	well9	Position_3	3	0	6.820693099372554	1675.1131104672684	well9_Position_3	2nd_well9	2nd_well9_Position_3	2nd_well9_Position_3_3	0.9959447315435905
2nd	250424	well9	Position_3	4	0	233.29362488309167	1083.8420638915193	well9_Position_3	2nd_well9	2nd_well9_Position_3	2nd_well9_Position_3_4	0.8228780626997245
2nd	250424	well9	Position_3	5	0	14.756539440598477	1582.521316801877	well9_Position_3	2nd_well9	2nd_well9_Position_3	2nd_well9_Position_3_5	0.9907614449277393
2nd	250424	well9	Position_3	6	0	16.1938860793321	1364.931480585666	well9_Position_3	2nd_well9	2nd_well9_Position_3	2nd_well9_Position_3_6	0.9882748615946173
2nd	250424	well9	Position_3	7	0	1897.0553462497364	226.46679668211	well9_Position_3	2nd_well9	2nd_well9_Position_3	2nd_well9_Position_3_7	0.10664677900153093
2nd	250424	well9	Position_3	8	0	1934.441595275796	326.42871619914007	well9_Position_3	2nd_well9	2nd_well9_Position_3	2nd_well9_Position_3_8	0.1443818845080884
2nd	250424	well9	Position_3	9	0	8.694715220268913	1217.6818356578055	well9_Position_3	2nd_well9	2nd_well9_Position_3	2nd_well9_Position_3_9	0.9929102401590737
2nd	250424	well9	Position_3	10	0	1396.8109298217796	252.19807870222743	well9_Position_3	2nd_well9	2nd_well9_Position_3	2nd_well9_Position_3_10	0.15293917583140712
2nd	250424	well9	Position_3	11	0	19.59479774352439	1581.2117220256778	well9_Position_3	2nd_well9	2nd_well9_Position_3	2nd_well9_Position_3_11	0.9877594215780996
2nd	250424	well9	Position_3	12	0	1374.1103066798803	347.83557415079486	well9_Position_3	2nd_well9	2nd_well9_Position_3	2nd_well9_Position_3_12	0.20200145545979487
2nd	250424	well9	Position_3	13	0	1801.235573240897	189.56411340127065	well9_Position_3	2nd_well9	2nd_well9_Position_3	2nd_well9_Position_3_13	0.09522008400604268
2nd	250424	well9	Position_3	14	0	47.14226778944639	1547.6778980596764	well9_Position_3	2nd_well9	2nd_well9_Position_3	2nd_well9_Position_3_14	0.9704403864467398
2nd	250424	well9	Position_3	15	0	1619.9695302860212	152.29566380442043	well9_Position_3	2nd_well9	2nd_well9_Position_3	2nd_well9_Position_3_15	0.08593277366854869
2nd	250424	well9	Position_3	16	0	1713.5023933649918	247.8211522366556	well9_Position_3	2nd_well9	2nd_well9_Position_3	2nd_well9_Position_3_16	0.12635403923661917
2nd	250424	well9	Position_3	17	0	1390.229640254802	297.65536106844314	well9_Position_3	2nd_well9	2nd_well9_Position_3	2nd_well9_Position_3_17	0.1763481284774089
2nd	250424	well9	Position_3	18	0	1641.053210967414	184.66357057358832	well9_Position_3	2nd_well9	2nd_well9_Position_3	2nd_well9_Position_3_18	0.10114579240364019
2nd	250424	well9	Position_3	19	0	1676.2739874210238	-355.12616800745747	well9_Position_3	2nd_well9	2nd_well9_Position_3	2nd_well9_Position_3_19	-0.2688012369161625
2nd	250424	well9	Position_3	20	0	1543.660986386327	202.1053657361685	well9_Position_3	2nd_well9	2nd_well9_Position_3	2nd_well9_Position_3_20	0.1157688515937139
2nd	250424	well9	Position_3	21	0	51.31460959104993	2135.927780673969	well9_Position_3	2nd_well9	2nd_well9_Position_3	2nd_well9_Position_3_21	0.9765391299019072
2nd	250424	well9	Position_3	22	0	826.6867536274444	747.991755042533	well9_Position_3	2nd_well9	2nd_well9_Position_3	2nd_well9_Position_3_22	0.4750123602527034
2nd	250424	well9	Position_3	23	0	2466.4956662787977	253.7883689635732	well9_Position_3	2nd_well9	2nd_well9_Position_3	2nd_well9_Position_3_23	0.09329480512903912
2nd	250424	well9	Position_3	24	0	66.74850374905941	1273.947242073633	well9_Position_3	2nd_well9	2nd_well9_Position_3	2nd_well9_Position_3_24	0.9502135335649174
2nd	250424	well9	Position_3	25	0	44.75147970868418	1502.596683118761	well9_Position_3	2nd_well9	2nd_well9_Position_3	2nd_well9_Position_3_25	0.9710785970580076
2nd	250424	well9	Position_3	26	0	3338.3653206417307	517.9952879940843	well9_Position_3	2nd_well9	2nd_well9_Position_3	2nd_well9_Position_3_26	0.13432231592504643
2nd	250424	well9	Position_3	27	0	1869.5850198386927	336.3322935465733	well9_Position_3	2nd_well9	2nd_well9_Position_3	2nd_well9_Position_3_27	0.1524682233126988
2nd	250424	well9	Position_3	28	0	1452.68673762628	134.8679030436512	well9_Position_3	2nd_well9	2nd_well9_Position_3	2nd_well9_Position_3_28	0.08495323536501294
2nd	250424	well9	Position_3	29	0	1210.6579570689055	314.64805105954224	well9_Position_3	2nd_well9	2nd_well9_Position_3	2nd_well9_Position_3_29	0.2062851974507173
2nd	250424	well9	Position_3	30	0	49.74477496102556	3410.4353482678143	well9_Position_3	2nd_well9	2nd_well9_Position_3	2nd_well9_Position_3_30	0.9856236458249443
2nd	250424	well9	Position_3	31	0	1952.5222106107844	160.97956370354612	well9_Position_3	2nd_well9	2nd_well9_Position_3	2nd_well9_Position_3_31	0.07616722430042513
2nd	250424	well9	Position_3	32	0	49.40046434709904	1394.7507820225485	well9_Position_3	2nd_well9	2nd_well9_Position_3	2nd_well9_Position_3_32	0.9657927350259999
2nd	250424	well9	Position_3	33	0	17.5342349076402	1273.7108750751447	well9_Position_3	2nd_well9	2nd_well9_Position_3	2nd_well9_Position_3_33	0.9864206766228343
2nd	250424	well9	Position_3	34	0	45.17539601186736	2042.505559141084	well9_Position_3	2nd_well9	2nd_well9_Position_3	2nd_well9_Position_3_34	0.9783609675126065
2nd	250424	well9	Position_3	35	0	1565.051736325076	336.6908552083373	well9_Position_3	2nd_well9	2nd_well9_Position_3	2nd_well9_Position_3_35	0.17704333736189645
2nd	250424	well9	Position_3	36	0	1457.2582330884104	571.4907738951717	well9_Position_3	2nd_well9	2nd_well9_Position_3	2nd_well9_Position_3_36	0.28169614473151855
2nd	250424	well9	Position_3	37	0	1552.4176689901258	177.97023862759335	well9_Position_3	2nd_well9	2nd_well9_Position_3	2nd_well9_Position_3_37	0.10284990888118879
2nd	250424	well9	Position_3	38	0	1889.371628503245	319.31043971395417	well9_Position_3	2nd_well9	2nd_well9_Position_3	2nd_well9_Position_3_38	0.14457057641242801
2nd	250424	well9	Position_3	40	0	1922.881158250696	291.15729701415285	well9_Position_3	2nd_well9	2nd_well9_Position_3	2nd_well9_Position_3_40	0.13150507676223894
2nd	250424	well9	Position_3	41	0	39.85480767759571	1965.4251596399783	well9_Position_3	2nd_well9	2nd_well9_Position_3	2nd_well9_Position_3_41	0.9801250656630711
2nd	250424	well9	Position_3	42	0	1787.5129769707387	383.30147962460177	well9_Position_3	2nd_well9	2nd_well9_Position_3	2nd_well9_Position_3_42	0.1765703551770904
2nd	250424	well9	Position_3	43	0	1559.0115659270705	374.8812798368647	well9_Position_3	2nd_well9	2nd_well9_Position_3	2nd_well9_Position_3_43	0.19384801006840552
2nd	250424	well9	Position_3	44	0	1947.15371461792	254.13062003664425	well9_Position_3	2nd_well9	2nd_well9_Position_3	2nd_well9_Position_3_44	0.11544652184903846
2nd	250424	well9	Position_3	45	0	54.7994346559592	1672.359830831084	well9_Position_3	2nd_well9	2nd_well9_Position_3	2nd_well9_Position_3_45	0.9682719273485724
2nd	250424	well9	Position_3	46	0	33.18369648810572	2218.1484541531004	well9_Position_3	2nd_well9	2nd_well9_Position_3	2nd_well9_Position_3_46	0.9852604172695465
2nd	250424	well9	Position_3	47	0	112.52414499033917	1681.7827057859345	well9_Position_3	2nd_well9	2nd_well9_Position_3	2nd_well9_Position_3_47	0.9372882375488575
2nd	250424	well9	Position_3	48	0	2109.3235139278804	529.6738132599704	well9_Position_3	2nd_well9	2nd_well9_Position_3	2nd_well9_Position_3_48	0.20071024998892198
2nd	250424	well9	Position_3	49	0	1504.3828533889089	323.9400274584757	well9_Position_3	2nd_well9	2nd_well9_Position_3	2nd_well9_Position_3_49	0.1771787854606606
2nd	250424	well9	Position_3	50	0	1823.8461871545555	318.5090723905544	well9_Position_3	2nd_well9	2nd_well9_Position_3	2nd_well9_Position_3_50	0.14867238800449184
2nd	250424	well9	Position_3	51	0	1607.460446262874	-19.512725441034075	well9_Position_3	2nd_well9	2nd_well9_Position_3	2nd_well9_Position_3_51	-0.01228801501785921
2nd	250424	well9	Position_3	52	0	1911.0723980151536	148.48156423133727	well9_Position_3	2nd_well9	2nd_well9_Position_3	2nd_well9_Position_3_52	0.07209403926924968
2nd	250424	well9	Position_3	53	0	26.845508644839832	2022.4556119930285	well9_Position_3	2nd_well9	2nd_well9_Position_3	2nd_well9_Position_3_53	0.986900163975666
2nd	250424	well9	Position_3	54	0	1758.3005450585313	325.08786373229606	well9_Position_3	2nd_well9	2nd_well9_Position_3	2nd_well9_Position_3_54	0.1560380495353591
2nd	250424	well9	Position_3	55	0	1790.1752580032794	314.6274228710736	well9_Position_3	2nd_well9	2nd_well9_Position_3	2nd_well9_Position_3_55	0.1494807212713995
2nd	250424	well9	Position_3	56	0	1727.0874377602065	240.88965820334667	well9_Position_3	2nd_well9	2nd_well9_Position_3	2nd_well9_Position_3_56	0.1224047061815032
2nd	250424	well9	Position_3	57	0	1842.721372825508	266.1828154635539	well9_Position_3	2nd_well9	2nd_well9_Position_3	2nd_well9_Position_3_57	0.1262185437070548
2nd	250424	well9	Position_3	58	0	1798.1233273727914	216.66903534426504	well9_Position_3	2nd_well9	2nd_well9_Position_3	2nd_well9_Position_3_58	0.10753913869917352
2nd	250424	well9	Position_3	60	0	2586.1915774633567	410.6122284991874	well9_Position_3	2nd_well9	2nd_well9_Position_3	2nd_well9_Position_3_60	0.13701672017441352
2nd	250424	well9	Position_3	61	0	3219.795316425131	554.8706894162405	well9_Position_3	2nd_well9	2nd_well9_Position_3	2nd_well9_Position_3_61	0.14699861883344562
2nd	250424	well9	Position_3	62	0	2666.3686531978365	242.78773755048007	well9_Position_3	2nd_well9	2nd_well9_Position_3	2nd_well9_Position_3_62	0.08345640623604572
2nd	250424	well9	Position_3	63	0	1392.109406385753	226.25020370929408	well9_Position_3	2nd_well9	2nd_well9_Position_3	2nd_well9_Position_3_63	0.13980218135572867
2nd	250424	well9	Position_3	65	0	907.803354689543	-29.381606006759725	well9_Position_3	2nd_well9	2nd_well9_Position_3	2nd_well9_Position_3_65	-0.03344817685902953
2nd	250424	well9	Position_3	67	0	2015.212383324564	398.0966280516334	well9_Position_3	2nd_well9	2nd_well9_Position_3	2nd_well9_Position_3_67	0.16495882880104837
2nd	250424	well9	Position_3	70	0	2361.521116762953	374.94092639184055	well9_Position_3	2nd_well9	2nd_well9_Position_3	2nd_well9_Position_3_70	0.13701667352914612
2nd	250424	well9	Position_3	71	0	3475.778418799659	645.1551955999097	well9_Position_3	2nd_well9	2nd_well9_Position_3	2nd_well9_Position_3_71	0.1565555905452048
2nd	250424	well9	Position_3	72	0	953.6650669525602	422.7466771574617	well9_Position_3	2nd_well9	2nd_well9_Position_3	2nd_well9_Position_3_72	0.3071367844444009
2nd	250424	well9	Position_3	73	0	29.663658564710182	1368.3748200634964	well9_Position_3	2nd_well9	2nd_well9_Position_3	2nd_well9_Position_3_73	0.9787819441180067
2nd	250424	well9	Position_3	74	0	29.512057901659528	2749.584132844201	well9_Position_3	2nd_well9	2nd_well9_Position_3	2nd_well9_Position_3_74	0.9893806993799165
2nd	250424	well9	Position_3	75	0	2108.6014439341143	368.243354696112	well9_Position_3	2nd_well9	2nd_well9_Position_3	2nd_well9_Position_3_75	0.14867437592365992
2nd	250424	well9	Position_4	1	0	2075.623866764057	270.55819929200027	well9_Position_4	2nd_well9	2nd_well9_Position_4	2nd_well9_Position_4_1	0.11531850115400885
2nd	250424	well9	Position_4	2	0	2047.0748211576088	439.1186926825392	well9_Position_4	2nd_well9	2nd_well9_Position_4	2nd_well9_Position_4_2	0.1766228936879017
2nd	250424	well9	Position_4	3	0	25.854878447905207	1416.6025061939877	well9_Position_4	2nd_well9	2nd_well9_Position_4	2nd_well9_Position_4_3	0.9820758112349197
2nd	250424	well9	Position_4	4	0	1986.1394107726155	371.2820492136592	well9_Position_4	2nd_well9	2nd_well9_Position_4	2nd_well9_Position_4_4	0.15749498149381436
2nd	250424	well9	Position_4	5	0	1335.650026467103	300.8697558675035	well9_Position_4	2nd_well9	2nd_well9_Position_4	2nd_well9_Position_4_5	0.18384730763125415
2nd	250424	well9	Position_4	6	0	2577.857554563393	38.672462682699305	well9_Position_4	2nd_well9	2nd_well9_Position_4	2nd_well9_Position_4_6	0.014780056956274561
2nd	250424	well9	Position_4	8	0	2246.7659066030856	298.9659706850788	well9_Position_4	2nd_well9	2nd_well9_Position_4	2nd_well9_Position_4_8	0.11743812196104157
2nd	250424	well9	Position_4	9	0	46.12470556548162	1730.2733392329228	well9_Position_4	2nd_well9	2nd_well9_Position_4	2nd_well9_Position_4_9	0.9740347014563866
2nd	250424	well9	Position_4	10	0	1471.6047349260648	623.1148147854459	well9_Position_4	2nd_well9	2nd_well9_Position_4	2nd_well9_Position_4_10	0.2974693270377233
2nd	250424	well9	Position_4	11	0	2013.031437931884	119.93005230918776	well9_Position_4	2nd_well9	2nd_well9_Position_4	2nd_well9_Position_4_11	0.056227012469706156
2nd	250424	well9	Position_4	12	0	35.06448175860008	1993.321292097729	well9_Position_4	2nd_well9	2nd_well9_Position_4	2nd_well9_Position_4_12	0.9827131099958683
2nd	250424	well9	Position_4	13	0	33.40948474635598	1406.725015046158	well9_Position_4	2nd_well9	2nd_well9_Position_4	2nd_well9_Position_4_13	0.9768011357611602
2nd	250424	well9	Position_4	14	0	49.57289183291398	1422.8259214554726	well9_Position_4	2nd_well9	2nd_well9_Position_4	2nd_well9_Position_4_14	0.9663318855017275
2nd	250424	well9	Position_4	15	0	1267.3510177938488	315.33400173205814	well9_Position_4	2nd_well9	2nd_well9_Position_4	2nd_well9_Position_4_15	0.1992398979213921
2nd	250424	well9	Position_4	16	0	201.451984361574	1194.6056966008473	well9_Position_4	2nd_well9	2nd_well9_Position_4	2nd_well9_Position_4_16	0.8556993832642388
2nd	250424	well9	Position_4	17	0	0.6586707163860445	1729.5261587369569	well9_Position_4	2nd_well9	2nd_well9_Position_4	2nd_well9_Position_4_17	0.9996193061543638
2nd	250424	well9	Position_4	18	0	1777.795814653923	278.8320353108502	well9_Position_4	2nd_well9	2nd_well9_Position_4	2nd_well9_Position_4_18	0.1355772923699473
2nd	250424	well9	Position_4	19	0	2051.9141097938946	337.23593234660115	well9_Position_4	2nd_well9	2nd_well9_Position_4	2nd_well9_Position_4_19	0.14115309896755732
2nd	250424	well9	Position_4	20	0	2088.672153541517	159.025467685511	well9_Position_4	2nd_well9	2nd_well9_Position_4	2nd_well9_Position_4_20	0.07075038305139028
2nd	250424	well9	Position_4	21	0	-0.9787065476239176	1174.6640744186686	well9_Position_4	2nd_well9	2nd_well9_Position_4	2nd_well9_Position_4_21	1.0008338747115841
2nd	250424	well9	Position_4	22	0	1823.8180092792563	446.4523397952778	well9_Position_4	2nd_well9	2nd_well9_Position_4	2nd_well9_Position_4_22	0.19665161903615228
2nd	250424	well9	Position_4	23	0	1821.4719662614448	508.9055474339836	well9_Position_4	2nd_well9	2nd_well9_Position_4	2nd_well9_Position_4_23	0.21837901560720932
2nd	250424	well9	Position_4	24	0	527.8397653889255	1829.6511238520784	well9_Position_4	2nd_well9	2nd_well9_Position_4	2nd_well9_Position_4_24	0.7761010369974901
2nd	250424	well9	Position_4	25	0	2817.919667848058	446.29940467080473	well9_Position_4	2nd_well9	2nd_well9_Position_4	2nd_well9_Position_4_25	0.13672470957239213
2nd	250424	well9	Position_4	26	0	1746.7954362756238	253.30008563127407	well9_Position_4	2nd_well9	2nd_well9_Position_4	2nd_well9_Position_4_26	0.12664399417772654
2nd	250424	well9	Position_4	27	0	34.94840149687329	2091.897089161019	well9_Position_4	2nd_well9	2nd_well9_Position_4	2nd_well9_Position_4_27	0.9835679640808966
2nd	250424	well9	Position_4	28	0	1589.8152473404932	36.73245848422655	well9_Position_4	2nd_well9	2nd_well9_Position_4	2nd_well9_Position_4_28	0.022583080934353433
2nd	250424	well9	Position_4	29	0	1886.1110674385304	234.1230175118728	well9_Position_4	2nd_well9	2nd_well9_Position_4	2nd_well9_Position_4_29	0.11042319297368973
2nd	250424	well9	Position_4	30	0	2319.7237598259003	341.166176900182	well9_Position_4	2nd_well9	2nd_well9_Position_4	2nd_well9_Position_4_30	0.1282150652649495
2nd	250424	well9	Position_4	31	0	1590.986022035091	363.83811711200207	well9_Position_4	2nd_well9	2nd_well9_Position_4	2nd_well9_Position_4_31	0.1861231963662715
2nd	250424	well9	Position_4	32	0	2142.039901319722	390.47449257634406	well9_Position_4	2nd_well9	2nd_well9_Position_4	2nd_well9_Position_4_32	0.1541845106655568
2nd	250424	well9	Position_4	33	0	2475.947506513218	267.42507027823154	well9_Position_4	2nd_well9	2nd_well9_Position_4	2nd_well9_Position_4_33	0.0974804051555412
2nd	250424	well9	Position_4	34	0	-4.125410933210695	3066.654109329033	well9_Position_4	2nd_well9	2nd_well9_Position_4	2nd_well9_Position_4_34	1.001347060334609
2nd	250424	well9	Position_4	35	0	2029.676106024852	223.0507708897535	well9_Position_4	2nd_well9	2nd_well9_Position_4	2nd_well9_Position_4_35	0.0990136767912361
2nd	250424	well9	Position_4	36	0	93.72810871830276	1105.3342433053658	well9_Position_4	2nd_well9	2nd_well9_Position_4	2nd_well9_Position_4_36	0.9218321644740851
2nd	250424	well9	Position_4	37	0	2158.782419282496	477.6411211894887	well9_Position_4	2nd_well9	2nd_well9_Position_4	2nd_well9_Position_4_37	0.18117010179023782
2nd	250424	well9	Position_4	38	0	1813.810569598716	231.915039148138	well9_Position_4	2nd_well9	2nd_well9_Position_4	2nd_well9_Position_4_38	0.11336566260721628
2nd	250424	well9	Position_4	39	0	1869.946723960124	507.4728491344228	well9_Position_4	2nd_well9	2nd_well9_Position_4	2nd_well9_Position_4_39	0.2134553172176821
2nd	250424	well9	Position_4	40	0	2089.838846648904	459.9890983624268	well9_Position_4	2nd_well9	2nd_well9_Position_4	2nd_well9_Position_4_40	0.18040005376142454
2nd	250424	well9	Position_4	41	0	1660.8554119900184	260.6668099812753	well9_Position_4	2nd_well9	2nd_well9_Position_4	2nd_well9_Position_4_41	0.13565641188050206
2nd	250424	well9	Position_4	42	0	32.767585624271554	1461.724892658437	well9_Position_4	2nd_well9	2nd_well9_Position_4	2nd_well9_Position_4_42	0.9780744392491529
2nd	250424	well9	Position_4	43	0	-5.561627523909502	1714.3849979878105	well9_Position_4	2nd_well9	2nd_well9_Position_4	2nd_well9_Position_4_43	1.0032546532427162
2nd	250424	well9	Position_4	44	0	15.60238881959251	1815.8037653729048	well9_Position_4	2nd_well9	2nd_well9_Position_4	2nd_well9_Position_4_44	0.9914806506553038
2nd	250424	well9	Position_4	45	0	381.6919978039339	1505.7398682231126	well9_Position_4	2nd_well9	2nd_well9_Position_4	2nd_well9_Position_4_45	0.7977717740840218
2nd	250424	well9	Position_4	46	0	2513.10802317804	105.15494086068922	well9_Position_4	2nd_well9	2nd_well9_Position_4	2nd_well9_Position_4_46	0.04016210071523349
2nd	250424	well9	Position_4	47	0	1802.7432796809885	173.2132163917023	well9_Position_4	2nd_well9	2nd_well9_Position_4	2nd_well9_Position_4_47	0.08766044026575077
2nd	250424	well9	Position_4	48	0	20.656456253870665	1864.258408536418	well9_Position_4	2nd_well9	2nd_well9_Position_4	2nd_well9_Position_4_48	0.9890411728191402
2nd	250424	well9	Position_4	49	0	1599.670127627243	199.642549726414	well9_Position_4	2nd_well9	2nd_well9_Position_4	2nd_well9_Position_4_49	0.11095489529926433
2nd	250424	well9	Position_4	50	0	50.03153433696404	1545.7978431915792	well9_Position_4	2nd_well9	2nd_well9_Position_4	2nd_well9_Position_4_50	0.9686485691757049
2nd	250424	well9	Position_4	51	0	37.34873184313214	1822.9618128023285	well9_Position_4	2nd_well9	2nd_well9_Position_4	2nd_well9_Position_4_51	0.9799233886242095
2nd	250424	well9	Position_4	52	0	2271.770655273844	196.5444631013318	well9_Position_4	2nd_well9	2nd_well9_Position_4	2nd_well9_Position_4_52	0.07962697373531123
2nd	250424	well9	Position_4	53	0	2097.2707663137408	517.8662051575583	well9_Position_4	2nd_well9	2nd_well9_Position_4	2nd_well9_Position_4_53	0.1980264172802399
2nd	250424	well9	Position_4	54	0	1692.1537650971304	125.69518773304095	well9_Position_4	2nd_well9	2nd_well9_Position_4	2nd_well9_Position_4_54	0.06914501204148382
2nd	250424	well9	Position_4	55	0	1441.688671895885	142.59183001218236	well9_Position_4	2nd_well9	2nd_well9_Position_4	2nd_well9_Position_4_55	0.09000415636022054
2nd	250424	well9	Position_4	56	0	1928.7853723172952	291.5226269654522	well9_Position_4	2nd_well9	2nd_well9_Position_4	2nd_well9_Position_4_56	0.13129828251739228
2nd	250424	well9	Position_4	57	0	111.56370771775232	1823.9967576466915	well9_Position_4	2nd_well9	2nd_well9_Position_4	2nd_well9_Position_4_57	0.942361032003851
2nd	250424	well9	Position_4	58	0	2404.847392578882	486.14614609706894	well9_Position_4	2nd_well9	2nd_well9_Position_4	2nd_well9_Position_4_58	0.1681588490577255
2nd	250424	well9	Position_4	59	0	1583.4636821122142	246.470432162016	well9_Position_4	2nd_well9	2nd_well9_Position_4	2nd_well9_Position_4_59	0.13468814545805033
2nd	250424	well9	Position_4	60	0	3422.4698610434302	421.8017690698763	well9_Position_4	2nd_well9	2nd_well9_Position_4	2nd_well9_Position_4_60	0.10972215536638447
2nd	250424	well9	Position_4	61	0	3246.220834001761	336.67880628684287	well9_Position_4	2nd_well9	2nd_well9_Position_4	2nd_well9_Position_4_61	0.09396824920826509
2nd	250424	well9	Position_4	62	0	1830.6729474070603	101.3385435686282	well9_Position_4	2nd_well9	2nd_well9_Position_4	2nd_well9_Position_4_62	0.052452350331234854
2nd	250424	well9	Position_4	63	0	29.84494955470491	1292.0303108372332	well9_Position_4	2nd_well9	2nd_well9_Position_4	2nd_well9_Position_4_63	0.9774222648316636
2nd	250424	well9	Position_4	65	0	72.2499523138859	2097.504615256849	well9_Position_4	2nd_well9	2nd_well9_Position_4	2nd_well9_Position_4_65	0.9667013249361299
2nd	250424	well9	Position_4	67	0	2.180723950952786	2207.1703240071665	well9_Position_4	2nd_well9	2nd_well9_Position_4	2nd_well9_Position_4_67	0.9990129572423685
2nd	250424	well9	Position_4	68	0	601.8914495329691	2236.019585870643	well9_Position_4	2nd_well9	2nd_well9_Position_4	2nd_well9_Position_4_68	0.7879103883017364
2nd	250424	well9	Position_5	1	0	52.64671259536164	1442.641442125171	well9_Position_5	2nd_well9	2nd_well9_Position_5	2nd_well9_Position_5_1	0.9647915938950234
2nd	250424	well9	Position_5	2	0	1469.2507537231995	-41.46759420537958	well9_Position_5	2nd_well9	2nd_well9_Position_5	2nd_well9_Position_5_2	-0.02904334172101014
2nd	250424	well9	Position_5	3	0	1320.048764772931	143.06073167057497	well9_Position_5	2nd_well9	2nd_well9_Position_5	2nd_well9_Position_5_3	0.0977785545226272
2nd	250424	well9	Position_5	4	0	1738.8144610866195	310.8685090957589	well9_Position_5	2nd_well9	2nd_well9_Position_5	2nd_well9_Position_5_4	0.15166663021457322
2nd	250424	well9	Position_5	5	0	44.18329512239932	2801.301612018338	well9_Position_5	2nd_well9	2nd_well9_Position_5	2nd_well9_Position_5_5	0.9844724900801542
2nd	250424	well9	Position_5	6	0	60.850477655157285	1389.9629376833952	well9_Position_5	2nd_well9	2nd_well9_Position_5	2nd_well9_Position_5_6	0.9580576819790727
2nd	250424	well9	Position_5	7	0	32.49015699528569	2682.327670695126	well9_Position_5	2nd_well9	2nd_well9_Position_5	2nd_well9_Position_5_7	0.9880322883311378
2nd	250424	well9	Position_5	8	0	50.104985020469584	1730.5838520788493	well9_Position_5	2nd_well9	2nd_well9_Position_5	2nd_well9_Position_5_8	0.9718620210468165
2nd	250424	well9	Position_5	9	0	19.2307620907386	1046.6856076919917	well9_Position_5	2nd_well9	2nd_well9_Position_5	2nd_well9_Position_5_9	0.9819584700677235
2nd	250424	well9	Position_5	10	0	1696.4202526686802	87.13982879841603	well9_Position_5	2nd_well9	2nd_well9_Position_5	2nd_well9_Position_5_10	0.048857243276457366
2nd	250424	well9	Position_5	11	0	2480.834957143536	95.30259192469136	well9_Position_5	2nd_well9	2nd_well9_Position_5	2nd_well9_Position_5_11	0.03699437243137956
2nd	250424	well9	Position_5	12	0	2368.469601929943	523.0529979963752	well9_Position_5	2nd_well9	2nd_well9_Position_5	2nd_well9_Position_5_12	0.1808918934300232
2nd	250424	well9	Position_5	13	0	21.41144556048836	1209.581561450361	well9_Position_5	2nd_well9	2nd_well9_Position_5	2nd_well9_Position_5_13	0.9826063629618169
2nd	250424	well9	Position_5	14	0	1732.5215975898934	349.3600628233371	well9_Position_5	2nd_well9	2nd_well9_Position_5	2nd_well9_Position_5_14	0.16780976050002427
2nd	250424	well9	Position_5	15	0	1465.380330803509	172.38304854970627	well9_Position_5	2nd_well9	2nd_well9_Position_5	2nd_well9_Position_5_15	0.10525516122956889
2nd	250424	well9	Position_5	16	0	1397.057740766543	89.47850053089203	well9_Position_5	2nd_well9	2nd_well9_Position_5	2nd_well9_Position_5_16	0.06019261289774949
2nd	250424	well9	Position_5	17	0	2061.7067713614306	433.2596676096756	well9_Position_5	2nd_well9	2nd_well9_Position_5	2nd_well9_Position_5_17	0.17365350525049414
2nd	250424	well9	Position_5	18	0	1513.6710825330165	206.6895959386084	well9_Position_5	2nd_well9	2nd_well9_Position_5	2nd_well9_Position_5_18	0.12014317609388296
2nd	250424	well9	Position_5	19	0	1945.1482897774763	301.2623939702896	well9_Position_5	2nd_well9	2nd_well9_Position_5	2nd_well9_Position_5_19	0.13410833386337132
2nd	250424	well9	Position_5	20	0	1542.617801695896	446.6598701409823	well9_Position_5	2nd_well9	2nd_well9_Position_5	2nd_well9_Position_5_20	0.22453369706228152
2nd	250424	well9	Position_5	21	0	38.336394055036926	2088.314220741336	well9_Position_5	2nd_well9	2nd_well9_Position_5	2nd_well9_Position_5_21	0.9819733463558574
2nd	250424	well9	Position_5	22	0	2515.083496000724	-138.59632104234225	well9_Position_5	2nd_well9	2nd_well9_Position_5	2nd_well9_Position_5_22	-0.05831982705514471
2nd	250424	well9	Position_5	23	0	1224.9190284235144	291.17916030324176	well9_Position_5	2nd_well9	2nd_well9_Position_5	2nd_well9_Position_5_23	0.19205824693173648
2nd	250424	well9	Position_5	24	0	1383.5973678417415	186.75469437110152	well9_Position_5	2nd_well9	2nd_well9_Position_5	2nd_well9_Position_5_24	0.11892536639709847
2nd	250424	well9	Position_5	25	0	1914.156580899447	11.393918632186017	well9_Position_5	2nd_well9	2nd_well9_Position_5	2nd_well9_Position_5_25	0.005917226598293553
2nd	250424	well9	Position_5	26	0	1791.8675588125543	204.92738516883185	well9_Position_5	2nd_well9	2nd_well9_Position_5	2nd_well9_Position_5_26	0.10262815708068128
2nd	250424	well9	Position_5	27	0	1632.1457147081185	301.5584024392453	well9_Position_5	2nd_well9	2nd_well9_Position_5	2nd_well9_Position_5_27	0.15594857546464236
2nd	250424	well9	Position_5	28	0	1445.1272486096964	437.75757534594817	well9_Position_5	2nd_well9	2nd_well9_Position_5	2nd_well9_Position_5_28	0.2324930180414798
2nd	250424	well9	Position_5	29	0	1634.1172465364486	194.84602215981675	well9_Position_5	2nd_well9	2nd_well9_Position_5	2nd_well9_Position_5_29	0.10653358954480714
2nd	250424	well9	Position_5	30	0	1849.541897031156	182.47702222433705	well9_Position_5	2nd_well9	2nd_well9_Position_5	2nd_well9_Position_5_30	0.08980084806060487
2nd	250424	well9	Position_5	31	0	2301.387743891899	387.1051919739017	well9_Position_5	2nd_well9	2nd_well9_Position_5	2nd_well9_Position_5_31	0.1439859435037863
2nd	250424	well9	Position_5	32	0	1689.619550522778	289.73641444045893	well9_Position_5	2nd_well9	2nd_well9_Position_5	2nd_well9_Position_5_32	0.14637913521827808
2nd	250424	well9	Position_5	33	0	1634.7719596854763	277.8389262434885	well9_Position_5	2nd_well9	2nd_well9_Position_5	2nd_well9_Position_5_33	0.14526683304353397
2nd	250424	well9	Position_5	34	0	1118.903205106516	144.27267549830262	well9_Position_5	2nd_well9	2nd_well9_Position_5	2nd_well9_Position_5_34	0.1142142418276889
2nd	250424	well9	Position_5	35	0	43.19315530963336	1777.798045126783	well9_Position_5	2nd_well9	2nd_well9_Position_5	2nd_well9_Position_5_35	0.9762804151391387
2nd	250424	well9	Position_5	36	0	71.9137802413484	1543.1698593133815	well9_Position_5	2nd_well9	2nd_well9_Position_5	2nd_well9_Position_5_36	0.9554736494877908
2nd	250424	well9	Position_5	37	0	45.34579236915943	1656.8892939432308	well9_Position_5	2nd_well9	2nd_well9_Position_5	2nd_well9_Position_5_37	0.9733610282540976
2nd	250424	well9	Position_5	38	0	47.917097059052	1323.003872586479	well9_Position_5	2nd_well9	2nd_well9_Position_5	2nd_well9_Position_5_38	0.9650475132264981
2nd	250424	well9	Position_5	40	0	1805.5195039531725	400.7093812758365	well9_Position_5	2nd_well9	2nd_well9_Position_5	2nd_well9_Position_5_40	0.18162638698035288
2nd	250424	well9	Position_5	41	0	1928.784917499961	413.9988960393418	well9_Position_5	2nd_well9	2nd_well9_Position_5	2nd_well9_Position_5_41	0.17671237680864083
2nd	250424	well9	Position_5	42	0	1433.1904433784034	51.967245637006805	well9_Position_5	2nd_well9	2nd_well9_Position_5	2nd_well9_Position_5_42	0.03499106257966361
2nd	250424	well9	Position_5	43	0	1083.640920090217	84.35994505374246	well9_Position_5	2nd_well9	2nd_well9_Position_5	2nd_well9_Position_5_43	0.07222592685609429
2nd	250424	well9	Position_5	44	0	1338.961077614392	128.8738066768931	well9_Position_5	2nd_well9	2nd_well9_Position_5	2nd_well9_Position_5_44	0.08779857193482445
2nd	250424	well9	Position_5	45	0	-2.034014145460932	932.0422282081558	well9_Position_5	2nd_well9	2nd_well9_Position_5	2nd_well9_Position_5_45	1.0021870926672523
2nd	250424	well9	Position_5	46	0	120.17670789946928	1806.4473548637968	well9_Position_5	2nd_well9	2nd_well9_Position_5	2nd_well9_Position_5_46	0.9376231667494563
2nd	250424	well9	Position_5	47	0	59.247126985160456	2259.91806879807	well9_Position_5	2nd_well9	2nd_well9_Position_5	2nd_well9_Position_5_47	0.9744532527942015
2nd	250424	well9	Position_5	48	0	1564.052304667896	-15.473247457522238	well9_Position_5	2nd_well9	2nd_well9_Position_5	2nd_well9_Position_5_48	-0.009991900242662397
2nd	250424	well9	Position_5	50	0	2255.4475992376047	-72.31783568993981	well9_Position_5	2nd_well9	2nd_well9_Position_5	2nd_well9_Position_5_50	-0.03312576141714119
2nd	250424	well9	Position_5	51	0	99.0421979991788	1730.483642085971	well9_Position_5	2nd_well9	2nd_well9_Position_5	2nd_well9_Position_5_51	0.9458645536296064
2nd	250424	well9	Position_5	52	0	33.54790078364776	1587.290092517621	well9_Position_5	2nd_well9	2nd_well9_Position_5	2nd_well9_Position_5_52	0.9793021258618707
2nd	250424	well9	Position_5	53	0	1286.5239623114103	143.76772461657058	well9_Position_5	2nd_well9	2nd_well9_Position_5	2nd_well9_Position_5_53	0.10051636734697017
2nd	250424	well9	Position_5	55	0	1585.2762919351042	317.9732779559636	well9_Position_5	2nd_well9	2nd_well9_Position_5	2nd_well9_Position_5_55	0.16706861936880027
2nd	250424	well9	Position_5	56	0	1425.613648771602	188.0774699534452	well9_Position_5	2nd_well9	2nd_well9_Position_5	2nd_well9_Position_5_56	0.11655109690511425
2nd	250424	well9	Position_5	58	0	1317.769200230979	-21.07486188744241	well9_Position_5	2nd_well9	2nd_well9_Position_5	2nd_well9_Position_5_58	-0.016252760010014782
2nd	250424	well9	Position_5	59	0	2136.233962366958	488.432596091481	well9_Position_5	2nd_well9	2nd_well9_Position_5	2nd_well9_Position_5_59	0.1860931989693788
2nd	250424	well9	Position_5	60	0	1931.0728853869823	442.4085710624845	well9_Position_5	2nd_well9	2nd_well9_Position_5	2nd_well9_Position_5_60	0.1863964725152272
2nd	250424	well9	Position_5	61	0	10.706145184540254	954.571681339412	well9_Position_5	2nd_well9	2nd_well9_Position_5	2nd_well9_Position_5_61	0.9889087422394297
2nd	250424	well9	Position_5	62	0	1255.4150434994351	266.6769512828753	well9_Position_5	2nd_well9	2nd_well9_Position_5	2nd_well9_Position_5_62	0.17520422694359905
2nd	250424	well9	Position_5	64	0	4355.719448996697	604.836329379084	well9_Position_5	2nd_well9	2nd_well9_Position_5	2nd_well9_Position_5_64	0.12192914592669363
2nd	250424	well9	Position_5	65	0	1502.3677209676669	-69.19086090634444	well9_Position_5	2nd_well9	2nd_well9_Position_5	2nd_well9_Position_5_65	-0.048277964035355635
2nd	250424	well9	Position_5	67	0	1700.95453217738	221.4746116700241	well9_Position_5	2nd_well9	2nd_well9_Position_5	2nd_well9_Position_5_67	0.11520560452323438
2nd	250424	well9	Position_5	70	0	1430.104796248107	261.7346356326042	well9_Position_5	2nd_well9	2nd_well9_Position_5	2nd_well9_Position_5_70	0.15470418214667706
2nd	250424	well9	Position_5	71	0	1042.6761769144348	-40.91819767716983	well9_Position_5	2nd_well9	2nd_well9_Position_5	2nd_well9_Position_5_71	-0.04084639057062945
2nd	250424	well9	Position_5	72	0	176.72483227327993	1989.8444634423809	well9_Position_5	2nd_well9	2nd_well9_Position_5	2nd_well9_Position_5_72	0.9184310270515007
2nd	250424	wt_well3	Position_1	1	0	1740.350368736658	66.40989031119139	wt_well3_Position_1	2nd_wt_well3	2nd_wt_well3_Position_1	2nd_wt_well3_Position_1_1	0.03675633774798044
2nd	250424	wt_well3	Position_1	3	0	1441.5012790538967	191.67059269420253	wt_well3_Position_1	2nd_wt_well3	2nd_wt_well3_Position_1	2nd_wt_well3_Position_1_3	0.11736094406833247
2nd	250424	wt_well3	Position_1	4	0	49.45601433926653	2176.716140424945	wt_well3_Position_1	2nd_wt_well3	2nd_wt_well3_Position_1	2nd_wt_well3_Position_1_4	0.9777842813129137
2nd	250424	wt_well3	Position_1	5	0	1475.4960317238408	-8.619092005657588	wt_well3_Position_1	2nd_wt_well3	2nd_wt_well3_Position_1	2nd_wt_well3_Position_1_5	-0.005875811236976355
2nd	250424	wt_well3	Position_1	6	0	32.2911573490753	1540.9598324120163	wt_well3_Position_1	2nd_wt_well3	2nd_wt_well3_Position_1	2nd_wt_well3_Position_1_6	0.9794748850887557
2nd	250424	wt_well3	Position_1	7	0	42.946093004059776	2035.4407079062844	wt_well3_Position_1	2nd_wt_well3	2nd_wt_well3_Position_1	2nd_wt_well3_Position_1_7	0.979336814020735
2nd	250424	wt_well3	Position_1	8	0	40.18132037515254	1415.0591186175673	wt_well3_Position_1	2nd_wt_well3	2nd_wt_well3_Position_1	2nd_wt_well3_Position_1_8	0.9723885350499433
2nd	250424	wt_well3	Position_1	9	0	50.53864243394637	2599.1980170643246	wt_well3_Position_1	2nd_wt_well3	2nd_wt_well3_Position_1	2nd_wt_well3_Position_1_9	0.9809269188118053
2nd	250424	wt_well3	Position_1	10	0	49.75700595586719	2177.737755954068	wt_well3_Position_1	2nd_wt_well3	2nd_wt_well3_Position_1	2nd_wt_well3_Position_1_10	0.9776623465937115
2nd	250424	wt_well3	Position_1	11	0	28.261973697134646	1629.1738448780802	wt_well3_Position_1	2nd_wt_well3	2nd_wt_well3_Position_1	2nd_wt_well3_Position_1_11	0.9829483752068122
2nd	250424	wt_well3	Position_1	12	0	1574.5422114566406	16.597324138737825	wt_well3_Position_1	2nd_wt_well3	2nd_wt_well3_Position_1	2nd_wt_well3_Position_1_12	0.010431092790694424
2nd	250424	wt_well3	Position_1	13	0	25.50114590186424	1178.645881184813	wt_well3_Position_1	2nd_wt_well3	2nd_wt_well3_Position_1	2nd_wt_well3_Position_1_13	0.9788222323950242
2nd	250424	wt_well3	Position_1	14	0	44.65638347263738	1776.914132102086	wt_well3_Position_1	2nd_wt_well3	2nd_wt_well3_Position_1	2nd_wt_well3_Position_1_14	0.9754846803399495
2nd	250424	wt_well3	Position_1	16	0	937.1737325682896	68.93970013962317	wt_well3_Position_1	2nd_wt_well3	2nd_wt_well3_Position_1	2nd_wt_well3_Position_1_16	0.06852080282247582
2nd	250424	wt_well3	Position_1	19	0	30.112220194864943	1274.8500351806138	wt_well3_Position_1	2nd_wt_well3	2nd_wt_well3_Position_1	2nd_wt_well3_Position_1_19	0.9769248343614347
2nd	250424	wt_well3	Position_1	21	0	52.156867575141774	2320.140789278793	wt_well3_Position_1	2nd_wt_well3	2nd_wt_well3_Position_1	2nd_wt_well3_Position_1_21	0.9780141975757332
2nd	250424	wt_well3	Position_1	22	0	13.641367164273708	1162.4236519450094	wt_well3_Position_1	2nd_wt_well3	2nd_wt_well3_Position_1	2nd_wt_well3_Position_1_22	0.9884008392881157
2nd	250424	wt_well3	Position_2	1	0	1342.845817376118	93.35465365313031	wt_well3_Position_2	2nd_wt_well3	2nd_wt_well3_Position_2	2nd_wt_well3_Position_2_1	0.06500113009030557
2nd	250424	wt_well3	Position_2	2	0	1646.1302232241571	253.6265663863213	wt_well3_Position_2	2nd_wt_well3	2nd_wt_well3_Position_2	2nd_wt_well3_Position_2_2	0.13350475585789287
2nd	250424	wt_well3	Position_2	3	0	1660.8995937933685	29.683352615763127	wt_well3_Position_2	2nd_wt_well3	2nd_wt_well3_Position_2	2nd_wt_well3_Position_2_3	0.01755805752022508
2nd	250424	wt_well3	Position_2	4	0	1591.8388499330702	247.1152482011709	wt_well3_Position_2	2nd_wt_well3	2nd_wt_well3_Position_2	2nd_wt_well3_Position_2_4	0.1343781492163878
2nd	250424	wt_well3	Position_2	5	0	26.411872294918474	1608.3043246631798	wt_well3_Position_2	2nd_wt_well3	2nd_wt_well3_Position_2	2nd_wt_well3_Position_2_5	0.9838431451624042
2nd	250424	wt_well3	Position_2	6	0	1927.3334386146253	225.86315466269863	wt_well3_Position_2	2nd_wt_well3	2nd_wt_well3_Position_2	2nd_wt_well3_Position_2_6	0.10489667100899426
2nd	250424	wt_well3	Position_2	7	0	2082.409695902641	104.16889460559696	wt_well3_Position_2	2nd_wt_well3	2nd_wt_well3_Position_2	2nd_wt_well3_Position_2_7	0.047640132880558586
2nd	250424	wt_well3	Position_2	8	0	1671.361884979624	183.90486689556013	wt_well3_Position_2	2nd_wt_well3	2nd_wt_well3_Position_2	2nd_wt_well3_Position_2_8	0.0991258355218628
2nd	250424	wt_well3	Position_2	9	0	1135.5737913196847	188.8340215693501	wt_well3_Position_2	2nd_wt_well3	2nd_wt_well3_Position_2	2nd_wt_well3_Position_2_9	0.14257996648134505
2nd	250424	wt_well3	Position_2	10	0	27.21213041601467	1327.8071514281232	wt_well3_Position_2	2nd_wt_well3	2nd_wt_well3_Position_2	2nd_wt_well3_Position_2_10	0.9799175327018375
2nd	250424	wt_well3	Position_2	11	0	40.62400938697467	1031.9638230269177	wt_well3_Position_2	2nd_wt_well3	2nd_wt_well3_Position_2	2nd_wt_well3_Position_2_11	0.9621252375243255
2nd	250424	wt_well3	Position_2	12	0	24.34252080902229	2095.36866302866	wt_well3_Position_2	2nd_wt_well3	2nd_wt_well3_Position_2	2nd_wt_well3_Position_2_12	0.9885161143675477
2nd	250424	wt_well3	Position_2	13	0	27.28246049948748	2092.8751402572657	wt_well3_Position_2	2nd_wt_well3	2nd_wt_well3_Position_2	2nd_wt_well3_Position_2_13	0.9871318714751444
2nd	250424	wt_well3	Position_2	14	0	2027.0676537957647	246.50397808965928	wt_well3_Position_2	2nd_wt_well3	2nd_wt_well3_Position_2	2nd_wt_well3_Position_2_14	0.10842146982861449
2nd	250424	wt_well3	Position_2	15	0	1945.3279523124704	130.72159454070538	wt_well3_Position_2	2nd_wt_well3	2nd_wt_well3_Position_2	2nd_wt_well3_Position_2_15	0.06296650999435438
2nd	250424	wt_well3	Position_2	16	0	1113.647069096144	165.44160391359694	wt_well3_Position_2	2nd_wt_well3	2nd_wt_well3_Position_2	2nd_wt_well3_Position_2_16	0.1293433421815135
2nd	250424	wt_well3	Position_2	17	0	2468.0582257131405	416.25696251156216	wt_well3_Position_2	2nd_wt_well3	2nd_wt_well3_Position_2	2nd_wt_well3_Position_2_17	0.14431743250909015
2nd	250424	wt_well3	Position_2	18	0	1398.112246007692	401.9204372955732	wt_well3_Position_2	2nd_wt_well3	2nd_wt_well3_Position_2	2nd_wt_well3_Position_2_18	0.2232850775564827
2nd	250424	wt_well3	Position_2	19	0	24.977328990786027	1975.090843826204	wt_well3_Position_2	2nd_wt_well3	2nd_wt_well3_Position_2	2nd_wt_well3_Position_2_19	0.9875117611838167
2nd	250424	wt_well3	Position_2	20	0	2005.90934420838	303.67396753624945	wt_well3_Position_2	2nd_wt_well3	2nd_wt_well3_Position_2	2nd_wt_well3_Position_2_20	0.1314843097419413
2nd	250424	wt_well3	Position_2	21	0	1976.076319550308	284.92677812065244	wt_well3_Position_2	2nd_wt_well3	2nd_wt_well3_Position_2	2nd_wt_well3_Position_2_21	0.1260178627858374
2nd	250424	wt_well3	Position_2	22	0	53.31384153173726	2242.1116011709387	wt_well3_Position_2	2nd_wt_well3	2nd_wt_well3_Position_2	2nd_wt_well3_Position_2_22	0.9767738735748418
2nd	250424	wt_well3	Position_2	23	0	1454.229150669898	140.10714693822612	wt_well3_Position_2	2nd_wt_well3	2nd_wt_well3_Position_2	2nd_wt_well3_Position_2_23	0.08787803874779711
2nd	250424	wt_well3	Position_2	24	0	71.03691718912769	2480.466020461707	wt_well3_Position_2	2nd_wt_well3	2nd_wt_well3_Position_2	2nd_wt_well3_Position_2_24	0.9721587946692583
2nd	250424	wt_well3	Position_2	25	0	1808.181407477501	276.14951741018973	wt_well3_Position_2	2nd_wt_well3	2nd_wt_well3_Position_2	2nd_wt_well3_Position_2_25	0.13248832712352018
2nd	250424	wt_well3	Position_2	26	0	57.60310435450726	1903.787289152936	wt_well3_Position_2	2nd_wt_well3	2nd_wt_well3_Position_2	2nd_wt_well3_Position_2_26	0.970631494604448
2nd	250424	wt_well3	Position_2	27	0	1725.1813625790785	437.12374716155415	wt_well3_Position_2	2nd_wt_well3	2nd_wt_well3_Position_2	2nd_wt_well3_Position_2_27	0.20215636784671284
2nd	250424	wt_well3	Position_2	28	0	1545.5824817622752	94.95671267774294	wt_well3_Position_2	2nd_wt_well3	2nd_wt_well3_Position_2	2nd_wt_well3_Position_2_28	0.05788140447943122
2nd	250424	wt_well3	Position_2	29	0	47.45812962176058	1302.167035443933	wt_well3_Position_2	2nd_wt_well3	2nd_wt_well3_Position_2	2nd_wt_well3_Position_2_29	0.9648360664500127
2nd	250424	wt_well3	Position_2	30	0	1246.595782133278	144.87009475766806	wt_well3_Position_2	2nd_wt_well3	2nd_wt_well3_Position_2	2nd_wt_well3_Position_2_30	0.10411329315625181
2nd	250424	wt_well3	Position_2	31	0	24.32599367126634	1513.0249489858718	wt_well3_Position_2	2nd_wt_well3	2nd_wt_well3_Position_2	2nd_wt_well3_Position_2_31	0.9841766814614095
2nd	250424	wt_well3	Position_2	32	0	1139.205725374371	267.35210057635373	wt_well3_Position_2	2nd_wt_well3	2nd_wt_well3_Position_2	2nd_wt_well3_Position_2_32	0.1900754420783549
2nd	250424	wt_well3	Position_2	33	0	98.44336914012403	2853.999914081068	wt_well3_Position_2	2nd_wt_well3	2nd_wt_well3_Position_2	2nd_wt_well3_Position_2_33	0.9666569821342276
2nd	250424	wt_well3	Position_2	34	0	1498.3361376131388	135.46401538786645	wt_well3_Position_2	2nd_wt_well3	2nd_wt_well3_Position_2	2nd_wt_well3_Position_2_34	0.0829134549528856
2nd	250424	wt_well3	Position_2	38	0	2625.213387497761	478.7889439877928	wt_well3_Position_2	2nd_wt_well3	2nd_wt_well3_Position_2	2nd_wt_well3_Position_2_38	0.15424889960010044
2nd	250424	wt_well3	Position_2	39	0	67.47208822524286	2690.511000938362	wt_well3_Position_2	2nd_wt_well3	2nd_wt_well3_Position_2	2nd_wt_well3_Position_2_39	0.9755357135834707
2nd	250424	wt_well3	Position_2	40	0	127.3930852780564	4983.900416823733	wt_well3_Position_2	2nd_wt_well3	2nd_wt_well3_Position_2	2nd_wt_well3_Position_2_40	0.9750761553360863
2nd	250424	wt_well3	Position_2	41	0	1641.2772460382816	352.1083121724478	wt_well3_Position_2	2nd_wt_well3	2nd_wt_well3_Position_2	2nd_wt_well3_Position_2_41	0.17663833808874466
2nd	250424	wt_well3	Position_3	1	0	56.1124289693116	2117.3883150716447	wt_well3_Position_3	2nd_wt_well3	2nd_wt_well3_Position_3	2nd_wt_well3_Position_3_1	0.974183386353488
2nd	250424	wt_well3	Position_3	2	0	2369.3027332492334	193.88446961692023	wt_well3_Position_3	2nd_wt_well3	2nd_wt_well3_Position_3	2nd_wt_well3_Position_3_2	0.07564194663585976
2nd	250424	wt_well3	Position_3	3	0	1988.635351481078	249.96967247948336	wt_well3_Position_3	2nd_wt_well3	2nd_wt_well3_Position_3	2nd_wt_well3_Position_3_3	0.11166314280722671
2nd	250424	wt_well3	Position_3	4	0	1307.386715750292	171.32790467956664	wt_well3_Position_3	2nd_wt_well3	2nd_wt_well3_Position_3	2nd_wt_well3_Position_3_4	0.1158627244990396
2nd	250424	wt_well3	Position_3	5	0	1835.460294863243	322.910306614145	wt_well3_Position_3	2nd_wt_well3	2nd_wt_well3_Position_3	2nd_wt_well3_Position_3_5	0.14960836956967233
2nd	250424	wt_well3	Position_3	6	0	2147.3928537376632	213.869319118712	wt_well3_Position_3	2nd_wt_well3	2nd_wt_well3_Position_3	2nd_wt_well3_Position_3_6	0.09057415206884809
2nd	250424	wt_well3	Position_3	7	0	53.80214401466207	1494.6735994974977	wt_well3_Position_3	2nd_wt_well3	2nd_wt_well3_Position_3	2nd_wt_well3_Position_3_7	0.9652547711902602
2nd	250424	wt_well3	Position_3	8	0	39.8736835317084	1429.6170259927835	wt_well3_Position_3	2nd_wt_well3	2nd_wt_well3_Position_3	2nd_wt_well3_Position_3_8	0.9728656443533346
2nd	250424	wt_well3	Position_3	9	0	56.16844790958942	2371.78412981937	wt_well3_Position_3	2nd_wt_well3	2nd_wt_well3_Position_3	2nd_wt_well3_Position_3_9	0.9768659205188729
2nd	250424	wt_well3	Position_3	10	0	33.68262301271232	840.9409803625393	wt_well3_Position_3	2nd_wt_well3	2nd_wt_well3_Position_3	2nd_wt_well3_Position_3_10	0.9614890075196599
2nd	250424	wt_well3	Position_3	11	0	50.06367695612819	2384.6458395759364	wt_well3_Position_3	2nd_wt_well3	2nd_wt_well3_Position_3	2nd_wt_well3_Position_3_11	0.9794375153930323
2nd	250424	wt_well3	Position_3	12	0	1199.9586581625615	314.0945456312194	wt_well3_Position_3	2nd_wt_well3	2nd_wt_well3_Position_3	2nd_wt_well3_Position_3_12	0.20745277962768346
2nd	250424	wt_well3	Position_3	13	0	62.22487032928959	3078.262307668029	wt_well3_Position_3	2nd_wt_well3	2nd_wt_well3_Position_3	2nd_wt_well3_Position_3_13	0.9801862364650793
2nd	250424	wt_well3	Position_3	14	0	1441.3938156526597	343.3778861773756	wt_well3_Position_3	2nd_wt_well3	2nd_wt_well3_Position_3	2nd_wt_well3_Position_3_14	0.19239317041237786
2nd	250424	wt_well3	Position_3	15	0	48.21122649804277	3111.608498811352	wt_well3_Position_3	2nd_wt_well3	2nd_wt_well3_Position_3	2nd_wt_well3_Position_3_15	0.984742412324386
2nd	250424	wt_well3	Position_3	16	0	1753.545988344387	394.3845655634297	wt_well3_Position_3	2nd_wt_well3	2nd_wt_well3_Position_3	2nd_wt_well3_Position_3_16	0.1836114137144285
2nd	250424	wt_well3	Position_3	17	0	1907.6706180709184	762.9488646775387	wt_well3_Position_3	2nd_wt_well3	2nd_wt_well3_Position_3	2nd_wt_well3_Position_3_17	0.285682355575551
2nd	250424	wt_well3	Position_3	18	0	54.83914115199771	3161.479245836681	wt_well3_Position_3	2nd_wt_well3	2nd_wt_well3_Position_3	2nd_wt_well3_Position_3_18	0.982949716242694
2nd	250424	wt_well3	Position_3	19	0	1223.5784726649356	146.8987380031851	wt_well3_Position_3	2nd_wt_well3	2nd_wt_well3_Position_3	2nd_wt_well3_Position_3_19	0.10718801951589589
2nd	250424	wt_well3	Position_3	20	0	1307.0269055250935	353.9084799568112	wt_well3_Position_3	2nd_wt_well3	2nd_wt_well3_Position_3	2nd_wt_well3_Position_3_20	0.21307781329141112
2nd	250424	wt_well3	Position_3	21	0	1798.9872137520108	158.28316207030517	wt_well3_Position_3	2nd_wt_well3	2nd_wt_well3_Position_3	2nd_wt_well3_Position_3_21	0.08086933927245744
2nd	250424	wt_well3	Position_3	22	0	1618.3899317655366	153.48536197186905	wt_well3_Position_3	2nd_wt_well3	2nd_wt_well3_Position_3	2nd_wt_well3_Position_3_22	0.08662311761688563
2nd	250424	wt_well3	Position_3	23	0	1478.7613184325885	281.4624184939838	wt_well3_Position_3	2nd_wt_well3	2nd_wt_well3_Position_3	2nd_wt_well3_Position_3_23	0.15990150149061705
2nd	250424	wt_well3	Position_3	24	0	2264.4467171922925	184.1688132917904	wt_well3_Position_3	2nd_wt_well3	2nd_wt_well3_Position_3	2nd_wt_well3_Position_3_24	0.07521344653702366
2nd	250424	wt_well3	Position_3	25	0	1770.2795087762415	464.2223009288834	wt_well3_Position_3	2nd_wt_well3	2nd_wt_well3_Position_3	2nd_wt_well3_Position_3_25	0.20775203623135322
2nd	250424	wt_well3	Position_3	27	0	3267.8439147281288	255.28063176399053	wt_well3_Position_3	2nd_wt_well3	2nd_wt_well3_Position_3	2nd_wt_well3_Position_3_27	0.07245858850439069
2nd	250424	wt_well3	Position_3	28	0	63.05468301383573	3025.0770724739805	wt_well3_Position_3	2nd_wt_well3	2nd_wt_well3_Position_3	2nd_wt_well3_Position_3_28	0.9795816085561171
2nd	250424	wt_well3	Position_3	29	0	31.55102986955252	1625.088471164246	wt_well3_Position_3	2nd_wt_well3	2nd_wt_well3_Position_3	2nd_wt_well3_Position_3_29	0.9809548004560656
2nd	250424	wt_well3	Position_3	30	0	1421.5912522199174	330.5084199939054	wt_well3_Position_3	2nd_wt_well3	2nd_wt_well3_Position_3	2nd_wt_well3_Position_3_30	0.18863562686265423
2nd	250424	wt_well3	Position_3	31	0	3346.1407229124748	1132.0145100354946	wt_well3_Position_3	2nd_wt_well3	2nd_wt_well3_Position_3	2nd_wt_well3_Position_3_31	0.25278590203990975
2nd	250424	wt_well3	Position_4	1	0	46.3384239977279	1516.0749955622623	wt_well3_Position_4	2nd_wt_well3	2nd_wt_well3_Position_4	2nd_wt_well3_Position_4_1	0.9703417652347239
2nd	250424	wt_well3	Position_4	2	0	48.72854677902949	1587.59649641823	wt_well3_Position_4	2nd_wt_well3	2nd_wt_well3_Position_4	2nd_wt_well3_Position_4_2	0.9702207412997741
2nd	250424	wt_well3	Position_4	3	0	2261.041686142756	110.41062730749196	wt_well3_Position_4	2nd_wt_well3	2nd_wt_well3_Position_4	2nd_wt_well3_Position_4_3	0.04655823213533419
2nd	250424	wt_well3	Position_4	4	0	-2.472596538561941	1322.656673006625	wt_well3_Position_4	2nd_wt_well3	2nd_wt_well3_Position_4	2nd_wt_well3_Position_4_4	1.0018729180139614
2nd	250424	wt_well3	Position_4	5	0	51.22237676424343	1625.8829819186485	wt_well3_Position_4	2nd_wt_well3	2nd_wt_well3_Position_4	2nd_wt_well3_Position_4_5	0.9694578659002852
2nd	250424	wt_well3	Position_4	6	0	335.4469082211508	939.0421127363596	wt_well3_Position_4	2nd_wt_well3	2nd_wt_well3_Position_4	2nd_wt_well3_Position_4_6	0.7367989031642398
2nd	250424	wt_well3	Position_4	7	0	1834.4186969788625	171.3343387891637	wt_well3_Position_4	2nd_wt_well3	2nd_wt_well3_Position_4	2nd_wt_well3_Position_4_7	0.08542145305718447
2nd	250424	wt_well3	Position_4	9	0	540.8329423176314	920.6539546499176	wt_well3_Position_4	2nd_wt_well3	2nd_wt_well3_Position_4	2nd_wt_well3_Position_4_9	0.6299433519111187
2nd	250424	wt_well3	Position_4	10	0	557.5968203827221	953.5992571259516	wt_well3_Position_4	2nd_wt_well3	2nd_wt_well3_Position_4	2nd_wt_well3_Position_4_10	0.631022850918218
2nd	250424	wt_well3	Position_4	11	0	85.76647699076241	4390.588754513608	wt_well3_Position_4	2nd_wt_well3	2nd_wt_well3_Position_4	2nd_wt_well3_Position_4_11	0.980840109295361
2nd	250424	wt_well3	Position_4	12	0	54.68744998790643	2476.293648073698	wt_well3_Position_4	2nd_wt_well3	2nd_wt_well3_Position_4	2nd_wt_well3_Position_4_12	0.9783927860900306
2nd	250424	wt_well3	Position_4	13	0	60.00189360601348	2217.2459484132755	wt_well3_Position_4	2nd_wt_well3	2nd_wt_well3_Position_4	2nd_wt_well3_Position_4_13	0.9736515751606516
2nd	250424	wt_well3	Position_4	14	0	1939.1530721284275	238.6611022112531	wt_well3_Position_4	2nd_wt_well3	2nd_wt_well3_Position_4	2nd_wt_well3_Position_4_14	0.10958745012467183
2nd	250424	wt_well3	Position_4	15	0	273.12534147325294	727.9376969552706	wt_well3_Position_4	2nd_wt_well3	2nd_wt_well3_Position_4	2nd_wt_well3_Position_4_15	0.727164692942807
2nd	250424	wt_well3	Position_4	16	0	55.98843619100812	2516.196105967057	wt_well3_Position_4	2nd_wt_well3	2nd_wt_well3_Position_4	2nd_wt_well3_Position_4_16	0.978233118474449
2nd	250424	wt_well3	Position_4	17	0	65.98302345074687	2263.2971682001594	wt_well3_Position_4	2nd_wt_well3	2nd_wt_well3_Position_4	2nd_wt_well3_Position_4_17	0.9716723545379998
2nd	250424	wt_well3	Position_4	18	0	2149.4775611267346	236.0439215030686	wt_well3_Position_4	2nd_wt_well3	2nd_wt_well3_Position_4	2nd_wt_well3_Position_4_18	0.09894856249328483
2nd	250424	wt_well3	Position_4	19	0	2607.021887927766	442.02488369723847	wt_well3_Position_4	2nd_wt_well3	2nd_wt_well3_Position_4	2nd_wt_well3_Position_4_19	0.14497149988344035
2nd	250424	wt_well3	Position_4	20	0	51.97776911796334	2516.487154366864	wt_well3_Position_4	2nd_wt_well3	2nd_wt_well3_Position_4	2nd_wt_well3_Position_4_20	0.979763099490788
2nd	250424	wt_well3	Position_4	22	0	82.59095444641873	2186.862063266932	wt_well3_Position_4	2nd_wt_well3	2nd_wt_well3_Position_4	2nd_wt_well3_Position_4_22	0.9636075504530005
2nd	250424	wt_well3	Position_4	23	0	2532.1155288696727	566.879210155606	wt_well3_Position_4	2nd_wt_well3	2nd_wt_well3_Position_4	2nd_wt_well3_Position_4_23	0.1829235793842959
2nd	250424	wt_well3	Position_4	24	0	2811.9278006789245	173.04146227965305	wt_well3_Position_4	2nd_wt_well3	2nd_wt_well3_Position_4	2nd_wt_well3_Position_4_24	0.05797093605853132
2nd	250424	wt_well3	Position_4	25	0	2466.0870631555067	567.8034707894057	wt_well3_Position_4	2nd_wt_well3	2nd_wt_well3_Position_4	2nd_wt_well3_Position_4_25	0.18715357869260404
2nd	250424	wt_well3	Position_4	26	0	72.83381458059395	3029.8268860602407	wt_well3_Position_4	2nd_wt_well3	2nd_wt_well3_Position_4	2nd_wt_well3_Position_4_26	0.9765253691563662
2nd	250424	wt_well3	Position_4	27	0	2.610669410486166	1466.5130666007483	wt_well3_Position_4	2nd_wt_well3	2nd_wt_well3_Position_4	2nd_wt_well3_Position_4_27	0.9982229751337526
2nd	250424	wt_well3	Position_4	28	0	51.90837057551918	2209.166871233478	wt_well3_Position_4	2nd_wt_well3	2nd_wt_well3_Position_4	2nd_wt_well3_Position_4_28	0.9770426168861195
2nd	250424	wt_well3	Position_5	1	0	1922.336817285852	358.6133293873776	wt_well3_Position_5	2nd_wt_well3	2nd_wt_well3_Position_5	2nd_wt_well3_Position_5_1	0.1572210291007087
2nd	250424	wt_well3	Position_5	2	0	1879.9909438450195	400.7137236629396	wt_well3_Position_5	2nd_wt_well3	2nd_wt_well3_Position_5	2nd_wt_well3_Position_5_2	0.1756973313431171
2nd	250424	wt_well3	Position_5	3	0	1865.7420301919576	722.9209869487282	wt_well3_Position_5	2nd_wt_well3	2nd_wt_well3_Position_5	2nd_wt_well3_Position_5_3	0.2792642310574794
2nd	250424	wt_well3	Position_5	4	0	1601.6761745117478	244.1622560917232	wt_well3_Position_5	2nd_wt_well3	2nd_wt_well3_Position_5	2nd_wt_well3_Position_5_4	0.1322771549468161
2nd	250424	wt_well3	Position_5	5	0	45.23534235163957	1987.4627453480152	wt_well3_Position_5	2nd_wt_well3	2nd_wt_well3_Position_5	2nd_wt_well3_Position_5_5	0.9777461578650714
2nd	250424	wt_well3	Position_5	6	0	1766.718341273436	327.5270253221569	wt_well3_Position_5	2nd_wt_well3	2nd_wt_well3_Position_5	2nd_wt_well3_Position_5_6	0.15639381638197683
2nd	250424	wt_well3	Position_5	7	0	1742.3862527320646	485.6023501544808	wt_well3_Position_5	2nd_wt_well3	2nd_wt_well3_Position_5	2nd_wt_well3_Position_5_7	0.21795549112115853
2nd	250424	wt_well3	Position_5	8	0	1710.4786493409376	236.87014517060027	wt_well3_Position_5	2nd_wt_well3	2nd_wt_well3_Position_5	2nd_wt_well3_Position_5_8	0.12163724641327824
2nd	250424	wt_well3	Position_5	9	0	196.54885162751	3090.780772660473	wt_well3_Position_5	2nd_wt_well3	2nd_wt_well3_Position_5	2nd_wt_well3_Position_5_9	0.9402101784453448
2nd	250424	wt_well3	Position_5	10	0	34.857857619600686	1885.749570754212	wt_well3_Position_5	2nd_wt_well3	2nd_wt_well3_Position_5	2nd_wt_well3_Position_5_10	0.9818506077272048
2nd	250424	wt_well3	Position_5	11	0	1439.8272832718385	252.1032097993685	wt_well3_Position_5	2nd_wt_well3	2nd_wt_well3_Position_5	2nd_wt_well3_Position_5_11	0.14900328992933307
2nd	250424	wt_well3	Position_5	12	0	1712.7303940706845	406.2453669622863	wt_well3_Position_5	2nd_wt_well3	2nd_wt_well3_Position_5	2nd_wt_well3_Position_5_12	0.19171779801966563
2nd	250424	wt_well3	Position_5	14	0	52.07209686468632	2213.3978782516483	wt_well3_Position_5	2nd_wt_well3	2nd_wt_well3_Position_5	2nd_wt_well3_Position_5_14	0.9770148810460344
2nd	250424	wt_well3	Position_5	15	0	1922.9794985765573	255.6930407845136	wt_well3_Position_5	2nd_wt_well3	2nd_wt_well3_Position_5	2nd_wt_well3_Position_5_15	0.11736185046858832
2nd	250424	wt_well3	Position_5	16	0	35.75693385697936	2945.5048440548585	wt_well3_Position_5	2nd_wt_well3	2nd_wt_well3_Position_5	2nd_wt_well3_Position_5_16	0.9880061073060064
2nd	250424	wt_well3	Position_5	17	0	23.732092644739296	1851.3875084406825	wt_well3_Position_5	2nd_wt_well3	2nd_wt_well3_Position_5	2nd_wt_well3_Position_5_17	0.9873436912338808
2nd	250424	wt_well3	Position_5	18	0	19.82319509217517	1255.9831798501657	wt_well3_Position_5	2nd_wt_well3	2nd_wt_well3_Position_5	2nd_wt_well3_Position_5_18	0.9844622228878022
2nd	250424	wt_well3	Position_5	19	0	59.33939337141784	1861.401719491733	wt_well3_Position_5	2nd_wt_well3	2nd_wt_well3_Position_5	2nd_wt_well3_Position_5_19	0.9691059909250531
2nd	250424	wt_well3	Position_5	20	0	54.01818937198487	2388.617813113485	wt_well3_Position_5	2nd_wt_well3	2nd_wt_well3_Position_5	2nd_wt_well3_Position_5_20	0.9778852889595422
2nd	250424	wt_well3	Position_5	21	0	24.36764198477537	1857.479962403268	wt_well3_Position_5	2nd_wt_well3	2nd_wt_well3_Position_5	2nd_wt_well3_Position_5_21	0.9870512139623019
2nd	250424	wt_well3	Position_5	22	0	39.92843786340809	1678.3639686531778	wt_well3_Position_5	2nd_wt_well3	2nd_wt_well3_Position_5	2nd_wt_well3_Position_5_22	0.9767627222747535
2nd	250424	wt_well3	Position_5	24	0	2052.333063074679	523.5564507997145	wt_well3_Position_5	2nd_wt_well3	2nd_wt_well3_Position_5	2nd_wt_well3_Position_5_24	0.20325268144449007
2nd	250424	wt_well3	Position_5	25	0	7.95453966971382	1693.5157479306358	wt_well3_Position_5	2nd_wt_well3	2nd_wt_well3_Position_5	2nd_wt_well3_Position_5_25	0.9953249023931341
2nd	250424	wt_well3	Position_5	26	0	216.3772406595248	2388.706019006888	wt_well3_Position_5	2nd_wt_well3	2nd_wt_well3_Position_5	2nd_wt_well3_Position_5_26	0.9169403742254163
2nd	250424	wt_well3	Position_5	28	0	67.05868068538467	2101.403934905326	wt_well3_Position_5	2nd_wt_well3	2nd_wt_well3_Position_5	2nd_wt_well3_Position_5_28	0.9690754730087346
2nd	250424	wt_well3	Position_5	29	0	60.26886261141063	3349.7596956770226	wt_well3_Position_5	2nd_wt_well3	2nd_wt_well3_Position_5	2nd_wt_well3_Position_5_29	0.9823259947589235
2nd	250424	wt_well3	Position_5	30	0	1965.853127181084	489.0293397591895	wt_well3_Position_5	2nd_wt_well3	2nd_wt_well3_Position_5	2nd_wt_well3_Position_5_30	0.19920682409235987
2nd	250424	wt_well3	Position_5	31	0	79.35276169029345	5442.92820491878	wt_well3_Position_5	2nd_wt_well3	2nd_wt_well3_Position_5	2nd_wt_well3_Position_5_31	0.9856304374641373
2nd	250424	wt_well3	Position_5	32	0	603.227923480896	2176.286809100558	wt_well3_Position_5	2nd_wt_well3	2nd_wt_well3_Position_5	2nd_wt_well3_Position_5_32	0.7829736549298112
2nd	250424	wt_well3	Position_5	33	0	993.2699301203422	1319.345429941767	wt_well3_Position_5	2nd_wt_well3	2nd_wt_well3_Position_5	2nd_wt_well3_Position_5_33	0.5704992938844502
2nd	250424	wt_well3	Position_5	34	0	2125.31653500717	279.1817931225166	wt_well3_Position_5	2nd_wt_well3	2nd_wt_well3_Position_5	2nd_wt_well3_Position_5_34	0.11610812528186501
2nd	250424	wt_well3	Position_5	35	0	2195.3285883063336	398.5709470860801	wt_well3_Position_5	2nd_wt_well3	2nd_wt_well3_Position_5	2nd_wt_well3_Position_5_35	0.1536570486434753
2nd	250424	wt_well3	Position_5	36	0	76.68329805349114	5120.163283211276	wt_well3_Position_5	2nd_wt_well3	2nd_wt_well3_Position_5	2nd_wt_well3_Position_5_36	0.9852442636405809
2nd	250424	wt_well5	Position_1	1	0	1812.7645085415445	324.3008117714074	wt_well5_Position_1	2nd_wt_well5	2nd_wt_well5_Position_1	2nd_wt_well5_Position_1_1	0.15175053784688097
2nd	250424	wt_well5	Position_1	2	0	89.48385306736819	2021.5801590235103	wt_well5_Position_1	2nd_wt_well5	2nd_wt_well5_Position_1	2nd_wt_well5_Position_1_2	0.9576119660252558
2nd	250424	wt_well5	Position_1	3	0	949.5566295340064	202.26731478722505	wt_well5_Position_1	2nd_wt_well5	2nd_wt_well5_Position_1	2nd_wt_well5_Position_1_3	0.17560610350605357
2nd	250424	wt_well5	Position_1	4	0	1641.6299001282866	350.31770668968943	wt_well5_Position_1	2nd_wt_well5	2nd_wt_well5_Position_1	2nd_wt_well5_Position_1_4	0.17586692817152064
2nd	250424	wt_well5	Position_1	5	0	1735.884004614309	432.6193436641786	wt_well5_Position_1	2nd_wt_well5	2nd_wt_well5_Position_1	2nd_wt_well5_Position_1_5	0.19950134917136406
2nd	250424	wt_well5	Position_1	6	0	1762.6988678354942	282.2156586571471	wt_well5_Position_1	2nd_wt_well5	2nd_wt_well5_Position_1	2nd_wt_well5_Position_1_6	0.13800853532063884
2nd	250424	wt_well5	Position_1	7	0	75.2264876170814	1777.4236863956785	wt_well5_Position_1	2nd_wt_well5	2nd_wt_well5_Position_1	2nd_wt_well5_Position_1_7	0.9593952011705782
2nd	250424	wt_well5	Position_1	8	0	1337.7879284050657	356.2693999686559	wt_well5_Position_1	2nd_wt_well5	2nd_wt_well5_Position_1	2nd_wt_well5_Position_1_8	0.21030539758100805
2nd	250424	wt_well5	Position_1	9	0	1492.428248430969	254.7012271627781	wt_well5_Position_1	2nd_wt_well5	2nd_wt_well5_Position_1	2nd_wt_well5_Position_1_9	0.14578268566857075
2nd	250424	wt_well5	Position_1	10	0	77.12357671303202	2085.8117836936985	wt_well5_Position_1	2nd_wt_well5	2nd_wt_well5_Position_1	2nd_wt_well5_Position_1_10	0.9643430968281321
2nd	250424	wt_well5	Position_1	11	0	64.37100147703035	1192.6865193339188	wt_well5_Position_1	2nd_wt_well5	2nd_wt_well5_Position_1	2nd_wt_well5_Position_1_11	0.948792318242125
2nd	250424	wt_well5	Position_1	12	0	1879.494300947204	321.23227869513096	wt_well5_Position_1	2nd_wt_well5	2nd_wt_well5_Position_1	2nd_wt_well5_Position_1_12	0.14596646474244795
2nd	250424	wt_well5	Position_2	1	0	1777.6664164087908	496.0719930486573	wt_well5_Position_2	2nd_wt_well5	2nd_wt_well5_Position_2	2nd_wt_well5_Position_2_1	0.21817461102177904
2nd	250424	wt_well5	Position_2	2	0	1193.1526570915476	151.16242065185463	wt_well5_Position_2	2nd_wt_well5	2nd_wt_well5_Position_2	2nd_wt_well5_Position_2_2	0.11244567821525837
2nd	250424	wt_well5	Position_2	3	0	1691.3803394016502	78.92427643667911	wt_well5_Position_2	2nd_wt_well5	2nd_wt_well5_Position_2	2nd_wt_well5_Position_2_3	0.04458231410039252
2nd	250424	wt_well5	Position_2	4	0	2000.1165026858305	461.5890590770025	wt_well5_Position_2	2nd_wt_well5	2nd_wt_well5_Position_2	2nd_wt_well5_Position_2_4	0.18750782638133925
2nd	250424	wt_well5	Position_2	6	0	1487.7209524922316	272.93694347993164	wt_well5_Position_2	2nd_wt_well5	2nd_wt_well5_Position_2	2nd_wt_well5_Position_2_6	0.15501986166893997
2nd	250424	wt_well5	Position_2	7	0	44.65925795821665	1464.7051953379066	wt_well5_Position_2	2nd_wt_well5	2nd_wt_well5_Position_2	2nd_wt_well5_Position_2_7	0.9704118790788464
2nd	250424	wt_well5	Position_2	8	0	1545.1925824297723	160.06866770689095	wt_well5_Position_2	2nd_wt_well5	2nd_wt_well5_Position_2	2nd_wt_well5_Position_2_8	0.09386753360757052
2nd	250424	wt_well5	Position_2	9	0	1604.1170910189358	256.766361533167	wt_well5_Position_2	2nd_wt_well5	2nd_wt_well5_Position_2	2nd_wt_well5_Position_2_9	0.13798089352722523
2nd	250424	wt_well5	Position_2	10	0	30.70541521427068	2120.606885269447	wt_well5_Position_2	2nd_wt_well5	2nd_wt_well5_Position_2	2nd_wt_well5_Position_2_10	0.9857271232970841
2nd	250424	wt_well5	Position_2	11	0	61.99599321437864	1748.2371969123687	wt_well5_Position_2	2nd_wt_well5	2nd_wt_well5_Position_2	2nd_wt_well5_Position_2_11	0.9657524823031016
2nd	250424	wt_well5	Position_2	12	0	2324.580985616976	202.42568790630656	wt_well5_Position_2	2nd_wt_well5	2nd_wt_well5_Position_2	2nd_wt_well5_Position_2_12	0.08010492810613527
2nd	250424	wt_well5	Position_2	13	0	1795.7666556163615	339.1367504611296	wt_well5_Position_2	2nd_wt_well5	2nd_wt_well5_Position_2	2nd_wt_well5_Position_2_13	0.1588534401583225
2nd	250424	wt_well5	Position_2	14	0	28.48800234738207	1948.1896273449363	wt_well5_Position_2	2nd_wt_well5	2nd_wt_well5_Position_2	2nd_wt_well5_Position_2_14	0.9855879370922934
2nd	250424	wt_well5	Position_2	15	0	52.60504660819555	1898.894385584348	wt_well5_Position_2	2nd_wt_well5	2nd_wt_well5_Position_2	2nd_wt_well5_Position_2_15	0.973043780725525
2nd	250424	wt_well5	Position_2	16	0	1549.722081407829	105.94677780547232	wt_well5_Position_2	2nd_wt_well5	2nd_wt_well5_Position_2	2nd_wt_well5_Position_2_16	0.06399031860502193
2nd	250424	wt_well5	Position_2	17	0	21.681042797939536	3131.104364084171	wt_well5_Position_2	2nd_wt_well5	2nd_wt_well5_Position_2	2nd_wt_well5_Position_2_17	0.9931232101142651
2nd	250424	wt_well5	Position_2	18	0	1187.5462730613096	27.48028142523176	wt_well5_Position_2	2nd_wt_well5	2nd_wt_well5_Position_2	2nd_wt_well5_Position_2_18	0.022617021269008115
2nd	250424	wt_well5	Position_2	20	0	29.24094875897914	2284.44031638133	wt_well5_Position_2	2nd_wt_well5	2nd_wt_well5_Position_2	2nd_wt_well5_Position_2_20	0.9873617212536809
2nd	250424	wt_well5	Position_2	21	0	30.26639717625657	3152.468510494479	wt_well5_Position_2	2nd_wt_well5	2nd_wt_well5_Position_2	2nd_wt_well5_Position_2_21	0.9904904435794161
2nd	250424	wt_well5	Position_2	22	0	24.319847049050225	1889.547566266951	wt_well5_Position_2	2nd_wt_well5	2nd_wt_well5_Position_2	2nd_wt_well5_Position_2_22	0.9872928255741013
2nd	250424	wt_well5	Position_3	1	0	48.40026033941604	1885.0531650219496	wt_well5_Position_3	2nd_wt_well5	2nd_wt_well5_Position_3	2nd_wt_well5_Position_3_1	0.9749669375509421
2nd	250424	wt_well5	Position_3	2	0	202.20119621402245	943.3684913726964	wt_well5_Position_3	2nd_wt_well5	2nd_wt_well5_Position_3	2nd_wt_well5_Position_3_2	0.8234928888176295
2nd	250424	wt_well5	Position_3	3	0	260.3398458413636	1301.124416916657	wt_well5_Position_3	2nd_wt_well5	2nd_wt_well5_Position_3	2nd_wt_well5_Position_3_3	0.833271979352557
2nd	250424	wt_well5	Position_3	4	0	48.36499638374652	2161.984287036185	wt_well5_Position_3	2nd_wt_well5	2nd_wt_well5_Position_3	2nd_wt_well5_Position_3_4	0.9781188444982258
2nd	250424	wt_well5	Position_3	5	0	64.02030551625265	2918.888943453144	wt_well5_Position_3	2nd_wt_well5	2nd_wt_well5_Position_3	2nd_wt_well5_Position_3_5	0.9785376288137589
2nd	250424	wt_well5	Position_3	6	0	70.15642678067373	1588.6781379062356	wt_well5_Position_3	2nd_wt_well5	2nd_wt_well5_Position_3	2nd_wt_well5_Position_3_6	0.9577073999576835
2nd	250424	wt_well5	Position_3	8	0	60.33912137998174	2384.163628030662	wt_well5_Position_3	2nd_wt_well5	2nd_wt_well5_Position_3	2nd_wt_well5_Position_3_8	0.9753164027348592
2nd	250424	wt_well5	Position_3	9	0	1487.6121528268282	161.90299101606726	wt_well5_Position_3	2nd_wt_well5	2nd_wt_well5_Position_3	2nd_wt_well5_Position_3_9	0.09815186700188754
2nd	250424	wt_well5	Position_3	10	0	233.65075614791385	1059.1630165461493	wt_well5_Position_3	2nd_wt_well5	2nd_wt_well5_Position_3	2nd_wt_well5_Position_3_10	0.819269595449146
2nd	250424	wt_well5	Position_3	11	0	265.79788501403715	1283.6331034182977	wt_well5_Position_3	2nd_wt_well5	2nd_wt_well5_Position_3	2nd_wt_well5_Position_3_11	0.8284545184661868
2nd	250424	wt_well5	Position_3	12	0	76.54978541450528	1972.9198803489733	wt_well5_Position_3	2nd_wt_well5	2nd_wt_well5_Position_3	2nd_wt_well5_Position_3_12	0.9626489785658825
2nd	250424	wt_well5	Position_3	13	0	1760.0164725781317	263.3778166644235	wt_well5_Position_3	2nd_wt_well5	2nd_wt_well5_Position_3	2nd_wt_well5_Position_3_13	0.1301663338997647
2nd	250424	wt_well5	Position_3	14	0	143.57676377321891	1872.911297738077	wt_well5_Position_3	2nd_wt_well5	2nd_wt_well5_Position_3	2nd_wt_well5_Position_3_14	0.9287986046068566
2nd	250424	wt_well5	Position_3	15	0	242.07736648798013	4033.541630456909	wt_well5_Position_3	2nd_wt_well5	2nd_wt_well5_Position_3	2nd_wt_well5_Position_3_15	0.943381913435001
2nd	250424	wt_well5	Position_3	16	0	166.79609217802562	2028.816851450588	wt_well5_Position_3	2nd_wt_well5	2nd_wt_well5_Position_3	2nd_wt_well5_Position_3_16	0.9240321056304361
2nd	250424	wt_well5	Position_3	17	0	1398.782816008939	143.64784176109347	wt_well5_Position_3	2nd_wt_well5	2nd_wt_well5_Position_3	2nd_wt_well5_Position_3_17	0.09313082635998184
2nd	250424	wt_well5	Position_3	18	0	1917.45561114112	165.22459975724087	wt_well5_Position_3	2nd_wt_well5	2nd_wt_well5_Position_3	2nd_wt_well5_Position_3_18	0.07933267858053517
2nd	250424	wt_well5	Position_3	19	0	72.58671898525202	1721.65601956583	wt_well5_Position_3	2nd_wt_well5	2nd_wt_well5_Position_3	2nd_wt_well5_Position_3_19	0.959544649435857
2nd	250424	wt_well5	Position_3	20	0	1385.990744322812	212.9733105173662	wt_well5_Position_3	2nd_wt_well5	2nd_wt_well5_Position_3	2nd_wt_well5_Position_3_20	0.13319455798439048
2nd	250424	wt_well5	Position_3	21	0	49.71644158877769	1727.9523733837334	wt_well5_Position_3	2nd_wt_well5	2nd_wt_well5_Position_3	2nd_wt_well5_Position_3_21	0.9720327874517242
2nd	250424	wt_well5	Position_3	22	0	1542.0100304268328	224.84571335743783	wt_well5_Position_3	2nd_wt_well5	2nd_wt_well5_Position_3	2nd_wt_well5_Position_3_22	0.12725753879366566
2nd	250424	wt_well5	Position_3	23	0	108.56572421075204	1116.088987904604	wt_well5_Position_3	2nd_wt_well5	2nd_wt_well5_Position_3	2nd_wt_well5_Position_3_23	0.9113499314241599
2nd	250424	wt_well5	Position_3	24	0	46.06954246342122	1348.989555487603	wt_well5_Position_3	2nd_wt_well5	2nd_wt_well5_Position_3	2nd_wt_well5_Position_3_24	0.9669766373832583
2nd	250424	wt_well5	Position_4	1	0	2358.7996247821484	291.5960246658576	wt_well5_Position_4	2nd_wt_well5	2nd_wt_well5_Position_4	2nd_wt_well5_Position_4_1	0.11001980958072727
2nd	250424	wt_well5	Position_4	2	0	1963.721353510316	307.794345455542	wt_well5_Position_4	2nd_wt_well5	2nd_wt_well5_Position_4	2nd_wt_well5_Position_4_2	0.13550174695938488
2nd	250424	wt_well5	Position_4	3	0	2027.5907267644493	310.4481523507216	wt_well5_Position_4	2nd_wt_well5	2nd_wt_well5_Position_4	2nd_wt_well5_Position_4_3	0.13278143281698143
2nd	250424	wt_well5	Position_4	4	0	2281.463503121011	540.9232190614648	wt_well5_Position_4	2nd_wt_well5	2nd_wt_well5_Position_4	2nd_wt_well5_Position_4_4	0.1916545364992305
2nd	250424	wt_well5	Position_4	5	0	1487.5002949147145	210.334468331898	wt_well5_Position_4	2nd_wt_well5	2nd_wt_well5_Position_4	2nd_wt_well5_Position_4_5	0.12388394494273096
2nd	250424	wt_well5	Position_4	6	0	2024.7326615921168	249.435170511544	wt_well5_Position_4	2nd_wt_well5	2nd_wt_well5_Position_4	2nd_wt_well5_Position_4_6	0.10968195354377622
2nd	250424	wt_well5	Position_4	7	0	1855.246344537631	268.4909711837488	wt_well5_Position_4	2nd_wt_well5	2nd_wt_well5_Position_4	2nd_wt_well5_Position_4_7	0.12642381390400406
2nd	250424	wt_well5	Position_4	9	0	1685.0868367996898	342.43722060015875	wt_well5_Position_4	2nd_wt_well5	2nd_wt_well5_Position_4	2nd_wt_well5_Position_4_9	0.1688942823392732
2nd	250424	wt_well5	Position_4	11	0	1434.6492020953444	370.6863101424938	wt_well5_Position_4	2nd_wt_well5	2nd_wt_well5_Position_4	2nd_wt_well5_Position_4_11	0.2053282105346737
2nd	250424	wt_well5	Position_4	12	0	1315.0931743191136	81.27730243193065	wt_well5_Position_4	2nd_wt_well5	2nd_wt_well5_Position_4	2nd_wt_well5_Position_4_12	0.05820611634602856
2nd	250424	wt_well5	Position_4	13	0	1779.6659041216928	253.1265924647515	wt_well5_Position_4	2nd_wt_well5	2nd_wt_well5_Position_4	2nd_wt_well5_Position_4_13	0.12452160901312502
2nd	250424	wt_well5	Position_4	14	0	1362.6525564135054	167.76109905130056	wt_well5_Position_4	2nd_wt_well5	2nd_wt_well5_Position_4	2nd_wt_well5_Position_4_14	0.10961814046304325
2nd	250424	wt_well5	Position_4	15	0	1754.455366602783	149.1577066805108	wt_well5_Position_4	2nd_wt_well5	2nd_wt_well5_Position_4	2nd_wt_well5_Position_4_15	0.07835505480283772
2nd	250424	wt_well5	Position_4	16	0	1736.0185389418125	444.8749549095175	wt_well5_Position_4	2nd_wt_well5	2nd_wt_well5_Position_4	2nd_wt_well5_Position_4_16	0.20398747401639244
2nd	250424	wt_well5	Position_4	17	0	1581.206301945769	79.39162759666894	wt_well5_Position_4	2nd_wt_well5	2nd_wt_well5_Position_4	2nd_wt_well5_Position_4_17	0.04780906093177206
2nd	250424	wt_well5	Position_4	18	0	1778.3463582998647	301.925451823261	wt_well5_Position_4	2nd_wt_well5	2nd_wt_well5_Position_4	2nd_wt_well5_Position_4_18	0.1451375009525274
2nd	250424	wt_well5	Position_5	1	0	83.73556589644537	1647.2209639032787	wt_well5_Position_5	2nd_wt_well5	2nd_wt_well5_Position_5	2nd_wt_well5_Position_5_1	0.951624685857285
2nd	250424	wt_well5	Position_5	2	0	35.478896476751245	1790.2594470718989	wt_well5_Position_5	2nd_wt_well5	2nd_wt_well5_Position_5	2nd_wt_well5_Position_5_2	0.9805673706738329
2nd	250424	wt_well5	Position_5	3	0	86.19642424514049	1776.5842910257068	wt_well5_Position_5	2nd_wt_well5	2nd_wt_well5_Position_5	2nd_wt_well5_Position_5_3	0.9537270149199459
2nd	250424	wt_well5	Position_5	5	0	825.8385108693195	799.1272206956448	wt_well5_Position_5	2nd_wt_well5	2nd_wt_well5_Position_5	2nd_wt_well5_Position_5_5	0.49178096815987943
2nd	250424	wt_well5	Position_5	6	0	90.77629288758156	2331.088685256564	wt_well5_Position_5	2nd_wt_well5	2nd_wt_well5_Position_5	2nd_wt_well5_Position_5_6	0.9625180207374143
2nd	250424	wt_well5	Position_5	7	0	79.14062878528233	1515.6740992230712	wt_well5_Position_5	2nd_wt_well5	2nd_wt_well5_Position_5	2nd_wt_well5_Position_5_7	0.950376286727603
2nd	250424	wt_well5	Position_5	8	0	20.24156937786789	1361.20651449958	wt_well5_Position_5	2nd_wt_well5	2nd_wt_well5_Position_5	2nd_wt_well5_Position_5_8	0.985347571425881
2nd	250424	wt_well5	Position_5	10	0	84.71271767536764	1436.769710815635	wt_well5_Position_5	2nd_wt_well5	2nd_wt_well5_Position_5	2nd_wt_well5_Position_5_10	0.9443222503993127
2nd	250424	wt_well5	Position_5	12	0	865.0522412502318	671.7491351387475	wt_well5_Position_5	2nd_wt_well5	2nd_wt_well5_Position_5	2nd_wt_well5_Position_5_12	0.4371086240937367
2nd	250424	wt_well5	Position_5	13	0	31.25991721578189	1968.011389049808	wt_well5_Position_5	2nd_wt_well5	2nd_wt_well5_Position_5	2nd_wt_well5_Position_5_13	0.9843643445900437
2nd	250424	wt_well5	Position_5	14	0	43.61075131146562	2861.63312015536	wt_well5_Position_5	2nd_wt_well5	2nd_wt_well5_Position_5	2nd_wt_well5_Position_5_14	0.9849889533406202
2nd	250424	wt_well5	Position_5	15	0	7.722878409324861	953.0079283567215	wt_well5_Position_5	2nd_wt_well5	2nd_wt_well5_Position_5	2nd_wt_well5_Position_5_15	0.9919614543897878
2nd	250424	wt_well6	Position_1	1	0	73.66156716880221	2338.3459026393475	wt_well6_Position_1	2nd_wt_well6	2nd_wt_well6_Position_1	2nd_wt_well6_Position_1_1	0.9694604730330038
2nd	250424	wt_well6	Position_1	2	0	2272.949081633867	427.01790755153706	wt_well6_Position_1	2nd_wt_well6	2nd_wt_well6_Position_1	2nd_wt_well6_Position_1_2	0.1581567142346325
2nd	250424	wt_well6	Position_1	3	0	1995.2214496022395	596.0242073517775	wt_well6_Position_1	2nd_wt_well6	2nd_wt_well6_Position_1	2nd_wt_well6_Position_1_3	0.23001455140011612
2nd	250424	wt_well6	Position_1	4	0	1649.050046872224	328.19829638947675	wt_well6_Position_1	2nd_wt_well6	2nd_wt_well6_Position_1	2nd_wt_well6_Position_1_4	0.1659873922807671
2nd	250424	wt_well6	Position_1	5	0	1871.343662552024	593.0486047229466	wt_well6_Position_1	2nd_wt_well6	2nd_wt_well6_Position_1	2nd_wt_well6_Position_1_5	0.24064699950495982
2nd	250424	wt_well6	Position_1	6	0	1336.7951156635972	340.79040543848106	wt_well6_Position_1	2nd_wt_well6	2nd_wt_well6_Position_1	2nd_wt_well6_Position_1_6	0.2031433874170547
2nd	250424	wt_well6	Position_1	7	0	62.61948875352204	2139.343013323681	wt_well6_Position_1	2nd_wt_well6	2nd_wt_well6_Position_1	2nd_wt_well6_Position_1_7	0.9715619640686658
2nd	250424	wt_well6	Position_1	8	0	2027.487258223696	445.8848126431932	wt_well6_Position_1	2nd_wt_well6	2nd_wt_well6_Position_1	2nd_wt_well6_Position_1_8	0.18027405496129645
2nd	250424	wt_well6	Position_1	9	0	1293.9574936798217	179.24088492932708	wt_well6_Position_1	2nd_wt_well6	2nd_wt_well6_Position_1	2nd_wt_well6_Position_1_9	0.12166785378799357
2nd	250424	wt_well6	Position_1	10	0	69.53481080226166	2629.818250171061	wt_well6_Position_1	2nd_wt_well6	2nd_wt_well6_Position_1	2nd_wt_well6_Position_1_10	0.974240194138521
2nd	250424	wt_well6	Position_1	11	0	76.65427677901103	2154.4828117836173	wt_well6_Position_1	2nd_wt_well6	2nd_wt_well6_Position_1	2nd_wt_well6_Position_1_11	0.9656434034591778
2nd	250424	wt_well6	Position_1	12	0	2208.3497704940582	658.6805063790974	wt_well6_Position_1	2nd_wt_well6	2nd_wt_well6_Position_1	2nd_wt_well6_Position_1_12	0.22974312887182635
2nd	250424	wt_well6	Position_1	13	0	1424.2395724140083	512.6952971913255	wt_well6_Position_1	2nd_wt_well6	2nd_wt_well6_Position_1	2nd_wt_well6_Position_1_13	0.2646941336214321
2nd	250424	wt_well6	Position_1	14	0	65.32659054695296	1946.275663905228	wt_well6_Position_1	2nd_wt_well6	2nd_wt_well6_Position_1	2nd_wt_well6_Position_1_14	0.967525095777573
2nd	250424	wt_well6	Position_1	15	0	110.98282532814514	1782.093072277345	wt_well6_Position_1	2nd_wt_well6	2nd_wt_well6_Position_1	2nd_wt_well6_Position_1_15	0.9413743392599712
2nd	250424	wt_well6	Position_1	16	0	2290.6680805701035	432.81346271009056	wt_well6_Position_1	2nd_wt_well6	2nd_wt_well6_Position_1	2nd_wt_well6_Position_1_16	0.15891918334383304
2nd	250424	wt_well6	Position_1	17	0	1241.1572813027542	527.3425244681001	wt_well6_Position_1	2nd_wt_well6	2nd_wt_well6_Position_1	2nd_wt_well6_Position_1_17	0.2981863626715197
2nd	250424	wt_well6	Position_1	18	0	480.77172553031056	1198.1367274001116	wt_well6_Position_1	2nd_wt_well6	2nd_wt_well6_Position_1	2nd_wt_well6_Position_1_18	0.713640297247205
2nd	250424	wt_well6	Position_1	19	0	239.23391864564624	4436.113127758513	wt_well6_Position_1	2nd_wt_well6	2nd_wt_well6_Position_1	2nd_wt_well6_Position_1_19	0.9488307677973034
2nd	250424	wt_well6	Position_1	20	0	50.72009277666708	2953.833167411971	wt_well6_Position_1	2nd_wt_well6	2nd_wt_well6_Position_1	2nd_wt_well6_Position_1_20	0.9831189237186354
2nd	250424	wt_well6	Position_1	23	0	675.8436316273171	1625.4744372311882	wt_well6_Position_1	2nd_wt_well6	2nd_wt_well6_Position_1	2nd_wt_well6_Position_1_23	0.7063232411143638
2nd	250424	wt_well6	Position_1	26	0	96.464997370865	3322.988201065852	wt_well6_Position_1	2nd_wt_well6	2nd_wt_well6_Position_1	2nd_wt_well6_Position_1_26	0.971789350000472
2nd	250424	wt_well6	Position_1	27	0	76.46238281930675	3089.5913175790606	wt_well6_Position_1	2nd_wt_well6	2nd_wt_well6_Position_1	2nd_wt_well6_Position_1_27	0.9758493095648738
2nd	250424	wt_well6	Position_1	28	0	64.26454177423366	1776.0847360434136	wt_well6_Position_1	2nd_wt_well6	2nd_wt_well6_Position_1	2nd_wt_well6_Position_1_28	0.965080247239567
2nd	250424	wt_well6	Position_1	29	0	1904.508906987224	393.309899528522	wt_well6_Position_1	2nd_wt_well6	2nd_wt_well6_Position_1	2nd_wt_well6_Position_1_29	0.17116662915859324
2nd	250424	wt_well6	Position_2	1	0	172.4691292576131	1403.788673751768	wt_well6_Position_2	2nd_wt_well6	2nd_wt_well6_Position_2	2nd_wt_well6_Position_2_1	0.8905831717829811
2nd	250424	wt_well6	Position_2	2	0	1520.442743760289	139.26316227491972	wt_well6_Position_2	2nd_wt_well6	2nd_wt_well6_Position_2	2nd_wt_well6_Position_2_2	0.0839083368737289
2nd	250424	wt_well6	Position_2	3	0	55.44571411461719	1715.7534255872254	wt_well6_Position_2	2nd_wt_well6	2nd_wt_well6_Position_2	2nd_wt_well6_Position_2_3	0.9686959456608867
2nd	250424	wt_well6	Position_2	4	0	1786.4385011063334	184.14694531107384	wt_well6_Position_2	2nd_wt_well6	2nd_wt_well6_Position_2	2nd_wt_well6_Position_2_4	0.09344783584282497
2nd	250424	wt_well6	Position_2	5	0	1765.303998319495	306.10264750383914	wt_well6_Position_2	2nd_wt_well6	2nd_wt_well6_Position_2	2nd_wt_well6_Position_2_5	0.14777525606623257
2nd	250424	wt_well6	Position_2	6	0	113.02720499139632	1635.709268242177	wt_well6_Position_2	2nd_wt_well6	2nd_wt_well6_Position_2	2nd_wt_well6_Position_2_6	0.9353663592419967
2nd	250424	wt_well6	Position_2	8	0	216.49037730377592	2025.7464590750783	wt_well6_Position_2	2nd_wt_well6	2nd_wt_well6_Position_2	2nd_wt_well6_Position_2_8	0.9034489248453338
2nd	250424	wt_well6	Position_2	9	0	1485.902186420097	276.37824042026915	wt_well6_Position_2	2nd_wt_well6	2nd_wt_well6_Position_2	2nd_wt_well6_Position_2_9	0.15682988712289916
2nd	250424	wt_well6	Position_2	10	0	103.32793522901012	1491.138375808109	wt_well6_Position_2	2nd_wt_well6	2nd_wt_well6_Position_2	2nd_wt_well6_Position_2_10	0.9351959119400896
2nd	250424	wt_well6	Position_2	11	0	2009.9267963010448	162.48966978224988	wt_well6_Position_2	2nd_wt_well6	2nd_wt_well6_Position_2	2nd_wt_well6_Position_2_11	0.07479674009063587
2nd	250424	wt_well6	Position_2	12	0	230.11558836685927	1934.88719996982	wt_well6_Position_2	2nd_wt_well6	2nd_wt_well6_Position_2	2nd_wt_well6_Position_2_12	0.8937111815252433
2nd	250424	wt_well6	Position_2	13	0	1414.2529940523723	113.7913338024675	wt_well6_Position_2	2nd_wt_well6	2nd_wt_well6_Position_2	2nd_wt_well6_Position_2_13	0.0744686078330035
2nd	250424	wt_well6	Position_2	14	0	36.79866652693117	2377.077509003875	wt_well6_Position_2	2nd_wt_well6	2nd_wt_well6_Position_2	2nd_wt_well6_Position_2_14	0.9847553628061143
2nd	250424	wt_well6	Position_2	15	0	1881.850769502746	323.6173012028946	wt_well6_Position_2	2nd_wt_well6	2nd_wt_well6_Position_2	2nd_wt_well6_Position_2_15	0.14673406770262293
2nd	250424	wt_well6	Position_2	16	0	124.56619374749592	1803.2732549537288	wt_well6_Position_2	2nd_wt_well6	2nd_wt_well6_Position_2	2nd_wt_well6_Position_2_16	0.935385597679612
2nd	250424	wt_well6	Position_2	17	0	28.53930725958226	1545.9514652733235	wt_well6_Position_2	2nd_wt_well6	2nd_wt_well6_Position_2	2nd_wt_well6_Position_2_17	0.981873944415901
2nd	250424	wt_well6	Position_2	18	0	48.322167410829366	1670.928596686162	wt_well6_Position_2	2nd_wt_well6	2nd_wt_well6_Position_2	2nd_wt_well6_Position_2_18	0.971893473354825
2nd	250424	wt_well6	Position_2	20	0	177.11342672695244	2859.9882513723755	wt_well6_Position_2	2nd_wt_well6	2nd_wt_well6_Position_2	2nd_wt_well6_Position_2_20	0.9416834055954975
2nd	250424	wt_well6	Position_2	21	0	1418.0057932661111	95.1970550848634	wt_well6_Position_2	2nd_wt_well6	2nd_wt_well6_Position_2	2nd_wt_well6_Position_2_21	0.0629109674149802
2nd	250424	wt_well6	Position_2	22	0	110.77543414755536	2061.104789797692	wt_well6_Position_2	2nd_wt_well6	2nd_wt_well6_Position_2	2nd_wt_well6_Position_2_22	0.9489956062372858
2nd	250424	wt_well6	Position_2	23	0	52.31760636094408	1816.377973799321	wt_well6_Position_2	2nd_wt_well6	2nd_wt_well6_Position_2	2nd_wt_well6_Position_2_23	0.9720031411662796
2nd	250424	wt_well6	Position_2	24	0	28.367684928014526	2397.1449764367826	wt_well6_Position_2	2nd_wt_well6	2nd_wt_well6_Position_2	2nd_wt_well6_Position_2_24	0.9883044581131757
2nd	250424	wt_well6	Position_3	1	0	1388.571953662335	310.89493931538857	wt_well6_Position_3	2nd_wt_well6	2nd_wt_well6_Position_3	2nd_wt_well6_Position_3_1	0.1829367436341484
2nd	250424	wt_well6	Position_3	2	0	1592.2208663083716	407.67138609859927	wt_well6_Position_3	2nd_wt_well6	2nd_wt_well6_Position_3	2nd_wt_well6_Position_3_2	0.2038466750435911
2nd	250424	wt_well6	Position_3	3	0	1720.1112967791469	491.9766077298068	wt_well6_Position_3	2nd_wt_well6	2nd_wt_well6_Position_3	2nd_wt_well6_Position_3_3	0.22240373301937896
2nd	250424	wt_well6	Position_3	4	0	1619.527045090129	271.8887583913675	wt_well6_Position_3	2nd_wt_well6	2nd_wt_well6_Position_3	2nd_wt_well6_Position_3_4	0.14374880335191584
2nd	250424	wt_well6	Position_3	5	0	1423.3330385644872	208.7317215682346	wt_well6_Position_3	2nd_wt_well6	2nd_wt_well6_Position_3	2nd_wt_well6_Position_3_5	0.12789426416587799
2nd	250424	wt_well6	Position_3	6	0	1832.6098918257792	330.59091073902505	wt_well6_Position_3	2nd_wt_well6	2nd_wt_well6_Position_3	2nd_wt_well6_Position_3_6	0.15282488354620577
2nd	250424	wt_well6	Position_3	7	0	1399.9767121566078	232.5595776348148	wt_well6_Position_3	2nd_wt_well6	2nd_wt_well6_Position_3	2nd_wt_well6_Position_3_7	0.14245292989139446
2nd	250424	wt_well6	Position_3	8	0	1788.894412215558	298.9678439570834	wt_well6_Position_3	2nd_wt_well6	2nd_wt_well6_Position_3	2nd_wt_well6_Position_3_8	0.14319327966833187
2nd	250424	wt_well6	Position_3	9	0	1184.792555136156	92.33496867612338	wt_well6_Position_3	2nd_wt_well6	2nd_wt_well6_Position_3	2nd_wt_well6_Position_3_9	0.07229894192593987
2nd	250424	wt_well6	Position_3	10	0	962.5227081905437	187.618266327686	wt_well6_Position_3	2nd_wt_well6	2nd_wt_well6_Position_3	2nd_wt_well6_Position_3_10	0.16312632145487682
2nd	250424	wt_well6	Position_3	11	0	2015.955042454109	549.9345698971595	wt_well6_Position_3	2nd_wt_well6	2nd_wt_well6_Position_3	2nd_wt_well6_Position_3_11	0.21432510862898094
2nd	250424	wt_well6	Position_3	12	0	1382.009291919396	165.1245758490973	wt_well6_Position_3	2nd_wt_well6	2nd_wt_well6_Position_3	2nd_wt_well6_Position_3_12	0.10672933951556794
2nd	250424	wt_well6	Position_3	13	0	1888.1708034589228	297.6262508287566	wt_well6_Position_3	2nd_wt_well6	2nd_wt_well6_Position_3	2nd_wt_well6_Position_3_13	0.13616371668400334
2nd	250424	wt_well6	Position_3	14	0	1766.448570155429	285.3820214590756	wt_well6_Position_3	2nd_wt_well6	2nd_wt_well6_Position_3	2nd_wt_well6_Position_3_14	0.13908654185456887
2nd	250424	wt_well6	Position_3	15	0	2094.2698587009286	457.7066169967252	wt_well6_Position_3	2nd_wt_well6	2nd_wt_well6_Position_3	2nd_wt_well6_Position_3_15	0.1793537759283609
2nd	250424	wt_well6	Position_3	16	0	50.01826520792968	1600.9685679936504	wt_well6_Position_3	2nd_wt_well6	2nd_wt_well6_Position_3	2nd_wt_well6_Position_3_16	0.9697040193161718
2nd	250424	wt_well6	Position_3	18	0	1362.0724316940607	289.46661971668595	wt_well6_Position_3	2nd_wt_well6	2nd_wt_well6_Position_3	2nd_wt_well6_Position_3_18	0.17527082963580135
2nd	250424	wt_well6	Position_3	20	0	1077.506161674441	153.00683892607373	wt_well6_Position_3	2nd_wt_well6	2nd_wt_well6_Position_3	2nd_wt_well6_Position_3_20	0.12434394342148629
2nd	250424	wt_well6	Position_3	22	0	45.06634844665708	1186.991422419802	wt_well6_Position_3	2nd_wt_well6	2nd_wt_well6_Position_3	2nd_wt_well6_Position_3_22	0.9634218869339515
2nd	250424	wt_well6	Position_3	23	0	1983.665503431145	482.0300196886176	wt_well6_Position_3	2nd_wt_well6	2nd_wt_well6_Position_3	2nd_wt_well6_Position_3_23	0.1954945430888892
2nd	250424	wt_well6	Position_3	24	0	3148.729463359625	836.7057750799594	wt_well6_Position_3	2nd_wt_well6	2nd_wt_well6_Position_3	2nd_wt_well6_Position_3_24	0.2099408784791983
2nd	250424	wt_well6	Position_4	1	0	293.81924655384205	1169.246755534506	wt_well6_Position_4	2nd_wt_well6	2nd_wt_well6_Position_4	2nd_wt_well6_Position_4_1	0.7991756720924067
2nd	250424	wt_well6	Position_4	2	0	1646.2919589898524	183.9930264798852	wt_well6_Position_4	2nd_wt_well6	2nd_wt_well6_Position_4	2nd_wt_well6_Position_4_2	0.10052698237737218
2nd	250424	wt_well6	Position_4	3	0	259.3711535845907	1352.1927198612225	wt_well6_Position_4	2nd_wt_well6	2nd_wt_well6_Position_4	2nd_wt_well6_Position_4_3	0.8390562373243026
2nd	250424	wt_well6	Position_4	4	0	1015.4227803629622	224.49133601440224	wt_well6_Position_4	2nd_wt_well6	2nd_wt_well6_Position_4	2nd_wt_well6_Position_4_4	0.1810539399860167
2nd	250424	wt_well6	Position_4	5	0	1708.816652274705	467.47077214409205	wt_well6_Position_4	2nd_wt_well6	2nd_wt_well6_Position_4	2nd_wt_well6_Position_4_5	0.21480194522970034
2nd	250424	wt_well6	Position_4	6	0	1668.9473736901543	330.7390965325563	wt_well6_Position_4	2nd_wt_well6	2nd_wt_well6_Position_4	2nd_wt_well6_Position_4_6	0.16539547646972927
2nd	250424	wt_well6	Position_4	7	0	250.61752995807333	1059.2698679590055	wt_well6_Position_4	2nd_wt_well6	2nd_wt_well6_Position_4	2nd_wt_well6_Position_4_7	0.8086724627196249
2nd	250424	wt_well6	Position_4	8	0	1362.4610427671196	138.82125617982163	wt_well6_Position_4	2nd_wt_well6	2nd_wt_well6_Position_4	2nd_wt_well6_Position_4_8	0.09246845598405866
2nd	250424	wt_well6	Position_4	9	0	31.476796508098424	1489.513887163016	wt_well6_Position_4	2nd_wt_well6	2nd_wt_well6_Position_4	2nd_wt_well6_Position_4_9	0.9793050694879176
2nd	250424	wt_well6	Position_4	10	0	2157.7371075909905	346.48931408955656	wt_well6_Position_4	2nd_wt_well6	2nd_wt_well6_Position_4	2nd_wt_well6_Position_4_10	0.13836181548513213
2nd	250424	wt_well6	Position_4	12	0	226.6387303427501	1160.9338353484193	wt_well6_Position_4	2nd_wt_well6	2nd_wt_well6_Position_4	2nd_wt_well6_Position_4_12	0.8366653132624757
2nd	250424	wt_well6	Position_4	13	0	1516.845203690728	380.2812758356629	wt_well6_Position_4	2nd_wt_well6	2nd_wt_well6_Position_4	2nd_wt_well6_Position_4_13	0.20045119813550774
2nd	250424	wt_well6	Position_4	14	0	1899.368400766044	122.14183045553916	wt_well6_Position_4	2nd_wt_well6	2nd_wt_well6_Position_4	2nd_wt_well6_Position_4_14	0.060421079532073305
2nd	250424	wt_well6	Position_4	15	0	1607.474848243023	223.5816035054998	wt_well6_Position_4	2nd_wt_well6	2nd_wt_well6_Position_4	2nd_wt_well6_Position_4_15	0.12210524874424052
2nd	250424	wt_well6	Position_4	16	0	64.14148692395185	1915.282348310491	wt_well6_Position_4	2nd_wt_well6	2nd_wt_well6_Position_4	2nd_wt_well6_Position_4_16	0.9675958802848532
2nd	250424	wt_well6	Position_4	17	0	26.15679777077968	1087.7752141661326	wt_well6_Position_4	2nd_wt_well6	2nd_wt_well6_Position_4	2nd_wt_well6_Position_4_17	0.9765184970981327
2nd	250424	wt_well6	Position_4	18	0	77.89262470960227	2842.4885623923506	wt_well6_Position_4	2nd_wt_well6	2nd_wt_well6_Position_4	2nd_wt_well6_Position_4_18	0.9733279254593133
2nd	250424	wt_well6	Position_4	19	0	2218.85498655618	303.3796254133188	wt_well6_Position_4	2nd_wt_well6	2nd_wt_well6_Position_4	2nd_wt_well6_Position_4_19	0.12028208001492113
2nd	250424	wt_well6	Position_4	20	0	41.51900127270788	978.9660521191796	wt_well6_Position_4	2nd_wt_well6	2nd_wt_well6_Position_4	2nd_wt_well6_Position_4_20	0.9593144445039081
2nd	250424	wt_well6	Position_4	22	0	71.3443829241569	1182.058164342339	wt_well6_Position_4	2nd_wt_well6	2nd_wt_well6_Position_4	2nd_wt_well6_Position_4_22	0.9430794335947781
2nd	250424	wt_well6	Position_4	23	0	35.148358407401126	2284.749480539881	wt_well6_Position_4	2nd_wt_well6	2nd_wt_well6_Position_4	2nd_wt_well6_Position_4_23	0.9848491783485815
2nd	250424	wt_well6	Position_4	24	0	1376.9944075637652	234.44358151011969	wt_well6_Position_4	2nd_wt_well6	2nd_wt_well6_Position_4	2nd_wt_well6_Position_4_24	0.14548718790281068
2nd	250424	wt_well6	Position_5	1	0	1621.2495997106446	247.3582608335429	wt_well6_Position_5	2nd_wt_well6	2nd_wt_well6_Position_5	2nd_wt_well6_Position_5_1	0.1323756931866409
2nd	250424	wt_well6	Position_5	2	0	39.63748212779692	894.8900140777391	wt_well6_Position_5	2nd_wt_well6	2nd_wt_well6_Position_5	2nd_wt_well6_Position_5_2	0.9575855367672571
2nd	250424	wt_well6	Position_5	4	0	2462.311413152644	296.40981460317647	wt_well6_Position_5	2nd_wt_well6	2nd_wt_well6_Position_5	2nd_wt_well6_Position_5_4	0.10744464196706875
2nd	250424	wt_well6	Position_5	5	0	62.31226520987418	1890.320643059152	wt_well6_Position_5	2nd_wt_well6	2nd_wt_well6_Position_5	2nd_wt_well6_Position_5_5	0.9680880799734586
2nd	250424	wt_well6	Position_5	6	0	1558.067392832491	166.68698648394317	wt_well6_Position_5	2nd_wt_well6	2nd_wt_well6_Position_5	2nd_wt_well6_Position_5_6	0.09664389810101867
2nd	250424	wt_well6	Position_5	7	0	27.841996855939566	1658.639379863616	wt_well6_Position_5	2nd_wt_well6	2nd_wt_well6_Position_5	2nd_wt_well6_Position_5_7	0.9834910736399021
2nd	250424	wt_well6	Position_5	8	0	1931.637184604212	273.80685275907734	wt_well6_Position_5	2nd_wt_well6	2nd_wt_well6_Position_5	2nd_wt_well6_Position_5_8	0.12415044232381708
2nd	250424	wt_well6	Position_5	9	0	39.53256475303889	804.2562449871814	wt_well6_Position_5	2nd_wt_well6	2nd_wt_well6_Position_5	2nd_wt_well6_Position_5_9	0.9531487449268142
2nd	250424	wt_well6	Position_5	10	0	58.76429418578022	2029.8568939925656	wt_well6_Position_5	2nd_wt_well6	2nd_wt_well6_Position_5	2nd_wt_well6_Position_5_10	0.9718645513516824
2nd	250424	wt_well6	Position_5	11	0	19.7572555304168	990.978566416484	wt_well6_Position_5	2nd_wt_well6	2nd_wt_well6_Position_5	2nd_wt_well6_Position_5_11	0.9804526018555868
2nd	250424	wt_well6	Position_5	12	0	1798.4338698344757	267.5206320794562	wt_well6_Position_5	2nd_wt_well6	2nd_wt_well6_Position_5	2nd_wt_well6_Position_5_12	0.12949008888221933
2nd	250424	wt_well6	Position_5	13	0	21.15834364944643	1920.1530692373008	wt_well6_Position_5	2nd_wt_well6	2nd_wt_well6_Position_5	2nd_wt_well6_Position_5_13	0.9891010048624894
2nd	250424	wt_well6	Position_5	14	0	10.671260545797631	1314.8441395887285	wt_well6_Position_5	2nd_wt_well6	2nd_wt_well6_Position_5	2nd_wt_well6_Position_5_14	0.9919493500077671
2nd	250424	wt_well6	Position_5	15	0	15.414999338056523	1385.2797289478028	wt_well6_Position_5	2nd_wt_well6	2nd_wt_well6_Position_5	2nd_wt_well6_Position_5_15	0.9889947473730261
2nd	250424	wt_well6	Position_5	16	0	23.44055035765619	1222.4870877291503	wt_well6_Position_5	2nd_wt_well6	2nd_wt_well6_Position_5	2nd_wt_well6_Position_5_16	0.9811862666489601
2nd	250424	wt_well6	Position_5	17	0	28.247450998575168	1905.8261674400096	wt_well6_Position_5	2nd_wt_well6	2nd_wt_well6_Position_5	2nd_wt_well6_Position_5_17	0.9853948418874665
2nd	250424	wt_well6	Position_5	18	0	59.49510902826177	2528.5240541112576	wt_well6_Position_5	2nd_wt_well6	2nd_wt_well6_Position_5	2nd_wt_well6_Position_5_18	0.9770113336579439
2nd	250424	wt_well6	Position_5	21	0	2437.515011328233	363.6610270331088	wt_well6_Position_5	2nd_wt_well6	2nd_wt_well6_Position_5	2nd_wt_well6_Position_5_21	0.12982441019517166
2nd	250424	wt_well6	Position_5	23	0	2451.8777678265483	737.3973593609677	wt_well6_Position_5	2nd_wt_well6	2nd_wt_well6_Position_5	2nd_wt_well6_Position_5_23	0.23121158569071043
2nd	250424	wt_well6	Position_5	24	0	4.775510417159004	1434.7571279635524	wt_well6_Position_5	2nd_wt_well6	2nd_wt_well6_Position_5	2nd_wt_well6_Position_5_24	0.9966825966359951
2nd	250424	wt_well6	Position_5	25	0	1945.815123354288	183.15709365427352	wt_well6_Position_5	2nd_wt_well6	2nd_wt_well6_Position_5	2nd_wt_well6_Position_5_25	0.08603075803010207
2nd	250424	wt_well4001	Position_1	1	0	1178.7706067131164	180.6766530139779	wt_well4001_Position_1	2nd_wt_well4001	2nd_wt_well4001_Position_1	2nd_wt_well4001_Position_1_1	0.13290449608927699
2nd	250424	wt_well4001	Position_1	2	0	2003.7645518707525	339.4645875969659	wt_well4001_Position_1	2nd_wt_well4001	2nd_wt_well4001_Position_1	2nd_wt_well4001_Position_1_2	0.14487041914905416
2nd	250424	wt_well4001	Position_1	3	0	1862.2738867087776	201.09583203229752	wt_well4001_Position_1	2nd_wt_well4001	2nd_wt_well4001_Position_1	2nd_wt_well4001_Position_1_3	0.09745991239756693
2nd	250424	wt_well4001	Position_1	4	0	1927.201560003656	110.28404380098227	wt_well4001_Position_1	2nd_wt_well4001	2nd_wt_well4001_Position_1	2nd_wt_well4001_Position_1_4	0.05412752050618009
2nd	250424	wt_well4001	Position_1	5	0	1887.625073322988	167.2509505338859	wt_well4001_Position_1	2nd_wt_well4001	2nd_wt_well4001_Position_1	2nd_wt_well4001_Position_1_5	0.0813922341747734
2nd	250424	wt_well4001	Position_1	6	0	2043.265231063261	376.25778616531625	wt_well4001_Position_1	2nd_wt_well4001	2nd_wt_well4001_Position_1	2nd_wt_well4001_Position_1_6	0.15550907492349364
2nd	250424	wt_well4001	Position_1	7	0	1201.2587589828404	204.28157566520372	wt_well4001_Position_1	2nd_wt_well4001	2nd_wt_well4001_Position_1	2nd_wt_well4001_Position_1_7	0.1453402443383861
2nd	250424	wt_well4001	Position_1	8	0	1676.4203003446448	166.1022117263137	wt_well4001_Position_1	2nd_wt_well4001	2nd_wt_well4001_Position_1	2nd_wt_well4001_Position_1_8	0.09014935266088994
2nd	250424	wt_well4001	Position_1	9	0	1390.575188019108	179.90320428772222	wt_well4001_Position_1	2nd_wt_well4001	2nd_wt_well4001_Position_1	2nd_wt_well4001_Position_1_9	0.11455312290127571
2nd	250424	wt_well4001	Position_1	10	0	1664.4389126829788	22.94593634997799	wt_well4001_Position_1	2nd_wt_well4001	2nd_wt_well4001_Position_1	2nd_wt_well4001_Position_1_10	0.013598519841592953
2nd	250424	wt_well4001	Position_1	11	0	1501.833493541408	165.91271091164108	wt_well4001_Position_1	2nd_wt_well4001	2nd_wt_well4001_Position_1	2nd_wt_well4001_Position_1_11	0.09948318902998403
2nd	250424	wt_well4001	Position_1	12	0	110.37823775587415	1111.4369382724171	wt_well4001_Position_1	2nd_wt_well4001	2nd_wt_well4001_Position_1	2nd_wt_well4001_Position_1_12	0.9096604462594118
2nd	250424	wt_well4001	Position_1	13	0	128.63046521442365	1102.5691095833188	wt_well4001_Position_1	2nd_wt_well4001	2nd_wt_well4001_Position_1	2nd_wt_well4001_Position_1_13	0.8955242774222412
2nd	250424	wt_well4001	Position_1	14	0	2079.9438868643297	350.19112677312233	wt_well4001_Position_1	2nd_wt_well4001	2nd_wt_well4001_Position_1	2nd_wt_well4001_Position_1_14	0.14410356824123632
2nd	250424	wt_well4001	Position_1	16	0	1681.3748332056691	184.8011215518424	wt_well4001_Position_1	2nd_wt_well4001	2nd_wt_well4001_Position_1	2nd_wt_well4001_Position_1_16	0.09902663308929796
2nd	250424	wt_well4001	Position_1	17	0	1218.6886504714043	234.54010971223144	wt_well4001_Position_1	2nd_wt_well4001	2nd_wt_well4001_Position_1	2nd_wt_well4001_Position_1_17	0.1613924222657099
2nd	250424	wt_well4001	Position_1	18	0	193.58937351787492	1831.3277363571945	wt_well4001_Position_1	2nd_wt_well4001	2nd_wt_well4001_Position_1	2nd_wt_well4001_Position_1_18	0.9043963959938001
2nd	250424	wt_well4001	Position_1	19	0	1474.5030825256554	-67.9571858812699	wt_well4001_Position_1	2nd_wt_well4001	2nd_wt_well4001_Position_1	2nd_wt_well4001_Position_1_19	-0.04831494375220618
2nd	250424	wt_well4001	Position_1	20	0	956.3241724193538	185.3454378715044	wt_well4001_Position_1	2nd_wt_well4001	2nd_wt_well4001_Position_1	2nd_wt_well4001_Position_1_20	0.16234595035273364
2nd	250424	wt_well4001	Position_1	21	0	1725.834955059045	286.4894418616893	wt_well4001_Position_1	2nd_wt_well4001	2nd_wt_well4001_Position_1	2nd_wt_well4001_Position_1_21	0.1423674246061303
2nd	250424	wt_well4001	Position_1	22	0	2295.704647020669	304.6679044415643	wt_well4001_Position_1	2nd_wt_well4001	2nd_wt_well4001_Position_1	2nd_wt_well4001_Position_1_22	0.11716317504976138
2nd	250424	wt_well4001	Position_1	23	0	1708.3880879475746	-85.3203575601971	wt_well4001_Position_1	2nd_wt_well4001	2nd_wt_well4001_Position_1	2nd_wt_well4001_Position_1_23	-0.0525673426701877
2nd	250424	wt_well4001	Position_1	24	0	1874.0597239324843	228.2675079242334	wt_well4001_Position_1	2nd_wt_well4001	2nd_wt_well4001_Position_1	2nd_wt_well4001_Position_1_24	0.10857848600602191
2nd	250424	wt_well4001	Position_1	25	0	1865.2212546733967	188.77098117951704	wt_well4001_Position_1	2nd_wt_well4001	2nd_wt_well4001_Position_1	2nd_wt_well4001_Position_1_25	0.0919044278184092
2nd	250424	wt_well4001	Position_1	26	0	2385.26719378831	215.49823709945687	wt_well4001_Position_1	2nd_wt_well4001	2nd_wt_well4001_Position_1	2nd_wt_well4001_Position_1_26	0.08285954378665242
2nd	250424	wt_well4001	Position_1	27	0	1749.1454871677329	134.72754735031225	wt_well4001_Position_1	2nd_wt_well4001	2nd_wt_well4001_Position_1	2nd_wt_well4001_Position_1_27	0.07151625660631628
2nd	250424	wt_well4001	Position_1	28	0	2395.648942668248	222.48901413156423	wt_well4001_Position_1	2nd_wt_well4001	2nd_wt_well4001_Position_1	2nd_wt_well4001_Position_1_28	0.08497986653213484
2nd	250424	wt_well4001	Position_1	29	0	142.64655613280604	1368.496658710508	wt_well4001_Position_1	2nd_wt_well4001	2nd_wt_well4001_Position_1	2nd_wt_well4001_Position_1_29	0.9056035491992751
2nd	250424	wt_well4001	Position_1	30	0	118.00847139450872	1102.7469016538382	wt_well4001_Position_1	2nd_wt_well4001	2nd_wt_well4001_Position_1	2nd_wt_well4001_Position_1_30	0.9033315977960188
2nd	250424	wt_well4001	Position_2	1	0	1497.090073946198	287.8832850835627	wt_well4001_Position_2	2nd_wt_well4001	2nd_wt_well4001_Position_2	2nd_wt_well4001_Position_2_1	0.16128155842059427
2nd	250424	wt_well4001	Position_2	2	0	1475.1114737723524	284.66965587791026	wt_well4001_Position_2	2nd_wt_well4001	2nd_wt_well4001_Position_2	2nd_wt_well4001_Position_2_2	0.16176423935997383
2nd	250424	wt_well4001	Position_2	3	0	1493.4962675934682	272.85648713433926	wt_well4001_Position_2	2nd_wt_well4001	2nd_wt_well4001_Position_2	2nd_wt_well4001_Position_2_3	0.1544745161486082
2nd	250424	wt_well4001	Position_2	4	0	1197.2738224874392	326.2086843240421	wt_well4001_Position_2	2nd_wt_well4001	2nd_wt_well4001_Position_2	2nd_wt_well4001_Position_2_4	0.21412040037582641
2nd	250424	wt_well4001	Position_2	5	0	1091.3789695008545	246.06165454237268	wt_well4001_Position_2	2nd_wt_well4001	2nd_wt_well4001_Position_2	2nd_wt_well4001_Position_2_5	0.18397949794473997
2nd	250424	wt_well4001	Position_2	6	0	1505.7788879592183	423.7739803648209	wt_well4001_Position_2	2nd_wt_well4001	2nd_wt_well4001_Position_2	2nd_wt_well4001_Position_2_6	0.21962289156290404
2nd	250424	wt_well4001	Position_2	7	0	1496.6219702255544	372.6247068452882	wt_well4001_Position_2	2nd_wt_well4001	2nd_wt_well4001_Position_2	2nd_wt_well4001_Position_2_7	0.19934485448929656
2nd	250424	wt_well4001	Position_2	8	0	1408.4130483031597	343.36049574345424	wt_well4001_Position_2	2nd_wt_well4001	2nd_wt_well4001_Position_2	2nd_wt_well4001_Position_2_8	0.1960073531823572
2nd	250424	wt_well4001	Position_2	9	0	2354.9719742342645	371.2241907377664	wt_well4001_Position_2	2nd_wt_well4001	2nd_wt_well4001_Position_2	2nd_wt_well4001_Position_2_9	0.13616928800190536
2nd	250424	wt_well4001	Position_2	10	0	1717.9259910488756	295.8436060354755	wt_well4001_Position_2	2nd_wt_well4001	2nd_wt_well4001_Position_2	2nd_wt_well4001_Position_2_10	0.1469103548210354
2nd	250424	wt_well4001	Position_2	11	0	2029.4002185935087	379.617491409416	wt_well4001_Position_2	2nd_wt_well4001	2nd_wt_well4001_Position_2	2nd_wt_well4001_Position_2_11	0.15758185995608773
2nd	250424	wt_well4001	Position_2	12	0	3143.2666717006546	886.7687237234232	wt_well4001_Position_2	2nd_wt_well4001	2nd_wt_well4001_Position_2	2nd_wt_well4001_Position_2_12	0.22003993432174537
2nd	250424	wt_well4001	Position_3	1	0	1416.7521910185192	384.199790322251	wt_well4001_Position_3	2nd_wt_well4001	2nd_wt_well4001_Position_3	2nd_wt_well4001_Position_3_1	0.2133315015074541
2nd	250424	wt_well4001	Position_3	2	0	1488.8416711769885	388.8582498805183	wt_well4001_Position_3	2nd_wt_well4001	2nd_wt_well4001_Position_3	2nd_wt_well4001_Position_3_2	0.20709286160139806
2nd	250424	wt_well4001	Position_3	3	0	1879.8836405988425	509.94387706248807	wt_well4001_Position_3	2nd_wt_well4001	2nd_wt_well4001_Position_3	2nd_wt_well4001_Position_3_3	0.21338103829414257
2nd	250424	wt_well4001	Position_3	4	0	1232.124539830289	484.1950801825009	wt_well4001_Position_3	2nd_wt_well4001	2nd_wt_well4001_Position_3	2nd_wt_well4001_Position_3_4	0.28211241923511465
2nd	250424	wt_well4001	Position_3	5	0	1702.5682382802115	348.86478104346224	wt_well4001_Position_3	2nd_wt_well4001	2nd_wt_well4001_Position_3	2nd_wt_well4001_Position_3_5	0.17005906493524106
2nd	250424	wt_well4001	Position_3	6	0	1802.2323796527653	360.615563510176	wt_well4001_Position_3	2nd_wt_well4001	2nd_wt_well4001_Position_3	2nd_wt_well4001_Position_3_6	0.16673181517458555
2nd	250424	wt_well4001	Position_3	7	0	2032.690933286059	339.36348443539936	wt_well4001_Position_3	2nd_wt_well4001	2nd_wt_well4001_Position_3	2nd_wt_well4001_Position_3_7	0.14306732674429293
2nd	250424	wt_well4001	Position_3	9	0	2004.445433235543	462.9231494808564	wt_well4001_Position_3	2nd_wt_well4001	2nd_wt_well4001_Position_3	2nd_wt_well4001_Position_3_9	0.18761815835849321
2nd	250424	wt_well4001	Position_3	10	0	1434.7868066507913	481.6049776467837	wt_well4001_Position_3	2nd_wt_well4001	2nd_wt_well4001_Position_3	2nd_wt_well4001_Position_3_10	0.2513082040911112
2nd	250424	wt_well4001	Position_3	11	0	1421.448655125186	521.2303658124341	wt_well4001_Position_3	2nd_wt_well4001	2nd_wt_well4001_Position_3	2nd_wt_well4001_Position_3_11	0.2683049336482082
2nd	250424	wt_well4001	Position_3	12	0	2141.46886740409	581.0253857938635	wt_well4001_Position_3	2nd_wt_well4001	2nd_wt_well4001_Position_3	2nd_wt_well4001_Position_3_12	0.21341657015854756
2nd	250424	wt_well4001	Position_3	13	0	1793.9670453824792	380.5949150624378	wt_well4001_Position_3	2nd_wt_well4001	2nd_wt_well4001_Position_3	2nd_wt_well4001_Position_3_13	0.175021416719976
2nd	250424	wt_well4001	Position_3	14	0	1841.192298951377	877.1924012380464	wt_well4001_Position_3	2nd_wt_well4001	2nd_wt_well4001_Position_3	2nd_wt_well4001_Position_3_14	0.32268883840352747
2nd	250424	wt_well4001	Position_3	15	0	1665.3647174102384	392.04761626496577	wt_well4001_Position_3	2nd_wt_well4001	2nd_wt_well4001_Position_3	2nd_wt_well4001_Position_3_15	0.19055374066152403
2nd	250424	wt_well4001	Position_3	16	0	2214.0657959421337	405.73472740699566	wt_well4001_Position_3	2nd_wt_well4001	2nd_wt_well4001_Position_3	2nd_wt_well4001_Position_3_16	0.15487237436242207
2nd	250424	wt_well4001	Position_3	17	0	1895.4634686842128	563.4875944050693	wt_well4001_Position_3	2nd_wt_well4001	2nd_wt_well4001_Position_3	2nd_wt_well4001_Position_3_17	0.22915770991275303
2nd	250424	wt_well4001	Position_3	18	0	930.5092063723264	368.0422784904925	wt_well4001_Position_3	2nd_wt_well4001	2nd_wt_well4001_Position_3	2nd_wt_well4001_Position_3_18	0.28342524942657404
2nd	250424	wt_well4001	Position_3	19	0	2076.966300323377	487.20582242213567	wt_well4001_Position_3	2nd_wt_well4001	2nd_wt_well4001_Position_3	2nd_wt_well4001_Position_3_19	0.19000511631039585
2nd	250424	wt_well4001	Position_3	20	0	1528.9614903644908	296.5308078485282	wt_well4001_Position_3	2nd_wt_well4001	2nd_wt_well4001_Position_3	2nd_wt_well4001_Position_3_20	0.16243881616964545
2nd	250424	wt_well4001	Position_3	21	0	1817.7418558968625	454.7507241355142	wt_well4001_Position_3	2nd_wt_well4001	2nd_wt_well4001_Position_3	2nd_wt_well4001_Position_3_21	0.20011098303741667
2nd	250424	wt_well4001	Position_3	23	0	1723.520453181976	535.4039455793456	wt_well4001_Position_3	2nd_wt_well4001	2nd_wt_well4001_Position_3	2nd_wt_well4001_Position_3_23	0.23701720423796993
2nd	250424	wt_well4001	Position_3	24	0	2494.5748403783373	599.0591319494446	wt_well4001_Position_3	2nd_wt_well4001	2nd_wt_well4001_Position_3	2nd_wt_well4001_Position_3_24	0.1936425373227612
2nd	250424	wt_well4001	Position_3	25	0	1973.028923317235	490.4211812678045	wt_well4001_Position_3	2nd_wt_well4001	2nd_wt_well4001_Position_3	2nd_wt_well4001_Position_3_25	0.19907899914636773
2nd	250424	wt_well4001	Position_3	26	0	2384.893525357249	522.3044742152421	wt_well4001_Position_3	2nd_wt_well4001	2nd_wt_well4001_Position_3	2nd_wt_well4001_Position_3_26	0.17965906494571335
2nd	250424	wt_well4001	Position_3	27	0	2077.033092184748	464.5351929279119	wt_well4001_Position_3	2nd_wt_well4001	2nd_wt_well4001_Position_3	2nd_wt_well4001_Position_3_27	0.1827750195219801
2nd	250424	wt_well4001	Position_3	28	0	1598.955451479133	383.8755707139592	wt_well4001_Position_3	2nd_wt_well4001	2nd_wt_well4001_Position_3	2nd_wt_well4001_Position_3_28	0.19359974017825135
2nd	250424	wt_well4001	Position_3	29	0	1584.3919711023243	303.58528130947013	wt_well4001_Position_3	2nd_wt_well4001	2nd_wt_well4001_Position_3	2nd_wt_well4001_Position_3_29	0.16079922622036652
2nd	250424	wt_well4001	Position_3	30	0	1863.551873459105	610.6493968551779	wt_well4001_Position_3	2nd_wt_well4001	2nd_wt_well4001_Position_3	2nd_wt_well4001_Position_3_30	0.24680667825282088
2nd	250424	wt_well4001	Position_3	31	0	1358.7978248479103	400.3665115388844	wt_well4001_Position_3	2nd_wt_well4001	2nd_wt_well4001_Position_3	2nd_wt_well4001_Position_3_31	0.22758903375747733
2nd	250424	wt_well4001	Position_3	32	0	1041.697495102124	213.63383769688463	wt_well4001_Position_3	2nd_wt_well4001	2nd_wt_well4001_Position_3	2nd_wt_well4001_Position_3_32	0.1701812359136658
2nd	250424	wt_well4001	Position_3	33	0	1761.3825212239692	454.9127546516213	wt_well4001_Position_3	2nd_wt_well4001	2nd_wt_well4001_Position_3	2nd_wt_well4001_Position_3_33	0.2052581890163075
2nd	250424	wt_well4001	Position_4	1	0	1418.533545754787	105.82930619124156	wt_well4001_Position_4	2nd_wt_well4001	2nd_wt_well4001_Position_4	2nd_wt_well4001_Position_4_1	0.06942527237274117
2nd	250424	wt_well4001	Position_4	2	0	1304.9876953129865	409.51234860565296	wt_well4001_Position_4	2nd_wt_well4001	2nd_wt_well4001_Position_4	2nd_wt_well4001_Position_4_2	0.2388523406915037
2nd	250424	wt_well4001	Position_4	3	0	1638.7473835667674	121.74633695713204	wt_well4001_Position_4	2nd_wt_well4001	2nd_wt_well4001_Position_4	2nd_wt_well4001_Position_4_3	0.06915465561609725
2nd	250424	wt_well4001	Position_4	4	0	1671.5164860256791	236.08441947630968	wt_well4001_Position_4	2nd_wt_well4001	2nd_wt_well4001_Position_4	2nd_wt_well4001_Position_4_4	0.12375985920083406
2nd	250424	wt_well4001	Position_4	5	0	1836.0326301114071	178.6841668369447	wt_well4001_Position_4	2nd_wt_well4001	2nd_wt_well4001_Position_4	2nd_wt_well4001_Position_4_5	0.08868947095075286
2nd	250424	wt_well4001	Position_4	6	0	1822.05099714192	434.83281712926777	wt_well4001_Position_4	2nd_wt_well4001	2nd_wt_well4001_Position_4	2nd_wt_well4001_Position_4_6	0.1926695625089977
2nd	250424	wt_well4001	Position_4	7	0	975.0285222078028	121.33602421273352	wt_well4001_Position_4	2nd_wt_well4001	2nd_wt_well4001_Position_4	2nd_wt_well4001_Position_4_7	0.11067124033596053
2nd	250424	wt_well4001	Position_4	8	0	45.49023119297701	1959.547972825726	wt_well4001_Position_4	2nd_wt_well4001	2nd_wt_well4001_Position_4	2nd_wt_well4001_Position_4_8	0.9773120376949422
2nd	250424	wt_well4001	Position_4	9	0	1904.058370703209	691.72074902293	wt_well4001_Position_4	2nd_wt_well4001	2nd_wt_well4001_Position_4	2nd_wt_well4001_Position_4_9	0.2664790481464032
2nd	250424	wt_well4001	Position_4	10	0	1530.8252885390857	227.1022217686528	wt_well4001_Position_4	2nd_wt_well4001	2nd_wt_well4001_Position_4	2nd_wt_well4001_Position_4_10	0.12918747811671533
2nd	250424	wt_well4001	Position_4	11	0	26.338974853203062	1590.726681509292	wt_well4001_Position_4	2nd_wt_well4001	2nd_wt_well4001_Position_4	2nd_wt_well4001_Position_4_11	0.9837118704799833
2nd	250424	wt_well4001	Position_4	12	0	1389.6155146163903	243.80165279962085	wt_well4001_Position_4	2nd_wt_well4001	2nd_wt_well4001_Position_4	2nd_wt_well4001_Position_4_12	0.1492586570430771
2nd	250424	wt_well4001	Position_4	13	0	13.991007317091364	1582.1016546440846	wt_well4001_Position_4	2nd_wt_well4001	2nd_wt_well4001_Position_4	2nd_wt_well4001_Position_4_13	0.9912342136202167
2nd	250424	wt_well4001	Position_4	14	0	45.86066695357509	2254.6248855799604	wt_well4001_Position_4	2nd_wt_well4001	2nd_wt_well4001_Position_4	2nd_wt_well4001_Position_4_14	0.9800647881039424
2nd	250424	wt_well4001	Position_4	15	0	1792.5415386035029	337.027459456405	wt_well4001_Position_4	2nd_wt_well4001	2nd_wt_well4001_Position_4	2nd_wt_well4001_Position_4_15	0.15826087802904987
2nd	250424	wt_well4001	Position_4	16	0	20.08677086854335	2210.5792991914773	wt_well4001_Position_4	2nd_wt_well4001	2nd_wt_well4001_Position_4	2nd_wt_well4001_Position_4_16	0.9909951690492146
2nd	250424	wt_well4001	Position_4	17	0	1394.0661924232352	328.8115448148464	wt_well4001_Position_4	2nd_wt_well4001	2nd_wt_well4001_Position_4	2nd_wt_well4001_Position_4_17	0.19085019076394769
2nd	250424	wt_well4001	Position_4	18	0	29.709640498342555	1466.0356869916657	wt_well4001_Position_4	2nd_wt_well4001	2nd_wt_well4001_Position_4	2nd_wt_well4001_Position_4_18	0.980137233289441
2nd	250424	wt_well4001	Position_4	19	0	16.716119373445235	1751.359631969232	wt_well4001_Position_4	2nd_wt_well4001	2nd_wt_well4001_Position_4	2nd_wt_well4001_Position_4_19	0.9905455864316045
2nd	250424	wt_well4001	Position_4	21	0	1737.1026716377858	225.39338850892565	wt_well4001_Position_4	2nd_wt_well4001	2nd_wt_well4001_Position_4	2nd_wt_well4001_Position_4_21	0.11485036484204497
2nd	250424	wt_well4001	Position_4	22	0	1613.6896525502525	421.1940729569707	wt_well4001_Position_4	2nd_wt_well4001	2nd_wt_well4001_Position_4	2nd_wt_well4001_Position_4_22	0.20698680110185766
2nd	250424	wt_well4001	Position_4	23	0	55.62134391632296	2524.52415782989	wt_well4001_Position_4	2nd_wt_well4001	2nd_wt_well4001_Position_4	2nd_wt_well4001_Position_4_23	0.97844255532152
2nd	250424	wt_well4001	Position_4	26	0	2110.040231940095	675.9355945072209	wt_well4001_Position_4	2nd_wt_well4001	2nd_wt_well4001_Position_4	2nd_wt_well4001_Position_4_26	0.2426207679515927
2nd	250424	wt_well4001	Position_4	27	0	1102.0069920420965	13.94250596635758	wt_well4001_Position_4	2nd_wt_well4001	2nd_wt_well4001_Position_4	2nd_wt_well4001_Position_4_27	0.012493850296307903
2nd	250424	wt_well4001	Position_4	28	0	1614.2039410594557	272.3617053578428	wt_well4001_Position_4	2nd_wt_well4001	2nd_wt_well4001_Position_4	2nd_wt_well4001_Position_4_28	0.14436905806859893
2nd	250424	wt_well4001	Position_4	29	0	50.85255214792453	2088.3017453055977	wt_well4001_Position_4	2nd_wt_well4001	2nd_wt_well4001_Position_4	2nd_wt_well4001_Position_4_29	0.9762277306464241
2nd	250424	wt_well4001	Position_4	30	0	1211.6649571726882	366.115095448175	wt_well4001_Position_4	2nd_wt_well4001	2nd_wt_well4001_Position_4	2nd_wt_well4001_Position_4_30	0.23204444424304785
2nd	250424	wt_well4001	Position_4	32	0	1591.202077802393	205.527750670152	wt_well4001_Position_4	2nd_wt_well4001	2nd_wt_well4001_Position_4	2nd_wt_well4001_Position_4_32	0.11438990292985642
2nd	250424	wt_well4001	Position_4	33	0	1659.69322959011	175.6799335916527	wt_well4001_Position_4	2nd_wt_well4001	2nd_wt_well4001_Position_4	2nd_wt_well4001_Position_4_33	0.09571891815563971
2nd	250424	wt_well4001	Position_4	34	0	1964.633712848916	217.2020739319736	wt_well4001_Position_4	2nd_wt_well4001	2nd_wt_well4001_Position_4	2nd_wt_well4001_Position_4_34	0.09955014728786556
2nd	250424	wt_well4001	Position_4	35	0	76.33994742190434	4629.714300552418	wt_well4001_Position_4	2nd_wt_well4001	2nd_wt_well4001_Position_4	2nd_wt_well4001_Position_4_35	0.983778353712186
2nd	250424	wt_well4001	Position_5	1	0	1661.6899144138374	92.94752592393118	wt_well4001_Position_5	2nd_wt_well4001	2nd_wt_well4001_Position_5	2nd_wt_well4001_Position_5_1	0.052972496646394786
2nd	250424	wt_well4001	Position_5	2	0	2072.2064429341617	-79.9920713712469	wt_well4001_Position_5	2nd_wt_well4001	2nd_wt_well4001_Position_5	2nd_wt_well4001_Position_5_2	-0.04015234129070769
2nd	250424	wt_well4001	Position_5	3	0	1570.5472093150554	145.62490476606578	wt_well4001_Position_5	2nd_wt_well4001	2nd_wt_well4001_Position_5	2nd_wt_well4001_Position_5_3	0.08485448724590003
2nd	250424	wt_well4001	Position_5	4	0	1801.2428408437268	-158.76258721034895	wt_well4001_Position_5	2nd_wt_well4001	2nd_wt_well4001_Position_5	2nd_wt_well4001_Position_5_4	-0.09666027147610796
2nd	250424	wt_well4001	Position_5	5	0	1154.3269734389976	-296.73672944191674	wt_well4001_Position_5	2nd_wt_well4001	2nd_wt_well4001_Position_5	2nd_wt_well4001_Position_5_5	-0.3460122494617917
2nd	250424	wt_well4001	Position_5	6	0	1856.283054910712	-196.743334464318	wt_well4001_Position_5	2nd_wt_well4001	2nd_wt_well4001_Position_5	2nd_wt_well4001_Position_5_6	-0.11855295299072242
2nd	250424	wt_well4001	Position_5	7	0	1526.7806577219826	319.00683537112644	wt_well4001_Position_5	2nd_wt_well4001	2nd_wt_well4001_Position_5	2nd_wt_well4001_Position_5_7	0.17282966569274202
2nd	250424	wt_well4001	Position_5	9	0	1614.5341703722256	423.2933593578514	wt_well4001_Position_5	2nd_wt_well4001	2nd_wt_well4001_Position_5	2nd_wt_well4001_Position_5_9	0.20771795119183578
2nd	250424	wt_well4001	Position_5	10	0	286.148570247579	1460.249841544654	wt_well4001_Position_5	2nd_wt_well4001	2nd_wt_well4001_Position_5	2nd_wt_well4001_Position_5_10	0.8361493183254098
2nd	250424	wt_well4001	Position_5	11	0	290.663574575585	1349.5075733102244	wt_well4001_Position_5	2nd_wt_well4001	2nd_wt_well4001_Position_5	2nd_wt_well4001_Position_5_11	0.8227846069904033
2nd	250424	wt_well4001	Position_5	12	0	1437.0252393245898	407.17726647383984	wt_well4001_Position_5	2nd_wt_well4001	2nd_wt_well4001_Position_5	2nd_wt_well4001_Position_5_12	0.2207877200001723
2nd	250424	wt_well4001	Position_5	13	0	198.72063397013275	1550.246704666556	wt_well4001_Position_5	2nd_wt_well4001	2nd_wt_well4001_Position_5	2nd_wt_well4001_Position_5_13	0.8863783047400792
2nd	250424	wt_well4001	Position_5	14	0	1762.9884248878573	160.93630954849658	wt_well4001_Position_5	2nd_wt_well4001	2nd_wt_well4001_Position_5	2nd_wt_well4001_Position_5_14	0.08365000286544244
2nd	250424	wt_well4001	Position_5	16	0	2053.515616019437	-92.37600284663638	wt_well4001_Position_5	2nd_wt_well4001	2nd_wt_well4001_Position_5	2nd_wt_well4001_Position_5_16	-0.04710322621916103
2nd	250424	wt_well4001	Position_5	17	0	134.07022688028115	838.8759454844758	wt_well4001_Position_5	2nd_wt_well4001	2nd_wt_well4001_Position_5	2nd_wt_well4001_Position_5_17	0.8622018044899422
2nd	250424	wt_well4001	Position_5	18	0	190.41786155530232	1475.6363811527688	wt_well4001_Position_5	2nd_wt_well4001	2nd_wt_well4001_Position_5	2nd_wt_well4001_Position_5_18	0.8857072857089037
2nd	250424	wt_well4001	Position_5	19	0	1489.2552119273566	416.48564670397246	wt_well4001_Position_5	2nd_wt_well4001	2nd_wt_well4001_Position_5	2nd_wt_well4001_Position_5_19	0.21854264435673873
2nd	250424	wt_well4001	Position_5	20	0	1927.488557334056	106.70664156805348	wt_well4001_Position_5	2nd_wt_well4001	2nd_wt_well4001_Position_5	2nd_wt_well4001_Position_5_20	0.05245644155764644
2nd	250424	wt_well4001	Position_5	21	0	1682.0538602129254	109.10242477172136	wt_well4001_Position_5	2nd_wt_well4001	2nd_wt_well4001_Position_5	2nd_wt_well4001_Position_5_21	0.0609117281871674
2nd	250424	wt_well4001	Position_5	23	0	1214.0630467920812	397.4251800877736	wt_well4001_Position_5	2nd_wt_well4001	2nd_wt_well4001_Position_5	2nd_wt_well4001_Position_5_23	0.24661997119101747
2nd	250424	wt_well4001	Position_5	24	0	177.66264834885652	1235.3638813263915	wt_well4001_Position_5	2nd_wt_well4001	2nd_wt_well4001_Position_5	2nd_wt_well4001_Position_5_24	0.874268002321451
2nd	250424	wt_well4001	Position_5	27	0	1063.477240026442	-94.08079083813324	wt_well4001_Position_5	2nd_wt_well4001	2nd_wt_well4001_Position_5	2nd_wt_well4001_Position_5_27	-0.09705089276622439
2nd	250424	wt_well4001	Position_5	28	0	2035.164621758036	40.78612670655812	wt_well4001_Position_5	2nd_wt_well4001	2nd_wt_well4001_Position_5	2nd_wt_well4001_Position_5_28	0.01964696259616187
2nd	250424	wt_well4001	Position_5	29	0	1672.8224917266848	642.6075373834078	wt_well4001_Position_5	2nd_wt_well4001	2nd_wt_well4001_Position_5	2nd_wt_well4001_Position_5_29	0.27753269557032834
2nd	250424	wt_well4001	Position_5	30	0	1635.7188161523663	61.50799125944093	wt_well4001_Position_5	2nd_wt_well4001	2nd_wt_well4001_Position_5	2nd_wt_well4001_Position_5_30	0.036240289742558204
2nd	250424	wt_well4001	Position_5	32	0	1412.7831318749097	-101.01312954713428	wt_well4001_Position_5	2nd_wt_well4001	2nd_wt_well4001_Position_5	2nd_wt_well4001_Position_5_32	-0.07700521384685077
2nd	250424	wt_well4001	Position_5	34	0	1631.9729354320164	72.28145013900271	wt_well4001_Position_5	2nd_wt_well4001	2nd_wt_well4001_Position_5	2nd_wt_well4001_Position_5_34	0.04241235976915761
3rd	230524_2	wt_ypd_well1	Position_1	1	0	0.0450492246049122	3.1822017596341032	wt_ypd_well1_Position_1	3rd_wt_ypd_well1	3rd_wt_ypd_well1_Position_1	3rd_wt_ypd_well1_Position_1_1	0.9860409912879662
3rd	230524_2	wt_ypd_well1	Position_1	2	0	0.0317968755274835	2.1892740588607884	wt_ypd_well1_Position_1	3rd_wt_ypd_well1	3rd_wt_ypd_well1_Position_1	3rd_wt_ypd_well1_Position_1_2	0.9856839891805432
3rd	230524_2	wt_ypd_well1	Position_1	3	0	0.0531125455741818	3.802697863285004	wt_ypd_well1_Position_1	3rd_wt_ypd_well1	3rd_wt_ypd_well1_Position_1	3rd_wt_ypd_well1_Position_1_3	0.9862253223207891
3rd	230524_2	wt_ypd_well1	Position_1	4	0	0.0574958943013126	3.1524871852785727	wt_ypd_well1_Position_1	3rd_wt_ypd_well1	3rd_wt_ypd_well1_Position_1	3rd_wt_ypd_well1_Position_1_4	0.9820884120333627
3rd	230524_2	wt_ypd_well1	Position_1	5	0	2.2470393564046174	0.4378635695316668	wt_ypd_well1_Position_1	3rd_wt_ypd_well1	3rd_wt_ypd_well1_Position_1	3rd_wt_ypd_well1_Position_1_5	0.16308357568606477
3rd	230524_2	wt_ypd_well1	Position_1	6	0	0.0623727194436284	4.824868965873775	wt_ypd_well1_Position_1	3rd_wt_ypd_well1	3rd_wt_ypd_well1_Position_1	3rd_wt_ypd_well1_Position_1_6	0.9872376437549605
3rd	230524_2	wt_ypd_well1	Position_1	7	0	0.0455689665244509	3.4386539016201807	wt_ypd_well1_Position_1	3rd_wt_ypd_well1	3rd_wt_ypd_well1_Position_1	3rd_wt_ypd_well1_Position_1_7	0.98692133992315
3rd	230524_2	wt_ypd_well1	Position_1	8	0	0.0228847204674995	1.6878294759097905	wt_ypd_well1_Position_1	3rd_wt_ypd_well1	3rd_wt_ypd_well1_Position_1	3rd_wt_ypd_well1_Position_1_8	0.9866227096753147
3rd	230524_2	wt_ypd_well1	Position_1	9	0	0.03769259937276	3.35873880790757	wt_ypd_well1_Position_1	3rd_wt_ypd_well1	3rd_wt_ypd_well1_Position_1	3rd_wt_ypd_well1_Position_1_9	0.9889022933623905
3rd	230524_2	wt_ypd_well1	Position_1	10	0	0.0427988452884854	2.676250504165329	wt_ypd_well1_Position_1	3rd_wt_ypd_well1	3rd_wt_ypd_well1_Position_1	3rd_wt_ypd_well1_Position_1_10	0.9842596290879816
3rd	230524_2	wt_ypd_well1	Position_1	11	0	0.0390013065064164	1.9312937290408665	wt_ypd_well1_Position_1	3rd_wt_ypd_well1	3rd_wt_ypd_well1_Position_1	3rd_wt_ypd_well1_Position_1_11	0.9802053470151575
3rd	230524_2	wt_ypd_well1	Position_1	12	0	0.0406511850030747	2.4156063181856164	wt_ypd_well1_Position_1	3rd_wt_ypd_well1	3rd_wt_ypd_well1_Position_1	3rd_wt_ypd_well1_Position_1_12	0.9834499497913791
3rd	230524_2	wt_ypd_well1	Position_1	13	0	0.0515137363819654	2.6177469357266183	wt_ypd_well1_Position_1	3rd_wt_ypd_well1	3rd_wt_ypd_well1_Position_1	3rd_wt_ypd_well1_Position_1_13	0.9807011218798379
3rd	230524_2	wt_ypd_well1	Position_1	14	0	0.0368678380331441	2.0222809540407543	wt_ypd_well1_Position_1	3rd_wt_ypd_well1	3rd_wt_ypd_well1_Position_1	3rd_wt_ypd_well1_Position_1_14	0.9820955930066558
3rd	230524_2	wt_ypd_well1	Position_1	15	0	0.0489750891449505	3.834148854183964	wt_ypd_well1_Position_1	3rd_wt_ypd_well1	3rd_wt_ypd_well1_Position_1	3rd_wt_ypd_well1_Position_1_15	0.9873877090044761
3rd	230524_2	wt_ypd_well1	Position_1	16	0	0.0490490674601555	3.793428031145996	wt_ypd_well1_Position_1	3rd_wt_ypd_well1	3rd_wt_ypd_well1_Position_1	3rd_wt_ypd_well1_Position_1_16	0.9872350397409141
3rd	230524_2	wt_ypd_well1	Position_1	17	0	0.0341660106505611	2.932864906563072	wt_ypd_well1_Position_1	3rd_wt_ypd_well1	3rd_wt_ypd_well1_Position_1	3rd_wt_ypd_well1_Position_1_17	0.9884847810474968
3rd	230524_2	wt_ypd_well1	Position_1	18	0	0.0382251268485581	1.818108718926135	wt_ypd_well1_Position_1	3rd_wt_ypd_well1	3rd_wt_ypd_well1_Position_1	3rd_wt_ypd_well1_Position_1_18	0.979408269188452
3rd	230524_2	wt_ypd_well1	Position_1	19	0	1.1964026124663407	0.2486298877908866	wt_ypd_well1_Position_1	3rd_wt_ypd_well1	3rd_wt_ypd_well1_Position_1	3rd_wt_ypd_well1_Position_1_19	0.17205833622885885
3rd	230524_2	wt_ypd_well1	Position_1	20	0	2.2393627560682305	0.342963900507394	wt_ypd_well1_Position_1	3rd_wt_ypd_well1	3rd_wt_ypd_well1_Position_1	3rd_wt_ypd_well1_Position_1_20	0.13281197389728844
3rd	230524_2	wt_ypd_well1	Position_1	21	0	2.016414716318726	0.4581495945844165	wt_ypd_well1_Position_1	3rd_wt_ypd_well1	3rd_wt_ypd_well1_Position_1	3rd_wt_ypd_well1_Position_1_21	0.1851435392346726
3rd	230524_2	wt_ypd_well1	Position_1	22	0	1.2290649346326514	0.3838914472926261	wt_ypd_well1_Position_1	3rd_wt_ypd_well1	3rd_wt_ypd_well1_Position_1	3rd_wt_ypd_well1_Position_1_22	0.23800485344458025
3rd	230524_2	wt_ypd_well1	Position_1	23	0	1.239646210446978	0.0338669851812282	wt_ypd_well1_Position_1	3rd_wt_ypd_well1	3rd_wt_ypd_well1_Position_1	3rd_wt_ypd_well1_Position_1_23	0.026593352387308474
3rd	230524_2	wt_ypd_well1	Position_1	24	0	0.0411506618637403	2.6573531210315173	wt_ypd_well1_Position_1	3rd_wt_ypd_well1	3rd_wt_ypd_well1_Position_1	3rd_wt_ypd_well1_Position_1_24	0.9847505635809822
3rd	230524_2	wt_ypd_well1	Position_1	25	0	0.0612605864449351	3.2280490525006647	wt_ypd_well1_Position_1	3rd_wt_ypd_well1	3rd_wt_ypd_well1_Position_1	3rd_wt_ypd_well1_Position_1_25	0.9813758529389855
3rd	230524_2	wt_ypd_well1	Position_1	26	0	1.6916395122214265	0.8002450411269247	wt_ypd_well1_Position_1	3rd_wt_ypd_well1	3rd_wt_ypd_well1_Position_1	3rd_wt_ypd_well1_Position_1_26	0.3211404958755547
3rd	230524_2	wt_ypd_well1	Position_1	27	0	0.0372364695461608	2.371579739841432	wt_ypd_well1_Position_1	3rd_wt_ypd_well1	3rd_wt_ypd_well1_Position_1	3rd_wt_ypd_well1_Position_1_27	0.9845415895986405
3rd	230524_2	wt_ypd_well1	Position_1	28	0	0.0677190040452841	4.89077209415967	wt_ypd_well1_Position_1	3rd_wt_ypd_well1	3rd_wt_ypd_well1_Position_1	3rd_wt_ypd_well1_Position_1_28	0.9863428202846225
3rd	230524_2	wt_ypd_well1	Position_1	29	0	0.0573657054657818	2.5075714562238227	wt_ypd_well1_Position_1	3rd_wt_ypd_well1	3rd_wt_ypd_well1_Position_1	3rd_wt_ypd_well1_Position_1_29	0.977634654633023
3rd	230524_2	wt_ypd_well1	Position_1	30	0	0.0810714160765301	2.5343339656318125	wt_ypd_well1_Position_1	3rd_wt_ypd_well1	3rd_wt_ypd_well1_Position_1	3rd_wt_ypd_well1_Position_1_30	0.9690023517411379
3rd	230524_2	wt_ypd_well1	Position_1	31	0	0.0547715628724355	4.225683371936205	wt_ypd_well1_Position_1	3rd_wt_ypd_well1	3rd_wt_ypd_well1_Position_1	3rd_wt_ypd_well1_Position_1_31	0.9872042659701815
3rd	230524_2	wt_ypd_well1	Position_1	32	0	1.4200415159917517	1.145763993414198	wt_ypd_well1_Position_1	3rd_wt_ypd_well1	3rd_wt_ypd_well1_Position_1	3rd_wt_ypd_well1_Position_1_32	0.4465513809265583
3rd	230524_2	wt_ypd_well1	Position_1	33	0	0.1842623290108687	3.1521717414420114	wt_ypd_well1_Position_1	3rd_wt_ypd_well1	3rd_wt_ypd_well1_Position_1	3rd_wt_ypd_well1_Position_1_33	0.9447726749218044
3rd	230524_2	wt_ypd_well1	Position_1	34	0	0.1203066618244965	3.274911143165104	wt_ypd_well1_Position_1	3rd_wt_ypd_well1	3rd_wt_ypd_well1_Position_1	3rd_wt_ypd_well1_Position_1_34	0.9645658485745173
3rd	230524_2	wt_ypd_well1	Position_1	35	0	0.7815420374038295	4.447384726081835	wt_ypd_well1_Position_1	3rd_wt_ypd_well1	3rd_wt_ypd_well1_Position_1	3rd_wt_ypd_well1_Position_1_35	0.8505349046268064
3rd	230524_2	wt_ypd_well1	Position_1	36	0	0.2920430066215863	5.03771813255903	wt_ypd_well1_Position_1	3rd_wt_ypd_well1	3rd_wt_ypd_well1_Position_1	3rd_wt_ypd_well1_Position_1_36	0.9452052354701801
3rd	230524_2	wt_ypd_well1	Position_2	1	0	0.0236857722505769	2.97442302592056	wt_ypd_well1_Position_2	3rd_wt_ypd_well1	3rd_wt_ypd_well1_Position_2	3rd_wt_ypd_well1_Position_2_1	0.992099762268459
3rd	230524_2	wt_ypd_well1	Position_2	2	0	0.0602071361379191	2.1970394096560835	wt_ypd_well1_Position_2	3rd_wt_ypd_well1	3rd_wt_ypd_well1_Position_2	3rd_wt_ypd_well1_Position_2_2	0.9733271776403402
3rd	230524_2	wt_ypd_well1	Position_2	3	0	0.0667038200735318	2.3195263946452287	wt_ypd_well1_Position_2	3rd_wt_ypd_well1	3rd_wt_ypd_well1_Position_2	3rd_wt_ypd_well1_Position_2_3	0.9720463601281684
3rd	230524_2	wt_ypd_well1	Position_2	4	0	0.0737681082956332	3.094434831725544	wt_ypd_well1_Position_2	3rd_wt_ypd_well1	3rd_wt_ypd_well1_Position_2	3rd_wt_ypd_well1_Position_2_4	0.9767161038316756
3rd	230524_2	wt_ypd_well1	Position_2	5	0	1.8864608258566176	0.3718493570229104	wt_ypd_well1_Position_2	3rd_wt_ypd_well1	3rd_wt_ypd_well1_Position_2	3rd_wt_ypd_well1_Position_2_5	0.16465822978700492
3rd	230524_2	wt_ypd_well1	Position_2	6	0	0.0467928291860745	2.537529639738737	wt_ypd_well1_Position_2	3rd_wt_ypd_well1	3rd_wt_ypd_well1_Position_2	3rd_wt_ypd_well1_Position_2_6	0.9818935795556728
3rd	230524_2	wt_ypd_well1	Position_2	7	0	0.0311574116616367	1.9237878743271344	wt_ypd_well1_Position_2	3rd_wt_ypd_well1	3rd_wt_ypd_well1_Position_2	3rd_wt_ypd_well1_Position_2_7	0.9840622589875307
3rd	230524_2	wt_ypd_well1	Position_2	8	0	0.0270873424316683	1.4057709671856589	wt_ypd_well1_Position_2	3rd_wt_ypd_well1	3rd_wt_ypd_well1_Position_2	3rd_wt_ypd_well1_Position_2_8	0.9810955889707599
3rd	230524_2	wt_ypd_well1	Position_2	9	0	1.6882314189570222	0.3425525546196895	wt_ypd_well1_Position_2	3rd_wt_ypd_well1	3rd_wt_ypd_well1_Position_2	3rd_wt_ypd_well1_Position_2_9	0.16867995763053512
3rd	230524_2	wt_ypd_well1	Position_2	10	0	0.0192341260678048	1.198774104151072	wt_ypd_well1_Position_2	3rd_wt_ypd_well1	3rd_wt_ypd_well1_Position_2	3rd_wt_ypd_well1_Position_2_10	0.9842085417892878
3rd	230524_2	wt_ypd_well1	Position_2	11	0	1.3955277884413912	0.4018874166355552	wt_ypd_well1_Position_2	3rd_wt_ypd_well1	3rd_wt_ypd_well1_Position_2	3rd_wt_ypd_well1_Position_2_11	0.22359186430625005
3rd	230524_2	wt_ypd_well1	Position_2	12	0	0.0274610655229354	2.9732401180171872	wt_ypd_well1_Position_2	3rd_wt_ypd_well1	3rd_wt_ypd_well1_Position_2	3rd_wt_ypd_well1_Position_2_12	0.9908484504643219
3rd	230524_2	wt_ypd_well1	Position_2	13	0	1.4452171344571554	-0.0497377369027577	wt_ypd_well1_Position_2	3rd_wt_ypd_well1	3rd_wt_ypd_well1_Position_2	3rd_wt_ypd_well1_Position_2_13	-0.03564204315013461
3rd	230524_2	wt_ypd_well1	Position_2	14	0	0.0470890648618294	2.510006233968536	wt_ypd_well1_Position_2	3rd_wt_ypd_well1	3rd_wt_ypd_well1_Position_2	3rd_wt_ypd_well1_Position_2_14	0.9815849394102096
3rd	230524_2	wt_ypd_well1	Position_2	15	0	0.0241239072759806	1.6697833158989015	wt_ypd_well1_Position_2	3rd_wt_ypd_well1	3rd_wt_ypd_well1_Position_2	3rd_wt_ypd_well1_Position_2_15	0.9857584246965041
3rd	230524_2	wt_ypd_well1	Position_2	16	0	0.028554731806646	3.734008167186924	wt_ypd_well1_Position_2	3rd_wt_ypd_well1	3rd_wt_ypd_well1_Position_2	3rd_wt_ypd_well1_Position_2_16	0.9924108293806108
3rd	230524_2	wt_ypd_well1	Position_2	17	0	0.0423481089720781	3.3064758490917114	wt_ypd_well1_Position_2	3rd_wt_ypd_well1	3rd_wt_ypd_well1_Position_2	3rd_wt_ypd_well1_Position_2_17	0.9873543340879098
3rd	230524_2	wt_ypd_well1	Position_2	18	0	1.9844383174076696	0.4722082923176943	wt_ypd_well1_Position_2	3rd_wt_ypd_well1	3rd_wt_ypd_well1_Position_2	3rd_wt_ypd_well1_Position_2_18	0.192216613675047
3rd	230524_2	wt_ypd_well1	Position_2	19	0	0.0402176694093639	3.1085267384883166	wt_ypd_well1_Position_2	3rd_wt_ypd_well1	3rd_wt_ypd_well1_Position_2	3rd_wt_ypd_well1_Position_2_19	0.9872273947328052
3rd	230524_2	wt_ypd_well1	Position_2	20	0	0.0643754389495631	2.1084446250635294	wt_ypd_well1_Position_2	3rd_wt_ypd_well1	3rd_wt_ypd_well1_Position_2	3rd_wt_ypd_well1_Position_2_20	0.9703724021994418
3rd	230524_2	wt_ypd_well1	Position_2	21	0	0.1731939309510752	1.6561822009321945	wt_ypd_well1_Position_2	3rd_wt_ypd_well1	3rd_wt_ypd_well1_Position_2	3rd_wt_ypd_well1_Position_2_21	0.9053262322971389
3rd	230524_2	wt_ypd_well1	Position_2	22	0	0.0437442035676512	3.370804121228273	wt_ypd_well1_Position_2	3rd_wt_ypd_well1	3rd_wt_ypd_well1_Position_2	3rd_wt_ypd_well1_Position_2_22	0.9871888755388267
3rd	230524_2	wt_ypd_well1	Position_2	23	0	0.0285019117135906	1.3449208666434944	wt_ypd_well1_Position_2	3rd_wt_ypd_well1	3rd_wt_ypd_well1_Position_2	3rd_wt_ypd_well1_Position_2_23	0.9792475323966265
3rd	230524_2	wt_ypd_well1	Position_2	24	0	0.1193221878548665	5.6484229261792285	wt_ypd_well1_Position_2	3rd_wt_ypd_well1	3rd_wt_ypd_well1_Position_2	3rd_wt_ypd_well1_Position_2_24	0.9793121600390192
3rd	230524_2	wt_ypd_well1	Position_2	25	0	0.0635114243746518	2.2331134804780843	wt_ypd_well1_Position_2	3rd_wt_ypd_well1	3rd_wt_ypd_well1_Position_2	3rd_wt_ypd_well1_Position_2_25	0.9723457564879432
3rd	230524_2	wt_ypd_well1	Position_2	26	0	1.4082455136558112	0.2162798229006044	wt_ypd_well1_Position_2	3rd_wt_ypd_well1	3rd_wt_ypd_well1_Position_2	3rd_wt_ypd_well1_Position_2_26	0.13313416419781002
3rd	230524_2	wt_ypd_well1	Position_2	27	0	0.0461840622119983	2.0463688406729506	wt_ypd_well1_Position_2	3rd_wt_ypd_well1	3rd_wt_ypd_well1_Position_2	3rd_wt_ypd_well1_Position_2_27	0.9779293215725511
3rd	230524_2	wt_ypd_well1	Position_2	28	0	0.4537608877414783	1.9265816767216628	wt_ypd_well1_Position_2	3rd_wt_ypd_well1	3rd_wt_ypd_well1_Position_2	3rd_wt_ypd_well1_Position_2_28	0.8093716028458202
3rd	230524_2	wt_ypd_well1	Position_2	29	0	0.4168392189480857	1.616920785206108	wt_ypd_well1_Position_2	3rd_wt_ypd_well1	3rd_wt_ypd_well1_Position_2	3rd_wt_ypd_well1_Position_2_29	0.7950401138302244
3rd	230524_2	wt_ypd_well1	Position_2	30	0	0.0431380538799863	3.0626309465695463	wt_ypd_well1_Position_2	3rd_wt_ypd_well1	3rd_wt_ypd_well1_Position_2	3rd_wt_ypd_well1_Position_2_30	0.9861103469466846
3rd	230524_2	wt_ypd_well1	Position_3	1	0	0.0492773052948673	4.005349229523431	wt_ypd_well1_Position_3	3rd_wt_ypd_well1	3rd_wt_ypd_well1_Position_3	3rd_wt_ypd_well1_Position_3_1	0.9878466475588544
3rd	230524_2	wt_ypd_well1	Position_3	2	0	0.0340016431997958	3.1361781445796697	wt_ypd_well1_Position_3	3rd_wt_ypd_well1	3rd_wt_ypd_well1_Position_3	3rd_wt_ypd_well1_Position_3_2	0.9892745378887133
3rd	230524_2	wt_ypd_well1	Position_3	3	0	0.0306283429661856	1.7801932362339754	wt_ypd_well1_Position_3	3rd_wt_ypd_well1	3rd_wt_ypd_well1_Position_3	3rd_wt_ypd_well1_Position_3_3	0.9830859410347241
3rd	230524_2	wt_ypd_well1	Position_3	4	0	0.0250208979820653	2.457423138936882	wt_ypd_well1_Position_3	3rd_wt_ypd_well1	3rd_wt_ypd_well1_Position_3	3rd_wt_ypd_well1_Position_3_4	0.9899208612117921
3rd	230524_2	wt_ypd_well1	Position_3	5	0	0.0160495319102927	1.2315541179695944	wt_ypd_well1_Position_3	3rd_wt_ypd_well1	3rd_wt_ypd_well1_Position_3	3rd_wt_ypd_well1_Position_3_5	0.9871357126024456
3rd	230524_2	wt_ypd_well1	Position_3	6	0	0.0432115402863501	3.32410523393116	wt_ypd_well1_Position_3	3rd_wt_ypd_well1	3rd_wt_ypd_well1_Position_3	3rd_wt_ypd_well1_Position_3_6	0.9871673670213603
3rd	230524_2	wt_ypd_well1	Position_3	7	0	1.4658831802710817	0.2580978552539044	wt_ypd_well1_Position_3	3rd_wt_ypd_well1	3rd_wt_ypd_well1_Position_3	3rd_wt_ypd_well1_Position_3_7	0.14971037960130956
3rd	230524_2	wt_ypd_well1	Position_3	8	0	0.0291577494267293	2.627173723284657	wt_ypd_well1_Position_3	3rd_wt_ypd_well1	3rd_wt_ypd_well1_Position_3	3rd_wt_ypd_well1_Position_3_8	0.9890233015998688
3rd	230524_2	wt_ypd_well1	Position_3	9	0	1.355919399027924	0.4714585274491346	wt_ypd_well1_Position_3	3rd_wt_ypd_well1	3rd_wt_ypd_well1_Position_3	3rd_wt_ypd_well1_Position_3_9	0.2579972761069977
3rd	230524_2	wt_ypd_well1	Position_3	10	0	0.027440231567771	1.823306090273879	wt_ypd_well1_Position_3	3rd_wt_ypd_well1	3rd_wt_ypd_well1_Position_3	3rd_wt_ypd_well1_Position_3_10	0.9851734236918728
3rd	230524_2	wt_ypd_well1	Position_3	11	0	0.0350995591755861	2.012556066422388	wt_ypd_well1_Position_3	3rd_wt_ypd_well1	3rd_wt_ypd_well1_Position_3	3rd_wt_ypd_well1_Position_3_11	0.9828586610283475
3rd	230524_2	wt_ypd_well1	Position_3	12	0	1.3811746739449615	0.1107239573256484	wt_ypd_well1_Position_3	3rd_wt_ypd_well1	3rd_wt_ypd_well1_Position_3	3rd_wt_ypd_well1_Position_3_12	0.07421681004650281
3rd	230524_2	wt_ypd_well1	Position_3	13	0	0.0312471110132393	3.5512564649988025	wt_ypd_well1_Position_3	3rd_wt_ypd_well1	3rd_wt_ypd_well1_Position_3	3rd_wt_ypd_well1_Position_3_13	0.9912778562951156
3rd	230524_2	wt_ypd_well1	Position_3	14	0	0.0351474233146534	2.192580655583776	wt_ypd_well1_Position_3	3rd_wt_ypd_well1	3rd_wt_ypd_well1_Position_3	3rd_wt_ypd_well1_Position_3_14	0.9842227497837021
3rd	230524_2	wt_ypd_well1	Position_3	15	0	1.3422891938185904	0.3611438755602405	wt_ypd_well1_Position_3	3rd_wt_ypd_well1	3rd_wt_ypd_well1_Position_3	3rd_wt_ypd_well1_Position_3_15	0.21200943086770896
3rd	230524_2	wt_ypd_well1	Position_3	16	0	1.166607579174043	0.1526441135342217	wt_ypd_well1_Position_3	3rd_wt_ypd_well1	3rd_wt_ypd_well1_Position_3	3rd_wt_ypd_well1_Position_3_16	0.11570507309402177
3rd	230524_2	wt_ypd_well1	Position_3	17	0	1.9499425743099663	0.321643143844189	wt_ypd_well1_Position_3	3rd_wt_ypd_well1	3rd_wt_ypd_well1_Position_3	3rd_wt_ypd_well1_Position_3_17	0.14159410374597256
3rd	230524_2	wt_ypd_well1	Position_3	18	0	0.0275250063680695	2.445860318637344	wt_ypd_well1_Position_3	3rd_wt_ypd_well1	3rd_wt_ypd_well1_Position_3	3rd_wt_ypd_well1_Position_3_18	0.9888715251563122
3rd	230524_2	wt_ypd_well1	Position_3	19	0	1.6126632799299334	0.3939694591396028	wt_ypd_well1_Position_3	3rd_wt_ypd_well1	3rd_wt_ypd_well1_Position_3	3rd_wt_ypd_well1_Position_3_19	0.19633361475118968
3rd	230524_2	wt_ypd_well1	Position_3	20	0	0.0202148538352189	2.1344668904554225	wt_ypd_well1_Position_3	3rd_wt_ypd_well1	3rd_wt_ypd_well1_Position_3	3rd_wt_ypd_well1_Position_3_20	0.9906181718535543
3rd	230524_2	wt_ypd_well1	Position_3	21	0	0.0223544766463362	1.3476252524213357	wt_ypd_well1_Position_3	3rd_wt_ypd_well1	3rd_wt_ypd_well1_Position_3	3rd_wt_ypd_well1_Position_3_21	0.9836826223249673
3rd	230524_2	wt_ypd_well1	Position_3	22	0	0.0242624244576111	2.4819966040487884	wt_ypd_well1_Position_3	3rd_wt_ypd_well1	3rd_wt_ypd_well1_Position_3	3rd_wt_ypd_well1_Position_3_22	0.9903192670104534
3rd	230524_2	wt_ypd_well1	Position_3	23	0	0.0460904370687561	3.67396165566618	wt_ypd_well1_Position_3	3rd_wt_ypd_well1	3rd_wt_ypd_well1_Position_3	3rd_wt_ypd_well1_Position_3_23	0.987610271060782
3rd	230524_2	wt_ypd_well1	Position_3	24	0	0.0147978909230114	2.392531689424793	wt_ypd_well1_Position_3	3rd_wt_ypd_well1	3rd_wt_ypd_well1_Position_3	3rd_wt_ypd_well1_Position_3_24	0.9938529850487388
3rd	230524_2	wt_ypd_well1	Position_3	25	0	1.592903289799559	0.6416784346442614	wt_ypd_well1_Position_3	3rd_wt_ypd_well1	3rd_wt_ypd_well1_Position_3	3rd_wt_ypd_well1_Position_3_25	0.2871581860824414
3rd	230524_2	wt_ypd_well1	Position_3	26	0	1.5682268313279064	0.1290385928835452	wt_ypd_well1_Position_3	3rd_wt_ypd_well1	3rd_wt_ypd_well1_Position_3	3rd_wt_ypd_well1_Position_3_26	0.07602735025577773
3rd	230524_2	wt_ypd_well1	Position_3	27	0	0.0494985410090677	2.447081076438976	wt_ypd_well1_Position_3	3rd_wt_ypd_well1	3rd_wt_ypd_well1_Position_3	3rd_wt_ypd_well1_Position_3_27	0.9801734578528427
3rd	230524_2	wt_ypd_well1	Position_3	28	0	0.0531049428206093	4.520334067693721	wt_ypd_well1_Position_3	3rd_wt_ypd_well1	3rd_wt_ypd_well1_Position_3	3rd_wt_ypd_well1_Position_3_28	0.9883884003485077
3rd	230524_2	wt_ypd_well1	Position_3	29	0	0.0347810158150787	3.380741722496546	wt_ypd_well1_Position_3	3rd_wt_ypd_well1	3rd_wt_ypd_well1_Position_3	3rd_wt_ypd_well1_Position_3_29	0.9898167810669379
3rd	230524_2	wt_ypd_well1	Position_3	30	0	1.023230293986303	0.2006733781563279	wt_ypd_well1_Position_3	3rd_wt_ypd_well1	3rd_wt_ypd_well1_Position_3	3rd_wt_ypd_well1_Position_3_30	0.16396174202583969
3rd	230524_2	wt_ypd_well1	Position_3	31	0	1.2205059427179843	0.1614781322611879	wt_ypd_well1_Position_3	3rd_wt_ypd_well1	3rd_wt_ypd_well1_Position_3	3rd_wt_ypd_well1_Position_3_31	0.11684514690491025
3rd	230524_2	wt_ypd_well1	Position_3	32	0	1.491047600161945	0.0870686246389591	wt_ypd_well1_Position_3	3rd_wt_ypd_well1	3rd_wt_ypd_well1_Position_3	3rd_wt_ypd_well1_Position_3_32	0.05517250457896009
3rd	230524_2	wt_ypd_well1	Position_3	33	0	0.0469692546108665	2.391324542331715	wt_ypd_well1_Position_3	3rd_wt_ypd_well1	3rd_wt_ypd_well1_Position_3	3rd_wt_ypd_well1_Position_3_33	0.9807368354585645
3rd	230524_2	wt_ypd_well1	Position_3	34	0	0.0470364311441305	3.2243987990419734	wt_ypd_well1_Position_3	3rd_wt_ypd_well1	3rd_wt_ypd_well1_Position_3	3rd_wt_ypd_well1_Position_3_34	0.9856220808805514
3rd	230524_2	wt_ypd_well1	Position_3	35	0	2.269479297797328	0.0506937201102335	wt_ypd_well1_Position_3	3rd_wt_ypd_well1	3rd_wt_ypd_well1_Position_3	3rd_wt_ypd_well1_Position_3_35	0.02184911199249762
3rd	230524_2	wt_ypd_well1	Position_3	36	0	0.0065593942346456	1.5529355071162907	wt_ypd_well1_Position_3	3rd_wt_ypd_well1	3rd_wt_ypd_well1_Position_3	3rd_wt_ypd_well1_Position_3_36	0.9957938982493861
3rd	230524_2	wt_ypd_well1	Position_4	1	0	0.0271253395237758	2.218773797012261	wt_ypd_well1_Position_4	3rd_wt_ypd_well1	3rd_wt_ypd_well1_Position_4	3rd_wt_ypd_well1_Position_4_1	0.9879222806213762
3rd	230524_2	wt_ypd_well1	Position_4	2	0	0.025045456514304	2.3871069711453305	wt_ypd_well1_Position_4	3rd_wt_ypd_well1	3rd_wt_ypd_well1_Position_4	3rd_wt_ypd_well1_Position_4_2	0.9896169677226392
3rd	230524_2	wt_ypd_well1	Position_4	3	0	1.5576125690654936	0.2756095436335271	wt_ypd_well1_Position_4	3rd_wt_ypd_well1	3rd_wt_ypd_well1_Position_4	3rd_wt_ypd_well1_Position_4_3	0.15034159893901344
3rd	230524_2	wt_ypd_well1	Position_4	4	0	0.0631689857284095	6.848732506200756	wt_ypd_well1_Position_4	3rd_wt_ypd_well1	3rd_wt_ypd_well1_Position_4	3rd_wt_ypd_well1_Position_4_4	0.9908608382509256
3rd	230524_2	wt_ypd_well1	Position_4	5	0	0.0266648148353619	2.513776415699976	wt_ypd_well1_Position_4	3rd_wt_ypd_well1	3rd_wt_ypd_well1_Position_4	3rd_wt_ypd_well1_Position_4_5	0.9895038647165465
3rd	230524_2	wt_ypd_well1	Position_4	6	0	0.0274964640593997	2.498716229778526	wt_ypd_well1_Position_4	3rd_wt_ypd_well1	3rd_wt_ypd_well1_Position_4	3rd_wt_ypd_well1_Position_4_6	0.9891155387958938
3rd	230524_2	wt_ypd_well1	Position_4	7	0	1.4321707773493892	0.2462306671921679	wt_ypd_well1_Position_4	3rd_wt_ypd_well1	3rd_wt_ypd_well1_Position_4	3rd_wt_ypd_well1_Position_4_7	0.14670546667661144
3rd	230524_2	wt_ypd_well1	Position_4	8	0	0.0288746868874164	2.084772509846164	wt_ypd_well1_Position_4	3rd_wt_ypd_well1	3rd_wt_ypd_well1_Position_4	3rd_wt_ypd_well1_Position_4_8	0.9863389278342956
3rd	230524_2	wt_ypd_well1	Position_4	9	0	1.414035650769614	0.1530180699508427	wt_ypd_well1_Position_4	3rd_wt_ypd_well1	3rd_wt_ypd_well1_Position_4	3rd_wt_ypd_well1_Position_4_9	0.09764698422750451
3rd	230524_2	wt_ypd_well1	Position_4	10	0	0.0274126108591674	2.131174608723073	wt_ypd_well1_Position_4	3rd_wt_ypd_well1	3rd_wt_ypd_well1_Position_4	3rd_wt_ypd_well1_Position_4_10	0.987300670266883
3rd	230524_2	wt_ypd_well1	Position_4	11	0	1.2078256980142252	0.3411399156794636	wt_ypd_well1_Position_4	3rd_wt_ypd_well1	3rd_wt_ypd_well1_Position_4	3rd_wt_ypd_well1_Position_4_11	0.22023724262411207
3rd	230524_2	wt_ypd_well1	Position_4	12	0	0.0306185287751916	4.366507336446984	wt_ypd_well1_Position_4	3rd_wt_ypd_well1	3rd_wt_ypd_well1_Position_4	3rd_wt_ypd_well1_Position_4_12	0.9930366949426306
3rd	230524_2	wt_ypd_well1	Position_4	13	0	1.1860212839226951	0.3027889159537892	wt_ypd_well1_Position_4	3rd_wt_ypd_well1	3rd_wt_ypd_well1_Position_4	3rd_wt_ypd_well1_Position_4_13	0.20337643843312558
3rd	230524_2	wt_ypd_well1	Position_4	14	0	0.022912856729545	0.9951501403186104	wt_ypd_well1_Position_4	3rd_wt_ypd_well1	3rd_wt_ypd_well1_Position_4	3rd_wt_ypd_well1_Position_4_14	0.9774936749533377
3rd	230524_2	wt_ypd_well1	Position_4	15	0	0.8145607153315455	1.7760225400086147	wt_ypd_well1_Position_4	3rd_wt_ypd_well1	3rd_wt_ypd_well1_Position_4	3rd_wt_ypd_well1_Position_4_15	0.6855686017222448
3rd	230524_2	wt_ypd_well1	Position_4	16	0	0.8202412694895865	1.7136084750216751	wt_ypd_well1_Position_4	3rd_wt_ypd_well1	3rd_wt_ypd_well1_Position_4	3rd_wt_ypd_well1_Position_4_16	0.6762865393789175
3rd	230524_2	wt_ypd_well1	Position_4	17	0	1.980946695703392	0.5997412541009982	wt_ypd_well1_Position_4	3rd_wt_ypd_well1	3rd_wt_ypd_well1_Position_4	3rd_wt_ypd_well1_Position_4_17	0.2323958827127693
3rd	230524_2	wt_ypd_well1	Position_4	18	0	0.040996655012655	2.243434566263076	wt_ypd_well1_Position_4	3rd_wt_ypd_well1	3rd_wt_ypd_well1_Position_4	3rd_wt_ypd_well1_Position_4_18	0.982053889549907
3rd	230524_2	wt_ypd_well1	Position_4	19	0	1.255537360497992	0.4493043794731792	wt_ypd_well1_Position_4	3rd_wt_ypd_well1	3rd_wt_ypd_well1_Position_4	3rd_wt_ypd_well1_Position_4_19	0.2635460928360288
3rd	230524_2	wt_ypd_well1	Position_4	20	0	0.0474864423456005	2.824666617316157	wt_ypd_well1_Position_4	3rd_wt_ypd_well1	3rd_wt_ypd_well1_Position_4	3rd_wt_ypd_well1_Position_4_20	0.9834666045439818
3rd	230524_2	wt_ypd_well1	Position_4	21	0	0.0133271979061974	1.3511653634720264	wt_ypd_well1_Position_4	3rd_wt_ypd_well1	3rd_wt_ypd_well1_Position_4	3rd_wt_ypd_well1_Position_4_21	0.9902328541148396
3rd	230524_2	wt_ypd_well1	Position_4	22	0	1.09473269253918	0.6534962005670343	wt_ypd_well1_Position_4	3rd_wt_ypd_well1	3rd_wt_ypd_well1_Position_4	3rd_wt_ypd_well1_Position_4_22	0.3738047135269093
3rd	230524_2	wt_ypd_well1	Position_4	23	0	0.0161862416223552	1.39068553021159	wt_ypd_well1_Position_4	3rd_wt_ypd_well1	3rd_wt_ypd_well1_Position_4	3rd_wt_ypd_well1_Position_4_23	0.9884948707150081
3rd	230524_2	wt_ypd_well1	Position_4	24	0	0.0272982518209179	4.02618250194235	wt_ypd_well1_Position_4	3rd_wt_ypd_well1	3rd_wt_ypd_well1_Position_4	3rd_wt_ypd_well1_Position_4_24	0.9932654788614516
3rd	230524_2	wt_ypd_well1	Position_4	25	0	1.5676114331290578	0.3096093868371148	wt_ypd_well1_Position_4	3rd_wt_ypd_well1	3rd_wt_ypd_well1_Position_4	3rd_wt_ypd_well1_Position_4_25	0.16492965747241922
3rd	230524_2	wt_ypd_well1	Position_4	26	0	0.0251240031892659	3.5962611276909504	wt_ypd_well1_Position_4	3rd_wt_ypd_well1	3rd_wt_ypd_well1_Position_4	3rd_wt_ypd_well1_Position_4_26	0.993062322210629
3rd	230524_2	wt_ypd_well1	Position_4	27	0	1.1686772262497591	0.1211924343025481	wt_ypd_well1_Position_4	3rd_wt_ypd_well1	3rd_wt_ypd_well1_Position_4	3rd_wt_ypd_well1_Position_4_27	0.09395711676066162
3rd	230524_2	wt_ypd_well1	Position_4	28	0	1.441331895990347	0.3618428745604414	wt_ypd_well1_Position_4	3rd_wt_ypd_well1	3rd_wt_ypd_well1_Position_4	3rd_wt_ypd_well1_Position_4_28	0.200669885398804
3rd	230524_2	wt_ypd_well1	Position_4	29	0	0.0308982857086546	4.491736006335456	wt_ypd_well1_Position_4	3rd_wt_ypd_well1	3rd_wt_ypd_well1_Position_4	3rd_wt_ypd_well1_Position_4_29	0.9931680777809055
3rd	230524_2	wt_ypd_well1	Position_4	30	0	0.0295362151417654	1.6716567178846786	wt_ypd_well1_Position_4	3rd_wt_ypd_well1	3rd_wt_ypd_well1_Position_4	3rd_wt_ypd_well1_Position_4_30	0.9826379391964555
3rd	230524_2	wt_ypd_well1	Position_4	31	0	0.0571877901538162	3.957925346554767	wt_ypd_well1_Position_4	3rd_wt_ypd_well1	3rd_wt_ypd_well1_Position_4	3rd_wt_ypd_well1_Position_4_31	0.9857568670653458
3rd	230524_2	wt_ypd_well1	Position_4	32	0	0.0809180934951934	4.7796107441392826	wt_ypd_well1_Position_4	3rd_wt_ypd_well1	3rd_wt_ypd_well1_Position_4	3rd_wt_ypd_well1_Position_4_32	0.9833519980647673
3rd	230524_2	wt_ypd_well1	Position_4	33	0	0.1014171482198166	1.640421992523268	wt_ypd_well1_Position_4	3rd_wt_ypd_well1	3rd_wt_ypd_well1_Position_4	3rd_wt_ypd_well1_Position_4_33	0.9417758242724118
3rd	230524_2	wt_ypd_well1	Position_4	34	0	1.5407463025404398	1.066087324738498	wt_ypd_well1_Position_4	3rd_wt_ypd_well1	3rd_wt_ypd_well1_Position_4	3rd_wt_ypd_well1_Position_4_34	0.4089587128163987
3rd	230524_2	wt_ypd_well1	Position_5	1	0	0.0390639238850476	3.048248284885651	wt_ypd_well1_Position_5	3rd_wt_ypd_well1	3rd_wt_ypd_well1_Position_5	3rd_wt_ypd_well1_Position_5_1	0.9873469473627994
3rd	230524_2	wt_ypd_well1	Position_5	2	0	0.0474573922399526	2.6395354456456475	wt_ypd_well1_Position_5	3rd_wt_ypd_well1	3rd_wt_ypd_well1_Position_5	3rd_wt_ypd_well1_Position_5_2	0.9823381024426932
3rd	230524_2	wt_ypd_well1	Position_5	3	0	0.051853003008683	3.127326480724161	wt_ypd_well1_Position_5	3rd_wt_ypd_well1	3rd_wt_ypd_well1_Position_5	3rd_wt_ypd_well1_Position_5_3	0.983689815792407
3rd	230524_2	wt_ypd_well1	Position_5	4	0	0.0276294610534878	2.528742529963932	wt_ypd_well1_Position_5	3rd_wt_ypd_well1	3rd_wt_ypd_well1_Position_5	3rd_wt_ypd_well1_Position_5_4	0.9891919246687992
3rd	230524_2	wt_ypd_well1	Position_5	5	0	1.2778293866947266	0.1647487962856978	wt_ypd_well1_Position_5	3rd_wt_ypd_well1	3rd_wt_ypd_well1_Position_5	3rd_wt_ypd_well1_Position_5_5	0.11420441417276961
3rd	230524_2	wt_ypd_well1	Position_5	6	0	0.0312065216513587	2.901521154291349	wt_ypd_well1_Position_5	3rd_wt_ypd_well1	3rd_wt_ypd_well1_Position_5	3rd_wt_ypd_well1_Position_5_6	0.9893592160269953
3rd	230524_2	wt_ypd_well1	Position_5	7	0	1.113467397696996	0.2643756077566582	wt_ypd_well1_Position_5	3rd_wt_ypd_well1	3rd_wt_ypd_well1_Position_5	3rd_wt_ypd_well1_Position_5_7	0.1918764378163771
3rd	230524_2	wt_ypd_well1	Position_5	8	0	0.0448388160241765	2.265651876704247	wt_ypd_well1_Position_5	3rd_wt_ypd_well1	3rd_wt_ypd_well1_Position_5	3rd_wt_ypd_well1_Position_5_8	0.9805933795079577
3rd	230524_2	wt_ypd_well1	Position_5	9	0	0.0372467137171938	2.880431043523432	wt_ypd_well1_Position_5	3rd_wt_ypd_well1	3rd_wt_ypd_well1_Position_5	3rd_wt_ypd_well1_Position_5_9	0.9872341235680462
3rd	230524_2	wt_ypd_well1	Position_5	10	0	0.0447974582111991	2.9168436194567544	wt_ypd_well1_Position_5	3rd_wt_ypd_well1	3rd_wt_ypd_well1_Position_5	3rd_wt_ypd_well1_Position_5_10	0.9848741096451588
3rd	230524_2	wt_ypd_well1	Position_5	11	0	0.7533762990615415	1.2601347971771837	wt_ypd_well1_Position_5	3rd_wt_ypd_well1	3rd_wt_ypd_well1_Position_5	3rd_wt_ypd_well1_Position_5_11	0.6258395096660445
3rd	230524_2	wt_ypd_well1	Position_5	12	0	0.7987669978919286	1.3547323725742404	wt_ypd_well1_Position_5	3rd_wt_ypd_well1	3rd_wt_ypd_well1_Position_5	3rd_wt_ypd_well1_Position_5_12	0.629084173951247
3rd	230524_2	wt_ypd_well1	Position_5	13	0	0.0282307263639366	3.322420619678053	wt_ypd_well1_Position_5	3rd_wt_ypd_well1	3rd_wt_ypd_well1_Position_5	3rd_wt_ypd_well1_Position_5_13	0.9915745556763808
3rd	230524_2	wt_ypd_well1	Position_5	14	0	0.0375225731776953	1.419468119327045	wt_ypd_well1_Position_5	3rd_wt_ypd_well1	3rd_wt_ypd_well1_Position_5	3rd_wt_ypd_well1_Position_5_14	0.9742465251351815
3rd	230524_2	wt_ypd_well1	Position_5	15	0	1.4858042939361895	0.1260704970740028	wt_ypd_well1_Position_5	3rd_wt_ypd_well1	3rd_wt_ypd_well1_Position_5	3rd_wt_ypd_well1_Position_5_15	0.07821357947721985
3rd	230524_2	wt_ypd_well1	Position_5	16	0	0.0595393776561459	3.2995343297961046	wt_ypd_well1_Position_5	3rd_wt_ypd_well1	3rd_wt_ypd_well1_Position_5	3rd_wt_ypd_well1_Position_5_16	0.9822750606740022
3rd	230524_2	wt_ypd_well1	Position_5	17	0	0.0468310750922089	3.132883142344092	wt_ypd_well1_Position_5	3rd_wt_ypd_well1	3rd_wt_ypd_well1_Position_5	3rd_wt_ypd_well1_Position_5_17	0.9852719232327843
3rd	230524_2	wt_ypd_well1	Position_5	18	0	0.0447608885137641	2.328114079990649	wt_ypd_well1_Position_5	3rd_wt_ypd_well1	3rd_wt_ypd_well1_Position_5	3rd_wt_ypd_well1_Position_5_18	0.9811364319199776
3rd	230524_2	wt_ypd_well1	Position_5	19	0	0.0326891823723698	1.4561348643562333	wt_ypd_well1_Position_5	3rd_wt_ypd_well1	3rd_wt_ypd_well1_Position_5	3rd_wt_ypd_well1_Position_5_19	0.9780436227879327
3rd	230524_2	wt_ypd_well1	Position_5	20	0	0.0410471140424662	1.7098728542803563	wt_ypd_well1_Position_5	3rd_wt_ypd_well1	3rd_wt_ypd_well1_Position_5	3rd_wt_ypd_well1_Position_5_20	0.9765568302463393
3rd	230524_2	wt_ypd_well1	Position_5	21	0	0.0420626719343752	1.8771488755864496	wt_ypd_well1_Position_5	3rd_wt_ypd_well1	3rd_wt_ypd_well1_Position_5	3rd_wt_ypd_well1_Position_5_21	0.9780833582474477
3rd	230524_2	wt_ypd_well1	Position_5	22	0	1.996557179017908	0.5333148054104644	wt_ypd_well1_Position_5	3rd_wt_ypd_well1	3rd_wt_ypd_well1_Position_5	3rd_wt_ypd_well1_Position_5_22	0.21080703240838783
3rd	230524_2	wt_ypd_well1	Position_5	23	0	1.0971934824280531	0.5147842244814876	wt_ypd_well1_Position_5	3rd_wt_ypd_well1	3rd_wt_ypd_well1_Position_5	3rd_wt_ypd_well1_Position_5_23	0.31934946883876214
3rd	230524_2	wt_ypd_well1	Position_5	24	0	0.0214279116250453	1.3444435592349897	wt_ypd_well1_Position_5	3rd_wt_ypd_well1	3rd_wt_ypd_well1_Position_5	3rd_wt_ypd_well1_Position_5_24	0.9843119121511829
3rd	230524_2	wt_ypd_well1	Position_5	25	0	1.3349934488619444	0.3023370272204618	wt_ypd_well1_Position_5	3rd_wt_ypd_well1	3rd_wt_ypd_well1_Position_5	3rd_wt_ypd_well1_Position_5_25	0.18465241540232916
3rd	230524_2	wt_ypd_well1	Position_5	26	0	1.1272742937514542	0.1773151005183598	wt_ypd_well1_Position_5	3rd_wt_ypd_well1	3rd_wt_ypd_well1_Position_5	3rd_wt_ypd_well1_Position_5_26	0.13591640503685382
3rd	230524_2	wt_ypd_well1	Position_5	27	0	0.0649093033946974	2.670802258967049	wt_ypd_well1_Position_5	3rd_wt_ypd_well1	3rd_wt_ypd_well1_Position_5	3rd_wt_ypd_well1_Position_5_27	0.976273338063951
3rd	230524_2	wt_ypd_well1	Position_5	28	0	0.053556316417934	3.269919536039478	wt_ypd_well1_Position_5	3rd_wt_ypd_well1	3rd_wt_ypd_well1_Position_5	3rd_wt_ypd_well1_Position_5_28	0.9838854504153133
3rd	230524_2	wt_ypd_well1	Position_5	29	0	0.0785837327755733	1.31668141017312	wt_ypd_well1_Position_5	3rd_wt_ypd_well1	3rd_wt_ypd_well1_Position_5	3rd_wt_ypd_well1_Position_5_29	0.9436782799507928
3rd	230524_2	wt_ypd_well1	Position_5	30	0	1.50762778491374	0.7963294127642214	wt_ypd_well1_Position_5	3rd_wt_ypd_well1	3rd_wt_ypd_well1_Position_5	3rd_wt_ypd_well1_Position_5_30	0.34563550640906016
3rd	230524_2	wt_ypd_well1	Position_5	31	0	0.0413224966768711	1.5633095322530457	wt_ypd_well1_Position_5	3rd_wt_ypd_well1	3rd_wt_ypd_well1_Position_5	3rd_wt_ypd_well1_Position_5_31	0.9742479921054376
3rd	230524_2	wt_ypd_well1	Position_5	32	0	1.6326975016684846	0.5075142757624382	wt_ypd_well1_Position_5	3rd_wt_ypd_well1	3rd_wt_ypd_well1_Position_5	3rd_wt_ypd_well1_Position_5_32	0.23713273663583445
3rd	230524_2	wt_ypd_well1	Position_5	33	0	0.0418531678529785	2.323364289505442	wt_ypd_well1_Position_5	3rd_wt_ypd_well1	3rd_wt_ypd_well1_Position_5	3rd_wt_ypd_well1_Position_5_33	0.9823047273210465
3rd	230524_2	wt_ypd_well1	Position_5	34	0	0.0417965652475186	2.4047881281860977	wt_ypd_well1_Position_5	3rd_wt_ypd_well1	3rd_wt_ypd_well1_Position_5	3rd_wt_ypd_well1_Position_5_34	0.9829163628139682
3rd	230524_2	wt_ypd_well1	Position_6	1	0	1.2946638282396905	0.3346236797796169	wt_ypd_well1_Position_6	3rd_wt_ypd_well1	3rd_wt_ypd_well1_Position_6	3rd_wt_ypd_well1_Position_6_1	0.2053803752453809
3rd	230524_2	wt_ypd_well1	Position_6	2	0	1.5333447412432488	0.3595939333364746	wt_ypd_well1_Position_6	3rd_wt_ypd_well1	3rd_wt_ypd_well1_Position_6	3rd_wt_ypd_well1_Position_6_2	0.18996597098757723
3rd	230524_2	wt_ypd_well1	Position_6	3	0	0.0169250647714465	2.5261834391647766	wt_ypd_well1_Position_6	3rd_wt_ypd_well1	3rd_wt_ypd_well1_Position_6	3rd_wt_ypd_well1_Position_6_3	0.9933447335238548
3rd	230524_2	wt_ypd_well1	Position_6	4	0	0.0271102253574032	3.72006650145864	wt_ypd_well1_Position_6	3rd_wt_ypd_well1	3rd_wt_ypd_well1_Position_6	3rd_wt_ypd_well1_Position_6_4	0.9927651596564973
3rd	230524_2	wt_ypd_well1	Position_6	5	0	0.025346240987355	2.3846290088217743	wt_ypd_well1_Position_6	3rd_wt_ypd_well1	3rd_wt_ypd_well1_Position_6	3rd_wt_ypd_well1_Position_6_5	0.989482779547482
3rd	230524_2	wt_ypd_well1	Position_6	6	0	1.5801760833474758	0.4071692985237988	wt_ypd_well1_Position_6	3rd_wt_ypd_well1	3rd_wt_ypd_well1_Position_6	3rd_wt_ypd_well1_Position_6_6	0.2048809946363778
3rd	230524_2	wt_ypd_well1	Position_6	7	0	1.540717790266366	0.3356503169977898	wt_ypd_well1_Position_6	3rd_wt_ypd_well1	3rd_wt_ypd_well1_Position_6	3rd_wt_ypd_well1_Position_6_7	0.17888297914378098
3rd	230524_2	wt_ypd_well1	Position_6	8	0	2.1011926427463674	0.5387160768452628	wt_ypd_well1_Position_6	3rd_wt_ypd_well1	3rd_wt_ypd_well1_Position_6	3rd_wt_ypd_well1_Position_6_8	0.20406617579133468
3rd	230524_2	wt_ypd_well1	Position_6	9	0	0.0385247889662044	2.739796539022272	wt_ypd_well1_Position_6	3rd_wt_ypd_well1	3rd_wt_ypd_well1_Position_6	3rd_wt_ypd_well1_Position_6_9	0.9861337892855983
3rd	230524_2	wt_ypd_well1	Position_6	10	0	1.3280729383056042	0.3825380311864483	wt_ypd_well1_Position_6	3rd_wt_ypd_well1	3rd_wt_ypd_well1_Position_6	3rd_wt_ypd_well1_Position_6_10	0.22362655098607184
3rd	230524_2	wt_ypd_well1	Position_6	11	0	0.0287779229350871	2.163915047641785	wt_ypd_well1_Position_6	3rd_wt_ypd_well1	3rd_wt_ypd_well1_Position_6	3rd_wt_ypd_well1_Position_6_11	0.9868755346410782
3rd	230524_2	wt_ypd_well1	Position_6	12	0	2.059849507932244	0.6294868190495091	wt_ypd_well1_Position_6	3rd_wt_ypd_well1	3rd_wt_ypd_well1_Position_6	3rd_wt_ypd_well1_Position_6_12	0.23406771876538895
3rd	230524_2	wt_ypd_well1	Position_6	13	0	1.8557468081078328	0.4733898958793748	wt_ypd_well1_Position_6	3rd_wt_ypd_well1	3rd_wt_ypd_well1_Position_6	3rd_wt_ypd_well1_Position_6_13	0.2032469348273921
3rd	230524_2	wt_ypd_well1	Position_6	14	0	1.4642275149741228	0.1926412414817518	wt_ypd_well1_Position_6	3rd_wt_ypd_well1	3rd_wt_ypd_well1_Position_6	3rd_wt_ypd_well1_Position_6_14	0.11626825645129617
3rd	230524_2	wt_ypd_well1	Position_6	15	0	1.0943381848398046	0.4828434975710058	wt_ypd_well1_Position_6	3rd_wt_ypd_well1	3rd_wt_ypd_well1_Position_6	3rd_wt_ypd_well1_Position_6_15	0.3061432319153951
3rd	230524_2	wt_ypd_well1	Position_6	16	0	1.8899076370365355	1.1161095289179837	wt_ypd_well1_Position_6	3rd_wt_ypd_well1	3rd_wt_ypd_well1_Position_6	3rd_wt_ypd_well1_Position_6_16	0.371291801510248
3rd	230524_2	wt_ypd_well1	Position_6	17	0	1.0969942982371506	0.1378829290690854	wt_ypd_well1_Position_6	3rd_wt_ypd_well1	3rd_wt_ypd_well1_Position_6	3rd_wt_ypd_well1_Position_6_17	0.1116571963755972
3rd	230524_2	wt_ypd_well1	Position_6	18	0	0.8207763470564515	0.1629723895070861	wt_ypd_well1_Position_6	3rd_wt_ypd_well1	3rd_wt_ypd_well1_Position_6	3rd_wt_ypd_well1_Position_6_18	0.16566464936604283
3rd	230524_2	wt_ypd_well1	Position_6	19	0	0.0808182735275437	2.973198640965602	wt_ypd_well1_Position_6	3rd_wt_ypd_well1	3rd_wt_ypd_well1_Position_6	3rd_wt_ypd_well1_Position_6_19	0.9735370576554399
3rd	230524_2	wt_ypd_well1	Position_6	20	0	0.0429713568582299	2.699608023608539	wt_ypd_well1_Position_6	3rd_wt_ypd_well1	3rd_wt_ypd_well1_Position_6	3rd_wt_ypd_well1_Position_6_20	0.9843317727959742
3rd	230524_2	wt_ypd_well1	Position_6	21	0	0.0998763752399936	6.093625731684755	wt_ypd_well1_Position_6	3rd_wt_ypd_well1	3rd_wt_ypd_well1_Position_6	3rd_wt_ypd_well1_Position_6_21	0.9838740064158006
3rd	230524_2	wt_ypd_well1	Position_6	22	0	0.0308389685901144	1.7963453024086606	wt_ypd_well1_Position_6	3rd_wt_ypd_well1	3rd_wt_ypd_well1_Position_6	3rd_wt_ypd_well1_Position_6_22	0.9831221354739129
3rd	230524_2	wt_ypd_well1	Position_7	1	0	0.0566513318039579	3.1816941422490017	wt_ypd_well1_Position_7	3rd_wt_ypd_well1	3rd_wt_ypd_well1_Position_7	3rd_wt_ypd_well1_Position_7_1	0.9825060876741307
3rd	230524_2	wt_ypd_well1	Position_7	2	0	0.0849828268601304	2.9937495064666795	wt_ypd_well1_Position_7	3rd_wt_ypd_well1	3rd_wt_ypd_well1_Position_7	3rd_wt_ypd_well1_Position_7_2	0.9723968121748668
3rd	230524_2	wt_ypd_well1	Position_7	3	0	0.0540717259463465	3.0721837314016844	wt_ypd_well1_Position_7	3rd_wt_ypd_well1	3rd_wt_ypd_well1_Position_7	3rd_wt_ypd_well1_Position_7_3	0.9827039963035474
3rd	230524_2	wt_ypd_well1	Position_7	4	0	0.0947663282493644	3.43752068549768	wt_ypd_well1_Position_7	3rd_wt_ypd_well1	3rd_wt_ypd_well1_Position_7	3rd_wt_ypd_well1_Position_7_4	0.9731713963558027
3rd	230524_2	wt_ypd_well1	Position_7	5	0	0.034665698800302	1.1972668443312635	wt_ypd_well1_Position_7	3rd_wt_ypd_well1	3rd_wt_ypd_well1_Position_7	3rd_wt_ypd_well1_Position_7_5	0.9718607167303317
3rd	230524_2	wt_ypd_well1	Position_7	6	0	0.0394115022571473	2.2399229192444983	wt_ypd_well1_Position_7	3rd_wt_ypd_well1	3rd_wt_ypd_well1_Position_7	3rd_wt_ypd_well1_Position_7_6	0.98270920586055
3rd	230524_2	wt_ypd_well1	Position_7	7	0	0.0352943338370678	1.575460495917368	wt_ypd_well1_Position_7	3rd_wt_ypd_well1	3rd_wt_ypd_well1_Position_7	3rd_wt_ypd_well1_Position_7_7	0.978088326550324
3rd	230524_2	wt_ypd_well1	Position_7	8	0	0.080791042190106	1.733048227052763	wt_ypd_well1_Position_7	3rd_wt_ypd_well1	3rd_wt_ypd_well1_Position_7	3rd_wt_ypd_well1_Position_7_8	0.9554585438963235
3rd	230524_2	wt_ypd_well1	Position_7	9	0	0.0185166004402254	2.849861862213397	wt_ypd_well1_Position_7	3rd_wt_ypd_well1	3rd_wt_ypd_well1_Position_7	3rd_wt_ypd_well1_Position_7_9	0.9935445755567781
3rd	230524_2	wt_ypd_well1	Position_7	10	0	0.0224376183766245	1.93826877179046	wt_ypd_well1_Position_7	3rd_wt_ypd_well1	3rd_wt_ypd_well1_Position_7	3rd_wt_ypd_well1_Position_7_10	0.988556359846049
3rd	230524_2	wt_ypd_well1	Position_7	11	0	0.0333513398021658	3.6432625779602654	wt_ypd_well1_Position_7	3rd_wt_ypd_well1	3rd_wt_ypd_well1_Position_7	3rd_wt_ypd_well1_Position_7_11	0.9909287892206906
3rd	230524_2	wt_ypd_well1	Position_7	12	0	0.0335589056660441	2.304118485533441	wt_ypd_well1_Position_7	3rd_wt_ypd_well1	3rd_wt_ypd_well1_Position_7	3rd_wt_ypd_well1_Position_7_12	0.9856443383537945
3rd	230524_2	wt_ypd_well1	Position_7	13	0	0.0565103711413781	1.9548527449561488	wt_ypd_well1_Position_7	3rd_wt_ypd_well1	3rd_wt_ypd_well1_Position_7	3rd_wt_ypd_well1_Position_7_13	0.9719044409788024
3rd	230524_2	wt_ypd_well1	Position_7	14	0	0.0345658342588236	2.480043004655635	wt_ypd_well1_Position_7	3rd_wt_ypd_well1	3rd_wt_ypd_well1_Position_7	3rd_wt_ypd_well1_Position_7_14	0.9862539915855281
3rd	230524_2	wt_ypd_well1	Position_7	15	0	0.0407698286815272	2.328819905073361	wt_ypd_well1_Position_7	3rd_wt_ypd_well1	3rd_wt_ypd_well1_Position_7	3rd_wt_ypd_well1_Position_7_15	0.9827945622397163
3rd	230524_2	wt_ypd_well1	Position_7	16	0	0.0661633334642724	2.476087006310481	wt_ypd_well1_Position_7	3rd_wt_ypd_well1	3rd_wt_ypd_well1_Position_7	3rd_wt_ypd_well1_Position_7_16	0.9739745010831095
3rd	230524_2	wt_ypd_well1	Position_7	17	0	0.1277948500629564	2.7623705409302413	wt_ypd_well1_Position_7	3rd_wt_ypd_well1	3rd_wt_ypd_well1_Position_7	3rd_wt_ypd_well1_Position_7_17	0.9557828591881934
3rd	230524_2	wt_ypd_well1	Position_7	18	0	0.0694124961513004	2.3068225602672467	wt_ypd_well1_Position_7	3rd_wt_ypd_well1	3rd_wt_ypd_well1_Position_7	3rd_wt_ypd_well1_Position_7_18	0.970788876309266
3rd	230524_2	wt_ypd_well1	Position_7	19	0	0.0246763918195374	2.304598463392864	wt_ypd_well1_Position_7	3rd_wt_ypd_well1	3rd_wt_ypd_well1_Position_7	3rd_wt_ypd_well1_Position_7_19	0.9894059768153523
3rd	230524_2	wt_ypd_well1	Position_7	20	0	0.4214205106704204	1.844915108583391	wt_ypd_well1_Position_7	3rd_wt_ypd_well1	3rd_wt_ypd_well1_Position_7	3rd_wt_ypd_well1_Position_7_20	0.8140520287065105
3rd	230524_2	wt_ypd_well1	Position_7	21	0	0.0224268123863057	2.0837025618821072	wt_ypd_well1_Position_7	3rd_wt_ypd_well1	3rd_wt_ypd_well1_Position_7	3rd_wt_ypd_well1_Position_7_21	0.989351645411576
3rd	230524_2	wt_ypd_well1	Position_7	22	0	0.0295169996331264	2.669699224316696	wt_ypd_well1_Position_7	3rd_wt_ypd_well1	3rd_wt_ypd_well1_Position_7	3rd_wt_ypd_well1_Position_7_22	0.9890646035055563
3rd	230524_2	wt_ypd_well1	Position_7	23	0	0.2488256675240673	1.0130049668977956	wt_ypd_well1_Position_7	3rd_wt_ypd_well1	3rd_wt_ypd_well1_Position_7	3rd_wt_ypd_well1_Position_7_23	0.8028058118607395
3rd	230524_2	wt_ypd_well1	Position_7	24	0	0.1750709556639236	3.587118523930904	wt_ypd_well1_Position_7	3rd_wt_ypd_well1	3rd_wt_ypd_well1_Position_7	3rd_wt_ypd_well1_Position_7_24	0.95346567295096
3rd	230524_2	wt_ypd_well1	Position_7	25	0	0.0292222908571826	1.9010208387047685	wt_ypd_well1_Position_7	3rd_wt_ypd_well1	3rd_wt_ypd_well1_Position_7	3rd_wt_ypd_well1_Position_7_25	0.9848608237948686
3rd	230524_2	wt_ypd_well1	Position_7	26	0	0.7363450082233095	3.0844431367085083	wt_ypd_well1_Position_7	3rd_wt_ypd_well1	3rd_wt_ypd_well1_Position_7	3rd_wt_ypd_well1_Position_7_26	0.8072792889079565
3rd	230524_2	wt_ypd_well1	Position_7	27	0	0.1205841658069084	4.311657024342806	wt_ypd_well1_Position_7	3rd_wt_ypd_well1	3rd_wt_ypd_well1_Position_7	3rd_wt_ypd_well1_Position_7_27	0.9727938619236478
3rd	230524_2	wt_ypd_well1	Position_7	28	0	0.0410744654822924	5.145496309879374	wt_ypd_well1_Position_7	3rd_wt_ypd_well1	3rd_wt_ypd_well1_Position_7	3rd_wt_ypd_well1_Position_7_28	0.9920806121691401
3rd	230524_2	wt_ypd_well1	Position_7	29	0	0.0203163789077027	1.997808745201396	wt_ypd_well1_Position_7	3rd_wt_ypd_well1	3rd_wt_ypd_well1_Position_7	3rd_wt_ypd_well1_Position_7_29	0.9899330429689431
3rd	230524_2	wt_ypd_well3	Position_1	1	0	0.0370790089526996	2.0216998780548354	wt_ypd_well3_Position_1	3rd_wt_ypd_well3	3rd_wt_ypd_well3_Position_1	3rd_wt_ypd_well3_Position_1_1	0.9819898051283231
3rd	230524_2	wt_ypd_well3	Position_1	2	0	1.5327549741196809	0.485997851361544	wt_ypd_well3_Position_1	3rd_wt_ypd_well3	3rd_wt_ypd_well3_Position_1	3rd_wt_ypd_well3_Position_1_2	0.24074163276808946
3rd	230524_2	wt_ypd_well3	Position_1	3	0	0.042266906948706	2.2894872357900367	wt_ypd_well3_Position_1	3rd_wt_ypd_well3	3rd_wt_ypd_well3_Position_1	3rd_wt_ypd_well3_Position_1_3	0.981873343259482
3rd	230524_2	wt_ypd_well3	Position_1	4	0	1.061616482631813	0.2389732286432267	wt_ypd_well3_Position_1	3rd_wt_ypd_well3	3rd_wt_ypd_well3_Position_1	3rd_wt_ypd_well3_Position_1_4	0.18374221060763896
3rd	230524_2	wt_ypd_well3	Position_1	5	0	0.0170979204976738	1.913869492647977	wt_ypd_well3_Position_1	3rd_wt_ypd_well3	3rd_wt_ypd_well3_Position_1	3rd_wt_ypd_well3_Position_1_5	0.9911454122004989
3rd	230524_2	wt_ypd_well3	Position_1	6	0	0.0609093871393359	3.4796801328581406	wt_ypd_well3_Position_1	3rd_wt_ypd_well3	3rd_wt_ypd_well3_Position_1	3rd_wt_ypd_well3_Position_1_6	0.9827968232986863
3rd	230524_2	wt_ypd_well3	Position_1	7	0	1.0127724604209345	0.1667964940351372	wt_ypd_well3_Position_1	3rd_wt_ypd_well3	3rd_wt_ypd_well3_Position_1	3rd_wt_ypd_well3_Position_1_7	0.14140461513930838
3rd	230524_2	wt_ypd_well3	Position_1	8	0	0.0361671005576437	2.664244070694568	wt_ypd_well3_Position_1	3rd_wt_ypd_well3	3rd_wt_ypd_well3_Position_1	3rd_wt_ypd_well3_Position_1_8	0.9866068171607835
3rd	230524_2	wt_ypd_well3	Position_1	9	0	0.0559348003007982	2.2588360652854647	wt_ypd_well3_Position_1	3rd_wt_ypd_well3	3rd_wt_ypd_well3_Position_1	3rd_wt_ypd_well3_Position_1_9	0.9758357074851849
3rd	230524_2	wt_ypd_well3	Position_1	10	0	0.0543175912490706	2.843602094358911	wt_ypd_well3_Position_1	3rd_wt_ypd_well3	3rd_wt_ypd_well3_Position_1	3rd_wt_ypd_well3_Position_1_10	0.9812563503678761
3rd	230524_2	wt_ypd_well3	Position_1	11	0	0.0511942866282206	1.6901621248996372	wt_ypd_well3_Position_1	3rd_wt_ypd_well3	3rd_wt_ypd_well3_Position_1	3rd_wt_ypd_well3_Position_1_11	0.9706009141555904
3rd	230524_2	wt_ypd_well3	Position_1	12	0	1.877069129526878	0.2763965211134247	wt_ypd_well3_Position_1	3rd_wt_ypd_well3	3rd_wt_ypd_well3_Position_1	3rd_wt_ypd_well3_Position_1_12	0.12834963075972078
3rd	230524_2	wt_ypd_well3	Position_1	13	0	0.0554592340803171	1.8623051950726013	wt_ypd_well3_Position_1	3rd_wt_ypd_well3	3rd_wt_ypd_well3_Position_1	3rd_wt_ypd_well3_Position_1_13	0.9710813104898324
3rd	230524_2	wt_ypd_well3	Position_1	14	0	2.360168931954429	0.4516334479086476	wt_ypd_well3_Position_1	3rd_wt_ypd_well3	3rd_wt_ypd_well3_Position_1	3rd_wt_ypd_well3_Position_1_14	0.1606206222539154
3rd	230524_2	wt_ypd_well3	Position_1	15	0	0.0617750690491634	2.424135538927394	wt_ypd_well3_Position_1	3rd_wt_ypd_well3	3rd_wt_ypd_well3_Position_1	3rd_wt_ypd_well3_Position_1_15	0.975149923391877
3rd	230524_2	wt_ypd_well3	Position_1	16	0	0.0776653239917089	2.835387298924377	wt_ypd_well3_Position_1	3rd_wt_ypd_well3	3rd_wt_ypd_well3_Position_1	3rd_wt_ypd_well3_Position_1_16	0.9733388530709195
3rd	230524_2	wt_ypd_well3	Position_1	17	0	0.0711599248307569	2.77034102341006	wt_ypd_well3_Position_1	3rd_wt_ypd_well3	3rd_wt_ypd_well3_Position_1	3rd_wt_ypd_well3_Position_1_17	0.9749569237783249
3rd	230524_2	wt_ypd_well3	Position_1	18	0	0.039328224863776	1.422207420376477	wt_ypd_well3_Position_1	3rd_wt_ypd_well3	3rd_wt_ypd_well3_Position_1	3rd_wt_ypd_well3_Position_1_18	0.9730911627151515
3rd	230524_2	wt_ypd_well3	Position_1	19	0	0.0673130939922493	2.4242963128058457	wt_ypd_well3_Position_1	3rd_wt_ypd_well3	3rd_wt_ypd_well3_Position_1	3rd_wt_ypd_well3_Position_1_19	0.9729840906008009
3rd	230524_2	wt_ypd_well3	Position_1	20	0	0.0235339680565003	2.4907491764496728	wt_ypd_well3_Position_1	3rd_wt_ypd_well3	3rd_wt_ypd_well3_Position_1	3rd_wt_ypd_well3_Position_1_20	0.9906398895017361
3rd	230524_2	wt_ypd_well3	Position_1	21	0	0.0338753688015745	2.296144433153751	wt_ypd_well3_Position_1	3rd_wt_ypd_well3	3rd_wt_ypd_well3_Position_1	3rd_wt_ypd_well3_Position_1_21	0.9854613386662435
3rd	230524_2	wt_ypd_well3	Position_1	22	0	1.386622473590154	0.4628967212917791	wt_ypd_well3_Position_1	3rd_wt_ypd_well3	3rd_wt_ypd_well3_Position_1	3rd_wt_ypd_well3_Position_1_22	0.2502794902441274
3rd	230524_2	wt_ypd_well3	Position_1	23	0	0.0513010815767314	1.8067573528598693	wt_ypd_well3_Position_1	3rd_wt_ypd_well3	3rd_wt_ypd_well3_Position_1	3rd_wt_ypd_well3_Position_1_23	0.9723899525300522
3rd	230524_2	wt_ypd_well3	Position_1	24	0	1.4429550983821042	0.7984730994537178	wt_ypd_well3_Position_1	3rd_wt_ypd_well3	3rd_wt_ypd_well3_Position_1	3rd_wt_ypd_well3_Position_1_24	0.3562340744283809
3rd	230524_2	wt_ypd_well3	Position_1	25	0	0.0188844087879031	2.796097520520102	wt_ypd_well3_Position_1	3rd_wt_ypd_well3	3rd_wt_ypd_well3_Position_1	3rd_wt_ypd_well3_Position_1_25	0.9932914635823097
3rd	230524_2	wt_ypd_well3	Position_1	26	0	0.0400916408700283	2.0349956258584214	wt_ypd_well3_Position_1	3rd_wt_ypd_well3	3rd_wt_ypd_well3_Position_1	3rd_wt_ypd_well3_Position_1_26	0.9806795398377456
3rd	230524_2	wt_ypd_well3	Position_1	27	0	0.0692152033831583	4.932574893408786	wt_ypd_well3_Position_1	3rd_wt_ypd_well3	3rd_wt_ypd_well3_Position_1	3rd_wt_ypd_well3_Position_1_27	0.9861619136261732
3rd	230524_2	wt_ypd_well3	Position_1	28	0	0.0922902351465334	3.977809759636002	wt_ypd_well3_Position_1	3rd_wt_ypd_well3	3rd_wt_ypd_well3_Position_1	3rd_wt_ypd_well3_Position_1_28	0.9773248236493353
3rd	230524_2	wt_ypd_well3	Position_1	29	0	0.0664172470337092	2.1725850016068944	wt_ypd_well3_Position_1	3rd_wt_ypd_well3	3rd_wt_ypd_well3_Position_1	3rd_wt_ypd_well3_Position_1_29	0.970336230312393
3rd	230524_2	wt_ypd_well3	Position_1	30	0	0.0292782050161271	3.0381485793144214	wt_ypd_well3_Position_1	3rd_wt_ypd_well3	3rd_wt_ypd_well3_Position_1	3rd_wt_ypd_well3_Position_1_30	0.9904551250691003
3rd	230524_2	wt_ypd_well3	Position_1	31	0	0.030215728005	3.076293560836433	wt_ypd_well3_Position_1	3rd_wt_ypd_well3	3rd_wt_ypd_well3_Position_1	3rd_wt_ypd_well3_Position_1_31	0.9902734145642073
3rd	230524_2	wt_ypd_well3	Position_1	32	0	0.0358011774107696	3.234893670921569	wt_ypd_well3_Position_1	3rd_wt_ypd_well3	3rd_wt_ypd_well3_Position_1	3rd_wt_ypd_well3_Position_1_32	0.9890539536487105
3rd	230524_2	wt_ypd_well3	Position_1	33	0	0.0268926959720668	1.986931339860862	wt_ypd_well3_Position_1	3rd_wt_ypd_well3	3rd_wt_ypd_well3_Position_1	3rd_wt_ypd_well3_Position_1_33	0.9866459554094339
3rd	230524_2	wt_ypd_well3	Position_1	34	0	0.022597148847381	2.4905627732758893	wt_ypd_well3_Position_1	3rd_wt_ypd_well3	3rd_wt_ypd_well3_Position_1	3rd_wt_ypd_well3_Position_1_34	0.9910084715865238
3rd	230524_2	wt_ypd_well3	Position_1	35	0	1.780759082180034	0.5478322377301822	wt_ypd_well3_Position_1	3rd_wt_ypd_well3	3rd_wt_ypd_well3_Position_1	3rd_wt_ypd_well3_Position_1_35	0.2352633684777735
3rd	230524_2	wt_ypd_well3	Position_1	36	0	0.0335157184696911	3.1328086785006013	wt_ypd_well3_Position_1	3rd_wt_ypd_well3	3rd_wt_ypd_well3_Position_1	3rd_wt_ypd_well3_Position_1_36	0.9894149448168479
3rd	230524_2	wt_ypd_well3	Position_1	37	0	0.0336304346988367	2.491531245494328	wt_ypd_well3_Position_1	3rd_wt_ypd_well3	3rd_wt_ypd_well3_Position_1	3rd_wt_ypd_well3_Position_1_37	0.9866818687442366
3rd	230524_2	wt_ypd_well3	Position_1	38	0	0.0194304591404833	1.707443386757311	wt_ypd_well3_Position_1	3rd_wt_ypd_well3	3rd_wt_ypd_well3_Position_1	3rd_wt_ypd_well3_Position_1_38	0.9887481884176771
3rd	230524_2	wt_ypd_well3	Position_1	39	0	1.753428177050017	0.5446232594917594	wt_ypd_well3_Position_1	3rd_wt_ypd_well3	3rd_wt_ypd_well3_Position_1	3rd_wt_ypd_well3_Position_1_39	0.23699350277004064
3rd	230524_2	wt_ypd_well3	Position_1	40	0	0.0407094765806346	2.8359455048957627	wt_ypd_well3_Position_1	3rd_wt_ypd_well3	3rd_wt_ypd_well3_Position_1	3rd_wt_ypd_well3_Position_1_40	0.9858483284082469
3rd	230524_2	wt_ypd_well3	Position_1	41	0	1.4510710987111537	0.4405806081418629	wt_ypd_well3_Position_1	3rd_wt_ypd_well3	3rd_wt_ypd_well3_Position_1	3rd_wt_ypd_well3_Position_1_41	0.23290789025577027
3rd	230524_2	wt_ypd_well3	Position_1	42	0	0.0416575466223068	1.96283629923576	wt_ypd_well3_Position_1	3rd_wt_ypd_well3	3rd_wt_ypd_well3_Position_1	3rd_wt_ypd_well3_Position_1_42	0.9792179224154842
3rd	230524_2	wt_ypd_well3	Position_1	43	0	0.0412527695935906	2.988563590973427	wt_ypd_well3_Position_1	3rd_wt_ypd_well3	3rd_wt_ypd_well3_Position_1	3rd_wt_ypd_well3_Position_1_43	0.9863843993548604
3rd	230524_2	wt_ypd_well3	Position_1	44	0	2.2478533330994632	-0.0528463381030867	wt_ypd_well3_Position_1	3rd_wt_ypd_well3	3rd_wt_ypd_well3_Position_1	3rd_wt_ypd_well3_Position_1_44	-0.02407570373285937
3rd	230524_2	wt_ypd_well3	Position_1	45	0	0.0385382364747946	2.0459282530323546	wt_ypd_well3_Position_1	3rd_wt_ypd_well3	3rd_wt_ypd_well3_Position_1	3rd_wt_ypd_well3_Position_1_45	0.9815117025537279
3rd	230524_2	wt_ypd_well3	Position_1	46	0	0.0189093289299471	2.666032579104745	wt_ypd_well3_Position_1	3rd_wt_ypd_well3	3rd_wt_ypd_well3_Position_1	3rd_wt_ypd_well3_Position_1_46	0.9929572670181948
3rd	230524_2	wt_ypd_well3	Position_1	47	0	0.1962675830901519	2.6708509804860827	wt_ypd_well3_Position_1	3rd_wt_ypd_well3	3rd_wt_ypd_well3_Position_1	3rd_wt_ypd_well3_Position_1_47	0.9315453551229002
3rd	230524_2	wt_ypd_well3	Position_1	48	0	0.0459111351982104	2.189191203840437	wt_ypd_well3_Position_1	3rd_wt_ypd_well3	3rd_wt_ypd_well3_Position_1	3rd_wt_ypd_well3_Position_1_48	0.9794590456122213
3rd	230524_2	wt_ypd_well3	Position_1	49	0	0.0354972504116709	1.5871248730548428	wt_ypd_well3_Position_1	3rd_wt_ypd_well3	3rd_wt_ypd_well3_Position_1	3rd_wt_ypd_well3_Position_1_49	0.9781235261751295
3rd	230524_2	wt_ypd_well3	Position_1	50	0	0.0459508612707203	4.83337016263533	wt_ypd_well3_Position_1	3rd_wt_ypd_well3	3rd_wt_ypd_well3_Position_1	3rd_wt_ypd_well3_Position_1_50	0.9905825296090203
3rd	230524_2	wt_ypd_well3	Position_2	1	0	0.0631637925110642	3.289070135650052	wt_ypd_well3_Position_2	3rd_wt_ypd_well3	3rd_wt_ypd_well3_Position_2	3rd_wt_ypd_well3_Position_2_1	0.9811577014418821
3rd	230524_2	wt_ypd_well3	Position_2	2	0	0.0328227986209206	2.3524392907485963	wt_ypd_well3_Position_2	3rd_wt_ypd_well3	3rd_wt_ypd_well3_Position_2	3rd_wt_ypd_well3_Position_2_2	0.986239332454407
3rd	230524_2	wt_ypd_well3	Position_2	3	0	0.0676968672156758	3.765804486517166	wt_ypd_well3_Position_2	3rd_wt_ypd_well3	3rd_wt_ypd_well3_Position_2	3rd_wt_ypd_well3_Position_2_3	0.9823407217139087
3rd	230524_2	wt_ypd_well3	Position_2	4	0	0.0329084902585186	2.710028257743585	wt_ypd_well3_Position_2	3rd_wt_ypd_well3	3rd_wt_ypd_well3_Position_2	3rd_wt_ypd_well3_Position_2_4	0.9880024611276623
3rd	230524_2	wt_ypd_well3	Position_2	5	0	0.0586150493683937	3.4359954714351884	wt_ypd_well3_Position_2	3rd_wt_ypd_well3	3rd_wt_ypd_well3_Position_2	3rd_wt_ypd_well3_Position_2_5	0.9832270151367497
3rd	230524_2	wt_ypd_well3	Position_2	6	0	0.0162452945110917	2.01215874537333	wt_ypd_well3_Position_2	3rd_wt_ypd_well3	3rd_wt_ypd_well3_Position_2	3rd_wt_ypd_well3_Position_2_6	0.9919910953677566
3rd	230524_2	wt_ypd_well3	Position_2	7	0	0.0289297047516583	1.926675895448142	wt_ypd_well3_Position_2	3rd_wt_ypd_well3	3rd_wt_ypd_well3_Position_2	3rd_wt_ypd_well3_Position_2_7	0.9852067795527367
3rd	230524_2	wt_ypd_well3	Position_2	8	0	0.026763046805504	2.028395150711828	wt_ypd_well3_Position_2	3rd_wt_ypd_well3	3rd_wt_ypd_well3_Position_2	3rd_wt_ypd_well3_Position_2_8	0.9869776220449433
3rd	230524_2	wt_ypd_well3	Position_2	9	0	0.0760911031648532	2.2632582704203115	wt_ypd_well3_Position_2	3rd_wt_ypd_well3	3rd_wt_ypd_well3_Position_2	3rd_wt_ypd_well3_Position_2_9	0.9674733906683465
3rd	230524_2	wt_ypd_well3	Position_2	10	0	0.0379987550905932	2.8639653943441625	wt_ypd_well3_Position_2	3rd_wt_ypd_well3	3rd_wt_ypd_well3_Position_2	3rd_wt_ypd_well3_Position_2_10	0.9869058495784676
3rd	230524_2	wt_ypd_well3	Position_2	11	0	1.607165220558107	0.5655552784952317	wt_ypd_well3_Position_2	3rd_wt_ypd_well3	3rd_wt_ypd_well3_Position_2	3rd_wt_ypd_well3_Position_2_11	0.2602982200157112
3rd	230524_2	wt_ypd_well3	Position_2	12	0	0.0203732116377683	1.7729853772702082	wt_ypd_well3_Position_2	3rd_wt_ypd_well3	3rd_wt_ypd_well3_Position_2	3rd_wt_ypd_well3_Position_2_12	0.9886396330528775
3rd	230524_2	wt_ypd_well3	Position_2	13	0	0.0988419258336481	2.331691480800857	wt_ypd_well3_Position_2	3rd_wt_ypd_well3	3rd_wt_ypd_well3_Position_2	3rd_wt_ypd_well3_Position_2_13	0.9593332370730456
3rd	230524_2	wt_ypd_well3	Position_2	14	0	0.0216297002782574	1.870732336826524	wt_ypd_well3_Position_2	3rd_wt_ypd_well3	3rd_wt_ypd_well3_Position_2	3rd_wt_ypd_well3_Position_2_14	0.9885699988405232
3rd	230524_2	wt_ypd_well3	Position_2	15	0	0.0852452132987031	1.7685635435860383	wt_ypd_well3_Position_2	3rd_wt_ypd_well3	3rd_wt_ypd_well3_Position_2	3rd_wt_ypd_well3_Position_2_15	0.9540161772447582
3rd	230524_2	wt_ypd_well3	Position_2	16	0	0.0632843662947985	3.469094859536304	wt_ypd_well3_Position_2	3rd_wt_ypd_well3	3rd_wt_ypd_well3_Position_2	3rd_wt_ypd_well3_Position_2_16	0.9820844925618345
3rd	230524_2	wt_ypd_well3	Position_2	17	0	0.0352603854919409	2.311516314020817	wt_ypd_well3_Position_2	3rd_wt_ypd_well3	3rd_wt_ypd_well3_Position_2	3rd_wt_ypd_well3_Position_2_17	0.9849749720545368
3rd	230524_2	wt_ypd_well3	Position_2	18	0	0.1438479118451356	2.157691691730785	wt_ypd_well3_Position_2	3rd_wt_ypd_well3	3rd_wt_ypd_well3_Position_2	3rd_wt_ypd_well3_Position_2_18	0.9374992671767899
3rd	230524_2	wt_ypd_well3	Position_2	19	0	0.0269309868129854	1.5566086651324988	wt_ypd_well3_Position_2	3rd_wt_ypd_well3	3rd_wt_ypd_well3_Position_2	3rd_wt_ypd_well3_Position_2_19	0.982993171797183
3rd	230524_2	wt_ypd_well3	Position_2	20	0	1.9088549880996089	0.3800984747487417	wt_ypd_well3_Position_2	3rd_wt_ypd_well3	3rd_wt_ypd_well3_Position_2	3rd_wt_ypd_well3_Position_2_20	0.1660577556154204
3rd	230524_2	wt_ypd_well3	Position_2	21	0	2.602748416444747	0.363009987940242	wt_ypd_well3_Position_2	3rd_wt_ypd_well3	3rd_wt_ypd_well3_Position_2	3rd_wt_ypd_well3_Position_2_21	0.1224003908759114
3rd	230524_2	wt_ypd_well3	Position_2	22	0	0.0117669768763208	1.5166862864127768	wt_ypd_well3_Position_2	3rd_wt_ypd_well3	3rd_wt_ypd_well3_Position_2	3rd_wt_ypd_well3_Position_2_22	0.9923013826075392
3rd	230524_2	wt_ypd_well3	Position_2	23	0	0.0269047221062536	1.4619830445378927	wt_ypd_well3_Position_2	3rd_wt_ypd_well3	3rd_wt_ypd_well3_Position_2	3rd_wt_ypd_well3_Position_2_23	0.9819296506365319
3rd	230524_2	wt_ypd_well3	Position_2	24	0	0.0973217355554626	1.2132610031600566	wt_ypd_well3_Position_2	3rd_wt_ypd_well3	3rd_wt_ypd_well3_Position_2	3rd_wt_ypd_well3_Position_2_24	0.9257416318096438
3rd	230524_2	wt_ypd_well3	Position_2	25	0	2.563213402618852	0.7451588637709584	wt_ypd_well3_Position_2	3rd_wt_ypd_well3	3rd_wt_ypd_well3_Position_2	3rd_wt_ypd_well3_Position_2_25	0.2252342855552035
3rd	230524_2	wt_ypd_well3	Position_2	26	0	0.2707213461052701	2.619890581330369	wt_ypd_well3_Position_2	3rd_wt_ypd_well3	3rd_wt_ypd_well3_Position_2	3rd_wt_ypd_well3_Position_2_26	0.906344624286721
3rd	230524_2	wt_ypd_well3	Position_2	27	0	0.037989994860459	3.805615540502694	wt_ypd_well3_Position_2	3rd_wt_ypd_well3	3rd_wt_ypd_well3_Position_2	3rd_wt_ypd_well3_Position_2_27	0.9901160526201424
3rd	230524_2	wt_ypd_well3	Position_2	28	0	0.0816177132308858	4.0923084566239725	wt_ypd_well3_Position_2	3rd_wt_ypd_well3	3rd_wt_ypd_well3_Position_2	3rd_wt_ypd_well3_Position_2_28	0.9804458177002868
3rd	230524_2	wt_ypd_well3	Position_2	29	0	0.0348325439897323	3.1185214660380924	wt_ypd_well3_Position_2	3rd_wt_ypd_well3	3rd_wt_ypd_well3_Position_2	3rd_wt_ypd_well3_Position_2_29	0.9889538111233427
[truncated: 3,360 more rows]
