# Supplementary material for: Real-time assessment of mitochondrial DNA heteroplasmy dynamics at the single-cell level
Source: EMBO J. 2024 Aug 5;43(22):4. doi: 10.1038/s44318-024-00183-5 (PMC11574196; doi:10.1038/s44318-024-00183-5)
Supplement: Supplementary file 18 — Source data Fig. 5 [file 44318_2024_183_MOESM18_ESM.zip › Figure 5/5G/18hrs_dnm1.csv]

replicate	replicate_date	experiment_foldername	Position_n	Cell_ID	frame_i	NG_mean_proj_concentration_autoBkgr_from_vol_fl	mKate_mean_proj_concentration_autoBkgr_from_vol_fl	exp_pos	rep_exp	rep_exp_pos	rep_exp_pos_cell	h
1st	240524_1	dnm1_well3	Position_1	1	0	1.0643647140649837	0.2171515412909392	dnm1_well3_Position_1	1st_dnm1_well3	1st_dnm1_well3_Position_1	1st_dnm1_well3_Position_1_1	0.1694489167682297
1st	240524_1	dnm1_well3	Position_1	2	0	1.5849201031196327	0.3259661805732082	dnm1_well3_Position_1	1st_dnm1_well3	1st_dnm1_well3_Position_1	1st_dnm1_well3_Position_1_2	0.1705837669959457
1st	240524_1	dnm1_well3	Position_1	3	0	0.7616231058621299	0.1823319162054922	dnm1_well3_Position_1	1st_dnm1_well3	1st_dnm1_well3_Position_1	1st_dnm1_well3_Position_1_3	0.19315741951996362
1st	240524_1	dnm1_well3	Position_3	2	0	1.5001991362354576	0.3809261124532043	dnm1_well3_Position_3	1st_dnm1_well3	1st_dnm1_well3_Position_3	1st_dnm1_well3_Position_3_2	0.2024990694897902
1st	240524_1	dnm1_well3	Position_3	3	0	2.009333815378691	0.3960891996788496	dnm1_well3_Position_3	1st_dnm1_well3	1st_dnm1_well3_Position_3	1st_dnm1_well3_Position_3_3	0.1646650910045336
1st	240524_1	dnm1_well3	Position_3	4	0	1.4826894970496716	0.4099980756647786	dnm1_well3_Position_3	1st_dnm1_well3	1st_dnm1_well3_Position_3	1st_dnm1_well3_Position_3_4	0.21662216288384487
1st	240524_1	dnm1_well3	Position_3	5	0	1.253157897988429	0.2224317204413352	dnm1_well3_Position_3	1st_dnm1_well3	1st_dnm1_well3_Position_3	1st_dnm1_well3_Position_3_5	0.15074090903271195
1st	240524_1	dnm1_well3	Position_3	6	0	1.2841063587013917	0.5837707603941662	dnm1_well3_Position_3	1st_dnm1_well3	1st_dnm1_well3_Position_3	1st_dnm1_well3_Position_3_6	0.3125316726813555
1st	240524_1	dnm1_well3	Position_3	8	0	1.0958771224616253	0.341200191675097	dnm1_well3_Position_3	1st_dnm1_well3	1st_dnm1_well3_Position_3	1st_dnm1_well3_Position_3_8	0.23742646851262975
1st	240524_1	dnm1_well3	Position_3	9	0	1.2182096827962945	0.238725012912588	dnm1_well3_Position_3	1st_dnm1_well3	1st_dnm1_well3_Position_3	1st_dnm1_well3_Position_3_9	0.16385429876555624
1st	240524_1	dnm1_well3	Position_4	5	0	1.4791104225969505	0.6150865242422041	dnm1_well3_Position_4	1st_dnm1_well3	1st_dnm1_well3_Position_4	1st_dnm1_well3_Position_4_5	0.29370997086524064
1st	240524_1	dnm1_well3	Position_4	7	0	0.9053107584478592	0.3452976712119036	dnm1_well3_Position_4	1st_dnm1_well3	1st_dnm1_well3_Position_4	1st_dnm1_well3_Position_4_7	0.2761037452033202
1st	240524_1	dnm1_well3	Position_4	8	0	2.163593482821069	0.589431301957833	dnm1_well3_Position_4	1st_dnm1_well3	1st_dnm1_well3_Position_4	1st_dnm1_well3_Position_4_8	0.21410315853918865
1st	240524_1	dnm1_well3	Position_5	1	0	1.0364449068531127	0.397856771121167	dnm1_well3_Position_5	1st_dnm1_well3	1st_dnm1_well3_Position_5	1st_dnm1_well3_Position_5_1	0.2773870917330834
1st	240524_1	dnm1_well3	Position_5	3	0	1.9052099704776324	0.6354737636568351	dnm1_well3_Position_5	1st_dnm1_well3	1st_dnm1_well3_Position_5	1st_dnm1_well3_Position_5_3	0.2501191923729623
1st	240524_1	dnm1_well3	Position_7	1	0	1.259292073650022	0.2282624395859152	dnm1_well3_Position_7	1st_dnm1_well3	1st_dnm1_well3_Position_7	1st_dnm1_well3_Position_7_1	0.15344811739999142
1st	240524_1	dnm1_well3	Position_7	2	0	1.1951070723789237	0.4095427421625536	dnm1_well3_Position_7	1st_dnm1_well3	1st_dnm1_well3_Position_7	1st_dnm1_well3_Position_7_2	0.2552225030353921
1st	240524_1	dnm1_well3	Position_7	3	0	0.0388920656266844	0.5495207615045895	dnm1_well3_Position_7	1st_dnm1_well3	1st_dnm1_well3_Position_7	1st_dnm1_well3_Position_7_3	0.9339034367821359
1st	240524_1	dnm1_well3	Position_7	4	0	1.366174324507463	0.4477878549351161	dnm1_well3_Position_7	1st_dnm1_well3	1st_dnm1_well3_Position_7	1st_dnm1_well3_Position_7_4	0.24685622446258437
1st	240524_1	dnm1_well3	Position_7	5	0	0.9253729880934732	0.1983736810455157	dnm1_well3_Position_7	1st_dnm1_well3	1st_dnm1_well3_Position_7	1st_dnm1_well3_Position_7_5	0.1765288267305913
1st	240524_1	dnm1_well3	Position_7	6	0	2.062884586728476	0.4575332785756991	dnm1_well3_Position_7	1st_dnm1_well3	1st_dnm1_well3_Position_7	1st_dnm1_well3_Position_7_6	0.18153072348599703
1st	240524_1	dnm1_well3	Position_7	7	0	1.7595028042883074	0.385784707025666	dnm1_well3_Position_7	1st_dnm1_well3	1st_dnm1_well3_Position_7	1st_dnm1_well3_Position_7_7	0.1798289063778568
1st	240524_1	dnm1_well3	Position_8	1	0	0.907993878654612	0.2716347279188776	dnm1_well3_Position_8	1st_dnm1_well3	1st_dnm1_well3_Position_8	1st_dnm1_well3_Position_8_1	0.23027139762904272
1st	240524_1	dnm1_well3	Position_8	2	0	1.5513521356676196	0.700999324944946	dnm1_well3_Position_8	1st_dnm1_well3	1st_dnm1_well3_Position_8	1st_dnm1_well3_Position_8_2	0.3112299910575666
1st	240524_1	dnm1_well3	Position_8	3	0	1.1964676929024851	0.1165686358454781	dnm1_well3_Position_8	1st_dnm1_well3	1st_dnm1_well3_Position_8	1st_dnm1_well3_Position_8_3	0.08877792129074702
1st	240524_1	dnm1_well3	Position_8	4	0	1.476219308749333	0.3777592503004998	dnm1_well3_Position_8	1st_dnm1_well3	1st_dnm1_well3_Position_8	1st_dnm1_well3_Position_8_4	0.2037559973153638
1st	240524_1	dnm1_well3	Position_9	6	0	1.5938662214158164	0.0873662755287517	dnm1_well3_Position_9	1st_dnm1_well3	1st_dnm1_well3_Position_9	1st_dnm1_well3_Position_9_6	0.05196561194690746
1st	240524_1	dnm1_well3	Position_9	7	0	0.9233521409271832	-0.0274589456983919	dnm1_well3_Position_9	1st_dnm1_well3	1st_dnm1_well3_Position_9	1st_dnm1_well3_Position_9_7	-0.030649798262369313
1st	240524_1	dnm1_well3	Position_10	3	0	1.0614030986378682	0.3803477827983568	dnm1_well3_Position_10	1st_dnm1_well3	1st_dnm1_well3_Position_10	1st_dnm1_well3_Position_10_3	0.2638096412463898
1st	240524_1	dnm1_well3	Position_10	7	0	0.6372251860200476	0.0488630414609582	dnm1_well3_Position_10	1st_dnm1_well3	1st_dnm1_well3_Position_10	1st_dnm1_well3_Position_10_7	0.07121976373266214
1st	240524_1	dnm1_well3	Position_11	1	0	1.9041198194399835	0.4392548994228848	dnm1_well3_Position_11	1st_dnm1_well3	1st_dnm1_well3_Position_11	1st_dnm1_well3_Position_11_1	0.18744543750819118
1st	240524_1	dnm1_well3	Position_11	2	0	2.101248980482374	0.4905845597797589	dnm1_well3_Position_11	1st_dnm1_well3	1st_dnm1_well3_Position_11	1st_dnm1_well3_Position_11_2	0.18928089021108283
1st	240524_1	dnm1_well3	Position_11	3	0	1.108012440394312	0.1915475592343812	dnm1_well3_Position_11	1st_dnm1_well3	1st_dnm1_well3_Position_11	1st_dnm1_well3_Position_11_3	0.14739416363162122
1st	240524_1	dnm1_well3	Position_11	4	0	1.3936674576223949	0.1781974126258579	dnm1_well3_Position_11	1st_dnm1_well3	1st_dnm1_well3_Position_11	1st_dnm1_well3_Position_11_4	0.11336687777602299
1st	240524_1	dnm1_well3	Position_12	3	0	0.0360043679218034	0.5235754984872162	dnm1_well3_Position_12	1st_dnm1_well3	1st_dnm1_well3_Position_12	1st_dnm1_well3_Position_12_3	0.9356582141654711
1st	240524_1	dnm1_well3	Position_12	5	0	1.6449818065662405	0.5121993815645399	dnm1_well3_Position_12	1st_dnm1_well3	1st_dnm1_well3_Position_12	1st_dnm1_well3_Position_12_5	0.23743920278127678
1st	240524_1	dnm1_well3	Position_12	6	0	1.1824037231422058	0.2061815049315474	dnm1_well3_Position_12	1st_dnm1_well3	1st_dnm1_well3_Position_12	1st_dnm1_well3_Position_12_6	0.14848314728046086
1st	240524_1	dnm1_well3	Position_12	7	0	1.4794984262852116	0.3456534717530674	dnm1_well3_Position_12	1st_dnm1_well3	1st_dnm1_well3_Position_12	1st_dnm1_well3_Position_12_7	0.18938339988281785
1st	240524_1	dnm1_well4	Position_1	1	0	0.0281869421380937	1.3934756540437	dnm1_well4_Position_1	1st_dnm1_well4	1st_dnm1_well4_Position_1	1st_dnm1_well4_Position_1_1	0.9801732547414581
1st	240524_1	dnm1_well4	Position_1	2	0	1.0746815487438577	0.039425583884565	dnm1_well4_Position_1	1st_dnm1_well4	1st_dnm1_well4_Position_1	1st_dnm1_well4_Position_1_2	0.035387605670876024
1st	240524_1	dnm1_well4	Position_1	3	0	1.0918418334541706	0.0417925777194625	dnm1_well4_Position_1	1st_dnm1_well4	1st_dnm1_well4_Position_1	1st_dnm1_well4_Position_1_3	0.0368660101594793
1st	240524_1	dnm1_well4	Position_1	4	0	0.0284973904732313	2.038573923038991	dnm1_well4_Position_1	1st_dnm1_well4	1st_dnm1_well4_Position_1	1st_dnm1_well4_Position_1_4	0.9862136394197206
1st	240524_1	dnm1_well4	Position_1	5	0	0.0363269889082478	2.712231716981584	dnm1_well4_Position_1	1st_dnm1_well4	1st_dnm1_well4_Position_1	1st_dnm1_well4_Position_1_5	0.9867832588656726
1st	240524_1	dnm1_well4	Position_1	6	0	0.0351874261045689	2.269089393149624	dnm1_well4_Position_1	1st_dnm1_well4	1st_dnm1_well4_Position_1	1st_dnm1_well4_Position_1_6	0.9847295143489063
1st	240524_1	dnm1_well4	Position_1	7	0	0.9642519354171608	0.2613241455096689	dnm1_well4_Position_1	1st_dnm1_well4	1st_dnm1_well4_Position_1	1st_dnm1_well4_Position_1_7	0.21322555945449356
1st	240524_1	dnm1_well4	Position_2	1	0	0.8392757434729291	0.3752491425982458	dnm1_well4_Position_2	1st_dnm1_well4	1st_dnm1_well4_Position_2	1st_dnm1_well4_Position_2_1	0.30896784981666897
1st	240524_1	dnm1_well4	Position_2	2	0	0.0361189286854173	3.1079799544890485	dnm1_well4_Position_2	1st_dnm1_well4	1st_dnm1_well4_Position_2	1st_dnm1_well4_Position_2_2	0.9885121524393822
1st	240524_1	dnm1_well4	Position_2	3	0	1.6059431502712078	0.4310913704169787	dnm1_well4_Position_2	1st_dnm1_well4	1st_dnm1_well4_Position_2	1st_dnm1_well4_Position_2_3	0.21162693417259315
1st	240524_1	dnm1_well4	Position_2	4	0	1.5986220651074827	0.3745421768830895	dnm1_well4_Position_2	1st_dnm1_well4	1st_dnm1_well4_Position_2	1st_dnm1_well4_Position_2_4	0.18981804398869653
1st	240524_1	dnm1_well4	Position_2	5	0	0.0280383945640604	1.305067581170248	dnm1_well4_Position_2	1st_dnm1_well4	1st_dnm1_well4_Position_2	1st_dnm1_well4_Position_2_5	0.978967617672994
1st	240524_1	dnm1_well4	Position_2	6	0	1.4193196664921783	0.3000749496377843	dnm1_well4_Position_2	1st_dnm1_well4	1st_dnm1_well4_Position_2	1st_dnm1_well4_Position_2_6	0.17452360663615266
1st	240524_1	dnm1_well4	Position_2	7	0	1.8575825056179287	0.3576928965386843	dnm1_well4_Position_2	1st_dnm1_well4	1st_dnm1_well4_Position_2	1st_dnm1_well4_Position_2_7	0.1614665590519641
1st	240524_1	dnm1_well4	Position_2	8	0	0.090336896807476	1.970514853272656	dnm1_well4_Position_2	1st_dnm1_well4	1st_dnm1_well4_Position_2	1st_dnm1_well4_Position_2_8	0.9561652618612847
1st	240524_1	dnm1_well4	Position_3	1	0	1.336791946686579	0.393939765405843	dnm1_well4_Position_3	1st_dnm1_well4	1st_dnm1_well4_Position_3	1st_dnm1_well4_Position_3_1	0.22761457633984028
1st	240524_1	dnm1_well4	Position_3	2	0	1.7825255008505738	0.2816578033642084	dnm1_well4_Position_3	1st_dnm1_well4	1st_dnm1_well4_Position_3	1st_dnm1_well4_Position_3_2	0.1364499958841356
1st	240524_1	dnm1_well4	Position_3	3	0	1.986991924928312	0.3692898537877661	dnm1_well4_Position_3	1st_dnm1_well4	1st_dnm1_well4_Position_3	1st_dnm1_well4_Position_3_3	0.1567256756486016
1st	240524_1	dnm1_well4	Position_3	4	0	0.6012543608646496	0.2862810976249244	dnm1_well4_Position_3	1st_dnm1_well4	1st_dnm1_well4_Position_3	1st_dnm1_well4_Position_3_4	0.32255736363719306
1st	240524_1	dnm1_well4	Position_3	5	0	2.131981548436757	0.3223222950765974	dnm1_well4_Position_3	1st_dnm1_well4	1st_dnm1_well4_Position_3	1st_dnm1_well4_Position_3_5	0.13132941788299143
1st	240524_1	dnm1_well4	Position_3	6	0	1.3907446705130726	0.436218035708545	dnm1_well4_Position_3	1st_dnm1_well4	1st_dnm1_well4_Position_3	1st_dnm1_well4_Position_3_6	0.23876679815249063
1st	240524_1	dnm1_well4	Position_3	7	0	1.3607089227232014	0.1902982079052913	dnm1_well4_Position_3	1st_dnm1_well4	1st_dnm1_well4_Position_3	1st_dnm1_well4_Position_3_7	0.12269331594122294
1st	240524_1	dnm1_well4	Position_3	8	0	1.3843997804982844	0.4214584196916295	dnm1_well4_Position_3	1st_dnm1_well4	1st_dnm1_well4_Position_3	1st_dnm1_well4_Position_3_8	0.23338400525982972
1st	240524_1	dnm1_well4	Position_3	9	0	1.5088497605753255	0.4486224771273479	dnm1_well4_Position_3	1st_dnm1_well4	1st_dnm1_well4_Position_3	1st_dnm1_well4_Position_3_9	0.22918459249969222
1st	240524_1	dnm1_well4	Position_3	10	0	1.320222243360519	0.2548410737503615	dnm1_well4_Position_3	1st_dnm1_well4	1st_dnm1_well4_Position_3	1st_dnm1_well4_Position_3_10	0.16179735187904282
1st	240524_1	dnm1_well4	Position_4	1	0	1.7077299462998596	0.2923199340916361	dnm1_well4_Position_4	1st_dnm1_well4	1st_dnm1_well4_Position_4	1st_dnm1_well4_Position_4_1	0.1461563218785406
1st	240524_1	dnm1_well4	Position_4	2	0	1.449013107335784	0.4317092455635191	dnm1_well4_Position_4	1st_dnm1_well4	1st_dnm1_well4_Position_4	1st_dnm1_well4_Position_4_2	0.2295443795294932
1st	240524_1	dnm1_well4	Position_4	3	0	1.111319241290854	0.426525223132751	dnm1_well4_Position_4	1st_dnm1_well4	1st_dnm1_well4_Position_4	1st_dnm1_well4_Position_4_3	0.2773526406603256
1st	240524_1	dnm1_well4	Position_4	4	0	0.6626890201564205	0.1396660677435006	dnm1_well4_Position_4	1st_dnm1_well4	1st_dnm1_well4_Position_4	1st_dnm1_well4_Position_4_4	0.17407014655950104
1st	240524_1	dnm1_well4	Position_4	5	0	0.0460253002582502	4.723220028649893	dnm1_well4_Position_4	1st_dnm1_well4	1st_dnm1_well4_Position_4	1st_dnm1_well4_Position_4_5	0.990349563278015
1st	240524_1	dnm1_well4	Position_4	6	0	1.2415946077236952	0.3916218864207051	dnm1_well4_Position_4	1st_dnm1_well4	1st_dnm1_well4_Position_4	1st_dnm1_well4_Position_4_6	0.23978565476456667
1st	240524_1	dnm1_well4	Position_4	7	0	1.097724069137485	0.1578307066206949	dnm1_well4_Position_4	1st_dnm1_well4	1st_dnm1_well4_Position_4	1st_dnm1_well4_Position_4_7	0.12570595060290154
1st	240524_1	dnm1_well4	Position_4	8	0	0.6050047360414988	0.5210378869124392	dnm1_well4_Position_4	1st_dnm1_well4	1st_dnm1_well4_Position_4	1st_dnm1_well4_Position_4_8	0.46271595434425467
1st	240524_1	dnm1_well4	Position_5	2	0	0.6801066966526744	0.1834677349746784	dnm1_well4_Position_5	1st_dnm1_well4	1st_dnm1_well4_Position_5	1st_dnm1_well4_Position_5_2	0.21245155976763316
1st	240524_1	dnm1_well4	Position_5	4	0	1.455219955182956	0.2484452902802616	dnm1_well4_Position_5	1st_dnm1_well4	1st_dnm1_well4_Position_5	1st_dnm1_well4_Position_5_4	0.14582987528909214
1st	240524_1	dnm1_well4	Position_5	5	0	0.950634594640132	0.1797758043945932	dnm1_well4_Position_5	1st_dnm1_well4	1st_dnm1_well4_Position_5	1st_dnm1_well4_Position_5_5	0.15903587276630374
1st	240524_1	dnm1_well4	Position_5	6	0	0.0119889620952382	1.4043464687339475	dnm1_well4_Position_5	1st_dnm1_well4	1st_dnm1_well4_Position_5	1st_dnm1_well4_Position_5_6	0.9915352240477248
1st	240524_1	dnm1_well4	Position_5	7	0	0.0421153178605588	1.8309735274923808	dnm1_well4_Position_5	1st_dnm1_well4	1st_dnm1_well4_Position_5	1st_dnm1_well4_Position_5_7	0.9775155791648403
1st	240524_1	dnm1_well4	Position_5	8	0	0.009270200047115	1.3366610320968326	dnm1_well4_Position_5	1st_dnm1_well4	1st_dnm1_well4_Position_5	1st_dnm1_well4_Position_5_8	0.9931124266784802
1st	240524_1	dnm1_well4	Position_5	9	0	0.5161384347828541	0.0416903770264884	dnm1_well4_Position_5	1st_dnm1_well4	1st_dnm1_well4_Position_5	1st_dnm1_well4_Position_5_9	0.07473686576221084
1st	240524_1	dnm1_well4	Position_6	2	0	1.5454520075654476	0.3011089940886222	dnm1_well4_Position_6	1st_dnm1_well4	1st_dnm1_well4_Position_6	1st_dnm1_well4_Position_6_2	0.1630647424151716
1st	240524_1	dnm1_well4	Position_6	4	0	1.7763569360863032	0.4064767638571483	dnm1_well4_Position_6	1st_dnm1_well4	1st_dnm1_well4_Position_6	1st_dnm1_well4_Position_6_4	0.1862151770277683
1st	240524_1	dnm1_well4	Position_6	5	0	0.5179653540742706	0.1133866495588717	dnm1_well4_Position_6	1st_dnm1_well4	1st_dnm1_well4_Position_6	1st_dnm1_well4_Position_6_5	0.17959339466158872
1st	240524_1	dnm1_well4	Position_6	7	0	1.108061424428028	0.0916068690646592	dnm1_well4_Position_6	1st_dnm1_well4	1st_dnm1_well4_Position_6	1st_dnm1_well4_Position_6_7	0.07636016519029358
1st	240524_1	dnm1_well4	Position_6	8	0	1.1461779928521882	0.0839031810577919	dnm1_well4_Position_6	1st_dnm1_well4	1st_dnm1_well4_Position_6	1st_dnm1_well4_Position_6_8	0.06820946685257709
1st	240524_1	dnm1_well4	Position_7	1	0	0.0447295600869351	1.298446341736072	dnm1_well4_Position_7	1st_dnm1_well4	1st_dnm1_well4_Position_7	1st_dnm1_well4_Position_7_1	0.9666986579894513
1st	240524_1	dnm1_well4	Position_7	3	0	1.1017115425218855	0.4771456097926002	dnm1_well4_Position_7	1st_dnm1_well4	1st_dnm1_well4_Position_7	1st_dnm1_well4_Position_7_3	0.3022094868387179
1st	240524_1	dnm1_well4	Position_7	4	0	0.0547429411080392	2.062908811073724	dnm1_well4_Position_7	1st_dnm1_well4	1st_dnm1_well4_Position_7	1st_dnm1_well4_Position_7_4	0.9741492239922647
1st	240524_1	dnm1_well4	Position_7	6	0	0.0310472925924447	3.799113729547567	dnm1_well4_Position_7	1st_dnm1_well4	1st_dnm1_well4_Position_7	1st_dnm1_well4_Position_7_6	0.9918939980818098
1st	240524_1	dnm1_well4	Position_7	7	0	1.4712407097359	0.6120822415116473	dnm1_well4_Position_7	1st_dnm1_well4	1st_dnm1_well4_Position_7	1st_dnm1_well4_Position_7_7	0.29380094005354124
1st	240524_1	dnm1_well4	Position_7	8	0	0.0229640296177058	5.369705241276738	dnm1_well4_Position_7	1st_dnm1_well4	1st_dnm1_well4_Position_7	1st_dnm1_well4_Position_7_8	0.9957416209924743
1st	240524_1	dnm1_well4	Position_8	1	0	0.0274910988800832	0.6173140132285961	dnm1_well4_Position_8	1st_dnm1_well4	1st_dnm1_well4_Position_8	1st_dnm1_well4_Position_8_1	0.9573652591087869
1st	240524_1	dnm1_well4	Position_8	2	0	0.0354457729727744	1.8651538688290457	dnm1_well4_Position_8	1st_dnm1_well4	1st_dnm1_well4_Position_8	1st_dnm1_well4_Position_8_2	0.981350215903876
1st	240524_1	dnm1_well4	Position_8	3	0	0.0442004199354576	2.2215131804114927	dnm1_well4_Position_8	1st_dnm1_well4	1st_dnm1_well4_Position_8	1st_dnm1_well4_Position_8_3	0.9804916120339795
1st	240524_1	dnm1_well4	Position_8	5	0	0.0342566923485776	0.6987238185445129	dnm1_well4_Position_8	1st_dnm1_well4	1st_dnm1_well4_Position_8	1st_dnm1_well4_Position_8_5	0.953263842845101
1st	240524_1	dnm1_well4	Position_8	6	0	1.4881891497982096	0.144382074921443	dnm1_well4_Position_8	1st_dnm1_well4	1st_dnm1_well4_Position_8	1st_dnm1_well4_Position_8_6	0.08843845385443229
1st	240524_1	dnm1_well4	Position_8	7	0	0.0297840474494288	1.8671736255681723	dnm1_well4_Position_8	1st_dnm1_well4	1st_dnm1_well4_Position_8	1st_dnm1_well4_Position_8_7	0.9842990447952117
1st	240524_1	dnm1_well4	Position_8	8	0	1.3502160081224324	0.139181717521152	dnm1_well4_Position_8	1st_dnm1_well4	1st_dnm1_well4_Position_8	1st_dnm1_well4_Position_8_8	0.09344832150929337
1st	240524_1	dnm1_well4	Position_8	10	0	2.0591829674714703	0.1139905638370461	dnm1_well4_Position_8	1st_dnm1_well4	1st_dnm1_well4_Position_8	1st_dnm1_well4_Position_8_10	0.05245350276671639
1st	240524_1	dnm1_well4	Position_8	11	0	0.5500464686523446	0.0676567428718904	dnm1_well4_Position_8	1st_dnm1_well4	1st_dnm1_well4_Position_8	1st_dnm1_well4_Position_8_11	0.1095295307028462
1st	240524_1	dnm1_well4	Position_9	1	0	0.0324209446425024	3.647878821400084	dnm1_well4_Position_9	1st_dnm1_well4	1st_dnm1_well4_Position_9	1st_dnm1_well4_Position_9_1	0.9911906782861428
1st	240524_1	dnm1_well4	Position_9	2	0	1.5035331809757866	0.2830251919160421	dnm1_well4_Position_9	1st_dnm1_well4	1st_dnm1_well4_Position_9	1st_dnm1_well4_Position_9_2	0.15841922447679158
1st	240524_1	dnm1_well4	Position_9	3	0	0.9938521620982704	0.3708600535427629	dnm1_well4_Position_9	1st_dnm1_well4	1st_dnm1_well4_Position_9	1st_dnm1_well4_Position_9_3	0.2717496401749158
1st	240524_1	dnm1_well4	Position_9	4	0	1.344801583517938	0.6009477064436866	dnm1_well4_Position_9	1st_dnm1_well4	1st_dnm1_well4_Position_9	1st_dnm1_well4_Position_9_4	0.3088515614750854
1st	240524_1	dnm1_well4	Position_9	5	0	0.0322644839321338	4.011439326479569	dnm1_well4_Position_9	1st_dnm1_well4	1st_dnm1_well4_Position_9	1st_dnm1_well4_Position_9_5	0.9920210565746532
1st	240524_1	dnm1_well4	Position_9	6	0	0.0396228001368371	2.737439913186153	dnm1_well4_Position_9	1st_dnm1_well4	1st_dnm1_well4_Position_9	1st_dnm1_well4_Position_9_6	0.9857321190671184
1st	240524_1	dnm1_well4	Position_9	7	0	0.0290260745254939	2.4187000353863453	dnm1_well4_Position_9	1st_dnm1_well4	1st_dnm1_well4_Position_9	1st_dnm1_well4_Position_9_7	0.9881416166588429
1st	240524_1	dnm1_well4	Position_9	8	0	0.0198449918716001	1.4211756665115067	dnm1_well4_Position_9	1st_dnm1_well4	1st_dnm1_well4_Position_9	1st_dnm1_well4_Position_9_8	0.98622851674183
1st	240524_1	dnm1_well4	Position_9	9	0	0.6136832004532097	0.1370467625429706	dnm1_well4_Position_9	1st_dnm1_well4	1st_dnm1_well4_Position_9	1st_dnm1_well4_Position_9_9	0.1825513424241306
1st	240524_1	dnm1_well4	Position_10	1	0	1.1834462713445626	0.3309633797594625	dnm1_well4_Position_10	1st_dnm1_well4	1st_dnm1_well4_Position_10	1st_dnm1_well4_Position_10_1	0.2185428358292525
1st	240524_1	dnm1_well4	Position_10	2	0	1.1481729260705442	0.5551305273931674	dnm1_well4_Position_10	1st_dnm1_well4	1st_dnm1_well4_Position_10	1st_dnm1_well4_Position_10_2	0.3259140502910947
1st	240524_1	dnm1_well4	Position_10	3	0	1.6494179623794276	0.3674293453478697	dnm1_well4_Position_10	1st_dnm1_well4	1st_dnm1_well4_Position_10	1st_dnm1_well4_Position_10_3	0.18218005098358725
1st	240524_1	dnm1_well4	Position_10	4	0	2.012320713670479	0.6565993018240102	dnm1_well4_Position_10	1st_dnm1_well4	1st_dnm1_well4_Position_10	1st_dnm1_well4_Position_10_4	0.2460168525141648
1st	240524_1	dnm1_well4	Position_10	5	0	1.58585915419152	0.2638824983217845	dnm1_well4_Position_10	1st_dnm1_well4	1st_dnm1_well4_Position_10	1st_dnm1_well4_Position_10_5	0.14265911024019962
1st	240524_1	dnm1_well4	Position_10	6	0	0.4917245422139558	0.1821565646500368	dnm1_well4_Position_10	1st_dnm1_well4	1st_dnm1_well4_Position_10	1st_dnm1_well4_Position_10_6	0.2703096477919226
1st	240524_1	dnm1_well4	Position_10	7	0	1.5355329316013009	0.3264710870249894	dnm1_well4_Position_10	1st_dnm1_well4	1st_dnm1_well4_Position_10	1st_dnm1_well4_Position_10_7	0.1753331806801611
1st	240524_1	dnm1_well4	Position_10	8	0	0.0155766577881496	2.1412799333382075	dnm1_well4_Position_10	1st_dnm1_well4	1st_dnm1_well4_Position_10	1st_dnm1_well4_Position_10_8	0.9927780744198598
1st	240524_1	dnm1_well4	Position_10	9	0	1.232184115860106	0.3336966998972751	dnm1_well4_Position_10	1st_dnm1_well4	1st_dnm1_well4_Position_10	1st_dnm1_well4_Position_10_9	0.21310478839724054
1st	240524_1	dnm1_well4	Position_10	10	0	1.1545854675214988	0.2516503814487619	dnm1_well4_Position_10	1st_dnm1_well4	1st_dnm1_well4_Position_10	1st_dnm1_well4_Position_10_10	0.17895318316130046
1st	240524_1	dnm1_well4	Position_10	11	0	1.2379995391325194	0.4304057797075318	dnm1_well4_Position_10	1st_dnm1_well4	1st_dnm1_well4_Position_10	1st_dnm1_well4_Position_10_11	0.25797435122465856
1st	240524_1	dnm1_well4	Position_10	12	0	0.0177166969741165	1.463696530782824	dnm1_well4_Position_10	1st_dnm1_well4	1st_dnm1_well4_Position_10	1st_dnm1_well4_Position_10_12	0.9880406785614153
1st	240524_1	dnm1_well4	Position_10	13	0	1.97988525944968	0.2586252611838047	dnm1_well4_Position_10	1st_dnm1_well4	1st_dnm1_well4_Position_10	1st_dnm1_well4_Position_10_13	0.11553453012613733
1st	240524_1	dnm1_well4	Position_10	14	0	1.105630967387049	0.4657196434768335	dnm1_well4_Position_10	1st_dnm1_well4	1st_dnm1_well4_Position_10	1st_dnm1_well4_Position_10_14	0.29638174972343984
1st	240524_1	dnm1_well4	Position_10	15	0	1.1309871355362946	0.2971298220364897	dnm1_well4_Position_10	1st_dnm1_well4	1st_dnm1_well4_Position_10	1st_dnm1_well4_Position_10_15	0.2080570645568757
1st	240524_1	dnm1_well4	Position_10	16	0	2.719794999030626	1.086208823176018	dnm1_well4_Position_10	1st_dnm1_well4	1st_dnm1_well4_Position_10	1st_dnm1_well4_Position_10_16	0.28539351874488034
1st	240524_1	dnm1_well4	Position_10	17	0	1.7963496749758898	0.3658964991933194	dnm1_well4_Position_10	1st_dnm1_well4	1st_dnm1_well4_Position_10	1st_dnm1_well4_Position_10_17	0.16922055571859493
1st	240524_1	dnm1_well4	Position_11	1	0	3.098615298057545	0.5109284383059665	dnm1_well4_Position_11	1st_dnm1_well4	1st_dnm1_well4_Position_11	1st_dnm1_well4_Position_11_1	0.141549313604026
1st	240524_1	dnm1_well4	Position_11	2	0	1.1141371281427797	0.5533519079893703	dnm1_well4_Position_11	1st_dnm1_well4	1st_dnm1_well4_Position_11	1st_dnm1_well4_Position_11_2	0.33184740409022795
1st	240524_1	dnm1_well4	Position_11	3	0	2.205378373300188	0.5011881442392918	dnm1_well4_Position_11	1st_dnm1_well4	1st_dnm1_well4_Position_11	1st_dnm1_well4_Position_11_3	0.18517488522503348
1st	240524_1	dnm1_well4	Position_11	4	0	1.4830078195636534	0.6590444494656991	dnm1_well4_Position_11	1st_dnm1_well4	1st_dnm1_well4_Position_11	1st_dnm1_well4_Position_11_4	0.30766963952954235
1st	240524_1	dnm1_well4	Position_11	5	0	0.5203672938151794	0.3759206518376635	dnm1_well4_Position_11	1st_dnm1_well4	1st_dnm1_well4_Position_11	1st_dnm1_well4_Position_11_5	0.41941951095174934
1st	240524_1	dnm1_well4	Position_11	6	0	1.6364807618202712	0.5648956172673657	dnm1_well4_Position_11	1st_dnm1_well4	1st_dnm1_well4_Position_11	1st_dnm1_well4_Position_11_6	0.2566101928928152
1st	240524_1	dnm1_well4	Position_11	7	0	1.20671584429987	0.1153742768225914	dnm1_well4_Position_11	1st_dnm1_well4	1st_dnm1_well4_Position_11	1st_dnm1_well4_Position_11_7	0.0872665750838816
1st	240524_1	dnm1_well4	Position_11	8	0	1.3943997545923272	0.4733716259158146	dnm1_well4_Position_11	1st_dnm1_well4	1st_dnm1_well4_Position_11	1st_dnm1_well4_Position_11_8	0.25344195272283815
1st	240524_1	dnm1_well4	Position_11	9	0	0.8188159406383291	0.3097176712530081	dnm1_well4_Position_11	1st_dnm1_well4	1st_dnm1_well4_Position_11	1st_dnm1_well4_Position_11_9	0.27444257573679587
1st	240524_1	dnm1_well4	Position_12	1	0	0.0301387923112048	1.277243601504879	dnm1_well4_Position_12	1st_dnm1_well4	1st_dnm1_well4_Position_12	1st_dnm1_well4_Position_12_1	0.9769472248871016
1st	240524_1	dnm1_well4	Position_12	3	0	0.0311727626873376	3.9005909630485465	dnm1_well4_Position_12	1st_dnm1_well4	1st_dnm1_well4_Position_12	1st_dnm1_well4_Position_12_3	0.9920715574836575
1st	240524_1	dnm1_well4	Position_12	5	0	1.3876074733189283	0.5055014296691788	dnm1_well4_Position_12	1st_dnm1_well4	1st_dnm1_well4_Position_12	1st_dnm1_well4_Position_12_5	0.2670218437361363
1st	240524_1	dnm1_well4	Position_13	7	0	0.0359804456883473	1.884435847270877	dnm1_well4_Position_13	1st_dnm1_well4	1st_dnm1_well4_Position_13	1st_dnm1_well4_Position_13_7	0.9812642468092666
1st	240524_1	dnm1_well4	Position_14	1	0	1.997472766980732	0.6426672238903419	dnm1_well4_Position_14	1st_dnm1_well4	1st_dnm1_well4_Position_14	1st_dnm1_well4_Position_14_1	0.2434216466219671
1st	240524_1	dnm1_well4	Position_14	2	0	1.222965615676177	0.3398928813451479	dnm1_well4_Position_14	1st_dnm1_well4	1st_dnm1_well4_Position_14	1st_dnm1_well4_Position_14_2	0.21748154550968932
1st	240524_1	dnm1_well4	Position_14	3	0	0.0154927159813247	2.560761886499242	dnm1_well4_Position_14	1st_dnm1_well4	1st_dnm1_well4_Position_14	1st_dnm1_well4_Position_14_3	0.9939863412698391
1st	240524_1	dnm1_well4	Position_14	4	0	0.0218262143105279	3.240369949468297	dnm1_well4_Position_14	1st_dnm1_well4	1st_dnm1_well4_Position_14	1st_dnm1_well4_Position_14_4	0.9933093495256751
1st	240524_1	dnm1_well4	Position_14	5	0	1.0365709028440355	0.3152265434077365	dnm1_well4_Position_14	1st_dnm1_well4	1st_dnm1_well4_Position_14	1st_dnm1_well4_Position_14_5	0.23319066349902368
1st	240524_1	dnm1_well4	Position_14	6	0	2.650322917697077	0.689637034763733	dnm1_well4_Position_14	1st_dnm1_well4	1st_dnm1_well4_Position_14	1st_dnm1_well4_Position_14_6	0.20648062988169164
1st	240524_1	dnm1_well4	Position_14	7	0	0.0142985798968827	1.6380529951599263	dnm1_well4_Position_14	1st_dnm1_well4	1st_dnm1_well4_Position_14	1st_dnm1_well4_Position_14_7	0.9913465269058184
1st	240524_1	dnm1_well4	Position_14	8	0	1.4075911349882562	0.408167686538343	dnm1_well4_Position_14	1st_dnm1_well4	1st_dnm1_well4_Position_14	1st_dnm1_well4_Position_14_8	0.22479179596945373
1st	240524_1	dnm1_well4	Position_14	9	0	0.0210204064418215	3.879829192507763	dnm1_well4_Position_14	1st_dnm1_well4	1st_dnm1_well4_Position_14	1st_dnm1_well4_Position_14_9	0.9946113260948379
1st	240524_1	dnm1_well4	Position_14	10	0	0.7706926793958498	0.3551151151030255	dnm1_well4_Position_14	1st_dnm1_well4	1st_dnm1_well4_Position_14	1st_dnm1_well4_Position_14_10	0.31543138787833314
1st	240524_1	dnm1_well4	Position_14	11	0	2.02578327076002	0.4990498577313401	dnm1_well4_Position_14	1st_dnm1_well4	1st_dnm1_well4_Position_14	1st_dnm1_well4_Position_14_11	0.19765657068573586
1st	240524_1	dnm1_well4	Position_14	12	0	1.7810866528451454	0.7911209086137273	dnm1_well4_Position_14	1st_dnm1_well4	1st_dnm1_well4_Position_14	1st_dnm1_well4_Position_14_12	0.30756495722492516
1st	240524_1	dnm1_well4	Position_15	1	0	1.3206719685730397	0.2836950164889891	dnm1_well4_Position_15	1st_dnm1_well4	1st_dnm1_well4_Position_15	1st_dnm1_well4_Position_15_1	0.1768267604172999
1st	240524_1	dnm1_well4	Position_15	2	0	1.3433265513143675	0.2904396799146185	dnm1_well4_Position_15	1st_dnm1_well4	1st_dnm1_well4_Position_15	1st_dnm1_well4_Position_15_2	0.17777309529536417
1st	240524_1	dnm1_well4	Position_15	3	0	0.0400539198205427	1.396419915994272	dnm1_well4_Position_15	1st_dnm1_well4	1st_dnm1_well4_Position_15	1st_dnm1_well4_Position_15_3	0.9721164988725166
1st	240524_1	dnm1_well4	Position_15	5	0	0.827120015346379	0.2057820745340847	dnm1_well4_Position_15	1st_dnm1_well4	1st_dnm1_well4_Position_15	1st_dnm1_well4_Position_15_5	0.19922708701063774
1st	240524_1	dnm1_well4	Position_15	6	0	1.5170686980271004	0.7369799137894465	dnm1_well4_Position_15	1st_dnm1_well4	1st_dnm1_well4_Position_15	1st_dnm1_well4_Position_15_6	0.3269583051252437
1st	240524_1	dnm1_well4	Position_15	9	0	1.6040737969079355	0.6939938165616678	dnm1_well4_Position_15	1st_dnm1_well4	1st_dnm1_well4_Position_15	1st_dnm1_well4_Position_15_9	0.30199016447295984
1st	240524_1	dnm1_well4	Position_15	10	0	1.7672918406331877	0.3448247300862407	dnm1_well4_Position_15	1st_dnm1_well4	1st_dnm1_well4_Position_15	1st_dnm1_well4_Position_15_10	0.16326027401450982
1st	240524_1	dnm1_well4	Position_15	11	0	1.1040437185843184	0.3622080486892552	dnm1_well4_Position_15	1st_dnm1_well4	1st_dnm1_well4_Position_15	1st_dnm1_well4_Position_15_11	0.2470299144892177
1st	240524_1	dnm1_well4	Position_15	12	0	0.0365732793875168	2.531642893452041	dnm1_well4_Position_15	1st_dnm1_well4	1st_dnm1_well4_Position_15	1st_dnm1_well4_Position_15_12	0.9857592675514228
1st	240524_1	dnm1_well4	Position_15	13	0	1.1607314642813953	0.5442861191056707	dnm1_well4_Position_15	1st_dnm1_well4	1st_dnm1_well4_Position_15	1st_dnm1_well4_Position_15_13	0.3192261032431295
1st	240524_1	dnm1_well4	Position_15	14	0	1.308333690445889	0.7320066349557991	dnm1_well4_Position_15	1st_dnm1_well4	1st_dnm1_well4_Position_15	1st_dnm1_well4_Position_15_14	0.35876693012558414
1st	240524_1	dnm1_well4	Position_16	3	0	2.377308657941504	0.6825957744525233	dnm1_well4_Position_16	1st_dnm1_well4	1st_dnm1_well4_Position_16	1st_dnm1_well4_Position_16_3	0.2230774815141758
1st	240524_1	dnm1_well4	Position_16	6	0	0.0327095073839356	2.478509446708747	dnm1_well4_Position_16	1st_dnm1_well4	1st_dnm1_well4_Position_16	1st_dnm1_well4_Position_16_6	0.9869746493707262
1st	240524_1	dnm1_well4	Position_16	7	0	0.7887168391404075	0.2917916166743639	dnm1_well4_Position_16	1st_dnm1_well4	1st_dnm1_well4_Position_16	1st_dnm1_well4_Position_16_7	0.2700502852190404
1st	240524_1	dnm1_well4	Position_16	8	0	0.0362786105965694	2.237143490469515	dnm1_well4_Position_16	1st_dnm1_well4	1st_dnm1_well4_Position_16	1st_dnm1_well4_Position_16_8	0.9840422899999268
1st	240524_1	dnm1_well4	Position_17	1	0	0.0274103515797079	1.8172124543467227	dnm1_well4_Position_17	1st_dnm1_well4	1st_dnm1_well4_Position_17	1st_dnm1_well4_Position_17_1	0.9851404029638777
1st	240524_1	dnm1_well4	Position_17	2	0	0.027239802489739	0.9753993085900946	dnm1_well4_Position_17	1st_dnm1_well4	1st_dnm1_well4_Position_17	1st_dnm1_well4_Position_17_2	0.9728318971515065
1st	240524_1	dnm1_well4	Position_17	3	0	1.0337746265034584	0.5226394106016087	dnm1_well4_Position_17	1st_dnm1_well4	1st_dnm1_well4_Position_17	1st_dnm1_well4_Position_17_3	0.3357971581737459
1st	240524_1	dnm1_well4	Position_17	4	0	1.103146219779228	0.4876416753444463	dnm1_well4_Position_17	1st_dnm1_well4	1st_dnm1_well4_Position_17	1st_dnm1_well4_Position_17_4	0.3065409768575936
1st	240524_1	dnm1_well4	Position_17	5	0	0.5776860596407033	0.4406859129501788	dnm1_well4_Position_17	1st_dnm1_well4	1st_dnm1_well4_Position_17	1st_dnm1_well4_Position_17_5	0.43273570444894666
1st	240524_1	dnm1_well4	Position_17	6	0	0.9913892185392036	0.489489039480242	dnm1_well4_Position_17	1st_dnm1_well4	1st_dnm1_well4_Position_17	1st_dnm1_well4_Position_17_6	0.33053968942382467
1st	240524_1	dnm1_well4	Position_17	7	0	1.4005188473596617	0.4542966946898426	dnm1_well4_Position_17	1st_dnm1_well4	1st_dnm1_well4_Position_17	1st_dnm1_well4_Position_17_7	0.24492823377351103
1st	240524_1	dnm1_well4	Position_17	8	0	1.3574061038052307	0.4338463186710705	dnm1_well4_Position_17	1st_dnm1_well4	1st_dnm1_well4_Position_17	1st_dnm1_well4_Position_17_8	0.24220278126479988
1st	240524_1	dnm1_well4	Position_18	1	0	1.2507470081845125	0.3131681160264715	dnm1_well4_Position_18	1st_dnm1_well4	1st_dnm1_well4_Position_18	1st_dnm1_well4_Position_18_1	0.2002462353476305
1st	240524_1	dnm1_well4	Position_18	2	0	0.0484806759798965	0.6301573498091267	dnm1_well4_Position_18	1st_dnm1_well4	1st_dnm1_well4_Position_18	1st_dnm1_well4_Position_18_2	0.9285618044707559
1st	240524_1	dnm1_well4	Position_18	3	0	0.0293224931024085	1.7959600945677392	dnm1_well4_Position_18	1st_dnm1_well4	1st_dnm1_well4_Position_18	1st_dnm1_well4_Position_18_3	0.983935367980562
1st	240524_1	dnm1_well4	Position_18	4	0	0.020927282326631	2.166388449667936	dnm1_well4_Position_18	1st_dnm1_well4	1st_dnm1_well4_Position_18	1st_dnm1_well4_Position_18_4	0.9904324364240056
1st	240524_1	dnm1_well4	Position_18	5	0	2.649756609139672	0.5342854090395099	dnm1_well4_Position_18	1st_dnm1_well4	1st_dnm1_well4_Position_18	1st_dnm1_well4_Position_18_5	0.16780099194326745
1st	240524_1	dnm1_well4	Position_18	6	0	0.0395723433542777	1.1443935432768757	dnm1_well4_Position_18	1st_dnm1_well4	1st_dnm1_well4_Position_18	1st_dnm1_well4_Position_18_6	0.9665764497093101
1st	240524_1	dnm1_well4	Position_18	7	0	1.4938947836074647	0.4455146129401404	dnm1_well4_Position_18	1st_dnm1_well4	1st_dnm1_well4_Position_18	1st_dnm1_well4_Position_18_7	0.229716641433837
1st	240524_1	dnm1_well4	Position_18	8	0	1.3897457774786173	0.4599994196371727	dnm1_well4_Position_18	1st_dnm1_well4	1st_dnm1_well4_Position_18	1st_dnm1_well4_Position_18_8	0.2486825863121178
1st	240524_1	dnm1_well4	Position_18	9	0	1.4382800940006604	0.0925903734296614	dnm1_well4_Position_18	1st_dnm1_well4	1st_dnm1_well4_Position_18	1st_dnm1_well4_Position_18_9	0.060482173638819435
1st	240524_1	dnm1_well4	Position_19	1	0	0.0233878655824412	1.2559907541438418	dnm1_well4_Position_19	1st_dnm1_well4	1st_dnm1_well4_Position_19	1st_dnm1_well4_Position_19_1	0.9817193556138645
1st	240524_1	dnm1_well4	Position_19	2	0	1.4069253860900726	0.431568136572973	dnm1_well4_Position_19	1st_dnm1_well4	1st_dnm1_well4_Position_19	1st_dnm1_well4_Position_19_2	0.234740090869534
1st	240524_1	dnm1_well4	Position_19	3	0	1.472598079903496	0.5311036955564669	dnm1_well4_Position_19	1st_dnm1_well4	1st_dnm1_well4_Position_19	1st_dnm1_well4_Position_19_3	0.2650612491644614
1st	240524_1	dnm1_well4	Position_19	4	0	0.9619750449889044	0.3386350437486597	dnm1_well4_Position_19	1st_dnm1_well4	1st_dnm1_well4_Position_19	1st_dnm1_well4_Position_19_4	0.2603663055369311
1st	240524_1	dnm1_well4	Position_19	5	0	0.0137747005844913	1.7482092427558575	dnm1_well4_Position_19	1st_dnm1_well4	1st_dnm1_well4_Position_19	1st_dnm1_well4_Position_19_5	0.9921822780300839
1st	240524_1	dnm1_well4	Position_19	6	0	1.5899246964997935	0.3827963843177386	dnm1_well4_Position_19	1st_dnm1_well4	1st_dnm1_well4_Position_19	1st_dnm1_well4_Position_19_6	0.1940448591744661
1st	240524_1	dnm1_well4	Position_19	7	0	1.8713594407784928	0.6865042157789019	dnm1_well4_Position_19	1st_dnm1_well4	1st_dnm1_well4_Position_19	1st_dnm1_well4_Position_19_7	0.26838968293676047
1st	240524_1	dnm1_well4	Position_19	8	0	1.4369060263928002	0.3682941771828099	dnm1_well4_Position_19	1st_dnm1_well4	1st_dnm1_well4_Position_19	1st_dnm1_well4_Position_19_8	0.20401846645780308
1st	240524_1	dnm1_well4	Position_19	9	0	1.2389399681409812	0.3321692469762817	dnm1_well4_Position_19	1st_dnm1_well4	1st_dnm1_well4_Position_19	1st_dnm1_well4_Position_19_9	0.2114233967824379
1st	240524_1	dnm1_well4	Position_19	10	0	1.5118316858267742	0.2252988669114389	dnm1_well4_Position_19	1st_dnm1_well4	1st_dnm1_well4_Position_19	1st_dnm1_well4_Position_19_10	0.12969599006609125
1st	240524_1	dnm1_well4	Position_19	12	0	3.657126885377501	0.6859620502515467	dnm1_well4_Position_19	1st_dnm1_well4	1st_dnm1_well4_Position_19	1st_dnm1_well4_Position_19_12	0.1579433579230154
1st	240524_1	dnm1_well4	Position_19	13	0	1.197854191679511	0.22660223857733	dnm1_well4_Position_19	1st_dnm1_well4	1st_dnm1_well4_Position_19	1st_dnm1_well4_Position_19_13	0.15907979616931617
1st	240524_1	dnm1_well4	Position_20	1	0	0.0335919762540295	2.072424850704346	dnm1_well4_Position_20	1st_dnm1_well4	1st_dnm1_well4_Position_20	1st_dnm1_well4_Position_20_1	0.9840495214359019
1st	240524_1	dnm1_well4	Position_20	2	0	0.0413287970254843	5.190429010176724	dnm1_well4_Position_20	1st_dnm1_well4	1st_dnm1_well4_Position_20	1st_dnm1_well4_Position_20_2	0.9921003994166953
1st	240524_1	dnm1_well4	Position_20	3	0	0.0273397670080203	4.278112857939543	dnm1_well4_Position_20	1st_dnm1_well4	1st_dnm1_well4_Position_20	1st_dnm1_well4_Position_20_3	0.9936499668235571
1st	240524_1	dnm1_well4	Position_20	4	0	1.9713139674775613	0.3056489450597996	dnm1_well4_Position_20	1st_dnm1_well4	1st_dnm1_well4_Position_20	1st_dnm1_well4_Position_20_4	0.1342353638598338
1st	240524_1	dnm1_well4	Position_20	5	0	1.769965128203924	0.1806307960454426	dnm1_well4_Position_20	1st_dnm1_well4	1st_dnm1_well4_Position_20	1st_dnm1_well4_Position_20_5	0.09260287781794348
1st	240524_1	dnm1_well4	Position_20	6	0	0.0204977288818774	1.106735023972535	dnm1_well4_Position_20	1st_dnm1_well4	1st_dnm1_well4_Position_20	1st_dnm1_well4_Position_20_6	0.9818158860004976
1st	240524_1	dnm1_well4	Position_20	7	0	1.330056701310515	0.1360121094597076	dnm1_well4_Position_20	1st_dnm1_well4	1st_dnm1_well4_Position_20	1st_dnm1_well4_Position_20_7	0.09277334628532988
1st	240524_1	dnm1_well4	Position_20	8	0	1.63783267974068	0.1243580575230711	dnm1_well4_Position_20	1st_dnm1_well4	1st_dnm1_well4_Position_20	1st_dnm1_well4_Position_20_8	0.07057014595149251
1st	240524_1	dnm1_well7	Position_1	1	0	1.8030089319137508	0.4194537323139105	dnm1_well7_Position_1	1st_dnm1_well7	1st_dnm1_well7_Position_1	1st_dnm1_well7_Position_1_1	0.18873375875570753
1st	240524_1	dnm1_well7	Position_1	5	0	0.0300213189190712	1.080852240095014	dnm1_well7_Position_1	1st_dnm1_well7	1st_dnm1_well7_Position_1	1st_dnm1_well7_Position_1_5	0.9729750351194644
1st	240524_1	dnm1_well7	Position_1	7	0	0.0337929971333003	0.6464551671688707	dnm1_well7_Position_1	1st_dnm1_well7	1st_dnm1_well7_Position_1	1st_dnm1_well7_Position_1_7	0.9503225456433732
1st	240524_1	dnm1_well7	Position_1	8	0	0.0267507117314194	0.5779138197142838	dnm1_well7_Position_1	1st_dnm1_well7	1st_dnm1_well7_Position_1	1st_dnm1_well7_Position_1_8	0.9557594164363161
1st	240524_1	dnm1_well7	Position_1	9	0	0.035358530877053	1.3708189502951935	dnm1_well7_Position_1	1st_dnm1_well7	1st_dnm1_well7_Position_1	1st_dnm1_well7_Position_1_9	0.9748548591123954
1st	240524_1	dnm1_well7	Position_1	11	0	0.0309406526889142	0.5270256587485841	dnm1_well7_Position_1	1st_dnm1_well7	1st_dnm1_well7_Position_1	1st_dnm1_well7_Position_1_11	0.9445474537536124
1st	240524_1	dnm1_well7	Position_1	12	0	1.7309837299150967	0.3591745034462092	dnm1_well7_Position_1	1st_dnm1_well7	1st_dnm1_well7_Position_1	1st_dnm1_well7_Position_1_12	0.17184081937595683
1st	240524_1	dnm1_well7	Position_1	15	0	1.758172503237974	0.6563311739017605	dnm1_well7_Position_1	1st_dnm1_well7	1st_dnm1_well7_Position_1	1st_dnm1_well7_Position_1_15	0.27182860813832455
1st	240524_1	dnm1_well7	Position_1	16	0	1.6316340653323778	0.2690486497180532	dnm1_well7_Position_1	1st_dnm1_well7	1st_dnm1_well7_Position_1	1st_dnm1_well7_Position_1_16	0.14155368888642442
1st	240524_1	dnm1_well7	Position_1	18	0	0.0296103666649295	1.3073329891824388	dnm1_well7_Position_1	1st_dnm1_well7	1st_dnm1_well7_Position_1	1st_dnm1_well7_Position_1_18	0.9778521905693139
1st	240524_1	dnm1_well7	Position_1	21	0	0.0561805576587009	3.1790277147695813	dnm1_well7_Position_1	1st_dnm1_well7	1st_dnm1_well7_Position_1	1st_dnm1_well7_Position_1_21	0.9826346395879691
1st	240524_1	dnm1_well7	Position_1	23	0	2.462720284832613	0.4710725814162683	dnm1_well7_Position_1	1st_dnm1_well7	1st_dnm1_well7_Position_1	1st_dnm1_well7_Position_1_23	0.16056777110463732
1st	240524_1	dnm1_well7	Position_1	26	0	0.0387565455699346	1.7363700852394048	dnm1_well7_Position_1	1st_dnm1_well7	1st_dnm1_well7_Position_1	1st_dnm1_well7_Position_1_26	0.9781668840423716
1st	240524_1	dnm1_well7	Position_1	27	0	1.7819137352465768	0.2195835616828976	dnm1_well7_Position_1	1st_dnm1_well7	1st_dnm1_well7_Position_1	1st_dnm1_well7_Position_1_27	0.10970964688274318
1st	240524_1	dnm1_well7	Position_2	2	0	2.9153397404692063	0.2613095812245081	dnm1_well7_Position_2	1st_dnm1_well7	1st_dnm1_well7_Position_2	1st_dnm1_well7_Position_2_2	0.08225949884993411
1st	240524_1	dnm1_well7	Position_2	3	0	1.3719363256492898	0.3343651884011432	dnm1_well7_Position_2	1st_dnm1_well7	1st_dnm1_well7_Position_2	1st_dnm1_well7_Position_2_3	0.19595902930861517
1st	240524_1	dnm1_well7	Position_2	4	0	1.151186439360941	0.4312621494830734	dnm1_well7_Position_2	1st_dnm1_well7	1st_dnm1_well7_Position_2	1st_dnm1_well7_Position_2_4	0.27252837945156394
1st	240524_1	dnm1_well7	Position_2	5	0	2.9804174017722804	0.3849306708261526	dnm1_well7_Position_2	1st_dnm1_well7	1st_dnm1_well7_Position_2	1st_dnm1_well7_Position_2_5	0.11438064132514596
1st	240524_1	dnm1_well7	Position_2	7	0	2.055567595682892	0.469946939543907	dnm1_well7_Position_2	1st_dnm1_well7	1st_dnm1_well7_Position_2	1st_dnm1_well7_Position_2_7	0.186079681185325
1st	240524_1	dnm1_well7	Position_2	8	0	2.3554795061955325	0.3207651024188052	dnm1_well7_Position_2	1st_dnm1_well7	1st_dnm1_well7_Position_2	1st_dnm1_well7_Position_2_8	0.11985642171359132
1st	240524_1	dnm1_well7	Position_2	10	0	0.8667719088849515	0.1886065310008015	dnm1_well7_Position_2	1st_dnm1_well7	1st_dnm1_well7_Position_2	1st_dnm1_well7_Position_2_10	0.17870985787924432
1st	240524_1	dnm1_well7	Position_2	11	0	1.1021045938814813	0.189927105974843	dnm1_well7_Position_2	1st_dnm1_well7	1st_dnm1_well7_Position_2	1st_dnm1_well7_Position_2_11	0.1469987973174057
1st	240524_1	dnm1_well7	Position_2	12	0	1.811492945716684	0.3547233535970537	dnm1_well7_Position_2	1st_dnm1_well7	1st_dnm1_well7_Position_2	1st_dnm1_well7_Position_2_12	0.16375250879121853
1st	240524_1	dnm1_well7	Position_2	13	0	1.8058271333078544	0.2974511737430442	dnm1_well7_Position_2	1st_dnm1_well7	1st_dnm1_well7_Position_2	1st_dnm1_well7_Position_2_13	0.14142264138126062
1st	240524_1	dnm1_well7	Position_2	14	0	1.763264973442243	0.2202749571867713	dnm1_well7_Position_2	1st_dnm1_well7	1st_dnm1_well7_Position_2	1st_dnm1_well7_Position_2_14	0.11105143576157721
1st	240524_1	dnm1_well7	Position_2	15	0	2.9346936577317297	0.494413539794399	dnm1_well7_Position_2	1st_dnm1_well7	1st_dnm1_well7_Position_2	1st_dnm1_well7_Position_2_15	0.14418141846107502
1st	240524_1	dnm1_well7	Position_2	16	0	1.6321303324082874	0.4895898229683001	dnm1_well7_Position_2	1st_dnm1_well7	1st_dnm1_well7_Position_2	1st_dnm1_well7_Position_2_16	0.23075136545582847
1st	240524_1	dnm1_well7	Position_2	17	0	0.9891014874834504	0.1550985368980957	dnm1_well7_Position_2	1st_dnm1_well7	1st_dnm1_well7_Position_2	1st_dnm1_well7_Position_2_17	0.13555194336053988
1st	240524_1	dnm1_well7	Position_2	18	0	1.5779439903324088	0.2455966135837731	dnm1_well7_Position_2	1st_dnm1_well7	1st_dnm1_well7_Position_2	1st_dnm1_well7_Position_2_18	0.13468118727728742
1st	240524_1	dnm1_well7	Position_2	19	0	1.770625466713916	0.2675500337091455	dnm1_well7_Position_2	1st_dnm1_well7	1st_dnm1_well7_Position_2	1st_dnm1_well7_Position_2_19	0.13126937972397884
1st	240524_1	dnm1_well7	Position_2	20	0	1.0523161790009234	0.2790169286851543	dnm1_well7_Position_2	1st_dnm1_well7	1st_dnm1_well7_Position_2	1st_dnm1_well7_Position_2_20	0.2095770976281807
1st	240524_1	dnm1_well7	Position_3	1	0	0.9534775790557396	0.6168766041632662	dnm1_well7_Position_3	1st_dnm1_well7	1st_dnm1_well7_Position_3	1st_dnm1_well7_Position_3_1	0.39282641505673305
1st	240524_1	dnm1_well7	Position_3	2	0	1.97363788382274	0.4189619056852727	dnm1_well7_Position_3	1st_dnm1_well7	1st_dnm1_well7_Position_3	1st_dnm1_well7_Position_3_2	0.17510739051407478
1st	240524_1	dnm1_well7	Position_3	5	0	1.7243392928237895	0.1987651769159037	dnm1_well7_Position_3	1st_dnm1_well7	1st_dnm1_well7_Position_3	1st_dnm1_well7_Position_3_5	0.10335641149167943
1st	240524_1	dnm1_well7	Position_3	6	0	1.8431317800783675	0.3249747009520942	dnm1_well7_Position_3	1st_dnm1_well7	1st_dnm1_well7_Position_3	1st_dnm1_well7_Position_3_6	0.14988871801058387
1st	240524_1	dnm1_well7	Position_3	7	0	0.8152886712967425	0.2810572455637482	dnm1_well7_Position_3	1st_dnm1_well7	1st_dnm1_well7_Position_3	1st_dnm1_well7_Position_3_7	0.2563581815204704
1st	240524_1	dnm1_well7	Position_3	8	0	1.764685612689976	0.318389773210372	dnm1_well7_Position_3	1st_dnm1_well7	1st_dnm1_well7_Position_3	1st_dnm1_well7_Position_3_8	0.15284601573493095
1st	240524_1	dnm1_well7	Position_3	9	0	1.388872080720233	-0.0508064136064614	dnm1_well7_Position_3	1st_dnm1_well7	1st_dnm1_well7_Position_3	1st_dnm1_well7_Position_3_9	-0.03797004500986235
1st	240524_1	dnm1_well7	Position_3	11	0	1.6611784680039658	0.6651299820915288	dnm1_well7_Position_3	1st_dnm1_well7	1st_dnm1_well7_Position_3	1st_dnm1_well7_Position_3_11	0.2859165052098854
1st	240524_1	dnm1_well7	Position_3	12	0	1.1441619035563018	0.2192040369445582	dnm1_well7_Position_3	1st_dnm1_well7	1st_dnm1_well7_Position_3	1st_dnm1_well7_Position_3_12	0.16078151172239874
1st	240524_1	dnm1_well7	Position_3	13	0	1.2083797032313666	0.5284211434773455	dnm1_well7_Position_3	1st_dnm1_well7	1st_dnm1_well7_Position_3	1st_dnm1_well7_Position_3_13	0.3042497039765491
1st	240524_1	dnm1_well7	Position_3	14	0	1.4665929736126937	-0.1219720862353305	dnm1_well7_Position_3	1st_dnm1_well7	1st_dnm1_well7_Position_3	1st_dnm1_well7_Position_3_14	-0.09071113455126587
1st	240524_1	dnm1_well7	Position_3	15	0	1.670602220684024	0.4768111166114774	dnm1_well7_Position_3	1st_dnm1_well7	1st_dnm1_well7_Position_3	1st_dnm1_well7_Position_3_15	0.22203974816137798
1st	240524_1	dnm1_well7	Position_3	16	0	1.0795963121294072	0.0395187828954181	dnm1_well7_Position_3	1st_dnm1_well7	1st_dnm1_well7_Position_3	1st_dnm1_well7_Position_3_16	0.03531252779191712
1st	240524_1	dnm1_well7	Position_3	17	0	0.9614025787626808	-0.0413209935206578	dnm1_well7_Position_3	1st_dnm1_well7	1st_dnm1_well7_Position_3	1st_dnm1_well7_Position_3_17	-0.04491014077820992
1st	240524_1	dnm1_well7	Position_3	18	0	2.0321884195912903	0.4125436378156804	dnm1_well7_Position_3	1st_dnm1_well7	1st_dnm1_well7_Position_3	1st_dnm1_well7_Position_3_18	0.16874799696996196
1st	240524_1	dnm1_well7	Position_3	19	0	0.9542869863554162	0.1617439464456325	dnm1_well7_Position_3	1st_dnm1_well7	1st_dnm1_well7_Position_3	1st_dnm1_well7_Position_3_19	0.14492783460731018
1st	240524_1	dnm1_well7	Position_3	20	0	2.114027504918501	0.6965157922110712	dnm1_well7_Position_3	1st_dnm1_well7	1st_dnm1_well7_Position_3	1st_dnm1_well7_Position_3_20	0.2478224736556906
1st	240524_1	dnm1_well7	Position_3	21	0	1.1397956113933925	0.3429042589027534	dnm1_well7_Position_3	1st_dnm1_well7	1st_dnm1_well7_Position_3	1st_dnm1_well7_Position_3_21	0.23127017528791158
1st	240524_1	dnm1_well7	Position_3	22	0	1.2986856655059698	0.4252918316453094	dnm1_well7_Position_3	1st_dnm1_well7	1st_dnm1_well7_Position_3	1st_dnm1_well7_Position_3_22	0.24669221747271453
1st	240524_1	dnm1_well7	Position_3	24	0	2.069553176384015	0.5075367864748079	dnm1_well7_Position_3	1st_dnm1_well7	1st_dnm1_well7_Position_3	1st_dnm1_well7_Position_3_24	0.19694181956759715
1st	240524_1	dnm1_well7	Position_3	26	0	2.2562687636265126	0.3365363704767027	dnm1_well7_Position_3	1st_dnm1_well7	1st_dnm1_well7_Position_3	1st_dnm1_well7_Position_3_26	0.12979624502058926
1st	240524_1	dnm1_well7	Position_3	28	0	1.63912039844041	0.2777246116047189	dnm1_well7_Position_3	1st_dnm1_well7	1st_dnm1_well7_Position_3	1st_dnm1_well7_Position_3_28	0.14488631587286252
1st	240524_1	dnm1_well7	Position_3	29	0	1.2021030740326284	0.0541449640504716	dnm1_well7_Position_3	1st_dnm1_well7	1st_dnm1_well7_Position_3	1st_dnm1_well7_Position_3_29	0.0431005362070782
1st	240524_1	dnm1_well7	Position_3	30	0	1.652603325995986	0.2929670421283489	dnm1_well7_Position_3	1st_dnm1_well7	1st_dnm1_well7_Position_3	1st_dnm1_well7_Position_3_30	0.15058157079704573
1st	240524_1	dnm1_well7	Position_3	31	0	2.7251765362813933	0.0749463957859306	dnm1_well7_Position_3	1st_dnm1_well7	1st_dnm1_well7_Position_3	1st_dnm1_well7_Position_3_31	0.02676539480736221
1st	240524_1	dnm1_well7	Position_3	34	0	1.349032727922446	0.1774484662410045	dnm1_well7_Position_3	1st_dnm1_well7	1st_dnm1_well7_Position_3	1st_dnm1_well7_Position_3_34	0.11624674245544875
1st	240524_1	dnm1_well7	Position_3	35	0	1.785968918796957	0.2063525863743587	dnm1_well7_Position_3	1st_dnm1_well7	1st_dnm1_well7_Position_3	1st_dnm1_well7_Position_3_35	0.103573939165313
1st	240524_1	dnm1_well7	Position_3	36	0	2.0019899327959667	0.2041260685691095	dnm1_well7_Position_3	1st_dnm1_well7	1st_dnm1_well7_Position_3	1st_dnm1_well7_Position_3_36	0.09252735053043566
1st	240524_1	dnm1_well7	Position_3	39	0	1.9970869930201247	0.0898834916379558	dnm1_well7_Position_3	1st_dnm1_well7	1st_dnm1_well7_Position_3	1st_dnm1_well7_Position_3_39	0.04306888492133222
1st	240524_1	dnm1_well7	Position_3	41	0	1.2604125179342878	0.2890382237294991	dnm1_well7_Position_3	1st_dnm1_well7	1st_dnm1_well7_Position_3	1st_dnm1_well7_Position_3_41	0.18654237657089529
1st	240524_1	dnm1_well7	Position_3	42	0	3.942755021322095	1.1616334244081927	dnm1_well7_Position_3	1st_dnm1_well7	1st_dnm1_well7_Position_3	1st_dnm1_well7_Position_3_42	0.227575435678269
1st	240524_1	dnm1_well7	Position_3	43	0	0.8306577108924574	0.21940815140965	dnm1_well7_Position_3	1st_dnm1_well7	1st_dnm1_well7_Position_3	1st_dnm1_well7_Position_3_43	0.20894703778735502
1st	240524_1	dnm1_well7	Position_4	3	0	0.0241040460566911	1.4274799711143749	dnm1_well7_Position_4	1st_dnm1_well7	1st_dnm1_well7_Position_4	1st_dnm1_well7_Position_4_3	0.9833946600599348
1st	240524_1	dnm1_well7	Position_4	8	0	0.018599058837291	1.1889111061532578	dnm1_well7_Position_4	1st_dnm1_well7	1st_dnm1_well7_Position_4	1st_dnm1_well7_Position_4_8	0.9845971823869187
1st	240524_1	dnm1_well7	Position_4	11	0	0.0235434419517407	2.3752458926158124	dnm1_well7_Position_4	1st_dnm1_well7	1st_dnm1_well7_Position_4	1st_dnm1_well7_Position_4_11	0.9901852815449569
1st	240524_1	dnm1_well7	Position_5	1	0	-0.0012610184829882	0.5271160961072081	dnm1_well7_Position_5	1st_dnm1_well7	1st_dnm1_well7_Position_5	1st_dnm1_well7_Position_5_1	1.0023980342429808
1st	240524_1	dnm1_well7	Position_5	2	0	0.0040035677544921	0.8586978910325821	dnm1_well7_Position_5	1st_dnm1_well7	1st_dnm1_well7_Position_5	1st_dnm1_well7_Position_5_2	0.9953592662748931
1st	240524_1	dnm1_well7	Position_5	3	0	0.0214282202150978	2.462190046201362	dnm1_well7_Position_5	1st_dnm1_well7	1st_dnm1_well7_Position_5	1st_dnm1_well7_Position_5_3	0.9913721764311163
1st	240524_1	dnm1_well7	Position_5	4	0	0.886941372717622	0.3464663756302771	dnm1_well7_Position_5	1st_dnm1_well7	1st_dnm1_well7_Position_5	1st_dnm1_well7_Position_5_4	0.2809017343164538
1st	240524_1	dnm1_well7	Position_5	5	0	1.5425065697901983	0.2250042898624145	dnm1_well7_Position_5	1st_dnm1_well7	1st_dnm1_well7_Position_5	1st_dnm1_well7_Position_5_5	0.12730008906798848
1st	240524_1	dnm1_well7	Position_5	6	0	2.3220804119282947	0.303953139262275	dnm1_well7_Position_5	1st_dnm1_well7	1st_dnm1_well7_Position_5	1st_dnm1_well7_Position_5_6	0.11574609895005768
1st	240524_1	dnm1_well7	Position_5	7	0	0.0223048468314018	2.44590466316594	dnm1_well7_Position_5	1st_dnm1_well7	1st_dnm1_well7_Position_5	1st_dnm1_well7_Position_5_7	0.9909631468718285
1st	240524_1	dnm1_well7	Position_5	8	0	0.7888452305054535	0.3002118477477611	dnm1_well7_Position_5	1st_dnm1_well7	1st_dnm1_well7_Position_5	1st_dnm1_well7_Position_5_8	0.2756621794601288
1st	240524_1	dnm1_well7	Position_5	9	0	1.6504764444631452	0.3343513050541935	dnm1_well7_Position_5	1st_dnm1_well7	1st_dnm1_well7_Position_5	1st_dnm1_well7_Position_5_9	0.16845356234842018
1st	240524_1	dnm1_well7	Position_5	10	0	1.838791035429391	0.1033971110828255	dnm1_well7_Position_5	1st_dnm1_well7	1st_dnm1_well7_Position_5	1st_dnm1_well7_Position_5_10	0.053237432876164
1st	240524_1	dnm1_well7	Position_5	11	0	1.4443221301625324	0.1748921347957794	dnm1_well7_Position_5	1st_dnm1_well7	1st_dnm1_well7_Position_5	1st_dnm1_well7_Position_5_11	0.10801049532520154
1st	240524_1	dnm1_well7	Position_5	12	0	1.9994802386324528	0.482220003535859	dnm1_well7_Position_5	1st_dnm1_well7	1st_dnm1_well7_Position_5	1st_dnm1_well7_Position_5_12	0.19431033423864827
1st	240524_1	dnm1_well7	Position_5	13	0	1.123189107601805	0.1296877178098632	dnm1_well7_Position_5	1st_dnm1_well7	1st_dnm1_well7_Position_5	1st_dnm1_well7_Position_5_13	0.10351194561145358
1st	240524_1	dnm1_well7	Position_5	14	0	1.6073965461401496	0.4889609366327501	dnm1_well7_Position_5	1st_dnm1_well7	1st_dnm1_well7_Position_5	1st_dnm1_well7_Position_5_14	0.23324310889285463
1st	240524_1	dnm1_well7	Position_5	15	0	0.0070292269722082	0.8725080654773104	dnm1_well7_Position_5	1st_dnm1_well7	1st_dnm1_well7_Position_5	1st_dnm1_well7_Position_5_15	0.9920080398721562
1st	240524_1	dnm1_well7	Position_5	16	0	1.0451657470953435	0.5135394214468616	dnm1_well7_Position_5	1st_dnm1_well7	1st_dnm1_well7_Position_5	1st_dnm1_well7_Position_5_16	0.32946539975045736
1st	240524_1	dnm1_well7	Position_5	17	0	0.9429468687057904	0.3373495871637219	dnm1_well7_Position_5	1st_dnm1_well7	1st_dnm1_well7_Position_5	1st_dnm1_well7_Position_5_17	0.2634933382945368
1st	240524_1	dnm1_well7	Position_5	18	0	0.8626723579352602	0.2774943724104829	dnm1_well7_Position_5	1st_dnm1_well7	1st_dnm1_well7_Position_5	1st_dnm1_well7_Position_5_18	0.2433805206071359
1st	240524_1	dnm1_well7	Position_5	19	0	1.0871332557799411	0.2731210997650355	dnm1_well7_Position_5	1st_dnm1_well7	1st_dnm1_well7_Position_5	1st_dnm1_well7_Position_5_19	0.20078678568583697
1st	240524_1	dnm1_well7	Position_5	20	0	0.6556523022602467	0.2869711969882733	dnm1_well7_Position_5	1st_dnm1_well7	1st_dnm1_well7_Position_5	1st_dnm1_well7_Position_5_20	0.30443883185285847
1st	240524_1	dnm1_well7	Position_5	21	0	1.7330667555701815	0.3485631500613049	dnm1_well7_Position_5	1st_dnm1_well7	1st_dnm1_well7_Position_5	1st_dnm1_well7_Position_5_21	0.16744722446498683
1st	240524_1	dnm1_well7	Position_5	22	0	1.5143595809509258	0.2717591312531632	dnm1_well7_Position_5	1st_dnm1_well7	1st_dnm1_well7_Position_5	1st_dnm1_well7_Position_5_22	0.15215065459888139
1st	240524_1	dnm1_well7	Position_5	23	0	1.1919203648800696	0.214223456180282	dnm1_well7_Position_5	1st_dnm1_well7	1st_dnm1_well7_Position_5	1st_dnm1_well7_Position_5_23	0.1523481830035987
1st	240524_1	dnm1_well7	Position_5	24	0	0.9986167161798204	-0.0170521297679922	dnm1_well7_Position_5	1st_dnm1_well7	1st_dnm1_well7_Position_5	1st_dnm1_well7_Position_5_24	-0.01737239709342749
1st	240524_1	dnm1_well7	Position_6	1	0	1.817057133289476	0.5066505844719937	dnm1_well7_Position_6	1st_dnm1_well7	1st_dnm1_well7_Position_6	1st_dnm1_well7_Position_6_1	0.21803541839593865
1st	240524_1	dnm1_well7	Position_6	3	0	1.9468911012751835	0.3847737896232961	dnm1_well7_Position_6	1st_dnm1_well7	1st_dnm1_well7_Position_6	1st_dnm1_well7_Position_6_3	0.1650210504627996
1st	240524_1	dnm1_well7	Position_6	5	0	0.8185111131240602	2.955734575170121	dnm1_well7_Position_6	1st_dnm1_well7	1st_dnm1_well7_Position_6	1st_dnm1_well7_Position_6_5	0.7831325301204763
1st	240524_1	dnm1_well7	Position_6	6	0	0.9273153818729482	-0.0193339055907782	dnm1_well7_Position_6	1st_dnm1_well7	1st_dnm1_well7_Position_6	1st_dnm1_well7_Position_6_6	-0.02129328196203187
1st	240524_1	dnm1_well7	Position_6	7	0	1.9959966640177265	0.3258766880115128	dnm1_well7_Position_6	1st_dnm1_well7	1st_dnm1_well7_Position_6	1st_dnm1_well7_Position_6_7	0.14035075932402064
1st	240524_1	dnm1_well7	Position_6	8	0	2.211182009658601	0.5393019201503872	dnm1_well7_Position_6	1st_dnm1_well7	1st_dnm1_well7_Position_6	1st_dnm1_well7_Position_6_8	0.19607528490007936
1st	240524_1	dnm1_well7	Position_6	9	0	1.1874233156562066	0.3043465338694691	dnm1_well7_Position_6	1st_dnm1_well7	1st_dnm1_well7_Position_6	1st_dnm1_well7_Position_6_9	0.20401708344369565
1st	240524_1	dnm1_well7	Position_6	10	0	1.0742225084960375	0.0117188101128401	dnm1_well7_Position_6	1st_dnm1_well7	1st_dnm1_well7_Position_6	1st_dnm1_well7_Position_6_10	0.0107913843151785
1st	240524_1	dnm1_well7	Position_6	11	0	0.6747565258013972	0.2204166398054136	dnm1_well7_Position_6	1st_dnm1_well7	1st_dnm1_well7_Position_6	1st_dnm1_well7_Position_6_11	0.24622793474377644
1st	240524_1	dnm1_well7	Position_6	12	0	0.9112929454450018	-0.0380467218489988	dnm1_well7_Position_6	1st_dnm1_well7	1st_dnm1_well7_Position_6	1st_dnm1_well7_Position_6_12	-0.04356929445663502
1st	240524_1	dnm1_well7	Position_6	13	0	1.2689306608398043	0.0359528894650514	dnm1_well7_Position_6	1st_dnm1_well7	1st_dnm1_well7_Position_6	1st_dnm1_well7_Position_6_13	0.027552565481151054
1st	240524_1	dnm1_well7	Position_6	14	0	3.054705781039486	0.5732349199216259	dnm1_well7_Position_6	1st_dnm1_well7	1st_dnm1_well7_Position_6	1st_dnm1_well7_Position_6_14	0.15800559247557847
1st	240524_1	dnm1_well7	Position_6	15	0	1.232680883760759	0.1369641331884707	dnm1_well7_Position_6	1st_dnm1_well7	1st_dnm1_well7_Position_6	1st_dnm1_well7_Position_6_15	0.09999973094747346
1st	240524_1	dnm1_well7	Position_6	16	0	2.0143230932997724	0.4902606859138111	dnm1_well7_Position_6	1st_dnm1_well7	1st_dnm1_well7_Position_6	1st_dnm1_well7_Position_6_16	0.19574537293687516
1st	240524_1	dnm1_well7	Position_6	17	0	1.2409086143336412	0.2964401332744094	dnm1_well7_Position_6	1st_dnm1_well7	1st_dnm1_well7_Position_6	1st_dnm1_well7_Position_6_17	0.19282556006608023
1st	240524_1	dnm1_well7	Position_6	18	0	3.307162292293283	0.513964363655505	dnm1_well7_Position_6	1st_dnm1_well7	1st_dnm1_well7_Position_6	1st_dnm1_well7_Position_6_18	0.13450597426687166
1st	240524_1	dnm1_well7	Position_6	19	0	1.2021273885571826	0.2487106039680431	dnm1_well7_Position_6	1st_dnm1_well7	1st_dnm1_well7_Position_6	1st_dnm1_well7_Position_6_19	0.17142548323755644
1st	240524_1	dnm1_well7	Position_6	20	0	1.274049581639978	0.0759839747438084	dnm1_well7_Position_6	1st_dnm1_well7	1st_dnm1_well7_Position_6	1st_dnm1_well7_Position_6_20	0.05628302673256496
1st	240524_1	dnm1_well7	Position_6	21	0	0.7232640012238694	-0.1586259081403696	dnm1_well7_Position_6	1st_dnm1_well7	1st_dnm1_well7_Position_6	1st_dnm1_well7_Position_6_21	-0.28093376993767877
1st	240524_1	dnm1_well7	Position_6	22	0	0.4712966796504236	0.0376756786545493	dnm1_well7_Position_6	1st_dnm1_well7	1st_dnm1_well7_Position_6	1st_dnm1_well7_Position_6_22	0.07402303492476556
1st	240524_1	dnm1_well7	Position_7	1	0	0.0292661610990048	2.315271653334092	dnm1_well7_Position_7	1st_dnm1_well7	1st_dnm1_well7_Position_7	1st_dnm1_well7_Position_7_1	0.9875173004594592
1st	240524_1	dnm1_well7	Position_7	5	0	0.0288962003470915	2.6937522886355683	dnm1_well7_Position_7	1st_dnm1_well7	1st_dnm1_well7_Position_7	1st_dnm1_well7_Position_7_5	0.9893867311685584
1st	240524_1	dnm1_well7	Position_7	6	0	0.0398070055944566	4.56816475964879	dnm1_well7_Position_7	1st_dnm1_well7	1st_dnm1_well7_Position_7	1st_dnm1_well7_Position_7_6	0.9913612739785623
1st	240524_1	dnm1_well7	Position_7	7	0	0.8486550162140885	0.0495265987934653	dnm1_well7_Position_7	1st_dnm1_well7	1st_dnm1_well7_Position_7	1st_dnm1_well7_Position_7_7	0.05514096254692184
1st	240524_1	dnm1_well7	Position_7	8	0	1.5700233785069384	0.5333302353307801	dnm1_well7_Position_7	1st_dnm1_well7	1st_dnm1_well7_Position_7	1st_dnm1_well7_Position_7_8	0.2535618508566807
1st	240524_1	dnm1_well7	Position_7	9	0	0.9063723751455184	0.4018216049286737	dnm1_well7_Position_7	1st_dnm1_well7	1st_dnm1_well7_Position_7	1st_dnm1_well7_Position_7_9	0.3071575095505982
1st	240524_1	dnm1_well7	Position_7	10	0	1.0334556620036652	0.1121576920228533	dnm1_well7_Position_7	1st_dnm1_well7	1st_dnm1_well7_Position_7	1st_dnm1_well7_Position_7_10	0.09790187206586726
1st	240524_1	dnm1_well7	Position_7	11	0	1.2340540029154483	0.240330537444894	dnm1_well7_Position_7	1st_dnm1_well7	1st_dnm1_well7_Position_7	1st_dnm1_well7_Position_7_11	0.1630039727533746
1st	240524_1	dnm1_well7	Position_7	12	0	0.8037267156462788	0.0875762613585979	dnm1_well7_Position_7	1st_dnm1_well7	1st_dnm1_well7_Position_7	1st_dnm1_well7_Position_7_12	0.09825644434947145
1st	240524_1	dnm1_well7	Position_7	15	0	1.4026920020003717	0.2132432789395295	dnm1_well7_Position_7	1st_dnm1_well7	1st_dnm1_well7_Position_7	1st_dnm1_well7_Position_7_15	0.13196275955773273
1st	240524_1	dnm1_well7	Position_7	17	0	1.9009872632889668	0.373587133472697	dnm1_well7_Position_7	1st_dnm1_well7	1st_dnm1_well7_Position_7	1st_dnm1_well7_Position_7_17	0.1642448512585814
1st	240524_1	dnm1_well7	Position_7	19	0	1.348438520083638	0.2302346519912285	dnm1_well7_Position_7	1st_dnm1_well7	1st_dnm1_well7_Position_7	1st_dnm1_well7_Position_7_19	0.14584060593658452
1st	240524_1	dnm1_well7	Position_7	20	0	0.7944461962746783	0.4160293028704264	dnm1_well7_Position_7	1st_dnm1_well7	1st_dnm1_well7_Position_7	1st_dnm1_well7_Position_7_20	0.3436908084172262
1st	240524_1	dnm1_well7	Position_7	21	0	2.393921247709237	0.3371416606961426	dnm1_well7_Position_7	1st_dnm1_well7	1st_dnm1_well7_Position_7	1st_dnm1_well7_Position_7_21	0.12344705047200608
1st	240524_1	dnm1_well7	Position_7	22	0	1.5469375093921487	0.3690863631583284	dnm1_well7_Position_7	1st_dnm1_well7	1st_dnm1_well7_Position_7	1st_dnm1_well7_Position_7_22	0.1926314011249904
1st	240524_1	dnm1_well7	Position_7	23	0	1.1956346097375044	0.2459307350403898	dnm1_well7_Position_7	1st_dnm1_well7	1st_dnm1_well7_Position_7	1st_dnm1_well7_Position_7_23	0.17059978302841414
1st	240524_1	dnm1_well7	Position_7	24	0	1.0802520493556225	0.2811535871817688	dnm1_well7_Position_7	1st_dnm1_well7	1st_dnm1_well7_Position_7	1st_dnm1_well7_Position_7_24	0.20651713173221234
1st	240524_1	dnm1_well7	Position_7	25	0	0.5335959181634345	0.0760891148114775	dnm1_well7_Position_7	1st_dnm1_well7	1st_dnm1_well7_Position_7	1st_dnm1_well7_Position_7_25	0.12480069330258348
1st	240524_1	dnm1_well7	Position_7	26	0	0.0335467033968926	2.3645640829156966	dnm1_well7_Position_7	1st_dnm1_well7	1st_dnm1_well7_Position_7	1st_dnm1_well7_Position_7_26	0.9860111953174294
1st	240524_1	dnm1_well7	Position_8	1	0	1.2528683981360875	0.3132363535807069	dnm1_well7_Position_8	1st_dnm1_well7	1st_dnm1_well7_Position_8	1st_dnm1_well7_Position_8_1	0.20000983538127393
1st	240524_1	dnm1_well7	Position_8	2	0	0.8042916616864061	0.1881882643344885	dnm1_well7_Position_8	1st_dnm1_well7	1st_dnm1_well7_Position_8	1st_dnm1_well7_Position_8_2	0.18961417697281122
1st	240524_1	dnm1_well7	Position_8	3	0	1.4948827208807904	0.2418383895744182	dnm1_well7_Position_8	1st_dnm1_well7	1st_dnm1_well7_Position_8	1st_dnm1_well7_Position_8_3	0.13924998557254273
1st	240524_1	dnm1_well7	Position_8	4	0	1.1874934224927864	0.3321665305467631	dnm1_well7_Position_8	1st_dnm1_well7	1st_dnm1_well7_Position_8	1st_dnm1_well7_Position_8_4	0.21857951174035997
1st	240524_1	dnm1_well7	Position_8	5	0	0.9314375938216704	0.290139916321009	dnm1_well7_Position_8	1st_dnm1_well7	1st_dnm1_well7_Position_8	1st_dnm1_well7_Position_8_5	0.23751249013017672
1st	240524_1	dnm1_well7	Position_8	7	0	1.096688891313662	0.1546090280106242	dnm1_well7_Position_8	1st_dnm1_well7	1st_dnm1_well7_Position_8	1st_dnm1_well7_Position_8_7	0.1235589267934807
1st	240524_1	dnm1_well7	Position_8	8	0	2.0596646491113986	0.3159043177254175	dnm1_well7_Position_8	1st_dnm1_well7	1st_dnm1_well7_Position_8	1st_dnm1_well7_Position_8_8	0.13298048683724775
1st	240524_1	dnm1_well7	Position_8	9	0	1.5179837664137543	0.5354110157175419	dnm1_well7_Position_8	1st_dnm1_well7	1st_dnm1_well7_Position_8	1st_dnm1_well7_Position_8_9	0.26074431491533184
1st	240524_1	dnm1_well7	Position_8	11	0	1.5421777429514008	0.3520783406191994	dnm1_well7_Position_8	1st_dnm1_well7	1st_dnm1_well7_Position_8	1st_dnm1_well7_Position_8_11	0.18586628475044684
1st	240524_1	dnm1_well7	Position_8	12	0	1.2393709961507642	0.45550720291109	dnm1_well7_Position_8	1st_dnm1_well7	1st_dnm1_well7_Position_8	1st_dnm1_well7_Position_8_12	0.26875512539085195
1st	240524_1	dnm1_well7	Position_8	13	0	1.0342735189450518	0.1728178837667884	dnm1_well7_Position_8	1st_dnm1_well7	1st_dnm1_well7_Position_8	1st_dnm1_well7_Position_8_13	0.14316884651695583
1st	240524_1	dnm1_well7	Position_8	14	0	2.9565765425714554	0.6464139864631834	dnm1_well7_Position_8	1st_dnm1_well7	1st_dnm1_well7_Position_8	1st_dnm1_well7_Position_8_14	0.17941040401135308
1st	240524_1	dnm1_well7	Position_8	15	0	1.5173577045699853	0.244667466981798	dnm1_well7_Position_8	1st_dnm1_well7	1st_dnm1_well7_Position_8	1st_dnm1_well7_Position_8_15	0.13885582960561446
1st	240524_1	dnm1_well7	Position_8	16	0	1.1625332266098325	0.278217506863876	dnm1_well7_Position_8	1st_dnm1_well7	1st_dnm1_well7_Position_8	1st_dnm1_well7_Position_8_16	0.19310592762502524
1st	240524_1	dnm1_well7	Position_8	17	0	1.1356455656837054	0.5361072128536893	dnm1_well7_Position_8	1st_dnm1_well7	1st_dnm1_well7_Position_8	1st_dnm1_well7_Position_8_17	0.32068570169970106
1st	240524_1	dnm1_well7	Position_8	18	0	1.7339606691848433	0.3013554051815243	dnm1_well7_Position_8	1st_dnm1_well7	1st_dnm1_well7_Position_8	1st_dnm1_well7_Position_8_18	0.14806319715002592
1st	240524_1	dnm1_well7	Position_8	19	0	2.8116199586769977	0.3332061197103434	dnm1_well7_Position_8	1st_dnm1_well7	1st_dnm1_well7_Position_8	1st_dnm1_well7_Position_8_19	0.10595375114709385
1st	240524_1	dnm1_well7	Position_8	20	0	0.8506698193260235	0.2769903800446796	dnm1_well7_Position_8	1st_dnm1_well7	1st_dnm1_well7_Position_8	1st_dnm1_well7_Position_8_20	0.24563284241055555
1st	240524_1	dnm1_well7	Position_8	21	0	1.3775602321292706	0.2871539329684683	dnm1_well7_Position_8	1st_dnm1_well7	1st_dnm1_well7_Position_8	1st_dnm1_well7_Position_8_21	0.17249443717661217
1st	240524_1	dnm1_well7	Position_8	22	0	1.6207143571407188	0.3107976112453051	dnm1_well7_Position_8	1st_dnm1_well7	1st_dnm1_well7_Position_8	1st_dnm1_well7_Position_8_22	0.16090897510979874
1st	240524_1	dnm1_well7	Position_8	23	0	1.4867280868285635	0.6288595615860972	dnm1_well7_Position_8	1st_dnm1_well7	1st_dnm1_well7_Position_8	1st_dnm1_well7_Position_8_23	0.2972505355934273
1st	240524_1	dnm1_well7	Position_8	24	0	1.5150185497112354	0.2882855528533079	dnm1_well7_Position_8	1st_dnm1_well7	1st_dnm1_well7_Position_8	1st_dnm1_well7_Position_8_24	0.15986518992738202
1st	240524_1	dnm1_well7	Position_8	25	0	2.0276683026419184	0.5574658530726694	dnm1_well7_Position_8	1st_dnm1_well7	1st_dnm1_well7_Position_8	1st_dnm1_well7_Position_8_25	0.2156429103844994
1st	240524_1	dnm1_well7	Position_8	26	0	1.0869553989609635	0.2171079759638016	dnm1_well7_Position_8	1st_dnm1_well7	1st_dnm1_well7_Position_8	1st_dnm1_well7_Position_8_26	0.16648575532330023
1st	240524_1	dnm1_well7	Position_8	27	0	2.2351219985477755	0.4364624690336719	dnm1_well7_Position_8	1st_dnm1_well7	1st_dnm1_well7_Position_8	1st_dnm1_well7_Position_8_27	0.16337213901711145
1st	240524_1	dnm1_well7	Position_8	28	0	0.8597386966410998	0.564391626969563	dnm1_well7_Position_8	1st_dnm1_well7	1st_dnm1_well7_Position_8	1st_dnm1_well7_Position_8_28	0.39630616497135956
1st	240524_1	dnm1_well7	Position_8	29	0	0.2082117876867775	1.8277821401057324	dnm1_well7_Position_8	1st_dnm1_well7	1st_dnm1_well7_Position_8	1st_dnm1_well7_Position_8_29	0.8977345733479041
1st	240524_1	dnm1_well7	Position_8	30	0	0.2114118157280826	5.087962591107491	dnm1_well7_Position_8	1st_dnm1_well7	1st_dnm1_well7_Position_8	1st_dnm1_well7_Position_8_30	0.9601062692503126
1st	240524_1	dnm1_well7	Position_8	31	0	0.1460318912717057	6.730083454362313	dnm1_well7_Position_8	1st_dnm1_well7	1st_dnm1_well7_Position_8	1st_dnm1_well7_Position_8_31	0.9787624430465046
1st	240524_1	dnm1_well7	Position_9	1	0	1.01035502112264	0.2375221265520745	dnm1_well7_Position_9	1st_dnm1_well7	1st_dnm1_well7_Position_9	1st_dnm1_well7_Position_9_1	0.190340953830809
1st	240524_1	dnm1_well7	Position_9	2	0	0.7105550738604385	0.1982458284521367	dnm1_well7_Position_9	1st_dnm1_well7	1st_dnm1_well7_Position_9	1st_dnm1_well7_Position_9_2	0.21813999958370592
1st	240524_1	dnm1_well7	Position_9	3	0	1.0009812738063266	0.4342399104474601	dnm1_well7_Position_9	1st_dnm1_well7	1st_dnm1_well7_Position_9	1st_dnm1_well7_Position_9_3	0.30255957423958596
1st	240524_1	dnm1_well7	Position_9	4	0	1.2032738302630104	0.4313755558405035	dnm1_well7_Position_9	1st_dnm1_well7	1st_dnm1_well7_Position_9	1st_dnm1_well7_Position_9_4	0.2638948507904598
1st	240524_1	dnm1_well7	Position_9	5	0	1.0234447018637869	0.4046727985929315	dnm1_well7_Position_9	1st_dnm1_well7	1st_dnm1_well7_Position_9	1st_dnm1_well7_Position_9_5	0.28336099688121974
1st	240524_1	dnm1_well7	Position_9	7	0	1.2447861639949296	0.4112792789489606	dnm1_well7_Position_9	1st_dnm1_well7	1st_dnm1_well7_Position_9	1st_dnm1_well7_Position_9_7	0.2483472381489065
1st	240524_1	dnm1_well7	Position_9	8	0	1.1567941235680983	0.2755071215076329	dnm1_well7_Position_9	1st_dnm1_well7	1st_dnm1_well7_Position_9	1st_dnm1_well7_Position_9_8	0.1923527766626118
1st	240524_1	dnm1_well7	Position_9	9	0	1.8552865438190616	0.4532405304088718	dnm1_well7_Position_9	1st_dnm1_well7	1st_dnm1_well7_Position_9	1st_dnm1_well7_Position_9_9	0.1963332098067137
1st	240524_1	dnm1_well7	Position_9	10	0	2.389123118430518	0.379995353062733	dnm1_well7_Position_9	1st_dnm1_well7	1st_dnm1_well7_Position_9	1st_dnm1_well7_Position_9_10	0.1372261089493293
1st	240524_1	dnm1_well7	Position_9	11	0	1.71127785808253	0.421811523756479	dnm1_well7_Position_9	1st_dnm1_well7	1st_dnm1_well7_Position_9	1st_dnm1_well7_Position_9_11	0.1977467645508698
1st	240524_1	dnm1_well7	Position_9	12	0	0.9310181361465044	0.6585819774135914	dnm1_well7_Position_9	1st_dnm1_well7	1st_dnm1_well7_Position_9	1st_dnm1_well7_Position_9_12	0.4143067000282353
1st	240524_1	dnm1_well7	Position_9	13	0	1.047797347810547	0.2825938469400589	dnm1_well7_Position_9	1st_dnm1_well7	1st_dnm1_well7_Position_9	1st_dnm1_well7_Position_9_13	0.2124140989921643
1st	240524_1	dnm1_well7	Position_9	14	0	1.3512488903005953	0.3918015861295369	dnm1_well7_Position_9	1st_dnm1_well7	1st_dnm1_well7_Position_9	1st_dnm1_well7_Position_9_14	0.22477925420264888
1st	240524_1	dnm1_well7	Position_9	15	0	1.4042073924445504	0.2293774511159514	dnm1_well7_Position_9	1st_dnm1_well7	1st_dnm1_well7_Position_9	1st_dnm1_well7_Position_9_15	0.1404135524519245
1st	240524_1	dnm1_well7	Position_9	16	0	1.071901763623508	0.268901013946796	dnm1_well7_Position_9	1st_dnm1_well7	1st_dnm1_well7_Position_9	1st_dnm1_well7_Position_9_16	0.20055225007370361
1st	240524_1	dnm1_well7	Position_9	17	0	1.2343681227316898	0.2827160556308236	dnm1_well7_Position_9	1st_dnm1_well7	1st_dnm1_well7_Position_9	1st_dnm1_well7_Position_9_17	0.18635489029750296
1st	240524_1	dnm1_well7	Position_9	18	0	1.830743261626249	0.4001061820639989	dnm1_well7_Position_9	1st_dnm1_well7	1st_dnm1_well7_Position_9	1st_dnm1_well7_Position_9_18	0.17935149464956607
1st	240524_1	dnm1_well7	Position_9	19	0	1.771010710316958	0.4729558205664511	dnm1_well7_Position_9	1st_dnm1_well7	1st_dnm1_well7_Position_9	1st_dnm1_well7_Position_9_19	0.2107677695086909
1st	240524_1	dnm1_well7	Position_9	22	0	2.3664662261678537	0.4867069321123689	dnm1_well7_Position_9	1st_dnm1_well7	1st_dnm1_well7_Position_9	1st_dnm1_well7_Position_9_22	0.17058443533295264
1st	240524_1	dnm1_well7	Position_9	23	0	0.7281179159128937	0.1164055596835714	dnm1_well7_Position_9	1st_dnm1_well7	1st_dnm1_well7_Position_9	1st_dnm1_well7_Position_9_23	0.13783578911333066
1st	240524_1	dnm1_well7	Position_9	24	0	1.5893737265836632	0.2715713275167577	dnm1_well7_Position_9	1st_dnm1_well7	1st_dnm1_well7_Position_9	1st_dnm1_well7_Position_9_24	0.14593194297616435
1st	240524_1	dnm1_well7	Position_9	25	0	1.2327844813839834	0.2396605719858074	dnm1_well7_Position_9	1st_dnm1_well7	1st_dnm1_well7_Position_9	1st_dnm1_well7_Position_9_25	0.16276367762404978
1st	240524_1	dnm1_well7	Position_9	26	0	1.1996032460916706	0.3006118229568014	dnm1_well7_Position_9	1st_dnm1_well7	1st_dnm1_well7_Position_9	1st_dnm1_well7_Position_9_26	0.20037915173553603
1st	240524_1	dnm1_well7	Position_9	27	0	1.5575617444021808	0.3981966533660883	dnm1_well7_Position_9	1st_dnm1_well7	1st_dnm1_well7_Position_9	1st_dnm1_well7_Position_9_27	0.20360216978767598
1st	240524_1	dnm1_well7	Position_9	28	0	1.174699567889277	0.3616429921558686	dnm1_well7_Position_9	1st_dnm1_well7	1st_dnm1_well7_Position_9	1st_dnm1_well7_Position_9_28	0.2353921589891005
1st	240524_1	dnm1_well7	Position_9	29	0	1.3766709684556784	0.2279684407133841	dnm1_well7_Position_9	1st_dnm1_well7	1st_dnm1_well7_Position_9	1st_dnm1_well7_Position_9_29	0.14206832975106476
1st	240524_1	dnm1_well7	Position_9	30	0	1.2729930344701423	0.1666412406355409	dnm1_well7_Position_9	1st_dnm1_well7	1st_dnm1_well7_Position_9	1st_dnm1_well7_Position_9_30	0.11575248208320672
1st	240524_1	dnm1_well8	Position_1	1	0	0.0751980924608468	3.0073645357966186	dnm1_well8_Position_1	1st_dnm1_well8	1st_dnm1_well8_Position_1	1st_dnm1_well8_Position_1_1	0.9756053318198581
1st	240524_1	dnm1_well8	Position_1	2	0	0.0313538629139266	1.2461067487694788	dnm1_well8_Position_1	1st_dnm1_well8	1st_dnm1_well8_Position_1	1st_dnm1_well8_Position_1_2	0.9754561020299412
1st	240524_1	dnm1_well8	Position_1	3	0	0.0720784138761986	2.8430732807522103	dnm1_well8_Position_1	1st_dnm1_well8	1st_dnm1_well8_Position_1	1st_dnm1_well8_Position_1_3	0.9752745580928041
1st	240524_1	dnm1_well8	Position_1	4	0	0.0365630307389796	1.535703415451315	dnm1_well8_Position_1	1st_dnm1_well8	1st_dnm1_well8_Position_1	1st_dnm1_well8_Position_1_4	0.9767450161977479
1st	240524_1	dnm1_well8	Position_1	5	0	0.0607325728820374	1.7130593550917756	dnm1_well8_Position_1	1st_dnm1_well8	1st_dnm1_well8_Position_1	1st_dnm1_well8_Position_1_5	0.9657611628938848
1st	240524_1	dnm1_well8	Position_1	6	0	1.238907198107863	0.4070154159452382	dnm1_well8_Position_1	1st_dnm1_well8	1st_dnm1_well8_Position_1	1st_dnm1_well8_Position_1_6	0.24728709142828934
1st	240524_1	dnm1_well8	Position_1	7	0	1.3813510161137408	0.2592928722090652	dnm1_well8_Position_1	1st_dnm1_well8	1st_dnm1_well8_Position_1	1st_dnm1_well8_Position_1_7	0.15804335971661382
1st	240524_1	dnm1_well8	Position_1	8	0	1.4393780456088567	0.4073631823902377	dnm1_well8_Position_1	1st_dnm1_well8	1st_dnm1_well8_Position_1	1st_dnm1_well8_Position_1_8	0.22058487470472907
1st	240524_1	dnm1_well8	Position_1	9	0	1.164997226524081	0.454784093664612	dnm1_well8_Position_1	1st_dnm1_well8	1st_dnm1_well8_Position_1	1st_dnm1_well8_Position_1_9	0.2807688223072191
1st	240524_1	dnm1_well8	Position_1	10	0	1.6504615531063078	0.398230100994307	dnm1_well8_Position_1	1st_dnm1_well8	1st_dnm1_well8_Position_1	1st_dnm1_well8_Position_1_10	0.1943826442584557
1st	240524_1	dnm1_well8	Position_1	11	0	1.787882179160043	0.2812751811930248	dnm1_well8_Position_1	1st_dnm1_well8	1st_dnm1_well8_Position_1	1st_dnm1_well8_Position_1_11	0.13593706625823265
1st	240524_1	dnm1_well8	Position_1	12	0	0.636220745960127	0.1751480053604552	dnm1_well8_Position_1	1st_dnm1_well8	1st_dnm1_well8_Position_1	1st_dnm1_well8_Position_1_12	0.21586732922038795
1st	240524_1	dnm1_well8	Position_1	13	0	0.071938727948583	3.2453321678652745	dnm1_well8_Position_1	1st_dnm1_well8	1st_dnm1_well8_Position_1	1st_dnm1_well8_Position_1_13	0.9783138820409981
1st	240524_1	dnm1_well8	Position_1	14	0	0.6754166510993014	0.2877421681309918	dnm1_well8_Position_1	1st_dnm1_well8	1st_dnm1_well8_Position_1	1st_dnm1_well8_Position_1_14	0.2987484123967639
1st	240524_1	dnm1_well8	Position_1	15	0	0.5895059037138085	0.2073681440639214	dnm1_well8_Position_1	1st_dnm1_well8	1st_dnm1_well8_Position_1	1st_dnm1_well8_Position_1_15	0.2602270015471279
1st	240524_1	dnm1_well8	Position_1	16	0	1.2138874568106246	0.3536969384482099	dnm1_well8_Position_1	1st_dnm1_well8	1st_dnm1_well8_Position_1	1st_dnm1_well8_Position_1_16	0.22563183170103487
1st	240524_1	dnm1_well8	Position_2	2	0	0.0472685936798258	3.1632420911420063	dnm1_well8_Position_2	1st_dnm1_well8	1st_dnm1_well8_Position_2	1st_dnm1_well8_Position_2_2	0.9852769237295191
1st	240524_1	dnm1_well8	Position_2	3	0	0.0493300205597209	3.685045662344644	dnm1_well8_Position_2	1st_dnm1_well8	1st_dnm1_well8_Position_2	1st_dnm1_well8_Position_2_3	0.9867902897971542
1st	240524_1	dnm1_well8	Position_2	4	0	0.0504865059450073	3.2449094976427184	dnm1_well8_Position_2	1st_dnm1_well8	1st_dnm1_well8_Position_2	1st_dnm1_well8_Position_2_4	0.9846796846600402
1st	240524_1	dnm1_well8	Position_2	5	0	0.0359282574977908	1.6512496520974576	dnm1_well8_Position_2	1st_dnm1_well8	1st_dnm1_well8_Position_2	1st_dnm1_well8_Position_2_5	0.9787051162219105
1st	240524_1	dnm1_well8	Position_2	6	0	0.0411633545620876	3.062813338440104	dnm1_well8_Position_2	1st_dnm1_well8	1st_dnm1_well8_Position_2	1st_dnm1_well8_Position_2_6	0.9867385104228105
1st	240524_1	dnm1_well8	Position_2	7	0	0.0272967225770389	0.9932982579625896	dnm1_well8_Position_2	1st_dnm1_well8	1st_dnm1_well8_Position_2	1st_dnm1_well8_Position_2_7	0.9732541085371533
1st	240524_1	dnm1_well8	Position_2	8	0	0.0362855043993894	1.823695274766984	dnm1_well8_Position_2	1st_dnm1_well8	1st_dnm1_well8_Position_2	1st_dnm1_well8_Position_2_8	0.9804914627044413
1st	240524_1	dnm1_well8	Position_3	1	0	1.716672710275802	0.306389173910519	dnm1_well8_Position_3	1st_dnm1_well8	1st_dnm1_well8_Position_3	1st_dnm1_well8_Position_3_1	0.15144824600051685
1st	240524_1	dnm1_well8	Position_3	2	0	0.8932038926204128	0.1046357636387983	dnm1_well8_Position_3	1st_dnm1_well8	1st_dnm1_well8_Position_3	1st_dnm1_well8_Position_3_2	0.10486230225712419
1st	240524_1	dnm1_well8	Position_3	3	0	1.606058719570199	0.3060414021835957	dnm1_well8_Position_3	1st_dnm1_well8	1st_dnm1_well8_Position_3	1st_dnm1_well8_Position_3_3	0.16005511359043892
1st	240524_1	dnm1_well8	Position_3	4	0	1.277472108572739	0.1435789583862603	dnm1_well8_Position_3	1st_dnm1_well8	1st_dnm1_well8_Position_3	1st_dnm1_well8_Position_3_4	0.10103715603515528
1st	240524_1	dnm1_well8	Position_3	5	0	1.654014558451986	0.2917664444320033	dnm1_well8_Position_3	1st_dnm1_well8	1st_dnm1_well8_Position_3	1st_dnm1_well8_Position_3_5	0.14994824391827968
1st	240524_1	dnm1_well8	Position_3	6	0	0.0298093327419237	3.2195858256075094	dnm1_well8_Position_3	1st_dnm1_well8	1st_dnm1_well8_Position_3	1st_dnm1_well8_Position_3_6	0.9908261903248894
1st	240524_1	dnm1_well8	Position_3	7	0	1.2794208824868842	0.27745634972866	dnm1_well8_Position_3	1st_dnm1_well8	1st_dnm1_well8_Position_3	1st_dnm1_well8_Position_3_7	0.17821337738610282
1st	240524_1	dnm1_well8	Position_3	8	0	0.0116377024214418	1.2314404199895548	dnm1_well8_Position_3	1st_dnm1_well8	1st_dnm1_well8_Position_3	1st_dnm1_well8_Position_3_8	0.990637995946007
1st	240524_1	dnm1_well8	Position_3	9	0	1.3380444202046662	0.3202892822503508	dnm1_well8_Position_3	1st_dnm1_well8	1st_dnm1_well8_Position_3	1st_dnm1_well8_Position_3_9	0.19313922268852807
1st	240524_1	dnm1_well8	Position_3	10	0	1.1478592285911429	0.2890664749940128	dnm1_well8_Position_3	1st_dnm1_well8	1st_dnm1_well8_Position_3	1st_dnm1_well8_Position_3_10	0.20117009130867844
1st	240524_1	dnm1_well8	Position_3	11	0	1.0536246133198073	0.2504960808827207	dnm1_well8_Position_3	1st_dnm1_well8	1st_dnm1_well8_Position_3	1st_dnm1_well8_Position_3_11	0.19208044316473288
1st	240524_1	dnm1_well8	Position_4	1	0	0.0206242830155101	1.5889681079954143	dnm1_well8_Position_4	1st_dnm1_well8	1st_dnm1_well8_Position_4	1st_dnm1_well8_Position_4_1	0.9871866423259141
1st	240524_1	dnm1_well8	Position_4	3	0	0.0152833474453539	0.893862727979189	dnm1_well8_Position_4	1st_dnm1_well8	1st_dnm1_well8_Position_4	1st_dnm1_well8_Position_4_3	0.9831893379309623
1st	240524_1	dnm1_well8	Position_4	4	0	0.0296889432916875	2.589331748964805	dnm1_well8_Position_4	1st_dnm1_well8	1st_dnm1_well8_Position_4	1st_dnm1_well8_Position_4_4	0.9886641051063602
1st	240524_1	dnm1_well8	Position_4	5	0	0.6520556398763296	0.206480385780375	dnm1_well8_Position_4	1st_dnm1_well8	1st_dnm1_well8_Position_4	1st_dnm1_well8_Position_4_5	0.24050287886572452
1st	240524_1	dnm1_well8	Position_4	6	0	0.0393850260099548	2.8983834471783734	dnm1_well8_Position_4	1st_dnm1_well8	1st_dnm1_well8_Position_4	1st_dnm1_well8_Position_4_6	0.9865935568546657
1st	240524_1	dnm1_well8	Position_4	8	0	0.0446600559373482	3.544966394650608	dnm1_well8_Position_4	1st_dnm1_well8	1st_dnm1_well8_Position_4	1st_dnm1_well8_Position_4_8	0.9875585784336883
1st	240524_1	dnm1_well8	Position_4	9	0	0.0251543141376106	1.388517349859362	dnm1_well8_Position_4	1st_dnm1_well8	1st_dnm1_well8_Position_4	1st_dnm1_well8_Position_4_9	0.982206395743627
1st	240524_1	dnm1_well8	Position_4	10	0	0.0535890434483593	4.118986572198785	dnm1_well8_Position_4	1st_dnm1_well8	1st_dnm1_well8_Position_4	1st_dnm1_well8_Position_4_10	0.98715684306657
1st	240524_1	dnm1_well8	Position_4	11	0	0.0177224311715488	0.9644273316628766	dnm1_well8_Position_4	1st_dnm1_well8	1st_dnm1_well8_Position_4	1st_dnm1_well8_Position_4_11	0.9819554696827468
1st	240524_1	dnm1_well8	Position_4	12	0	0.042206397693354	3.3145209014400505	dnm1_well8_Position_4	1st_dnm1_well8	1st_dnm1_well8_Position_4	1st_dnm1_well8_Position_4_12	0.987426325127975
1st	240524_1	dnm1_well8	Position_4	13	0	0.946788150552799	0.1766080309235198	dnm1_well8_Position_4	1st_dnm1_well8	1st_dnm1_well8_Position_4	1st_dnm1_well8_Position_4_13	0.15720903616694615
1st	240524_1	dnm1_well8	Position_4	14	0	1.5996265479713632	0.2049850287894061	dnm1_well8_Position_4	1st_dnm1_well8	1st_dnm1_well8_Position_4	1st_dnm1_well8_Position_4_14	0.1135895565722508
1st	240524_1	dnm1_well8	Position_4	15	0	0.0475085753723402	2.4573655117193245	dnm1_well8_Position_4	1st_dnm1_well8	1st_dnm1_well8_Position_4	1st_dnm1_well8_Position_4_15	0.9810335475075712
1st	240524_1	dnm1_well8	Position_4	16	0	0.0023767319856827	0.6654759730672054	dnm1_well8_Position_4	1st_dnm1_well8	1st_dnm1_well8_Position_4	1st_dnm1_well8_Position_4_16	0.9964412332723959
1st	240524_1	dnm1_well8	Position_5	3	0	0.0292827718444011	1.5392061610110808	dnm1_well8_Position_5	1st_dnm1_well8	1st_dnm1_well8_Position_5	1st_dnm1_well8_Position_5_3	0.9813305843407573
1st	240524_1	dnm1_well8	Position_5	4	0	0.0360150395060756	2.608799387638146	dnm1_well8_Position_5	1st_dnm1_well8	1st_dnm1_well8_Position_5	1st_dnm1_well8_Position_5_4	0.9863827725921158
1st	240524_1	dnm1_well8	Position_5	6	0	0.0310795033564832	1.3355717851481788	dnm1_well8_Position_5	1st_dnm1_well8	1st_dnm1_well8_Position_5	1st_dnm1_well8_Position_5_6	0.9772586440901913
1st	240524_1	dnm1_well8	Position_5	7	0	1.2028683751222082	0.2592340529166859	dnm1_well8_Position_5	1st_dnm1_well8	1st_dnm1_well8_Position_5	1st_dnm1_well8_Position_5_7	0.1773022518431861
1st	240524_1	dnm1_well8	Position_5	10	0	0.0257346953733463	0.7956535924266727	dnm1_well8_Position_5	1st_dnm1_well8	1st_dnm1_well8_Position_5	1st_dnm1_well8_Position_5_10	0.9686692691439839
1st	240524_1	dnm1_well8	Position_5	11	0	0.8671194354945108	0.3750859361079046	dnm1_well8_Position_5	1st_dnm1_well8	1st_dnm1_well8_Position_5	1st_dnm1_well8_Position_5_11	0.3019516294830159
1st	240524_1	dnm1_well8	Position_6	1	0	0.0368793907153415	1.7690608954642395	dnm1_well8_Position_6	1st_dnm1_well8	1st_dnm1_well8_Position_6	1st_dnm1_well8_Position_6_1	0.9795788426685144
1st	240524_1	dnm1_well8	Position_6	2	0	0.0360758830445577	1.5883525461325143	dnm1_well8_Position_6	1st_dnm1_well8	1st_dnm1_well8_Position_6	1st_dnm1_well8_Position_6_2	0.9777916451124697
1st	240524_1	dnm1_well8	Position_6	3	0	0.0208094378410674	1.4201339224797085	dnm1_well8_Position_6	1st_dnm1_well8	1st_dnm1_well8_Position_6	1st_dnm1_well8_Position_6_3	0.9855584623142751
1st	240524_1	dnm1_well8	Position_6	4	0	0.0403130260384427	2.3715295363051503	dnm1_well8_Position_6	1st_dnm1_well8	1st_dnm1_well8_Position_6	1st_dnm1_well8_Position_6_4	0.983285382442513
1st	240524_1	dnm1_well8	Position_6	5	0	0.7127097651126587	0.2830143417265828	dnm1_well8_Position_6	1st_dnm1_well8	1st_dnm1_well8_Position_6	1st_dnm1_well8_Position_6_5	0.28422967746052086
1st	240524_1	dnm1_well8	Position_6	6	0	0.0351007335419602	3.904098933513573	dnm1_well8_Position_6	1st_dnm1_well8	1st_dnm1_well8_Position_6	1st_dnm1_well8_Position_6_6	0.9910893743631438
1st	240524_1	dnm1_well8	Position_6	7	0	0.0369518554776626	1.776943906015877	dnm1_well8_Position_6	1st_dnm1_well8	1st_dnm1_well8_Position_6	1st_dnm1_well8_Position_6_7	0.979628457013849
1st	240524_1	dnm1_well8	Position_6	9	0	1.1183982013903948	0.2045507009355755	dnm1_well8_Position_6	1st_dnm1_well8	1st_dnm1_well8_Position_6	1st_dnm1_well8_Position_6_9	0.15461723470645042
1st	240524_1	dnm1_well8	Position_6	10	0	1.5605435197520536	0.2137802101396406	dnm1_well8_Position_6	1st_dnm1_well8	1st_dnm1_well8_Position_6	1st_dnm1_well8_Position_6_10	0.1204854596363257
1st	240524_1	dnm1_well8	Position_6	11	0	1.1552173515478972	0.1677696862841736	dnm1_well8_Position_6	1st_dnm1_well8	1st_dnm1_well8_Position_6	1st_dnm1_well8_Position_6_11	0.1268112849836318
1st	240524_1	dnm1_well8	Position_6	15	0	2.087066782008407	0.3819876615807915	dnm1_well8_Position_6	1st_dnm1_well8	1st_dnm1_well8_Position_6	1st_dnm1_well8_Position_6_15	0.154710100691626
1st	240524_1	dnm1_well8	Position_6	16	0	1.3628000795235942	0.1734450423537928	dnm1_well8_Position_6	1st_dnm1_well8	1st_dnm1_well8_Position_6	1st_dnm1_well8_Position_6_16	0.11290193204443323
1st	240524_1	dnm1_well8	Position_6	17	0	0.0297859920229224	0.975547368132654	dnm1_well8_Position_6	1st_dnm1_well8	1st_dnm1_well8_Position_6	1st_dnm1_well8_Position_6_17	0.9703720246403512
1st	240524_1	dnm1_well8	Position_7	1	0	0.0323298135843451	3.4422204256979927	dnm1_well8_Position_7	1st_dnm1_well8	1st_dnm1_well8_Position_7	1st_dnm1_well8_Position_7_1	0.9906952522318334
1st	240524_1	dnm1_well8	Position_7	2	0	0.7728700518421306	0.1417129266484416	dnm1_well8_Position_7	1st_dnm1_well8	1st_dnm1_well8_Position_7	1st_dnm1_well8_Position_7_2	0.15494813481257283
1st	240524_1	dnm1_well8	Position_7	3	0	0.0258708599148944	1.2218997316900022	dnm1_well8_Position_7	1st_dnm1_well8	1st_dnm1_well8_Position_7	1st_dnm1_well8_Position_7_3	0.9792663330191016
1st	240524_1	dnm1_well8	Position_7	4	0	0.0307590893714531	1.739124401285504	dnm1_well8_Position_7	1st_dnm1_well8	1st_dnm1_well8_Position_7	1st_dnm1_well8_Position_7_4	0.9826208394316195
1st	240524_1	dnm1_well8	Position_7	5	0	0.0347598174488085	4.477222023970822	dnm1_well8_Position_7	1st_dnm1_well8	1st_dnm1_well8_Position_7	1st_dnm1_well8_Position_7_5	0.9922961087454484
1st	240524_1	dnm1_well8	Position_7	6	0	0.030649972623502	3.576429029418444	dnm1_well8_Position_7	1st_dnm1_well8	1st_dnm1_well8_Position_7	1st_dnm1_well8_Position_7_6	0.991502827466171
1st	240524_1	dnm1_well8	Position_7	7	0	0.0399464685979293	3.914623761206162	dnm1_well8_Position_7	1st_dnm1_well8	1st_dnm1_well8_Position_7	1st_dnm1_well8_Position_7_7	0.9898986574326414
1st	240524_1	dnm1_well8	Position_7	8	0	0.8898998841763511	0.0538193724737891	dnm1_well8_Position_7	1st_dnm1_well8	1st_dnm1_well8_Position_7	1st_dnm1_well8_Position_7_8	0.057029007402930695
1st	240524_1	dnm1_well8	Position_7	9	0	0.0472457317122969	5.398204927407778	dnm1_well8_Position_7	1st_dnm1_well8	1st_dnm1_well8_Position_7	1st_dnm1_well8_Position_7_9	0.9913238160310626
1st	240524_1	dnm1_well8	Position_7	11	0	0.0400584014200177	3.612001149785257	dnm1_well8_Position_7	1st_dnm1_well8	1st_dnm1_well8_Position_7	1st_dnm1_well8_Position_7_11	0.9890312847152787
1st	240524_1	dnm1_well8	Position_7	12	0	0.0295274254104218	2.276878175604751	dnm1_well8_Position_7	1st_dnm1_well8	1st_dnm1_well8_Position_7	1st_dnm1_well8_Position_7_12	0.987197644075515
1st	240524_1	dnm1_well8	Position_7	13	0	0.0261253896579601	1.852707046276336	dnm1_well8_Position_7	1st_dnm1_well8	1st_dnm1_well8_Position_7	1st_dnm1_well8_Position_7_13	0.9860948804383566
1st	240524_1	dnm1_well8	Position_7	15	0	0.0442812463336064	3.817020745860084	dnm1_well8_Position_7	1st_dnm1_well8	1st_dnm1_well8_Position_7	1st_dnm1_well8_Position_7_15	0.9885320427091357
1st	240524_1	dnm1_well8	Position_7	16	0	0.0270594522540369	3.38831397582322	dnm1_well8_Position_7	1st_dnm1_well8	1st_dnm1_well8_Position_7	1st_dnm1_well8_Position_7_16	0.9920771614513408
1st	240524_1	dnm1_well8	Position_7	17	0	0.0190907767733523	1.9565726514640431	dnm1_well8_Position_7	1st_dnm1_well8	1st_dnm1_well8_Position_7	1st_dnm1_well8_Position_7_17	0.9903370298298307
1st	240524_1	dnm1_well8	Position_7	18	0	0.0260771460227312	1.7774601661020346	dnm1_well8_Position_7	1st_dnm1_well8	1st_dnm1_well8_Position_7	1st_dnm1_well8_Position_7_18	0.9855411108783719
1st	240524_1	dnm1_well8	Position_7	19	0	1.5682205861387646	-0.0006851595110358	dnm1_well8_Position_7	1st_dnm1_well8	1st_dnm1_well8_Position_7	1st_dnm1_well8_Position_7_19	-0.0004370934776956191
1st	240524_1	dnm1_well8	Position_8	1	0	1.3675125837956348	0.2955453440520975	dnm1_well8_Position_8	1st_dnm1_well8	1st_dnm1_well8_Position_8	1st_dnm1_well8_Position_8_1	0.1777119961386921
1st	240524_1	dnm1_well8	Position_8	2	0	1.6831769740773863	0.2919265702963285	dnm1_well8_Position_8	1st_dnm1_well8	1st_dnm1_well8_Position_8	1st_dnm1_well8_Position_8_2	0.14780317271360852
1st	240524_1	dnm1_well8	Position_8	3	0	1.103247269859756	0.3673571299467132	dnm1_well8_Position_8	1st_dnm1_well8	1st_dnm1_well8_Position_8	1st_dnm1_well8_Position_8_3	0.24980010259391122
1st	240524_1	dnm1_well8	Position_8	4	0	0.0364738235958873	1.385681354419404	dnm1_well8_Position_8	1st_dnm1_well8	1st_dnm1_well8_Position_8	1st_dnm1_well8_Position_8_4	0.9743531337791219
1st	240524_1	dnm1_well8	Position_8	5	0	0.0431221059522816	1.7275411003905692	dnm1_well8_Position_8	1st_dnm1_well8	1st_dnm1_well8_Position_8	1st_dnm1_well8_Position_8_5	0.9756463534127722
1st	240524_1	dnm1_well8	Position_8	6	0	0.0466454903758891	2.1404236149277485	dnm1_well8_Position_8	1st_dnm1_well8	1st_dnm1_well8_Position_8	1st_dnm1_well8_Position_8_6	0.9786721460868457
1st	240524_1	dnm1_well8	Position_8	7	0	0.0542500231628613	3.807183311134261	dnm1_well8_Position_8	1st_dnm1_well8	1st_dnm1_well8_Position_8	1st_dnm1_well8_Position_8_7	0.9859508067429226
1st	240524_1	dnm1_well8	Position_8	8	0	1.0428957475127845	0.3406742088195232	dnm1_well8_Position_8	1st_dnm1_well8	1st_dnm1_well8_Position_8	1st_dnm1_well8_Position_8_8	0.24622839435066457
1st	240524_1	dnm1_well8	Position_8	9	0	0.0554621296879727	3.1214127674908663	dnm1_well8_Position_8	1st_dnm1_well8	1st_dnm1_well8_Position_8	1st_dnm1_well8_Position_8_9	0.9825419220198992
1st	240524_1	dnm1_well8	Position_8	10	0	0.0209853900501693	1.4056321135618652	dnm1_well8_Position_8	1st_dnm1_well8	1st_dnm1_well8_Position_8	1st_dnm1_well8_Position_8_10	0.9852901075466713
1st	240524_1	dnm1_well8	Position_9	1	0	1.5114721767522012	0.4327398653672853	dnm1_well8_Position_9	1st_dnm1_well8	1st_dnm1_well8_Position_9	1st_dnm1_well8_Position_9_1	0.22257853361279106
1st	240524_1	dnm1_well8	Position_9	2	0	1.3887142400250645	0.4899715638985523	dnm1_well8_Position_9	1st_dnm1_well8	1st_dnm1_well8_Position_9	1st_dnm1_well8_Position_9_2	0.2608054858748874
1st	240524_1	dnm1_well8	Position_9	3	0	2.171833012566314	-0.0334581139444722	dnm1_well8_Position_9	1st_dnm1_well8	1st_dnm1_well8_Position_9	1st_dnm1_well8_Position_9_3	-0.015646514540567966
1st	240524_1	dnm1_well8	Position_9	5	0	1.4021411311282634	4.894011832688044	dnm1_well8_Position_9	1st_dnm1_well8	1st_dnm1_well8_Position_9	1st_dnm1_well8_Position_9_5	0.7773019271948598
1st	240524_1	dnm1_well8	Position_9	6	0	0.034803576857285	2.678237091970016	dnm1_well8_Position_9	1st_dnm1_well8	1st_dnm1_well8_Position_9	1st_dnm1_well8_Position_9_6	0.9871717452461453
1st	240524_1	dnm1_well8	Position_9	7	0	1.7668965818786009	0.7385467921961039	dnm1_well8_Position_9	1st_dnm1_well8	1st_dnm1_well8_Position_9	1st_dnm1_well8_Position_9_7	0.294776884537995
1st	240524_1	dnm1_well8	Position_9	8	0	1.6644912790846105	0.1411336648283172	dnm1_well8_Position_9	1st_dnm1_well8	1st_dnm1_well8_Position_9	1st_dnm1_well8_Position_9_8	0.0781633335893498
1st	240524_1	dnm1_well8	Position_9	10	0	1.3481439076431	0.6676373204393079	dnm1_well8_Position_9	1st_dnm1_well8	1st_dnm1_well8_Position_9	1st_dnm1_well8_Position_9_10	0.3312052474436546
1st	240524_1	dnm1_well8	Position_9	11	0	1.591105534096906	0.2426287721374064	dnm1_well8_Position_9	1st_dnm1_well8	1st_dnm1_well8_Position_9	1st_dnm1_well8_Position_9_11	0.13231402788971086
1st	240524_1	dnm1_well8	Position_9	12	0	0.0183855424832558	1.0920189542084309	dnm1_well8_Position_9	1st_dnm1_well8	1st_dnm1_well8_Position_9	1st_dnm1_well8_Position_9_12	0.983442481962174
1st	240524_1	dnm1_well8	Position_9	13	0	1.40222017548885	-0.0405900863608237	dnm1_well8_Position_9	1st_dnm1_well8	1st_dnm1_well8_Position_9	1st_dnm1_well8_Position_9_13	-0.029809921714360154
1st	240524_1	dnm1_well8	Position_9	14	0	1.172910719929803	0.1348842297607027	dnm1_well8_Position_9	1st_dnm1_well8	1st_dnm1_well8_Position_9	1st_dnm1_well8_Position_9_14	0.10313866848363615
1st	240524_1	dnm1_well8	Position_9	15	0	0.0159217254979333	1.0069183710002234	dnm1_well8_Position_9	1st_dnm1_well8	1st_dnm1_well8_Position_9	1st_dnm1_well8_Position_9_15	0.9844338078332637
1st	240524_1	dnm1_well8	Position_9	16	0	1.6655966321364586	0.0115025319077438	dnm1_well8_Position_9	1st_dnm1_well8	1st_dnm1_well8_Position_9	1st_dnm1_well8_Position_9_16	0.00685858782494786
1st	240524_1	dnm1_well8	Position_9	17	0	1.2748238475693892	0.0116289408681966	dnm1_well8_Position_9	1st_dnm1_well8	1st_dnm1_well8_Position_9	1st_dnm1_well8_Position_9_17	0.009039539556146562
1st	240524_1	dnm1_well8	Position_9	18	0	0.0396887509030289	1.982864556752064	dnm1_well8_Position_9	1st_dnm1_well8	1st_dnm1_well8_Position_9	1st_dnm1_well8_Position_9_18	0.9803769073710877
1st	240524_1	dnm1_well8	Position_9	19	0	1.3332301463268683	0.7672962676171802	dnm1_well8_Position_9	1st_dnm1_well8	1st_dnm1_well8_Position_9	1st_dnm1_well8_Position_9_19	0.36528760720340964
1st	240524_1	dnm1_well8	Position_9	20	0	1.316610819861401	0.371437956792018	dnm1_well8_Position_9	1st_dnm1_well8	1st_dnm1_well8_Position_9	1st_dnm1_well8_Position_9_20	0.2200398246361098
1st	240524_1	dnm1_well8	Position_9	21	0	0.404662355671026	0.0942988063379278	dnm1_well8_Position_9	1st_dnm1_well8	1st_dnm1_well8_Position_9	1st_dnm1_well8_Position_9_21	0.18899027322738923
1st	240524_1	dnm1_well8	Position_10	1	0	1.1343088558099108	0.1313606856539082	dnm1_well8_Position_10	1st_dnm1_well8	1st_dnm1_well8_Position_10	1st_dnm1_well8_Position_10_1	0.10378750641496996
1st	240524_1	dnm1_well8	Position_10	3	0	1.1780567967926163	0.3538905718850136	dnm1_well8_Position_10	1st_dnm1_well8	1st_dnm1_well8_Position_10	1st_dnm1_well8_Position_10_3	0.23100700397461457
1st	240524_1	dnm1_well8	Position_10	4	0	1.3952079799005774	0.2112647332220734	dnm1_well8_Position_10	1st_dnm1_well8	1st_dnm1_well8_Position_10	1st_dnm1_well8_Position_10_4	0.13150844797819095
1st	240524_1	dnm1_well8	Position_10	8	0	1.617936557901396	0.2619849325414781	dnm1_well8_Position_10	1st_dnm1_well8	1st_dnm1_well8_Position_10	1st_dnm1_well8_Position_10_8	0.13935950723120857
1st	240524_1	dnm1_well8	Position_10	10	0	1.2899709941447588	0.3126637642395214	dnm1_well8_Position_10	1st_dnm1_well8	1st_dnm1_well8_Position_10	1st_dnm1_well8_Position_10_10	0.1950935873590674
1st	240524_1	dnm1_well8	Position_10	11	0	1.6494818087294734	0.2754044078661563	dnm1_well8_Position_10	1st_dnm1_well8	1st_dnm1_well8_Position_10	1st_dnm1_well8_Position_10_11	0.1430756818204241
1st	240524_1	dnm1_well8	Position_10	12	0	1.6566196859507896	0.2970825339298707	dnm1_well8_Position_10	1st_dnm1_well8	1st_dnm1_well8_Position_10	1st_dnm1_well8_Position_10_12	0.15206131769048084
1st	240524_1	dnm1_well8	Position_11	2	0	1.2071832636983029	0.1887262907164919	dnm1_well8_Position_11	1st_dnm1_well8	1st_dnm1_well8_Position_11	1st_dnm1_well8_Position_11_2	0.13519951211710945
1st	240524_1	dnm1_well8	Position_11	3	0	0.4481130035095366	2.91822515798337	dnm1_well8_Position_11	1st_dnm1_well8	1st_dnm1_well8_Position_11	1st_dnm1_well8_Position_11_3	0.8668841387845578
1st	240524_1	dnm1_well8	Position_11	4	0	0.4121869823138031	2.2560119818017754	dnm1_well8_Position_11	1st_dnm1_well8	1st_dnm1_well8_Position_11	1st_dnm1_well8_Position_11_4	0.8455186484001842
1st	240524_1	dnm1_well8	Position_11	5	0	1.1687468302548822	0.8300144227807942	dnm1_well8_Position_11	1st_dnm1_well8	1st_dnm1_well8_Position_11	1st_dnm1_well8_Position_11_5	0.4152644151572309
1st	240524_1	dnm1_well8	Position_11	6	0	0.2736744440251547	1.3226774336722336	dnm1_well8_Position_11	1st_dnm1_well8	1st_dnm1_well8_Position_11	1st_dnm1_well8_Position_11_6	0.8285625820668633
1st	240524_1	dnm1_well8	Position_11	8	0	1.6609021305982297	0.5239778209518431	dnm1_well8_Position_11	1st_dnm1_well8	1st_dnm1_well8_Position_11	1st_dnm1_well8_Position_11_8	0.23981995925227134
1st	240524_1	dnm1_well8	Position_11	10	0	0.056603817314233	3.743973890747613	dnm1_well8_Position_11	1st_dnm1_well8	1st_dnm1_well8_Position_11	1st_dnm1_well8_Position_11_10	0.9851065228335776
1st	240524_1	dnm1_well8	Position_11	11	0	1.8316678227465355	0.3486570316878604	dnm1_well8_Position_11	1st_dnm1_well8	1st_dnm1_well8_Position_11	1st_dnm1_well8_Position_11_11	0.15991058900179647
1st	240524_1	dnm1_well8	Position_11	12	0	0.4569809532606287	2.7065157347705178	dnm1_well8_Position_11	1st_dnm1_well8	1st_dnm1_well8_Position_11	1st_dnm1_well8_Position_11_12	0.8555456198232854
1st	240524_1	dnm1_well8	Position_11	13	0	0.2155975434156485	1.1536256993871183	dnm1_well8_Position_11	1st_dnm1_well8	1st_dnm1_well8_Position_11	1st_dnm1_well8_Position_11_13	0.8425402544479704
1st	240524_1	dnm1_well8	Position_11	14	0	1.8039283609257504	0.2036713467227919	dnm1_well8_Position_11	1st_dnm1_well8	1st_dnm1_well8_Position_11	1st_dnm1_well8_Position_11_14	0.10145017751638732
1st	240524_1	dnm1_well8	Position_11	15	0	2.326064102139417	0.1934690203655835	dnm1_well8_Position_11	1st_dnm1_well8	1st_dnm1_well8_Position_11	1st_dnm1_well8_Position_11_15	0.07678764713885976
1st	240524_1	dnm1_well8	Position_11	17	0	0.0551704747368799	3.1727546001519227	dnm1_well8_Position_11	1st_dnm1_well8	1st_dnm1_well8_Position_11	1st_dnm1_well8_Position_11_17	0.9829083781510076
1st	240524_1	dnm1_well8	Position_11	18	0	2.1037874587074112	0.3576937713298558	dnm1_well8_Position_11	1st_dnm1_well8	1st_dnm1_well8_Position_11	1st_dnm1_well8_Position_11_18	0.14531647325396843
1st	240524_1	dnm1_well8	Position_11	20	0	0.0509687137164002	2.564000297351314	dnm1_well8_Position_11	1st_dnm1_well8	1st_dnm1_well8_Position_11	1st_dnm1_well8_Position_11_20	0.9805088651143941
1st	240524_1	dnm1_well8	Position_11	21	0	2.20472570624772	0.4450615974886022	dnm1_well8_Position_11	1st_dnm1_well8	1st_dnm1_well8_Position_11	1st_dnm1_well8_Position_11_21	0.1679612536678113
1st	240524_1	dnm1_well8	Position_11	22	0	0.8227731565280447	0.305305881128797	dnm1_well8_Position_11	1st_dnm1_well8	1st_dnm1_well8_Position_11	1st_dnm1_well8_Position_11_22	0.27064227854366896
1st	240524_1	dnm1_well8	Position_11	23	0	0.1826569205607487	1.0871786763724696	dnm1_well8_Position_11	1st_dnm1_well8	1st_dnm1_well8_Position_11	1st_dnm1_well8_Position_11_23	0.8561570324521666
1st	240524_1	dnm1_well8	Position_12	3	0	0.932670576628601	0.2709241249774177	dnm1_well8_Position_12	1st_dnm1_well8	1st_dnm1_well8_Position_12	1st_dnm1_well8_Position_12_3	0.2250958105879908
1st	240524_1	dnm1_well8	Position_12	5	0	1.7224064907984191	0.3224006251175904	dnm1_well8_Position_12	1st_dnm1_well8	1st_dnm1_well8_Position_12	1st_dnm1_well8_Position_12_5	0.15766798863723877
1st	240524_1	dnm1_well8	Position_12	6	0	2.2873268135571	0.3365982094196519	dnm1_well8_Position_12	1st_dnm1_well8	1st_dnm1_well8_Position_12	1st_dnm1_well8_Position_12_6	0.128280422067012
1st	240524_1	dnm1_well8	Position_12	7	0	1.3443799461646189	0.340403812143761	dnm1_well8_Position_12	1st_dnm1_well8	1st_dnm1_well8_Position_12	1st_dnm1_well8_Position_12_7	0.20204599579327975
1st	240524_1	dnm1_well8	Position_12	8	0	1.991675257799367	0.3682249559078399	dnm1_well8_Position_12	1st_dnm1_well8	1st_dnm1_well8_Position_12	1st_dnm1_well8_Position_12_8	0.1560341211755683
1st	240524_1	dnm1_well8	Position_12	10	0	1.079775334284217	0.2979559841907028	dnm1_well8_Position_12	1st_dnm1_well8	1st_dnm1_well8_Position_12	1st_dnm1_well8_Position_12_10	0.2162656682004771
2nd	240524_2	dnm1_well10	Position_1	1	0	1.559751799671519	0.0051075349951177	dnm1_well10_Position_1	2nd_dnm1_well10	2nd_dnm1_well10_Position_1	2nd_dnm1_well10_Position_1_1	0.0032638940011855844
2nd	240524_2	dnm1_well10	Position_1	2	0	0.0255357547826454	1.6611745699488725	dnm1_well10_Position_1	2nd_dnm1_well10	2nd_dnm1_well10_Position_1	2nd_dnm1_well10_Position_1_2	0.9848606163084287
2nd	240524_2	dnm1_well10	Position_1	3	0	1.6581935328849904	0.0008544828403562	dnm1_well10_Position_1	2nd_dnm1_well10	2nd_dnm1_well10_Position_1	2nd_dnm1_well10_Position_1_3	0.0005150440688014774
2nd	240524_2	dnm1_well10	Position_1	5	0	1.1495628979514438	-0.2756763915087352	dnm1_well10_Position_1	2nd_dnm1_well10	2nd_dnm1_well10_Position_1	2nd_dnm1_well10_Position_1_5	-0.3154601764374632
2nd	240524_2	dnm1_well10	Position_1	7	0	0.0278681351392638	2.6291925094289983	dnm1_well10_Position_1	2nd_dnm1_well10	2nd_dnm1_well10_Position_1	2nd_dnm1_well10_Position_1_7	0.9895116676406186
2nd	240524_2	dnm1_well10	Position_1	9	0	1.5228219060942667	0.1807906456535145	dnm1_well10_Position_1	2nd_dnm1_well10	2nd_dnm1_well10_Position_1	2nd_dnm1_well10_Position_1_9	0.10612192629599763
2nd	240524_2	dnm1_well10	Position_1	10	0	0.0318777145544297	3.717879264442786	dnm1_well10_Position_1	2nd_dnm1_well10	2nd_dnm1_well10_Position_1	2nd_dnm1_well10_Position_1_10	0.9914987251885976
2nd	240524_2	dnm1_well10	Position_2	1	0	0.5964324198729793	0.044588430204895	dnm1_well10_Position_2	2nd_dnm1_well10	2nd_dnm1_well10_Position_2	2nd_dnm1_well10_Position_2_1	0.06955847099119815
2nd	240524_2	dnm1_well10	Position_2	2	0	1.6663831729714995	0.2816125003979339	dnm1_well10_Position_2	2nd_dnm1_well10	2nd_dnm1_well10_Position_2	2nd_dnm1_well10_Position_2_2	0.14456525969117318
2nd	240524_2	dnm1_well10	Position_2	3	0	2.077884303990188	0.5205857469641615	dnm1_well10_Position_2	2nd_dnm1_well10	2nd_dnm1_well10_Position_2	2nd_dnm1_well10_Position_2_3	0.20034317762214116
2nd	240524_2	dnm1_well10	Position_2	4	0	1.196111932917885	0.0763037268510264	dnm1_well10_Position_2	2nd_dnm1_well10	2nd_dnm1_well10_Position_2	2nd_dnm1_well10_Position_2_4	0.059967610635100345
2nd	240524_2	dnm1_well10	Position_2	5	0	1.3099027630799618	0.3650579720484032	dnm1_well10_Position_2	2nd_dnm1_well10	2nd_dnm1_well10_Position_2	2nd_dnm1_well10_Position_2_5	0.21795016706491693
2nd	240524_2	dnm1_well10	Position_2	6	0	1.2207273636044724	0.2449561071630881	dnm1_well10_Position_2	2nd_dnm1_well10	2nd_dnm1_well10_Position_2	2nd_dnm1_well10_Position_2_6	0.16712756338502444
2nd	240524_2	dnm1_well10	Position_2	7	0	2.279831464325119	0.607878062608095	dnm1_well10_Position_2	2nd_dnm1_well10	2nd_dnm1_well10_Position_2	2nd_dnm1_well10_Position_2_7	0.21050526617670912
2nd	240524_2	dnm1_well10	Position_2	8	0	1.4521917343714583	0.4465144858286476	dnm1_well10_Position_2	2nd_dnm1_well10	2nd_dnm1_well10_Position_2	2nd_dnm1_well10_Position_2_8	0.23516775848640195
2nd	240524_2	dnm1_well10	Position_2	9	0	0.9082055964521244	0.2860207647806132	dnm1_well10_Position_2	2nd_dnm1_well10	2nd_dnm1_well10_Position_2	2nd_dnm1_well10_Position_2_9	0.2395029736953461
2nd	240524_2	dnm1_well10	Position_3	2	0	1.2660635514165397	0.3633434601403819	dnm1_well10_Position_3	2nd_dnm1_well10	2nd_dnm1_well10_Position_3	2nd_dnm1_well10_Position_3_2	0.22299122169187305
2nd	240524_2	dnm1_well10	Position_3	3	0	3.1859010894775843	0.5968211806081495	dnm1_well10_Position_3	2nd_dnm1_well10	2nd_dnm1_well10_Position_3	2nd_dnm1_well10_Position_3_3	0.15777557483611473
2nd	240524_2	dnm1_well10	Position_3	4	0	0.0224690754262933	3.736413356789163	dnm1_well10_Position_3	2nd_dnm1_well10	2nd_dnm1_well10_Position_3	2nd_dnm1_well10_Position_3_4	0.9940224053740755
2nd	240524_2	dnm1_well10	Position_3	5	0	0.0193291566319091	1.0098032865596402	dnm1_well10_Position_3	2nd_dnm1_well10	2nd_dnm1_well10_Position_3	2nd_dnm1_well10_Position_3_5	0.9812180086637192
2nd	240524_2	dnm1_well10	Position_3	6	0	0.0168636597094636	1.3799432684947606	dnm1_well10_Position_3	2nd_dnm1_well10	2nd_dnm1_well10_Position_3	2nd_dnm1_well10_Position_3_6	0.9879269930804653
2nd	240524_2	dnm1_well10	Position_3	8	0	0.0129233273208212	1.957767945858203	dnm1_well10_Position_3	2nd_dnm1_well10	2nd_dnm1_well10_Position_3	2nd_dnm1_well10_Position_3_8	0.9934422364899532
2nd	240524_2	dnm1_well10	Position_3	9	0	0.0245541150257893	2.036879774715372	dnm1_well10_Position_3	2nd_dnm1_well10	2nd_dnm1_well10_Position_3	2nd_dnm1_well10_Position_3_9	0.9880888176196269
2nd	240524_2	dnm1_well10	Position_3	10	0	0.0147204193759268	1.581562851505544	dnm1_well10_Position_3	2nd_dnm1_well10	2nd_dnm1_well10_Position_3	2nd_dnm1_well10_Position_3_10	0.9907783163274034
2nd	240524_2	dnm1_well10	Position_3	11	0	1.3896899399062732	0.4264434718816896	dnm1_well10_Position_3	2nd_dnm1_well10	2nd_dnm1_well10_Position_3	2nd_dnm1_well10_Position_3_11	0.23480845025688987
2nd	240524_2	dnm1_well10	Position_3	14	0	1.870893982859308	0.3933326551735836	dnm1_well10_Position_3	2nd_dnm1_well10	2nd_dnm1_well10_Position_3	2nd_dnm1_well10_Position_3_14	0.1737161150596223
2nd	240524_2	dnm1_well10	Position_3	16	0	0.020207292260003	1.141434438021266	dnm1_well10_Position_3	2nd_dnm1_well10	2nd_dnm1_well10_Position_3	2nd_dnm1_well10_Position_3_16	0.982604539994349
2nd	240524_2	dnm1_well10	Position_3	17	0	0.0127256143562044	1.6629696971402916	dnm1_well10_Position_3	2nd_dnm1_well10	2nd_dnm1_well10_Position_3	2nd_dnm1_well10_Position_3_17	0.9924057707454945
2nd	240524_2	dnm1_well10	Position_3	19	0	2.1859887488289864	0.8160739515521891	dnm1_well10_Position_3	2nd_dnm1_well10	2nd_dnm1_well10_Position_3	2nd_dnm1_well10_Position_3_19	0.2718377439114017
2nd	240524_2	dnm1_well10	Position_3	20	0	0.015533814736673	2.340594596145107	dnm1_well10_Position_3	2nd_dnm1_well10	2nd_dnm1_well10_Position_3	2nd_dnm1_well10_Position_3_20	0.993407059366998
2nd	240524_2	dnm1_well10	Position_3	21	0	0.4605003038833793	0.2272208879309963	dnm1_well10_Position_3	2nd_dnm1_well10	2nd_dnm1_well10_Position_3	2nd_dnm1_well10_Position_3_21	0.33039680997982973
2nd	240524_2	dnm1_well10	Position_3	22	0	1.0463768418265864	-0.2209849255503662	dnm1_well10_Position_3	2nd_dnm1_well10	2nd_dnm1_well10_Position_3	2nd_dnm1_well10_Position_3_22	-0.2677333290921314
2nd	240524_2	dnm1_well10	Position_4	1	0	2.1362830437309146	0.2095011700134011	dnm1_well10_Position_4	2nd_dnm1_well10	2nd_dnm1_well10_Position_4	2nd_dnm1_well10_Position_4_1	0.08930965123982891
2nd	240524_2	dnm1_well10	Position_4	3	0	21.344706900572035	10.49787355736578	dnm1_well10_Position_4	2nd_dnm1_well10	2nd_dnm1_well10_Position_4	2nd_dnm1_well10_Position_4_3	0.32968036529680306
2nd	240524_2	dnm1_well10	Position_4	4	0	0.0273278745016477	1.58524903824575	dnm1_well10_Position_4	2nd_dnm1_well10	2nd_dnm1_well10_Position_4	2nd_dnm1_well10_Position_4_4	0.9830532892505026
2nd	240524_2	dnm1_well10	Position_4	5	0	1.234719313331443	0.2894734653460071	dnm1_well10_Position_4	2nd_dnm1_well10	2nd_dnm1_well10_Position_4	2nd_dnm1_well10_Position_4_5	0.18991919486535339
2nd	240524_2	dnm1_well10	Position_4	6	0	1.4872108194801317	0.1092329663575784	dnm1_well10_Position_4	2nd_dnm1_well10	2nd_dnm1_well10_Position_4	2nd_dnm1_well10_Position_4_6	0.06842268254391433
2nd	240524_2	dnm1_well10	Position_4	7	0	0.0399011807912393	1.350132560952667	dnm1_well10_Position_4	2nd_dnm1_well10	2nd_dnm1_well10_Position_4	2nd_dnm1_well10_Position_4_7	0.9712948113466799
2nd	240524_2	dnm1_well10	Position_4	8	0	1.5648220661321075	0.2533057543492431	dnm1_well10_Position_4	2nd_dnm1_well10	2nd_dnm1_well10_Position_4	2nd_dnm1_well10_Position_4_8	0.1393223025882637
2nd	240524_2	dnm1_well10	Position_4	9	0	1.5638908836787897	0.3781122925154399	dnm1_well10_Position_4	2nd_dnm1_well10	2nd_dnm1_well10_Position_4	2nd_dnm1_well10_Position_4_9	0.19470220087715395
2nd	240524_2	dnm1_well10	Position_4	10	0	1.017361392013575	0.3324874543852906	dnm1_well10_Position_4	2nd_dnm1_well10	2nd_dnm1_well10_Position_4	2nd_dnm1_well10_Position_4_10	0.24631458201583278
2nd	240524_2	dnm1_well10	Position_4	11	0	1.2014629088781763	0.1055689225574171	dnm1_well10_Position_4	2nd_dnm1_well10	2nd_dnm1_well10_Position_4	2nd_dnm1_well10_Position_4_11	0.08076997056870777
2nd	240524_2	dnm1_well10	Position_4	12	0	2.2686977257422964	0.494682070750895	dnm1_well10_Position_4	2nd_dnm1_well10	2nd_dnm1_well10_Position_4	2nd_dnm1_well10_Position_4_12	0.17901342094874573
2nd	240524_2	dnm1_well10	Position_4	13	0	2.211136929045059	0.3344631768401686	dnm1_well10_Position_4	2nd_dnm1_well10	2nd_dnm1_well10_Position_4	2nd_dnm1_well10_Position_4_13	0.13138873465117948
2nd	240524_2	dnm1_well10	Position_4	15	0	0.0341999340737779	2.824306770052161	dnm1_well10_Position_4	2nd_dnm1_well10	2nd_dnm1_well10_Position_4	2nd_dnm1_well10_Position_4_15	0.9880357341739258
2nd	240524_2	dnm1_well10	Position_4	16	0	0.0342317964903405	1.8218547178428304	dnm1_well10_Position_4	2nd_dnm1_well10	2nd_dnm1_well10_Position_4	2nd_dnm1_well10_Position_4_16	0.981557003821754
2nd	240524_2	dnm1_well10	Position_4	17	0	1.515085993247645	0.3907275803768593	dnm1_well10_Position_4	2nd_dnm1_well10	2nd_dnm1_well10_Position_4	2nd_dnm1_well10_Position_4_17	0.2050187834656712
2nd	240524_2	dnm1_well10	Position_4	19	0	1.1526733344126674	0.1319968646919297	dnm1_well10_Position_4	2nd_dnm1_well10	2nd_dnm1_well10_Position_4	2nd_dnm1_well10_Position_4_19	0.10274766612001296
2nd	240524_2	dnm1_well10	Position_5	1	0	1.7700103290641276	0.1449946867488226	dnm1_well10_Position_5	2nd_dnm1_well10	2nd_dnm1_well10_Position_5	2nd_dnm1_well10_Position_5_1	0.07571504280748322
2nd	240524_2	dnm1_well10	Position_5	2	0	1.3620074342189856	0.3190832102435524	dnm1_well10_Position_5	2nd_dnm1_well10	2nd_dnm1_well10_Position_5	2nd_dnm1_well10_Position_5_2	0.18980726071767925
2nd	240524_2	dnm1_well10	Position_5	3	0	1.6753645416357248	0.4207808999522336	dnm1_well10_Position_5	2nd_dnm1_well10	2nd_dnm1_well10_Position_5	2nd_dnm1_well10_Position_5_3	0.20074031677566528
2nd	240524_2	dnm1_well10	Position_5	4	0	2.9803617043099204	-0.0734259751104005	dnm1_well10_Position_5	2nd_dnm1_well10	2nd_dnm1_well10_Position_5	2nd_dnm1_well10_Position_5_4	-0.025258891819606805
2nd	240524_2	dnm1_well10	Position_5	5	0	1.0731167393749124	0.2172387523019081	dnm1_well10_Position_5	2nd_dnm1_well10	2nd_dnm1_well10_Position_5	2nd_dnm1_well10_Position_5_5	0.16835573894416161
2nd	240524_2	dnm1_well10	Position_5	6	0	1.8256948579940728	0.3247839713773906	dnm1_well10_Position_5	2nd_dnm1_well10	2nd_dnm1_well10_Position_5	2nd_dnm1_well10_Position_5_6	0.15102867647030854
2nd	240524_2	dnm1_well10	Position_5	7	0	2.2489920252392186	0.5152515127060832	dnm1_well10_Position_5	2nd_dnm1_well10	2nd_dnm1_well10_Position_5	2nd_dnm1_well10_Position_5_7	0.18639874006509438
2nd	240524_2	dnm1_well10	Position_5	8	0	1.1912452602350263	0.2097247147509319	dnm1_well10_Position_5	2nd_dnm1_well10	2nd_dnm1_well10_Position_5	2nd_dnm1_well10_Position_5_8	0.14969964988224246
2nd	240524_2	dnm1_well10	Position_5	9	0	1.1888010327142815	0.1711061198910251	dnm1_well10_Position_5	2nd_dnm1_well10	2nd_dnm1_well10_Position_5	2nd_dnm1_well10_Position_5_9	0.1258219133293184
2nd	240524_2	dnm1_well10	Position_5	10	0	0.9035814338573512	0.8045483925233867	dnm1_well10_Position_5	2nd_dnm1_well10	2nd_dnm1_well10_Position_5	2nd_dnm1_well10_Position_5_10	0.4710112662970706
2nd	240524_2	dnm1_well10	Position_5	12	0	2.473752013593644	0.5791043716942621	dnm1_well10_Position_5	2nd_dnm1_well10	2nd_dnm1_well10_Position_5	2nd_dnm1_well10_Position_5_12	0.18969263489924973
2nd	240524_2	dnm1_well10	Position_5	13	0	0.0282125509553875	2.306666499703375	dnm1_well10_Position_5	2nd_dnm1_well10	2nd_dnm1_well10_Position_5	2nd_dnm1_well10_Position_5_13	0.9879169111790063
2nd	240524_2	dnm1_well10	Position_5	14	0	0.0279899628507389	1.388860623860507	dnm1_well10_Position_5	2nd_dnm1_well10	2nd_dnm1_well10_Position_5	2nd_dnm1_well10_Position_5_14	0.9802449438823974
2nd	240524_2	dnm1_well10	Position_5	17	0	0.5935886428013395	-0.0039731295991273	dnm1_well10_Position_5	2nd_dnm1_well10	2nd_dnm1_well10_Position_5	2nd_dnm1_well10_Position_5_17	-0.006738509266062494
2nd	240524_2	dnm1_well10	Position_5	18	0	1.8324062948307127	-0.0238579414722683	dnm1_well10_Position_5	2nd_dnm1_well10	2nd_dnm1_well10_Position_5	2nd_dnm1_well10_Position_5_18	-0.013191763122044538
2nd	240524_2	dnm1_well10	Position_5	19	0	3.838040272695805	0.8820059898863748	dnm1_well10_Position_5	2nd_dnm1_well10	2nd_dnm1_well10_Position_5	2nd_dnm1_well10_Position_5_19	0.18686384429712322
2nd	240524_2	dnm1_well10	Position_5	20	0	0.8356992062627204	0.1535580238535454	dnm1_well10_Position_5	2nd_dnm1_well10	2nd_dnm1_well10_Position_5	2nd_dnm1_well10_Position_5_20	0.15522557650197608
2nd	240524_2	dnm1_well10	Position_5	21	0	1.069085927674703	0.231769304575893	dnm1_well10_Position_5	2nd_dnm1_well10	2nd_dnm1_well10_Position_5	2nd_dnm1_well10_Position_5_21	0.17816686963307313
2nd	240524_2	dnm1_well10	Position_5	22	0	1.5898018967752643	-0.0514823219522423	dnm1_well10_Position_5	2nd_dnm1_well10	2nd_dnm1_well10_Position_5	2nd_dnm1_well10_Position_5_22	-0.033466597444919824
2nd	240524_2	dnm1_well10	Position_5	23	0	1.4610784714109954	-0.1239657566623111	dnm1_well10_Position_5	2nd_dnm1_well10	2nd_dnm1_well10_Position_5	2nd_dnm1_well10_Position_5_23	-0.09271152334050684
2nd	240524_2	dnm1_well10	Position_6	2	0	0.0452805475952164	3.178377787049361	dnm1_well10_Position_6	2nd_dnm1_well10	2nd_dnm1_well10_Position_6	2nd_dnm1_well10_Position_6_2	0.9859536765703154
2nd	240524_2	dnm1_well10	Position_6	3	0	0.0276728937707821	1.88040184160205	dnm1_well10_Position_6	2nd_dnm1_well10	2nd_dnm1_well10_Position_6	2nd_dnm1_well10_Position_6_3	0.9854969549893574
2nd	240524_2	dnm1_well10	Position_6	4	0	0.0432092480683968	2.4463980359530435	dnm1_well10_Position_6	2nd_dnm1_well10	2nd_dnm1_well10_Position_6	2nd_dnm1_well10_Position_6_4	0.982644151008989
2nd	240524_2	dnm1_well10	Position_6	6	0	1.998046657311976	0.2782444360946769	dnm1_well10_Position_6	2nd_dnm1_well10	2nd_dnm1_well10_Position_6	2nd_dnm1_well10_Position_6_6	0.12223587611471155
2nd	240524_2	dnm1_well10	Position_6	9	0	0.0471765238135995	4.532293282936529	dnm1_well10_Position_6	2nd_dnm1_well10	2nd_dnm1_well10_Position_6	2nd_dnm1_well10_Position_6_9	0.9896982563911522
2nd	240524_2	dnm1_well10	Position_6	10	0	0.0415302946028286	2.0638301989581285	dnm1_well10_Position_6	2nd_dnm1_well10	2nd_dnm1_well10_Position_6	2nd_dnm1_well10_Position_6_10	0.9802740220832276
2nd	240524_2	dnm1_well10	Position_6	11	0	0.0365636329310566	4.197468414793001	dnm1_well10_Position_6	2nd_dnm1_well10	2nd_dnm1_well10_Position_6	2nd_dnm1_well10_Position_6_11	0.9913643466750066
2nd	240524_2	dnm1_well10	Position_6	12	0	2.1566747650975784	0.4799464221261053	dnm1_well10_Position_6	2nd_dnm1_well10	2nd_dnm1_well10_Position_6	2nd_dnm1_well10_Position_6_12	0.18203085997024873
2nd	240524_2	dnm1_well10	Position_6	14	0	0.9839674684281262	0.3205963853827791	dnm1_well10_Position_6	2nd_dnm1_well10	2nd_dnm1_well10_Position_6	2nd_dnm1_well10_Position_6_14	0.24574986072644098
2nd	240524_2	dnm1_well10	Position_6	15	0	1.0810556962329176	0.2451029076275619	dnm1_well10_Position_6	2nd_dnm1_well10	2nd_dnm1_well10_Position_6	2nd_dnm1_well10_Position_6_15	0.18482171507545284
2nd	240524_2	dnm1_well10	Position_6	18	0	0.0342377083415617	3.40094608697517	dnm1_well10_Position_6	2nd_dnm1_well10	2nd_dnm1_well10_Position_6	2nd_dnm1_well10_Position_6_18	0.9900332237278718
2nd	240524_2	dnm1_well10	Position_7	1	0	0.1507473434468678	2.092716390337412	dnm1_well10_Position_7	2nd_dnm1_well10	2nd_dnm1_well10_Position_7	2nd_dnm1_well10_Position_7_1	0.9328059815825118
2nd	240524_2	dnm1_well10	Position_7	2	0	1.358887559819371	0.5088167683305171	dnm1_well10_Position_7	2nd_dnm1_well10	2nd_dnm1_well10_Position_7	2nd_dnm1_well10_Position_7_2	0.27242897104304575
2nd	240524_2	dnm1_well10	Position_7	3	0	0.2034400480658023	2.415666485419671	dnm1_well10_Position_7	2nd_dnm1_well10	2nd_dnm1_well10_Position_7	2nd_dnm1_well10_Position_7_3	0.922324638014985
2nd	240524_2	dnm1_well10	Position_7	4	0	0.9999766833621576	0.2501585824014098	dnm1_well10_Position_7	2nd_dnm1_well10	2nd_dnm1_well10_Position_7	2nd_dnm1_well10_Position_7_4	0.2001052120136904
2nd	240524_2	dnm1_well10	Position_7	5	0	2.1521662755675406	0.4287651492227928	dnm1_well10_Position_7	2nd_dnm1_well10	2nd_dnm1_well10_Position_7	2nd_dnm1_well10_Position_7_5	0.1661280672180681
2nd	240524_2	dnm1_well10	Position_7	6	0	1.6131539600244782	0.1971955593823988	dnm1_well10_Position_7	2nd_dnm1_well10	2nd_dnm1_well10_Position_7	2nd_dnm1_well10_Position_7_6	0.10892678859439572
2nd	240524_2	dnm1_well10	Position_7	7	0	0.2597723451091463	4.063862767359852	dnm1_well10_Position_7	2nd_dnm1_well10	2nd_dnm1_well10_Position_7	2nd_dnm1_well10_Position_7_7	0.9399180693208858
2nd	240524_2	dnm1_well10	Position_7	8	0	1.3437823084888547	0.59285651206847	dnm1_well10_Position_7	2nd_dnm1_well10	2nd_dnm1_well10_Position_7	2nd_dnm1_well10_Position_7_8	0.30612652487150815
2nd	240524_2	dnm1_well10	Position_7	9	0	0.0244970267532516	3.182305812161824	dnm1_well10_Position_7	2nd_dnm1_well10	2nd_dnm1_well10_Position_7	2nd_dnm1_well10_Position_7_9	0.9923609189639051
2nd	240524_2	dnm1_well10	Position_7	10	0	0.0307933373551614	1.6822926672640162	dnm1_well10_Position_7	2nd_dnm1_well10	2nd_dnm1_well10_Position_7	2nd_dnm1_well10_Position_7_10	0.9820246401686021
2nd	240524_2	dnm1_well10	Position_7	11	0	0.107541664336568	1.1105002206017949	dnm1_well10_Position_7	2nd_dnm1_well10	2nd_dnm1_well10_Position_7	2nd_dnm1_well10_Position_7_11	0.9117093872826795
2nd	240524_2	dnm1_well10	Position_7	12	0	1.2860570358035976	0.3113968902371656	dnm1_well10_Position_7	2nd_dnm1_well10	2nd_dnm1_well10_Position_7	2nd_dnm1_well10_Position_7_12	0.19493325294767813
2nd	240524_2	dnm1_well10	Position_7	13	0	1.289223422195704	0.2824228626302436	dnm1_well10_Position_7	2nd_dnm1_well10	2nd_dnm1_well10_Position_7	2nd_dnm1_well10_Position_7_13	0.17969874351309306
2nd	240524_2	dnm1_well10	Position_7	14	0	0.7101228601839489	0.2135138659081439	dnm1_well10_Position_7	2nd_dnm1_well10	2nd_dnm1_well10_Position_7	2nd_dnm1_well10_Position_7_14	0.2311664963903299
2nd	240524_2	dnm1_well10	Position_7	15	0	1.6022969182386946	0.3419045832812759	dnm1_well10_Position_7	2nd_dnm1_well10	2nd_dnm1_well10_Position_7	2nd_dnm1_well10_Position_7_15	0.17585861497070956
2nd	240524_2	dnm1_well10	Position_8	1	0	0.8681966155614966	0.242842542943877	dnm1_well10_Position_8	2nd_dnm1_well10	2nd_dnm1_well10_Position_8	2nd_dnm1_well10_Position_8_1	0.2185724428206123
2nd	240524_2	dnm1_well10	Position_8	2	0	0.0237763220725641	1.505830447952664	dnm1_well10_Position_8	2nd_dnm1_well10	2nd_dnm1_well10_Position_8	2nd_dnm1_well10_Position_8_2	0.9844559251838484
2nd	240524_2	dnm1_well10	Position_8	3	0	1.605215543925964	0.1782248509993827	dnm1_well10_Position_8	2nd_dnm1_well10	2nd_dnm1_well10_Position_8	2nd_dnm1_well10_Position_8_3	0.0999331693430904
2nd	240524_2	dnm1_well10	Position_8	4	0	1.8631370788913333	0.1722006329228304	dnm1_well10_Position_8	2nd_dnm1_well10	2nd_dnm1_well10_Position_8	2nd_dnm1_well10_Position_8_4	0.08460543521759947
2nd	240524_2	dnm1_well10	Position_8	5	0	0.0223078125415867	2.010157137785159	dnm1_well10_Position_8	2nd_dnm1_well10	2nd_dnm1_well10_Position_8	2nd_dnm1_well10_Position_8_5	0.9890242572015816
2nd	240524_2	dnm1_well10	Position_8	6	0	0.2482628739083372	0.3624153797354392	dnm1_well10_Position_8	2nd_dnm1_well10	2nd_dnm1_well10_Position_8	2nd_dnm1_well10_Position_8_6	0.5934637062528265
2nd	240524_2	dnm1_well10	Position_9	1	0	1.410891236556146	0.2732564897323462	dnm1_well10_Position_9	2nd_dnm1_well10	2nd_dnm1_well10_Position_9	2nd_dnm1_well10_Position_9_1	0.16225209075604435
2nd	240524_2	dnm1_well10	Position_9	2	0	0.0182840544591116	1.7997874275662011	dnm1_well10_Position_9	2nd_dnm1_well10	2nd_dnm1_well10_Position_9	2nd_dnm1_well10_Position_9_2	0.9899431597492837
2nd	240524_2	dnm1_well10	Position_9	3	0	0.0210955991412551	1.9379306351914904	dnm1_well10_Position_9	2nd_dnm1_well10	2nd_dnm1_well10_Position_9	2nd_dnm1_well10_Position_9_3	0.9892315892602427
2nd	240524_2	dnm1_well10	Position_9	4	0	0.0379097549054393	3.415526495583528	dnm1_well10_Position_9	2nd_dnm1_well10	2nd_dnm1_well10_Position_9	2nd_dnm1_well10_Position_9_4	0.9890225988969474
2nd	240524_2	dnm1_well10	Position_9	5	0	0.0200637378278961	1.4179284227195108	dnm1_well10_Position_9	2nd_dnm1_well10	2nd_dnm1_well10_Position_9	2nd_dnm1_well10_Position_9_5	0.9860473941525117
2nd	240524_2	dnm1_well10	Position_9	6	0	0.980552723082364	0.1642807285947459	dnm1_well10_Position_9	2nd_dnm1_well10	2nd_dnm1_well10_Position_9	2nd_dnm1_well10_Position_9_6	0.1434974915819282
2nd	240524_2	dnm1_well10	Position_10	4	0	0.0248942619125002	1.110748426217844	dnm1_well10_Position_10	2nd_dnm1_well10	2nd_dnm1_well10_Position_10	2nd_dnm1_well10_Position_10_4	0.9780791421697219
2nd	240524_2	dnm1_well10	Position_10	5	0	0.0302153540456106	0.5061867396220615	dnm1_well10_Position_10	2nd_dnm1_well10	2nd_dnm1_well10_Position_10	2nd_dnm1_well10_Position_10_5	0.9436703279082826
2nd	240524_2	dnm1_well10	Position_10	9	0	0.0281610987130912	1.3591848021778474	dnm1_well10_Position_10	2nd_dnm1_well10	2nd_dnm1_well10_Position_10	2nd_dnm1_well10_Position_10_9	0.9797014582340234
2nd	240524_2	dnm1_well10	Position_10	10	0	0.0369262137533191	2.4209649615653306	dnm1_well10_Position_10	2nd_dnm1_well10	2nd_dnm1_well10_Position_10	2nd_dnm1_well10_Position_10_10	0.9849764651404748
2nd	240524_2	dnm1_well10	Position_11	1	0	0.0426898176880939	2.884149575057504	dnm1_well10_Position_11	2nd_dnm1_well10	2nd_dnm1_well10_Position_11	2nd_dnm1_well10_Position_11_1	0.9854143627443638
2nd	240524_2	dnm1_well10	Position_11	2	0	0.0172237081241033	2.8321689541919057	dnm1_well10_Position_11	2nd_dnm1_well10	2nd_dnm1_well10_Position_11	2nd_dnm1_well10_Position_11_2	0.9939553055105772
2nd	240524_2	dnm1_well10	Position_11	3	0	0.9353742648690831	0.4873620131940346	dnm1_well10_Position_11	2nd_dnm1_well10	2nd_dnm1_well10_Position_11	2nd_dnm1_well10_Position_11_3	0.34255260142625915
2nd	240524_2	dnm1_well10	Position_11	5	0	0.0502914565202383	1.7337109803441844	dnm1_well10_Position_11	2nd_dnm1_well10	2nd_dnm1_well10_Position_11	2nd_dnm1_well10_Position_11_5	0.9718097601880908
2nd	240524_2	dnm1_well10	Position_11	6	0	0.0342423422338452	2.883391034010571	dnm1_well10_Position_11	2nd_dnm1_well10	2nd_dnm1_well10_Position_11	2nd_dnm1_well10_Position_11_6	0.9882636583085974
2nd	240524_2	dnm1_well10	Position_11	7	0	0.0445206233983203	1.9171485441999152	dnm1_well10_Position_11	2nd_dnm1_well10	2nd_dnm1_well10_Position_11	2nd_dnm1_well10_Position_11_7	0.9773047238883665
2nd	240524_2	dnm1_well10	Position_11	9	0	0.0597564621066976	3.022071700220011	dnm1_well10_Position_11	2nd_dnm1_well10	2nd_dnm1_well10_Position_11	2nd_dnm1_well10_Position_11_9	0.9806100603410728
2nd	240524_2	dnm1_well10	Position_11	10	0	0.6486106874436431	0.3095971285191327	dnm1_well10_Position_11	2nd_dnm1_well10	2nd_dnm1_well10_Position_11	2nd_dnm1_well10_Position_11_10	0.323100191171014
2nd	240524_2	dnm1_well10	Position_11	11	0	1.4101183819252026	0.7012417767406527	dnm1_well10_Position_11	2nd_dnm1_well10	2nd_dnm1_well10_Position_11	2nd_dnm1_well10_Position_11_11	0.33212797630119134
2nd	240524_2	dnm1_well10	Position_11	12	0	0.6101615690873694	0.2039349215909214	dnm1_well10_Position_11	2nd_dnm1_well10	2nd_dnm1_well10_Position_11	2nd_dnm1_well10_Position_11_12	0.2505046071639572
2nd	240524_2	dnm1_well10	Position_12	1	0	1.5854357732607638	0.3095561404117507	dnm1_well10_Position_12	2nd_dnm1_well10	2nd_dnm1_well10_Position_12	2nd_dnm1_well10_Position_12_1	0.1633548608721119
2nd	240524_2	dnm1_well10	Position_12	2	0	1.4873768234039058	0.3992763088536815	dnm1_well10_Position_12	2nd_dnm1_well10	2nd_dnm1_well10_Position_12	2nd_dnm1_well10_Position_12_2	0.21163207058411612
2nd	240524_2	dnm1_well10	Position_12	3	0	0.3663127582399098	0.5945450641708481	dnm1_well10_Position_12	2nd_dnm1_well10	2nd_dnm1_well10_Position_12	2nd_dnm1_well10_Position_12_3	0.6187648685412748
2nd	240524_2	dnm1_well10	Position_12	4	0	0.3070671448940368	0.3827848065393165	dnm1_well10_Position_12	2nd_dnm1_well10	2nd_dnm1_well10_Position_12	2nd_dnm1_well10_Position_12_4	0.5548796459066005
2nd	240524_2	dnm1_well10	Position_12	5	0	1.8230602724109253	0.4391306483391799	dnm1_well10_Position_12	2nd_dnm1_well10	2nd_dnm1_well10_Position_12	2nd_dnm1_well10_Position_12_5	0.1941174125982132
2nd	240524_2	dnm1_well10	Position_12	6	0	1.2736582933894185	0.4292261230809758	dnm1_well10_Position_12	2nd_dnm1_well10	2nd_dnm1_well10_Position_12	2nd_dnm1_well10_Position_12_6	0.2520582835390802
2nd	240524_2	dnm1_well10	Position_12	7	0	1.451902062626257	0.1481184890391622	dnm1_well10_Position_12	2nd_dnm1_well10	2nd_dnm1_well10_Position_12	2nd_dnm1_well10_Position_12_7	0.09257286657036345
2nd	240524_2	dnm1_well10	Position_12	8	0	1.6949728297249218	0.4770558758219876	dnm1_well10_Position_12	2nd_dnm1_well10	2nd_dnm1_well10_Position_12	2nd_dnm1_well10_Position_12_8	0.21963608243467783
2nd	240524_2	dnm1_well10	Position_12	9	0	1.345734456470732	0.2313486256600313	dnm1_well10_Position_12	2nd_dnm1_well10	2nd_dnm1_well10_Position_12	2nd_dnm1_well10_Position_12_9	0.14669400000630348
2nd	240524_2	dnm1_well10	Position_12	10	0	1.280954152977771	0.1810479211002273	dnm1_well10_Position_12	2nd_dnm1_well10	2nd_dnm1_well10_Position_12	2nd_dnm1_well10_Position_12_10	0.12383561166587533
2nd	240524_2	dnm1_well10	Position_12	12	0	0.8856824268830816	0.1547712604024683	dnm1_well10_Position_12	2nd_dnm1_well10	2nd_dnm1_well10_Position_12	2nd_dnm1_well10_Position_12_12	0.14875362766626604
2nd	240524_2	dnm1_well10	Position_13	1	0	0.7692181157701109	0.256760372303401	dnm1_well10_Position_13	2nd_dnm1_well10	2nd_dnm1_well10_Position_13	2nd_dnm1_well10_Position_13_1	0.2502590213031874
2nd	240524_2	dnm1_well10	Position_13	2	0	1.700070245497832	0.5604352400829975	dnm1_well10_Position_13	2nd_dnm1_well10	2nd_dnm1_well10_Position_13	2nd_dnm1_well10_Position_13_2	0.2479247423454031
2nd	240524_2	dnm1_well10	Position_13	3	0	0.0418635137245078	1.8625629406502504	dnm1_well10_Position_13	2nd_dnm1_well10	2nd_dnm1_well10_Position_13	2nd_dnm1_well10_Position_13_3	0.9780177839746235
2nd	240524_2	dnm1_well10	Position_13	4	0	1.182924530619795	0.3545012397587984	dnm1_well10_Position_13	2nd_dnm1_well10	2nd_dnm1_well10_Position_13	2nd_dnm1_well10_Position_13_4	0.23058104435930063
2nd	240524_2	dnm1_well10	Position_13	5	0	0.0653027805384268	4.24185558338801	dnm1_well10_Position_13	2nd_dnm1_well10	2nd_dnm1_well10_Position_13	2nd_dnm1_well10_Position_13_5	0.9848385466656266
2nd	240524_2	dnm1_well10	Position_13	6	0	0.8133950127833439	0.3384584735365072	dnm1_well10_Position_13	2nd_dnm1_well10	2nd_dnm1_well10_Position_13	2nd_dnm1_well10_Position_13_6	0.29383812920328545
2nd	240524_2	dnm1_well10	Position_13	7	0	0.8619063965440327	0.3047157056635249	dnm1_well10_Position_13	2nd_dnm1_well10	2nd_dnm1_well10_Position_13	2nd_dnm1_well10_Position_13_7	0.2611948677184516
2nd	240524_2	dnm1_well10	Position_13	8	0	0.0532962754560679	3.6790668977201455	dnm1_well10_Position_13	2nd_dnm1_well10	2nd_dnm1_well10_Position_13	2nd_dnm1_well10_Position_13_8	0.9857205011990532
2nd	240524_2	dnm1_well10	Position_13	9	0	0.0399513737433175	1.5434153427896231	dnm1_well10_Position_13	2nd_dnm1_well10	2nd_dnm1_well10_Position_13	2nd_dnm1_well10_Position_13_9	0.9747680854181412
2nd	240524_2	dnm1_well10	Position_13	10	0	0.9094423399523748	0.2881635347757629	dnm1_well10_Position_13	2nd_dnm1_well10	2nd_dnm1_well10_Position_13	2nd_dnm1_well10_Position_13_10	0.24061633368421595
2nd	240524_2	dnm1_well10	Position_13	11	0	1.1887203247500533	0.2437047219069502	dnm1_well10_Position_13	2nd_dnm1_well10	2nd_dnm1_well10_Position_13	2nd_dnm1_well10_Position_13_11	0.1701343623358924
2nd	240524_2	dnm1_well10	Position_13	13	0	1.3686282416031583	0.6812778421424417	dnm1_well10_Position_13	2nd_dnm1_well10	2nd_dnm1_well10_Position_13	2nd_dnm1_well10_Position_13_13	0.3323458804013143
2nd	240524_2	dnm1_well10	Position_13	15	0	1.212762500420266	0.3187720052979161	dnm1_well10_Position_13	2nd_dnm1_well10	2nd_dnm1_well10_Position_13	2nd_dnm1_well10_Position_13_15	0.20813896396570863
2nd	240524_2	dnm1_well10	Position_13	17	0	1.354951824471021	0.3081232789182407	dnm1_well10_Position_13	2nd_dnm1_well10	2nd_dnm1_well10_Position_13	2nd_dnm1_well10_Position_13_17	0.185273219646125
2nd	240524_2	dnm1_well10	Position_13	18	0	0.4664823261971431	0.2599042840153832	dnm1_well10_Position_13	2nd_dnm1_well10	2nd_dnm1_well10_Position_13	2nd_dnm1_well10_Position_13_18	0.3578043432537122
2nd	240524_2	dnm1_well10	Position_13	19	0	0.022407565394234	4.278027782265039	dnm1_well10_Position_13	2nd_dnm1_well10	2nd_dnm1_well10_Position_13	2nd_dnm1_well10_Position_13_19	0.9947894658138668
2nd	240524_2	dnm1_well10	Position_13	20	0	0.0223191433373215	2.383013967894116	dnm1_well10_Position_13	2nd_dnm1_well10	2nd_dnm1_well10_Position_13	2nd_dnm1_well10_Position_13_20	0.9907209761371076
2nd	240524_2	dnm1_well10	Position_14	1	0	1.323961298824426	0.3343612297670859	dnm1_well10_Position_14	2nd_dnm1_well10	2nd_dnm1_well10_Position_14	2nd_dnm1_well10_Position_14_1	0.20162617585077008
2nd	240524_2	dnm1_well10	Position_14	3	0	0.5863915352757708	0.3379625361956961	dnm1_well10_Position_14	2nd_dnm1_well10	2nd_dnm1_well10_Position_14	2nd_dnm1_well10_Position_14_3	0.3656202169994211
2nd	240524_2	dnm1_well10	Position_14	5	0	0.8852181579222956	0.3223605851862315	dnm1_well10_Position_14	2nd_dnm1_well10	2nd_dnm1_well10_Position_14	2nd_dnm1_well10_Position_14_5	0.2669478798181034
2nd	240524_2	dnm1_well10	Position_14	6	0	0.0239405769463823	1.451070766512207	dnm1_well10_Position_14	2nd_dnm1_well10	2nd_dnm1_well10_Position_14	2nd_dnm1_well10_Position_14_6	0.9837692251977895
2nd	240524_2	dnm1_well10	Position_14	7	0	0.0189499350515457	1.0907197353029767	dnm1_well10_Position_14	2nd_dnm1_well10	2nd_dnm1_well10_Position_14	2nd_dnm1_well10_Position_14_7	0.9829229043941595
2nd	240524_2	dnm1_well10	Position_14	8	0	1.252069735610071	0.3396485895641555	dnm1_well10_Position_14	2nd_dnm1_well10	2nd_dnm1_well10_Position_14	2nd_dnm1_well10_Position_14_8	0.2133848584842913
2nd	240524_2	dnm1_well10	Position_14	10	0	0.0073092407938325	0.4916738367886096	dnm1_well10_Position_14	2nd_dnm1_well10	2nd_dnm1_well10_Position_14	2nd_dnm1_well10_Position_14_10	0.9853517260961122
2nd	240524_2	dnm1_well10	Position_15	3	0	0.030148475864019	2.0172003170573185	dnm1_well10_Position_15	2nd_dnm1_well10	2nd_dnm1_well10_Position_15	2nd_dnm1_well10_Position_15_3	0.9852743821823342
2nd	240524_2	dnm1_well10	Position_15	4	0	0.0278745042086803	1.723600360431026	dnm1_well10_Position_15	2nd_dnm1_well10	2nd_dnm1_well10_Position_15	2nd_dnm1_well10_Position_15_4	0.9840851246161535
2nd	240524_2	dnm1_well10	Position_15	5	0	0.6853879773943413	0.134470364440661	dnm1_well10_Position_15	2nd_dnm1_well10	2nd_dnm1_well10_Position_15	2nd_dnm1_well10_Position_15_5	0.16401658381579698
2nd	240524_2	dnm1_well10	Position_15	7	0	0.0493208949182809	1.9417446844131745	dnm1_well10_Position_15	2nd_dnm1_well10	2nd_dnm1_well10_Position_15	2nd_dnm1_well10_Position_15_7	0.9752288948037354
2nd	240524_2	dnm1_well10	Position_15	9	0	0.0403713600677695	1.419386792217758	dnm1_well10_Position_15	2nd_dnm1_well10	2nd_dnm1_well10_Position_15	2nd_dnm1_well10_Position_15_9	0.9723438022904269
2nd	240524_2	dnm1_well10	Position_15	10	0	0.0337308934545172	1.3136572255622108	dnm1_well10_Position_15	2nd_dnm1_well10	2nd_dnm1_well10_Position_15	2nd_dnm1_well10_Position_15_10	0.9749657185049748
2nd	240524_2	dnm1_well10	Position_15	11	0	0.0494602846806668	1.5895255168820717	dnm1_well10_Position_15	2nd_dnm1_well10	2nd_dnm1_well10_Position_15	2nd_dnm1_well10_Position_15_11	0.9698226277289849
2nd	240524_2	dnm1_well10	Position_15	12	0	0.0493574452330529	1.92768186935522	dnm1_well10_Position_15	2nd_dnm1_well10	2nd_dnm1_well10_Position_15	2nd_dnm1_well10_Position_15_12	0.9750346668026013
2nd	240524_2	dnm1_well10	Position_16	1	0	0.8748986891384971	0.2491301979474179	dnm1_well10_Position_16	2nd_dnm1_well10	2nd_dnm1_well10_Position_16	2nd_dnm1_well10_Position_16_1	0.22164038736877736
2nd	240524_2	dnm1_well10	Position_16	2	0	0.9400320930194672	0.2974333729862622	dnm1_well10_Position_16	2nd_dnm1_well10	2nd_dnm1_well10_Position_16	2nd_dnm1_well10_Position_16_2	0.240356907854821
2nd	240524_2	dnm1_well10	Position_16	3	0	1.3492507354632306	0.2964211635130928	dnm1_well10_Position_16	2nd_dnm1_well10	2nd_dnm1_well10_Position_16	2nd_dnm1_well10_Position_16_3	0.18012166562331114
2nd	240524_2	dnm1_well10	Position_16	4	0	2.312776112089918	0.5581979236223648	dnm1_well10_Position_16	2nd_dnm1_well10	2nd_dnm1_well10_Position_16	2nd_dnm1_well10_Position_16_4	0.19442806402248672
2nd	240524_2	dnm1_well10	Position_16	5	0	1.1684523926682218	0.2547674765691816	dnm1_well10_Position_16	2nd_dnm1_well10	2nd_dnm1_well10_Position_16	2nd_dnm1_well10_Position_16_5	0.17900781325213816
2nd	240524_2	dnm1_well10	Position_16	6	0	0.850747298224359	0.210666503984867	dnm1_well10_Position_16	2nd_dnm1_well10	2nd_dnm1_well10_Position_16	2nd_dnm1_well10_Position_16_6	0.19847726075012956
2nd	240524_2	dnm1_well10	Position_16	7	0	1.3512724121340016	0.3615355073979265	dnm1_well10_Position_16	2nd_dnm1_well10	2nd_dnm1_well10_Position_16	2nd_dnm1_well10_Position_16_7	0.2110776715095561
2nd	240524_2	dnm1_well10	Position_16	9	0	0.1993158850799207	2.335973785765129	dnm1_well10_Position_16	2nd_dnm1_well10	2nd_dnm1_well10_Position_16	2nd_dnm1_well10_Position_16_9	0.9213833877162108
2nd	240524_2	dnm1_well10	Position_16	10	0	0.0210416028718525	1.8850459155492951	dnm1_well10_Position_16	2nd_dnm1_well10	2nd_dnm1_well10_Position_16	2nd_dnm1_well10_Position_16_10	0.9889608411636409
2nd	240524_2	dnm1_well10	Position_17	1	0	2.063676362094917	0.2813110032962903	dnm1_well10_Position_17	2nd_dnm1_well10	2nd_dnm1_well10_Position_17	2nd_dnm1_well10_Position_17_1	0.11996269466013093
2nd	240524_2	dnm1_well10	Position_17	2	0	1.7198295892337048	0.280341576139857	dnm1_well10_Position_17	2nd_dnm1_well10	2nd_dnm1_well10_Position_17	2nd_dnm1_well10_Position_17_2	0.1401587929038558
2nd	240524_2	dnm1_well10	Position_17	3	0	1.3601518127148449	0.3010885035263056	dnm1_well10_Position_17	2nd_dnm1_well10	2nd_dnm1_well10_Position_17	2nd_dnm1_well10_Position_17_3	0.18124319557062732
2nd	240524_2	dnm1_well10	Position_17	5	0	1.5549343474142447	0.1465883552503803	dnm1_well10_Position_17	2nd_dnm1_well10	2nd_dnm1_well10_Position_17	2nd_dnm1_well10_Position_17_5	0.0861512779234855
2nd	240524_2	dnm1_well10	Position_17	6	0	1.311828044660429	0.2588513419134486	dnm1_well10_Position_17	2nd_dnm1_well10	2nd_dnm1_well10_Position_17	2nd_dnm1_well10_Position_17_6	0.16480215130223422
2nd	240524_2	dnm1_well10	Position_17	8	0	1.361725055945048	0.4647325718147975	dnm1_well10_Position_17	2nd_dnm1_well10	2nd_dnm1_well10_Position_17	2nd_dnm1_well10_Position_17_8	0.2544447594904203
2nd	240524_2	dnm1_well10	Position_17	9	0	0.7712087682317876	0.1957785216081377	dnm1_well10_Position_17	2nd_dnm1_well10	2nd_dnm1_well10_Position_17	2nd_dnm1_well10_Position_17_9	0.20246235257192138
2nd	240524_2	dnm1_well10	Position_17	10	0	1.186293198778514	0.2706571940441603	dnm1_well10_Position_17	2nd_dnm1_well10	2nd_dnm1_well10_Position_17	2nd_dnm1_well10_Position_17_10	0.1857696702492341
2nd	240524_2	dnm1_well10	Position_17	11	0	2.2671874099830864	0.2239251422898714	dnm1_well10_Position_17	2nd_dnm1_well10	2nd_dnm1_well10_Position_17	2nd_dnm1_well10_Position_17_11	0.0898896126092561
2nd	240524_2	dnm1_well10	Position_17	12	0	0.6979023213036066	-0.0184457877137583	dnm1_well10_Position_17	2nd_dnm1_well10	2nd_dnm1_well10_Position_17	2nd_dnm1_well10_Position_17_12	-0.027147855384216584
2nd	240524_2	dnm1_well10	Position_17	13	0	1.7080128348198884	0.6484205564404559	dnm1_well10_Position_17	2nd_dnm1_well10	2nd_dnm1_well10_Position_17	2nd_dnm1_well10_Position_17_13	0.2751703310797368
2nd	240524_2	dnm1_well10	Position_18	1	0	0.0394146451203212	1.8427211367767784	dnm1_well10_Position_18	2nd_dnm1_well10	2nd_dnm1_well10_Position_18	2nd_dnm1_well10_Position_18_1	0.9790585538517348
2nd	240524_2	dnm1_well10	Position_18	3	0	0.0359242034528128	1.2279799005485714	dnm1_well10_Position_18	2nd_dnm1_well10	2nd_dnm1_well10_Position_18	2nd_dnm1_well10_Position_18_3	0.9715767965788854
2nd	240524_2	dnm1_well10	Position_18	4	0	0.0556890733440837	0.6369046876582917	dnm1_well10_Position_18	2nd_dnm1_well10	2nd_dnm1_well10_Position_18	2nd_dnm1_well10_Position_18_4	0.91959345220857
2nd	240524_2	dnm1_well10	Position_18	5	0	0.03989214467924	2.4478659104012723	dnm1_well10_Position_18	2nd_dnm1_well10	2nd_dnm1_well10_Position_18	2nd_dnm1_well10_Position_18_5	0.9839646204349445
2nd	240524_2	dnm1_well10	Position_18	6	0	0.0437717187283238	2.56922397632744	dnm1_well10_Position_18	2nd_dnm1_well10	2nd_dnm1_well10_Position_18	2nd_dnm1_well10_Position_18_6	0.983248453561884
2nd	240524_2	dnm1_well10	Position_18	7	0	0.0432698046311474	2.9308957265235303	dnm1_well10_Position_18	2nd_dnm1_well10	2nd_dnm1_well10_Position_18	2nd_dnm1_well10_Position_18_7	0.985451447077208
2nd	240524_2	dnm1_well10	Position_18	8	0	0.8164663808642746	0.0577412965655959	dnm1_well10_Position_18	2nd_dnm1_well10	2nd_dnm1_well10_Position_18	2nd_dnm1_well10_Position_18_8	0.06604986212813024
2nd	240524_2	dnm1_well10	Position_18	9	0	0.9872341923930368	0.1814347039708024	dnm1_well10_Position_18	2nd_dnm1_well10	2nd_dnm1_well10_Position_18	2nd_dnm1_well10_Position_18_9	0.1552490226575832
2nd	240524_2	dnm1_well10	Position_18	10	0	0.6718020121094211	-0.1375787088862942	dnm1_well10_Position_18	2nd_dnm1_well10	2nd_dnm1_well10_Position_18	2nd_dnm1_well10_Position_18_10	-0.25753033994631314
2nd	240524_2	dnm1_well13	Position_1	2	0	0.04676381450575	2.533075734617756	dnm1_well13_Position_1	2nd_dnm1_well13	2nd_dnm1_well13_Position_1	2nd_dnm1_well13_Position_1_2	0.9818733632013519
2nd	240524_2	dnm1_well13	Position_1	3	0	0.0288615890367887	3.2937261390506234	dnm1_well13_Position_1	2nd_dnm1_well13	2nd_dnm1_well13_Position_1	2nd_dnm1_well13_Position_1_3	0.9913135208461742
2nd	240524_2	dnm1_well13	Position_1	4	0	0.0409058370210011	4.240173770301968	dnm1_well13_Position_1	2nd_dnm1_well13	2nd_dnm1_well13_Position_1	2nd_dnm1_well13_Position_1_4	0.9904449716489667
2nd	240524_2	dnm1_well13	Position_1	6	0	0.0514230892345809	7.742341851331065	dnm1_well13_Position_1	2nd_dnm1_well13	2nd_dnm1_well13_Position_1	2nd_dnm1_well13_Position_1_6	0.9934020220488137
2nd	240524_2	dnm1_well13	Position_1	8	0	0.0346159689682039	4.257991614568847	dnm1_well13_Position_1	2nd_dnm1_well13	2nd_dnm1_well13_Position_1	2nd_dnm1_well13_Position_1_8	0.9919359111461847
2nd	240524_2	dnm1_well13	Position_2	4	0	0.4468247181253933	2.417843398587132	dnm1_well13_Position_2	2nd_dnm1_well13	2nd_dnm1_well13_Position_2	2nd_dnm1_well13_Position_2_4	0.8440221694378452
2nd	240524_2	dnm1_well13	Position_2	6	0	0.0410026470573353	3.0160739071812555	dnm1_well13_Position_2	2nd_dnm1_well13	2nd_dnm1_well13_Position_2	2nd_dnm1_well13_Position_2_6	0.9865876283011343
2nd	240524_2	dnm1_well13	Position_2	8	0	0.0370637519058171	1.769944056781421	dnm1_well13_Position_2	2nd_dnm1_well13	2nd_dnm1_well13_Position_2	2nd_dnm1_well13_Position_2_8	0.9794888811616463
2nd	240524_2	dnm1_well13	Position_2	9	0	0.0355207969166669	2.998167001495306	dnm1_well13_Position_2	2nd_dnm1_well13	2nd_dnm1_well13_Position_2	2nd_dnm1_well13_Position_2_9	0.9882912154193122
2nd	240524_2	dnm1_well13	Position_2	12	0	0.0458012922663655	2.4215991393306355	dnm1_well13_Position_2	2nd_dnm1_well13	2nd_dnm1_well13_Position_2	2nd_dnm1_well13_Position_2_12	0.981437430390364
2nd	240524_2	dnm1_well13	Position_3	1	0	0.0228390795688275	3.825104417478898	dnm1_well13_Position_3	2nd_dnm1_well13	2nd_dnm1_well13_Position_3	2nd_dnm1_well13_Position_3_1	0.9940646011080073
2nd	240524_2	dnm1_well13	Position_3	4	0	0.0435212819325969	2.84821211015848	dnm1_well13_Position_3	2nd_dnm1_well13	2nd_dnm1_well13_Position_3	2nd_dnm1_well13_Position_3_4	0.9849497598735665
2nd	240524_2	dnm1_well13	Position_3	5	0	0.0426686358971712	2.17482387815871	dnm1_well13_Position_3	2nd_dnm1_well13	2nd_dnm1_well13_Position_3	2nd_dnm1_well13_Position_3_5	0.9807581601170194
2nd	240524_2	dnm1_well13	Position_3	6	0	0.0225599806198834	2.067677803405828	dnm1_well13_Position_3	2nd_dnm1_well13	2nd_dnm1_well13_Position_3	2nd_dnm1_well13_Position_3_6	0.9892069788459982
2nd	240524_2	dnm1_well13	Position_3	7	0	0.0434799328317079	3.713278346858466	dnm1_well13_Position_3	2nd_dnm1_well13	2nd_dnm1_well13_Position_3	2nd_dnm1_well13_Position_3_7	0.988426209621532
2nd	240524_2	dnm1_well13	Position_3	8	0	0.0356592970212904	1.1196456528041498	dnm1_well13_Position_3	2nd_dnm1_well13	2nd_dnm1_well13_Position_3	2nd_dnm1_well13_Position_3_8	0.969134299107194
2nd	240524_2	dnm1_well13	Position_3	9	0	0.0456474048793695	1.4269542497478982	dnm1_well13_Position_3	2nd_dnm1_well13	2nd_dnm1_well13_Position_3	2nd_dnm1_well13_Position_3_9	0.9690022045432759
2nd	240524_2	dnm1_well13	Position_3	12	0	0.0251098549555902	2.236243873694847	dnm1_well13_Position_3	2nd_dnm1_well13	2nd_dnm1_well13_Position_3	2nd_dnm1_well13_Position_3_12	0.988896095892713
2nd	240524_2	dnm1_well13	Position_3	13	0	0.0101590651144394	0.950333506125956	dnm1_well13_Position_3	2nd_dnm1_well13	2nd_dnm1_well13_Position_3	2nd_dnm1_well13_Position_3_13	0.98942306747743
2nd	240524_2	dnm1_well13	Position_4	1	0	0.0373112608494553	2.6491202405672585	dnm1_well13_Position_4	2nd_dnm1_well13	2nd_dnm1_well13_Position_4	2nd_dnm1_well13_Position_4_1	0.9861112182351276
2nd	240524_2	dnm1_well13	Position_4	2	0	0.0456168293075782	2.7874242079848948	dnm1_well13_Position_4	2nd_dnm1_well13	2nd_dnm1_well13_Position_4	2nd_dnm1_well13_Position_4_2	0.9838982814907709
2nd	240524_2	dnm1_well13	Position_4	3	0	0.0560860392841416	1.7502018368168064	dnm1_well13_Position_4	2nd_dnm1_well13	2nd_dnm1_well13_Position_4	2nd_dnm1_well13_Position_4_3	0.9689495566979008
2nd	240524_2	dnm1_well13	Position_4	4	0	0.0489410135715599	2.6730373917154484	dnm1_well13_Position_4	2nd_dnm1_well13	2nd_dnm1_well13_Position_4	2nd_dnm1_well13_Position_4_4	0.982020058103143
2nd	240524_2	dnm1_well13	Position_4	5	0	0.048454589127996	3.0144930673287784	dnm1_well13_Position_4	2nd_dnm1_well13	2nd_dnm1_well13_Position_4	2nd_dnm1_well13_Position_4_5	0.984180405752004
2nd	240524_2	dnm1_well13	Position_4	6	0	0.0490723676015114	2.817875102702012	dnm1_well13_Position_4	2nd_dnm1_well13	2nd_dnm1_well13_Position_4	2nd_dnm1_well13_Position_4_6	0.9828834088835552
2nd	240524_2	dnm1_well13	Position_4	9	0	0.0428659419653874	1.817583419511031	dnm1_well13_Position_4	2nd_dnm1_well13	2nd_dnm1_well13_Position_4	2nd_dnm1_well13_Position_4_9	0.9769593610807178
2nd	240524_2	dnm1_well13	Position_4	10	0	0.0378275667943544	1.454917303476689	dnm1_well13_Position_4	2nd_dnm1_well13	2nd_dnm1_well13_Position_4	2nd_dnm1_well13_Position_4_10	0.9746590542377909
2nd	240524_2	dnm1_well13	Position_4	11	0	0.051400588890758	4.369174389189451	dnm1_well13_Position_4	2nd_dnm1_well13	2nd_dnm1_well13_Position_4	2nd_dnm1_well13_Position_4_11	0.9883724200707754
2nd	240524_2	dnm1_well13	Position_4	12	0	0.0115017185608814	0.8172032367424724	dnm1_well13_Position_4	2nd_dnm1_well13	2nd_dnm1_well13_Position_4	2nd_dnm1_well13_Position_4_12	0.9861208521956151
2nd	240524_2	dnm1_well13	Position_4	13	0	0.011179683621421	1.0039301085284902	dnm1_well13_Position_4	2nd_dnm1_well13	2nd_dnm1_well13_Position_4	2nd_dnm1_well13_Position_4_13	0.9889867246795605
2nd	240524_2	dnm1_well13	Position_5	1	0	0.0327274728301857	2.370813926683819	dnm1_well13_Position_5	2nd_dnm1_well13	2nd_dnm1_well13_Position_5	2nd_dnm1_well13_Position_5_1	0.9863836450510888
2nd	240524_2	dnm1_well13	Position_5	2	0	0.043539758164308	5.850323737071981	dnm1_well13_Position_5	2nd_dnm1_well13	2nd_dnm1_well13_Position_5	2nd_dnm1_well13_Position_5_2	0.9926126965445502
2nd	240524_2	dnm1_well13	Position_5	3	0	0.0256571163529764	1.7117904727552673	dnm1_well13_Position_5	2nd_dnm1_well13	2nd_dnm1_well13_Position_5	2nd_dnm1_well13_Position_5_3	0.9852328688854752
2nd	240524_2	dnm1_well13	Position_5	4	0	0.0371892621669223	2.336758394586332	dnm1_well13_Position_5	2nd_dnm1_well13	2nd_dnm1_well13_Position_5	2nd_dnm1_well13_Position_5_4	0.9843344220075247
2nd	240524_2	dnm1_well13	Position_6	3	0	0.0286170259583416	3.10653504646782	dnm1_well13_Position_6	2nd_dnm1_well13	2nd_dnm1_well13_Position_6	2nd_dnm1_well13_Position_6_3	0.9908722048253958
2nd	240524_2	dnm1_well13	Position_7	2	0	0.0442611830169153	7.0303775307406005	dnm1_well13_Position_7	2nd_dnm1_well13	2nd_dnm1_well13_Position_7	2nd_dnm1_well13_Position_7_2	0.9937436829203952
2nd	240524_2	dnm1_well13	Position_7	3	0	0.0338057714414667	1.4524987771380171	dnm1_well13_Position_7	2nd_dnm1_well13	2nd_dnm1_well13_Position_7	2nd_dnm1_well13_Position_7_3	0.9772551517293167
2nd	240524_2	dnm1_well13	Position_7	4	0	0.0390205255373286	2.1471286202959576	dnm1_well13_Position_7	2nd_dnm1_well13	2nd_dnm1_well13_Position_7	2nd_dnm1_well13_Position_7_4	0.9821510231304665
2nd	240524_2	dnm1_well13	Position_7	5	0	0.0455153420414629	2.2500809944953275	dnm1_well13_Position_7	2nd_dnm1_well13	2nd_dnm1_well13_Position_7	2nd_dnm1_well13_Position_7_5	0.9801727588962228
2nd	240524_2	dnm1_well13	Position_8	1	0	0.0472854525116188	2.6201629131166	dnm1_well13_Position_8	2nd_dnm1_well13	2nd_dnm1_well13_Position_8	2nd_dnm1_well13_Position_8_1	0.9822731517052318
2nd	240524_2	dnm1_well13	Position_8	2	0	0.0527279307842461	3.444189090023563	dnm1_well13_Position_8	2nd_dnm1_well13	2nd_dnm1_well13_Position_8	2nd_dnm1_well13_Position_8_2	0.9849215950877594
2nd	240524_2	dnm1_well13	Position_8	3	0	0.035519458180835	1.983919074229008	dnm1_well13_Position_8	2nd_dnm1_well13	2nd_dnm1_well13_Position_8	2nd_dnm1_well13_Position_8_3	0.9824112209355297
2nd	240524_2	dnm1_well13	Position_8	4	0	0.0576329622996351	6.513893888583807	dnm1_well13_Position_8	2nd_dnm1_well13	2nd_dnm1_well13_Position_8	2nd_dnm1_well13_Position_8_4	0.9912298977684482
2nd	240524_2	dnm1_well13	Position_8	5	0	0.0543901571774524	4.90100410335793	dnm1_well13_Position_8	2nd_dnm1_well13	2nd_dnm1_well13_Position_8	2nd_dnm1_well13_Position_8_5	0.9890240504957166
2nd	240524_2	dnm1_well13	Position_8	6	0	0.0373259407647587	2.1991144591000578	dnm1_well13_Position_8	2nd_dnm1_well13	2nd_dnm1_well13_Position_8	2nd_dnm1_well13_Position_8_6	0.983310111565229
2nd	240524_2	dnm1_well13	Position_9	1	0	0.0321763447318863	2.465790393969472	dnm1_well13_Position_9	2nd_dnm1_well13	2nd_dnm1_well13_Position_9	2nd_dnm1_well13_Position_9_1	0.9871189859202792
2nd	240524_2	dnm1_well13	Position_9	2	0	0.0210547395584891	1.3817758868167864	dnm1_well13_Position_9	2nd_dnm1_well13	2nd_dnm1_well13_Position_9	2nd_dnm1_well13_Position_9_2	0.9849912461542905
2nd	240524_2	dnm1_well13	Position_9	3	0	0.0209706966186435	1.7302114938330622	dnm1_well13_Position_9	2nd_dnm1_well13	2nd_dnm1_well13_Position_9	2nd_dnm1_well13_Position_9_3	0.9880248344615506
2nd	240524_2	dnm1_well13	Position_9	4	0	0.035223575241068	1.4554386308702236	dnm1_well13_Position_9	2nd_dnm1_well13	2nd_dnm1_well13_Position_9	2nd_dnm1_well13_Position_9_4	0.9763705183530774
2nd	240524_2	dnm1_well13	Position_9	5	0	0.0436432354548127	5.917341295362985	dnm1_well13_Position_9	2nd_dnm1_well13	2nd_dnm1_well13_Position_9	2nd_dnm1_well13_Position_9_5	0.9926785189209634
2nd	240524_2	dnm1_well13	Position_9	6	0	0.0280195192539058	1.734969997378229	dnm1_well13_Position_9	2nd_dnm1_well13	2nd_dnm1_well13_Position_9	2nd_dnm1_well13_Position_9_6	0.9841068145955671
2nd	240524_2	dnm1_well13	Position_9	7	0	0.0343630897942801	6.042827568410002	dnm1_well13_Position_9	2nd_dnm1_well13	2nd_dnm1_well13_Position_9	2nd_dnm1_well13_Position_9_7	0.9943455633158572
2nd	240524_2	dnm1_well13	Position_9	8	0	0.0393738172839291	4.91035352010343	dnm1_well13_Position_9	2nd_dnm1_well13	2nd_dnm1_well13_Position_9	2nd_dnm1_well13_Position_9_8	0.9920452553039595
2nd	240524_2	dnm1_well13	Position_9	9	0	0.0566710222687045	7.9460897694497135	dnm1_well13_Position_9	2nd_dnm1_well13	2nd_dnm1_well13_Position_9	2nd_dnm1_well13_Position_9_9	0.9929185660119506
2nd	240524_2	dnm1_well13	Position_9	10	0	0.030013580019496	5.384753073103496	dnm1_well13_Position_9	2nd_dnm1_well13	2nd_dnm1_well13_Position_9	2nd_dnm1_well13_Position_9_10	0.994457087083857
2nd	240524_2	dnm1_well13	Position_9	11	0	0.0315833605084744	2.0235467873857504	dnm1_well13_Position_9	2nd_dnm1_well13	2nd_dnm1_well13_Position_9	2nd_dnm1_well13_Position_9_11	0.9846319414170259
2nd	240524_2	dnm1_well13	Position_9	12	0	0.0184748450046304	1.899566502914109	dnm1_well13_Position_9	2nd_dnm1_well13	2nd_dnm1_well13_Position_9	2nd_dnm1_well13_Position_9_12	0.9903678588448172
2nd	240524_2	dnm1_well13	Position_10	1	0	0.0345884707697877	2.070683679590728	dnm1_well13_Position_10	2nd_dnm1_well13	2nd_dnm1_well13_Position_10	2nd_dnm1_well13_Position_10_1	0.9835705465614673
2nd	240524_2	dnm1_well13	Position_10	2	0	0.0364747674450948	2.05069749984522	dnm1_well13_Position_10	2nd_dnm1_well13	2nd_dnm1_well13_Position_10	2nd_dnm1_well13_Position_10_2	0.9825243138687118
2nd	240524_2	dnm1_well13	Position_10	3	0	0.0439688037461077	2.8766028536302364	dnm1_well13_Position_10	2nd_dnm1_well13	2nd_dnm1_well13_Position_10	2nd_dnm1_well13_Position_10_3	0.9849451378345544
2nd	240524_2	dnm1_well13	Position_10	4	0	0.0347044456337746	1.794050962768453	dnm1_well13_Position_10	2nd_dnm1_well13	2nd_dnm1_well13_Position_10	2nd_dnm1_well13_Position_10_4	0.981022915653824
2nd	240524_2	dnm1_well13	Position_10	5	0	0.0410179545340422	2.196804615239801	dnm1_well13_Position_10	2nd_dnm1_well13	2nd_dnm1_well13_Position_10	2nd_dnm1_well13_Position_10_5	0.9816705957442429
2nd	240524_2	dnm1_well13	Position_10	6	0	0.0504064420147998	2.624852712012488	dnm1_well13_Position_10	2nd_dnm1_well13	2nd_dnm1_well13_Position_10	2nd_dnm1_well13_Position_10_6	0.98115829565935
2nd	240524_2	dnm1_well13	Position_11	2	0	0.032182274222956	1.7712256931260335	dnm1_well13_Position_11	2nd_dnm1_well13	2nd_dnm1_well13_Position_11	2nd_dnm1_well13_Position_11_2	0.9821547454565902
2nd	240524_2	dnm1_well13	Position_11	3	0	0.0473030535376526	1.6140381091143334	dnm1_well13_Position_11	2nd_dnm1_well13	2nd_dnm1_well13_Position_11	2nd_dnm1_well13_Position_11_3	0.9715271886346672
2nd	240524_2	dnm1_well13	Position_11	5	0	0.0338553830325402	2.97519562507088	dnm1_well13_Position_11	2nd_dnm1_well13	2nd_dnm1_well13_Position_11	2nd_dnm1_well13_Position_11_5	0.9887488171714712
2nd	240524_2	dnm1_well13	Position_11	7	0	0.0284632388629955	2.0605742717141573	dnm1_well13_Position_11	2nd_dnm1_well13	2nd_dnm1_well13_Position_11	2nd_dnm1_well13_Position_11_7	0.9863749507996475
2nd	240524_2	dnm1_well13	Position_11	8	0	0.0346677758385605	2.262303500414669	dnm1_well13_Position_11	2nd_dnm1_well13	2nd_dnm1_well13_Position_11	2nd_dnm1_well13_Position_11_8	0.9849071792072605
2nd	240524_2	dnm1_well13	Position_11	10	0	0.0319915188501363	3.5619086621913247	dnm1_well13_Position_11	2nd_dnm1_well13	2nd_dnm1_well13_Position_11	2nd_dnm1_well13_Position_11_10	0.991098384140189
2nd	240524_2	dnm1_well13	Position_11	11	0	0.0335027168095976	1.6126794367988364	dnm1_well13_Position_11	2nd_dnm1_well13	2nd_dnm1_well13_Position_11	2nd_dnm1_well13_Position_11_11	0.9796482322833111
2nd	240524_2	dnm1_well13	Position_11	12	0	0.0449425126930709	2.6633087937692705	dnm1_well13_Position_11	2nd_dnm1_well13	2nd_dnm1_well13_Position_11	2nd_dnm1_well13_Position_11_12	0.9834053388672497
2nd	240524_2	dnm1_well13	Position_11	13	0	0.0259496563042602	1.4526625748715825	dnm1_well13_Position_11	2nd_dnm1_well13	2nd_dnm1_well13_Position_11	2nd_dnm1_well13_Position_11_13	0.9824499921229353
2nd	240524_2	dnm1_well13	Position_11	14	0	0.0353742162381643	6.0671598620730665	dnm1_well13_Position_11	2nd_dnm1_well13	2nd_dnm1_well13_Position_11	2nd_dnm1_well13_Position_11_14	0.9942033562149393
2nd	240524_2	dnm1_well13	Position_11	15	0	0.0224665763864782	2.185505962007285	dnm1_well13_Position_11	2nd_dnm1_well13	2nd_dnm1_well13_Position_11	2nd_dnm1_well13_Position_11_15	0.9898247935625042
2nd	240524_2	dnm1_well13	Position_11	16	0	0.0296405596390656	3.019693325162926	dnm1_well13_Position_11	2nd_dnm1_well13	2nd_dnm1_well13_Position_11	2nd_dnm1_well13_Position_11_16	0.9902796608181232
2nd	240524_2	dnm1_well13	Position_11	17	0	0.0156962883050659	2.583923100188824	dnm1_well13_Position_11	2nd_dnm1_well13	2nd_dnm1_well13_Position_11	2nd_dnm1_well13_Position_11_17	0.9939620821515108
2nd	240524_2	dnm1_well13	Position_11	18	0	0.0243368051434523	2.4514240970416683	dnm1_well13_Position_11	2nd_dnm1_well13	2nd_dnm1_well13_Position_11	2nd_dnm1_well13_Position_11_18	0.9901699695144339
2nd	240524_2	dnm1_well13	Position_11	19	0	0.0152206922249267	2.0016665558975744	dnm1_well13_Position_11	2nd_dnm1_well13	2nd_dnm1_well13_Position_11	2nd_dnm1_well13_Position_11_19	0.9924533747540447
2nd	240524_2	dnm1_well13	Position_11	20	0	0.0146524275828708	3.131505143540017	dnm1_well13_Position_11	2nd_dnm1_well13	2nd_dnm1_well13_Position_11	2nd_dnm1_well13_Position_11_20	0.995342754693103
2nd	240524_2	dnm1_well13	Position_11	21	0	0.0484390643389595	4.052336087453401	dnm1_well13_Position_11	2nd_dnm1_well13	2nd_dnm1_well13_Position_11	2nd_dnm1_well13_Position_11_21	0.988187827289729
2nd	240524_2	dnm1_well13	Position_11	22	0	0.0380531511135843	2.133039946905206	dnm1_well13_Position_11	2nd_dnm1_well13	2nd_dnm1_well13_Position_11	2nd_dnm1_well13_Position_11_22	0.9824728146626649
2nd	240524_2	dnm1_well13	Position_11	23	0	0.0474670709045691	3.366119498632038	dnm1_well13_Position_11	2nd_dnm1_well13	2nd_dnm1_well13_Position_11	2nd_dnm1_well13_Position_11_23	0.9860946632119505
2nd	240524_2	dnm1_well13	Position_12	1	0	0.0286075617702916	2.748045571100382	dnm1_well13_Position_12	2nd_dnm1_well13	2nd_dnm1_well13_Position_12	2nd_dnm1_well13_Position_12_1	0.9896971064078446
2nd	240524_2	dnm1_well13	Position_12	4	0	0.0270321307978778	2.286174079298185	dnm1_well13_Position_12	2nd_dnm1_well13	2nd_dnm1_well13_Position_12	2nd_dnm1_well13_Position_12_4	0.9883139986915584
2nd	240524_2	dnm1_well13	Position_12	7	0	0.0428928592798773	1.9668933261127168	dnm1_well13_Position_12	2nd_dnm1_well13	2nd_dnm1_well13_Position_12	2nd_dnm1_well13_Position_12_7	0.9786579987504996
2nd	240524_2	dnm1_well13	Position_12	8	0	0.0531115600299792	2.1896617382606136	dnm1_well13_Position_12	2nd_dnm1_well13	2nd_dnm1_well13_Position_12	2nd_dnm1_well13_Position_12_8	0.9763188013382984
2nd	240524_2	dnm1_well13	Position_12	9	0	0.0402898293284303	2.307153491043718	dnm1_well13_Position_12	2nd_dnm1_well13	2nd_dnm1_well13_Position_12	2nd_dnm1_well13_Position_12_9	0.9828367190045538
2nd	240524_2	dnm1_well13	Position_12	10	0	0.0210899843928961	0.9409466652399968	dnm1_well13_Position_12	2nd_dnm1_well13	2nd_dnm1_well13_Position_12	2nd_dnm1_well13_Position_12_10	0.9780777744788165
2nd	240524_2	dnm1_well13	Position_12	11	0	0.0363695171616247	1.6086062598942343	dnm1_well13_Position_12	2nd_dnm1_well13	2nd_dnm1_well13_Position_12	2nd_dnm1_well13_Position_12_11	0.9778905454603605
2nd	240524_2	dnm1_well13	Position_12	12	0	0.0396460186123626	2.9874888086640063	dnm1_well13_Position_12	2nd_dnm1_well13	2nd_dnm1_well13_Position_12	2nd_dnm1_well13_Position_12_12	0.9869031209792417
2nd	240524_2	dnm1_well13	Position_12	13	0	0.0258592643471549	1.2189696139332054	dnm1_well13_Position_12	2nd_dnm1_well13	2nd_dnm1_well13_Position_12	2nd_dnm1_well13_Position_12_13	0.9792266513105982
2nd	240524_2	dnm1_well11	Position_1	3	0	0.0255324772454519	1.825949882024298	dnm1_well11_Position_1	2nd_dnm1_well11	2nd_dnm1_well11_Position_1	2nd_dnm1_well11_Position_1_3	0.9862097107662844
2nd	240524_2	dnm1_well11	Position_1	4	0	0.0240867648837249	1.6812772943977483	dnm1_well11_Position_1	2nd_dnm1_well11	2nd_dnm1_well11_Position_1	2nd_dnm1_well11_Position_1_4	0.9858758810163541
2nd	240524_2	dnm1_well11	Position_1	5	0	0.1211455704626264	0.1353129862511355	dnm1_well11_Position_1	2nd_dnm1_well11	2nd_dnm1_well11_Position_1	2nd_dnm1_well11_Position_1_5	0.527621257738578
2nd	240524_2	dnm1_well11	Position_1	6	0	0.0401463058940848	0.7083273529701563	dnm1_well11_Position_1	2nd_dnm1_well11	2nd_dnm1_well11_Position_1	2nd_dnm1_well11_Position_1_6	0.9463624331749975
2nd	240524_2	dnm1_well11	Position_2	1	0	1.7674968202380072	0.1820699758383164	dnm1_well11_Position_2	2nd_dnm1_well11	2nd_dnm1_well11_Position_2	2nd_dnm1_well11_Position_2_1	0.0933899655065671
2nd	240524_2	dnm1_well11	Position_2	2	0	0.9585001352768698	0.1863108747089967	dnm1_well11_Position_2	2nd_dnm1_well11	2nd_dnm1_well11_Position_2	2nd_dnm1_well11_Position_2_2	0.1627437831081803
2nd	240524_2	dnm1_well11	Position_2	3	0	1.414946187466325	0.3720829529770375	dnm1_well11_Position_2	2nd_dnm1_well11	2nd_dnm1_well11_Position_2	2nd_dnm1_well11_Position_2_3	0.20821314244753927
2nd	240524_2	dnm1_well11	Position_2	4	0	2.091223376045613	0.3887332524349445	dnm1_well11_Position_2	2nd_dnm1_well11	2nd_dnm1_well11_Position_2	2nd_dnm1_well11_Position_2_4	0.15675002053286596
2nd	240524_2	dnm1_well11	Position_2	5	0	0.6492547368486826	0.5733369041844	dnm1_well11_Position_2	2nd_dnm1_well11	2nd_dnm1_well11_Position_2	2nd_dnm1_well11_Position_2_5	0.4689520891046938
2nd	240524_2	dnm1_well11	Position_2	6	0	1.3542644605557648	0.3101899779024049	dnm1_well11_Position_2	2nd_dnm1_well11	2nd_dnm1_well11_Position_2	2nd_dnm1_well11_Position_2_6	0.18636135104409493
2nd	240524_2	dnm1_well11	Position_3	1	0	0.0252020078182028	0.3161077605869651	dnm1_well11_Position_3	2nd_dnm1_well11	2nd_dnm1_well11_Position_3	2nd_dnm1_well11_Position_3_1	0.9261608950251738
2nd	240524_2	dnm1_well11	Position_3	2	0	0.0227346832028157	0.3185841308647076	dnm1_well11_Position_3	2nd_dnm1_well11	2nd_dnm1_well11_Position_3	2nd_dnm1_well11_Position_3_2	0.9333916494907366
2nd	240524_2	dnm1_well11	Position_3	3	0	1.615262674634898	0.2488988272268619	dnm1_well11_Position_3	2nd_dnm1_well11	2nd_dnm1_well11_Position_3	2nd_dnm1_well11_Position_3_3	0.13351784541107825
2nd	240524_2	dnm1_well11	Position_3	5	0	1.417519826975863	0.2832360282125085	dnm1_well11_Position_3	2nd_dnm1_well11	2nd_dnm1_well11_Position_3	2nd_dnm1_well11_Position_3_5	0.16653538328176912
2nd	240524_2	dnm1_well11	Position_3	6	0	1.7653562646684386	0.2005118009701499	dnm1_well11_Position_3	2nd_dnm1_well11	2nd_dnm1_well11_Position_3	2nd_dnm1_well11_Position_3_6	0.10199657061167838
2nd	240524_2	dnm1_well11	Position_3	7	0	1.4677623815177354	0.3399626455783903	dnm1_well11_Position_3	2nd_dnm1_well11	2nd_dnm1_well11_Position_3	2nd_dnm1_well11_Position_3_7	0.18806103831205784
2nd	240524_2	dnm1_well11	Position_3	8	0	2.12083833414708	0.2664060454199405	dnm1_well11_Position_3	2nd_dnm1_well11	2nd_dnm1_well11_Position_3	2nd_dnm1_well11_Position_3_8	0.11159563206019953
2nd	240524_2	dnm1_well11	Position_3	10	0	1.4060008681420768	0.1771521555420421	dnm1_well11_Position_3	2nd_dnm1_well11	2nd_dnm1_well11_Position_3	2nd_dnm1_well11_Position_3_10	0.11189831487659696
2nd	240524_2	dnm1_well11	Position_3	11	0	1.207896741099066	0.4121675381787454	dnm1_well11_Position_3	2nd_dnm1_well11	2nd_dnm1_well11_Position_3	2nd_dnm1_well11_Position_3_11	0.2544143114879865
2nd	240524_2	dnm1_well11	Position_4	1	0	1.7182862741532836	0.2440414492542987	dnm1_well11_Position_4	2nd_dnm1_well11	2nd_dnm1_well11_Position_4	2nd_dnm1_well11_Position_4_1	0.12436324796477966
2nd	240524_2	dnm1_well11	Position_4	3	0	1.1161399751140015	0.4085370208102394	dnm1_well11_Position_4	2nd_dnm1_well11	2nd_dnm1_well11_Position_4	2nd_dnm1_well11_Position_4_3	0.26794988177977275
2nd	240524_2	dnm1_well11	Position_4	5	0	1.0781202346194905	0.2910396156496904	dnm1_well11_Position_4	2nd_dnm1_well11	2nd_dnm1_well11_Position_4	2nd_dnm1_well11_Position_4_5	0.21256803257301998
2nd	240524_2	dnm1_well11	Position_4	9	0	1.685821590161263	0.3330591831345667	dnm1_well11_Position_4	2nd_dnm1_well11	2nd_dnm1_well11_Position_4	2nd_dnm1_well11_Position_4_9	0.16497219030465404
2nd	240524_2	dnm1_well11	Position_4	11	0	1.430577442469223	0.4274661766765397	dnm1_well11_Position_4	2nd_dnm1_well11	2nd_dnm1_well11_Position_4	2nd_dnm1_well11_Position_4_11	0.23006250890550548
2nd	240524_2	dnm1_well11	Position_4	13	0	0.5660610946097232	0.2300287748080613	dnm1_well11_Position_4	2nd_dnm1_well11	2nd_dnm1_well11_Position_4	2nd_dnm1_well11_Position_4_13	0.28894825024753984
2nd	240524_2	dnm1_well11	Position_4	14	0	1.5570775466741222	0.234589751993881	dnm1_well11_Position_4	2nd_dnm1_well11	2nd_dnm1_well11_Position_4	2nd_dnm1_well11_Position_4_14	0.13093376888012878
2nd	240524_2	dnm1_well11	Position_4	15	0	0.7604280476375561	0.2046947290697069	dnm1_well11_Position_4	2nd_dnm1_well11	2nd_dnm1_well11_Position_4	2nd_dnm1_well11_Position_4_15	0.21209190582784687
2nd	240524_2	dnm1_well11	Position_4	16	0	1.087453195968497	0.160154153768627	dnm1_well11_Position_4	2nd_dnm1_well11	2nd_dnm1_well11_Position_4	2nd_dnm1_well11_Position_4_16	0.128369036782584
2nd	240524_2	dnm1_well11	Position_4	17	0	0.0515810028166076	3.2640374682827047	dnm1_well11_Position_4	2nd_dnm1_well11	2nd_dnm1_well11_Position_4	2nd_dnm1_well11_Position_4_17	0.9844430222396772
2nd	240524_2	dnm1_well11	Position_4	18	0	0.03200565427681	1.6895558911755175	dnm1_well11_Position_4	2nd_dnm1_well11	2nd_dnm1_well11_Position_4	2nd_dnm1_well11_Position_4_18	0.9814089398306114
2nd	240524_2	dnm1_well11	Position_5	1	0	1.6864524055253691	0.7252822128972495	dnm1_well11_Position_5	2nd_dnm1_well11	2nd_dnm1_well11_Position_5	2nd_dnm1_well11_Position_5_1	0.30073052290123703
2nd	240524_2	dnm1_well11	Position_5	2	0	1.4248536881133795	0.6379725105094427	dnm1_well11_Position_5	2nd_dnm1_well11	2nd_dnm1_well11_Position_5	2nd_dnm1_well11_Position_5_2	0.30927109173587375
2nd	240524_2	dnm1_well11	Position_5	3	0	2.070718866179171	0.3864422745235386	dnm1_well11_Position_5	2nd_dnm1_well11	2nd_dnm1_well11_Position_5	2nd_dnm1_well11_Position_5_3	0.1572718484441855
2nd	240524_2	dnm1_well11	Position_5	4	0	1.4929606771921653	0.4094334153797985	dnm1_well11_Position_5	2nd_dnm1_well11	2nd_dnm1_well11_Position_5	2nd_dnm1_well11_Position_5_4	0.2152200834613927
2nd	240524_2	dnm1_well11	Position_5	5	0	1.2150705860307212	0.4422146723584656	dnm1_well11_Position_5	2nd_dnm1_well11	2nd_dnm1_well11_Position_5	2nd_dnm1_well11_Position_5_5	0.26683075235236214
2nd	240524_2	dnm1_well11	Position_5	6	0	1.8986342963324767	0.5246129331822531	dnm1_well11_Position_5	2nd_dnm1_well11	2nd_dnm1_well11_Position_5	2nd_dnm1_well11_Position_5_6	0.21649170864307976
2nd	240524_2	dnm1_well11	Position_5	7	0	1.0951191404587433	0.0227461343922901	dnm1_well11_Position_5	2nd_dnm1_well11	2nd_dnm1_well11_Position_5	2nd_dnm1_well11_Position_5_7	0.020347831625167217
2nd	240524_2	dnm1_well11	Position_5	8	0	1.0607187744277853	0.336417125442948	dnm1_well11_Position_5	2nd_dnm1_well11	2nd_dnm1_well11_Position_5	2nd_dnm1_well11_Position_5_8	0.24079055263992158
2nd	240524_2	dnm1_well11	Position_6	1	0	0.8054521519715974	0.3612763536621923	dnm1_well11_Position_6	2nd_dnm1_well11	2nd_dnm1_well11_Position_6	2nd_dnm1_well11_Position_6_1	0.3096490331021268
2nd	240524_2	dnm1_well11	Position_6	3	0	1.232798135907467	0.08609212490992	dnm1_well11_Position_6	2nd_dnm1_well11	2nd_dnm1_well11_Position_6	2nd_dnm1_well11_Position_6_3	0.06527618518963367
2nd	240524_2	dnm1_well11	Position_6	4	0	0.7919109673976635	0.4149049242356097	dnm1_well11_Position_6	2nd_dnm1_well11	2nd_dnm1_well11_Position_6	2nd_dnm1_well11_Position_6_4	0.34380134294891346
2nd	240524_2	dnm1_well11	Position_6	6	0	1.6624576137413722	0.2273701891463869	dnm1_well11_Position_6	2nd_dnm1_well11	2nd_dnm1_well11_Position_6	2nd_dnm1_well11_Position_6_6	0.12031264901434563
2nd	240524_2	dnm1_well11	Position_6	7	0	0.991291797777883	0.2529042877397762	dnm1_well11_Position_6	2nd_dnm1_well11	2nd_dnm1_well11_Position_6	2nd_dnm1_well11_Position_6_7	0.20326722667235608
2nd	240524_2	dnm1_well11	Position_6	8	0	1.0485713584798535	0.2552786548959553	dnm1_well11_Position_6	2nd_dnm1_well11	2nd_dnm1_well11_Position_6	2nd_dnm1_well11_Position_6_8	0.1957883593029318
2nd	240524_2	dnm1_well11	Position_6	9	0	2.2347597854229293	0.4301705952565688	dnm1_well11_Position_6	2nd_dnm1_well11	2nd_dnm1_well11_Position_6	2nd_dnm1_well11_Position_6_9	0.1614190743500342
2nd	240524_2	dnm1_well11	Position_6	10	0	1.655068012530611	0.1111696430873607	dnm1_well11_Position_6	2nd_dnm1_well11	2nd_dnm1_well11_Position_6	2nd_dnm1_well11_Position_6_10	0.06294149755767982
2nd	240524_2	dnm1_well11	Position_6	12	0	1.456766977403775	0.2080852180557371	dnm1_well11_Position_6	2nd_dnm1_well11	2nd_dnm1_well11_Position_6	2nd_dnm1_well11_Position_6_12	0.12498720224128002
2nd	240524_2	dnm1_well11	Position_6	13	0	1.6644946650410133	0.3497395473008992	dnm1_well11_Position_6	2nd_dnm1_well11	2nd_dnm1_well11_Position_6	2nd_dnm1_well11_Position_6_13	0.1736340020231627
2nd	240524_2	dnm1_well11	Position_6	15	0	1.4750894543217468	-0.2325501294118046	dnm1_well11_Position_6	2nd_dnm1_well11	2nd_dnm1_well11_Position_6	2nd_dnm1_well11_Position_6_15	-0.18715715852989973
2nd	240524_2	dnm1_well11	Position_6	16	0	0.0427666626833329	4.822040917142167	dnm1_well11_Position_6	2nd_dnm1_well11	2nd_dnm1_well11_Position_6	2nd_dnm1_well11_Position_6_16	0.9912089713762396
2nd	240524_2	dnm1_well11	Position_6	17	0	0.0318682404125159	2.451093220788576	dnm1_well11_Position_6	2nd_dnm1_well11	2nd_dnm1_well11_Position_6	2nd_dnm1_well11_Position_6_17	0.9871652295412189
2nd	240524_2	dnm1_well11	Position_7	1	0	1.7223138105450333	0.2305921423239398	dnm1_well11_Position_7	2nd_dnm1_well11	2nd_dnm1_well11_Position_7	2nd_dnm1_well11_Position_7_1	0.11807641939192295
2nd	240524_2	dnm1_well11	Position_7	2	0	1.237275663399075	0.3479605900134722	dnm1_well11_Position_7	2nd_dnm1_well11	2nd_dnm1_well11_Position_7	2nd_dnm1_well11_Position_7_2	0.21950077741687743
2nd	240524_2	dnm1_well11	Position_7	7	0	1.0985578852438405	0.7383647774893838	dnm1_well11_Position_7	2nd_dnm1_well11	2nd_dnm1_well11_Position_7	2nd_dnm1_well11_Position_7_7	0.40195746531361526
2nd	240524_2	dnm1_well11	Position_8	1	0	0.0328676373217751	1.9099407217634967	dnm1_well11_Position_8	2nd_dnm1_well11	2nd_dnm1_well11_Position_8	2nd_dnm1_well11_Position_8_1	0.9830824089426659
2nd	240524_2	dnm1_well11	Position_8	2	0	0.0324768774664721	1.5618955776180334	dnm1_well11_Position_8	2nd_dnm1_well11	2nd_dnm1_well11_Position_8	2nd_dnm1_well11_Position_8_2	0.9796303069819713
2nd	240524_2	dnm1_well11	Position_8	3	0	0.0312129900093261	1.760128508208571	dnm1_well11_Position_8	2nd_dnm1_well11	2nd_dnm1_well11_Position_8	2nd_dnm1_well11_Position_8_3	0.9825756339367016
2nd	240524_2	dnm1_well11	Position_8	4	0	0.0284345621812815	2.739962737338177	dnm1_well11_Position_8	2nd_dnm1_well11	2nd_dnm1_well11_Position_8	2nd_dnm1_well11_Position_8_4	0.9897288723023183
2nd	240524_2	dnm1_well11	Position_8	5	0	1.3238999716966935	0.0798575621103393	dnm1_well11_Position_8	2nd_dnm1_well11	2nd_dnm1_well11_Position_8	2nd_dnm1_well11_Position_8_5	0.05688842993687321
2nd	240524_2	dnm1_well11	Position_8	6	0	0.0449041977382403	3.2109511299740428	dnm1_well11_Position_8	2nd_dnm1_well11	2nd_dnm1_well11_Position_8	2nd_dnm1_well11_Position_8_6	0.9862081716727285
2nd	240524_2	dnm1_well11	Position_8	7	0	2.159961845211292	0.0997664268365019	dnm1_well11_Position_8	2nd_dnm1_well11	2nd_dnm1_well11_Position_8	2nd_dnm1_well11_Position_8_7	0.0441497449364088
2nd	240524_2	dnm1_well11	Position_8	8	0	1.920708604008048	0.1898880189349549	dnm1_well11_Position_8	2nd_dnm1_well11	2nd_dnm1_well11_Position_8	2nd_dnm1_well11_Position_8_8	0.08996888219700466
2nd	240524_2	dnm1_well11	Position_8	9	0	0.0442665016255979	2.698029029679552	dnm1_well11_Position_8	2nd_dnm1_well11	2nd_dnm1_well11_Position_8	2nd_dnm1_well11_Position_8_9	0.9838578661124354
2nd	240524_2	dnm1_well11	Position_8	10	0	0.0237302116049614	1.5704923680367335	dnm1_well11_Position_8	2nd_dnm1_well11	2nd_dnm1_well11_Position_8	2nd_dnm1_well11_Position_8_10	0.9851148692108634
2nd	240524_2	dnm1_well11	Position_8	11	0	0.0634728531294793	1.1744380713688414	dnm1_well11_Position_8	2nd_dnm1_well11	2nd_dnm1_well11_Position_8	2nd_dnm1_well11_Position_8_11	0.948725831662563
2nd	240524_2	dnm1_well11	Position_8	12	0	0.0283188201628378	1.820901287642038	dnm1_well11_Position_8	2nd_dnm1_well11	2nd_dnm1_well11_Position_8	2nd_dnm1_well11_Position_8_12	0.9846860738517202
2nd	240524_2	dnm1_well11	Position_8	13	0	1.1254210155492	0.0489997520129033	dnm1_well11_Position_8	2nd_dnm1_well11	2nd_dnm1_well11_Position_8	2nd_dnm1_well11_Position_8_13	0.041722484280160003
2nd	240524_2	dnm1_well11	Position_9	1	0	0.9726016103303836	0.3147919932676623	dnm1_well11_Position_9	2nd_dnm1_well11	2nd_dnm1_well11_Position_9	2nd_dnm1_well11_Position_9_1	0.24451884209139477
2nd	240524_2	dnm1_well11	Position_9	2	0	1.0113516023142524	0.4219332386632333	dnm1_well11_Position_9	2nd_dnm1_well11	2nd_dnm1_well11_Position_9	2nd_dnm1_well11_Position_9_2	0.29438198646926256
2nd	240524_2	dnm1_well11	Position_9	3	0	0.9857390291452616	0.6602518424912786	dnm1_well11_Position_9	2nd_dnm1_well11	2nd_dnm1_well11_Position_9	2nd_dnm1_well11_Position_9_3	0.40112728075752796
2nd	240524_2	dnm1_well11	Position_9	4	0	1.3954616837074096	0.3113950794943057	dnm1_well11_Position_9	2nd_dnm1_well11	2nd_dnm1_well11_Position_9	2nd_dnm1_well11_Position_9_4	0.1824377336210638
2nd	240524_2	dnm1_well11	Position_9	5	0	1.4340821094849692	0.1879613898434662	dnm1_well11_Position_9	2nd_dnm1_well11	2nd_dnm1_well11_Position_9	2nd_dnm1_well11_Position_9_5	0.11587937679925765
2nd	240524_2	dnm1_well11	Position_9	6	0	1.3907537423395604	0.2820837094080332	dnm1_well11_Position_9	2nd_dnm1_well11	2nd_dnm1_well11_Position_9	2nd_dnm1_well11_Position_9_6	0.16862589315736784
2nd	240524_2	dnm1_well11	Position_9	8	0	1.8312948366228543	0.5788616648405371	dnm1_well11_Position_9	2nd_dnm1_well11	2nd_dnm1_well11_Position_9	2nd_dnm1_well11_Position_9_8	0.24017596553960943
2nd	240524_2	dnm1_well11	Position_9	10	0	2.085673829349821	0.5604493348771051	dnm1_well11_Position_9	2nd_dnm1_well11	2nd_dnm1_well11_Position_9	2nd_dnm1_well11_Position_9_10	0.21180016956649947
2nd	240524_2	dnm1_well11	Position_9	11	0	1.9164028550779155	0.3234131931307091	dnm1_well11_Position_9	2nd_dnm1_well11	2nd_dnm1_well11_Position_9	2nd_dnm1_well11_Position_9_11	0.14439274751574832
2nd	240524_2	dnm1_well11	Position_9	13	0	0.879363942250403	0.4083241757636311	dnm1_well11_Position_9	2nd_dnm1_well11	2nd_dnm1_well11_Position_9	2nd_dnm1_well11_Position_9_13	0.3170986592571641
2nd	240524_2	dnm1_well11	Position_9	14	0	1.34795159519099	-0.3711750769366486	dnm1_well11_Position_9	2nd_dnm1_well11	2nd_dnm1_well11_Position_9	2nd_dnm1_well11_Position_9_14	-0.37999999999999884
2nd	240524_2	dnm1_well11	Position_9	17	0	2.153001691364872	0.1002558503130087	dnm1_well11_Position_9	2nd_dnm1_well11	2nd_dnm1_well11_Position_9	2nd_dnm1_well11_Position_9_17	0.04449373782561646
2nd	240524_2	dnm1_well11	Position_9	18	0	0.805025219240884	0.2061999196715747	dnm1_well11_Position_9	2nd_dnm1_well11	2nd_dnm1_well11_Position_9	2nd_dnm1_well11_Position_9_18	0.20391099047768563
2nd	240524_2	dnm1_well11	Position_9	19	0	0.0286194376050767	0.6432640810569636	dnm1_well11_Position_9	2nd_dnm1_well11	2nd_dnm1_well11_Position_9	2nd_dnm1_well11_Position_9_19	0.9574041678205351
2nd	240524_2	dnm1_well11	Position_10	1	0	1.0986234059706304	0.2427357133875888	dnm1_well11_Position_10	2nd_dnm1_well11	2nd_dnm1_well11_Position_10	2nd_dnm1_well11_Position_10_1	0.18096251025133903
2nd	240524_2	dnm1_well11	Position_10	2	0	0.9314243870223778	0.2990645796382262	dnm1_well11_Position_10	2nd_dnm1_well11	2nd_dnm1_well11_Position_10	2nd_dnm1_well11_Position_10_2	0.24304531592010187
2nd	240524_2	dnm1_well11	Position_10	3	0	1.5573195660339698	0.4626469974872981	dnm1_well11_Position_10	2nd_dnm1_well11	2nd_dnm1_well11_Position_10	2nd_dnm1_well11_Position_10_3	0.229036958255783
2nd	240524_2	dnm1_well11	Position_10	4	0	1.475394183242985	0.2977366858910011	dnm1_well11_Position_10	2nd_dnm1_well11	2nd_dnm1_well11_Position_10	2nd_dnm1_well11_Position_10_4	0.16791579858762398
2nd	240524_2	dnm1_well11	Position_10	5	0	1.33187294314025	0.2268335008242714	dnm1_well11_Position_10	2nd_dnm1_well11	2nd_dnm1_well11_Position_10	2nd_dnm1_well11_Position_10_5	0.14552676143900928
2nd	240524_2	dnm1_well11	Position_10	8	0	1.446190059116468	0.2378804583461413	dnm1_well11_Position_10	2nd_dnm1_well11	2nd_dnm1_well11_Position_10	2nd_dnm1_well11_Position_10_8	0.14125326456314669
2nd	240524_2	dnm1_well11	Position_10	9	0	1.1032879301367997	0.276282803772745	dnm1_well11_Position_10	2nd_dnm1_well11	2nd_dnm1_well11_Position_10	2nd_dnm1_well11_Position_10_9	0.20026722587089923
2nd	240524_2	dnm1_well11	Position_10	10	0	2.5559648178252785	0.2978230059406655	dnm1_well11_Position_10	2nd_dnm1_well11	2nd_dnm1_well11_Position_10	2nd_dnm1_well11_Position_10_10	0.10436059873142543
2nd	240524_2	dnm1_well11	Position_10	12	0	1.4250114789745263	0.2146191912882789	dnm1_well11_Position_10	2nd_dnm1_well11	2nd_dnm1_well11_Position_10	2nd_dnm1_well11_Position_10_12	0.13089483819784797
2nd	240524_2	dnm1_well11	Position_11	1	0	2.467244142101644	0.6829579156695211	dnm1_well11_Position_11	2nd_dnm1_well11	2nd_dnm1_well11_Position_11	2nd_dnm1_well11_Position_11_1	0.21679813013414395
2nd	240524_2	dnm1_well11	Position_11	2	0	0.0166711689506335	0.6867038789369975	dnm1_well11_Position_11	2nd_dnm1_well11	2nd_dnm1_well11_Position_11	2nd_dnm1_well11_Position_11_2	0.97629832192555
2nd	240524_2	dnm1_well11	Position_11	3	0	0.9577117742312764	0.4246993246045493	dnm1_well11_Position_11	2nd_dnm1_well11	2nd_dnm1_well11_Position_11	2nd_dnm1_well11_Position_11_3	0.30721637359697324
2nd	240524_2	dnm1_well11	Position_11	5	0	1.0575342096997826	0.3723987967704306	dnm1_well11_Position_11	2nd_dnm1_well11	2nd_dnm1_well11_Position_11	2nd_dnm1_well11_Position_11_5	0.2604309398310179
2nd	240524_2	dnm1_well11	Position_11	6	0	1.3732970758759766	0.1995332091319229	dnm1_well11_Position_11	2nd_dnm1_well11	2nd_dnm1_well11_Position_11	2nd_dnm1_well11_Position_11_6	0.12686251723015415
2nd	240524_2	dnm1_well11	Position_11	7	0	1.5842101804352795	0.1987771560378953	dnm1_well11_Position_11	2nd_dnm1_well11	2nd_dnm1_well11_Position_11	2nd_dnm1_well11_Position_11_7	0.11148545588163572
2nd	240524_2	dnm1_well11	Position_11	8	0	1.3396147124408713	0.2393946543761509	dnm1_well11_Position_11	2nd_dnm1_well11	2nd_dnm1_well11_Position_11	2nd_dnm1_well11_Position_11_8	0.1516106613469458
2nd	240524_2	dnm1_well11	Position_11	9	0	1.381492643066205	0.5275501269394008	dnm1_well11_Position_11	2nd_dnm1_well11	2nd_dnm1_well11_Position_11	2nd_dnm1_well11_Position_11_9	0.2763427489567726
2nd	240524_2	dnm1_well11	Position_11	10	0	1.5752427045251145	0.4493765655688864	dnm1_well11_Position_11	2nd_dnm1_well11	2nd_dnm1_well11_Position_11	2nd_dnm1_well11_Position_11_10	0.22195608438915151
2nd	240524_2	dnm1_well11	Position_11	11	0	0.0072914621251325	0.7852961393620229	dnm1_well11_Position_11	2nd_dnm1_well11	2nd_dnm1_well11_Position_11	2nd_dnm1_well11_Position_11_11	0.9908004337798733
2nd	240524_2	dnm1_well11	Position_11	12	0	1.2489108224585557	0.2990439204042976	dnm1_well11_Position_11	2nd_dnm1_well11	2nd_dnm1_well11_Position_11	2nd_dnm1_well11_Position_11_12	0.1931864751105275
2nd	240524_2	dnm1_well11	Position_11	13	0	1.430912400226636	0.2034634407002705	dnm1_well11_Position_11	2nd_dnm1_well11	2nd_dnm1_well11_Position_11	2nd_dnm1_well11_Position_11_13	0.12448999526625401
2nd	240524_2	dnm1_well11	Position_11	14	0	0.956022609856252	0.2624806864657916	dnm1_well11_Position_11	2nd_dnm1_well11	2nd_dnm1_well11_Position_11	2nd_dnm1_well11_Position_11_14	0.21541237291525508
2nd	240524_2	dnm1_well11	Position_11	15	0	1.2657900279455672	-0.0037270640548772	dnm1_well11_Position_11	2nd_dnm1_well11	2nd_dnm1_well11_Position_11	2nd_dnm1_well11_Position_11_15	-0.002953152228940623
2nd	240524_2	dnm1_well11	Position_12	1	0	1.1852963769658398	0.2180042168328103	dnm1_well11_Position_12	2nd_dnm1_well11	2nd_dnm1_well11_Position_12	2nd_dnm1_well11_Position_12_1	0.1553510472354936
2nd	240524_2	dnm1_well11	Position_12	2	0	1.7651281097204417	0.175229806868868	dnm1_well11_Position_12	2nd_dnm1_well11	2nd_dnm1_well11_Position_12	2nd_dnm1_well11_Position_12_2	0.09030798151759575
2nd	240524_2	dnm1_well11	Position_12	3	0	1.5691873029437855	0.1763081388089642	dnm1_well11_Position_12	2nd_dnm1_well11	2nd_dnm1_well11_Position_12	2nd_dnm1_well11_Position_12_3	0.10100750456954694
2nd	240524_2	dnm1_well11	Position_12	4	0	0.9471835232109052	0.2566388776592103	dnm1_well11_Position_12	2nd_dnm1_well11	2nd_dnm1_well11_Position_12	2nd_dnm1_well11_Position_12_4	0.2131866606516985
2nd	240524_2	dnm1_well11	Position_12	5	0	1.973076282219964	0.4514960273475253	dnm1_well11_Position_12	2nd_dnm1_well11	2nd_dnm1_well11_Position_12	2nd_dnm1_well11_Position_12_5	0.18621677133154507
2nd	240524_2	dnm1_well11	Position_12	6	0	1.4055424924541984	0.3164086053861916	dnm1_well11_Position_12	2nd_dnm1_well11	2nd_dnm1_well11_Position_12	2nd_dnm1_well11_Position_12_6	0.18375005293879718
2nd	240524_2	dnm1_well11	Position_12	8	0	1.573021148752835	0.6301747399031529	dnm1_well11_Position_12	2nd_dnm1_well11	2nd_dnm1_well11_Position_12	2nd_dnm1_well11_Position_12_8	0.28602755803415075
2nd	240524_2	dnm1_well11	Position_12	10	0	2.121168496970687	0.4055830723472296	dnm1_well11_Position_12	2nd_dnm1_well11	2nd_dnm1_well11_Position_12	2nd_dnm1_well11_Position_12_10	0.1605156111396874
2nd	240524_2	dnm1_well11	Position_12	11	0	2.127898845905401	0.4152447812603462	dnm1_well11_Position_12	2nd_dnm1_well11	2nd_dnm1_well11_Position_12	2nd_dnm1_well11_Position_12_11	0.1632801139600296
2nd	240524_2	dnm1_well11	Position_12	12	0	1.343881491692777	0.1992073128366167	dnm1_well11_Position_12	2nd_dnm1_well11	2nd_dnm1_well11_Position_12	2nd_dnm1_well11_Position_12_12	0.12909646693818785
2nd	240524_2	dnm1_well11	Position_12	13	0	1.2367945768635786	0.1635762150732086	dnm1_well11_Position_12	2nd_dnm1_well11	2nd_dnm1_well11_Position_12	2nd_dnm1_well11_Position_12_13	0.11680921654112338
2nd	240524_2	dnm1_well11	Position_12	14	0	0.9752821831560284	0.1529260843503738	dnm1_well11_Position_12	2nd_dnm1_well11	2nd_dnm1_well11_Position_12	2nd_dnm1_well11_Position_12_14	0.1355477430495837
2nd	240524_2	dnm1_well11	Position_12	15	0	1.547750911138288	0.3550240577408841	dnm1_well11_Position_12	2nd_dnm1_well11	2nd_dnm1_well11_Position_12	2nd_dnm1_well11_Position_12_15	0.18658226198445876
2nd	240524_2	dnm1_well11	Position_12	16	0	0.9589650313972308	0.1467386827657026	dnm1_well11_Position_12	2nd_dnm1_well11	2nd_dnm1_well11_Position_12	2nd_dnm1_well11_Position_12_16	0.13271067184285465
2nd	240524_2	dnm1_well11	Position_13	2	0	6.903895588868909	0.9616917685743896	dnm1_well11_Position_13	2nd_dnm1_well11	2nd_dnm1_well11_Position_13	2nd_dnm1_well11_Position_13_2	0.12226572853002889
2nd	240524_2	dnm1_well11	Position_13	4	0	1.6529558612173	0.374248117790786	dnm1_well11_Position_13	2nd_dnm1_well11	2nd_dnm1_well11_Position_13	2nd_dnm1_well11_Position_13_4	0.18461295541354752
2nd	240524_2	dnm1_well11	Position_13	5	0	0.8964207638037149	0.2895186304561296	dnm1_well11_Position_13	2nd_dnm1_well11	2nd_dnm1_well11_Position_13	2nd_dnm1_well11_Position_13_5	0.24412599147768485
2nd	240524_2	dnm1_well11	Position_13	6	0	0.0341086290804359	2.689617560265346	dnm1_well11_Position_13	2nd_dnm1_well11	2nd_dnm1_well11_Position_13	2nd_dnm1_well11_Position_13_6	0.9874772180794618
2nd	240524_2	dnm1_well11	Position_13	7	0	3.1021549697705675	0.5577889978098265	dnm1_well11_Position_13	2nd_dnm1_well11	2nd_dnm1_well11_Position_13	2nd_dnm1_well11_Position_13_7	0.15240369873164572
2nd	240524_2	dnm1_well11	Position_13	8	0	0.0378767657906892	3.0298069873804194	dnm1_well11_Position_13	2nd_dnm1_well11	2nd_dnm1_well11_Position_13	2nd_dnm1_well11_Position_13_8	0.9876529757177429
2nd	240524_2	dnm1_well11	Position_13	13	0	0.0232187713831331	1.3485299439138352	dnm1_well11_Position_13	2nd_dnm1_well11	2nd_dnm1_well11_Position_13	2nd_dnm1_well11_Position_13_13	0.9830735971361151
2nd	240524_2	dnm1_well11	Position_13	14	0	2.884655337884375	0.2985178998349056	dnm1_well11_Position_13	2nd_dnm1_well11	2nd_dnm1_well11_Position_13	2nd_dnm1_well11_Position_13_14	0.09377997285777365
2nd	240524_2	dnm1_well11	Position_13	15	0	0.006377900524377	0.7287700305330953	dnm1_well11_Position_13	2nd_dnm1_well11	2nd_dnm1_well11_Position_13	2nd_dnm1_well11_Position_13_15	0.9913243304443464
2nd	240524_2	dnm1_well11	Position_13	16	0	0.0277702844905553	1.4003215670164044	dnm1_well11_Position_13	2nd_dnm1_well11	2nd_dnm1_well11_Position_13	2nd_dnm1_well11_Position_13_16	0.9805542728492909
2nd	240524_2	dnm1_well11	Position_14	2	0	0.4121201412868713	0.3337245077809082	dnm1_well11_Position_14	2nd_dnm1_well11	2nd_dnm1_well11_Position_14	2nd_dnm1_well11_Position_14_2	0.44744506540071805
2nd	240524_2	dnm1_well11	Position_14	4	0	0.0012750346442042	1.6813882622605645	dnm1_well11_Position_14	2nd_dnm1_well11	2nd_dnm1_well11_Position_14	2nd_dnm1_well11_Position_14_4	0.9992422520616278
2nd	240524_2	dnm1_well11	Position_14	5	0	0.7238765764136307	0.4118556754718979	dnm1_well11_Position_14	2nd_dnm1_well11	2nd_dnm1_well11_Position_14	2nd_dnm1_well11_Position_14_5	0.36263448078377647
2nd	240524_2	dnm1_well11	Position_14	9	0	2.185130956583611	0.0739289307988381	dnm1_well11_Position_14	2nd_dnm1_well11	2nd_dnm1_well11_Position_14	2nd_dnm1_well11_Position_14_9	0.032725529416795955
2nd	240524_2	dnm1_well11	Position_14	11	0	1.5813065037547367	0.3455541093058227	dnm1_well11_Position_14	2nd_dnm1_well11	2nd_dnm1_well11_Position_14	2nd_dnm1_well11_Position_14_11	0.17933529128345013
2nd	240524_2	dnm1_well11	Position_14	12	0	0.6073571355311969	0.0771445578247102	dnm1_well11_Position_14	2nd_dnm1_well11	2nd_dnm1_well11_Position_14	2nd_dnm1_well11_Position_14_12	0.11270177791159802
2nd	240524_2	dnm1_well11	Position_14	13	0	1.392439354750409	0.1126341858049146	dnm1_well11_Position_14	2nd_dnm1_well11	2nd_dnm1_well11_Position_14	2nd_dnm1_well11_Position_14_13	0.07483633375373552
2nd	240524_2	dnm1_well11	Position_14	15	0	1.8546445597763035	0.1804240367120951	dnm1_well11_Position_14	2nd_dnm1_well11	2nd_dnm1_well11_Position_14	2nd_dnm1_well11_Position_14_15	0.08865747180386194
2nd	240524_2	dnm1_well11	Position_14	17	0	1.3740368609739826	0.1692087077899313	dnm1_well11_Position_14	2nd_dnm1_well11	2nd_dnm1_well11_Position_14	2nd_dnm1_well11_Position_14_17	0.1096447067238052
2nd	240524_2	dnm1_well11	Position_14	18	0	1.1648478050824471	0.209414447514387	dnm1_well11_Position_14	2nd_dnm1_well11	2nd_dnm1_well11_Position_14	2nd_dnm1_well11_Position_14_18	0.15238317658705475
2nd	240524_2	dnm1_well11	Position_14	20	0	1.2361734010086551	0.2635395565781134	dnm1_well11_Position_14	2nd_dnm1_well11	2nd_dnm1_well11_Position_14	2nd_dnm1_well11_Position_14_20	0.17572666505608014
2nd	240524_2	dnm1_well11	Position_14	21	0	2.3702180969893343	0.4079311452038079	dnm1_well11_Position_14	2nd_dnm1_well11	2nd_dnm1_well11_Position_14	2nd_dnm1_well11_Position_14_21	0.14683557636442046
2nd	240524_2	dnm1_well11	Position_14	22	0	0.8833755030969783	0.3367445781769928	dnm1_well11_Position_14	2nd_dnm1_well11	2nd_dnm1_well11_Position_14	2nd_dnm1_well11_Position_14_22	0.27599298081004103
2nd	240524_2	dnm1_well11	Position_14	23	0	0.858348726852575	0.1547563655239	dnm1_well11_Position_14	2nd_dnm1_well11	2nd_dnm1_well11_Position_14	2nd_dnm1_well11_Position_14_23	0.15275450364273932
2nd	240524_2	dnm1_well11	Position_15	7	0	2.2008079888489784	-0.079436590244664	dnm1_well11_Position_15	2nd_dnm1_well11	2nd_dnm1_well11_Position_15	2nd_dnm1_well11_Position_15_7	-0.0374458665262135
2nd	240524_2	dnm1_well11	Position_15	10	0	0.997491942439512	-0.1141856893968925	dnm1_well11_Position_15	2nd_dnm1_well11	2nd_dnm1_well11_Position_15	2nd_dnm1_well11_Position_15_10	-0.12927078123082533
2nd	240524_2	dnm1_well11	Position_15	12	0	0.6461147121297809	-0.0541313795682611	dnm1_well11_Position_15	2nd_dnm1_well11	2nd_dnm1_well11_Position_15	2nd_dnm1_well11_Position_15_12	-0.0914407156262895
2nd	240524_2	dnm1_well11	Position_15	13	0	1.877329067371093	-0.0188300116684553	dnm1_well11_Position_15	2nd_dnm1_well11	2nd_dnm1_well11_Position_15	2nd_dnm1_well11_Position_15_13	-0.010131838168374149
2nd	240524_2	dnm1_well11	Position_16	2	0	2.2273473786463494	0.4688465997864846	dnm1_well11_Position_16	2nd_dnm1_well11	2nd_dnm1_well11_Position_16	2nd_dnm1_well11_Position_16_2	0.17389201353346329
2nd	240524_2	dnm1_well11	Position_16	4	0	1.2240164955203103	0.1699082685780843	dnm1_well11_Position_16	2nd_dnm1_well11	2nd_dnm1_well11_Position_16	2nd_dnm1_well11_Position_16_4	0.12189199371027945
2nd	240524_2	dnm1_well11	Position_16	5	0	1.487919204714227	0.5701777306489856	dnm1_well11_Position_16	2nd_dnm1_well11	2nd_dnm1_well11_Position_16	2nd_dnm1_well11_Position_16_5	0.27704124176656464
2nd	240524_2	dnm1_well11	Position_16	6	0	1.7011594989097687	0.3786993457007056	dnm1_well11_Position_16	2nd_dnm1_well11	2nd_dnm1_well11_Position_16	2nd_dnm1_well11_Position_16_6	0.18207934960683844
2nd	240524_2	dnm1_well11	Position_16	7	0	1.3379560556968326	0.2982926623671494	dnm1_well11_Position_16	2nd_dnm1_well11	2nd_dnm1_well11_Position_16	2nd_dnm1_well11_Position_16_7	0.18230276306654092
2nd	240524_2	dnm1_well11	Position_16	9	0	1.6586972977708645	0.4400478099395021	dnm1_well11_Position_16	2nd_dnm1_well11	2nd_dnm1_well11_Position_16	2nd_dnm1_well11_Position_16_9	0.2096718693103108
2nd	240524_2	dnm1_well11	Position_16	11	0	1.2996563714999858	0.4692142884315892	dnm1_well11_Position_16	2nd_dnm1_well11	2nd_dnm1_well11_Position_16	2nd_dnm1_well11_Position_16_11	0.26526206752151105
2nd	240524_2	dnm1_well11	Position_16	12	0	2.3159342716219893	0.2881073802169672	dnm1_well11_Position_16	2nd_dnm1_well11	2nd_dnm1_well11_Position_16	2nd_dnm1_well11_Position_16_12	0.11063854528344726
2nd	240524_2	dnm1_well11	Position_16	13	0	1.300837586464605	0.3941501797472183	dnm1_well11_Position_16	2nd_dnm1_well11	2nd_dnm1_well11_Position_16	2nd_dnm1_well11_Position_16_13	0.2325386575669014
2nd	240524_2	dnm1_well11	Position_16	14	0	0.9131392456295552	0.2670696993036539	dnm1_well11_Position_16	2nd_dnm1_well11	2nd_dnm1_well11_Position_16	2nd_dnm1_well11_Position_16_14	0.22629018399684137
2nd	240524_2	dnm1_well11	Position_16	15	0	1.70089748353614	0.3075991297526605	dnm1_well11_Position_16	2nd_dnm1_well11	2nd_dnm1_well11_Position_16	2nd_dnm1_well11_Position_16_15	0.15314894121179734
2nd	240524_2	dnm1_well11	Position_16	17	0	2.195313426456259	0.3886074902003124	dnm1_well11_Position_16	2nd_dnm1_well11	2nd_dnm1_well11_Position_16	2nd_dnm1_well11_Position_16_17	0.15039449841334374
2nd	240524_2	dnm1_well11	Position_16	18	0	2.091735864561707	0.3881619336046524	dnm1_well11_Position_16	2nd_dnm1_well11	2nd_dnm1_well11_Position_16	2nd_dnm1_well11_Position_16_18	0.15652335910441953
2nd	240524_2	dnm1_well11	Position_16	19	0	1.394138040787503	0.1812418280813922	dnm1_well11_Position_16	2nd_dnm1_well11	2nd_dnm1_well11_Position_16	2nd_dnm1_well11_Position_16_19	0.11504642890449131
2nd	240524_2	dnm1_well11	Position_16	20	0	0.4931439582914071	0.1179587762324288	dnm1_well11_Position_16	2nd_dnm1_well11	2nd_dnm1_well11_Position_16	2nd_dnm1_well11_Position_16_20	0.19302609785299177
2nd	240524_2	dnm1_well11	Position_16	21	0	1.0761831363031495	0.1843110933371835	dnm1_well11_Position_16	2nd_dnm1_well11	2nd_dnm1_well11_Position_16	2nd_dnm1_well11_Position_16_21	0.14622129082635665
2nd	240524_2	dnm1_well11	Position_17	2	0	1.6889508195791023	0.2136782441693705	dnm1_well11_Position_17	2nd_dnm1_well11	2nd_dnm1_well11_Position_17	2nd_dnm1_well11_Position_17_2	0.1123068328139545
2nd	240524_2	dnm1_well11	Position_17	3	0	1.3354151199606787	0.3408306177348005	dnm1_well11_Position_17	2nd_dnm1_well11	2nd_dnm1_well11_Position_17	2nd_dnm1_well11_Position_17_3	0.20332974460139605
2nd	240524_2	dnm1_well11	Position_17	4	0	1.5410543185973615	0.3235118198955584	dnm1_well11_Position_17	2nd_dnm1_well11	2nd_dnm1_well11_Position_17	2nd_dnm1_well11_Position_17_4	0.17350514589793234
2nd	240524_2	dnm1_well11	Position_17	5	0	0.9456333385802316	0.0130894650342625	dnm1_well11_Position_17	2nd_dnm1_well11	2nd_dnm1_well11_Position_17	2nd_dnm1_well11_Position_17_5	0.013653023569392245
2nd	240524_2	dnm1_well11	Position_17	6	0	1.840201711763784	0.4410545151634535	dnm1_well11_Position_17	2nd_dnm1_well11	2nd_dnm1_well11_Position_17	2nd_dnm1_well11_Position_17_6	0.19333843781219462
2nd	240524_2	dnm1_well11	Position_17	7	0	1.159545700191761	0.3470384894662232	dnm1_well11_Position_17	2nd_dnm1_well11	2nd_dnm1_well11_Position_17	2nd_dnm1_well11_Position_17_7	0.23034789017997448
2nd	240524_2	dnm1_well11	Position_17	8	0	2.000514545490089	0.0116007400873511	dnm1_well11_Position_17	2nd_dnm1_well11	2nd_dnm1_well11_Position_17	2nd_dnm1_well11_Position_17_8	0.005765445037122663
2nd	240524_2	dnm1_well11	Position_17	9	0	1.399835200488234	0.1176470866786698	dnm1_well11_Position_17	2nd_dnm1_well11	2nd_dnm1_well11_Position_17	2nd_dnm1_well11_Position_17_9	0.07752781543059296
2nd	240524_2	dnm1_well11	Position_17	10	0	1.128071674414452	0.4587883260257694	dnm1_well11_Position_17	2nd_dnm1_well11	2nd_dnm1_well11_Position_17	2nd_dnm1_well11_Position_17_10	0.2891170776870637
2nd	240524_2	dnm1_well11	Position_17	13	0	1.5996894540180673	-0.0093728094791592	dnm1_well11_Position_17	2nd_dnm1_well11	2nd_dnm1_well11_Position_17	2nd_dnm1_well11_Position_17_13	-0.005893675018333676
2nd	240524_2	dnm1_well11	Position_17	14	0	1.8432045647223665	0.2890826704672159	dnm1_well11_Position_17	2nd_dnm1_well11	2nd_dnm1_well11_Position_17	2nd_dnm1_well11_Position_17_14	0.1355739816364438
2nd	240524_2	dnm1_well11	Position_17	15	0	1.483118869345749	0.3968410102284184	dnm1_well11_Position_17	2nd_dnm1_well11	2nd_dnm1_well11_Position_17	2nd_dnm1_well11_Position_17_15	0.2110901485399292
2nd	240524_2	dnm1_well11	Position_17	17	0	1.1776983544638244	0.2869188983471012	dnm1_well11_Position_17	2nd_dnm1_well11	2nd_dnm1_well11_Position_17	2nd_dnm1_well11_Position_17_17	0.19590025844393144
2nd	240524_2	dnm1_well11	Position_17	18	0	1.921937816233187	-0.0858944644835552	dnm1_well11_Position_17	2nd_dnm1_well11	2nd_dnm1_well11_Position_17	2nd_dnm1_well11_Position_17_18	-0.04678237275917438
2nd	240524_2	dnm1_well11	Position_17	19	0	1.6710282659400828	0.4013240712777071	dnm1_well11_Position_17	2nd_dnm1_well11	2nd_dnm1_well11_Position_17	2nd_dnm1_well11_Position_17_19	0.19365629293351705
2nd	240524_2	dnm1_well11	Position_17	20	0	1.319011731755535	0.2571825124035925	dnm1_well11_Position_17	2nd_dnm1_well11	2nd_dnm1_well11_Position_17	2nd_dnm1_well11_Position_17_20	0.16316676282547585
2nd	240524_2	dnm1_well11	Position_17	21	0	2.351608066063993	0.7837022321043743	dnm1_well11_Position_17	2nd_dnm1_well11	2nd_dnm1_well11_Position_17	2nd_dnm1_well11_Position_17_21	0.2499600223181129
2nd	240524_2	dnm1_well11	Position_17	22	0	2.199748315703756	-0.383496960230252	dnm1_well11_Position_17	2nd_dnm1_well11	2nd_dnm1_well11_Position_17	2nd_dnm1_well11_Position_17_22	-0.2111475149485974
2nd	240524_2	dnm1_well11	Position_17	23	0	0.023053606772569	0.2821402015088458	dnm1_well11_Position_17	2nd_dnm1_well11	2nd_dnm1_well11_Position_17	2nd_dnm1_well11_Position_17_23	0.9244624034072421
2nd	240524_2	dnm1_well11	Position_18	2	0	1.3284165003481223	0.3777056444726852	dnm1_well11_Position_18	2nd_dnm1_well11	2nd_dnm1_well11_Position_18	2nd_dnm1_well11_Position_18_2	0.22138253443299352
2nd	240524_2	dnm1_well11	Position_18	3	0	1.6617178010063665	0.2446814703758419	dnm1_well11_Position_18	2nd_dnm1_well11	2nd_dnm1_well11_Position_18	2nd_dnm1_well11_Position_18_3	0.12834744224300873
2nd	240524_2	dnm1_well11	Position_18	5	0	0.0262980379080421	1.8305890396257083	dnm1_well11_Position_18	2nd_dnm1_well11	2nd_dnm1_well11_Position_18	2nd_dnm1_well11_Position_18_5	0.98583756749335
2nd	240524_2	dnm1_well11	Position_18	9	0	1.3420966935813392	0.426686559925275	dnm1_well11_Position_18	2nd_dnm1_well11	2nd_dnm1_well11_Position_18	2nd_dnm1_well11_Position_18_9	0.24123168233268183
2nd	240524_2	dnm1_well11	Position_18	10	0	1.361358543858042	0.3428276710964769	dnm1_well11_Position_18	2nd_dnm1_well11	2nd_dnm1_well11_Position_18	2nd_dnm1_well11_Position_18_10	0.20116796397489123
2nd	240524_2	dnm1_well11	Position_18	12	0	0.0281877723722049	2.653836639281645	dnm1_well11_Position_18	2nd_dnm1_well11	2nd_dnm1_well11_Position_18	2nd_dnm1_well11_Position_18_12	0.9894901134196527
2nd	240524_2	dnm1_well11	Position_18	13	0	1.162577744089379	0.3823659315344943	dnm1_well11_Position_18	2nd_dnm1_well11	2nd_dnm1_well11_Position_18	2nd_dnm1_well11_Position_18_13	0.2474950624851024
2nd	240524_2	dnm1_well11	Position_18	14	0	1.252681832466989	0.3884485372061592	dnm1_well11_Position_18	2nd_dnm1_well11	2nd_dnm1_well11_Position_18	2nd_dnm1_well11_Position_18_14	0.23669572167110867
2nd	240524_2	dnm1_well11	Position_18	15	0	1.5812521997264672	0.2704882644144403	dnm1_well11_Position_18	2nd_dnm1_well11	2nd_dnm1_well11_Position_18	2nd_dnm1_well11_Position_18_15	0.1460724489486868
2nd	240524_2	dnm1_well11	Position_18	16	0	0.0166822051459221	0.7369058466665217	dnm1_well11_Position_18	2nd_dnm1_well11	2nd_dnm1_well11_Position_18	2nd_dnm1_well11_Position_18_16	0.9778629649106033
2nd	240524_2	dnm1_well11	Position_18	17	0	1.6049206560100917	0.4214236823107525	dnm1_well11_Position_18	2nd_dnm1_well11	2nd_dnm1_well11_Position_18	2nd_dnm1_well11_Position_18_17	0.20797239360609884
2nd	240524_2	dnm1_well11	Position_18	18	0	1.7973404506099495	0.3593509361872467	dnm1_well11_Position_18	2nd_dnm1_well11	2nd_dnm1_well11_Position_18	2nd_dnm1_well11_Position_18_18	0.16662139905000609
2nd	240524_2	dnm1_well11	Position_18	19	0	2.4800280783496533	0.3715305252475359	dnm1_well11_Position_18	2nd_dnm1_well11	2nd_dnm1_well11_Position_18	2nd_dnm1_well11_Position_18_19	0.13029033482912009
2nd	240524_2	dnm1_well11	Position_18	20	0	1.501583322054842	0.3359971632467124	dnm1_well11_Position_18	2nd_dnm1_well11	2nd_dnm1_well11_Position_18	2nd_dnm1_well11_Position_18_20	0.18284759004260642
2nd	240524_2	dnm1_well11	Position_18	21	0	1.7864666779123874	0.1939352740429804	dnm1_well11_Position_18	2nd_dnm1_well11	2nd_dnm1_well11_Position_18	2nd_dnm1_well11_Position_18_21	0.09792722828388278
2nd	240524_2	dnm1_well11	Position_18	22	0	1.578144653636525	0.3793933320920546	dnm1_well11_Position_18	2nd_dnm1_well11	2nd_dnm1_well11_Position_18	2nd_dnm1_well11_Position_18_22	0.19381147893834996
2nd	240524_2	dnm1_well11	Position_18	25	0	2.0254231023711866	0.4458801356166247	dnm1_well11_Position_18	2nd_dnm1_well11	2nd_dnm1_well11_Position_18	2nd_dnm1_well11_Position_18_25	0.18042307749318126
2nd	240524_2	dnm1_well11	Position_18	26	0	2.264741816984441	0.2511981495498407	dnm1_well11_Position_18	2nd_dnm1_well11	2nd_dnm1_well11_Position_18	2nd_dnm1_well11_Position_18_26	0.09984266432869911
2nd	240524_2	dnm1_well11	Position_18	28	0	1.962903862182791	0.3547872475448155	dnm1_well11_Position_18	2nd_dnm1_well11	2nd_dnm1_well11_Position_18	2nd_dnm1_well11_Position_18_28	0.153077882577076
2nd	240524_2	dnm1_well11	Position_18	29	0	1.1417178037505595	0.4589229281040012	dnm1_well11_Position_18	2nd_dnm1_well11	2nd_dnm1_well11_Position_18	2nd_dnm1_well11_Position_18_29	0.2867120141146704
2nd	240524_2	dnm1_well11	Position_18	30	0	0.9746039128973096	0.2589047854928048	dnm1_well11_Position_18	2nd_dnm1_well11	2nd_dnm1_well11_Position_18	2nd_dnm1_well11_Position_18_30	0.20989295481313464
2nd	240524_2	dnm1_well11	Position_18	31	0	1.4903959422969169	0.2175573280625094	dnm1_well11_Position_18	2nd_dnm1_well11	2nd_dnm1_well11_Position_18	2nd_dnm1_well11_Position_18_31	0.12737896981029584
2nd	240524_2	dnm1_well11	Position_18	33	0	1.1883720705928855	0.201939706341116	dnm1_well11_Position_18	2nd_dnm1_well11	2nd_dnm1_well11_Position_18	2nd_dnm1_well11_Position_18_33	0.14524778520285966
2nd	240524_2	dnm1_well11	Position_18	36	0	0.0604096970014186	2.511649532797617	dnm1_well11_Position_18	2nd_dnm1_well11	2nd_dnm1_well11_Position_18	2nd_dnm1_well11_Position_18_36	0.9765131003588363
2nd	240524_2	dnm1_well11	Position_18	37	0	1.0812613830343174	0.2540324116886057	dnm1_well11_Position_18	2nd_dnm1_well11	2nd_dnm1_well11_Position_18	2nd_dnm1_well11_Position_18_37	0.19024458339620912
2nd	240524_2	dnm1_well11	Position_18	38	0	1.337754676212323	0.1159958571153182	dnm1_well11_Position_18	2nd_dnm1_well11	2nd_dnm1_well11_Position_18	2nd_dnm1_well11_Position_18_38	0.07979075808130794
2nd	240524_2	dnm1_well11	Position_18	39	0	2.952530291659429	0.5612416098591986	dnm1_well11_Position_18	2nd_dnm1_well11	2nd_dnm1_well11_Position_18	2nd_dnm1_well11_Position_18_39	0.15972625019189035
2nd	240524_2	dnm1_well11	Position_19	2	0	1.5857341519425523	0.440053232490011	dnm1_well11_Position_19	2nd_dnm1_well11	2nd_dnm1_well11_Position_19	2nd_dnm1_well11_Position_19_2	0.2172257739739419
2nd	240524_2	dnm1_well11	Position_19	3	0	1.1692867944871543	0.4002264915335079	dnm1_well11_Position_19	2nd_dnm1_well11	2nd_dnm1_well11_Position_19	2nd_dnm1_well11_Position_19_3	0.2550003845766993
2nd	240524_2	dnm1_well11	Position_19	4	0	1.0554463498817552	0.1513984262136502	dnm1_well11_Position_19	2nd_dnm1_well11	2nd_dnm1_well11_Position_19	2nd_dnm1_well11_Position_19_4	0.12544979206313572
2nd	240524_2	dnm1_well11	Position_19	5	0	0.0069632671071598	1.536737290884001	dnm1_well11_Position_19	2nd_dnm1_well11	2nd_dnm1_well11_Position_19	2nd_dnm1_well11_Position_19_5	0.9954892371638311
2nd	240524_2	dnm1_well11	Position_19	6	0	1.3126050383653585	0.5417453293936779	dnm1_well11_Position_19	2nd_dnm1_well11	2nd_dnm1_well11_Position_19	2nd_dnm1_well11_Position_19_6	0.2921483117822937
2nd	240524_2	dnm1_well11	Position_19	7	0	0.0437444347444727	2.683444424991455	dnm1_well11_Position_19	2nd_dnm1_well11	2nd_dnm1_well11_Position_19	2nd_dnm1_well11_Position_19_7	0.9839598806704174
2nd	240524_2	dnm1_well11	Position_19	9	0	1.2752623477312603	0.2601976333073093	dnm1_well11_Position_19	2nd_dnm1_well11	2nd_dnm1_well11_Position_19	2nd_dnm1_well11_Position_19_9	0.1694590784002812
2nd	240524_2	dnm1_well11	Position_19	10	0	0.8488124110189587	0.3814426728904772	dnm1_well11_Position_19	2nd_dnm1_well11	2nd_dnm1_well11_Position_19	2nd_dnm1_well11_Position_19_10	0.3100516940587231
2nd	240524_2	dnm1_well11	Position_19	11	0	2.238675435588849	0.8337428930793525	dnm1_well11_Position_19	2nd_dnm1_well11	2nd_dnm1_well11_Position_19	2nd_dnm1_well11_Position_19_11	0.27136372846752094
2nd	240524_2	dnm1_well11	Position_19	12	0	0.0073825546161652	2.1310070494435025	dnm1_well11_Position_19	2nd_dnm1_well11	2nd_dnm1_well11_Position_19	2nd_dnm1_well11_Position_19_12	0.996547610125793
2nd	240524_2	dnm1_well11	Position_19	13	0	0.041122800381191	2.6140143237198754	dnm1_well11_Position_19	2nd_dnm1_well11	2nd_dnm1_well11_Position_19	2nd_dnm1_well11_Position_19_13	0.9845119862142284
2nd	240524_2	dnm1_well11	Position_19	14	0	1.9598668793747096	0.3265983265755403	dnm1_well11_Position_19	2nd_dnm1_well11	2nd_dnm1_well11_Position_19	2nd_dnm1_well11_Position_19_14	0.1428398410461736
2nd	240524_2	dnm1_well11	Position_19	15	0	1.2604606098837206	0.1762177934309213	dnm1_well11_Position_19	2nd_dnm1_well11	2nd_dnm1_well11_Position_19	2nd_dnm1_well11_Position_19_15	0.12265639479535524
2nd	240524_2	dnm1_well11	Position_19	16	0	1.040094349718356	0.1010243283862171	dnm1_well11_Position_19	2nd_dnm1_well11	2nd_dnm1_well11_Position_19	2nd_dnm1_well11_Position_19_16	0.08853095679234789
2nd	240524_2	dnm1_well11	Position_19	17	0	1.495249965104945	0.2961427539456302	dnm1_well11_Position_19	2nd_dnm1_well11	2nd_dnm1_well11_Position_19	2nd_dnm1_well11_Position_19_17	0.16531425566058106
2nd	240524_2	dnm1_well11	Position_19	20	0	2.4863341004567188	0.0775133845893684	dnm1_well11_Position_19	2nd_dnm1_well11	2nd_dnm1_well11_Position_19	2nd_dnm1_well11_Position_19_20	0.030233227616491797
2nd	240524_2	dnm1_well11	Position_19	21	0	2.045744718549374	0.5103542211159672	dnm1_well11_Position_19	2nd_dnm1_well11	2nd_dnm1_well11_Position_19	2nd_dnm1_well11_Position_19_21	0.19966137194313208
2nd	240524_2	dnm1_well11	Position_19	22	0	0.9504738117565598	0.3913925004675228	dnm1_well11_Position_19	2nd_dnm1_well11	2nd_dnm1_well11_Position_19	2nd_dnm1_well11_Position_19_22	0.2916777155086392
2nd	240524_2	dnm1_well11	Position_19	23	0	1.955543669866566	0.5265862344772728	dnm1_well11_Position_19	2nd_dnm1_well11	2nd_dnm1_well11_Position_19	2nd_dnm1_well11_Position_19_23	0.21215095694859615
2nd	240524_2	dnm1_well11	Position_19	24	0	1.5098461939114314	0.4093173098552509	dnm1_well11_Position_19	2nd_dnm1_well11	2nd_dnm1_well11_Position_19	2nd_dnm1_well11_Position_19_24	0.21327901924557058
2nd	240524_2	dnm1_well11	Position_20	1	0	0.0165752574833496	1.5197649597387377	dnm1_well11_Position_20	2nd_dnm1_well11	2nd_dnm1_well11_Position_20	2nd_dnm1_well11_Position_20_1	0.9892112064127828
2nd	240524_2	dnm1_well11	Position_20	2	0	1.5991020754196985	0.0128531818263653	dnm1_well11_Position_20	2nd_dnm1_well11	2nd_dnm1_well11_Position_20	2nd_dnm1_well11_Position_20_2	0.007973659174836062
2nd	240524_2	dnm1_well11	Position_20	3	0	1.4852509670667895	0.4011542218848475	dnm1_well11_Position_20	2nd_dnm1_well11	2nd_dnm1_well11_Position_20	2nd_dnm1_well11_Position_20_3	0.21265538508605755
2nd	240524_2	dnm1_well11	Position_20	4	0	1.472682313909656	0.0157831984371398	dnm1_well11_Position_20	2nd_dnm1_well11	2nd_dnm1_well11_Position_20	2nd_dnm1_well11_Position_20_4	0.010603670898800436
2nd	240524_2	dnm1_well11	Position_20	6	0	1.75850806400698	0.4010076015080196	dnm1_well11_Position_20	2nd_dnm1_well11	2nd_dnm1_well11_Position_20	2nd_dnm1_well11_Position_20_6	0.18569330517562496
2nd	240524_2	dnm1_well11	Position_20	7	0	2.238344587300112	0.480803779503084	dnm1_well11_Position_20	2nd_dnm1_well11	2nd_dnm1_well11_Position_20	2nd_dnm1_well11_Position_20_7	0.17682145828193535
2nd	240524_2	dnm1_well11	Position_20	9	0	1.377214035782753	0.3995126318956565	dnm1_well11_Position_20	2nd_dnm1_well11	2nd_dnm1_well11_Position_20	2nd_dnm1_well11_Position_20_9	0.2248588030806599
2nd	240524_2	dnm1_well11	Position_20	10	0	1.314666681092563	0.6324515548279264	dnm1_well11_Position_20	2nd_dnm1_well11	2nd_dnm1_well11_Position_20	2nd_dnm1_well11_Position_20_10	0.3248141500400146
2nd	240524_2	dnm1_well11	Position_20	15	0	2.207210617828302	0.4510022609565298	dnm1_well11_Position_20	2nd_dnm1_well11	2nd_dnm1_well11_Position_20	2nd_dnm1_well11_Position_20_15	0.16966371074189504
2nd	240524_2	dnm1_well11	Position_20	16	0	-0.0012365200735673	0.5371284596049961	dnm1_well11_Position_20	2nd_dnm1_well11	2nd_dnm1_well11_Position_20	2nd_dnm1_well11_Position_20_16	1.002307405621082
2nd	240524_2	dnm1_well11	Position_20	17	0	0.0181862009542743	1.3849143156033974	dnm1_well11_Position_20	2nd_dnm1_well11	2nd_dnm1_well11_Position_20	2nd_dnm1_well11_Position_20_17	0.9870385615715602
2nd	240524_2	dnm1_well11	Position_20	18	0	0.0211819283242571	1.6328168229862348	dnm1_well11_Position_20	2nd_dnm1_well11	2nd_dnm1_well11_Position_20	2nd_dnm1_well11_Position_20_18	0.9871935040413578
2nd	240524_2	dnm1_well11	Position_20	20	0	0.7851202431980226	0.4331960123303823	dnm1_well11_Position_20	2nd_dnm1_well11	2nd_dnm1_well11_Position_20	2nd_dnm1_well11_Position_20_20	0.35556942654639184
2nd	240524_2	dnm1_well11	Position_20	23	0	3.5589704773328417	0.8442892731605011	dnm1_well11_Position_20	2nd_dnm1_well11	2nd_dnm1_well11_Position_20	2nd_dnm1_well11_Position_20_23	0.19174187329418999
2nd	240524_2	dnm1_well12	Position_1	2	0	1.7548181092656874	0.3192259469564361	dnm1_well12_Position_1	2nd_dnm1_well12	2nd_dnm1_well12_Position_1	2nd_dnm1_well12_Position_1_2	0.15391473773122588
2nd	240524_2	dnm1_well12	Position_1	5	0	1.3218410805919023	0.2581761047294408	dnm1_well12_Position_1	2nd_dnm1_well12	2nd_dnm1_well12_Position_1	2nd_dnm1_well12_Position_1_5	0.16340082065432285
2nd	240524_2	dnm1_well12	Position_1	6	0	1.5102788852041225	0.1600465126912026	dnm1_well12_Position_1	2nd_dnm1_well12	2nd_dnm1_well12_Position_1	2nd_dnm1_well12_Position_1_6	0.0958175651839261
2nd	240524_2	dnm1_well12	Position_1	8	0	1.6419632008019234	0.2557354291593643	dnm1_well12_Position_1	2nd_dnm1_well12	2nd_dnm1_well12_Position_1	2nd_dnm1_well12_Position_1_8	0.13476082298936012
2nd	240524_2	dnm1_well12	Position_1	9	0	1.4812493799219602	0.363028924818569	dnm1_well12_Position_1	2nd_dnm1_well12	2nd_dnm1_well12_Position_1	2nd_dnm1_well12_Position_1_9	0.19684064161327508
2nd	240524_2	dnm1_well12	Position_1	10	0	1.6521284043372375	0.3426166211915097	dnm1_well12_Position_1	2nd_dnm1_well12	2nd_dnm1_well12_Position_1	2nd_dnm1_well12_Position_1_10	0.1717596067701396
2nd	240524_2	dnm1_well12	Position_1	11	0	1.4551812522586156	0.186656913409993	dnm1_well12_Position_1	2nd_dnm1_well12	2nd_dnm1_well12_Position_1	2nd_dnm1_well12_Position_1_11	0.11368776613496519
2nd	240524_2	dnm1_well12	Position_1	12	0	1.7717903728670767	0.1011737666384296	dnm1_well12_Position_1	2nd_dnm1_well12	2nd_dnm1_well12_Position_1	2nd_dnm1_well12_Position_1_12	0.05401799452772286
2nd	240524_2	dnm1_well12	Position_1	13	0	1.1107287837183175	0.1356859951182991	dnm1_well12_Position_1	2nd_dnm1_well12	2nd_dnm1_well12_Position_1	2nd_dnm1_well12_Position_1_13	0.10886102878605644
2nd	240524_2	dnm1_well12	Position_1	15	0	1.2686615076601584	0.370596726128672	dnm1_well12_Position_1	2nd_dnm1_well12	2nd_dnm1_well12_Position_1	2nd_dnm1_well12_Position_1_15	0.22607586680965383
2nd	240524_2	dnm1_well12	Position_1	16	0	1.272642324999076	0.2755103510295283	dnm1_well12_Position_1	2nd_dnm1_well12	2nd_dnm1_well12_Position_1	2nd_dnm1_well12_Position_1_16	0.1779607110432291
2nd	240524_2	dnm1_well12	Position_1	17	0	2.12149245401941	0.2791629303332904	dnm1_well12_Position_1	2nd_dnm1_well12	2nd_dnm1_well12_Position_1	2nd_dnm1_well12_Position_1_17	0.1162861325923139
2nd	240524_2	dnm1_well12	Position_1	18	0	1.9065211118637613	-0.0986606464800277	dnm1_well12_Position_1	2nd_dnm1_well12	2nd_dnm1_well12_Position_1	2nd_dnm1_well12_Position_1_18	-0.0545731533871925
2nd	240524_2	dnm1_well12	Position_1	19	0	1.437135967075653	0.1086780111788296	dnm1_well12_Position_1	2nd_dnm1_well12	2nd_dnm1_well12_Position_1	2nd_dnm1_well12_Position_1_19	0.07030471499652739
2nd	240524_2	dnm1_well12	Position_2	1	0	0.926483329107328	0.217073631369097	dnm1_well12_Position_2	2nd_dnm1_well12	2nd_dnm1_well12_Position_2	2nd_dnm1_well12_Position_2_1	0.1898231910360289
2nd	240524_2	dnm1_well12	Position_2	4	0	1.4064771041007602	0.1759592149712068	dnm1_well12_Position_2	2nd_dnm1_well12	2nd_dnm1_well12_Position_2	2nd_dnm1_well12_Position_2_4	0.11119513174116198
2nd	240524_2	dnm1_well12	Position_2	5	0	1.395669115716658	0.391202562123192	dnm1_well12_Position_2	2nd_dnm1_well12	2nd_dnm1_well12_Position_2	2nd_dnm1_well12_Position_2_5	0.21893153659255316
2nd	240524_2	dnm1_well12	Position_2	6	0	1.0252139173124923	0.1772745160960888	dnm1_well12_Position_2	2nd_dnm1_well12	2nd_dnm1_well12_Position_2	2nd_dnm1_well12_Position_2_6	0.1474230530380948
2nd	240524_2	dnm1_well12	Position_2	8	0	1.4464456170978344	0.1219815259103026	dnm1_well12_Position_2	2nd_dnm1_well12	2nd_dnm1_well12_Position_2	2nd_dnm1_well12_Position_2_8	0.0777731541143507
2nd	240524_2	dnm1_well12	Position_2	10	0	0.8303636580518937	0.1153280184219334	dnm1_well12_Position_2	2nd_dnm1_well12	2nd_dnm1_well12_Position_2	2nd_dnm1_well12_Position_2_10	0.12195097122135366
2nd	240524_2	dnm1_well12	Position_2	11	0	2.131014278681443	0.2579552744742752	dnm1_well12_Position_2	2nd_dnm1_well12	2nd_dnm1_well12_Position_2	2nd_dnm1_well12_Position_2_11	0.10797763166697884
2nd	240524_2	dnm1_well12	Position_2	12	0	1.4560977612968151	0.2141325739849572	dnm1_well12_Position_2	2nd_dnm1_well12	2nd_dnm1_well12_Position_2	2nd_dnm1_well12_Position_2_12	0.12820541542183908
2nd	240524_2	dnm1_well12	Position_2	13	0	1.7012358383101147	0.4368138838224189	dnm1_well12_Position_2	2nd_dnm1_well12	2nd_dnm1_well12_Position_2	2nd_dnm1_well12_Position_2_13	0.2043048294436913
2nd	240524_2	dnm1_well12	Position_2	14	0	0.3877747136785998	0.0255451847027867	dnm1_well12_Position_2	2nd_dnm1_well12	2nd_dnm1_well12_Position_2	2nd_dnm1_well12_Position_2_14	0.06180487511688865
2nd	240524_2	dnm1_well12	Position_2	15	0	1.1763226271604994	0.0746514822995832	dnm1_well12_Position_2	2nd_dnm1_well12	2nd_dnm1_well12_Position_2	2nd_dnm1_well12_Position_2_15	0.05967468210177635
2nd	240524_2	dnm1_well12	Position_2	16	0	1.3359890872656603	0.1660074288791709	dnm1_well12_Position_2	2nd_dnm1_well12	2nd_dnm1_well12_Position_2	2nd_dnm1_well12_Position_2_16	0.11052450994045014
2nd	240524_2	dnm1_well12	Position_2	17	0	1.140496480863621	0.084432129355104	dnm1_well12_Position_2	2nd_dnm1_well12	2nd_dnm1_well12_Position_2	2nd_dnm1_well12_Position_2_17	0.06892820418328516
2nd	240524_2	dnm1_well12	Position_3	1	0	1.0164921468774644	0.2985331305596484	dnm1_well12_Position_3	2nd_dnm1_well12	2nd_dnm1_well12_Position_3	2nd_dnm1_well12_Position_3_1	0.22701702825170592
2nd	240524_2	dnm1_well12	Position_3	2	0	1.277137010030396	0.6112401623254639	dnm1_well12_Position_3	2nd_dnm1_well12	2nd_dnm1_well12_Position_3	2nd_dnm1_well12_Position_3_2	0.32368542220985774
2nd	240524_2	dnm1_well12	Position_3	3	0	1.0476018816547292	0.2605857075307898	dnm1_well12_Position_3	2nd_dnm1_well12	2nd_dnm1_well12_Position_3	2nd_dnm1_well12_Position_3_3	0.19919597899031524
2nd	240524_2	dnm1_well12	Position_3	5	0	1.7846654503300707	0.347192155436957	dnm1_well12_Position_3	2nd_dnm1_well12	2nd_dnm1_well12_Position_3	2nd_dnm1_well12_Position_3_5	0.16285898012031605
2nd	240524_2	dnm1_well12	Position_3	6	0	1.228448958162707	0.2901859084618143	dnm1_well12_Position_3	2nd_dnm1_well12	2nd_dnm1_well12_Position_3	2nd_dnm1_well12_Position_3_6	0.1910833965684011
2nd	240524_2	dnm1_well12	Position_3	7	0	1.2661937894130617	0.322616710506021	dnm1_well12_Position_3	2nd_dnm1_well12	2nd_dnm1_well12_Position_3	2nd_dnm1_well12_Position_3_7	0.20305550002498832
2nd	240524_2	dnm1_well12	Position_3	8	0	2.677403107061038	0.3834873747660579	dnm1_well12_Position_3	2nd_dnm1_well12	2nd_dnm1_well12_Position_3	2nd_dnm1_well12_Position_3_8	0.12528621231072207
2nd	240524_2	dnm1_well12	Position_3	9	0	1.6995061225899235	0.4105638481157692	dnm1_well12_Position_3	2nd_dnm1_well12	2nd_dnm1_well12_Position_3	2nd_dnm1_well12_Position_3_9	0.19457357045769436
2nd	240524_2	dnm1_well12	Position_3	10	0	1.571204257776808	0.3949757768620073	dnm1_well12_Position_3	2nd_dnm1_well12	2nd_dnm1_well12_Position_3	2nd_dnm1_well12_Position_3_10	0.20088484772685827
2nd	240524_2	dnm1_well12	Position_3	16	0	1.5969694759969646	0.7417771470839541	dnm1_well12_Position_3	2nd_dnm1_well12	2nd_dnm1_well12_Position_3	2nd_dnm1_well12_Position_3_16	0.3171686662263496
2nd	240524_2	dnm1_well12	Position_3	17	0	1.0721989119377893	0.219241771157553	dnm1_well12_Position_3	2nd_dnm1_well12	2nd_dnm1_well12_Position_3	2nd_dnm1_well12_Position_3_17	0.1697652660531581
2nd	240524_2	dnm1_well12	Position_3	18	0	4.791369810809529	0.4911329417405714	dnm1_well12_Position_3	2nd_dnm1_well12	2nd_dnm1_well12_Position_3	2nd_dnm1_well12_Position_3_18	0.09297353257477804
2nd	240524_2	dnm1_well12	Position_3	19	0	1.0781388674552268	0.4170519334230665	dnm1_well12_Position_3	2nd_dnm1_well12	2nd_dnm1_well12_Position_3	2nd_dnm1_well12_Position_3_19	0.27892890537989207
2nd	240524_2	dnm1_well12	Position_3	20	0	1.27943368453055	0.5926907318329295	dnm1_well12_Position_3	2nd_dnm1_well12	2nd_dnm1_well12_Position_3	2nd_dnm1_well12_Position_3_20	0.3165872559817395
2nd	240524_2	dnm1_well12	Position_4	1	0	0.831714507517953	0.3468716645815284	dnm1_well12_Position_4	2nd_dnm1_well12	2nd_dnm1_well12_Position_4	2nd_dnm1_well12_Position_4_1	0.29431167002717035
2nd	240524_2	dnm1_well12	Position_4	2	0	1.0038212354496172	0.221652049697531	dnm1_well12_Position_4	2nd_dnm1_well12	2nd_dnm1_well12_Position_4	2nd_dnm1_well12_Position_4_2	0.18087056844402466
2nd	240524_2	dnm1_well12	Position_4	4	0	0.8492189231523866	0.1724990280557501	dnm1_well12_Position_4	2nd_dnm1_well12	2nd_dnm1_well12_Position_4	2nd_dnm1_well12_Position_4_4	0.16883233562822064
2nd	240524_2	dnm1_well12	Position_4	5	0	1.2615104795842011	0.2178863969960116	dnm1_well12_Position_4	2nd_dnm1_well12	2nd_dnm1_well12_Position_4	2nd_dnm1_well12_Position_4_5	0.14728055766866274
2nd	240524_2	dnm1_well12	Position_4	6	0	1.300528316095403	0.0918265413339321	dnm1_well12_Position_4	2nd_dnm1_well12	2nd_dnm1_well12_Position_4	2nd_dnm1_well12_Position_4_6	0.06595053038667802
2nd	240524_2	dnm1_well12	Position_4	8	0	1.26500832613046	0.3769502794866741	dnm1_well12_Position_4	2nd_dnm1_well12	2nd_dnm1_well12_Position_4	2nd_dnm1_well12_Position_4_8	0.22957355818662456
2nd	240524_2	dnm1_well12	Position_4	9	0	0.8645283524766656	0.2215030771104336	dnm1_well12_Position_4	2nd_dnm1_well12	2nd_dnm1_well12_Position_4	2nd_dnm1_well12_Position_4_9	0.2039564151422831
2nd	240524_2	dnm1_well12	Position_4	10	0	1.448338702837324	0.256601673300232	dnm1_well12_Position_4	2nd_dnm1_well12	2nd_dnm1_well12_Position_4	2nd_dnm1_well12_Position_4_10	0.150504778285296
2nd	240524_2	dnm1_well12	Position_4	11	0	1.325809334121618	0.0261722968195473	dnm1_well12_Position_4	2nd_dnm1_well12	2nd_dnm1_well12_Position_4	2nd_dnm1_well12_Position_4_11	0.019358470722215197
2nd	240524_2	dnm1_well12	Position_4	12	0	1.2775171885681869	0.3124063342879656	dnm1_well12_Position_4	2nd_dnm1_well12	2nd_dnm1_well12_Position_4	2nd_dnm1_well12_Position_4_12	0.19649142225832106
2nd	240524_2	dnm1_well12	Position_4	13	0	1.9351725417198933	0.2407190333318591	dnm1_well12_Position_4	2nd_dnm1_well12	2nd_dnm1_well12_Position_4	2nd_dnm1_well12_Position_4_13	0.11063006819452101
2nd	240524_2	dnm1_well12	Position_4	14	0	1.3929838886788182	0.4141688142918028	dnm1_well12_Position_4	2nd_dnm1_well12	2nd_dnm1_well12_Position_4	2nd_dnm1_well12_Position_4_14	0.22918307545952635
2nd	240524_2	dnm1_well12	Position_4	15	0	1.0283409228636435	0.2059709318083856	dnm1_well12_Position_4	2nd_dnm1_well12	2nd_dnm1_well12_Position_4	2nd_dnm1_well12_Position_4_15	0.1668710634421594
2nd	240524_2	dnm1_well12	Position_4	16	0	1.833233073056289	0.3899516101125339	dnm1_well12_Position_4	2nd_dnm1_well12	2nd_dnm1_well12_Position_4	2nd_dnm1_well12_Position_4_16	0.17540225653080482
2nd	240524_2	dnm1_well12	Position_4	17	0	1.061874026470276	0.2011550260616457	dnm1_well12_Position_4	2nd_dnm1_well12	2nd_dnm1_well12_Position_4	2nd_dnm1_well12_Position_4_17	0.15926397390337285
2nd	240524_2	dnm1_well12	Position_4	19	0	1.0857783972021724	0.467854726435181	dnm1_well12_Position_4	2nd_dnm1_well12	2nd_dnm1_well12_Position_4	2nd_dnm1_well12_Position_4_19	0.3011359112502978
2nd	240524_2	dnm1_well12	Position_4	20	0	1.4456926517951556	0.2965664988494638	dnm1_well12_Position_4	2nd_dnm1_well12	2nd_dnm1_well12_Position_4	2nd_dnm1_well12_Position_4_20	0.17021950996195773
2nd	240524_2	dnm1_well12	Position_4	21	0	1.5941229881066976	0.5875374865019247	dnm1_well12_Position_4	2nd_dnm1_well12	2nd_dnm1_well12_Position_4	2nd_dnm1_well12_Position_4_21	0.26930748085690354
2nd	240524_2	dnm1_well12	Position_4	22	0	1.1829902854960324	0.0699070198684279	dnm1_well12_Position_4	2nd_dnm1_well12	2nd_dnm1_well12_Position_4	2nd_dnm1_well12_Position_4_22	0.05579628878529064
2nd	240524_2	dnm1_well12	Position_4	23	0	0.7302339763901883	0.3390496172289612	dnm1_well12_Position_4	2nd_dnm1_well12	2nd_dnm1_well12_Position_4	2nd_dnm1_well12_Position_4_23	0.3170810992071779
2nd	240524_2	dnm1_well12	Position_4	24	0	1.5059496334574023	0.5288703250941695	dnm1_well12_Position_4	2nd_dnm1_well12	2nd_dnm1_well12_Position_4	2nd_dnm1_well12_Position_4_24	0.2599101325262362
2nd	240524_2	dnm1_well12	Position_4	25	0	0.7726350173294727	-0.0099229246494926	dnm1_well12_Position_4	2nd_dnm1_well12	2nd_dnm1_well12_Position_4	2nd_dnm1_well12_Position_4_25	-0.013010052868869455
2nd	240524_2	dnm1_well12	Position_4	26	0	1.6704990701743985	0.3198212293831495	dnm1_well12_Position_4	2nd_dnm1_well12	2nd_dnm1_well12_Position_4	2nd_dnm1_well12_Position_4_26	0.16068832210285267
2nd	240524_2	dnm1_well12	Position_4	27	0	0.7328023036509194	0.0672028495330259	dnm1_well12_Position_4	2nd_dnm1_well12	2nd_dnm1_well12_Position_4	2nd_dnm1_well12_Position_4_27	0.08400302081250961
2nd	240524_2	dnm1_well12	Position_4	29	0	1.4498013486688024	0.1251434419808252	dnm1_well12_Position_4	2nd_dnm1_well12	2nd_dnm1_well12_Position_4	2nd_dnm1_well12_Position_4_29	0.07945893895696907
2nd	240524_2	dnm1_well12	Position_4	30	0	1.0518449979974909	0.1887265120573025	dnm1_well12_Position_4	2nd_dnm1_well12	2nd_dnm1_well12_Position_4	2nd_dnm1_well12_Position_4_30	0.15212868466483392
2nd	240524_2	dnm1_well12	Position_5	1	0	2.5067025230115783	0.3239967139751242	dnm1_well12_Position_5	2nd_dnm1_well12	2nd_dnm1_well12_Position_5	2nd_dnm1_well12_Position_5_1	0.11445819101573673
2nd	240524_2	dnm1_well12	Position_5	2	0	1.0613207734368693	0.378696738166721	dnm1_well12_Position_5	2nd_dnm1_well12	2nd_dnm1_well12_Position_5	2nd_dnm1_well12_Position_5_2	0.2629806478846273
2nd	240524_2	dnm1_well12	Position_5	5	0	2.1462139447756257	0.3379721401281841	dnm1_well12_Position_5	2nd_dnm1_well12	2nd_dnm1_well12_Position_5	2nd_dnm1_well12_Position_5_5	0.1360494458052126
2nd	240524_2	dnm1_well12	Position_5	6	0	0.8168193018236682	0.2440949415271357	dnm1_well12_Position_5	2nd_dnm1_well12	2nd_dnm1_well12_Position_5	2nd_dnm1_well12_Position_5_6	0.23007980433572406
2nd	240524_2	dnm1_well12	Position_5	7	0	1.8160337961207087	0.438734304325636	dnm1_well12_Position_5	2nd_dnm1_well12	2nd_dnm1_well12_Position_5	2nd_dnm1_well12_Position_5_7	0.19458067738264787
2nd	240524_2	dnm1_well12	Position_5	8	0	4.5337239332014905	0.7542181583639218	dnm1_well12_Position_5	2nd_dnm1_well12	2nd_dnm1_well12_Position_5	2nd_dnm1_well12_Position_5_8	0.14262980670059633
2nd	240524_2	dnm1_well12	Position_5	9	0	1.8186834936421628	0.3555202254726476	dnm1_well12_Position_5	2nd_dnm1_well12	2nd_dnm1_well12_Position_5	2nd_dnm1_well12_Position_5_9	0.1635174396709208
2nd	240524_2	dnm1_well12	Position_5	10	0	0.8241246123671593	0.1960884391883904	dnm1_well12_Position_5	2nd_dnm1_well12	2nd_dnm1_well12_Position_5	2nd_dnm1_well12_Position_5_10	0.19220342152005254
2nd	240524_2	dnm1_well12	Position_6	1	0	0.6547859391532496	0.4331281121481994	dnm1_well12_Position_6	2nd_dnm1_well12	2nd_dnm1_well12_Position_6	2nd_dnm1_well12_Position_6_1	0.3981271421488281
2nd	240524_2	dnm1_well12	Position_6	2	0	0.745841769745254	0.2634355848094309	dnm1_well12_Position_6	2nd_dnm1_well12	2nd_dnm1_well12_Position_6	2nd_dnm1_well12_Position_6_2	0.2610140647866457
2nd	240524_2	dnm1_well12	Position_6	3	0	1.0825961327858753	0.092060612071309	dnm1_well12_Position_6	2nd_dnm1_well12	2nd_dnm1_well12_Position_6	2nd_dnm1_well12_Position_6_3	0.07837235215680118
2nd	240524_2	dnm1_well12	Position_6	4	0	1.498539742085636	0.294280901418495	dnm1_well12_Position_6	2nd_dnm1_well12	2nd_dnm1_well12_Position_6	2nd_dnm1_well12_Position_6_4	0.16414408350592877
2nd	240524_2	dnm1_well12	Position_6	6	0	1.9710376830019207	0.264632621137527	dnm1_well12_Position_6	2nd_dnm1_well12	2nd_dnm1_well12_Position_6	2nd_dnm1_well12_Position_6_6	0.11836835719808389
2nd	240524_2	dnm1_well12	Position_6	7	0	1.3936737091637037	0.2213659921739964	dnm1_well12_Position_6	2nd_dnm1_well12	2nd_dnm1_well12_Position_6	2nd_dnm1_well12_Position_6_7	0.13706535634427072
2nd	240524_2	dnm1_well12	Position_6	8	0	-0.7339936209003628	-3.1677619428331245	dnm1_well12_Position_6	2nd_dnm1_well12	2nd_dnm1_well12_Position_6	2nd_dnm1_well12_Position_6_8	0.8118811881188109
2nd	240524_2	dnm1_well12	Position_6	9	0	1.6743085995481193	0.4765920887305365	dnm1_well12_Position_6	2nd_dnm1_well12	2nd_dnm1_well12_Position_6	2nd_dnm1_well12_Position_6_9	0.22157791446519473
2nd	240524_2	dnm1_well12	Position_6	11	0	2.2774926600845986	0.3457665172628716	dnm1_well12_Position_6	2nd_dnm1_well12	2nd_dnm1_well12_Position_6	2nd_dnm1_well12_Position_6_11	0.13180798917951228
2nd	240524_2	dnm1_well12	Position_6	12	0	1.6890295701273754	0.3059855656216635	dnm1_well12_Position_6	2nd_dnm1_well12	2nd_dnm1_well12_Position_6	2nd_dnm1_well12_Position_6_12	0.15337505973696766
2nd	240524_2	dnm1_well12	Position_6	14	0	0.9619352896320008	0.2325325602577694	dnm1_well12_Position_6	2nd_dnm1_well12	2nd_dnm1_well12_Position_6	2nd_dnm1_well12_Position_6_14	0.1946746078425035
2nd	240524_2	dnm1_well12	Position_6	17	0	1.0896246664237574	0.4171034709356274	dnm1_well12_Position_6	2nd_dnm1_well12	2nd_dnm1_well12_Position_6	2nd_dnm1_well12_Position_6_17	0.2768272925908331
2nd	240524_2	dnm1_well12	Position_6	18	0	1.430207299631132	0.2285082741318168	dnm1_well12_Position_6	2nd_dnm1_well12	2nd_dnm1_well12_Position_6	2nd_dnm1_well12_Position_6_18	0.13776218041615465
2nd	240524_2	dnm1_well12	Position_7	1	0	0.4742036811044668	0.2739230824571164	dnm1_well12_Position_7	2nd_dnm1_well12	2nd_dnm1_well12_Position_7	2nd_dnm1_well12_Position_7_1	0.36614527884694237
2nd	240524_2	dnm1_well12	Position_7	2	0	0.4441233517156929	0.2534870132532019	dnm1_well12_Position_7	2nd_dnm1_well12	2nd_dnm1_well12_Position_7	2nd_dnm1_well12_Position_7_2	0.3633647462570377
2nd	240524_2	dnm1_well12	Position_7	3	0	1.6056870726391188	0.1686319654728836	dnm1_well12_Position_7	2nd_dnm1_well12	2nd_dnm1_well12_Position_7	2nd_dnm1_well12_Position_7_3	0.09504038555113493
2nd	240524_2	dnm1_well12	Position_7	5	0	1.831254925480756	0.2337165256927165	dnm1_well12_Position_7	2nd_dnm1_well12	2nd_dnm1_well12_Position_7	2nd_dnm1_well12_Position_7_5	0.11318148033470445
2nd	240524_2	dnm1_well12	Position_7	6	0	0.7232298580993727	0.279888239789624	dnm1_well12_Position_7	2nd_dnm1_well12	2nd_dnm1_well12_Position_7	2nd_dnm1_well12_Position_7_6	0.2790182336243683
2nd	240524_2	dnm1_well12	Position_7	7	0	1.4101203338740675	0.2763485173341746	dnm1_well12_Position_7	2nd_dnm1_well12	2nd_dnm1_well12_Position_7	2nd_dnm1_well12_Position_7_7	0.1638622125372724
2nd	240524_2	dnm1_well12	Position_7	11	0	1.9983722802447168	0.3422319853547486	dnm1_well12_Position_7	2nd_dnm1_well12	2nd_dnm1_well12_Position_7	2nd_dnm1_well12_Position_7_11	0.14621522757376398
2nd	240524_2	dnm1_well12	Position_7	13	0	1.0048508760151886	0.1299731151726074	dnm1_well12_Position_7	2nd_dnm1_well12	2nd_dnm1_well12_Position_7	2nd_dnm1_well12_Position_7_13	0.11453151870411844
2nd	240524_2	dnm1_well12	Position_7	15	0	1.93218550487609	0.2889544963026075	dnm1_well12_Position_7	2nd_dnm1_well12	2nd_dnm1_well12_Position_7	2nd_dnm1_well12_Position_7_15	0.1300928784989993
2nd	240524_2	dnm1_well12	Position_7	17	0	0.9001765921190986	0.2480345274011134	dnm1_well12_Position_7	2nd_dnm1_well12	2nd_dnm1_well12_Position_7	2nd_dnm1_well12_Position_7_17	0.21601822450975422
2nd	240524_2	dnm1_well12	Position_7	18	0	1.209659073444183	0.2279896543621282	dnm1_well12_Position_7	2nd_dnm1_well12	2nd_dnm1_well12_Position_7	2nd_dnm1_well12_Position_7_18	0.15858509102568785
2nd	240524_2	dnm1_well12	Position_7	19	0	1.0398372502759627	0.3181107461033221	dnm1_well12_Position_7	2nd_dnm1_well12	2nd_dnm1_well12_Position_7	2nd_dnm1_well12_Position_7_19	0.2342584156031785
2nd	240524_2	dnm1_well12	Position_7	20	0	0.2663716917218536	0.3276620517414059	dnm1_well12_Position_7	2nd_dnm1_well12	2nd_dnm1_well12_Position_7	2nd_dnm1_well12_Position_7_20	0.5515882815530184
2nd	240524_2	dnm1_well12	Position_7	21	0	0.2646938088801259	0.3815513627952245	dnm1_well12_Position_7	2nd_dnm1_well12	2nd_dnm1_well12_Position_7	2nd_dnm1_well12_Position_7_21	0.5904127094769256
2nd	240524_2	dnm1_well12	Position_8	2	0	1.0289417134133076	0.154002798516554	dnm1_well12_Position_8	2nd_dnm1_well12	2nd_dnm1_well12_Position_8	2nd_dnm1_well12_Position_8_2	0.13018598671658155
2nd	240524_2	dnm1_well12	Position_8	3	0	1.6021669467319626	0.2935926538317581	dnm1_well12_Position_8	2nd_dnm1_well12	2nd_dnm1_well12_Position_8	2nd_dnm1_well12_Position_8_3	0.15486808229506302
2nd	240524_2	dnm1_well12	Position_8	4	0	1.769344332282258	0.4608069671966832	dnm1_well12_Position_8	2nd_dnm1_well12	2nd_dnm1_well12_Position_8	2nd_dnm1_well12_Position_8_4	0.2066258765960621
2nd	240524_2	dnm1_well12	Position_8	8	0	0.6732403133641914	0.2738173181719441	dnm1_well12_Position_8	2nd_dnm1_well12	2nd_dnm1_well12_Position_8	2nd_dnm1_well12_Position_8_8	0.28912424023003763
2nd	240524_2	dnm1_well12	Position_8	9	0	1.6101051270478288	0.3010318832803449	dnm1_well12_Position_8	2nd_dnm1_well12	2nd_dnm1_well12_Position_8	2nd_dnm1_well12_Position_8_9	0.15751454848789348
2nd	240524_2	dnm1_well12	Position_8	11	0	1.6243263112630764	0.2353696174193229	dnm1_well12_Position_8	2nd_dnm1_well12	2nd_dnm1_well12_Position_8	2nd_dnm1_well12_Position_8_11	0.12656349556353713
2nd	240524_2	dnm1_well12	Position_8	12	0	2.071425549329111	0.4670450183015821	dnm1_well12_Position_8	2nd_dnm1_well12	2nd_dnm1_well12_Position_8	2nd_dnm1_well12_Position_8_12	0.1839867770212137
2nd	240524_2	dnm1_well12	Position_8	13	0	0.6420499146535716	0.1580111376618624	dnm1_well12_Position_8	2nd_dnm1_well12	2nd_dnm1_well12_Position_8	2nd_dnm1_well12_Position_8_13	0.1974988498747275
2nd	240524_2	dnm1_well12	Position_8	15	0	3.249311164436464	0.7302317653162687	dnm1_well12_Position_8	2nd_dnm1_well12	2nd_dnm1_well12_Position_8	2nd_dnm1_well12_Position_8_15	0.18349639096911094
2nd	240524_2	dnm1_well12	Position_9	1	0	1.7474125943092769	0.3757529248384994	dnm1_well12_Position_9	2nd_dnm1_well12	2nd_dnm1_well12_Position_9	2nd_dnm1_well12_Position_9_1	0.17697768800866923
2nd	240524_2	dnm1_well12	Position_9	2	0	1.0506404127646616	0.3886841930213287	dnm1_well12_Position_9	2nd_dnm1_well12	2nd_dnm1_well12_Position_9	2nd_dnm1_well12_Position_9_2	0.2700462365882191
2nd	240524_2	dnm1_well12	Position_9	3	0	2.1131017827486223	0.0641111389715007	dnm1_well12_Position_9	2nd_dnm1_well12	2nd_dnm1_well12_Position_9	2nd_dnm1_well12_Position_9_3	0.029446425901628964
2nd	240524_2	dnm1_well12	Position_9	4	0	1.276551453548718	-0.1268438391738634	dnm1_well12_Position_9	2nd_dnm1_well12	2nd_dnm1_well12_Position_9	2nd_dnm1_well12_Position_9_4	-0.11032704105628965
2nd	240524_2	dnm1_well12	Position_9	6	0	1.81697891906096	0.0715641462519729	dnm1_well12_Position_9	2nd_dnm1_well12	2nd_dnm1_well12_Position_9	2nd_dnm1_well12_Position_9_6	0.03789383867723168
2nd	240524_2	dnm1_well12	Position_9	7	0	1.5313378990577229	0.1326559951491745	dnm1_well12_Position_9	2nd_dnm1_well12	2nd_dnm1_well12_Position_9	2nd_dnm1_well12_Position_9_7	0.07972144345661904
2nd	240524_2	dnm1_well12	Position_9	9	0	1.0913198306662697	0.5074817356625709	dnm1_well12_Position_9	2nd_dnm1_well12	2nd_dnm1_well12_Position_9	2nd_dnm1_well12_Position_9_9	0.31741383443090293
2nd	240524_2	dnm1_well12	Position_9	10	0	1.5834731334142689	0.1285904935271041	dnm1_well12_Position_9	2nd_dnm1_well12	2nd_dnm1_well12_Position_9	2nd_dnm1_well12_Position_9_10	0.0751084781567569
2nd	240524_2	dnm1_well12	Position_9	11	0	1.2005674550675085	0.3626156044173232	dnm1_well12_Position_9	2nd_dnm1_well12	2nd_dnm1_well12_Position_9	2nd_dnm1_well12_Position_9_11	0.23197257814246536
2nd	240524_2	dnm1_well12	Position_9	12	0	1.325749564054908	0.1670331676620068	dnm1_well12_Position_9	2nd_dnm1_well12	2nd_dnm1_well12_Position_9	2nd_dnm1_well12_Position_9_12	0.11189382360411863
2nd	240524_2	dnm1_well12	Position_9	13	0	1.948247770694236	0.439013414193753	dnm1_well12_Position_9	2nd_dnm1_well12	2nd_dnm1_well12_Position_9	2nd_dnm1_well12_Position_9_13	0.18389835891138642
2nd	240524_2	dnm1_well12	Position_9	14	0	2.048535664144086	0.2969719570850738	dnm1_well12_Position_9	2nd_dnm1_well12	2nd_dnm1_well12_Position_9	2nd_dnm1_well12_Position_9_14	0.12661308554156223
2nd	240524_2	dnm1_well12	Position_9	15	0	1.9572881913623053	0.1629922894443023	dnm1_well12_Position_9	2nd_dnm1_well12	2nd_dnm1_well12_Position_9	2nd_dnm1_well12_Position_9_15	0.07687298492805818
2nd	240524_2	dnm1_well12	Position_9	16	0	1.450305511699704	0.0922096291470918	dnm1_well12_Position_9	2nd_dnm1_well12	2nd_dnm1_well12_Position_9	2nd_dnm1_well12_Position_9_16	0.05977875140756895
2nd	240524_2	dnm1_well12	Position_9	17	0	1.857878786209585	-0.0237414000557148	dnm1_well12_Position_9	2nd_dnm1_well12	2nd_dnm1_well12_Position_9	2nd_dnm1_well12_Position_9_17	-0.012944177592661033
2nd	240524_2	dnm1_well12	Position_9	18	0	1.1758691854002146	0.1238890146685233	dnm1_well12_Position_9	2nd_dnm1_well12	2nd_dnm1_well12_Position_9	2nd_dnm1_well12_Position_9_18	0.09531697100427712
2nd	240524_2	dnm1_well12	Position_9	19	0	1.660588573369083	0.1120167276624318	dnm1_well12_Position_9	2nd_dnm1_well12	2nd_dnm1_well12_Position_9	2nd_dnm1_well12_Position_9_19	0.0631932712811177
2nd	240524_2	dnm1_well12	Position_9	20	0	2.3914052075921184	0.0706778186306301	dnm1_well12_Position_9	2nd_dnm1_well12	2nd_dnm1_well12_Position_9	2nd_dnm1_well12_Position_9_20	0.02870651309393973
2nd	240524_2	dnm1_well12	Position_9	21	0	0.8053769634153097	0.2362613761542226	dnm1_well12_Position_9	2nd_dnm1_well12	2nd_dnm1_well12_Position_9	2nd_dnm1_well12_Position_9_21	0.2268170891749818
2nd	240524_2	dnm1_well12	Position_9	22	0	2.4236442625512384	0.2909980445058853	dnm1_well12_Position_9	2nd_dnm1_well12	2nd_dnm1_well12_Position_9	2nd_dnm1_well12_Position_9_22	0.10719572289483288
2nd	240524_2	dnm1_well12	Position_9	23	0	1.2333545485185051	0.0566885612448308	dnm1_well12_Position_9	2nd_dnm1_well12	2nd_dnm1_well12_Position_9	2nd_dnm1_well12_Position_9_23	0.04394315260924153
2nd	240524_2	dnm1_well12	Position_9	24	0	1.835715167832749	0.2094860196030852	dnm1_well12_Position_9	2nd_dnm1_well12	2nd_dnm1_well12_Position_9	2nd_dnm1_well12_Position_9_24	0.10242807450436099
2nd	240524_2	dnm1_well12	Position_9	25	0	1.6273463602701856	0.2797570577541308	dnm1_well12_Position_9	2nd_dnm1_well12	2nd_dnm1_well12_Position_9	2nd_dnm1_well12_Position_9_25	0.14669212750085048
2nd	240524_2	dnm1_well12	Position_9	26	0	1.341236702331156	0.1650800391974717	dnm1_well12_Position_9	2nd_dnm1_well12	2nd_dnm1_well12_Position_9	2nd_dnm1_well12_Position_9_26	0.10959185053599454
2nd	240524_2	dnm1_well12	Position_9	27	0	1.7279536701022893	0.1557405541076245	dnm1_well12_Position_9	2nd_dnm1_well12	2nd_dnm1_well12_Position_9	2nd_dnm1_well12_Position_9_27	0.08267825643142664
2nd	240524_2	dnm1_well12	Position_9	28	0	1.4458360980146507	0.1301982987685276	dnm1_well12_Position_9	2nd_dnm1_well12	2nd_dnm1_well12_Position_9	2nd_dnm1_well12_Position_9_28	0.08261133071351331
2nd	240524_2	dnm1_well12	Position_9	29	0	1.4562849266045614	0.1836557818292975	dnm1_well12_Position_9	2nd_dnm1_well12	2nd_dnm1_well12_Position_9	2nd_dnm1_well12_Position_9_29	0.11198928161536312
2nd	240524_2	dnm1_well12	Position_9	30	0	1.2529357827174794	0.2849013522965964	dnm1_well12_Position_9	2nd_dnm1_well12	2nd_dnm1_well12_Position_9	2nd_dnm1_well12_Position_9_30	0.18526106946558338
2nd	240524_2	dnm1_well12	Position_10	1	0	1.252011220240312	0.1797579122912566	dnm1_well12_Position_10	2nd_dnm1_well12	2nd_dnm1_well12_Position_10	2nd_dnm1_well12_Position_10_1	0.12554950948929833
2nd	240524_2	dnm1_well12	Position_10	2	0	0.9414449925003232	0.2762474815337754	dnm1_well12_Position_10	2nd_dnm1_well12	2nd_dnm1_well12_Position_10	2nd_dnm1_well12_Position_10_2	0.22686145100215155
2nd	240524_2	dnm1_well12	Position_10	5	0	1.3364927098599846	0.3394196313631017	dnm1_well12_Position_10	2nd_dnm1_well12	2nd_dnm1_well12_Position_10	2nd_dnm1_well12_Position_10_5	0.20252827252014396
2nd	240524_2	dnm1_well12	Position_10	6	0	1.618670321816315	0.1749596692969698	dnm1_well12_Position_10	2nd_dnm1_well12	2nd_dnm1_well12_Position_10	2nd_dnm1_well12_Position_10_6	0.09754501773711668
2nd	240524_2	dnm1_well12	Position_10	7	0	1.9902727943600629	0.2133641357757737	dnm1_well12_Position_10	2nd_dnm1_well12	2nd_dnm1_well12_Position_10	2nd_dnm1_well12_Position_10_7	0.09682363408323416
2nd	240524_2	dnm1_well12	Position_10	8	0	1.697585900217443	0.3767999234280252	dnm1_well12_Position_10	2nd_dnm1_well12	2nd_dnm1_well12_Position_10	2nd_dnm1_well12_Position_10_8	0.18164408912409913
2nd	240524_2	dnm1_well12	Position_10	9	0	0.6332220889758171	0.2164110702005801	dnm1_well12_Position_10	2nd_dnm1_well12	2nd_dnm1_well12_Position_10	2nd_dnm1_well12_Position_10_9	0.2547111866612656
2nd	240524_2	dnm1_well12	Position_10	11	0	0.9563230658168068	0.0745919395086179	dnm1_well12_Position_10	2nd_dnm1_well12	2nd_dnm1_well12_Position_10	2nd_dnm1_well12_Position_10_11	0.0723550817703655
2nd	240524_2	dnm1_well12	Position_10	12	0	0.6750532101913722	0.0371651936402021	dnm1_well12_Position_10	2nd_dnm1_well12	2nd_dnm1_well12_Position_10	2nd_dnm1_well12_Position_10_12	0.0521822989131729
2nd	240524_2	dnm1_well12	Position_10	13	0	1.582369184641874	0.743047721485124	dnm1_well12_Position_10	2nd_dnm1_well12	2nd_dnm1_well12_Position_10	2nd_dnm1_well12_Position_10_13	0.3195331209330014
2nd	240524_2	dnm1_well12	Position_10	14	0	1.8271669657104688	0.1787740125038815	dnm1_well12_Position_10	2nd_dnm1_well12	2nd_dnm1_well12_Position_10	2nd_dnm1_well12_Position_10_14	0.08912226952112154
2nd	240524_2	dnm1_well12	Position_10	16	0	1.6396543635211391	0.2864272607967794	dnm1_well12_Position_10	2nd_dnm1_well12	2nd_dnm1_well12_Position_10	2nd_dnm1_well12_Position_10_16	0.1487098247449464
2nd	240524_2	dnm1_well12	Position_10	17	0	1.0111338306159934	0.16093854232696	dnm1_well12_Position_10	2nd_dnm1_well12	2nd_dnm1_well12_Position_10	2nd_dnm1_well12_Position_10_17	0.13731109617647572
2nd	240524_2	dnm1_well12	Position_10	18	0	0.6492773566319618	0.0898385346611667	dnm1_well12_Position_10	2nd_dnm1_well12	2nd_dnm1_well12_Position_10	2nd_dnm1_well12_Position_10_18	0.12154864442704469
2nd	240524_2	dnm1_well12	Position_10	19	0	0.6560127092880246	0.4611307999200104	dnm1_well12_Position_10	2nd_dnm1_well12	2nd_dnm1_well12_Position_10	2nd_dnm1_well12_Position_10_19	0.41277668994104
2nd	240524_2	dnm1_well12	Position_10	20	0	1.3609958679450085	-0.1351167984905807	dnm1_well12_Position_10	2nd_dnm1_well12	2nd_dnm1_well12_Position_10	2nd_dnm1_well12_Position_10_20	-0.11022033237806553
2nd	240524_2	dnm1_well12	Position_10	22	0	1.240012779598172	-0.2297609357394487	dnm1_well12_Position_10	2nd_dnm1_well12	2nd_dnm1_well12_Position_10	2nd_dnm1_well12_Position_10_22	-0.22742936539651512
2nd	240524_2	dnm1_well12	Position_11	1	0	1.4597203012000315	0.3351684894655497	dnm1_well12_Position_11	2nd_dnm1_well12	2nd_dnm1_well12_Position_11	2nd_dnm1_well12_Position_11_1	0.18673496163584732
2nd	240524_2	dnm1_well12	Position_11	2	0	0.0728208676959657	1.2105891814991163	dnm1_well12_Position_11	2nd_dnm1_well12	2nd_dnm1_well12_Position_11	2nd_dnm1_well12_Position_11_2	0.9432598585762697
2nd	240524_2	dnm1_well12	Position_11	3	0	0.0256834326121629	3.881715000534359	dnm1_well12_Position_11	2nd_dnm1_well12	2nd_dnm1_well12_Position_11	2nd_dnm1_well12_Position_11_3	0.9934269737136889
2nd	240524_2	dnm1_well12	Position_11	4	0	0.0824579038485079	1.527815579039579	dnm1_well12_Position_11	2nd_dnm1_well12	2nd_dnm1_well12_Position_11	2nd_dnm1_well12_Position_11_4	0.9487926090041447
2nd	240524_2	dnm1_well12	Position_11	5	0	1.203045567375668	0.0618288824778727	dnm1_well12_Position_11	2nd_dnm1_well12	2nd_dnm1_well12_Position_11	2nd_dnm1_well12_Position_11_5	0.04888143837914652
2nd	240524_2	dnm1_well12	Position_11	6	0	0.1248289100179686	2.255852346364262	dnm1_well12_Position_11	2nd_dnm1_well12	2nd_dnm1_well12_Position_11	2nd_dnm1_well12_Position_11_6	0.9475658869983867
2nd	240524_2	dnm1_well12	Position_11	7	0	0.6465867184016454	0.4198193324245765	dnm1_well12_Position_11	2nd_dnm1_well12	2nd_dnm1_well12_Position_11	2nd_dnm1_well12_Position_11_7	0.39367681015998746
2nd	240524_2	dnm1_well12	Position_11	8	0	0.0119846347954645	1.1028078957737202	dnm1_well12_Position_11	2nd_dnm1_well12	2nd_dnm1_well12_Position_11	2nd_dnm1_well12_Position_11_8	0.9892494482454548
2nd	240524_2	dnm1_well12	Position_11	9	0	2.257653944024641	0.4332720109867228	dnm1_well12_Position_11	2nd_dnm1_well12	2nd_dnm1_well12_Position_11	2nd_dnm1_well12_Position_11_9	0.1610122382519786
2nd	240524_2	dnm1_well12	Position_11	10	0	3.226981824211013	0.579341911692295	dnm1_well12_Position_11	2nd_dnm1_well12	2nd_dnm1_well12_Position_11	2nd_dnm1_well12_Position_11_10	0.1522051070505717
2nd	240524_2	dnm1_well12	Position_11	12	0	0.0276813393054375	2.440352963057131	dnm1_well12_Position_11	2nd_dnm1_well12	2nd_dnm1_well12_Position_11	2nd_dnm1_well12_Position_11_12	0.9887840540632118
2nd	240524_2	dnm1_well12	Position_11	13	0	1.3223050676743038	0.27365603812128	dnm1_well12_Position_11	2nd_dnm1_well12	2nd_dnm1_well12_Position_11	2nd_dnm1_well12_Position_11_13	0.17146786167126732
2nd	240524_2	dnm1_well12	Position_11	15	0	3.3193222992066067	0.1329976313011746	dnm1_well12_Position_11	2nd_dnm1_well12	2nd_dnm1_well12_Position_11	2nd_dnm1_well12_Position_11_15	0.03852413275081744
2nd	240524_2	dnm1_well12	Position_11	16	0	2.393913553279301	0.3702626728400215	dnm1_well12_Position_11	2nd_dnm1_well12	2nd_dnm1_well12_Position_11	2nd_dnm1_well12_Position_11_16	0.13395045849151233
2nd	240524_2	dnm1_well12	Position_11	18	0	0.0518191087967406	1.0376608846241149	dnm1_well12_Position_11	2nd_dnm1_well12	2nd_dnm1_well12_Position_11	2nd_dnm1_well12_Position_11_18	0.9524368422461491
2nd	240524_2	dnm1_well12	Position_11	20	0	1.0333674079911832	0.2599105808975901	dnm1_well12_Position_11	2nd_dnm1_well12	2nd_dnm1_well12_Position_11	2nd_dnm1_well12_Position_11_20	0.20097038929806094
2nd	240524_2	dnm1_well12	Position_11	21	0	1.1505661894007726	0.1539633803077896	dnm1_well12_Position_11	2nd_dnm1_well12	2nd_dnm1_well12_Position_11	2nd_dnm1_well12_Position_11_21	0.11802214674381488
2nd	240524_2	dnm1_well12	Position_12	1	0	0.0291048237994947	1.325016441320513	dnm1_well12_Position_12	2nd_dnm1_well12	2nd_dnm1_well12_Position_12	2nd_dnm1_well12_Position_12_1	0.9785064864209815
2nd	240524_2	dnm1_well12	Position_12	2	0	1.1971762387862284	0.1675280302200174	dnm1_well12_Position_12	2nd_dnm1_well12	2nd_dnm1_well12_Position_12	2nd_dnm1_well12_Position_12_2	0.12275775347431749
2nd	240524_2	dnm1_well12	Position_12	3	0	1.1382710294640752	0.1069999147690265	dnm1_well12_Position_12	2nd_dnm1_well12	2nd_dnm1_well12_Position_12	2nd_dnm1_well12_Position_12_3	0.08592500713563363
2nd	240524_2	dnm1_well12	Position_12	4	0	0.0321337828081679	1.0478508074031745	dnm1_well12_Position_12	2nd_dnm1_well12	2nd_dnm1_well12_Position_12	2nd_dnm1_well12_Position_12_4	0.9702460728612067
2nd	240524_2	dnm1_well12	Position_12	5	0	0.0301981427209805	1.5654253143630383	dnm1_well12_Position_12	2nd_dnm1_well12	2nd_dnm1_well12_Position_12	2nd_dnm1_well12_Position_12_5	0.9810743928419258
2nd	240524_2	dnm1_well12	Position_12	6	0	1.0915989427882145	0.2784105174588431	dnm1_well12_Position_12	2nd_dnm1_well12	2nd_dnm1_well12_Position_12	2nd_dnm1_well12_Position_12_6	0.20321795253051506
2nd	240524_2	dnm1_well12	Position_12	7	0	1.28820307383623	0.4085912713307265	dnm1_well12_Position_12	2nd_dnm1_well12	2nd_dnm1_well12_Position_12	2nd_dnm1_well12_Position_12_7	0.24080188179229406
2nd	240524_2	dnm1_well12	Position_12	8	0	0.9181639603433024	0.4536354221121591	dnm1_well12_Position_12	2nd_dnm1_well12	2nd_dnm1_well12_Position_12	2nd_dnm1_well12_Position_12_8	0.33068641662468995
2nd	240524_2	dnm1_well12	Position_12	9	0	2.762390047408708	0.6651066855066317	dnm1_well12_Position_12	2nd_dnm1_well12	2nd_dnm1_well12_Position_12	2nd_dnm1_well12_Position_12_9	0.19405027556099497
2nd	240524_2	dnm1_well12	Position_12	10	0	1.746306223615585	0.4178660257750633	dnm1_well12_Position_12	2nd_dnm1_well12	2nd_dnm1_well12_Position_12	2nd_dnm1_well12_Position_12_10	0.19308353385120758
2nd	240524_2	dnm1_well12	Position_12	11	0	1.0871255240047433	0.3851002482876344	dnm1_well12_Position_12	2nd_dnm1_well12	2nd_dnm1_well12_Position_12	2nd_dnm1_well12_Position_12_11	0.26157689638050646
2nd	240524_2	dnm1_well12	Position_12	14	0	1.3210809758380209	0.2680462460871752	dnm1_well12_Position_12	2nd_dnm1_well12	2nd_dnm1_well12_Position_12	2nd_dnm1_well12_Position_12_14	0.16867513336184783
2nd	240524_2	dnm1_well12	Position_12	15	0	0.8441817730456886	0.1710047928154341	dnm1_well12_Position_12	2nd_dnm1_well12	2nd_dnm1_well12_Position_12	2nd_dnm1_well12_Position_12_15	0.16844666642173386
2nd	240524_2	dnm1_well12	Position_12	16	0	0.0353037960750992	1.8212214872400287	dnm1_well12_Position_12	2nd_dnm1_well12	2nd_dnm1_well12_Position_12	2nd_dnm1_well12_Position_12_16	0.9809839400559853
2nd	240524_2	dnm1_well12	Position_12	17	0	1.1192214523072568	0.3516031932747331	dnm1_well12_Position_12	2nd_dnm1_well12	2nd_dnm1_well12_Position_12	2nd_dnm1_well12_Position_12_17	0.23905174170888835
2nd	240524_2	dnm1_well12	Position_12	18	0	0.0467390157584309	2.244905822020689	dnm1_well12_Position_12	2nd_dnm1_well12	2nd_dnm1_well12_Position_12	2nd_dnm1_well12_Position_12_18	0.9796045988506112
2nd	240524_2	dnm1_well12	Position_12	19	0	1.4856696978892925	0.6073881859117161	dnm1_well12_Position_12	2nd_dnm1_well12	2nd_dnm1_well12_Position_12	2nd_dnm1_well12_Position_12_19	0.29019177664054596
2nd	240524_2	dnm1_well12	Position_12	20	0	0.0161243695182474	1.7681874044991617	dnm1_well12_Position_12	2nd_dnm1_well12	2nd_dnm1_well12_Position_12	2nd_dnm1_well12_Position_12_20	0.9909632555514987
2nd	240524_2	dnm1_well12	Position_12	22	0	0.7248343537691806	0.3691040403642305	dnm1_well12_Position_12	2nd_dnm1_well12	2nd_dnm1_well12_Position_12	2nd_dnm1_well12_Position_12_22	0.3374084339151702
2nd	240524_2	dnm1_well12	Position_12	23	0	0.0307880545098645	1.912126081484355	dnm1_well12_Position_12	2nd_dnm1_well12	2nd_dnm1_well12_Position_12	2nd_dnm1_well12_Position_12_23	0.9841536720848914
2nd	240524_2	dnm1_well12	Position_12	24	0	0.0214022325422512	1.850730459409453	dnm1_well12_Position_12	2nd_dnm1_well12	2nd_dnm1_well12_Position_12	2nd_dnm1_well12_Position_12_24	0.98856799379966
2nd	240524_2	dnm1_well12	Position_12	25	0	0.3472050314320665	-0.0691240166348498	dnm1_well12_Position_12	2nd_dnm1_well12	2nd_dnm1_well12_Position_12	2nd_dnm1_well12_Position_12_25	-0.24857510206245714
2nd	240524_2	dnm1_well12	Position_12	26	0	0.3668805185100947	0.0481596086505599	dnm1_well12_Position_12	2nd_dnm1_well12	2nd_dnm1_well12_Position_12	2nd_dnm1_well12_Position_12_26	0.11603603000998064
2nd	240524_2	dnm1_well12	Position_13	1	0	1.6071627826283357	0.2736324565890713	dnm1_well12_Position_13	2nd_dnm1_well12	2nd_dnm1_well12_Position_13	2nd_dnm1_well12_Position_13_1	0.145487637826502
2nd	240524_2	dnm1_well12	Position_13	2	0	1.5675603918828904	0.2293979725173017	dnm1_well12_Position_13	2nd_dnm1_well12	2nd_dnm1_well12_Position_13	2nd_dnm1_well12_Position_13_2	0.12765903599211806
2nd	240524_2	dnm1_well12	Position_13	3	0	1.9481079645959165	0.3611953019853939	dnm1_well12_Position_13	2nd_dnm1_well12	2nd_dnm1_well12_Position_13	2nd_dnm1_well12_Position_13_3	0.15640877801212613
2nd	240524_2	dnm1_well12	Position_13	4	0	1.8737237219621232	0.2383987642709468	dnm1_well12_Position_13	2nd_dnm1_well12	2nd_dnm1_well12_Position_13	2nd_dnm1_well12_Position_13_4	0.11287165674568733
2nd	240524_2	dnm1_well12	Position_13	5	0	1.4740574367282973	0.317245113653202	dnm1_well12_Position_13	2nd_dnm1_well12	2nd_dnm1_well12_Position_13	2nd_dnm1_well12_Position_13_5	0.1771030324194187
2nd	240524_2	dnm1_well12	Position_13	6	0	1.2809892699664631	0.2069279921474904	dnm1_well12_Position_13	2nd_dnm1_well12	2nd_dnm1_well12_Position_13	2nd_dnm1_well12_Position_13_6	0.139072243743915
2nd	240524_2	dnm1_well12	Position_13	7	0	1.1547992112532774	0.3314648224283956	dnm1_well12_Position_13	2nd_dnm1_well12	2nd_dnm1_well12_Position_13	2nd_dnm1_well12_Position_13_7	0.22301880077614022
2nd	240524_2	dnm1_well12	Position_13	8	0	1.1920162502193266	0.2304943219891066	dnm1_well12_Position_13	2nd_dnm1_well12	2nd_dnm1_well12_Position_13	2nd_dnm1_well12_Position_13_8	0.16203346849736694
2nd	240524_2	dnm1_well12	Position_13	9	0	0.6258546306959575	0.1471155036111972	dnm1_well12_Position_13	2nd_dnm1_well12	2nd_dnm1_well12_Position_13	2nd_dnm1_well12_Position_13_9	0.19032495187289863
2nd	240524_2	dnm1_well12	Position_13	10	0	2.082719402967098	0.3364084808894924	dnm1_well12_Position_13	2nd_dnm1_well12	2nd_dnm1_well12_Position_13	2nd_dnm1_well12_Position_13_10	0.1390618838856868
2nd	240524_2	dnm1_well12	Position_13	12	0	0.8104160154565646	0.1832180853811664	dnm1_well12_Position_13	2nd_dnm1_well12	2nd_dnm1_well12_Position_13	2nd_dnm1_well12_Position_13_12	0.18439190565892977
2nd	240524_2	dnm1_well12	Position_13	13	0	1.125677889785773	0.1718706168079146	dnm1_well12_Position_13	2nd_dnm1_well12	2nd_dnm1_well12_Position_13	2nd_dnm1_well12_Position_13_13	0.13245795123228782
2nd	240524_2	dnm1_well12	Position_13	14	0	1.487378735956695	0.3282133721127129	dnm1_well12_Position_13	2nd_dnm1_well12	2nd_dnm1_well12_Position_13	2nd_dnm1_well12_Position_13_14	0.1807748395985899
2nd	240524_2	dnm1_well12	Position_13	15	0	1.135633661810234	0.1661024965677389	dnm1_well12_Position_13	2nd_dnm1_well12	2nd_dnm1_well12_Position_13	2nd_dnm1_well12_Position_13_15	0.12760073959588766
2nd	240524_2	dnm1_well12	Position_13	17	0	1.593115068393009	0.1202129118800605	dnm1_well12_Position_13	2nd_dnm1_well12	2nd_dnm1_well12_Position_13	2nd_dnm1_well12_Position_13_17	0.07016339735542113
2nd	240524_2	dnm1_well12	Position_13	18	0	0.6208662696601109	-0.0100409536741996	dnm1_well12_Position_13	2nd_dnm1_well12	2nd_dnm1_well12_Position_13	2nd_dnm1_well12_Position_13_18	-0.01643833909862242
2nd	240524_2	dnm1_well12	Position_14	1	0	0.9923888547237968	0.3477759461661324	dnm1_well12_Position_14	2nd_dnm1_well12	2nd_dnm1_well12_Position_14	2nd_dnm1_well12_Position_14_1	0.2595023730926179
2nd	240524_2	dnm1_well12	Position_14	2	0	1.249510748142738	0.3467320388294488	dnm1_well12_Position_14	2nd_dnm1_well12	2nd_dnm1_well12_Position_14	2nd_dnm1_well12_Position_14_2	0.2172176072833777
2nd	240524_2	dnm1_well12	Position_14	3	0	1.2859341824895183	0.3383611956367894	dnm1_well12_Position_14	2nd_dnm1_well12	2nd_dnm1_well12_Position_14	2nd_dnm1_well12_Position_14_3	0.2083126013860257
2nd	240524_2	dnm1_well12	Position_14	4	0	1.1475250067433322	-0.0469261779332282	dnm1_well12_Position_14	2nd_dnm1_well12	2nd_dnm1_well12_Position_14	2nd_dnm1_well12_Position_14_4	-0.042636950635284374
2nd	240524_2	dnm1_well12	Position_14	5	0	2.285063231638629	0.2747277481875707	dnm1_well12_Position_14	2nd_dnm1_well12	2nd_dnm1_well12_Position_14	2nd_dnm1_well12_Position_14_5	0.1073242895035999
2nd	240524_2	dnm1_well12	Position_14	6	0	1.0695455003640242	0.4883329420902703	dnm1_well12_Position_14	2nd_dnm1_well12	2nd_dnm1_well12_Position_14	2nd_dnm1_well12_Position_14_6	0.31346023462584577
2nd	240524_2	dnm1_well12	Position_14	7	0	1.2896477679111906	0.0812338410759091	dnm1_well12_Position_14	2nd_dnm1_well12	2nd_dnm1_well12_Position_14	2nd_dnm1_well12_Position_14_7	0.05925664225368825
2nd	240524_2	dnm1_well12	Position_14	8	0	1.4458688122330834	0.1857899080508988	dnm1_well12_Position_14	2nd_dnm1_well12	2nd_dnm1_well12_Position_14	2nd_dnm1_well12_Position_14_8	0.11386566672383731
2nd	240524_2	dnm1_well12	Position_14	9	0	2.435542721494471	0.6882674343810518	dnm1_well12_Position_14	2nd_dnm1_well12	2nd_dnm1_well12_Position_14	2nd_dnm1_well12_Position_14_9	0.22032946947384138
2nd	240524_2	dnm1_well12	Position_14	10	0	0.8981434222861728	0.3462823347797543	dnm1_well12_Position_14	2nd_dnm1_well12	2nd_dnm1_well12_Position_14	2nd_dnm1_well12_Position_14_10	0.2782667690808725
2nd	240524_2	dnm1_well12	Position_14	11	0	1.5385105016429574	0.0918505483856193	dnm1_well12_Position_14	2nd_dnm1_well12	2nd_dnm1_well12_Position_14	2nd_dnm1_well12_Position_14_11	0.05633755074313715
2nd	240524_2	dnm1_well12	Position_14	12	0	1.3562098420978452	0.1374019292223851	dnm1_well12_Position_14	2nd_dnm1_well12	2nd_dnm1_well12_Position_14	2nd_dnm1_well12_Position_14_12	0.09199306798508494
2nd	240524_2	dnm1_well12	Position_14	13	0	1.076427775126756	0.1466125307522428	dnm1_well12_Position_14	2nd_dnm1_well12	2nd_dnm1_well12_Position_14	2nd_dnm1_well12_Position_14_13	0.1198754693917241
2nd	240524_2	dnm1_well12	Position_14	14	0	2.0714622989293585	0.1245759824100313	dnm1_well12_Position_14	2nd_dnm1_well12	2nd_dnm1_well12_Position_14	2nd_dnm1_well12_Position_14_14	0.05672760054713206
2nd	240524_2	dnm1_well12	Position_14	15	0	1.1459580395504114	0.3021151091417753	dnm1_well12_Position_14	2nd_dnm1_well12	2nd_dnm1_well12_Position_14	2nd_dnm1_well12_Position_14_15	0.20863249167669992
2nd	240524_2	dnm1_well12	Position_14	16	0	1.826340442127037	0.198144209713755	dnm1_well12_Position_14	2nd_dnm1_well12	2nd_dnm1_well12_Position_14	2nd_dnm1_well12_Position_14_16	0.09787390066582598
2nd	240524_2	dnm1_well12	Position_14	17	0	1.08478223819447	0.5193767215926521	dnm1_well12_Position_14	2nd_dnm1_well12	2nd_dnm1_well12_Position_14	2nd_dnm1_well12_Position_14_17	0.3237688624458859
2nd	240524_2	dnm1_well12	Position_14	18	0	0.7979609202683332	0.147169518693761	dnm1_well12_Position_14	2nd_dnm1_well12	2nd_dnm1_well12_Position_14	2nd_dnm1_well12_Position_14_18	0.1557134471887043
2nd	240524_2	dnm1_well12	Position_14	19	0	1.3800528440019109	0.3430357687420223	dnm1_well12_Position_14	2nd_dnm1_well12	2nd_dnm1_well12_Position_14	2nd_dnm1_well12_Position_14_19	0.199081908037077
2nd	240524_2	dnm1_well12	Position_14	20	0	0.0223610509082519	3.102725468231321	dnm1_well12_Position_14	2nd_dnm1_well12	2nd_dnm1_well12_Position_14	2nd_dnm1_well12_Position_14_20	0.9928446618129444
2nd	240524_2	dnm1_well12	Position_14	21	0	0.02153704450248	3.975039847861648	dnm1_well12_Position_14	2nd_dnm1_well12	2nd_dnm1_well12_Position_14	2nd_dnm1_well12_Position_14_21	0.9946111272014737
2nd	240524_2	dnm1_well12	Position_14	22	0	0.0191960854347389	2.200969080567633	dnm1_well12_Position_14	2nd_dnm1_well12	2nd_dnm1_well12_Position_14	2nd_dnm1_well12_Position_14_22	0.9913537579416656
2nd	240524_2	dnm1_well12	Position_14	23	0	1.4875209312867212	0.2404497888340934	dnm1_well12_Position_14	2nd_dnm1_well12	2nd_dnm1_well12_Position_14	2nd_dnm1_well12_Position_14_23	0.13915154118889345
2nd	240524_2	dnm1_well12	Position_14	24	0	0.7745368406983844	0.0998595570185465	dnm1_well12_Position_14	2nd_dnm1_well12	2nd_dnm1_well12_Position_14	2nd_dnm1_well12_Position_14_24	0.11420398949410371
2nd	240524_2	dnm1_well12	Position_14	25	0	1.0789960370090532	0.2198994642960596	dnm1_well12_Position_14	2nd_dnm1_well12	2nd_dnm1_well12_Position_14	2nd_dnm1_well12_Position_14_25	0.1692972714703435
2nd	240524_2	dnm1_well12	Position_14	26	0	0.8786727148177288	0.174119784537251	dnm1_well12_Position_14	2nd_dnm1_well12	2nd_dnm1_well12_Position_14	2nd_dnm1_well12_Position_14_26	0.16538851164301602
2nd	240524_2	dnm1_well12	Position_14	27	0	1.0332769713231085	0.0917347817593257	dnm1_well12_Position_14	2nd_dnm1_well12	2nd_dnm1_well12_Position_14	2nd_dnm1_well12_Position_14_27	0.08154117635480732
2nd	240524_2	dnm1_well12	Position_14	28	0	1.3718174566223942	0.4138946087006125	dnm1_well12_Position_14	2nd_dnm1_well12	2nd_dnm1_well12_Position_14	2nd_dnm1_well12_Position_14_28	0.23178126907360375
2nd	240524_2	dnm1_well12	Position_14	29	0	0.0142137901104392	0.7477552815733147	dnm1_well12_Position_14	2nd_dnm1_well12	2nd_dnm1_well12_Position_14	2nd_dnm1_well12_Position_14_29	0.9813459750025937
2nd	240524_2	dnm1_well12	Position_15	4	0	1.814085903229502	0.4558809714454988	dnm1_well12_Position_15	2nd_dnm1_well12	2nd_dnm1_well12_Position_15	2nd_dnm1_well12_Position_15_4	0.20083155244755227
2nd	240524_2	dnm1_well12	Position_15	5	0	1.0051754690786054	0.3511327658212422	dnm1_well12_Position_15	2nd_dnm1_well12	2nd_dnm1_well12_Position_15	2nd_dnm1_well12_Position_15_5	0.2588886189629089
2nd	240524_2	dnm1_well12	Position_15	6	0	1.1008581751463071	0.4563468871998958	dnm1_well12_Position_15	2nd_dnm1_well12	2nd_dnm1_well12_Position_15	2nd_dnm1_well12_Position_15_6	0.29305510124166245
2nd	240524_2	dnm1_well12	Position_15	7	0	1.021433002480235	0.2948831570199089	dnm1_well12_Position_15	2nd_dnm1_well12	2nd_dnm1_well12_Position_15	2nd_dnm1_well12_Position_15_7	0.2240215277246824
2nd	240524_2	dnm1_well12	Position_15	8	0	1.5653676901067086	0.2598236005237275	dnm1_well12_Position_15	2nd_dnm1_well12	2nd_dnm1_well12_Position_15	2nd_dnm1_well12_Position_15_8	0.14235417507059345
2nd	240524_2	dnm1_well12	Position_15	10	0	1.4148959577732898	0.3606148209997467	dnm1_well12_Position_15	2nd_dnm1_well12	2nd_dnm1_well12_Position_15	2nd_dnm1_well12_Position_15_10	0.2031048334434494
2nd	240524_2	dnm1_well12	Position_15	11	0	1.388411164125233	0.4652363010962151	dnm1_well12_Position_15	2nd_dnm1_well12	2nd_dnm1_well12_Position_15	2nd_dnm1_well12_Position_15_11	0.25098424043680556
2nd	240524_2	dnm1_well12	Position_15	15	0	1.1416848153702108	0.3359097541555508	dnm1_well12_Position_15	2nd_dnm1_well12	2nd_dnm1_well12_Position_15	2nd_dnm1_well12_Position_15_15	0.22733553647490873
2nd	240524_2	dnm1_well12	Position_15	16	0	1.0664313215783	0.24189348454926	dnm1_well12_Position_15	2nd_dnm1_well12	2nd_dnm1_well12_Position_15	2nd_dnm1_well12_Position_15_16	0.18488794481030096
2nd	240524_2	dnm1_well12	Position_15	17	0	1.5009351319047022	0.3858761660831585	dnm1_well12_Position_15	2nd_dnm1_well12	2nd_dnm1_well12_Position_15	2nd_dnm1_well12_Position_15_17	0.20451232536855476
2nd	240524_2	dnm1_well12	Position_15	19	0	2.49652805564363	0.3951524040295062	dnm1_well12_Position_15	2nd_dnm1_well12	2nd_dnm1_well12_Position_15	2nd_dnm1_well12_Position_15_19	0.1366514763786081
2nd	240524_2	dnm1_well12	Position_15	21	0	1.032588893288233	0.3269086932080575	dnm1_well12_Position_15	2nd_dnm1_well12	2nd_dnm1_well12_Position_15	2nd_dnm1_well12_Position_15_21	0.24046287132481756
2nd	240524_2	dnm1_well12	Position_15	22	0	1.91810497767445	0.4632493812176035	dnm1_well12_Position_15	2nd_dnm1_well12	2nd_dnm1_well12_Position_15	2nd_dnm1_well12_Position_15_22	0.19453189714828262
2nd	240524_2	dnm1_well12	Position_15	23	0	1.2024979560646811	0.282343244096976	dnm1_well12_Position_15	2nd_dnm1_well12	2nd_dnm1_well12_Position_15	2nd_dnm1_well12_Position_15_23	0.190150464619541
2nd	240524_2	dnm1_well12	Position_15	24	0	0.9924859738606956	0.2499155073518242	dnm1_well12_Position_15	2nd_dnm1_well12	2nd_dnm1_well12_Position_15	2nd_dnm1_well12_Position_15_24	0.20115519108035798
2nd	240524_2	dnm1_well12	Position_15	25	0	2.166156979384896	0.6397267421491103	dnm1_well12_Position_15	2nd_dnm1_well12	2nd_dnm1_well12_Position_15	2nd_dnm1_well12_Position_15_25	0.22799474448619167
2nd	240524_2	dnm1_well12	Position_15	26	0	0.90933637402627	0.297701642887123	dnm1_well12_Position_15	2nd_dnm1_well12	2nd_dnm1_well12_Position_15	2nd_dnm1_well12_Position_15_26	0.24663816608560357
2nd	240524_2	dnm1_well12	Position_15	27	0	1.2132997357879949	0.2913677774237282	dnm1_well12_Position_15	2nd_dnm1_well12	2nd_dnm1_well12_Position_15	2nd_dnm1_well12_Position_15_27	0.1936426319205907
2nd	240524_2	dnm1_well12	Position_15	28	0	0.4134787865413318	0.2326828568774436	dnm1_well12_Position_15	2nd_dnm1_well12	2nd_dnm1_well12_Position_15	2nd_dnm1_well12_Position_15_28	0.3601000759598517
2nd	240524_2	dnm1_well12	Position_15	29	0	0.8080506687276234	0.3053945066816522	dnm1_well12_Position_15	2nd_dnm1_well12	2nd_dnm1_well12_Position_15	2nd_dnm1_well12_Position_15_29	0.27427888990528565
2nd	240524_2	dnm1_well12	Position_16	1	0	1.667100530877305	0.2359018748070193	dnm1_well12_Position_16	2nd_dnm1_well12	2nd_dnm1_well12_Position_16	2nd_dnm1_well12_Position_16_1	0.12396299347934267
2nd	240524_2	dnm1_well12	Position_16	2	0	1.3206465494879298	0.2356794429921711	dnm1_well12_Position_16	2nd_dnm1_well12	2nd_dnm1_well12_Position_16	2nd_dnm1_well12_Position_16_2	0.1514332113779077
2nd	240524_2	dnm1_well12	Position_16	3	0	1.40272002140703	0.2589160339669353	dnm1_well12_Position_16	2nd_dnm1_well12	2nd_dnm1_well12_Position_16	2nd_dnm1_well12_Position_16_3	0.15581994211642458
2nd	240524_2	dnm1_well12	Position_16	4	0	1.897186590421032	0.3354051539720489	dnm1_well12_Position_16	2nd_dnm1_well12	2nd_dnm1_well12_Position_16	2nd_dnm1_well12_Position_16_4	0.1502312972420433
2nd	240524_2	dnm1_well12	Position_16	8	0	1.16735429510263	0.3255028667869971	dnm1_well12_Position_16	2nd_dnm1_well12	2nd_dnm1_well12_Position_16	2nd_dnm1_well12_Position_16_8	0.21804019506794772
2nd	240524_2	dnm1_well12	Position_16	9	0	0.9700852649797322	0.267396576231669	dnm1_well12_Position_16	2nd_dnm1_well12	2nd_dnm1_well12_Position_16	2nd_dnm1_well12_Position_16_9	0.21608121212502637
2nd	240524_2	dnm1_well12	Position_16	10	0	1.0543081071741776	0.2173686779456387	dnm1_well12_Position_16	2nd_dnm1_well12	2nd_dnm1_well12_Position_16	2nd_dnm1_well12_Position_16_10	0.17093075889181888
2nd	240524_2	dnm1_well12	Position_16	11	0	1.1351183798184243	0.3060934256629964	dnm1_well12_Position_16	2nd_dnm1_well12	2nd_dnm1_well12_Position_16	2nd_dnm1_well12_Position_16_11	0.21238614927994523
2nd	240524_2	dnm1_well12	Position_16	12	0	1.5875042657623222	0.194520253717212	dnm1_well12_Position_16	2nd_dnm1_well12	2nd_dnm1_well12_Position_16	2nd_dnm1_well12_Position_16_12	0.10915688958871589
2nd	240524_2	dnm1_well12	Position_16	13	0	2.2796355597844573	0.4573984205831387	dnm1_well12_Position_16	2nd_dnm1_well12	2nd_dnm1_well12_Position_16	2nd_dnm1_well12_Position_16_13	0.16711462987452866
2nd	240524_2	dnm1_well12	Position_16	14	0	1.1950374496456586	0.2080805808062687	dnm1_well12_Position_16	2nd_dnm1_well12	2nd_dnm1_well12_Position_16	2nd_dnm1_well12_Position_16_14	0.14829870067256457
2nd	240524_2	dnm1_well12	Position_16	16	0	1.328941784036341	0.3202165403179398	dnm1_well12_Position_16	2nd_dnm1_well12	2nd_dnm1_well12_Position_16	2nd_dnm1_well12_Position_16_16	0.19416967770108967
2nd	240524_2	dnm1_well12	Position_16	18	0	1.3448311418090089	0.4171250004008579	dnm1_well12_Position_16	2nd_dnm1_well12	2nd_dnm1_well12_Position_16	2nd_dnm1_well12_Position_16_18	0.23673971809405805
2nd	240524_2	dnm1_well12	Position_16	19	0	0.7415946830312989	0.2072323755572642	dnm1_well12_Position_16	2nd_dnm1_well12	2nd_dnm1_well12_Position_16	2nd_dnm1_well12_Position_16_19	0.2184090068695287
2nd	240524_2	dnm1_well12	Position_16	21	0	1.065833684220335	0.4978770867869798	dnm1_well12_Position_16	2nd_dnm1_well12	2nd_dnm1_well12_Position_16	2nd_dnm1_well12_Position_16_21	0.31839461364473187
2nd	240524_2	dnm1_well12	Position_16	23	0	1.4279783563516444	0.3927785371235949	dnm1_well12_Position_16	2nd_dnm1_well12	2nd_dnm1_well12_Position_16	2nd_dnm1_well12_Position_16_23	0.21572266925427203
2nd	240524_2	dnm1_well12	Position_16	25	0	0.990177378960569	0.2310029328409964	dnm1_well12_Position_16	2nd_dnm1_well12	2nd_dnm1_well12_Position_16	2nd_dnm1_well12_Position_16_25	0.18916365634834525
2nd	240524_2	dnm1_well12	Position_16	26	0	0.9910464767974771	0.182183820360851	dnm1_well12_Position_16	2nd_dnm1_well12	2nd_dnm1_well12_Position_16	2nd_dnm1_well12_Position_16_26	0.15528393769076457
2nd	240524_2	dnm1_well12	Position_16	27	0	1.0369558895114928	0.25467298195996	dnm1_well12_Position_16	2nd_dnm1_well12	2nd_dnm1_well12_Position_16	2nd_dnm1_well12_Position_16_27	0.19717194899013896
2nd	240524_2	dnm1_well12	Position_16	28	0	0.0209265977085178	1.156308117868867	dnm1_well12_Position_16	2nd_dnm1_well12	2nd_dnm1_well12_Position_16	2nd_dnm1_well12_Position_16_28	0.9822239376467469
2nd	240524_2	dnm1_well12	Position_16	29	0	0.028457299311594	2.4020070638380737	dnm1_well12_Position_16	2nd_dnm1_well12	2nd_dnm1_well12_Position_16	2nd_dnm1_well12_Position_16_29	0.9882914147012154
2nd	240524_2	dnm1_well12	Position_16	30	0	0.0218790723388191	2.1724145012806	dnm1_well12_Position_16	2nd_dnm1_well12	2nd_dnm1_well12_Position_16	2nd_dnm1_well12_Position_16_30	0.9900291043086226
2nd	240524_2	dnm1_well14	Position_1	1	0	0.0331318751545794	2.2673464724188364	dnm1_well14_Position_1	2nd_dnm1_well14	2nd_dnm1_well14_Position_1	2nd_dnm1_well14_Position_1_1	0.9855978322119278
2nd	240524_2	dnm1_well14	Position_1	2	0	0.030154028659764	0.9198365500447864	dnm1_well14_Position_1	2nd_dnm1_well14	2nd_dnm1_well14_Position_1	2nd_dnm1_well14_Position_1_2	0.9682586024159487
2nd	240524_2	dnm1_well14	Position_3	1	0	0.0250557681072734	3.686492709925404	dnm1_well14_Position_3	2nd_dnm1_well14	2nd_dnm1_well14_Position_3	2nd_dnm1_well14_Position_3_1	0.9932492413192042
2nd	240524_2	dnm1_well14	Position_3	2	0	0.0263824091288687	2.179015888257996	dnm1_well14_Position_3	2nd_dnm1_well14	2nd_dnm1_well14_Position_3	2nd_dnm1_well14_Position_3_2	0.9880373494619412
2nd	240524_2	dnm1_well14	Position_3	3	0	0.0285560475171817	1.5649424014035558	dnm1_well14_Position_3	2nd_dnm1_well14	2nd_dnm1_well14_Position_3	2nd_dnm1_well14_Position_3_3	0.9820796515136099
2nd	240524_2	dnm1_well14	Position_3	4	0	0.0392252127235293	1.2211440724211848	dnm1_well14_Position_3	2nd_dnm1_well14	2nd_dnm1_well14_Position_3	2nd_dnm1_well14_Position_3_4	0.9688780001338849
2nd	240524_2	dnm1_well14	Position_3	5	0	0.0512281633348365	1.265850264596523	dnm1_well14_Position_3	2nd_dnm1_well14	2nd_dnm1_well14_Position_3	2nd_dnm1_well14_Position_3_5	0.9611046979067929
2nd	240524_2	dnm1_well14	Position_3	6	0	0.0219749065965035	3.063213835786982	dnm1_well14_Position_3	2nd_dnm1_well14	2nd_dnm1_well14_Position_3	2nd_dnm1_well14_Position_3_6	0.9928772893876416
2nd	240524_2	dnm1_well14	Position_3	7	0	0.0290947763025436	2.7389484228187104	dnm1_well14_Position_3	2nd_dnm1_well14	2nd_dnm1_well14_Position_3	2nd_dnm1_well14_Position_3_7	0.9894890454340524
2nd	240524_2	dnm1_well14	Position_3	10	0	0.0259990443124244	1.644326665562797	dnm1_well14_Position_3	2nd_dnm1_well14	2nd_dnm1_well14_Position_3	2nd_dnm1_well14_Position_3_10	0.9844347457752017
2nd	240524_2	dnm1_well14	Position_3	11	0	0.0242591909682356	0.8610450698492984	dnm1_well14_Position_3	2nd_dnm1_well14	2nd_dnm1_well14_Position_3	2nd_dnm1_well14_Position_3_11	0.9725979055541499
2nd	240524_2	dnm1_well14	Position_4	1	0	0.0220650768589922	1.5431224160596992	dnm1_well14_Position_4	2nd_dnm1_well14	2nd_dnm1_well14_Position_4	2nd_dnm1_well14_Position_4_1	0.985902598277318
2nd	240524_2	dnm1_well14	Position_4	2	0	0.028195278635941	1.234308882100886	dnm1_well14_Position_4	2nd_dnm1_well14	2nd_dnm1_well14_Position_4	2nd_dnm1_well14_Position_4_2	0.9776671796317206
2nd	240524_2	dnm1_well14	Position_4	3	0	0.0322253559011054	1.972491862337588	dnm1_well14_Position_4	2nd_dnm1_well14	2nd_dnm1_well14_Position_4	2nd_dnm1_well14_Position_4_3	0.9839252361340929
2nd	240524_2	dnm1_well14	Position_5	1	0	0.0396084891276672	1.223198501943303	dnm1_well14_Position_5	2nd_dnm1_well14	2nd_dnm1_well14_Position_5	2nd_dnm1_well14_Position_5_1	0.968634566162739
2nd	240524_2	dnm1_well14	Position_5	2	0	0.0422062411703586	2.560831999112028	dnm1_well14_Position_5	2nd_dnm1_well14	2nd_dnm1_well14_Position_5	2nd_dnm1_well14_Position_5_2	0.9837857775129036
2nd	240524_2	dnm1_well14	Position_5	3	0	0.0367154834295494	2.3192703615530235	dnm1_well14_Position_5	2nd_dnm1_well14	2nd_dnm1_well14_Position_5	2nd_dnm1_well14_Position_5_3	0.9844160848810953
2nd	240524_2	dnm1_well14	Position_5	4	0	0.0282158953202733	2.0852342077661694	dnm1_well14_Position_5	2nd_dnm1_well14	2nd_dnm1_well14_Position_5	2nd_dnm1_well14_Position_5_4	0.9866493676481563
2nd	240524_2	dnm1_well14	Position_5	5	0	0.0285636634742896	3.257962257853407	dnm1_well14_Position_5	2nd_dnm1_well14	2nd_dnm1_well14_Position_5	2nd_dnm1_well14_Position_5_5	0.9913088579983723
2nd	240524_2	dnm1_well14	Position_5	6	0	0.0334588277403445	1.4426521165656092	dnm1_well14_Position_5	2nd_dnm1_well14	2nd_dnm1_well14_Position_5	2nd_dnm1_well14_Position_5_6	0.9773331212877929
2nd	240524_2	dnm1_well14	Position_5	7	0	0.0216685880571605	1.5006403910984605	dnm1_well14_Position_5	2nd_dnm1_well14	2nd_dnm1_well14_Position_5	2nd_dnm1_well14_Position_5_7	0.9857659723788929
2nd	240524_2	dnm1_well14	Position_6	2	0	0.0312523060015172	2.456092377366057	dnm1_well14_Position_6	2nd_dnm1_well14	2nd_dnm1_well14_Position_6	2nd_dnm1_well14_Position_6_2	0.987435474379367
2nd	240524_2	dnm1_well14	Position_6	3	0	0.0455137061126669	2.106817318794842	dnm1_well14_Position_6	2nd_dnm1_well14	2nd_dnm1_well14_Position_6	2nd_dnm1_well14_Position_6_3	0.9788537610683642
2nd	240524_2	dnm1_well14	Position_6	4	0	0.0396951304822127	1.3632054832696092	dnm1_well14_Position_6	2nd_dnm1_well14	2nd_dnm1_well14_Position_6	2nd_dnm1_well14_Position_6_4	0.9717049589307295
2nd	240524_2	dnm1_well14	Position_6	5	0	0.0412605797883807	2.281208582537817	dnm1_well14_Position_6	2nd_dnm1_well14	2nd_dnm1_well14_Position_6	2nd_dnm1_well14_Position_6_5	0.982234175395012
2nd	240524_2	dnm1_well14	Position_6	6	0	0.0348838843777482	2.442728641916021	dnm1_well14_Position_6	2nd_dnm1_well14	2nd_dnm1_well14_Position_6	2nd_dnm1_well14_Position_6_6	0.9859203632498862
2nd	240524_2	dnm1_well14	Position_7	1	0	0.0440424657789801	0.7034971188957061	dnm1_well14_Position_7	2nd_dnm1_well14	2nd_dnm1_well14_Position_7	2nd_dnm1_well14_Position_7_1	0.9410834333299601
2nd	240524_2	dnm1_well14	Position_7	3	0	0.0333351097696225	0.8822839843646386	dnm1_well14_Position_7	2nd_dnm1_well14	2nd_dnm1_well14_Position_7	2nd_dnm1_well14_Position_7_3	0.9635928193468468
2nd	240524_2	dnm1_well14	Position_7	4	0	0.0405694571899823	0.4884419773473489	dnm1_well14_Position_7	2nd_dnm1_well14	2nd_dnm1_well14_Position_7	2nd_dnm1_well14_Position_7_4	0.9233108123164407
2nd	240524_2	dnm1_well14	Position_7	5	0	0.0449160473978217	0.9226913284007664	dnm1_well14_Position_7	2nd_dnm1_well14	2nd_dnm1_well14_Position_7	2nd_dnm1_well14_Position_7_5	0.9535802965942136
2nd	240524_2	dnm1_well14	Position_7	6	0	0.0210121655157781	0.5184947965850828	dnm1_well14_Position_7	2nd_dnm1_well14	2nd_dnm1_well14_Position_7	2nd_dnm1_well14_Position_7_6	0.9610530224967702
2nd	240524_2	dnm1_well14	Position_7	7	0	0.0419766290242305	0.7053135874397112	dnm1_well14_Position_7	2nd_dnm1_well14	2nd_dnm1_well14_Position_7	2nd_dnm1_well14_Position_7_7	0.9438282101124551
2nd	240524_2	dnm1_well14	Position_8	2	0	0.024688721159593	0.9545162905755572	dnm1_well14_Position_8	2nd_dnm1_well14	2nd_dnm1_well14_Position_8	2nd_dnm1_well14_Position_8_2	0.9747869742661502
2nd	240524_2	dnm1_well14	Position_8	4	0	0.008726872358886	1.0202545158046137	dnm1_well14_Position_8	2nd_dnm1_well14	2nd_dnm1_well14_Position_8	2nd_dnm1_well14_Position_8_4	0.991518921081302
2nd	240524_2	dnm1_well14	Position_9	4	0	0.0369991264624948	1.9696885088664264	dnm1_well14_Position_9	2nd_dnm1_well14	2nd_dnm1_well14_Position_9	2nd_dnm1_well14_Position_9_4	0.9815620897786465
2nd	240524_2	dnm1_well14	Position_9	5	0	0.0452052993840251	2.1370817228860868	dnm1_well14_Position_9	2nd_dnm1_well14	2nd_dnm1_well14_Position_9	2nd_dnm1_well14_Position_9_5	0.9792853557196153
2nd	240524_2	dnm1_well14	Position_10	1	0	0.0038433306679725	0.6459643648278819	dnm1_well14_Position_10	2nd_dnm1_well14	2nd_dnm1_well14_Position_10	2nd_dnm1_well14_Position_10_1	0.9940854337450717
2nd	240524_2	dnm1_well14	Position_10	4	0	0.0194790629641045	1.3469727114794212	dnm1_well14_Position_10	2nd_dnm1_well14	2nd_dnm1_well14_Position_10	2nd_dnm1_well14_Position_10_4	0.9857447856350166
2nd	240524_2	dnm1_well14	Position_10	5	0	0.0281374241828181	2.9975038776141965	dnm1_well14_Position_10	2nd_dnm1_well14	2nd_dnm1_well14_Position_10	2nd_dnm1_well14_Position_10_5	0.9907003437036285
2nd	240524_2	dnm1_well14	Position_10	6	0	0.0260284773141164	1.6313548361825445	dnm1_well14_Position_10	2nd_dnm1_well14	2nd_dnm1_well14_Position_10	2nd_dnm1_well14_Position_10_6	0.9842954390199555
2nd	240524_2	dnm1_well14	Position_11	2	0	0.0229840429228572	0.6635180452948255	dnm1_well14_Position_11	2nd_dnm1_well14	2nd_dnm1_well14_Position_11	2nd_dnm1_well14_Position_11_2	0.9665200684494216
2nd	240524_2	dnm1_well14	Position_11	3	0	0.0263409645539293	0.526004699798323	dnm1_well14_Position_11	2nd_dnm1_well14	2nd_dnm1_well14_Position_11	2nd_dnm1_well14_Position_11_3	0.9523107245083204
2nd	240524_2	dnm1_well14	Position_11	4	0	0.0301317088582412	1.6008843668472983	dnm1_well14_Position_11	2nd_dnm1_well14	2nd_dnm1_well14_Position_11	2nd_dnm1_well14_Position_11_4	0.9815258051057487
2nd	240524_2	dnm1_well14	Position_11	5	0	0.0166445063071817	0.7749897172742168	dnm1_well14_Position_11	2nd_dnm1_well14	2nd_dnm1_well14_Position_11	2nd_dnm1_well14_Position_11_5	0.9789744988135037
2nd	240524_2	dnm1_well14	Position_11	7	0	0.0252347420982159	1.6123639542054118	dnm1_well14_Position_11	2nd_dnm1_well14	2nd_dnm1_well14_Position_11	2nd_dnm1_well14_Position_11_7	0.9845903992503319
2nd	240524_2	dnm1_well14	Position_11	8	0	0.0222328628995158	1.3502921453141423	dnm1_well14_Position_11	2nd_dnm1_well14	2nd_dnm1_well14_Position_11	2nd_dnm1_well14_Position_11_8	0.9838014879390417
2nd	240524_2	dnm1_well14	Position_11	9	0	0.0174445664668719	1.1043634498212265	dnm1_well14_Position_11	2nd_dnm1_well14	2nd_dnm1_well14_Position_11	2nd_dnm1_well14_Position_11_9	0.9844495972451744
2nd	240524_2	dnm1_well14	Position_12	4	0	0.0394217296501825	2.582209271606924	dnm1_well14_Position_12	2nd_dnm1_well14	2nd_dnm1_well14_Position_12	2nd_dnm1_well14_Position_12_4	0.9849628991908933
2nd	240524_2	dnm1_well14	Position_12	5	0	0.0288296253554559	0.99398861191551	dnm1_well14_Position_12	2nd_dnm1_well14	2nd_dnm1_well14_Position_12	2nd_dnm1_well14_Position_12_5	0.9718135399771735
2nd	240524_2	dnm1_well14	Position_12	6	0	0.0156772408421841	0.4673573231842706	dnm1_well14_Position_12	2nd_dnm1_well14	2nd_dnm1_well14_Position_12	2nd_dnm1_well14_Position_12_6	0.9675442669950934
2nd	240524_2	dnm1_well14	Position_12	7	0	0.0144897997699802	0.3054719389103854	dnm1_well14_Position_12	2nd_dnm1_well14	2nd_dnm1_well14_Position_12	2nd_dnm1_well14_Position_12_7	0.9547139610200231
2nd	240524_2	dnm1_well14	Position_12	8	0	0.0256225910276342	0.7399132462913587	dnm1_well14_Position_12	2nd_dnm1_well14	2nd_dnm1_well14_Position_12	2nd_dnm1_well14_Position_12_8	0.9665298608130902
2nd	240524_2	dnm1_well14	Position_12	9	0	0.042715264173988	1.710524008782044	dnm1_well14_Position_12	2nd_dnm1_well14	2nd_dnm1_well14_Position_12	2nd_dnm1_well14_Position_12_9	0.9756363750043264
2nd	240524_2	dnm1_well14	Position_13	1	0	0.0329500077356621	2.386372174311531	dnm1_well14_Position_13	2nd_dnm1_well14	2nd_dnm1_well14_Position_13	2nd_dnm1_well14_Position_13_1	0.9863804796317868
2nd	240524_2	dnm1_well14	Position_13	3	0	0.0411562676626842	1.7007765435538336	dnm1_well14_Position_13	2nd_dnm1_well14	2nd_dnm1_well14_Position_13	2nd_dnm1_well14_Position_13_3	0.976373217498589
2nd	240524_2	dnm1_well14	Position_13	4	0	0.039577512071902	1.1348777786078148	dnm1_well14_Position_13	2nd_dnm1_well14	2nd_dnm1_well14_Position_13	2nd_dnm1_well14_Position_13_4	0.9663013889196272
2nd	240524_2	dnm1_well14	Position_13	5	0	0.0354050433608167	1.79718178318265	dnm1_well14_Position_13	2nd_dnm1_well14	2nd_dnm1_well14_Position_13	2nd_dnm1_well14_Position_13_5	0.9806802914612259
2nd	240524_2	dnm1_well14	Position_13	6	0	0.0530980026876591	3.796459024756338	dnm1_well14_Position_13	2nd_dnm1_well14	2nd_dnm1_well14_Position_13	2nd_dnm1_well14_Position_13_6	0.98620672396613
2nd	240524_2	dnm1_well14	Position_14	2	0	0.0204516466395918	0.5422942365118832	dnm1_well14_Position_14	2nd_dnm1_well14	2nd_dnm1_well14_Position_14	2nd_dnm1_well14_Position_14_2	0.9636574033646254
2nd	240524_2	dnm1_well14	Position_14	3	0	0.0150011012594193	1.6289612155528277	dnm1_well14_Position_14	2nd_dnm1_well14	2nd_dnm1_well14_Position_14	2nd_dnm1_well14_Position_14_3	0.9908750333836681
2nd	240524_2	dnm1_well14	Position_14	4	0	0.0234121530017866	1.878347505571221	dnm1_well14_Position_14	2nd_dnm1_well14	2nd_dnm1_well14_Position_14	2nd_dnm1_well14_Position_14_4	0.9876892156712621
2nd	240524_2	dnm1_well14	Position_14	5	0	0.017320302144295	0.9372967778760812	dnm1_well14_Position_14	2nd_dnm1_well14	2nd_dnm1_well14_Position_14	2nd_dnm1_well14_Position_14_5	0.9818562829989116
2nd	240524_2	dnm1_well14	Position_15	1	0	0.0191169046838964	1.4006552739898397	dnm1_well14_Position_15	2nd_dnm1_well14	2nd_dnm1_well14_Position_15	2nd_dnm1_well14_Position_15_1	0.9865352308130491
2nd	240524_2	dnm1_well14	Position_15	2	0	0.0206136890742786	1.47808672491925	dnm1_well14_Position_15	2nd_dnm1_well14	2nd_dnm1_well14_Position_15	2nd_dnm1_well14_Position_15_2	0.9862456239540562
2nd	240524_2	dnm1_well14	Position_15	3	0	0.0153336324734178	0.6296437970406709	dnm1_well14_Position_15	2nd_dnm1_well14	2nd_dnm1_well14_Position_15	2nd_dnm1_well14_Position_15_3	0.9762260944774923
2nd	240524_2	dnm1_well14	Position_15	4	0	0.0293936191711811	2.0034738692258425	dnm1_well14_Position_15	2nd_dnm1_well14	2nd_dnm1_well14_Position_15	2nd_dnm1_well14_Position_15_4	0.9855408090596407
2nd	240524_2	dnm1_well14	Position_15	5	0	0.0154820732941669	1.1730546541250264	dnm1_well14_Position_15	2nd_dnm1_well14	2nd_dnm1_well14_Position_15	2nd_dnm1_well14_Position_15_5	0.9869738368726855
2nd	240524_2	dnm1_well14	Position_15	6	0	0.0179502506223112	1.0888615600943807	dnm1_well14_Position_15	2nd_dnm1_well14	2nd_dnm1_well14_Position_15	2nd_dnm1_well14_Position_15_6	0.9837820210730422
2nd	240524_2	dnm1_well14	Position_15	7	0	0.0222701630080021	2.6738232203599512	dnm1_well14_Position_15	2nd_dnm1_well14	2nd_dnm1_well14_Position_15	2nd_dnm1_well14_Position_15_7	0.9917398398937569
2nd	240524_2	dnm1_well14	Position_15	8	0	0.0087036902315303	1.7711761345242945	dnm1_well14_Position_15	2nd_dnm1_well14	2nd_dnm1_well14_Position_15	2nd_dnm1_well14_Position_15_8	0.9951099562394757
2nd	240524_2	dnm1_well14	Position_15	9	0	0.0144551456895563	1.0738609630973237	dnm1_well14_Position_15	2nd_dnm1_well14	2nd_dnm1_well14_Position_15	2nd_dnm1_well14_Position_15_9	0.986717879508676
2nd	240524_2	dnm1_well15	Position_1	1	0	0.038481335686373	2.711476438837925	dnm1_well15_Position_1	2nd_dnm1_well15	2nd_dnm1_well15_Position_1	2nd_dnm1_well15_Position_1_1	0.9860065721579926
2nd	240524_2	dnm1_well15	Position_1	2	0	0.0325986686102237	2.9553660408089284	dnm1_well15_Position_1	2nd_dnm1_well15	2nd_dnm1_well15_Position_1	2nd_dnm1_well15_Position_1_2	0.9890900088252512
2nd	240524_2	dnm1_well15	Position_2	1	0	0.0310402979664262	0.8482451507103599	dnm1_well15_Position_2	2nd_dnm1_well15	2nd_dnm1_well15_Position_2	2nd_dnm1_well15_Position_2_1	0.9646982694719469
2nd	240524_2	dnm1_well15	Position_2	3	0	0.0266413676360682	2.518515901942791	dnm1_well15_Position_2	2nd_dnm1_well15	2nd_dnm1_well15_Position_2	2nd_dnm1_well15_Position_2_3	0.9895325259643084
2nd	240524_2	dnm1_well15	Position_2	9	0	0.0250607192256112	0.8427792184372547	dnm1_well15_Position_2	2nd_dnm1_well15	2nd_dnm1_well15_Position_2	2nd_dnm1_well15_Position_2_9	0.971122878611578
2nd	240524_2	dnm1_well15	Position_2	10	0	0.0293667923350618	1.1597161176478803	dnm1_well15_Position_2	2nd_dnm1_well15	2nd_dnm1_well15_Position_2	2nd_dnm1_well15_Position_2_10	0.9753029901544182
2nd	240524_2	dnm1_well15	Position_5	1	0	0.7942582749193167	4.903998339639573	dnm1_well15_Position_5	2nd_dnm1_well15	2nd_dnm1_well15_Position_5	2nd_dnm1_well15_Position_5_1	0.860613810741691
2nd	240524_2	dnm1_well15	Position_5	2	0	0.0131551802136839	0.8404658465617414	dnm1_well15_Position_5	2nd_dnm1_well15	2nd_dnm1_well15_Position_5	2nd_dnm1_well15_Position_5_2	0.9845889688737192
2nd	240524_2	dnm1_well15	Position_5	3	0	0.0136654771788769	1.3069294521154111	dnm1_well15_Position_5	2nd_dnm1_well15	2nd_dnm1_well15_Position_5	2nd_dnm1_well15_Position_5_3	0.9896520296453208
2nd	240524_2	dnm1_well15	Position_5	5	0	0.0444486761766185	1.839609129846492	dnm1_well15_Position_5	2nd_dnm1_well15	2nd_dnm1_well15_Position_5	2nd_dnm1_well15_Position_5_5	0.9764080082710194
2nd	240524_2	dnm1_well15	Position_5	9	0	0.0368513035549173	2.312807053557512	dnm1_well15_Position_5	2nd_dnm1_well15	2nd_dnm1_well15_Position_5	2nd_dnm1_well15_Position_5_9	0.9843163141384499
2nd	240524_2	dnm1_well15	Position_6	1	0	0.0064180160245025	0.6794543770760206	dnm1_well15_Position_6	2nd_dnm1_well15	2nd_dnm1_well15_Position_6	2nd_dnm1_well15_Position_6_1	0.990642550875259
2nd	240524_2	dnm1_well15	Position_6	3	0	0.0122982954657638	1.3576713032429966	dnm1_well15_Position_6	2nd_dnm1_well15	2nd_dnm1_well15_Position_6	2nd_dnm1_well15_Position_6_3	0.9910229427883982
2nd	240524_2	dnm1_well15	Position_6	4	0	0.0161863245659657	1.228049538158496	dnm1_well15_Position_6	2nd_dnm1_well15	2nd_dnm1_well15_Position_6	2nd_dnm1_well15_Position_6_4	0.986990951594561
2nd	240524_2	dnm1_well15	Position_7	1	0	0.0288872955031481	1.6341786471318278	dnm1_well15_Position_7	2nd_dnm1_well15	2nd_dnm1_well15_Position_7	2nd_dnm1_well15_Position_7_1	0.9826300961600003
2nd	240524_2	dnm1_well15	Position_7	4	0	0.0261467934808622	1.4270622496505143	dnm1_well15_Position_7	2nd_dnm1_well15	2nd_dnm1_well15_Position_7	2nd_dnm1_well15_Position_7_4	0.9820075483259305
2nd	240524_2	dnm1_well15	Position_7	5	0	0.0292271799447593	1.5566725340882783	dnm1_well15_Position_7	2nd_dnm1_well15	2nd_dnm1_well15_Position_7	2nd_dnm1_well15_Position_7_5	0.9815706001545125
2nd	240524_2	dnm1_well15	Position_7	6	0	0.0179688609722399	1.4538168530776243	dnm1_well15_Position_7	2nd_dnm1_well15	2nd_dnm1_well15_Position_7	2nd_dnm1_well15_Position_7_6	0.9877911160567012
2nd	240524_2	dnm1_well15	Position_7	7	0	0.0401196326887418	2.062740701809611	dnm1_well15_Position_7	2nd_dnm1_well15	2nd_dnm1_well15_Position_7	2nd_dnm1_well15_Position_7_7	0.9809213992814637
2nd	240524_2	dnm1_well15	Position_7	9	0	0.0185304235871312	1.7391433059401256	dnm1_well15_Position_7	2nd_dnm1_well15	2nd_dnm1_well15_Position_7	2nd_dnm1_well15_Position_7_9	0.9894574156307637
2nd	240524_2	dnm1_well15	Position_7	10	0	0.0304881773859556	1.8995449889159373	dnm1_well15_Position_7	2nd_dnm1_well15	2nd_dnm1_well15_Position_7	2nd_dnm1_well15_Position_7_10	0.9842032883588351
2nd	240524_2	dnm1_well15	Position_8	1	0	0.0348663617000702	1.4041063617070897	dnm1_well15_Position_8	2nd_dnm1_well15	2nd_dnm1_well15_Position_8	2nd_dnm1_well15_Position_8_1	0.9757699634378652
2nd	240524_2	dnm1_well15	Position_8	3	0	0.0317825581732891	1.10712292809005	dnm1_well15_Position_8	2nd_dnm1_well15	2nd_dnm1_well15_Position_8	2nd_dnm1_well15_Position_8_3	0.9720937702411416
2nd	240524_2	dnm1_well15	Position_8	7	0	0.0296200641795417	2.1239878762548576	dnm1_well15_Position_8	2nd_dnm1_well15	2nd_dnm1_well15_Position_8	2nd_dnm1_well15_Position_8_7	0.9862463061992764
2nd	240524_2	dnm1_well15	Position_8	9	0	0.0240279026398627	0.8380973529615589	dnm1_well15_Position_8	2nd_dnm1_well15	2nd_dnm1_well15_Position_8	2nd_dnm1_well15_Position_8_9	0.9721294527868799
2nd	240524_2	dnm1_well15	Position_8	10	0	0.0172531739160646	0.5923998243647638	dnm1_well15_Position_8	2nd_dnm1_well15	2nd_dnm1_well15_Position_8	2nd_dnm1_well15_Position_8_10	0.97170000973551
2nd	240524_2	dnm1_well15	Position_8	11	0	0.0095589719237668	0.4490588190446689	dnm1_well15_Position_8	2nd_dnm1_well15	2nd_dnm1_well15_Position_8	2nd_dnm1_well15_Position_8_11	0.979156997150979
2nd	240524_2	dnm1_well15	Position_9	1	0	0.0299929310469908	1.0850121890008135	dnm1_well15_Position_9	2nd_dnm1_well15	2nd_dnm1_well15_Position_9	2nd_dnm1_well15_Position_9_1	0.9731006337928699
2nd	240524_2	dnm1_well15	Position_10	1	0	0.0246201940508427	5.454729898265405	dnm1_well15_Position_10	2nd_dnm1_well15	2nd_dnm1_well15_Position_10	2nd_dnm1_well15_Position_10_1	0.995506730974287
2nd	240524_2	dnm1_well15	Position_10	2	0	0.0209997537544334	1.5815781616032734	dnm1_well15_Position_10	2nd_dnm1_well15	2nd_dnm1_well15_Position_10	2nd_dnm1_well15_Position_10_2	0.9868962666007125
2nd	240524_2	dnm1_well15	Position_11	3	0	0.0611082338108745	2.6540927323485635	dnm1_well15_Position_11	2nd_dnm1_well15	2nd_dnm1_well15_Position_11	2nd_dnm1_well15_Position_11_3	0.9774940291446235
2nd	240524_2	dnm1_well15	Position_11	4	0	0.0265675669273943	1.7089886871974829	dnm1_well15_Position_11	2nd_dnm1_well15	2nd_dnm1_well15_Position_11	2nd_dnm1_well15_Position_11_4	0.9846921891098306
2nd	240524_2	dnm1_well15	Position_11	5	0	0.0426519687857371	1.662541602247963	dnm1_well15_Position_11	2nd_dnm1_well15	2nd_dnm1_well15_Position_11	2nd_dnm1_well15_Position_11_5	0.9749870222886887
2nd	240524_2	dnm1_well15	Position_11	6	0	0.014923900345537	1.7300204109642172	dnm1_well15_Position_11	2nd_dnm1_well15	2nd_dnm1_well15_Position_11	2nd_dnm1_well15_Position_11_6	0.9914473486352495
2nd	240524_2	dnm1_well15	Position_11	9	0	0.0187877292932247	1.6317603516155497	dnm1_well15_Position_11	2nd_dnm1_well15	2nd_dnm1_well15_Position_11	2nd_dnm1_well15_Position_11_9	0.9886172783994995
2nd	240524_2	dnm1_well15	Position_12	3	0	0.0345012123969839	1.3518618167585708	dnm1_well15_Position_12	2nd_dnm1_well15	2nd_dnm1_well15_Position_12	2nd_dnm1_well15_Position_12_3	0.9751138686827224
2nd	240524_2	dnm1_well15	Position_12	5	0	0.0197052494049724	1.3647996665913535	dnm1_well15_Position_12	2nd_dnm1_well15	2nd_dnm1_well15_Position_12	2nd_dnm1_well15_Position_12_5	0.985767295458975
2nd	240524_2	dnm1_well15	Position_12	6	0	0.0118425936252103	0.7934978113761446	dnm1_well15_Position_12	2nd_dnm1_well15	2nd_dnm1_well15_Position_12	2nd_dnm1_well15_Position_12_6	0.9852949218098769
2nd	240524_2	dnm1_well15	Position_12	8	0	0.0203065632768712	1.3079306554297152	dnm1_well15_Position_12	2nd_dnm1_well15	2nd_dnm1_well15_Position_12	2nd_dnm1_well15_Position_12_8	0.9847116441318777
3rd	300424	dnm1_from_ypg_well2	Position_1	1	0	57.71032837861075	1605.921748327158	dnm1_from_ypg_well2_Position_1	3rd_dnm1_from_ypg_well2	3rd_dnm1_from_ypg_well2_Position_1	3rd_dnm1_from_ypg_well2_Position_1_1	0.9653106421866513
3rd	300424	dnm1_from_ypg_well2	Position_1	2	0	89.71644107016215	1133.2743665313656	dnm1_from_ypg_well2_Position_1	3rd_dnm1_from_ypg_well2	3rd_dnm1_from_ypg_well2_Position_1	3rd_dnm1_from_ypg_well2_Position_1_2	0.9266417699033161
3rd	300424	dnm1_from_ypg_well2	Position_1	3	0	112.3505545282778	1015.9422884113168	dnm1_from_ypg_well2_Position_1	3rd_dnm1_from_ypg_well2	3rd_dnm1_from_ypg_well2_Position_1	3rd_dnm1_from_ypg_well2_Position_1_3	0.9004242956681658
3rd	300424	dnm1_from_ypg_well2	Position_1	5	0	87.93264984338732	1996.3954968683497	dnm1_from_ypg_well2_Position_1	3rd_dnm1_from_ypg_well2	3rd_dnm1_from_ypg_well2_Position_1	3rd_dnm1_from_ypg_well2_Position_1_5	0.9578124730589513
3rd	300424	dnm1_from_ypg_well2	Position_2	1	0	99.39186633505877	1282.8641639870918	dnm1_from_ypg_well2_Position_2	3rd_dnm1_from_ypg_well2	3rd_dnm1_from_ypg_well2_Position_2	3rd_dnm1_from_ypg_well2_Position_2_1	0.9280944599591334
3rd	300424	dnm1_from_ypg_well2	Position_2	2	0	99.92662004429684	1501.3525033500753	dnm1_from_ypg_well2_Position_2	3rd_dnm1_from_ypg_well2	3rd_dnm1_from_ypg_well2_Position_2	3rd_dnm1_from_ypg_well2_Position_2_2	0.9375957516810226
3rd	300424	dnm1_from_ypg_well2	Position_2	3	0	129.10312245164988	2205.179625969637	dnm1_from_ypg_well2_Position_2	3rd_dnm1_from_ypg_well2	3rd_dnm1_from_ypg_well2_Position_2	3rd_dnm1_from_ypg_well2_Position_2_3	0.9446925945286772
3rd	300424	dnm1_from_ypg_well2	Position_2	4	0	104.76510887085767	1619.330119358129	dnm1_from_ypg_well2_Position_2	3rd_dnm1_from_ypg_well2	3rd_dnm1_from_ypg_well2_Position_2	3rd_dnm1_from_ypg_well2_Position_2_4	0.9392347318433949
3rd	300424	dnm1_from_ypg_well2	Position_3	1	0	60.16913246572567	929.858333095666	dnm1_from_ypg_well2_Position_3	3rd_dnm1_from_ypg_well2	3rd_dnm1_from_ypg_well2_Position_3	3rd_dnm1_from_ypg_well2_Position_3_1	0.9392247846057413
3rd	300424	dnm1_from_ypg_well2	Position_3	3	0	66.48995562023171	1381.193247437342	dnm1_from_ypg_well2_Position_3	3rd_dnm1_from_ypg_well2	3rd_dnm1_from_ypg_well2_Position_3	3rd_dnm1_from_ypg_well2_Position_3_3	0.9540714740077098
3rd	300424	dnm1_from_ypg_well2	Position_4	2	0	67.87110080566671	3701.034189928437	dnm1_from_ypg_well2_Position_4	3rd_dnm1_from_ypg_well2	3rd_dnm1_from_ypg_well2_Position_4	3rd_dnm1_from_ypg_well2_Position_4_2	0.9819918263872195
3rd	300424	dnm1_from_ypg_well2	Position_5	2	0	38.023644993524776	916.9780643057996	dnm1_from_ypg_well2_Position_5	3rd_dnm1_from_ypg_well2	3rd_dnm1_from_ypg_well2_Position_5	3rd_dnm1_from_ypg_well2_Position_5_2	0.9601847361912867
3rd	300424	dnm1_from_ypg_well2	Position_5	3	0	35.805509226393376	970.792555757444	dnm1_from_ypg_well2_Position_5	3rd_dnm1_from_ypg_well2	3rd_dnm1_from_ypg_well2_Position_5	3rd_dnm1_from_ypg_well2_Position_5_3	0.9644291892941714
3rd	300424	dnm1_from_ypg_well2	Position_5	4	0	103.35924124781472	1502.1083045830017	dnm1_from_ypg_well2_Position_5	3rd_dnm1_from_ypg_well2	3rd_dnm1_from_ypg_well2_Position_5	3rd_dnm1_from_ypg_well2_Position_5_4	0.9356204729792111
3rd	300424	dnm1_from_ypg_well2	Position_5	5	0	75.16250323516934	1359.0389888477782	dnm1_from_ypg_well2_Position_5	3rd_dnm1_from_ypg_well2	3rd_dnm1_from_ypg_well2_Position_5	3rd_dnm1_from_ypg_well2_Position_5_5	0.9475927868921626
3rd	300424	dnm1_from_ypg_well2	Position_5	6	0	80.83306740753888	2706.2233126240267	dnm1_from_ypg_well2_Position_5	3rd_dnm1_from_ypg_well2	3rd_dnm1_from_ypg_well2_Position_5	3rd_dnm1_from_ypg_well2_Position_5_6	0.9709969744470605
3rd	300424	dnm1_from_ypg_well2	Position_5	7	0	85.42169108042975	1085.508661929652	dnm1_from_ypg_well2_Position_5	3rd_dnm1_from_ypg_well2	3rd_dnm1_from_ypg_well2_Position_5	3rd_dnm1_from_ypg_well2_Position_5_7	0.9270480171080727
3rd	300424	dnm1_from_ypg_well2	Position_5	8	0	70.70164287102395	1991.826134621628	dnm1_from_ypg_well2_Position_5	3rd_dnm1_from_ypg_well2	3rd_dnm1_from_ypg_well2_Position_5	3rd_dnm1_from_ypg_well2_Position_5_8	0.9657208772446335
3rd	300424	dnm1_from_ypg_well2	Position_6	2	0	81.75456642616916	1075.452211547737	dnm1_from_ypg_well2_Position_6	3rd_dnm1_from_ypg_well2	3rd_dnm1_from_ypg_well2_Position_6	3rd_dnm1_from_ypg_well2_Position_6_2	0.9293518081795985
3rd	300424	dnm1_from_ypg_well2	Position_6	3	0	78.57078442558114	1272.3334028107274	dnm1_from_ypg_well2_Position_6	3rd_dnm1_from_ypg_well2	3rd_dnm1_from_ypg_well2_Position_6	3rd_dnm1_from_ypg_well2_Position_6_3	0.9418383737588956
3rd	300424	dnm1_from_ypg_well2	Position_6	4	0	67.31860736707382	3165.096686666944	dnm1_from_ypg_well2_Position_6	3rd_dnm1_from_ypg_well2	3rd_dnm1_from_ypg_well2_Position_6	3rd_dnm1_from_ypg_well2_Position_6_4	0.9791738990063182
3rd	300424	dnm1_from_ypg_well2	Position_6	5	0	32.79372494649201	1276.9016233111977	dnm1_from_ypg_well2_Position_6	3rd_dnm1_from_ypg_well2	3rd_dnm1_from_ypg_well2_Position_6	3rd_dnm1_from_ypg_well2_Position_6_5	0.9749607990971961
3rd	300424	dnm1_from_ypg_well3	Position_1	1	0	83.44783473764464	1399.3404987610656	dnm1_from_ypg_well3_Position_1	3rd_dnm1_from_ypg_well3	3rd_dnm1_from_ypg_well3_Position_1	3rd_dnm1_from_ypg_well3_Position_1_1	0.9437223554755483
3rd	300424	dnm1_from_ypg_well3	Position_1	2	0	48.408777394514985	1687.7937608763712	dnm1_from_ypg_well3_Position_1	3rd_dnm1_from_ypg_well3	3rd_dnm1_from_ypg_well3_Position_1	3rd_dnm1_from_ypg_well3_Position_1_2	0.9721180125432104
3rd	300424	dnm1_from_ypg_well3	Position_1	3	0	48.53865330386035	1615.3293367305496	dnm1_from_ypg_well3_Position_1	3rd_dnm1_from_ypg_well3	3rd_dnm1_from_ypg_well3_Position_1	3rd_dnm1_from_ypg_well3_Position_1_3	0.970827821921824
3rd	300424	dnm1_from_ypg_well3	Position_1	5	0	62.72749819625241	3686.4263114195614	dnm1_from_ypg_well3_Position_1	3rd_dnm1_from_ypg_well3	3rd_dnm1_from_ypg_well3_Position_1	3rd_dnm1_from_ypg_well3_Position_1_5	0.9832688917602236
3rd	300424	dnm1_from_ypg_well3	Position_1	7	0	66.38433495525564	2732.573872572881	dnm1_from_ypg_well3_Position_1	3rd_dnm1_from_ypg_well3	3rd_dnm1_from_ypg_well3_Position_1	3rd_dnm1_from_ypg_well3_Position_1_7	0.9762824843984068
3rd	300424	dnm1_from_ypg_well3	Position_2	1	0	84.44532318035472	2256.0306550970267	dnm1_from_ypg_well3_Position_2	3rd_dnm1_from_ypg_well3	3rd_dnm1_from_ypg_well3_Position_2	3rd_dnm1_from_ypg_well3_Position_2_1	0.963919594149175
3rd	300424	dnm1_from_ypg_well3	Position_2	2	0	88.47977167977206	2291.5562653044176	dnm1_from_ypg_well3_Position_2	3rd_dnm1_from_ypg_well3	3rd_dnm1_from_ypg_well3_Position_2	3rd_dnm1_from_ypg_well3_Position_2_2	0.962824188245533
3rd	300424	dnm1_from_ypg_well3	Position_2	3	0	88.60534431163143	1795.5713554953222	dnm1_from_ypg_well3_Position_2	3rd_dnm1_from_ypg_well3	3rd_dnm1_from_ypg_well3_Position_2	3rd_dnm1_from_ypg_well3_Position_2_3	0.9529739730245526
3rd	300424	dnm1_from_ypg_well3	Position_3	1	0	53.071101478321374	2731.1913397684407	dnm1_from_ypg_well3_Position_3	3rd_dnm1_from_ypg_well3	3rd_dnm1_from_ypg_well3_Position_3	3rd_dnm1_from_ypg_well3_Position_3_1	0.9809389011997889
3rd	300424	dnm1_from_ypg_well3	Position_3	2	0	67.2562292134206	1013.6467417587428	dnm1_from_ypg_well3_Position_3	3rd_dnm1_from_ypg_well3	3rd_dnm1_from_ypg_well3_Position_3	3rd_dnm1_from_ypg_well3_Position_3_2	0.9377777367445569
3rd	300424	dnm1_from_ypg_well3	Position_3	4	0	61.82954254230568	2274.1811984336064	dnm1_from_ypg_well3_Position_3	3rd_dnm1_from_ypg_well3	3rd_dnm1_from_ypg_well3_Position_3	3rd_dnm1_from_ypg_well3_Position_3_4	0.9735319956121112
3rd	300424	dnm1_from_ypg_well3	Position_3	5	0	60.79607625270128	1814.9795901421992	dnm1_from_ypg_well3_Position_3	3rd_dnm1_from_ypg_well3	3rd_dnm1_from_ypg_well3_Position_3	3rd_dnm1_from_ypg_well3_Position_3_5	0.9675888341330566
3rd	300424	dnm1_from_ypg_well3	Position_4	1	0	68.19896490124022	1456.147783998705	dnm1_from_ypg_well3_Position_4	3rd_dnm1_from_ypg_well3	3rd_dnm1_from_ypg_well3_Position_4	3rd_dnm1_from_ypg_well3_Position_4_1	0.9552602024765976
3rd	300424	dnm1_from_ypg_well3	Position_4	2	0	65.95768553091932	1029.5655982655453	dnm1_from_ypg_well3_Position_4	3rd_dnm1_from_ypg_well3	3rd_dnm1_from_ypg_well3_Position_4	3rd_dnm1_from_ypg_well3_Position_4_2	0.9397934425434143
3rd	300424	dnm1_from_ypg_well3	Position_4	3	0	56.32465749104081	1798.9945022410832	dnm1_from_ypg_well3_Position_4	3rd_dnm1_from_ypg_well3	3rd_dnm1_from_ypg_well3_Position_4	3rd_dnm1_from_ypg_well3_Position_4_3	0.9696415265289595
3rd	300424	dnm1_from_ypg_well3	Position_4	5	0	65.24049185245465	2294.340877431503	dnm1_from_ypg_well3_Position_4	3rd_dnm1_from_ypg_well3	3rd_dnm1_from_ypg_well3_Position_4	3rd_dnm1_from_ypg_well3_Position_4_5	0.9723508192166084
3rd	300424	dnm1_from_ypg_well3	Position_5	1	0	124.45940022592518	2431.3191580707435	dnm1_from_ypg_well3_Position_5	3rd_dnm1_from_ypg_well3	3rd_dnm1_from_ypg_well3_Position_5	3rd_dnm1_from_ypg_well3_Position_5_1	0.95130274498082
3rd	300424	dnm1_from_ypg_well3	Position_5	2	0	99.68737981654174	1357.8469408168914	dnm1_from_ypg_well3_Position_5	3rd_dnm1_from_ypg_well3	3rd_dnm1_from_ypg_well3_Position_5	3rd_dnm1_from_ypg_well3_Position_5_2	0.9316054665709563
3rd	300424	dnm1_from_ypg_well3	Position_6	1	0	87.72249492978248	1328.1260840787113	dnm1_from_ypg_well3_Position_6	3rd_dnm1_from_ypg_well3	3rd_dnm1_from_ypg_well3_Position_6	3rd_dnm1_from_ypg_well3_Position_6_1	0.9380424600268952
3rd	300424	dnm1_from_ypg_well3	Position_6	2	0	103.40360799291416	1514.674906780074	dnm1_from_ypg_well3_Position_6	3rd_dnm1_from_ypg_well3	3rd_dnm1_from_ypg_well3_Position_6	3rd_dnm1_from_ypg_well3_Position_6_2	0.9360948142819748
3rd	300424	dnm1_from_ypg_well3	Position_6	3	0	161.11154117439662	2810.804557220664	dnm1_from_ypg_well3_Position_6	3rd_dnm1_from_ypg_well3	3rd_dnm1_from_ypg_well3_Position_6	3rd_dnm1_from_ypg_well3_Position_6_3	0.9457886643363174
3rd	300424	dnm1_from_ypg_well3	Position_6	4	0	98.06335966544432	1703.5882172147662	dnm1_from_ypg_well3_Position_6	3rd_dnm1_from_ypg_well3	3rd_dnm1_from_ypg_well3_Position_6	3rd_dnm1_from_ypg_well3_Position_6_4	0.9455702973183897
3rd	300424	dnm1_from_ypg_well3	Position_7	1	0	101.89344005008212	2878.110877656917	dnm1_from_ypg_well3_Position_7	3rd_dnm1_from_ypg_well3	3rd_dnm1_from_ypg_well3_Position_7	3rd_dnm1_from_ypg_well3_Position_7_1	0.9658076199941599
3rd	300424	dnm1_from_ypg_well3	Position_7	2	0	55.61729334457574	1766.2970606284405	dnm1_from_ypg_well3_Position_7	3rd_dnm1_from_ypg_well3	3rd_dnm1_from_ypg_well3_Position_7	3rd_dnm1_from_ypg_well3_Position_7_2	0.9694731570541216
3rd	300424	dnm1_from_ypg_well3	Position_7	3	0	84.18065081199892	2008.9312808146049	dnm1_from_ypg_well3_Position_7	3rd_dnm1_from_ypg_well3	3rd_dnm1_from_ypg_well3_Position_7	3rd_dnm1_from_ypg_well3_Position_7_3	0.959782059650016
3rd	300424	dnm1_from_ypg_well3	Position_7	4	0	54.94736726848375	1470.7523363933717	dnm1_from_ypg_well3_Position_7	3rd_dnm1_from_ypg_well3	3rd_dnm1_from_ypg_well3_Position_7	3rd_dnm1_from_ypg_well3_Position_7_4	0.9639854637602644
3rd	300424	dnm1_from_ypg_well3	Position_8	1	0	105.35055774575284	1890.1814585177256	dnm1_from_ypg_well3_Position_8	3rd_dnm1_from_ypg_well3	3rd_dnm1_from_ypg_well3_Position_8	3rd_dnm1_from_ypg_well3_Position_8_1	0.9472067815063093
3rd	300424	dnm1_from_ypg_well3	Position_8	2	0	100.81456714535432	1349.762708616262	dnm1_from_ypg_well3_Position_8	3rd_dnm1_from_ypg_well3	3rd_dnm1_from_ypg_well3_Position_8	3rd_dnm1_from_ypg_well3_Position_8_2	0.9305003815860673
3rd	300424	dnm1_from_ypg_well3	Position_8	3	0	143.43966929250556	2191.0778682219743	dnm1_from_ypg_well3_Position_8	3rd_dnm1_from_ypg_well3	3rd_dnm1_from_ypg_well3_Position_8	3rd_dnm1_from_ypg_well3_Position_8_3	0.9385570393079062
3rd	300424	dnm1_from_ypg_well6	Position_1	1	0	2481.896254637491	254.44051363264188	dnm1_from_ypg_well6_Position_1	3rd_dnm1_from_ypg_well6	3rd_dnm1_from_ypg_well6_Position_1	3rd_dnm1_from_ypg_well6_Position_1_1	0.09298581833313412
3rd	300424	dnm1_from_ypg_well6	Position_1	2	0	3166.509093714196	372.4857410529835	dnm1_from_ypg_well6_Position_1	3rd_dnm1_from_ypg_well6	3rd_dnm1_from_ypg_well6_Position_1	3rd_dnm1_from_ypg_well6_Position_1_2	0.10525184648298258
3rd	300424	dnm1_from_ypg_well6	Position_1	3	0	3462.493188471049	309.9749448374692	dnm1_from_ypg_well6_Position_1	3rd_dnm1_from_ypg_well6	3rd_dnm1_from_ypg_well6_Position_1	3rd_dnm1_from_ypg_well6_Position_1_3	0.08216767746838882
3rd	300424	dnm1_from_ypg_well6	Position_1	4	0	4093.343356302431	256.80266831182985	dnm1_from_ypg_well6_Position_1	3rd_dnm1_from_ypg_well6	3rd_dnm1_from_ypg_well6_Position_1	3rd_dnm1_from_ypg_well6_Position_1_4	0.05903311448828922
3rd	300424	dnm1_from_ypg_well6	Position_1	5	0	2941.9745335045923	385.0212176268109	dnm1_from_ypg_well6_Position_1	3rd_dnm1_from_ypg_well6	3rd_dnm1_from_ypg_well6_Position_1	3rd_dnm1_from_ypg_well6_Position_1_5	0.11572639294651269
3rd	300424	dnm1_from_ypg_well6	Position_1	6	0	4296.168012094168	470.7830297497962	dnm1_from_ypg_well6_Position_1	3rd_dnm1_from_ypg_well6	3rd_dnm1_from_ypg_well6_Position_1	3rd_dnm1_from_ypg_well6_Position_1_6	0.09875977865459401
3rd	300424	dnm1_from_ypg_well6	Position_1	7	0	3121.828315321597	324.6547487433666	dnm1_from_ypg_well6_Position_1	3rd_dnm1_from_ypg_well6	3rd_dnm1_from_ypg_well6_Position_1	3rd_dnm1_from_ypg_well6_Position_1_7	0.09419885219469254
3rd	300424	dnm1_from_ypg_well6	Position_1	8	0	3119.224527016766	377.5432147299264	dnm1_from_ypg_well6_Position_1	3rd_dnm1_from_ypg_well6	3rd_dnm1_from_ypg_well6_Position_1	3rd_dnm1_from_ypg_well6_Position_1_8	0.10796919973339077
3rd	300424	dnm1_from_ypg_well6	Position_1	9	0	3093.2003303575943	289.80456749751585	dnm1_from_ypg_well6_Position_1	3rd_dnm1_from_ypg_well6	3rd_dnm1_from_ypg_well6_Position_1	3rd_dnm1_from_ypg_well6_Position_1_9	0.0856648382865947
3rd	300424	dnm1_from_ypg_well6	Position_1	11	0	2151.304886822525	307.76867909722284	dnm1_from_ypg_well6_Position_1	3rd_dnm1_from_ypg_well6	3rd_dnm1_from_ypg_well6_Position_1	3rd_dnm1_from_ypg_well6_Position_1_11	0.1251563529300558
3rd	300424	dnm1_from_ypg_well6	Position_1	12	0	4746.7943882538575	322.9546401173511	dnm1_from_ypg_well6_Position_1	3rd_dnm1_from_ypg_well6	3rd_dnm1_from_ypg_well6_Position_1	3rd_dnm1_from_ypg_well6_Position_1_12	0.06370229340940549
3rd	300424	dnm1_from_ypg_well6	Position_1	13	0	4229.744117586944	232.57439860863224	dnm1_from_ypg_well6_Position_1	3rd_dnm1_from_ypg_well6	3rd_dnm1_from_ypg_well6_Position_1	3rd_dnm1_from_ypg_well6_Position_1_13	0.052119631927780304
3rd	300424	dnm1_from_ypg_well6	Position_2	1	0	2719.956327543114	241.20307844952112	dnm1_from_ypg_well6_Position_2	3rd_dnm1_from_ypg_well6	3rd_dnm1_from_ypg_well6_Position_2	3rd_dnm1_from_ypg_well6_Position_2_1	0.0814556210521417
3rd	300424	dnm1_from_ypg_well6	Position_2	2	0	1939.1293486871627	271.3156674056639	dnm1_from_ypg_well6_Position_2	3rd_dnm1_from_ypg_well6	3rd_dnm1_from_ypg_well6_Position_2	3rd_dnm1_from_ypg_well6_Position_2_2	0.12274255429580433
3rd	300424	dnm1_from_ypg_well6	Position_2	3	0	2907.8570822725787	-28.36733873168758	dnm1_from_ypg_well6_Position_2	3rd_dnm1_from_ypg_well6	3rd_dnm1_from_ypg_well6_Position_2	3rd_dnm1_from_ypg_well6_Position_2_3	-0.009851515809465753
3rd	300424	dnm1_from_ypg_well6	Position_2	4	0	2666.8971752385914	84.09537715942795	dnm1_from_ypg_well6_Position_2	3rd_dnm1_from_ypg_well6	3rd_dnm1_from_ypg_well6_Position_2	3rd_dnm1_from_ypg_well6_Position_2_4	0.03056910389892646
3rd	300424	dnm1_from_ypg_well6	Position_2	5	0	3681.799767146076	289.6615368620116	dnm1_from_ypg_well6_Position_2	3rd_dnm1_from_ypg_well6	3rd_dnm1_from_ypg_well6_Position_2	3rd_dnm1_from_ypg_well6_Position_2_5	0.0729357570649571
3rd	300424	dnm1_from_ypg_well6	Position_2	6	0	3581.543797959637	238.91871121652736	dnm1_from_ypg_well6_Position_2	3rd_dnm1_from_ypg_well6	3rd_dnm1_from_ypg_well6_Position_2	3rd_dnm1_from_ypg_well6_Position_2_6	0.06253659357805012
3rd	300424	dnm1_from_ypg_well6	Position_2	7	0	3346.8895662418245	72.02486808750477	dnm1_from_ypg_well6_Position_2	3rd_dnm1_from_ypg_well6	3rd_dnm1_from_ypg_well6_Position_2	3rd_dnm1_from_ypg_well6_Position_2_7	0.02106658984041919
3rd	300424	dnm1_from_ypg_well6	Position_2	10	0	2418.3928387629453	359.73729992064614	dnm1_from_ypg_well6_Position_2	3rd_dnm1_from_ypg_well6	3rd_dnm1_from_ypg_well6_Position_2	3rd_dnm1_from_ypg_well6_Position_2_10	0.1294890023010609
3rd	300424	dnm1_from_ypg_well6	Position_2	11	0	2639.3044626277774	289.141183785255	dnm1_from_ypg_well6_Position_2	3rd_dnm1_from_ypg_well6	3rd_dnm1_from_ypg_well6_Position_2	3rd_dnm1_from_ypg_well6_Position_2_11	0.0987353766116218
3rd	300424	dnm1_from_ypg_well6	Position_2	12	0	321.0791278718335	1230.5164704278584	dnm1_from_ypg_well6_Position_2	3rd_dnm1_from_ypg_well6	3rd_dnm1_from_ypg_well6_Position_2	3rd_dnm1_from_ypg_well6_Position_2_12	0.7930651980298948
3rd	300424	dnm1_from_ypg_well6	Position_3	1	0	2707.347311918408	123.3624588536341	dnm1_from_ypg_well6_Position_3	3rd_dnm1_from_ypg_well6	3rd_dnm1_from_ypg_well6_Position_3	3rd_dnm1_from_ypg_well6_Position_3_1	0.0435800448804006
3rd	300424	dnm1_from_ypg_well6	Position_3	2	0	2875.4221099497927	124.72634267315524	dnm1_from_ypg_well6_Position_3	3rd_dnm1_from_ypg_well6	3rd_dnm1_from_ypg_well6_Position_3	3rd_dnm1_from_ypg_well6_Position_3_2	0.041573390331438566
3rd	300424	dnm1_from_ypg_well6	Position_3	3	0	3522.196413569707	213.4607463177647	dnm1_from_ypg_well6_Position_3	3rd_dnm1_from_ypg_well6	3rd_dnm1_from_ypg_well6_Position_3	3rd_dnm1_from_ypg_well6_Position_3_3	0.057141417743001535
3rd	300424	dnm1_from_ypg_well6	Position_3	4	0	3274.7029950340307	156.3907888286955	dnm1_from_ypg_well6_Position_3	3rd_dnm1_from_ypg_well6	3rd_dnm1_from_ypg_well6_Position_3	3rd_dnm1_from_ypg_well6_Position_3_4	0.04558044713445014
3rd	300424	dnm1_from_ypg_well6	Position_4	1	0	1161.590193096955	7675.6057857583455	dnm1_from_ypg_well6_Position_4	3rd_dnm1_from_ypg_well6	3rd_dnm1_from_ypg_well6_Position_4	3rd_dnm1_from_ypg_well6_Position_4_1	0.8685567010309283
3rd	300424	dnm1_from_ypg_well6	Position_4	4	0	3497.8536224084232	311.6882838485442	dnm1_from_ypg_well6_Position_4	3rd_dnm1_from_ypg_well6	3rd_dnm1_from_ypg_well6_Position_4	3rd_dnm1_from_ypg_well6_Position_4_4	0.08181778584365039
3rd	300424	dnm1_from_ypg_well6	Position_4	6	0	4242.266608168414	314.4874631111497	dnm1_from_ypg_well6_Position_4	3rd_dnm1_from_ypg_well6	3rd_dnm1_from_ypg_well6_Position_4	3rd_dnm1_from_ypg_well6_Position_4_6	0.06901567611324694
3rd	300424	dnm1_from_ypg_well6	Position_5	1	0	2475.724411388664	-118.9136471312166	dnm1_from_ypg_well6_Position_5	3rd_dnm1_from_ypg_well6	3rd_dnm1_from_ypg_well6_Position_5	3rd_dnm1_from_ypg_well6_Position_5_1	-0.050455322478418135
3rd	300424	dnm1_from_ypg_well6	Position_5	2	0	2725.590921722614	-9.102368489796042	dnm1_from_ypg_well6_Position_5	3rd_dnm1_from_ypg_well6	3rd_dnm1_from_ypg_well6_Position_5	3rd_dnm1_from_ypg_well6_Position_5_2	-0.0033507847765320287
3rd	300424	dnm1_from_ypg_well6	Position_5	3	0	2656.849787619833	308.0819365858354	dnm1_from_ypg_well6_Position_5	3rd_dnm1_from_ypg_well6	3rd_dnm1_from_ypg_well6_Position_5	3rd_dnm1_from_ypg_well6_Position_5_3	0.10390861080228526
3rd	300424	dnm1_from_ypg_well6	Position_5	4	0	1964.353569748512	54.27968955603635	dnm1_from_ypg_well6_Position_5	3rd_dnm1_from_ypg_well6	3rd_dnm1_from_ypg_well6_Position_5	3rd_dnm1_from_ypg_well6_Position_5_4	0.02688932687789786
3rd	300424	dnm1_from_ypg_well6	Position_5	5	0	3428.6836205002382	110.00464007865544	dnm1_from_ypg_well6_Position_5	3rd_dnm1_from_ypg_well6	3rd_dnm1_from_ypg_well6_Position_5	3rd_dnm1_from_ypg_well6_Position_5_5	0.031086276037398046
3rd	300424	dnm1_from_ypg_well6	Position_5	6	0	3141.9180307970714	520.363533827824	dnm1_from_ypg_well6_Position_5	3rd_dnm1_from_ypg_well6	3rd_dnm1_from_ypg_well6_Position_5	3rd_dnm1_from_ypg_well6_Position_5_6	0.14208725480153558
3rd	300424	dnm1_from_ypg_well6	Position_5	7	0	2802.035068852379	286.09909322450414	dnm1_from_ypg_well6_Position_5	3rd_dnm1_from_ypg_well6	3rd_dnm1_from_ypg_well6_Position_5	3rd_dnm1_from_ypg_well6_Position_5_7	0.09264464502154014
3rd	300424	dnm1_from_ypg_well6	Position_5	8	0	4403.2443592409845	382.5645802959845	dnm1_from_ypg_well6_Position_5	3rd_dnm1_from_ypg_well6	3rd_dnm1_from_ypg_well6_Position_5	3rd_dnm1_from_ypg_well6_Position_5_8	0.0799372864920508
3rd	300424	dnm1_from_ypg_well6	Position_5	9	0	3556.251641667787	283.26097011576576	dnm1_from_ypg_well6_Position_5	3rd_dnm1_from_ypg_well6	3rd_dnm1_from_ypg_well6_Position_5	3rd_dnm1_from_ypg_well6_Position_5_9	0.07377524148414862
3rd	300424	dnm1_from_ypg_well6	Position_5	10	0	2665.3225670083348	45.52930271081939	dnm1_from_ypg_well6_Position_5	3rd_dnm1_from_ypg_well6	3rd_dnm1_from_ypg_well6_Position_5	3rd_dnm1_from_ypg_well6_Position_5_10	0.016795201249980598
3rd	300424	dnm1_from_ypg_well6	Position_5	11	0	3208.6873335642044	76.83393803613559	dnm1_from_ypg_well6_Position_5	3rd_dnm1_from_ypg_well6	3rd_dnm1_from_ypg_well6_Position_5	3rd_dnm1_from_ypg_well6_Position_5_11	0.023385615762186392
3rd	300424	dnm1_from_ypg_well6	Position_5	12	0	4163.684368137393	183.4080691260472	dnm1_from_ypg_well6_Position_5	3rd_dnm1_from_ypg_well6	3rd_dnm1_from_ypg_well6_Position_5	3rd_dnm1_from_ypg_well6_Position_5_12	0.042190975180068944
3rd	300424	dnm1_from_ypg_well6	Position_5	13	0	10592.919167216363	900.4932870828142	dnm1_from_ypg_well6_Position_5	3rd_dnm1_from_ypg_well6	3rd_dnm1_from_ypg_well6_Position_5	3rd_dnm1_from_ypg_well6_Position_5_13	0.07834864455299169
3rd	300424	dnm1_from_ypg_well6	Position_5	14	0	5560.174951847303	287.79170664849124	dnm1_from_ypg_well6_Position_5	3rd_dnm1_from_ypg_well6	3rd_dnm1_from_ypg_well6_Position_5	3rd_dnm1_from_ypg_well6_Position_5_14	0.049212268717434275
3rd	300424	dnm1_from_ypg_well6	Position_5	17	0	3592.545944077204	113.69349177621469	dnm1_from_ypg_well6_Position_5	3rd_dnm1_from_ypg_well6	3rd_dnm1_from_ypg_well6_Position_5	3rd_dnm1_from_ypg_well6_Position_5_17	0.0306762403627695
3rd	300424	dnm1_from_ypg_well6	Position_5	18	0	2723.9993687845795	111.07665123188949	dnm1_from_ypg_well6_Position_5	3rd_dnm1_from_ypg_well6	3rd_dnm1_from_ypg_well6_Position_5	3rd_dnm1_from_ypg_well6_Position_5_18	0.03917942603572381
3rd	300424	dnm1_from_ypg_well6	Position_6	1	0	3165.21058008841	134.1064013512391	dnm1_from_ypg_well6_Position_6	3rd_dnm1_from_ypg_well6	3rd_dnm1_from_ypg_well6_Position_6	3rd_dnm1_from_ypg_well6_Position_6_1	0.04064671630693759
3rd	300424	dnm1_from_ypg_well6	Position_6	2	0	3383.293358822898	100.91455921723562	dnm1_from_ypg_well6_Position_6	3rd_dnm1_from_ypg_well6	3rd_dnm1_from_ypg_well6_Position_6	3rd_dnm1_from_ypg_well6_Position_6_2	0.028963414810790063
3rd	300424	dnm1_from_ypg_well6	Position_6	3	0	2559.7723298550245	73.7979869808491	dnm1_from_ypg_well6_Position_6	3rd_dnm1_from_ypg_well6	3rd_dnm1_from_ypg_well6_Position_6	3rd_dnm1_from_ypg_well6_Position_6_3	0.028022030210879026
3rd	300424	dnm1_from_ypg_well6	Position_6	4	0	4696.337015392235	503.0435626368632	dnm1_from_ypg_well6_Position_6	3rd_dnm1_from_ypg_well6	3rd_dnm1_from_ypg_well6_Position_6	3rd_dnm1_from_ypg_well6_Position_6_4	0.09675067156317864
3rd	300424	dnm1_from_ypg_well6	Position_6	5	0	2744.6662060101467	196.18252669683463	dnm1_from_ypg_well6_Position_6	3rd_dnm1_from_ypg_well6	3rd_dnm1_from_ypg_well6_Position_6	3rd_dnm1_from_ypg_well6_Position_6_5	0.06670949257436076
3rd	300424	dnm1_from_ypg_well6	Position_6	6	0	3066.450787922418	355.4836074219231	dnm1_from_ypg_well6_Position_6	3rd_dnm1_from_ypg_well6	3rd_dnm1_from_ypg_well6_Position_6	3rd_dnm1_from_ypg_well6_Position_6_6	0.1038838172659215
3rd	300424	dnm1_from_ypg_well6	Position_6	7	0	4971.97294404134	358.9896330195224	dnm1_from_ypg_well6_Position_6	3rd_dnm1_from_ypg_well6	3rd_dnm1_from_ypg_well6_Position_6	3rd_dnm1_from_ypg_well6_Position_6_7	0.06734049017043472
3rd	300424	dnm1_from_ypg_well6	Position_6	9	0	8967.992486206897	635.6213888963023	dnm1_from_ypg_well6_Position_6	3rd_dnm1_from_ypg_well6	3rd_dnm1_from_ypg_well6_Position_6	3rd_dnm1_from_ypg_well6_Position_6_9	0.06618564606643683
3rd	300424	dnm1_from_ypg_well6	Position_6	10	0	32793.06423601994	3416.539822322914	dnm1_from_ypg_well6_Position_6	3rd_dnm1_from_ypg_well6	3rd_dnm1_from_ypg_well6_Position_6	3rd_dnm1_from_ypg_well6_Position_6_10	0.09435452033162257
3rd	300424	dnm1_from_ypg_well6	Position_7	1	0	2136.945839205235	200.7073485558361	dnm1_from_ypg_well6_Position_7	3rd_dnm1_from_ypg_well6	3rd_dnm1_from_ypg_well6_Position_7	3rd_dnm1_from_ypg_well6_Position_7_1	0.08585847960965805
3rd	300424	dnm1_from_ypg_well6	Position_7	2	0	2036.8531130346296	356.0027266091701	dnm1_from_ypg_well6_Position_7	3rd_dnm1_from_ypg_well6	3rd_dnm1_from_ypg_well6_Position_7	3rd_dnm1_from_ypg_well6_Position_7_2	0.14877733990952194
3rd	300424	dnm1_from_ypg_well6	Position_7	3	0	3140.127298838755	390.0605346856235	dnm1_from_ypg_well6_Position_7	3rd_dnm1_from_ypg_well6	3rd_dnm1_from_ypg_well6_Position_7	3rd_dnm1_from_ypg_well6_Position_7_3	0.11049285564394597
3rd	300424	dnm1_from_ypg_well6	Position_7	4	0	3255.894763915373	238.02421342826992	dnm1_from_ypg_well6_Position_7	3rd_dnm1_from_ypg_well6	3rd_dnm1_from_ypg_well6_Position_7	3rd_dnm1_from_ypg_well6_Position_7_4	0.06812528137364965
3rd	300424	dnm1_from_ypg_well6	Position_7	5	0	3159.670010263148	344.5552231282902	dnm1_from_ypg_well6_Position_7	3rd_dnm1_from_ypg_well6	3rd_dnm1_from_ypg_well6_Position_7	3rd_dnm1_from_ypg_well6_Position_7_5	0.09832564980271682
3rd	300424	dnm1_from_ypg_well6	Position_7	6	0	3192.2136619905937	451.8084570844396	dnm1_from_ypg_well6_Position_7	3rd_dnm1_from_ypg_well6	3rd_dnm1_from_ypg_well6_Position_7	3rd_dnm1_from_ypg_well6_Position_7_6	0.12398620050064973
3rd	300424	dnm1_from_ypg_well6	Position_7	7	0	5056.81265898563	479.4528470771763	dnm1_from_ypg_well6_Position_7	3rd_dnm1_from_ypg_well6	3rd_dnm1_from_ypg_well6_Position_7	3rd_dnm1_from_ypg_well6_Position_7_7	0.0866022134509488
3rd	300424	dnm1_from_ypg_well6	Position_8	1	0	2171.354338962374	66.09297264322205	dnm1_from_ypg_well6_Position_8	3rd_dnm1_from_ypg_well6	3rd_dnm1_from_ypg_well6_Position_8	3rd_dnm1_from_ypg_well6_Position_8_1	0.029539454314923566
3rd	300424	dnm1_from_ypg_well6	Position_8	2	0	2334.692736641355	313.6634252784239	dnm1_from_ypg_well6_Position_8	3rd_dnm1_from_ypg_well6	3rd_dnm1_from_ypg_well6_Position_8	3rd_dnm1_from_ypg_well6_Position_8_2	0.11843702512091539
3rd	300424	dnm1_from_ypg_well6	Position_8	3	0	1937.040265927179	166.44273333749706	dnm1_from_ypg_well6_Position_8	3rd_dnm1_from_ypg_well6	3rd_dnm1_from_ypg_well6_Position_8	3rd_dnm1_from_ypg_well6_Position_8_3	0.07912720635045836
3rd	300424	dnm1_from_ypg_well6	Position_8	4	0	2124.834587927289	155.35633465135703	dnm1_from_ypg_well6_Position_8	3rd_dnm1_from_ypg_well6	3rd_dnm1_from_ypg_well6_Position_8	3rd_dnm1_from_ypg_well6_Position_8_4	0.068133037945641
3rd	300424	dnm1_from_ypg_well6	Position_8	5	0	2825.6818654391363	350.7939409692026	dnm1_from_ypg_well6_Position_8	3rd_dnm1_from_ypg_well6	3rd_dnm1_from_ypg_well6_Position_8	3rd_dnm1_from_ypg_well6_Position_8_5	0.11043494814646408
3rd	300424	dnm1_from_ypg_well6	Position_8	6	0	2979.171831746376	293.8120540844289	dnm1_from_ypg_well6_Position_8	3rd_dnm1_from_ypg_well6	3rd_dnm1_from_ypg_well6_Position_8	3rd_dnm1_from_ypg_well6_Position_8_6	0.08976886667740146
3rd	300424	dnm1_from_ypg_well6	Position_8	7	0	4698.920237388288	298.5346568434028	dnm1_from_ypg_well6_Position_8	3rd_dnm1_from_ypg_well6	3rd_dnm1_from_ypg_well6_Position_8	3rd_dnm1_from_ypg_well6_Position_8_7	0.0597373389378634
3rd	300424	dnm1_from_ypg_well6	Position_8	8	0	2184.912898424417	202.1940777706533	dnm1_from_ypg_well6_Position_8	3rd_dnm1_from_ypg_well6	3rd_dnm1_from_ypg_well6_Position_8	3rd_dnm1_from_ypg_well6_Position_8_8	0.08470256246870872
3rd	300424	dnm1_from_ypg_well6	Position_8	9	0	2209.571017296779	156.58053112376356	dnm1_from_ypg_well6_Position_8	3rd_dnm1_from_ypg_well6	3rd_dnm1_from_ypg_well6_Position_8	3rd_dnm1_from_ypg_well6_Position_8_9	0.06617519119951741
3rd	300424	dnm1_from_ypg_well6	Position_9	1	0	2658.91259140844	365.43134519181086	dnm1_from_ypg_well6_Position_9	3rd_dnm1_from_ypg_well6	3rd_dnm1_from_ypg_well6_Position_9	3rd_dnm1_from_ypg_well6_Position_9_1	0.12082995613342917
3rd	300424	dnm1_from_ypg_well6	Position_9	2	0	2949.698414639357	212.13634698237965	dnm1_from_ypg_well6_Position_9	3rd_dnm1_from_ypg_well6	3rd_dnm1_from_ypg_well6_Position_9	3rd_dnm1_from_ypg_well6_Position_9_2	0.06709279990127404
3rd	300424	dnm1_from_ypg_well6	Position_9	3	0	2055.690416622499	251.88739614129705	dnm1_from_ypg_well6_Position_9	3rd_dnm1_from_ypg_well6	3rd_dnm1_from_ypg_well6_Position_9	3rd_dnm1_from_ypg_well6_Position_9_3	0.1091566207423404
3rd	300424	dnm1_from_ypg_well6	Position_9	4	0	3534.1131907669605	357.86908531824486	dnm1_from_ypg_well6_Position_9	3rd_dnm1_from_ypg_well6	3rd_dnm1_from_ypg_well6_Position_9	3rd_dnm1_from_ypg_well6_Position_9_4	0.0919503378823738
3rd	300424	dnm1_from_ypg_well6	Position_9	5	0	2766.9537619042176	248.4280396248464	dnm1_from_ypg_well6_Position_9	3rd_dnm1_from_ypg_well6	3rd_dnm1_from_ypg_well6_Position_9	3rd_dnm1_from_ypg_well6_Position_9_5	0.08238692675629718
3rd	300424	dnm1_from_ypg_well6	Position_9	6	0	2882.6123132848784	168.82002302761902	dnm1_from_ypg_well6_Position_9	3rd_dnm1_from_ypg_well6	3rd_dnm1_from_ypg_well6_Position_9	3rd_dnm1_from_ypg_well6_Position_9_6	0.05532484565318251
3rd	300424	dnm1_from_ypg_well6	Position_9	7	0	2798.723890804996	192.41837158683893	dnm1_from_ypg_well6_Position_9	3rd_dnm1_from_ypg_well6	3rd_dnm1_from_ypg_well6_Position_9	3rd_dnm1_from_ypg_well6_Position_9_7	0.0643293948289085
3rd	300424	dnm1_from_ypg_well6	Position_9	8	0	2691.140041644748	96.69986446999305	dnm1_from_ypg_well6_Position_9	3rd_dnm1_from_ypg_well6	3rd_dnm1_from_ypg_well6_Position_9	3rd_dnm1_from_ypg_well6_Position_9_8	0.034686304711362824
3rd	300424	dnm1_from_ypg_well6	Position_9	9	0	2675.519540115483	464.7566708365134	dnm1_from_ypg_well6_Position_9	3rd_dnm1_from_ypg_well6	3rd_dnm1_from_ypg_well6_Position_9	3rd_dnm1_from_ypg_well6_Position_9_9	0.14799865986808186
3rd	300424	dnm1_from_ypg_well7	Position_1	1	0	1988.38319064493	228.0163958003046	dnm1_from_ypg_well7_Position_1	3rd_dnm1_from_ypg_well7	3rd_dnm1_from_ypg_well7_Position_1	3rd_dnm1_from_ypg_well7_Position_1_1	0.10287693482473888
3rd	300424	dnm1_from_ypg_well7	Position_1	2	0	1354.6050170281012	220.17512386164867	dnm1_from_ypg_well7_Position_1	3rd_dnm1_from_ypg_well7	3rd_dnm1_from_ypg_well7_Position_1	3rd_dnm1_from_ypg_well7_Position_1_2	0.1398132463984781
3rd	300424	dnm1_from_ypg_well7	Position_1	3	0	89.83675612129696	1115.7738749800897	dnm1_from_ypg_well7_Position_1	3rd_dnm1_from_ypg_well7	3rd_dnm1_from_ypg_well7_Position_1	3rd_dnm1_from_ypg_well7_Position_1_3	0.925484436016273
3rd	300424	dnm1_from_ypg_well7	Position_1	4	0	129.63737403686548	1821.9374853146428	dnm1_from_ypg_well7_Position_1	3rd_dnm1_from_ypg_well7	3rd_dnm1_from_ypg_well7_Position_1	3rd_dnm1_from_ypg_well7_Position_1_4	0.9335729431972992
3rd	300424	dnm1_from_ypg_well7	Position_1	5	0	2984.2589587146795	394.88923214484464	dnm1_from_ypg_well7_Position_1	3rd_dnm1_from_ypg_well7	3rd_dnm1_from_ypg_well7_Position_1	3rd_dnm1_from_ypg_well7_Position_1_5	0.11686058433690656
3rd	300424	dnm1_from_ypg_well7	Position_1	6	0	85.94220192668799	1279.6401928836524	dnm1_from_ypg_well7_Position_1	3rd_dnm1_from_ypg_well7	3rd_dnm1_from_ypg_well7_Position_1	3rd_dnm1_from_ypg_well7_Position_1_6	0.9370655317077193
3rd	300424	dnm1_from_ypg_well7	Position_1	7	0	3284.6303739984032	332.05269448334303	dnm1_from_ypg_well7_Position_1	3rd_dnm1_from_ypg_well7	3rd_dnm1_from_ypg_well7_Position_1	3rd_dnm1_from_ypg_well7_Position_1_7	0.09181138855573984
3rd	300424	dnm1_from_ypg_well7	Position_1	8	0	102.53099130681986	2026.383684354927	dnm1_from_ypg_well7_Position_1	3rd_dnm1_from_ypg_well7	3rd_dnm1_from_ypg_well7_Position_1	3rd_dnm1_from_ypg_well7_Position_1_8	0.9518388442341169
3rd	300424	dnm1_from_ypg_well7	Position_1	9	0	3591.889390756546	321.40282127822866	dnm1_from_ypg_well7_Position_1	3rd_dnm1_from_ypg_well7	3rd_dnm1_from_ypg_well7_Position_1	3rd_dnm1_from_ypg_well7_Position_1_9	0.08213105586385804
3rd	300424	dnm1_from_ypg_well7	Position_1	10	0	91.57711947577552	2805.7379946027763	dnm1_from_ypg_well7_Position_1	3rd_dnm1_from_ypg_well7	3rd_dnm1_from_ypg_well7_Position_1	3rd_dnm1_from_ypg_well7_Position_1_10	0.968392419923264
3rd	300424	dnm1_from_ypg_well7	Position_1	11	0	48.959009547960456	2427.770884251467	dnm1_from_ypg_well7_Position_1	3rd_dnm1_from_ypg_well7	3rd_dnm1_from_ypg_well7_Position_1	3rd_dnm1_from_ypg_well7_Position_1_11	0.9802323985063811
3rd	300424	dnm1_from_ypg_well7	Position_1	12	0	68.66198363350959	3283.428299511346	dnm1_from_ypg_well7_Position_1	3rd_dnm1_from_ypg_well7	3rd_dnm1_from_ypg_well7_Position_1	3rd_dnm1_from_ypg_well7_Position_1_12	0.9795166663682183
3rd	300424	dnm1_from_ypg_well7	Position_1	15	0	3032.26609140556	419.4105732591997	dnm1_from_ypg_well7_Position_1	3rd_dnm1_from_ypg_well7	3rd_dnm1_from_ypg_well7_Position_1	3rd_dnm1_from_ypg_well7_Position_1_15	0.12150922986291199
3rd	300424	dnm1_from_ypg_well7	Position_2	1	0	3107.5621686681607	242.76604937970413	dnm1_from_ypg_well7_Position_2	3rd_dnm1_from_ypg_well7	3rd_dnm1_from_ypg_well7_Position_2	3rd_dnm1_from_ypg_well7_Position_2_1	0.07246037808234698
3rd	300424	dnm1_from_ypg_well7	Position_2	2	0	3705.607585473205	343.42108242342243	dnm1_from_ypg_well7_Position_2	3rd_dnm1_from_ypg_well7	3rd_dnm1_from_ypg_well7_Position_2	3rd_dnm1_from_ypg_well7_Position_2_2	0.08481567076723648
3rd	300424	dnm1_from_ypg_well7	Position_2	3	0	58.276488575974014	1465.3423627433838	dnm1_from_ypg_well7_Position_2	3rd_dnm1_from_ypg_well7	3rd_dnm1_from_ypg_well7_Position_2	3rd_dnm1_from_ypg_well7_Position_2_3	0.9617512683532956
3rd	300424	dnm1_from_ypg_well7	Position_2	4	0	202.40805686913868	1677.4613336561604	dnm1_from_ypg_well7_Position_2	3rd_dnm1_from_ypg_well7	3rd_dnm1_from_ypg_well7_Position_2	3rd_dnm1_from_ypg_well7_Position_2_4	0.8923286596987576
3rd	300424	dnm1_from_ypg_well7	Position_2	5	0	1625.7119110095778	397.6095151336886	dnm1_from_ypg_well7_Position_2	3rd_dnm1_from_ypg_well7	3rd_dnm1_from_ypg_well7_Position_2	3rd_dnm1_from_ypg_well7_Position_2_5	0.19651327267936264
3rd	300424	dnm1_from_ypg_well7	Position_2	6	0	49.79716016266823	1101.315491982913	dnm1_from_ypg_well7_Position_2	3rd_dnm1_from_ypg_well7	3rd_dnm1_from_ypg_well7_Position_2	3rd_dnm1_from_ypg_well7_Position_2_6	0.9567399766913774
3rd	300424	dnm1_from_ypg_well7	Position_2	7	0	2317.457201857887	158.81851823926027	dnm1_from_ypg_well7_Position_2	3rd_dnm1_from_ypg_well7	3rd_dnm1_from_ypg_well7_Position_2	3rd_dnm1_from_ypg_well7_Position_2_7	0.06413603984011507
3rd	300424	dnm1_from_ypg_well7	Position_2	8	0	175.56209976948142	1985.4420837563573	dnm1_from_ypg_well7_Position_2	3rd_dnm1_from_ypg_well7	3rd_dnm1_from_ypg_well7_Position_2	3rd_dnm1_from_ypg_well7_Position_2_8	0.9187590190209447
3rd	300424	dnm1_from_ypg_well7	Position_2	9	0	3619.918338362446	310.2329345610805	dnm1_from_ypg_well7_Position_2	3rd_dnm1_from_ypg_well7	3rd_dnm1_from_ypg_well7_Position_2	3rd_dnm1_from_ypg_well7_Position_2_9	0.07893663958901694
3rd	300424	dnm1_from_ypg_well7	Position_2	11	0	5905.017033025133	300.6692519593295	dnm1_from_ypg_well7_Position_2	3rd_dnm1_from_ypg_well7	3rd_dnm1_from_ypg_well7_Position_2	3rd_dnm1_from_ypg_well7_Position_2_11	0.04845060451844647
3rd	300424	dnm1_from_ypg_well7	Position_3	1	0	234.7915970639488	1810.829943423205	dnm1_from_ypg_well7_Position_3	3rd_dnm1_from_ypg_well7	3rd_dnm1_from_ypg_well7_Position_3	3rd_dnm1_from_ypg_well7_Position_3_1	0.885222367668247
3rd	300424	dnm1_from_ypg_well7	Position_3	2	0	178.78422451782237	1758.5673442835705	dnm1_from_ypg_well7_Position_3	3rd_dnm1_from_ypg_well7	3rd_dnm1_from_ypg_well7_Position_3	3rd_dnm1_from_ypg_well7_Position_3_2	0.9077172014636284
3rd	300424	dnm1_from_ypg_well7	Position_3	3	0	240.11393835668332	2469.274027528469	dnm1_from_ypg_well7_Position_3	3rd_dnm1_from_ypg_well7	3rd_dnm1_from_ypg_well7_Position_3	3rd_dnm1_from_ypg_well7_Position_3_3	0.9113770558590938
3rd	300424	dnm1_from_ypg_well7	Position_3	5	0	2426.351799082094	595.9270230144224	dnm1_from_ypg_well7_Position_3	3rd_dnm1_from_ypg_well7	3rd_dnm1_from_ypg_well7_Position_3	3rd_dnm1_from_ypg_well7_Position_3_5	0.19717804282565674
3rd	300424	dnm1_from_ypg_well7	Position_3	7	0	4030.716841456113	403.39307422668327	dnm1_from_ypg_well7_Position_3	3rd_dnm1_from_ypg_well7	3rd_dnm1_from_ypg_well7_Position_3	3rd_dnm1_from_ypg_well7_Position_3_7	0.09097498300615896
3rd	300424	dnm1_from_ypg_well7	Position_4	1	0	1882.859209542474	454.1232897273956	dnm1_from_ypg_well7_Position_4	3rd_dnm1_from_ypg_well7	3rd_dnm1_from_ypg_well7_Position_4	3rd_dnm1_from_ypg_well7_Position_4_1	0.1943203639176908
3rd	300424	dnm1_from_ypg_well7	Position_4	2	0	98.94302989387604	3067.68760248066	dnm1_from_ypg_well7_Position_4	3rd_dnm1_from_ypg_well7	3rd_dnm1_from_ypg_well7_Position_4	3rd_dnm1_from_ypg_well7_Position_4_2	0.9687544771144709
3rd	300424	dnm1_from_ypg_well7	Position_4	3	0	2620.303590858062	297.29386149471367	dnm1_from_ypg_well7_Position_4	3rd_dnm1_from_ypg_well7	3rd_dnm1_from_ypg_well7_Position_4	3rd_dnm1_from_ypg_well7_Position_4_3	0.10189680596786008
3rd	300424	dnm1_from_ypg_well7	Position_4	4	0	1930.1198089904783	407.5848307783125	dnm1_from_ypg_well7_Position_4	3rd_dnm1_from_ypg_well7	3rd_dnm1_from_ypg_well7_Position_4	3rd_dnm1_from_ypg_well7_Position_4_4	0.17435257809926938
3rd	300424	dnm1_from_ypg_well7	Position_4	5	0	98.51054247604635	2421.606589390693	dnm1_from_ypg_well7_Position_4	3rd_dnm1_from_ypg_well7	3rd_dnm1_from_ypg_well7_Position_4	3rd_dnm1_from_ypg_well7_Position_4_5	0.9609103318133962
3rd	300424	dnm1_from_ypg_well7	Position_4	6	0	3626.226971703775	446.9939430289885	dnm1_from_ypg_well7_Position_4	3rd_dnm1_from_ypg_well7	3rd_dnm1_from_ypg_well7_Position_4	3rd_dnm1_from_ypg_well7_Position_4_6	0.10973967589438124
3rd	300424	dnm1_from_ypg_well7	Position_4	7	0	2417.477140764347	380.76761908836966	dnm1_from_ypg_well7_Position_4	3rd_dnm1_from_ypg_well7	3rd_dnm1_from_ypg_well7_Position_4	3rd_dnm1_from_ypg_well7_Position_4_7	0.13607373613322196
3rd	300424	dnm1_from_ypg_well7	Position_4	8	0	90.8429636598059	3437.682575079605	dnm1_from_ypg_well7_Position_4	3rd_dnm1_from_ypg_well7	3rd_dnm1_from_ypg_well7_Position_4	3rd_dnm1_from_ypg_well7_Position_4_8	0.9742546957185239
3rd	300424	dnm1_from_ypg_well7	Position_4	10	0	2521.2900905295323	422.0747387102916	dnm1_from_ypg_well7_Position_4	3rd_dnm1_from_ypg_well7	3rd_dnm1_from_ypg_well7_Position_4	3rd_dnm1_from_ypg_well7_Position_4_10	0.1433987165020586
3rd	300424	dnm1_from_ypg_well7	Position_5	1	0	59.1923746533174	1713.9677416928628	dnm1_from_ypg_well7_Position_5	3rd_dnm1_from_ypg_well7	3rd_dnm1_from_ypg_well7_Position_5	3rd_dnm1_from_ypg_well7_Position_5_1	0.9666175806078412
3rd	300424	dnm1_from_ypg_well7	Position_5	3	0	61.92616134166136	1276.3376509757377	dnm1_from_ypg_well7_Position_5	3rd_dnm1_from_ypg_well7	3rd_dnm1_from_ypg_well7_Position_5	3rd_dnm1_from_ypg_well7_Position_5_3	0.9537264919131101
3rd	300424	dnm1_from_ypg_well7	Position_5	4	0	46.076214345075655	1597.129093849948	dnm1_from_ypg_well7_Position_5	3rd_dnm1_from_ypg_well7	3rd_dnm1_from_ypg_well7_Position_5	3rd_dnm1_from_ypg_well7_Position_5_4	0.9719595511800726
3rd	300424	dnm1_from_ypg_well7	Position_5	5	0	36.52498121261376	884.5148821758193	dnm1_from_ypg_well7_Position_5	3rd_dnm1_from_ypg_well7	3rd_dnm1_from_ypg_well7_Position_5	3rd_dnm1_from_ypg_well7_Position_5_5	0.9603437563731051
3rd	300424	dnm1_from_ypg_well7	Position_6	1	0	1173.1785046246764	361.7557029544293	dnm1_from_ypg_well7_Position_6	3rd_dnm1_from_ypg_well7	3rd_dnm1_from_ypg_well7_Position_6	3rd_dnm1_from_ypg_well7_Position_6_1	0.2356815693911659
3rd	300424	dnm1_from_ypg_well7	Position_6	2	0	2743.543743783408	262.1698465089605	dnm1_from_ypg_well7_Position_6	3rd_dnm1_from_ypg_well7	3rd_dnm1_from_ypg_well7_Position_6	3rd_dnm1_from_ypg_well7_Position_6_2	0.08722382842986015
3rd	300424	dnm1_from_ypg_well7	Position_6	3	0	1813.8016768405355	211.41197999517323	dnm1_from_ypg_well7_Position_6	3rd_dnm1_from_ypg_well7	3rd_dnm1_from_ypg_well7_Position_6	3rd_dnm1_from_ypg_well7_Position_6_3	0.10438996363746306
3rd	300424	dnm1_from_ypg_well7	Position_6	4	0	2472.433202309637	257.68375990397107	dnm1_from_ypg_well7_Position_6	3rd_dnm1_from_ypg_well7	3rd_dnm1_from_ypg_well7_Position_6	3rd_dnm1_from_ypg_well7_Position_6_4	0.0943856118512367
3rd	300424	dnm1_from_ypg_well7	Position_7	1	0	2089.2025394158286	233.344166069216	dnm1_from_ypg_well7_Position_7	3rd_dnm1_from_ypg_well7	3rd_dnm1_from_ypg_well7_Position_7	3rd_dnm1_from_ypg_well7_Position_7_1	0.10046909520404412
3rd	300424	dnm1_from_ypg_well7	Position_7	3	0	3585.6618692842926	396.0135560408775	dnm1_from_ypg_well7_Position_7	3rd_dnm1_from_ypg_well7	3rd_dnm1_from_ypg_well7_Position_7	3rd_dnm1_from_ypg_well7_Position_7_3	0.09945902509332147
3rd	300424	dnm1_from_ypg_well7	Position_7	4	0	5086.356903547648	447.63728795643374	dnm1_from_ypg_well7_Position_7	3rd_dnm1_from_ypg_well7	3rd_dnm1_from_ypg_well7_Position_7	3rd_dnm1_from_ypg_well7_Position_7_4	0.08088864434365635
3rd	300424	dnm1_from_ypg_well7	Position_7	6	0	3580.358092361503	244.09050889690155	dnm1_from_ypg_well7_Position_7	3rd_dnm1_from_ypg_well7	3rd_dnm1_from_ypg_well7_Position_7	3rd_dnm1_from_ypg_well7_Position_7_6	0.06382371273510788
3rd	300424	dnm1_from_ypg_well7	Position_7	8	0	2461.2929345132966	70.84812798382754	dnm1_from_ypg_well7_Position_7	3rd_dnm1_from_ypg_well7	3rd_dnm1_from_ypg_well7_Position_7	3rd_dnm1_from_ypg_well7_Position_7_8	0.02797953440791295
3rd	300424	dnm1_from_ypg_well7	Position_7	9	0	5221.380408614742	436.3079163874264	dnm1_from_ypg_well7_Position_7	3rd_dnm1_from_ypg_well7	3rd_dnm1_from_ypg_well7_Position_7	3rd_dnm1_from_ypg_well7_Position_7_9	0.07711770096265584
3rd	300424	dnm1_from_ypg_well7	Position_7	10	0	3208.470985138897	266.05210734843087	dnm1_from_ypg_well7_Position_7	3rd_dnm1_from_ypg_well7	3rd_dnm1_from_ypg_well7_Position_7	3rd_dnm1_from_ypg_well7_Position_7_10	0.07657226625538716
3rd	300424	dnm1_from_ypg_well7	Position_7	11	0	2703.885050513016	378.7163084826352	dnm1_from_ypg_well7_Position_7	3rd_dnm1_from_ypg_well7	3rd_dnm1_from_ypg_well7_Position_7	3rd_dnm1_from_ypg_well7_Position_7_11	0.12285607653336843
3rd	300424	dnm1_from_ypg_well7	Position_8	2	0	4513.58585639506	334.22898086023145	dnm1_from_ypg_well7_Position_8	3rd_dnm1_from_ypg_well7	3rd_dnm1_from_ypg_well7_Position_8	3rd_dnm1_from_ypg_well7_Position_8_2	0.0689442546963001
3rd	300424	dnm1_from_ypg_well7	Position_8	3	0	3090.6813805316883	282.24763490404763	dnm1_from_ypg_well7_Position_8	3rd_dnm1_from_ypg_well7	3rd_dnm1_from_ypg_well7_Position_8	3rd_dnm1_from_ypg_well7_Position_8_3	0.08368027717523285
3rd	300424	dnm1_from_ypg_well7	Position_8	4	0	26.328431726847366	831.0709565933802	dnm1_from_ypg_well7_Position_8	3rd_dnm1_from_ypg_well7	3rd_dnm1_from_ypg_well7_Position_8	3rd_dnm1_from_ypg_well7_Position_8_4	0.9692926865991488
3rd	300424	dnm1_from_ypg_well7	Position_8	5	0	97.72530535636498	1018.7702371029328	dnm1_from_ypg_well7_Position_8	3rd_dnm1_from_ypg_well7	3rd_dnm1_from_ypg_well7_Position_8	3rd_dnm1_from_ypg_well7_Position_8_5	0.9124713878023138
3rd	300424	dnm1_from_ypg_well7	Position_8	6	0	84.28161960728208	689.5094662529107	dnm1_from_ypg_well7_Position_8	3rd_dnm1_from_ypg_well7	3rd_dnm1_from_ypg_well7_Position_8	3rd_dnm1_from_ypg_well7_Position_8_6	0.8910796193605803
3rd	300424	dnm1_from_ypg_well7	Position_9	1	0	2425.3916236593404	270.25877936693	dnm1_from_ypg_well7_Position_9	3rd_dnm1_from_ypg_well7	3rd_dnm1_from_ypg_well7_Position_9	3rd_dnm1_from_ypg_well7_Position_9_1	0.10025735498324417
3rd	300424	dnm1_from_ypg_well7	Position_9	2	0	2368.443181570067	502.6871749545567	dnm1_from_ypg_well7_Position_9	3rd_dnm1_from_ypg_well7	3rd_dnm1_from_ypg_well7_Position_9	3rd_dnm1_from_ypg_well7_Position_9_2	0.1750833687548194
3rd	300424	dnm1_from_ypg_well7	Position_9	3	0	2783.758991781886	374.2768453419088	dnm1_from_ypg_well7_Position_9	3rd_dnm1_from_ypg_well7	3rd_dnm1_from_ypg_well7_Position_9	3rd_dnm1_from_ypg_well7_Position_9_3	0.1185157055351165
3rd	300424	dnm1_from_ypg_well7	Position_9	4	0	2330.6749049179302	340.2862307944615	dnm1_from_ypg_well7_Position_9	3rd_dnm1_from_ypg_well7	3rd_dnm1_from_ypg_well7_Position_9	3rd_dnm1_from_ypg_well7_Position_9_4	0.12740216480300873
3rd	300424	dnm1_from_ypg_well7	Position_9	5	0	1957.656843382732	440.7792252571468	dnm1_from_ypg_well7_Position_9	3rd_dnm1_from_ypg_well7	3rd_dnm1_from_ypg_well7_Position_9	3rd_dnm1_from_ypg_well7_Position_9_5	0.18377776711267807
3rd	300424	dnm1_from_ypg_well7	Position_9	6	0	114.89723403100734	2854.220093897216	dnm1_from_ypg_well7_Position_9	3rd_dnm1_from_ypg_well7	3rd_dnm1_from_ypg_well7_Position_9	3rd_dnm1_from_ypg_well7_Position_9_6	0.961302561892635
3rd	300424	dnm1_from_ypg_well7	Position_9	7	0	2053.706969669302	561.4703144245132	dnm1_from_ypg_well7_Position_9	3rd_dnm1_from_ypg_well7	3rd_dnm1_from_ypg_well7_Position_9	3rd_dnm1_from_ypg_well7_Position_9_7	0.21469684592303584
3rd	300424	dnm1_from_ypg_well7	Position_9	8	0	114.7001789857692	1920.473070142666	dnm1_from_ypg_well7_Position_9	3rd_dnm1_from_ypg_well7	3rd_dnm1_from_ypg_well7_Position_9	3rd_dnm1_from_ypg_well7_Position_9_8	0.9436410737833304
3rd	300424	dnm1_from_ypg_well7	Position_10	1	0	2885.1660137223816	205.6286919017245	dnm1_from_ypg_well7_Position_10	3rd_dnm1_from_ypg_well7	3rd_dnm1_from_ypg_well7_Position_10	3rd_dnm1_from_ypg_well7_Position_10_1	0.06652939178637654
3rd	300424	dnm1_from_ypg_well7	Position_10	2	0	1801.2001208154595	241.18661544236747	dnm1_from_ypg_well7_Position_10	3rd_dnm1_from_ypg_well7	3rd_dnm1_from_ypg_well7_Position_10	3rd_dnm1_from_ypg_well7_Position_10_2	0.11809057078204632
3rd	300424	dnm1_from_ypg_well7	Position_10	3	0	2002.6970734981408	338.46225866310897	dnm1_from_ypg_well7_Position_10	3rd_dnm1_from_ypg_well7	3rd_dnm1_from_ypg_well7_Position_10	3rd_dnm1_from_ypg_well7_Position_10_3	0.14457036478190327
3rd	300424	dnm1_from_ypg_well7	Position_10	4	0	2881.9603981162304	220.71160776058807	dnm1_from_ypg_well7_Position_10	3rd_dnm1_from_ypg_well7	3rd_dnm1_from_ypg_well7_Position_10	3rd_dnm1_from_ypg_well7_Position_10_4	0.07113597806746406
3rd	300424	dnm1_from_ypg_well7	Position_10	5	0	129.84074301366422	1980.386837376457	dnm1_from_ypg_well7_Position_10	3rd_dnm1_from_ypg_well7	3rd_dnm1_from_ypg_well7_Position_10	3rd_dnm1_from_ypg_well7_Position_10_5	0.9384707392604259
3rd	300424	dnm1_from_ypg_well7	Position_10	6	0	234.52618456830288	2830.337077576998	dnm1_from_ypg_well7_Position_10	3rd_dnm1_from_ypg_well7	3rd_dnm1_from_ypg_well7_Position_10	3rd_dnm1_from_ypg_well7_Position_10_6	0.9234790708398055
3rd	300424	dnm1_from_ypg_well7	Position_10	7	0	4026.823054411456	389.7711871698796	dnm1_from_ypg_well7_Position_10	3rd_dnm1_from_ypg_well7	3rd_dnm1_from_ypg_well7_Position_10	3rd_dnm1_from_ypg_well7_Position_10_7	0.08825152727417504
3rd	300424	dnm1_from_ypg_well7	Position_10	8	0	2490.9742950523023	312.63155436028643	dnm1_from_ypg_well7_Position_10	3rd_dnm1_from_ypg_well7	3rd_dnm1_from_ypg_well7_Position_10	3rd_dnm1_from_ypg_well7_Position_10_8	0.11151052293095656
3rd	300424	dnm1_from_ypg_well7	Position_10	9	0	4014.423004477432	289.8368717177854	dnm1_from_ypg_well7_Position_10	3rd_dnm1_from_ypg_well7	3rd_dnm1_from_ypg_well7_Position_10	3rd_dnm1_from_ypg_well7_Position_10_9	0.06733721477198279
3rd	300424	dnm1_from_ypg_well7	Position_10	10	0	3504.219537533077	542.8796979981904	dnm1_from_ypg_well7_Position_10	3rd_dnm1_from_ypg_well7	3rd_dnm1_from_ypg_well7_Position_10	3rd_dnm1_from_ypg_well7_Position_10_10	0.13414044637996775
3rd	300424	dnm1_from_ypg_well7	Position_10	11	0	4126.65844496484	486.95102506675937	dnm1_from_ypg_well7_Position_10	3rd_dnm1_from_ypg_well7	3rd_dnm1_from_ypg_well7_Position_10	3rd_dnm1_from_ypg_well7_Position_10_11	0.10554665023769864
3rd	300424	dnm1_from_ypg_well7	Position_10	13	0	153.80756818170548	2048.23932227882	dnm1_from_ypg_well7_Position_10	3rd_dnm1_from_ypg_well7	3rd_dnm1_from_ypg_well7_Position_10	3rd_dnm1_from_ypg_well7_Position_10_13	0.9301524554958324
3rd	300424	dnm1_from_ypg_well7	Position_10	14	0	4372.417641811255	344.8030736334909	dnm1_from_ypg_well7_Position_10	3rd_dnm1_from_ypg_well7	3rd_dnm1_from_ypg_well7_Position_10	3rd_dnm1_from_ypg_well7_Position_10_14	0.07309453901628225
3rd	300424	dnm1_from_ypg_well8	Position_1	1	0	2024.298100179474	360.63938324062144	dnm1_from_ypg_well8_Position_1	3rd_dnm1_from_ypg_well8	3rd_dnm1_from_ypg_well8_Position_1	3rd_dnm1_from_ypg_well8_Position_1_1	0.15121544516271773
3rd	300424	dnm1_from_ypg_well8	Position_1	2	0	3064.92207074222	281.84663305361966	dnm1_from_ypg_well8_Position_1	3rd_dnm1_from_ypg_well8	3rd_dnm1_from_ypg_well8_Position_1	3rd_dnm1_from_ypg_well8_Position_1_2	0.08421455379750464
3rd	300424	dnm1_from_ypg_well8	Position_1	3	0	2785.653830508519	308.1418564000473	dnm1_from_ypg_well8_Position_1	3rd_dnm1_from_ypg_well8	3rd_dnm1_from_ypg_well8_Position_1	3rd_dnm1_from_ypg_well8_Position_1_3	0.09959993728866881
3rd	300424	dnm1_from_ypg_well8	Position_1	4	0	3345.030777274196	382.54357900281394	dnm1_from_ypg_well8_Position_1	3rd_dnm1_from_ypg_well8	3rd_dnm1_from_ypg_well8_Position_1	3rd_dnm1_from_ypg_well8_Position_1_4	0.10262533820650248
3rd	300424	dnm1_from_ypg_well8	Position_1	6	0	-747.5710866832683	-1676.6164322468996	dnm1_from_ypg_well8_Position_1	3rd_dnm1_from_ypg_well8	3rd_dnm1_from_ypg_well8_Position_1	3rd_dnm1_from_ypg_well8_Position_1_6	0.6916199424155177
3rd	300424	dnm1_from_ypg_well8	Position_1	7	0	108.42083118997012	4825.487058358572	dnm1_from_ypg_well8_Position_1	3rd_dnm1_from_ypg_well8	3rd_dnm1_from_ypg_well8_Position_1	3rd_dnm1_from_ypg_well8_Position_1_7	0.9780253637447028
3rd	300424	dnm1_from_ypg_well8	Position_1	8	0	119.67829243813672	3959.187041025199	dnm1_from_ypg_well8_Position_1	3rd_dnm1_from_ypg_well8	3rd_dnm1_from_ypg_well8_Position_1	3rd_dnm1_from_ypg_well8_Position_1_8	0.970658925300552
3rd	300424	dnm1_from_ypg_well8	Position_3	1	0	97.97757604238534	2241.441501771157	dnm1_from_ypg_well8_Position_3	3rd_dnm1_from_ypg_well8	3rd_dnm1_from_ypg_well8_Position_3	3rd_dnm1_from_ypg_well8_Position_3_1	0.9581188437028748
3rd	300424	dnm1_from_ypg_well8	Position_3	2	0	92.27035373287283	2291.4292790941345	dnm1_from_ypg_well8_Position_3	3rd_dnm1_from_ypg_well8	3rd_dnm1_from_ypg_well8_Position_3	3rd_dnm1_from_ypg_well8_Position_3_2	0.9612911155154885
3rd	300424	dnm1_from_ypg_well8	Position_4	1	0	38.17362196856648	536.3493318030494	dnm1_from_ypg_well8_Position_4	3rd_dnm1_from_ypg_well8	3rd_dnm1_from_ypg_well8_Position_4	3rd_dnm1_from_ypg_well8_Position_4_1	0.9335559672281757
3rd	300424	dnm1_from_ypg_well8	Position_4	3	0	64.54656926316518	848.5347659104958	dnm1_from_ypg_well8_Position_4	3rd_dnm1_from_ypg_well8	3rd_dnm1_from_ypg_well8_Position_4	3rd_dnm1_from_ypg_well8_Position_4_3	0.9293090694369642
3rd	300424	dnm1_from_ypg_well8	Position_5	1	0	74.87164979428134	1489.23466691809	dnm1_from_ypg_well8_Position_5	3rd_dnm1_from_ypg_well8	3rd_dnm1_from_ypg_well8_Position_5	3rd_dnm1_from_ypg_well8_Position_5_1	0.9521313551423692
3rd	300424	dnm1_from_ypg_well8	Position_5	2	0	104.0090400491861	1884.16873428388	dnm1_from_ypg_well8_Position_5	3rd_dnm1_from_ypg_well8	3rd_dnm1_from_ypg_well8_Position_5	3rd_dnm1_from_ypg_well8_Position_5_2	0.9476862474815282
3rd	300424	dnm1_from_ypg_well8	Position_5	3	0	83.13018725966855	2517.8184216147	dnm1_from_ypg_well8_Position_5	3rd_dnm1_from_ypg_well8	3rd_dnm1_from_ypg_well8_Position_5	3rd_dnm1_from_ypg_well8_Position_5_3	0.9680385121889642
3rd	300424	dnm1_from_ypg_well8	Position_5	4	0	56.25133240935547	908.8900507823646	dnm1_from_ypg_well8_Position_5	3rd_dnm1_from_ypg_well8	3rd_dnm1_from_ypg_well8_Position_5	3rd_dnm1_from_ypg_well8_Position_5_4	0.9417170029293196
3rd	300424	dnm1_from_ypg_well8	Position_5	5	0	90.26840299756776	2252.9571216417025	dnm1_from_ypg_well8_Position_5	3rd_dnm1_from_ypg_well8	3rd_dnm1_from_ypg_well8_Position_5	3rd_dnm1_from_ypg_well8_Position_5_5	0.9614768608277839
3rd	300424	dnm1_from_ypg_well8	Position_5	7	0	108.68167349674783	2602.826155653959	dnm1_from_ypg_well8_Position_5	3rd_dnm1_from_ypg_well8	3rd_dnm1_from_ypg_well8_Position_5	3rd_dnm1_from_ypg_well8_Position_5_7	0.9599183626437144
3rd	300424	dnm1_from_ypg_well8	Position_6	1	0	103.11059833414072	1619.2379931406458	dnm1_from_ypg_well8_Position_6	3rd_dnm1_from_ypg_well8	3rd_dnm1_from_ypg_well8_Position_6	3rd_dnm1_from_ypg_well8_Position_6_1	0.9401337227292351
3rd	300424	dnm1_from_ypg_well8	Position_6	2	0	106.65750798530748	2005.6139298239125	dnm1_from_ypg_well8_Position_6	3rd_dnm1_from_ypg_well8	3rd_dnm1_from_ypg_well8_Position_6	3rd_dnm1_from_ypg_well8_Position_6_2	0.9495057755948595
3rd	300424	dnm1_from_ypg_well8	Position_7	1	0	98.365800041866	1871.557772803645	dnm1_from_ypg_well8_Position_7	3rd_dnm1_from_ypg_well8	3rd_dnm1_from_ypg_well8_Position_7	3rd_dnm1_from_ypg_well8_Position_7_1	0.95006618459833
3rd	300424	dnm1_from_ypg_well8	Position_7	3	0	123.4110830678248	3672.330725411246	dnm1_from_ypg_well8_Position_7	3rd_dnm1_from_ypg_well8	3rd_dnm1_from_ypg_well8_Position_7	3rd_dnm1_from_ypg_well8_Position_7_3	0.9674869658436345
3rd	300424	dnm1_from_ypg_well8	Position_8	1	0	90.18540827129272	2005.3081275212453	dnm1_from_ypg_well8_Position_8	3rd_dnm1_from_ypg_well8	3rd_dnm1_from_ypg_well8_Position_8	3rd_dnm1_from_ypg_well8_Position_8_1	0.9569622111780061
3rd	300424	dnm1_from_ypg_well8	Position_8	2	0	85.56449814964203	1889.2145401930384	dnm1_from_ypg_well8_Position_8	3rd_dnm1_from_ypg_well8	3rd_dnm1_from_ypg_well8_Position_8	3rd_dnm1_from_ypg_well8_Position_8_2	0.956671355889289
3rd	300424	dnm1_from_ypg_well8	Position_10	1	0	2620.22866939631	691.8495330411604	dnm1_from_ypg_well8_Position_10	3rd_dnm1_from_ypg_well8	3rd_dnm1_from_ypg_well8_Position_10	3rd_dnm1_from_ypg_well8_Position_10_1	0.2088868350185708
3rd	300424	dnm1_from_ypg_well8	Position_10	2	0	2671.433588640183	307.81747612788087	dnm1_from_ypg_well8_Position_10	3rd_dnm1_from_ypg_well8	3rd_dnm1_from_ypg_well8_Position_10	3rd_dnm1_from_ypg_well8_Position_10_2	0.10332042162141329
3rd	300424	dnm1_from_ypg_well8	Position_10	3	0	455.60128492342943	1781.6713056925748	dnm1_from_ypg_well8_Position_10	3rd_dnm1_from_ypg_well8	3rd_dnm1_from_ypg_well8_Position_10	3rd_dnm1_from_ypg_well8_Position_10_3	0.7963586168112016
3rd	300424	dnm1_from_ypg_well8	Position_10	4	0	1149.739668797731	4586.690296909933	dnm1_from_ypg_well8_Position_10	3rd_dnm1_from_ypg_well8	3rd_dnm1_from_ypg_well8_Position_10	3rd_dnm1_from_ypg_well8_Position_10_4	0.799572264340214
3rd	300424	dnm1_from_ypg_well8	Position_11	1	0	72.82257468186644	1623.3694565150597	dnm1_from_ypg_well8_Position_11	3rd_dnm1_from_ypg_well8	3rd_dnm1_from_ypg_well8_Position_11	3rd_dnm1_from_ypg_well8_Position_11_1	0.9570670222813871
3rd	300424	dnm1_from_ypg_well8	Position_11	2	0	1307.2909883163506	434.5072064521284	dnm1_from_ypg_well8_Position_11	3rd_dnm1_from_ypg_well8	3rd_dnm1_from_ypg_well8_Position_11	3rd_dnm1_from_ypg_well8_Position_11_2	0.24945898311134912
3rd	300424	dnm1_from_ypg_well8	Position_11	3	0	3994.127455783532	809.5690131321064	dnm1_from_ypg_well8_Position_11	3rd_dnm1_from_ypg_well8	3rd_dnm1_from_ypg_well8_Position_11	3rd_dnm1_from_ypg_well8_Position_11_3	0.16853042617716735
3rd	300424	dnm1_from_ypg_well8	Position_11	4	0	316.6807443062525	3000.564150424545	dnm1_from_ypg_well8_Position_11	3rd_dnm1_from_ypg_well8	3rd_dnm1_from_ypg_well8_Position_11	3rd_dnm1_from_ypg_well8_Position_11_4	0.9045350119283394
3rd	300424	dnm1_from_ypg_well8	Position_11	5	0	68.85234044356606	2362.256325889084	dnm1_from_ypg_well8_Position_11	3rd_dnm1_from_ypg_well8	3rd_dnm1_from_ypg_well8_Position_11	3rd_dnm1_from_ypg_well8_Position_11_5	0.9716786249018518
3rd	300424	dnm1_from_ypg_well8	Position_11	7	0	549.6548331448834	6238.643303801063	dnm1_from_ypg_well8_Position_11	3rd_dnm1_from_ypg_well8	3rd_dnm1_from_ypg_well8_Position_11	3rd_dnm1_from_ypg_well8_Position_11_7	0.9190290670715632
3rd	300424	dnm1_from_ypg_well9	Position_1	1	0	2280.347762216445	185.99387178779844	dnm1_from_ypg_well9_Position_1	3rd_dnm1_from_ypg_well9	3rd_dnm1_from_ypg_well9_Position_1	3rd_dnm1_from_ypg_well9_Position_1_1	0.07541285814724175
3rd	300424	dnm1_from_ypg_well9	Position_1	2	0	2542.67155863588	208.51042173576545	dnm1_from_ypg_well9_Position_1	3rd_dnm1_from_ypg_well9	3rd_dnm1_from_ypg_well9_Position_1	3rd_dnm1_from_ypg_well9_Position_1_2	0.07578939642066086
3rd	300424	dnm1_from_ypg_well9	Position_1	3	0	3067.683048960784	181.8467140216077	dnm1_from_ypg_well9_Position_1	3rd_dnm1_from_ypg_well9	3rd_dnm1_from_ypg_well9_Position_1	3rd_dnm1_from_ypg_well9_Position_1_3	0.05596093197641935
3rd	300424	dnm1_from_ypg_well9	Position_1	4	0	3091.002956555158	305.7021403712342	dnm1_from_ypg_well9_Position_1	3rd_dnm1_from_ypg_well9	3rd_dnm1_from_ypg_well9_Position_1	3rd_dnm1_from_ypg_well9_Position_1_4	0.08999961187324083
3rd	300424	dnm1_from_ypg_well9	Position_1	5	0	2821.6423393355035	191.5902302422992	dnm1_from_ypg_well9_Position_1	3rd_dnm1_from_ypg_well9	3rd_dnm1_from_ypg_well9_Position_1	3rd_dnm1_from_ypg_well9_Position_1_5	0.0635829547896941
3rd	300424	dnm1_from_ypg_well9	Position_1	6	0	3525.250166732443	335.0289372901151	dnm1_from_ypg_well9_Position_1	3rd_dnm1_from_ypg_well9	3rd_dnm1_from_ypg_well9_Position_1	3rd_dnm1_from_ypg_well9_Position_1_6	0.08678878605979608
3rd	300424	dnm1_from_ypg_well9	Position_1	7	0	3283.2729949790937	240.095085335108	dnm1_from_ypg_well9_Position_1	3rd_dnm1_from_ypg_well9	3rd_dnm1_from_ypg_well9_Position_1	3rd_dnm1_from_ypg_well9_Position_1_7	0.06814362844363885
3rd	300424	dnm1_from_ypg_well9	Position_2	1	0	3279.825965228664	117.12676166190884	dnm1_from_ypg_well9_Position_2	3rd_dnm1_from_ypg_well9	3rd_dnm1_from_ypg_well9_Position_2	3rd_dnm1_from_ypg_well9_Position_2_1	0.034479950437556355
3rd	300424	dnm1_from_ypg_well9	Position_2	2	0	2783.7748166757947	137.91440148470295	dnm1_from_ypg_well9_Position_2	3rd_dnm1_from_ypg_well9	3rd_dnm1_from_ypg_well9_Position_2	3rd_dnm1_from_ypg_well9_Position_2_2	0.04720365212954928
3rd	300424	dnm1_from_ypg_well9	Position_2	3	0	2146.61239829022	163.2902996793185	dnm1_from_ypg_well9_Position_2	3rd_dnm1_from_ypg_well9	3rd_dnm1_from_ypg_well9_Position_2	3rd_dnm1_from_ypg_well9_Position_2_3	0.07069141909001392
3rd	300424	dnm1_from_ypg_well9	Position_2	4	0	3134.254407223811	197.9557638688284	dnm1_from_ypg_well9_Position_2	3rd_dnm1_from_ypg_well9	3rd_dnm1_from_ypg_well9_Position_2	3rd_dnm1_from_ypg_well9_Position_2_4	0.05940674618489573
3rd	300424	dnm1_from_ypg_well9	Position_2	5	0	4473.122170160117	322.2600540583915	dnm1_from_ypg_well9_Position_2	3rd_dnm1_from_ypg_well9	3rd_dnm1_from_ypg_well9_Position_2	3rd_dnm1_from_ypg_well9_Position_2_5	0.06720216220322446
3rd	300424	dnm1_from_ypg_well9	Position_2	6	0	1503.91225636156	158.08360634518095	dnm1_from_ypg_well9_Position_2	3rd_dnm1_from_ypg_well9	3rd_dnm1_from_ypg_well9_Position_2	3rd_dnm1_from_ypg_well9_Position_2_6	0.09511672675750506
3rd	300424	dnm1_from_ypg_well9	Position_3	1	0	4095.268226182472	727.0224547259588	dnm1_from_ypg_well9_Position_3	3rd_dnm1_from_ypg_well9	3rd_dnm1_from_ypg_well9_Position_3	3rd_dnm1_from_ypg_well9_Position_3_1	0.15076288486802733
3rd	300424	dnm1_from_ypg_well9	Position_3	2	0	3433.1064430951938	382.61864578633407	dnm1_from_ypg_well9_Position_3	3rd_dnm1_from_ypg_well9	3rd_dnm1_from_ypg_well9_Position_3	3rd_dnm1_from_ypg_well9_Position_3_2	0.10027416464074668
3rd	300424	dnm1_from_ypg_well9	Position_3	3	0	3043.3490892524965	495.0174044208186	dnm1_from_ypg_well9_Position_3	3rd_dnm1_from_ypg_well9	3rd_dnm1_from_ypg_well9_Position_3	3rd_dnm1_from_ypg_well9_Position_3_3	0.13989998076963528
3rd	300424	dnm1_from_ypg_well9	Position_3	5	0	1086.173055378377	610.9807655812064	dnm1_from_ypg_well9_Position_3	3rd_dnm1_from_ypg_well9	3rd_dnm1_from_ypg_well9_Position_3	3rd_dnm1_from_ypg_well9_Position_3_5	0.3600031759264775
3rd	300424	dnm1_from_ypg_well9	Position_4	1	0	3194.6105118286805	303.0229067218019	dnm1_from_ypg_well9_Position_4	3rd_dnm1_from_ypg_well9	3rd_dnm1_from_ypg_well9_Position_4	3rd_dnm1_from_ypg_well9_Position_4_1	0.08663655405242071
3rd	300424	dnm1_from_ypg_well9	Position_4	2	0	2889.693640633532	672.250565808178	dnm1_from_ypg_well9_Position_4	3rd_dnm1_from_ypg_well9	3rd_dnm1_from_ypg_well9_Position_4	3rd_dnm1_from_ypg_well9_Position_4_2	0.18873135760869733
3rd	300424	dnm1_from_ypg_well9	Position_4	3	0	4279.209561268573	410.881106716864	dnm1_from_ypg_well9_Position_4	3rd_dnm1_from_ypg_well9	3rd_dnm1_from_ypg_well9_Position_4	3rd_dnm1_from_ypg_well9_Position_4_3	0.08760621825960396
3rd	300424	dnm1_from_ypg_well9	Position_5	1	0	2108.784311925233	340.44276676252247	dnm1_from_ypg_well9_Position_5	3rd_dnm1_from_ypg_well9	3rd_dnm1_from_ypg_well9_Position_5	3rd_dnm1_from_ypg_well9_Position_5_1	0.13900008281180878
3rd	300424	dnm1_from_ypg_well9	Position_5	2	0	3922.264255135802	321.98733011503737	dnm1_from_ypg_well9_Position_5	3rd_dnm1_from_ypg_well9	3rd_dnm1_from_ypg_well9_Position_5	3rd_dnm1_from_ypg_well9_Position_5_2	0.07586433642010587
3rd	300424	dnm1_from_ypg_well9	Position_5	3	0	3931.148112543832	346.4289290516435	dnm1_from_ypg_well9_Position_5	3rd_dnm1_from_ypg_well9	3rd_dnm1_from_ypg_well9_Position_5	3rd_dnm1_from_ypg_well9_Position_5_3	0.08098718636343494
3rd	300424	dnm1_from_ypg_well9	Position_6	1	0	2563.985375762461	328.5868866449096	dnm1_from_ypg_well9_Position_6	3rd_dnm1_from_ypg_well9	3rd_dnm1_from_ypg_well9_Position_6	3rd_dnm1_from_ypg_well9_Position_6_1	0.113596777136845
3rd	300424	dnm1_from_ypg_well9	Position_6	2	0	2289.5607074963245	272.1979329793729	dnm1_from_ypg_well9_Position_6	3rd_dnm1_from_ypg_well9	3rd_dnm1_from_ypg_well9_Position_6	3rd_dnm1_from_ypg_well9_Position_6_2	0.10625432415007996
3rd	300424	dnm1_from_ypg_well9	Position_6	3	0	3029.0239155657096	282.6124942696239	dnm1_from_ypg_well9_Position_6	3rd_dnm1_from_ypg_well9	3rd_dnm1_from_ypg_well9_Position_6	3rd_dnm1_from_ypg_well9_Position_6_3	0.08533922789056314
3rd	300424	dnm1_from_ypg_well9	Position_6	4	0	2552.91703828154	473.1665451718256	dnm1_from_ypg_well9_Position_6	3rd_dnm1_from_ypg_well9	3rd_dnm1_from_ypg_well9_Position_6	3rd_dnm1_from_ypg_well9_Position_6_4	0.15636268203532175
3rd	300424	dnm1_from_ypg_well9	Position_7	1	0	3003.2500606519	639.0412667751463	dnm1_from_ypg_well9_Position_7	3rd_dnm1_from_ypg_well9	3rd_dnm1_from_ypg_well9_Position_7	3rd_dnm1_from_ypg_well9_Position_7_1	0.17545034411801755
3rd	300424	dnm1_from_ypg_well9	Position_7	2	0	2340.515839141528	228.9552620254478	dnm1_from_ypg_well9_Position_7	3rd_dnm1_from_ypg_well9	3rd_dnm1_from_ypg_well9_Position_7	3rd_dnm1_from_ypg_well9_Position_7_2	0.08910598835747298
3rd	300424	dnm1_from_ypg_well9	Position_7	3	0	1752.2953477916649	276.771727285068	dnm1_from_ypg_well9_Position_7	3rd_dnm1_from_ypg_well9	3rd_dnm1_from_ypg_well9_Position_7	3rd_dnm1_from_ypg_well9_Position_7_3	0.13640343913943867
3rd	300424	dnm1_from_ypg_well9	Position_7	4	0	1617.0193898265177	220.3606606076188	dnm1_from_ypg_well9_Position_7	3rd_dnm1_from_ypg_well9	3rd_dnm1_from_ypg_well9_Position_7	3rd_dnm1_from_ypg_well9_Position_7_4	0.119931998040118
3rd	300424	dnm1_from_ypg_well9	Position_7	5	0	2796.929327269807	413.6134751699336	dnm1_from_ypg_well9_Position_7	3rd_dnm1_from_ypg_well9	3rd_dnm1_from_ypg_well9_Position_7	3rd_dnm1_from_ypg_well9_Position_7_5	0.12882976512744898
3rd	300424	dnm1_from_ypg_well9	Position_7	6	0	4003.5736122716016	299.3979092265417	dnm1_from_ypg_well9_Position_7	3rd_dnm1_from_ypg_well9	3rd_dnm1_from_ypg_well9_Position_7	3rd_dnm1_from_ypg_well9_Position_7_6	0.06957933784379355
3rd	300424	dnm1_from_ypg_well9	Position_8	1	0	2366.7000604177515	424.5275008428853	dnm1_from_ypg_well9_Position_8	3rd_dnm1_from_ypg_well9	3rd_dnm1_from_ypg_well9_Position_8	3rd_dnm1_from_ypg_well9_Position_8_1	0.15209347554992997
3rd	300424	dnm1_from_ypg_well9	Position_8	2	0	3647.9539531694	480.8002475097359	dnm1_from_ypg_well9_Position_8	3rd_dnm1_from_ypg_well9	3rd_dnm1_from_ypg_well9_Position_8	3rd_dnm1_from_ypg_well9_Position_8_2	0.11645165203359635
3rd	300424	dnm1_from_ypg_well9	Position_8	3	0	4045.211325959448	362.0000885608487	dnm1_from_ypg_well9_Position_8	3rd_dnm1_from_ypg_well9	3rd_dnm1_from_ypg_well9_Position_8	3rd_dnm1_from_ypg_well9_Position_8_3	0.08213812647339284
3rd	300424	dnm1_from_ypg_well9	Position_8	4	0	4067.734830886454	502.9006964022083	dnm1_from_ypg_well9_Position_8	3rd_dnm1_from_ypg_well9	3rd_dnm1_from_ypg_well9_Position_8	3rd_dnm1_from_ypg_well9_Position_8_4	0.1100286149266715
3rd	300424	dnm1_from_ypg_well9	Position_9	1	0	1733.9790716903617	139.96656274107335	dnm1_from_ypg_well9_Position_9	3rd_dnm1_from_ypg_well9	3rd_dnm1_from_ypg_well9_Position_9	3rd_dnm1_from_ypg_well9_Position_9_1	0.07469083423198664
3rd	300424	dnm1_from_ypg_well9	Position_9	2	0	2284.2216708300743	199.4357977478564	dnm1_from_ypg_well9_Position_9	3rd_dnm1_from_ypg_well9	3rd_dnm1_from_ypg_well9_Position_9	3rd_dnm1_from_ypg_well9_Position_9_2	0.08029923621555089
3rd	300424	dnm1_from_ypg_well9	Position_9	3	0	4202.239756043666	363.576062542376	dnm1_from_ypg_well9_Position_9	3rd_dnm1_from_ypg_well9	3rd_dnm1_from_ypg_well9_Position_9	3rd_dnm1_from_ypg_well9_Position_9_3	0.07963003261374865
3rd	300424	dnm1_from_ypg_well9	Position_9	4	0	2876.4050084397163	343.85730497890125	dnm1_from_ypg_well9_Position_9	3rd_dnm1_from_ypg_well9	3rd_dnm1_from_ypg_well9_Position_9	3rd_dnm1_from_ypg_well9_Position_9_4	0.106779284267021
3rd	300424	dnm1_from_ypg_well9	Position_9	5	0	3439.4274577428914	292.9555023203221	dnm1_from_ypg_well9_Position_9	3rd_dnm1_from_ypg_well9	3rd_dnm1_from_ypg_well9_Position_9	3rd_dnm1_from_ypg_well9_Position_9_5	0.07849020463735064
3rd	300424	dnm1_from_ypg_well9	Position_9	6	0	3218.343477307012	199.7012700699672	dnm1_from_ypg_well9_Position_9	3rd_dnm1_from_ypg_well9	3rd_dnm1_from_ypg_well9_Position_9	3rd_dnm1_from_ypg_well9_Position_9_6	0.058425586798773986
3rd	300424	dnm1_from_ypg_well9	Position_9	7	0	2467.3881463184275	199.74681824807	dnm1_from_ypg_well9_Position_9	3rd_dnm1_from_ypg_well9	3rd_dnm1_from_ypg_well9_Position_9	3rd_dnm1_from_ypg_well9_Position_9_7	0.0748919049473508
3rd	300424	dnm1_from_ypg_well10	Position_1	1	0	128.5907455114783	1941.6715989607603	dnm1_from_ypg_well10_Position_1	3rd_dnm1_from_ypg_well10	3rd_dnm1_from_ypg_well10_Position_1	3rd_dnm1_from_ypg_well10_Position_1_1	0.9378867389174973
3rd	300424	dnm1_from_ypg_well10	Position_1	2	0	110.58941220721675	1997.870170304106	dnm1_from_ypg_well10_Position_1	3rd_dnm1_from_ypg_well10	3rd_dnm1_from_ypg_well10_Position_1	3rd_dnm1_from_ypg_well10_Position_1_2	0.9475496646345494
3rd	300424	dnm1_from_ypg_well10	Position_1	3	0	126.12047688492603	1982.742868467848	dnm1_from_ypg_well10_Position_1	3rd_dnm1_from_ypg_well10	3rd_dnm1_from_ypg_well10_Position_1	3rd_dnm1_from_ypg_well10_Position_1_3	0.9401950452774225
3rd	300424	dnm1_from_ypg_well10	Position_4	1	0	142.89536601234747	2390.1132842867787	dnm1_from_ypg_well10_Position_4	3rd_dnm1_from_ypg_well10	3rd_dnm1_from_ypg_well10_Position_4	3rd_dnm1_from_ypg_well10_Position_4_1	0.9435867042951185
3rd	300424	dnm1_from_ypg_well10	Position_4	2	0	118.25447843483154	1532.7554978210426	dnm1_from_ypg_well10_Position_4	3rd_dnm1_from_ypg_well10	3rd_dnm1_from_ypg_well10_Position_4	3rd_dnm1_from_ypg_well10_Position_4_2	0.928374461611064
3rd	300424	dnm1_from_ypg_well10	Position_4	4	0	128.10768315855336	4012.825945623636	dnm1_from_ypg_well10_Position_4	3rd_dnm1_from_ypg_well10	3rd_dnm1_from_ypg_well10_Position_4	3rd_dnm1_from_ypg_well10_Position_4_4	0.9690630918911325
3rd	300424	dnm1_from_ypg_well10	Position_4	5	0	169.48657323465207	2547.870212198591	dnm1_from_ypg_well10_Position_4	3rd_dnm1_from_ypg_well10	3rd_dnm1_from_ypg_well10_Position_4	3rd_dnm1_from_ypg_well10_Position_4_5	0.937628148742481
3rd	300424	dnm1_from_ypg_well10	Position_5	1	0	118.04620389007852	2235.205481002068	dnm1_from_ypg_well10_Position_5	3rd_dnm1_from_ypg_well10	3rd_dnm1_from_ypg_well10_Position_5	3rd_dnm1_from_ypg_well10_Position_5_1	0.9498369831633674
3rd	300424	dnm1_from_ypg_well10	Position_5	2	0	119.3838015272696	2216.107131178847	dnm1_from_ypg_well10_Position_5	3rd_dnm1_from_ypg_well10	3rd_dnm1_from_ypg_well10_Position_5	3rd_dnm1_from_ypg_well10_Position_5_2	0.9488827809796117
3rd	300424	dnm1_from_ypg_well10	Position_5	3	0	127.3648324616807	3149.517658136575	dnm1_from_ypg_well10_Position_5	3rd_dnm1_from_ypg_well10	3rd_dnm1_from_ypg_well10_Position_5	3rd_dnm1_from_ypg_well10_Position_5_3	0.9611323162099634
3rd	300424	dnm1_from_ypg_well12	Position_1	1	0	3318.601227215192	346.10523988673026	dnm1_from_ypg_well12_Position_1	3rd_dnm1_from_ypg_well12	3rd_dnm1_from_ypg_well12_Position_1	3rd_dnm1_from_ypg_well12_Position_1_1	0.0944428272751768
3rd	300424	dnm1_from_ypg_well12	Position_1	3	0	3448.7451386007365	334.63019278643344	dnm1_from_ypg_well12_Position_1	3rd_dnm1_from_ypg_well12	3rd_dnm1_from_ypg_well12_Position_1	3rd_dnm1_from_ypg_well12_Position_1_3	0.08844752726760041
3rd	300424	dnm1_from_ypg_well12	Position_2	1	0	1903.511556327389	231.1376973682171	dnm1_from_ypg_well12_Position_2	3rd_dnm1_from_ypg_well12	3rd_dnm1_from_ypg_well12_Position_2	3rd_dnm1_from_ypg_well12_Position_2_1	0.10827900507217311
3rd	300424	dnm1_from_ypg_well12	Position_2	2	0	1718.5861531047942	-16.767670264901394	dnm1_from_ypg_well12_Position_2	3rd_dnm1_from_ypg_well12	3rd_dnm1_from_ypg_well12_Position_2	3rd_dnm1_from_ypg_well12_Position_2_2	-0.009852795955606564
3rd	300424	dnm1_from_ypg_well12	Position_2	3	0	1992.965472885514	56.47595484097253	dnm1_from_ypg_well12_Position_2	3rd_dnm1_from_ypg_well12	3rd_dnm1_from_ypg_well12_Position_2	3rd_dnm1_from_ypg_well12_Position_2_3	0.02755675477079781
3rd	300424	dnm1_from_ypg_well12	Position_2	4	0	3363.794287014845	434.4819744460704	dnm1_from_ypg_well12_Position_2	3rd_dnm1_from_ypg_well12	3rd_dnm1_from_ypg_well12_Position_2	3rd_dnm1_from_ypg_well12_Position_2_4	0.11438925042249491
3rd	300424	dnm1_from_ypg_well12	Position_2	5	0	2622.8143544658724	142.89431751009866	dnm1_from_ypg_well12_Position_2	3rd_dnm1_from_ypg_well12	3rd_dnm1_from_ypg_well12_Position_2	3rd_dnm1_from_ypg_well12_Position_2_5	0.05166643868097911
3rd	300424	dnm1_from_ypg_well12	Position_2	6	0	3121.9341844908045	404.9391165898249	dnm1_from_ypg_well12_Position_2	3rd_dnm1_from_ypg_well12	3rd_dnm1_from_ypg_well12_Position_2	3rd_dnm1_from_ypg_well12_Position_2_6	0.11481532848536183
3rd	300424	dnm1_from_ypg_well12	Position_2	7	0	2428.751725169712	486.7399025573709	dnm1_from_ypg_well12_Position_2	3rd_dnm1_from_ypg_well12	3rd_dnm1_from_ypg_well12_Position_2	3rd_dnm1_from_ypg_well12_Position_2_7	0.16694951133741837
3rd	300424	dnm1_from_ypg_well12	Position_2	8	0	2900.6362437644298	142.9973577969719	dnm1_from_ypg_well12_Position_2	3rd_dnm1_from_ypg_well12	3rd_dnm1_from_ypg_well12_Position_2	3rd_dnm1_from_ypg_well12_Position_2_8	0.04698244812503497
3rd	300424	dnm1_from_ypg_well12	Position_3	1	0	1999.7480429887107	-17.25748587238302	dnm1_from_ypg_well12_Position_3	3rd_dnm1_from_ypg_well12	3rd_dnm1_from_ypg_well12_Position_3	3rd_dnm1_from_ypg_well12_Position_3_1	-0.008704952369349617
3rd	300424	dnm1_from_ypg_well12	Position_3	3	0	2216.7888918269523	142.42957926989826	dnm1_from_ypg_well12_Position_3	3rd_dnm1_from_ypg_well12	3rd_dnm1_from_ypg_well12_Position_3	3rd_dnm1_from_ypg_well12_Position_3_3	0.06037150904624774
3rd	300424	dnm1_from_ypg_well12	Position_4	1	0	2553.8106628026867	233.71059725585508	dnm1_from_ypg_well12_Position_4	3rd_dnm1_from_ypg_well12	3rd_dnm1_from_ypg_well12_Position_4	3rd_dnm1_from_ypg_well12_Position_4_1	0.08384172727383855
3rd	300424	dnm1_from_ypg_well12	Position_4	2	0	2486.835300777004	300.8952879671669	dnm1_from_ypg_well12_Position_4	3rd_dnm1_from_ypg_well12	3rd_dnm1_from_ypg_well12_Position_4	3rd_dnm1_from_ypg_well12_Position_4_2	0.10793556923401107
3rd	300424	dnm1_from_ypg_well12	Position_4	3	0	3275.5245647117813	514.9875031218609	dnm1_from_ypg_well12_Position_4	3rd_dnm1_from_ypg_well12	3rd_dnm1_from_ypg_well12_Position_4	3rd_dnm1_from_ypg_well12_Position_4_3	0.13586225130162616
3rd	300424	dnm1_from_ypg_well12	Position_4	4	0	1463.8741427855755	291.5602880979362	dnm1_from_ypg_well12_Position_4	3rd_dnm1_from_ypg_well12	3rd_dnm1_from_ypg_well12_Position_4	3rd_dnm1_from_ypg_well12_Position_4_4	0.16609010451685952
3rd	300424	dnm1_from_ypg_well12	Position_5	1	0	2130.5184837083825	668.9952601012837	dnm1_from_ypg_well12_Position_5	3rd_dnm1_from_ypg_well12	3rd_dnm1_from_ypg_well12_Position_5	3rd_dnm1_from_ypg_well12_Position_5_1	0.23896837855523223
3rd	300424	dnm1_from_ypg_well12	Position_5	2	0	2194.1380014405404	441.0818508744164	dnm1_from_ypg_well12_Position_5	3rd_dnm1_from_ypg_well12	3rd_dnm1_from_ypg_well12_Position_5	3rd_dnm1_from_ypg_well12_Position_5_2	0.16737952641292528
3rd	300424	dnm1_from_ypg_well12	Position_5	3	0	2858.3386321306143	476.7232565050024	dnm1_from_ypg_well12_Position_5	3rd_dnm1_from_ypg_well12	3rd_dnm1_from_ypg_well12_Position_5	3rd_dnm1_from_ypg_well12_Position_5_3	0.1429428515643022
3rd	300424	dnm1_from_ypg_well12	Position_5	4	0	3193.2682464348704	352.24755581273683	dnm1_from_ypg_well12_Position_5	3rd_dnm1_from_ypg_well12	3rd_dnm1_from_ypg_well12_Position_5	3rd_dnm1_from_ypg_well12_Position_5_4	0.09935015818839017
3rd	300424	dnm1_from_ypg_well12	Position_6	1	0	1598.216131228457	99.263594128333	dnm1_from_ypg_well12_Position_6	3rd_dnm1_from_ypg_well12	3rd_dnm1_from_ypg_well12_Position_6	3rd_dnm1_from_ypg_well12_Position_6_1	0.05847704255051941
3rd	300424	dnm1_from_ypg_well12	Position_6	2	0	1668.2747832536847	49.653220621141	dnm1_from_ypg_well12_Position_6	3rd_dnm1_from_ypg_well12	3rd_dnm1_from_ypg_well12_Position_6	3rd_dnm1_from_ypg_well12_Position_6_2	0.028902969454567964
3rd	300424	dnm1_from_ypg_well12	Position_6	3	0	3728.913709405129	87.09599494575806	dnm1_from_ypg_well12_Position_6	3rd_dnm1_from_ypg_well12	3rd_dnm1_from_ypg_well12_Position_6	3rd_dnm1_from_ypg_well12_Position_6_3	0.02282384000398482
3rd	300424	dnm1_from_ypg_well12	Position_6	4	0	2598.7827372300435	168.097959187517	dnm1_from_ypg_well12_Position_6	3rd_dnm1_from_ypg_well12	3rd_dnm1_from_ypg_well12_Position_6	3rd_dnm1_from_ypg_well12_Position_6_4	0.060753598593955675
3rd	300424	dnm1_from_ypg_well12	Position_6	5	0	3378.9555821304875	345.7163382914007	dnm1_from_ypg_well12_Position_6	3rd_dnm1_from_ypg_well12	3rd_dnm1_from_ypg_well12_Position_6	3rd_dnm1_from_ypg_well12_Position_6_5	0.09281793019027618
3rd	300424	dnm1_from_ypg_well12	Position_7	1	0	3110.320691010079	366.7005401099195	dnm1_from_ypg_well12_Position_7	3rd_dnm1_from_ypg_well12	3rd_dnm1_from_ypg_well12_Position_7	3rd_dnm1_from_ypg_well12_Position_7_1	0.10546399223216706
3rd	300424	dnm1_from_ypg_well12	Position_7	2	0	3710.853284641533	498.5752024714462	dnm1_from_ypg_well12_Position_7	3rd_dnm1_from_ypg_well12	3rd_dnm1_from_ypg_well12_Position_7	3rd_dnm1_from_ypg_well12_Position_7_2	0.1184424926086325
3rd	300424	dnm1_from_ypg_well12	Position_7	3	0	4941.44173504288	449.0442042800874	dnm1_from_ypg_well12_Position_7	3rd_dnm1_from_ypg_well12	3rd_dnm1_from_ypg_well12_Position_7	3rd_dnm1_from_ypg_well12_Position_7_3	0.08330310278788822
3rd	300424	dnm1_from_ypg_well12	Position_7	4	0	1621.3303144099675	268.1336157571319	dnm1_from_ypg_well12_Position_7	3rd_dnm1_from_ypg_well12	3rd_dnm1_from_ypg_well12_Position_7	3rd_dnm1_from_ypg_well12_Position_7_4	0.14190988855416722
3rd	300424	dnm1_from_ypg_well12	Position_7	5	0	2477.3451446954364	358.1058972904456	dnm1_from_ypg_well12_Position_7	3rd_dnm1_from_ypg_well12	3rd_dnm1_from_ypg_well12_Position_7	3rd_dnm1_from_ypg_well12_Position_7_5	0.12629591976295837
3rd	300424	dnm1_from_ypg_well12	Position_8	1	0	2041.1068617616288	296.51414371003705	dnm1_from_ypg_well12_Position_8	3rd_dnm1_from_ypg_well12	3rd_dnm1_from_ypg_well12_Position_8	3rd_dnm1_from_ypg_well12_Position_8_1	0.12684440421094217
3rd	300424	dnm1_from_ypg_well12	Position_8	2	0	1345.490677803113	203.23000466800613	dnm1_from_ypg_well12_Position_8	3rd_dnm1_from_ypg_well12	3rd_dnm1_from_ypg_well12_Position_8	3rd_dnm1_from_ypg_well12_Position_8_2	0.1312244402546074
3rd	300424	dnm1_from_ypg_well12	Position_8	3	0	2825.8829665408	364.1785009562491	dnm1_from_ypg_well12_Position_8	3rd_dnm1_from_ypg_well12	3rd_dnm1_from_ypg_well12_Position_8	3rd_dnm1_from_ypg_well12_Position_8_3	0.11416033975106654
3rd	300424	dnm1_from_ypg_well12	Position_8	4	0	2175.051843481235	333.557475462738	dnm1_from_ypg_well12_Position_8	3rd_dnm1_from_ypg_well12	3rd_dnm1_from_ypg_well12_Position_8	3rd_dnm1_from_ypg_well12_Position_8_4	0.13296509462188902
3rd	300424	dnm1_from_ypg_well12	Position_8	5	0	2529.699794637233	436.255160040517	dnm1_from_ypg_well12_Position_8	3rd_dnm1_from_ypg_well12	3rd_dnm1_from_ypg_well12_Position_8	3rd_dnm1_from_ypg_well12_Position_8_5	0.1470875878787296
3rd	300424	dnm1_from_ypg_well12	Position_8	6	0	1772.0465696757494	313.81333953620253	dnm1_from_ypg_well12_Position_8	3rd_dnm1_from_ypg_well12	3rd_dnm1_from_ypg_well12_Position_8	3rd_dnm1_from_ypg_well12_Position_8_6	0.1504479462644079
3rd	300424	dnm1_from_ypg_well12	Position_8	7	0	3130.108753940898	457.0391668711183	dnm1_from_ypg_well12_Position_8	3rd_dnm1_from_ypg_well12	3rd_dnm1_from_ypg_well12_Position_8	3rd_dnm1_from_ypg_well12_Position_8_7	0.12741018128063678
3rd	300424	dnm1_from_ypg_well12	Position_8	8	0	3501.9960373297545	465.4333106437327	dnm1_from_ypg_well12_Position_8	3rd_dnm1_from_ypg_well12	3rd_dnm1_from_ypg_well12_Position_8	3rd_dnm1_from_ypg_well12_Position_8_8	0.11731357254829759
3rd	300424	dnm1_from_ypg_well12	Position_8	9	0	2203.265100303633	298.2786213069118	dnm1_from_ypg_well12_Position_8	3rd_dnm1_from_ypg_well12	3rd_dnm1_from_ypg_well12_Position_8	3rd_dnm1_from_ypg_well12_Position_8_9	0.11923782052263071
3rd	300424	dnm1_from_ypg_well12	Position_8	10	0	2030.372514899297	-71.11597517117823	dnm1_from_ypg_well12_Position_8	3rd_dnm1_from_ypg_well12	3rd_dnm1_from_ypg_well12_Position_8	3rd_dnm1_from_ypg_well12_Position_8_10	-0.03629742901409268
3rd	300424	dnm1_from_ypg_well12	Position_8	11	0	2148.401906209479	303.1125171120123	dnm1_from_ypg_well12_Position_8	3rd_dnm1_from_ypg_well12	3rd_dnm1_from_ypg_well12_Position_8	3rd_dnm1_from_ypg_well12_Position_8_11	0.1236429670690386
3rd	300424	dnm1_from_ypg_well12	Position_8	12	0	2393.5250087373347	-81.72600369418326	dnm1_from_ypg_well12_Position_8	3rd_dnm1_from_ypg_well12	3rd_dnm1_from_ypg_well12_Position_8	3rd_dnm1_from_ypg_well12_Position_8_12	-0.03535169083293978
3rd	300424	dnm1_from_ypg_well12	Position_9	1	0	1711.7522750728326	290.2162822962609	dnm1_from_ypg_well12_Position_9	3rd_dnm1_from_ypg_well12	3rd_dnm1_from_ypg_well12_Position_9	3rd_dnm1_from_ypg_well12_Position_9_1	0.1449654547410332
3rd	300424	dnm1_from_ypg_well12	Position_9	2	0	2258.75815422654	285.18392265892305	dnm1_from_ypg_well12_Position_9	3rd_dnm1_from_ypg_well12	3rd_dnm1_from_ypg_well12_Position_9	3rd_dnm1_from_ypg_well12_Position_9_2	0.11210315095227029
3rd	300424	dnm1_from_ypg_well12	Position_9	3	0	1631.26461039521	29.646563367080223	dnm1_from_ypg_well12_Position_9	3rd_dnm1_from_ypg_well12	3rd_dnm1_from_ypg_well12_Position_9	3rd_dnm1_from_ypg_well12_Position_9_3	0.017849577891588825
3rd	300424	dnm1_from_ypg_well12	Position_9	4	0	3062.2195085606827	262.1627812071657	dnm1_from_ypg_well12_Position_9	3rd_dnm1_from_ypg_well12	3rd_dnm1_from_ypg_well12_Position_9	3rd_dnm1_from_ypg_well12_Position_9_4	0.078860599761369
3rd	300424	dnm1_from_ypg_well12	Position_9	6	0	3328.755293656689	343.0458832880305	dnm1_from_ypg_well12_Position_9	3rd_dnm1_from_ypg_well12	3rd_dnm1_from_ypg_well12_Position_9	3rd_dnm1_from_ypg_well12_Position_9_6	0.09342714018450111
3rd	300424	dnm1_from_ypg_well12	Position_9	7	0	2644.309694233261	-59.73549039453953	dnm1_from_ypg_well12_Position_9	3rd_dnm1_from_ypg_well12	3rd_dnm1_from_ypg_well12_Position_9	3rd_dnm1_from_ypg_well12_Position_9_7	-0.023112313937753384
3rd	300424	dnm1_from_ypg_well13	Position_1	1	0	85.21725348872398	1295.406026327131	dnm1_from_ypg_well13_Position_1	3rd_dnm1_from_ypg_well13	3rd_dnm1_from_ypg_well13_Position_1	3rd_dnm1_from_ypg_well13_Position_1_1	0.9382762446971847
3rd	300424	dnm1_from_ypg_well13	Position_1	3	0	4840.89089342935	180.9604641517729	dnm1_from_ypg_well13_Position_1	3rd_dnm1_from_ypg_well13	3rd_dnm1_from_ypg_well13_Position_1	3rd_dnm1_from_ypg_well13_Position_1_3	0.03603461179283813
3rd	300424	dnm1_from_ypg_well13	Position_1	4	0	82.47617086915791	1179.2073831706616	dnm1_from_ypg_well13_Position_1	3rd_dnm1_from_ypg_well13	3rd_dnm1_from_ypg_well13_Position_1	3rd_dnm1_from_ypg_well13_Position_1_4	0.9346300658314242
3rd	300424	dnm1_from_ypg_well13	Position_1	5	0	4065.6165544322944	251.7259531649104	dnm1_from_ypg_well13_Position_1	3rd_dnm1_from_ypg_well13	3rd_dnm1_from_ypg_well13_Position_1	3rd_dnm1_from_ypg_well13_Position_1_5	0.05830576395594039
3rd	300424	dnm1_from_ypg_well13	Position_1	6	0	3301.254126738911	198.43733053832213	dnm1_from_ypg_well13_Position_1	3rd_dnm1_from_ypg_well13	3rd_dnm1_from_ypg_well13_Position_1	3rd_dnm1_from_ypg_well13_Position_1_6	0.05670137866745167
3rd	300424	dnm1_from_ypg_well13	Position_2	2	0	2898.580895136395	341.51119104041345	dnm1_from_ypg_well13_Position_2	3rd_dnm1_from_ypg_well13	3rd_dnm1_from_ypg_well13_Position_2	3rd_dnm1_from_ypg_well13_Position_2_2	0.10540169290169289
3rd	300424	dnm1_from_ypg_well13	Position_2	3	0	3684.7814151812095	394.5587518649209	dnm1_from_ypg_well13_Position_2	3rd_dnm1_from_ypg_well13	3rd_dnm1_from_ypg_well13_Position_2	3rd_dnm1_from_ypg_well13_Position_2_3	0.09672121855692725
3rd	300424	dnm1_from_ypg_well13	Position_2	4	0	61.06161621274371	1508.2072128931557	dnm1_from_ypg_well13_Position_2	3rd_dnm1_from_ypg_well13	3rd_dnm1_from_ypg_well13_Position_2	3rd_dnm1_from_ypg_well13_Position_2_4	0.9610891294848863
3rd	300424	dnm1_from_ypg_well13	Position_2	6	0	2622.921181537347	365.1932009105544	dnm1_from_ypg_well13_Position_2	3rd_dnm1_from_ypg_well13	3rd_dnm1_from_ypg_well13_Position_2	3rd_dnm1_from_ypg_well13_Position_2_6	0.12221526828279695
3rd	300424	dnm1_from_ypg_well13	Position_2	7	0	2459.573417838044	142.08050281893665	dnm1_from_ypg_well13_Position_2	3rd_dnm1_from_ypg_well13	3rd_dnm1_from_ypg_well13_Position_2	3rd_dnm1_from_ypg_well13_Position_2_7	0.05461160752044142
3rd	300424	dnm1_from_ypg_well13	Position_3	1	0	2451.345675123496	6.269797822207635	dnm1_from_ypg_well13_Position_3	3rd_dnm1_from_ypg_well13	3rd_dnm1_from_ypg_well13_Position_3	3rd_dnm1_from_ypg_well13_Position_3_1	0.002551171202829644
3rd	300424	dnm1_from_ypg_well13	Position_3	2	0	1060.4735911373568	12.401590404475389	dnm1_from_ypg_well13_Position_3	3rd_dnm1_from_ypg_well13	3rd_dnm1_from_ypg_well13_Position_3	3rd_dnm1_from_ypg_well13_Position_3_2	0.011559210817658233
3rd	300424	dnm1_from_ypg_well13	Position_3	4	0	1641.2753601934205	-9.48985534181304	dnm1_from_ypg_well13_Position_3	3rd_dnm1_from_ypg_well13	3rd_dnm1_from_ypg_well13_Position_3	3rd_dnm1_from_ypg_well13_Position_3_4	-0.0058156266945612045
3rd	300424	dnm1_from_ypg_well13	Position_4	5	0	3369.2005956279672	253.7039608722635	dnm1_from_ypg_well13_Position_4	3rd_dnm1_from_ypg_well13	3rd_dnm1_from_ypg_well13_Position_4	3rd_dnm1_from_ypg_well13_Position_4_5	0.07002777934546103
3rd	300424	dnm1_from_ypg_well13	Position_4	10	0	3569.665119758321	428.564149365249	dnm1_from_ypg_well13_Position_4	3rd_dnm1_from_ypg_well13	3rd_dnm1_from_ypg_well13_Position_4	3rd_dnm1_from_ypg_well13_Position_4_10	0.107188487832563
3rd	300424	dnm1_from_ypg_well13	Position_4	11	0	-911.0511318407506	-9748.247110696078	dnm1_from_ypg_well13_Position_4	3rd_dnm1_from_ypg_well13	3rd_dnm1_from_ypg_well13_Position_4	3rd_dnm1_from_ypg_well13_Position_4_11	0.914529914529915
3rd	300424	dnm1_from_ypg_well13	Position_4	12	0	2983.9830393168554	420.3967176314004	dnm1_from_ypg_well13_Position_4	3rd_dnm1_from_ypg_well13	3rd_dnm1_from_ypg_well13_Position_4	3rd_dnm1_from_ypg_well13_Position_4_12	0.12348702190858143
3rd	300424	dnm1_from_ypg_well13	Position_4	13	0	2981.5076388316893	118.10447606432284	dnm1_from_ypg_well13_Position_4	3rd_dnm1_from_ypg_well13	3rd_dnm1_from_ypg_well13_Position_4	3rd_dnm1_from_ypg_well13_Position_4_13	0.038102985691900064
3rd	300424	dnm1_from_ypg_well13	Position_5	1	0	8660.438064805832	1499.8456936969535	dnm1_from_ypg_well13_Position_5	3rd_dnm1_from_ypg_well13	3rd_dnm1_from_ypg_well13_Position_5	3rd_dnm1_from_ypg_well13_Position_5_1	0.14761848481266923
3rd	300424	dnm1_from_ypg_well13	Position_5	2	0	1842.999202155224	286.69489579528727	dnm1_from_ypg_well13_Position_5	3rd_dnm1_from_ypg_well13	3rd_dnm1_from_ypg_well13_Position_5	3rd_dnm1_from_ypg_well13_Position_5_2	0.13461787590583316
3rd	300424	dnm1_from_ypg_well13	Position_5	3	0	2923.6218953342245	37.08476981059316	dnm1_from_ypg_well13_Position_5	3rd_dnm1_from_ypg_well13	3rd_dnm1_from_ypg_well13_Position_5	3rd_dnm1_from_ypg_well13_Position_5_3	0.0125256480985357
3rd	300424	dnm1_from_ypg_well13	Position_5	4	0	2769.362844063639	182.40705237366376	dnm1_from_ypg_well13_Position_5	3rd_dnm1_from_ypg_well13	3rd_dnm1_from_ypg_well13_Position_5	3rd_dnm1_from_ypg_well13_Position_5_4	0.061795823784849754
3rd	300424	dnm1_from_ypg_well13	Position_5	5	0	3495.080115178744	365.460592821011	dnm1_from_ypg_well13_Position_5	3rd_dnm1_from_ypg_well13	3rd_dnm1_from_ypg_well13_Position_5	3rd_dnm1_from_ypg_well13_Position_5_5	0.09466564931272685
3rd	300424	dnm1_from_ypg_well13	Position_5	6	0	2522.954428789254	337.4038691655214	dnm1_from_ypg_well13_Position_5	3rd_dnm1_from_ypg_well13	3rd_dnm1_from_ypg_well13_Position_5	3rd_dnm1_from_ypg_well13_Position_5_6	0.11795860309065939
3rd	300424	dnm1_from_ypg_well13	Position_5	7	0	149.88059214966404	2281.939254852619	dnm1_from_ypg_well13_Position_5	3rd_dnm1_from_ypg_well13	3rd_dnm1_from_ypg_well13_Position_5	3rd_dnm1_from_ypg_well13_Position_5_7	0.9383669015061199
3rd	300424	dnm1_from_ypg_well13	Position_5	8	0	2815.474531473487	182.65086024059343	dnm1_from_ypg_well13_Position_5	3rd_dnm1_from_ypg_well13	3rd_dnm1_from_ypg_well13_Position_5	3rd_dnm1_from_ypg_well13_Position_5_8	0.060921688180683053
3rd	300424	dnm1_from_ypg_well13	Position_5	10	0	1865.773906885964	179.88531247824469	dnm1_from_ypg_well13_Position_5	3rd_dnm1_from_ypg_well13	3rd_dnm1_from_ypg_well13_Position_5	3rd_dnm1_from_ypg_well13_Position_5_10	0.08793513150941783
3rd	300424	dnm1_from_ypg_well13	Position_5	13	0	2175.2095510324075	154.81543694903513	dnm1_from_ypg_well13_Position_5	3rd_dnm1_from_ypg_well13	3rd_dnm1_from_ypg_well13_Position_5	3rd_dnm1_from_ypg_well13_Position_5_13	0.06644368096805499
3rd	300424	dnm1_from_ypg_well13	Position_6	1	0	3515.3605575435854	209.060904949515	dnm1_from_ypg_well13_Position_6	3rd_dnm1_from_ypg_well13	3rd_dnm1_from_ypg_well13_Position_6	3rd_dnm1_from_ypg_well13_Position_6_1	0.05613245092019504
3rd	300424	dnm1_from_ypg_well13	Position_6	2	0	26.581539171275463	693.5425739747111	dnm1_from_ypg_well13_Position_6	3rd_dnm1_from_ypg_well13	3rd_dnm1_from_ypg_well13_Position_6	3rd_dnm1_from_ypg_well13_Position_6_2	0.9630875585388338
3rd	300424	dnm1_from_ypg_well13	Position_6	3	0	164.71459594459185	1668.593669705396	dnm1_from_ypg_well13_Position_6	3rd_dnm1_from_ypg_well13	3rd_dnm1_from_ypg_well13_Position_6	3rd_dnm1_from_ypg_well13_Position_6_3	0.9101544464557393
3rd	300424	dnm1_from_ypg_well13	Position_6	4	0	-0.1123019468605061	999.4642060729092	dnm1_from_ypg_well13_Position_6	3rd_dnm1_from_ypg_well13	3rd_dnm1_from_ypg_well13_Position_6	3rd_dnm1_from_ypg_well13_Position_6_4	1.0001123747764895
3rd	300424	dnm1_from_ypg_well13	Position_6	5	0	2713.085268877666	199.0684935978961	dnm1_from_ypg_well13_Position_6	3rd_dnm1_from_ypg_well13	3rd_dnm1_from_ypg_well13_Position_6	3rd_dnm1_from_ypg_well13_Position_6_5	0.06835782373959268
3rd	300424	dnm1_from_ypg_well13	Position_6	6	0	3973.763733660811	237.66178043433703	dnm1_from_ypg_well13_Position_6	3rd_dnm1_from_ypg_well13	3rd_dnm1_from_ypg_well13_Position_6	3rd_dnm1_from_ypg_well13_Position_6_6	0.056432621125296144
3rd	300424	dnm1_from_ypg_well13	Position_6	7	0	2530.143397131005	403.3739198025336	dnm1_from_ypg_well13_Position_6	3rd_dnm1_from_ypg_well13	3rd_dnm1_from_ypg_well13_Position_6	3rd_dnm1_from_ypg_well13_Position_6_7	0.13750521173816965
3rd	300424	dnm1_from_ypg_well13	Position_6	8	0	121.46699586551172	1118.18785660773	dnm1_from_ypg_well13_Position_6	3rd_dnm1_from_ypg_well13	3rd_dnm1_from_ypg_well13_Position_6	3rd_dnm1_from_ypg_well13_Position_6_8	0.9020154717878349
3rd	300424	dnm1_from_ypg_well13	Position_7	1	0	3462.863725683249	385.7951715151313	dnm1_from_ypg_well13_Position_7	3rd_dnm1_from_ypg_well13	3rd_dnm1_from_ypg_well13_Position_7	3rd_dnm1_from_ypg_well13_Position_7_1	0.10024145600327682
3rd	300424	dnm1_from_ypg_well13	Position_7	2	0	1887.1960531032944	197.05456829923403	dnm1_from_ypg_well13_Position_7	3rd_dnm1_from_ypg_well13	3rd_dnm1_from_ypg_well13_Position_7	3rd_dnm1_from_ypg_well13_Position_7_2	0.09454456497493215
3rd	300424	dnm1_from_ypg_well13	Position_7	3	0	2743.3689127211346	137.20749363088254	dnm1_from_ypg_well13_Position_7	3rd_dnm1_from_ypg_well13	3rd_dnm1_from_ypg_well13_Position_7	3rd_dnm1_from_ypg_well13_Position_7_3	0.04763195773190516
3rd	300424	dnm1_from_ypg_well13	Position_7	4	0	3064.567722017147	447.6240222178749	dnm1_from_ypg_well13_Position_7	3rd_dnm1_from_ypg_well13	3rd_dnm1_from_ypg_well13_Position_7	3rd_dnm1_from_ypg_well13_Position_7_4	0.12744862889465344
3rd	300424	dnm1_from_ypg_well13	Position_7	8	0	3451.835571671196	131.34902745027662	dnm1_from_ypg_well13_Position_7	3rd_dnm1_from_ypg_well13	3rd_dnm1_from_ypg_well13_Position_7	3rd_dnm1_from_ypg_well13_Position_7_8	0.03665706407715664
3rd	300424	dnm1_from_ypg_well13	Position_8	1	0	3700.6924909997306	150.94507519218377	dnm1_from_ypg_well13_Position_8	3rd_dnm1_from_ypg_well13	3rd_dnm1_from_ypg_well13_Position_8	3rd_dnm1_from_ypg_well13_Position_8_1	0.039189843955495025
3rd	300424	dnm1_from_ypg_well13	Position_8	3	0	2715.6532151995066	120.38882409754896	dnm1_from_ypg_well13_Position_8	3rd_dnm1_from_ypg_well13	3rd_dnm1_from_ypg_well13_Position_8	3rd_dnm1_from_ypg_well13_Position_8_3	0.042449590813325416
3rd	300424	dnm1_from_ypg_well13	Position_9	1	0	119.45593046463064	1805.2542727140285	dnm1_from_ypg_well13_Position_9	3rd_dnm1_from_ypg_well13	3rd_dnm1_from_ypg_well13_Position_9	3rd_dnm1_from_ypg_well13_Position_9_1	0.9379356277805618
3rd	300424	dnm1_from_ypg_well13	Position_9	2	0	168.41671294200285	4087.780574026112	dnm1_from_ypg_well13_Position_9	3rd_dnm1_from_ypg_well13	3rd_dnm1_from_ypg_well13_Position_9	3rd_dnm1_from_ypg_well13_Position_9_2	0.9604302381711319
3rd	300424	dnm1_from_ypg_well13	Position_9	3	0	3441.0038903295795	241.91144188445972	dnm1_from_ypg_well13_Position_9	3rd_dnm1_from_ypg_well13	3rd_dnm1_from_ypg_well13_Position_9	3rd_dnm1_from_ypg_well13_Position_9_3	0.06568476873972312
3rd	300424	dnm1_from_ypg_well13	Position_9	5	0	3011.154798381248	236.9841912127872	dnm1_from_ypg_well13_Position_9	3rd_dnm1_from_ypg_well13	3rd_dnm1_from_ypg_well13_Position_9	3rd_dnm1_from_ypg_well13_Position_9_5	0.0729599909277301
3rd	300424	dnm1_from_ypg_well13	Position_9	7	0	83.851051378612	1846.3239519076776	dnm1_from_ypg_well13_Position_9	3rd_dnm1_from_ypg_well13	3rd_dnm1_from_ypg_well13_Position_9	3rd_dnm1_from_ypg_well13_Position_9_7	0.9565577985230104
3rd	300424	dnm1_from_ypg_well13	Position_9	8	0	4548.3037884568985	380.7548018428054	dnm1_from_ypg_well13_Position_9	3rd_dnm1_from_ypg_well13	3rd_dnm1_from_ypg_well13_Position_9	3rd_dnm1_from_ypg_well13_Position_9_8	0.07724696204506959
3rd	300424	dnm1_from_ypg_well13	Position_9	12	0	45.06442161816673	1949.3047343713088	dnm1_from_ypg_well13_Position_9	3rd_dnm1_from_ypg_well13	3rd_dnm1_from_ypg_well13_Position_9	3rd_dnm1_from_ypg_well13_Position_9_12	0.9774041724006663
3rd	300424	dnm1_from_ypg_well13	Position_9	14	0	8.906290098291779	971.320351076998	dnm1_from_ypg_well13_Position_9	3rd_dnm1_from_ypg_well13	3rd_dnm1_from_ypg_well13_Position_9	3rd_dnm1_from_ypg_well13_Position_9_14	0.9909140501551629
3rd	300424	dnm1_from_ypg_well13	Position_10	1	0	3012.8732615058543	191.0930574490649	dnm1_from_ypg_well13_Position_10	3rd_dnm1_from_ypg_well13	3rd_dnm1_from_ypg_well13_Position_10	3rd_dnm1_from_ypg_well13_Position_10_1	0.059642654892638286
3rd	300424	dnm1_from_ypg_well13	Position_10	2	0	-592.1832356964912	-7652.829507462332	dnm1_from_ypg_well13_Position_10	3rd_dnm1_from_ypg_well13	3rd_dnm1_from_ypg_well13_Position_10	3rd_dnm1_from_ypg_well13_Position_10_2	0.9281767955801105
3rd	300424	dnm1_from_ypg_well13	Position_10	3	0	43.54861277717713	941.359796973618	dnm1_from_ypg_well13_Position_10	3rd_dnm1_from_ypg_well13	3rd_dnm1_from_ypg_well13_Position_10	3rd_dnm1_from_ypg_well13_Position_10_3	0.9557840989618558
3rd	300424	dnm1_from_ypg_well13	Position_10	4	0	2343.215511652765	236.8668994047662	dnm1_from_ypg_well13_Position_10	3rd_dnm1_from_ypg_well13	3rd_dnm1_from_ypg_well13_Position_10	3rd_dnm1_from_ypg_well13_Position_10_4	0.09180594324802151
3rd	300424	dnm1_from_ypg_well13	Position_10	7	0	45.34828964298689	1140.8091973986611	dnm1_from_ypg_well13_Position_10	3rd_dnm1_from_ypg_well13	3rd_dnm1_from_ypg_well13_Position_10	3rd_dnm1_from_ypg_well13_Position_10_7	0.9617687447591058
3rd	300424	dnm1_from_ypg_well13	Position_10	8	0	4879.150966144292	381.9255511409861	dnm1_from_ypg_well13_Position_10	3rd_dnm1_from_ypg_well13	3rd_dnm1_from_ypg_well13_Position_10	3rd_dnm1_from_ypg_well13_Position_10_8	0.07259456308726338
3rd	300424	dnm1_from_ypg_well13	Position_10	9	0	4590.728558985355	384.03688484773	dnm1_from_ypg_well13_Position_10	3rd_dnm1_from_ypg_well13	3rd_dnm1_from_ypg_well13_Position_10	3rd_dnm1_from_ypg_well13_Position_10_9	0.07719698329170417
3rd	300424	dnm1_from_ypg_well13	Position_11	3	0	89.39077353332509	1071.2522345064588	dnm1_from_ypg_well13_Position_11	3rd_dnm1_from_ypg_well13	3rd_dnm1_from_ypg_well13_Position_11	3rd_dnm1_from_ypg_well13_Position_11_3	0.922981680918151
3rd	300424	dnm1_from_ypg_well13	Position_11	5	0	2290.64860119198	-151.54744634476108	dnm1_from_ypg_well13_Position_11	3rd_dnm1_from_ypg_well13	3rd_dnm1_from_ypg_well13_Position_11	3rd_dnm1_from_ypg_well13_Position_11_5	-0.07084632066200024
3rd	300424	dnm1_from_ypg_well13	Position_11	6	0	2761.6390893546754	211.96047201865107	dnm1_from_ypg_well13_Position_11	3rd_dnm1_from_ypg_well13	3rd_dnm1_from_ypg_well13_Position_11	3rd_dnm1_from_ypg_well13_Position_11_6	0.07128077188737521
3rd	300424	dnm1_from_ypg_well13	Position_12	1	0	3299.8421440891634	267.60442164316856	dnm1_from_ypg_well13_Position_12	3rd_dnm1_from_ypg_well13	3rd_dnm1_from_ypg_well13_Position_12	3rd_dnm1_from_ypg_well13_Position_12_1	0.07501287453431954
3rd	300424	dnm1_from_ypg_well13	Position_12	4	0	161.90567203718558	1112.1065149285648	dnm1_from_ypg_well13_Position_12	3rd_dnm1_from_ypg_well13	3rd_dnm1_from_ypg_well13_Position_12	3rd_dnm1_from_ypg_well13_Position_12_4	0.8729167007241994
3rd	300424	dnm1_from_ypg_well13	Position_12	5	0	177.3041367911003	1256.564652872867	dnm1_from_ypg_well13_Position_12	3rd_dnm1_from_ypg_well13	3rd_dnm1_from_ypg_well13_Position_12	3rd_dnm1_from_ypg_well13_Position_12_5	0.8763456335271429
3rd	300424	dnm1_from_ypg_well13	Position_12	6	0	4589.299843703095	277.8209584921163	dnm1_from_ypg_well13_Position_12	3rd_dnm1_from_ypg_well13	3rd_dnm1_from_ypg_well13_Position_12	3rd_dnm1_from_ypg_well13_Position_12_6	0.05708117176109767
3rd	300424	dnm1_from_ypg_well13	Position_13	1	0	3280.612074915776	142.85585356019774	dnm1_from_ypg_well13_Position_13	3rd_dnm1_from_ypg_well13	3rd_dnm1_from_ypg_well13_Position_13	3rd_dnm1_from_ypg_well13_Position_13_1	0.04172840422191217
3rd	300424	dnm1_from_ypg_well13	Position_13	2	0	3374.390857266102	329.687036013551	dnm1_from_ypg_well13_Position_13	3rd_dnm1_from_ypg_well13	3rd_dnm1_from_ypg_well13_Position_13	3rd_dnm1_from_ypg_well13_Position_13_2	0.08900650729070941
3rd	300424	dnm1_from_ypg_well13	Position_13	3	0	64.63612454901383	1098.2094729263713	dnm1_from_ypg_well13_Position_13	3rd_dnm1_from_ypg_well13	3rd_dnm1_from_ypg_well13_Position_13	3rd_dnm1_from_ypg_well13_Position_13_3	0.9444155572422142
3rd	300424	dnm1_from_ypg_well13	Position_13	5	0	2658.139077751265	354.655078284623	dnm1_from_ypg_well13_Position_13	3rd_dnm1_from_ypg_well13	3rd_dnm1_from_ypg_well13_Position_13	3rd_dnm1_from_ypg_well13_Position_13_5	0.11771633238669837
3rd	300424	dnm1_from_ypg_well13	Position_13	6	0	2903.233475695087	190.19619385928067	dnm1_from_ypg_well13_Position_13	3rd_dnm1_from_ypg_well13	3rd_dnm1_from_ypg_well13_Position_13	3rd_dnm1_from_ypg_well13_Position_13_6	0.06148392372750466
3rd	300424	dnm1_from_ypg_well13	Position_13	8	0	52.93410694073415	1326.9498088671187	dnm1_from_ypg_well13_Position_13	3rd_dnm1_from_ypg_well13	3rd_dnm1_from_ypg_well13_Position_13	3rd_dnm1_from_ypg_well13_Position_13_8	0.9616387245808689
3rd	300424	dnm1_from_ypg_well13	Position_13	9	0	2413.525025540949	281.12126680174663	dnm1_from_ypg_well13_Position_13	3rd_dnm1_from_ypg_well13	3rd_dnm1_from_ypg_well13_Position_13	3rd_dnm1_from_ypg_well13_Position_13_9	0.10432585070649214
3rd	300424	dnm1_from_ypg_well13	Position_13	15	0	5225.017954515235	260.014608711031	dnm1_from_ypg_well13_Position_13	3rd_dnm1_from_ypg_well13	3rd_dnm1_from_ypg_well13_Position_13	3rd_dnm1_from_ypg_well13_Position_13_15	0.047404387433224615
3rd	300424	dnm1_from_ypg_well13	Position_14	1	0	3316.400185282203	450.31659411166027	dnm1_from_ypg_well13_Position_14	3rd_dnm1_from_ypg_well13	3rd_dnm1_from_ypg_well13_Position_14	3rd_dnm1_from_ypg_well13_Position_14_1	0.1195514875382069
3rd	300424	dnm1_from_ypg_well13	Position_14	2	0	3232.653713677734	327.9856454411744	dnm1_from_ypg_well13_Position_14	3rd_dnm1_from_ypg_well13	3rd_dnm1_from_ypg_well13_Position_14	3rd_dnm1_from_ypg_well13_Position_14_2	0.09211425599764632
3rd	300424	dnm1_from_ypg_well13	Position_14	3	0	77.36023493710661	2047.4484882299053	dnm1_from_ypg_well13_Position_14	3rd_dnm1_from_ypg_well13	3rd_dnm1_from_ypg_well13_Position_14	3rd_dnm1_from_ypg_well13_Position_14_3	0.9635919063708465
3rd	300424	dnm1_from_ypg_well13	Position_14	5	0	4062.527536087277	315.05039017602127	dnm1_from_ypg_well13_Position_14	3rd_dnm1_from_ypg_well13	3rd_dnm1_from_ypg_well13_Position_14	3rd_dnm1_from_ypg_well13_Position_14_5	0.07196911065497544
3rd	300424	dnm1_from_ypg_well13	Position_14	6	0	94.50440553974754	1602.451280838393	dnm1_from_ypg_well13_Position_14	3rd_dnm1_from_ypg_well13	3rd_dnm1_from_ypg_well13_Position_14	3rd_dnm1_from_ypg_well13_Position_14_6	0.9443094440836868
3rd	300424	dnm1_from_ypg_well13	Position_14	10	0	3539.9785174804774	225.65222433587	dnm1_from_ypg_well13_Position_14	3rd_dnm1_from_ypg_well13	3rd_dnm1_from_ypg_well13_Position_14	3rd_dnm1_from_ypg_well13_Position_14_10	0.05992415077507757
3rd	300424	dnm1_from_ypg_well13	Position_14	14	0	95.57045874900206	1952.976300867237	dnm1_from_ypg_well13_Position_14	3rd_dnm1_from_ypg_well13	3rd_dnm1_from_ypg_well13_Position_14	3rd_dnm1_from_ypg_well13_Position_14_14	0.9533471919543074
3rd	300424	dnm1_from_ypg_well13	Position_14	15	0	471.2496703287762	257.3750555674895	dnm1_from_ypg_well13_Position_14	3rd_dnm1_from_ypg_well13	3rd_dnm1_from_ypg_well13_Position_14	3rd_dnm1_from_ypg_well13_Position_14_15	0.3532340399934931
3rd	300424	dnm1_from_ypg_well13	Position_14	16	0	3932.960548862026	39.90993304638825	dnm1_from_ypg_well13_Position_14	3rd_dnm1_from_ypg_well13	3rd_dnm1_from_ypg_well13_Position_14	3rd_dnm1_from_ypg_well13_Position_14_16	0.010045616444867603
3rd	300424	dnm1_from_ypg_well13	Position_14	17	0	2146.793004374365	-20.80223632638147	dnm1_from_ypg_well13_Position_14	3rd_dnm1_from_ypg_well13	3rd_dnm1_from_ypg_well13_Position_14	3rd_dnm1_from_ypg_well13_Position_14_17	-0.009784725615474527
3rd	300424	dnm1_from_ypg_well13	Position_15	1	0	2670.131861160261	125.4306590598746	dnm1_from_ypg_well13_Position_15	3rd_dnm1_from_ypg_well13	3rd_dnm1_from_ypg_well13_Position_15	3rd_dnm1_from_ypg_well13_Position_15_1	0.044867771030925686
3rd	300424	dnm1_from_ypg_well13	Position_15	2	0	693.6298655009847	563.1653076621319	dnm1_from_ypg_well13_Position_15	3rd_dnm1_from_ypg_well13	3rd_dnm1_from_ypg_well13_Position_15	3rd_dnm1_from_ypg_well13_Position_15_2	0.4480963323918177
3rd	300424	dnm1_from_ypg_well13	Position_15	3	0	590.7730867210915	567.2265106393049	dnm1_from_ypg_well13_Position_15	3rd_dnm1_from_ypg_well13	3rd_dnm1_from_ypg_well13_Position_15	3rd_dnm1_from_ypg_well13_Position_15_3	0.4898330810582924
3rd	300424	dnm1_from_ypg_well13	Position_15	4	0	2268.8629335006426	248.24189877935248	dnm1_from_ypg_well13_Position_15	3rd_dnm1_from_ypg_well13	3rd_dnm1_from_ypg_well13_Position_15	3rd_dnm1_from_ypg_well13_Position_15_4	0.09862199444212055
3rd	300424	dnm1_from_ypg_well13	Position_15	6	0	1034.394931855476	864.4421923705526	dnm1_from_ypg_well13_Position_15	3rd_dnm1_from_ypg_well13	3rd_dnm1_from_ypg_well13_Position_15	3rd_dnm1_from_ypg_well13_Position_15_6	0.45524820498909385
3rd	300424	dnm1_from_ypg_well13	Position_15	7	0	1214.27148500834	11.236985224727968	dnm1_from_ypg_well13_Position_15	3rd_dnm1_from_ypg_well13	3rd_dnm1_from_ypg_well13_Position_15	3rd_dnm1_from_ypg_well13_Position_15_7	0.00916924321428061
3rd	300424	dnm1_from_ypg_well14	Position_1	1	0	58.00910748574091	1039.2536993747358	dnm1_from_ypg_well14_Position_1	3rd_dnm1_from_ypg_well14	3rd_dnm1_from_ypg_well14_Position_1	3rd_dnm1_from_ypg_well14_Position_1_1	0.9471328954895332
3rd	300424	dnm1_from_ypg_well14	Position_1	2	0	63.54636454470494	1974.730251402468	dnm1_from_ypg_well14_Position_1	3rd_dnm1_from_ypg_well14	3rd_dnm1_from_ypg_well14_Position_1	3rd_dnm1_from_ypg_well14_Position_1_2	0.9688234835019311
3rd	300424	dnm1_from_ypg_well14	Position_1	3	0	54.84776876881	945.6052910633543	dnm1_from_ypg_well14_Position_1	3rd_dnm1_from_ypg_well14	3rd_dnm1_from_ypg_well14_Position_1	3rd_dnm1_from_ypg_well14_Position_1_3	0.9451770692989722
3rd	300424	dnm1_from_ypg_well14	Position_1	4	0	4091.668687902028	144.5114127626911	dnm1_from_ypg_well14_Position_1	3rd_dnm1_from_ypg_well14	3rd_dnm1_from_ypg_well14_Position_1	3rd_dnm1_from_ypg_well14_Position_1_4	0.03411361399389396
3rd	300424	dnm1_from_ypg_well14	Position_1	5	0	2544.878475778892	132.32190673176024	dnm1_from_ypg_well14_Position_1	3rd_dnm1_from_ypg_well14	3rd_dnm1_from_ypg_well14_Position_1	3rd_dnm1_from_ypg_well14_Position_1_5	0.04942547729941307
3rd	300424	dnm1_from_ypg_well14	Position_1	7	0	3658.0040965937446	307.13723938295226	dnm1_from_ypg_well14_Position_1	3rd_dnm1_from_ypg_well14	3rd_dnm1_from_ypg_well14_Position_1	3rd_dnm1_from_ypg_well14_Position_1_7	0.07745934214153251
3rd	300424	dnm1_from_ypg_well14	Position_1	8	0	85.83059991561113	3729.13115514286	dnm1_from_ypg_well14_Position_1	3rd_dnm1_from_ypg_well14	3rd_dnm1_from_ypg_well14_Position_1	3rd_dnm1_from_ypg_well14_Position_1_8	0.9775015831281131
3rd	300424	dnm1_from_ypg_well14	Position_2	2	0	91.61202773797228	1382.831069193739	dnm1_from_ypg_well14_Position_2	3rd_dnm1_from_ypg_well14	3rd_dnm1_from_ypg_well14_Position_2	3rd_dnm1_from_ypg_well14_Position_2_2	0.9378666915470558
3rd	300424	dnm1_from_ypg_well14	Position_2	5	0	68.13300171715001	1915.721994944508	dnm1_from_ypg_well14_Position_2	3rd_dnm1_from_ypg_well14	3rd_dnm1_from_ypg_well14_Position_2	3rd_dnm1_from_ypg_well14_Position_2_5	0.9656562592367884
3rd	300424	dnm1_from_ypg_well14	Position_2	6	0	62.12921232951286	807.1790319196439	dnm1_from_ypg_well14_Position_2	3rd_dnm1_from_ypg_well14	3rd_dnm1_from_ypg_well14_Position_2	3rd_dnm1_from_ypg_well14_Position_2_6	0.9285302851542891
3rd	300424	dnm1_from_ypg_well14	Position_2	7	0	2414.2854993779924	10112.667563432378	dnm1_from_ypg_well14_Position_2	3rd_dnm1_from_ypg_well14	3rd_dnm1_from_ypg_well14_Position_2	3rd_dnm1_from_ypg_well14_Position_2_7	0.8072727272727277
3rd	300424	dnm1_from_ypg_well14	Position_2	10	0	95.20955367240433	1935.4606921315856	dnm1_from_ypg_well14_Position_2	3rd_dnm1_from_ypg_well14	3rd_dnm1_from_ypg_well14_Position_2	3rd_dnm1_from_ypg_well14_Position_2_10	0.9531142223267723
3rd	300424	dnm1_from_ypg_well14	Position_2	11	0	3278.0215147486565	394.8206330995751	dnm1_from_ypg_well14_Position_2	3rd_dnm1_from_ypg_well14	3rd_dnm1_from_ypg_well14_Position_2	3rd_dnm1_from_ypg_well14_Position_2_11	0.10749730514034872
3rd	300424	dnm1_from_ypg_well14	Position_2	12	0	91.21237522862177	1342.9544613173675	dnm1_from_ypg_well14_Position_2	3rd_dnm1_from_ypg_well14	3rd_dnm1_from_ypg_well14_Position_2	3rd_dnm1_from_ypg_well14_Position_2_12	0.9364004431672013
3rd	300424	dnm1_from_ypg_well14	Position_2	14	0	3099.7544087861484	307.1270247017287	dnm1_from_ypg_well14_Position_2	3rd_dnm1_from_ypg_well14	3rd_dnm1_from_ypg_well14_Position_2	3rd_dnm1_from_ypg_well14_Position_2_14	0.09014902065062476
3rd	300424	dnm1_from_ypg_well14	Position_2	15	0	3439.05355979485	326.42733252948784	dnm1_from_ypg_well14_Position_2	3rd_dnm1_from_ypg_well14	3rd_dnm1_from_ypg_well14_Position_2	3rd_dnm1_from_ypg_well14_Position_2_15	0.0866894141449201
3rd	300424	dnm1_from_ypg_well14	Position_2	16	0	1925.354055095304	125.02346904514148	dnm1_from_ypg_well14_Position_2	3rd_dnm1_from_ypg_well14	3rd_dnm1_from_ypg_well14_Position_2	3rd_dnm1_from_ypg_well14_Position_2_16	0.06097582887695451
3rd	300424	dnm1_from_ypg_well14	Position_2	17	0	2252.821165126168	134.84391527290637	dnm1_from_ypg_well14_Position_2	3rd_dnm1_from_ypg_well14	3rd_dnm1_from_ypg_well14_Position_2	3rd_dnm1_from_ypg_well14_Position_2_17	0.056475221914443936
3rd	300424	dnm1_from_ypg_well14	Position_3	1	0	4427.67902358333	189.5053181254925	dnm1_from_ypg_well14_Position_3	3rd_dnm1_from_ypg_well14	3rd_dnm1_from_ypg_well14_Position_3	3rd_dnm1_from_ypg_well14_Position_3_1	0.04104348106997099
3rd	300424	dnm1_from_ypg_well14	Position_3	2	0	2720.585348830373	561.861396199995	dnm1_from_ypg_well14_Position_3	3rd_dnm1_from_ypg_well14	3rd_dnm1_from_ypg_well14_Position_3	3rd_dnm1_from_ypg_well14_Position_3_2	0.17117151924875995
3rd	300424	dnm1_from_ypg_well14	Position_3	3	0	75.11951514394923	2023.2837147383736	dnm1_from_ypg_well14_Position_3	3rd_dnm1_from_ypg_well14	3rd_dnm1_from_ypg_well14_Position_3	3rd_dnm1_from_ypg_well14_Position_3_3	0.9642015823869267
3rd	300424	dnm1_from_ypg_well14	Position_4	1	0	60.217972890123	1089.5445250340845	dnm1_from_ypg_well14_Position_4	3rd_dnm1_from_ypg_well14	3rd_dnm1_from_ypg_well14_Position_4	3rd_dnm1_from_ypg_well14_Position_4_1	0.9476257287928236
3rd	300424	dnm1_from_ypg_well14	Position_4	2	0	55.29335427483058	1634.5957935642273	dnm1_from_ypg_well14_Position_4	3rd_dnm1_from_ypg_well14	3rd_dnm1_from_ypg_well14_Position_4	3rd_dnm1_from_ypg_well14_Position_4_2	0.9672798926808088
3rd	300424	dnm1_from_ypg_well14	Position_4	4	0	3020.7138940442933	216.9689519671874	dnm1_from_ypg_well14_Position_4	3rd_dnm1_from_ypg_well14	3rd_dnm1_from_ypg_well14_Position_4	3rd_dnm1_from_ypg_well14_Position_4_4	0.06701365213534508
3rd	300424	dnm1_from_ypg_well14	Position_4	7	0	1987.7006493486413	191.39539152216364	dnm1_from_ypg_well14_Position_4	3rd_dnm1_from_ypg_well14	3rd_dnm1_from_ypg_well14_Position_4	3rd_dnm1_from_ypg_well14_Position_4_7	0.08783247178296864
3rd	300424	dnm1_from_ypg_well14	Position_5	1	0	296.6656175123964	1699.0526511572618	dnm1_from_ypg_well14_Position_5	3rd_dnm1_from_ypg_well14	3rd_dnm1_from_ypg_well14_Position_5	3rd_dnm1_from_ypg_well14_Position_5_1	0.8513489493132951
3rd	300424	dnm1_from_ypg_well14	Position_5	2	0	84.3915828938673	1498.3976421071309	dnm1_from_ypg_well14_Position_5	3rd_dnm1_from_ypg_well14	3rd_dnm1_from_ypg_well14_Position_5	3rd_dnm1_from_ypg_well14_Position_5_2	0.9466817302260735
3rd	300424	dnm1_from_ypg_well14	Position_5	3	0	3263.3377336644708	203.3457484684093	dnm1_from_ypg_well14_Position_5	3rd_dnm1_from_ypg_well14	3rd_dnm1_from_ypg_well14_Position_5	3rd_dnm1_from_ypg_well14_Position_5_3	0.05865714291957818
3rd	300424	dnm1_from_ypg_well14	Position_5	4	0	2693.4112036334423	308.5755531336831	dnm1_from_ypg_well14_Position_5	3rd_dnm1_from_ypg_well14	3rd_dnm1_from_ypg_well14_Position_5	3rd_dnm1_from_ypg_well14_Position_5_4	0.10279044450748735
3rd	300424	dnm1_from_ypg_well14	Position_5	5	0	56.13620723494915	1891.204594804461	dnm1_from_ypg_well14_Position_5	3rd_dnm1_from_ypg_well14	3rd_dnm1_from_ypg_well14_Position_5	3rd_dnm1_from_ypg_well14_Position_5_5	0.9711728901401548
3rd	300424	dnm1_from_ypg_well14	Position_5	6	0	3541.829286427608	148.6108798273979	dnm1_from_ypg_well14_Position_5	3rd_dnm1_from_ypg_well14	3rd_dnm1_from_ypg_well14_Position_5	3rd_dnm1_from_ypg_well14_Position_5_6	0.04026914761720838
3rd	300424	dnm1_from_ypg_well14	Position_5	7	0	82.37049843041592	1514.4638465703774	dnm1_from_ypg_well14_Position_5	3rd_dnm1_from_ypg_well14	3rd_dnm1_from_ypg_well14_Position_5	3rd_dnm1_from_ypg_well14_Position_5_7	0.9484163785127161
3rd	300424	dnm1_from_ypg_well14	Position_5	10	0	333.83876085638644	1662.949070095472	dnm1_from_ypg_well14_Position_5	3rd_dnm1_from_ypg_well14	3rd_dnm1_from_ypg_well14_Position_5	3rd_dnm1_from_ypg_well14_Position_5_10	0.8328121016756962
3rd	300424	dnm1_from_ypg_well14	Position_5	12	0	6651.704842957831	304.29362353739333	dnm1_from_ypg_well14_Position_5	3rd_dnm1_from_ypg_well14	3rd_dnm1_from_ypg_well14_Position_5	3rd_dnm1_from_ypg_well14_Position_5_12	0.04374549893923589
3rd	300424	dnm1_from_ypg_well14	Position_6	1	0	3427.88832907952	85.97354476176051	dnm1_from_ypg_well14_Position_6	3rd_dnm1_from_ypg_well14	3rd_dnm1_from_ypg_well14_Position_6	3rd_dnm1_from_ypg_well14_Position_6_1	0.024466967640869735
3rd	300424	dnm1_from_ypg_well14	Position_6	2	0	100.64317112674142	1263.1902950641013	dnm1_from_ypg_well14_Position_6	3rd_dnm1_from_ypg_well14	3rd_dnm1_from_ypg_well14_Position_6	3rd_dnm1_from_ypg_well14_Position_6_2	0.9262056742104771
3rd	300424	dnm1_from_ypg_well14	Position_6	5	0	3394.1050051539664	57.46108031864208	dnm1_from_ypg_well14_Position_6	3rd_dnm1_from_ypg_well14	3rd_dnm1_from_ypg_well14_Position_6	3rd_dnm1_from_ypg_well14_Position_6_5	0.016647828520650845
3rd	300424	dnm1_from_ypg_well14	Position_6	7	0	91.4032092349871	1286.746611905203	dnm1_from_ypg_well14_Position_6	3rd_dnm1_from_ypg_well14	3rd_dnm1_from_ypg_well14_Position_6	3rd_dnm1_from_ypg_well14_Position_6_7	0.9336768703714912
3rd	300424	dnm1_from_ypg_well14	Position_6	8	0	67.5587890765247	1591.51796143762	dnm1_from_ypg_well14_Position_6	3rd_dnm1_from_ypg_well14	3rd_dnm1_from_ypg_well14_Position_6	3rd_dnm1_from_ypg_well14_Position_6_8	0.9592792864732819
3rd	300424	dnm1_from_ypg_well14	Position_6	9	0	118.57688867457324	1938.4912960664149	dnm1_from_ypg_well14_Position_6	3rd_dnm1_from_ypg_well14	3rd_dnm1_from_ypg_well14_Position_6	3rd_dnm1_from_ypg_well14_Position_6_9	0.942356364483123
3rd	300424	dnm1_from_ypg_well14	Position_6	10	0	93.23259315837862	1796.7536739694751	dnm1_from_ypg_well14_Position_6	3rd_dnm1_from_ypg_well14	3rd_dnm1_from_ypg_well14_Position_6	3rd_dnm1_from_ypg_well14_Position_6_10	0.9506702271969092
3rd	300424	dnm1_from_ypg_well14	Position_6	12	0	3639.9001096427214	284.9907021647384	dnm1_from_ypg_well14_Position_6	3rd_dnm1_from_ypg_well14	3rd_dnm1_from_ypg_well14_Position_6	3rd_dnm1_from_ypg_well14_Position_6_12	0.07261111603598898
3rd	300424	dnm1_from_ypg_well14	Position_6	13	0	39.44866037443018	593.3437100495511	dnm1_from_ypg_well14_Position_6	3rd_dnm1_from_ypg_well14	3rd_dnm1_from_ypg_well14_Position_6	3rd_dnm1_from_ypg_well14_Position_6_13	0.9376593931624065
3rd	300424	dnm1_from_ypg_well14	Position_6	14	0	27.633335831116227	641.143960879649	dnm1_from_ypg_well14_Position_6	3rd_dnm1_from_ypg_well14	3rd_dnm1_from_ypg_well14_Position_6	3rd_dnm1_from_ypg_well14_Position_6_14	0.9586808105373421
3rd	300424	dnm1_from_ypg_well14	Position_7	1	0	83.09645290768066	1925.4895465399795	dnm1_from_ypg_well14_Position_7	3rd_dnm1_from_ypg_well14	3rd_dnm1_from_ypg_well14_Position_7	3rd_dnm1_from_ypg_well14_Position_7_1	0.9586293776166261
3rd	300424	dnm1_from_ypg_well14	Position_7	2	0	405.0572859854068	1656.3353505248838	dnm1_from_ypg_well14_Position_7	3rd_dnm1_from_ypg_well14	3rd_dnm1_from_ypg_well14_Position_7	3rd_dnm1_from_ypg_well14_Position_7_2	0.8035030887317401
3rd	300424	dnm1_from_ypg_well14	Position_7	3	0	2907.238755318907	-143.19471492988137	dnm1_from_ypg_well14_Position_7	3rd_dnm1_from_ypg_well14	3rd_dnm1_from_ypg_well14_Position_7	3rd_dnm1_from_ypg_well14_Position_7_3	-0.05180623493601333
3rd	300424	dnm1_from_ypg_well14	Position_7	4	0	262.1920008498129	1189.159491875698	dnm1_from_ypg_well14_Position_7	3rd_dnm1_from_ypg_well14	3rd_dnm1_from_ypg_well14_Position_7	3rd_dnm1_from_ypg_well14_Position_7_4	0.8193463112388858
3rd	300424	dnm1_from_ypg_well14	Position_7	5	0	79.16520844656985	1464.260029395332	dnm1_from_ypg_well14_Position_7	3rd_dnm1_from_ypg_well14	3rd_dnm1_from_ypg_well14_Position_7	3rd_dnm1_from_ypg_well14_Position_7_5	0.9487081029222623
3rd	300424	dnm1_from_ypg_well14	Position_7	6	0	71.22489344700473	1434.8503666567324	dnm1_from_ypg_well14_Position_7	3rd_dnm1_from_ypg_well14	3rd_dnm1_from_ypg_well14_Position_7	3rd_dnm1_from_ypg_well14_Position_7_6	0.952708277379114
3rd	300424	dnm1_from_ypg_well14	Position_7	7	0	63.20404535463721	900.7910313619716	dnm1_from_ypg_well14_Position_7	3rd_dnm1_from_ypg_well14	3rd_dnm1_from_ypg_well14_Position_7	3rd_dnm1_from_ypg_well14_Position_7_7	0.9344353027508069
3rd	300424	dnm1_from_ypg_well14	Position_7	8	0	2543.2822235362964	-50.31274428269451	dnm1_from_ypg_well14_Position_7	3rd_dnm1_from_ypg_well14	3rd_dnm1_from_ypg_well14_Position_7	3rd_dnm1_from_ypg_well14_Position_7_8	-0.020181853288375677
3rd	300424	dnm1_from_ypg_well14	Position_7	9	0	4133.1968895339005	245.22822313388545	dnm1_from_ypg_well14_Position_7	3rd_dnm1_from_ypg_well14	3rd_dnm1_from_ypg_well14_Position_7	3rd_dnm1_from_ypg_well14_Position_7_9	0.05600831733409898
3rd	300424	dnm1_from_ypg_well14	Position_7	10	0	61.34949420515936	2448.8818573671883	dnm1_from_ypg_well14_Position_7	3rd_dnm1_from_ypg_well14	3rd_dnm1_from_ypg_well14_Position_7	3rd_dnm1_from_ypg_well14_Position_7_10	0.9755602230978705
3rd	300424	dnm1_from_ypg_well14	Position_7	11	0	41.95865237063372	1163.2770485578935	dnm1_from_ypg_well14_Position_7	3rd_dnm1_from_ypg_well14	3rd_dnm1_from_ypg_well14_Position_7	3rd_dnm1_from_ypg_well14_Position_7_11	0.9651863512354403
3rd	300424	dnm1_from_ypg_well14	Position_7	12	0	52.47674773881273	1386.5638686790603	dnm1_from_ypg_well14_Position_7	3rd_dnm1_from_ypg_well14	3rd_dnm1_from_ypg_well14_Position_7	3rd_dnm1_from_ypg_well14_Position_7_12	0.9635335186928634
3rd	300424	dnm1_from_ypg_well14	Position_7	13	0	1950.317276600381	44.78710352382141	dnm1_from_ypg_well14_Position_7	3rd_dnm1_from_ypg_well14	3rd_dnm1_from_ypg_well14_Position_7	3rd_dnm1_from_ypg_well14_Position_7_13	0.022448501426794144
3rd	300424	dnm1_from_ypg_well14	Position_8	2	0	3470.949964049596	235.68408052891365	dnm1_from_ypg_well14_Position_8	3rd_dnm1_from_ypg_well14	3rd_dnm1_from_ypg_well14_Position_8	3rd_dnm1_from_ypg_well14_Position_8_2	0.06358439427642873
3rd	300424	dnm1_from_ypg_well14	Position_8	3	0	2762.649282126627	470.35998483693226	dnm1_from_ypg_well14_Position_8	3rd_dnm1_from_ypg_well14	3rd_dnm1_from_ypg_well14_Position_8	3rd_dnm1_from_ypg_well14_Position_8_3	0.14548674191667077
3rd	300424	dnm1_from_ypg_well14	Position_8	4	0	3301.6186325989925	432.2606414055388	dnm1_from_ypg_well14_Position_8	3rd_dnm1_from_ypg_well14	3rd_dnm1_from_ypg_well14_Position_8	3rd_dnm1_from_ypg_well14_Position_8_4	0.11576717126741635
3rd	300424	dnm1_from_ypg_well14	Position_8	5	0	28.56878644929274	1900.4390252004068	dnm1_from_ypg_well14_Position_8	3rd_dnm1_from_ypg_well14	3rd_dnm1_from_ypg_well14_Position_8	3rd_dnm1_from_ypg_well14_Position_8_5	0.9851899062944383
3rd	300424	dnm1_from_ypg_well14	Position_8	7	0	3492.913199844937	270.1924042087193	dnm1_from_ypg_well14_Position_8	3rd_dnm1_from_ypg_well14	3rd_dnm1_from_ypg_well14_Position_8	3rd_dnm1_from_ypg_well14_Position_8_7	0.07180037783623858
3rd	300424	dnm1_from_ypg_well14	Position_8	9	0	80.28401843150428	2878.0681211216497	dnm1_from_ypg_well14_Position_8	3rd_dnm1_from_ypg_well14	3rd_dnm1_from_ypg_well14_Position_8	3rd_dnm1_from_ypg_well14_Position_8_9	0.972861912766196
3rd	300424	dnm1_from_ypg_well14	Position_8	10	0	101.84218438841717	5902.399136381792	dnm1_from_ypg_well14_Position_8	3rd_dnm1_from_ypg_well14	3rd_dnm1_from_ypg_well14_Position_8	3rd_dnm1_from_ypg_well14_Position_8_10	0.9830382926089065
3rd	300424	dnm1_from_ypg_well14	Position_9	2	0	4844.825865750317	418.3381486615679	dnm1_from_ypg_well14_Position_9	3rd_dnm1_from_ypg_well14	3rd_dnm1_from_ypg_well14_Position_9	3rd_dnm1_from_ypg_well14_Position_9_2	0.07948415582642901
3rd	300424	dnm1_from_ypg_well14	Position_9	3	0	121.37572277980888	1580.2856391538369	dnm1_from_ypg_well14_Position_9	3rd_dnm1_from_ypg_well14	3rd_dnm1_from_ypg_well14_Position_9	3rd_dnm1_from_ypg_well14_Position_9_3	0.928672222631954
3rd	300424	dnm1_from_ypg_well14	Position_9	4	0	118.1155821931122	1109.6075660011709	dnm1_from_ypg_well14_Position_9	3rd_dnm1_from_ypg_well14	3rd_dnm1_from_ypg_well14_Position_9	3rd_dnm1_from_ypg_well14_Position_9_4	0.9037929826713499
3rd	300424	dnm1_from_ypg_well14	Position_9	5	0	4761.748488949199	270.2576661886877	dnm1_from_ypg_well14_Position_9	3rd_dnm1_from_ypg_well14	3rd_dnm1_from_ypg_well14_Position_9	3rd_dnm1_from_ypg_well14_Position_9_5	0.053707737601382595
3rd	300424	dnm1_from_ypg_well14	Position_9	7	0	3581.823851757732	387.08137253951287	dnm1_from_ypg_well14_Position_9	3rd_dnm1_from_ypg_well14	3rd_dnm1_from_ypg_well14_Position_9	3rd_dnm1_from_ypg_well14_Position_9_7	0.09752849984167902
[truncated: 567 more rows]
