# Supplementary material for: Real-time assessment of mitochondrial DNA heteroplasmy dynamics at the single-cell level
Source: EMBO J. 2024 Aug 5;43(22):4. doi: 10.1038/s44318-024-00183-5 (PMC11574196; doi:10.1038/s44318-024-00183-5)
Supplement: Supplementary file 18 — Source data Fig. 5 [file 44318_2024_183_MOESM18_ESM.zip › Figure 5/5G/18hrs_mrx6.csv]

replicate	replicate_date	experiment_foldername	Position_n	Cell_ID	frame_i	NG_mean_proj_concentration_autoBkgr_from_vol_fl	mKate_mean_proj_concentration_autoBkgr_from_vol_fl	exp_pos	rep_exp	rep_exp_pos	rep_exp_pos_cell	h
1st	230524_1	mrx6_well13001	Position_1	1	0	0.9082608803913454	0.0223558225794177	mrx6_well13001_Position_1	1st_mrx6_well13001	1st_mrx6_well13001_Position_1	1st_mrx6_well13001_Position_1_1	0.024022589007968883
1st	230524_1	mrx6_well13001	Position_1	2	0	0.85862505937067	0.05288074389085	mrx6_well13001_Position_1	1st_mrx6_well13001	1st_mrx6_well13001_Position_1	1st_mrx6_well13001_Position_1_2	0.05801470895921218
1st	230524_1	mrx6_well13001	Position_1	3	0	1.1955539284106114	0.2525294605701814	mrx6_well13001_Position_1	1st_mrx6_well13001	1st_mrx6_well13001_Position_1	1st_mrx6_well13001_Position_1_3	0.17438875584915015
1st	230524_1	mrx6_well13001	Position_1	4	0	1.0559117920884216	0.3443051552378257	mrx6_well13001_Position_1	1st_mrx6_well13001	1st_mrx6_well13001_Position_1	1st_mrx6_well13001_Position_1_4	0.24589414939969542
1st	230524_1	mrx6_well13001	Position_1	5	0	1.0218532672526697	0.4689277546868756	mrx6_well13001_Position_1	1st_mrx6_well13001	1st_mrx6_well13001_Position_1	1st_mrx6_well13001_Position_1_5	0.31455173347779025
1st	230524_1	mrx6_well13001	Position_1	6	0	0.9824189772441704	0.2780017802858096	mrx6_well13001_Position_1	1st_mrx6_well13001	1st_mrx6_well13001_Position_1	1st_mrx6_well13001_Position_1_6	0.22056268006138188
1st	230524_1	mrx6_well13001	Position_2	2	0	1.1450704589732823	0.1533642965739919	mrx6_well13001_Position_2	1st_mrx6_well13001	1st_mrx6_well13001_Position_2	1st_mrx6_well13001_Position_2_2	0.1181147500240401
1st	230524_1	mrx6_well13001	Position_2	3	0	0.6477233878285464	0.1871932273779451	mrx6_well13001_Position_2	1st_mrx6_well13001	1st_mrx6_well13001_Position_2	1st_mrx6_well13001_Position_2_3	0.22420589549729886
1st	230524_1	mrx6_well13001	Position_2	5	0	1.0445552967055296	0.2185340283062354	mrx6_well13001_Position_2	1st_mrx6_well13001	1st_mrx6_well13001_Position_2	1st_mrx6_well13001_Position_2_5	0.17301549777898714
1st	230524_1	mrx6_well13001	Position_2	6	0	0.7529225357699577	0.2353875940998279	mrx6_well13001_Position_2	1st_mrx6_well13001	1st_mrx6_well13001_Position_2	1st_mrx6_well13001_Position_2_6	0.2381717914100924
1st	230524_1	mrx6_well13001	Position_2	7	0	1.0589299855706125	0.1783372063845705	mrx6_well13001_Position_2	1st_mrx6_well13001	1st_mrx6_well13001_Position_2	1st_mrx6_well13001_Position_2_7	0.14413799019656728
1st	230524_1	mrx6_well13001	Position_2	8	0	1.214141707275125	0.2158902521816263	mrx6_well13001_Position_2	1st_mrx6_well13001	1st_mrx6_well13001_Position_2	1st_mrx6_well13001_Position_2_8	0.15096883027959732
1st	230524_1	mrx6_well13001	Position_2	9	0	0.7344461337164314	0.1738980878893175	mrx6_well13001_Position_2	1st_mrx6_well13001	1st_mrx6_well13001_Position_2	1st_mrx6_well13001_Position_2_9	0.19144514133849463
1st	230524_1	mrx6_well13001	Position_2	10	0	0.9468229016801106	0.2488157376303864	mrx6_well13001_Position_2	1st_mrx6_well13001	1st_mrx6_well13001_Position_2	1st_mrx6_well13001_Position_2_10	0.20810279080130256
1st	230524_1	mrx6_well13001	Position_3	1	0	1.282757809833868	0.2978174729900756	mrx6_well13001_Position_3	1st_mrx6_well13001	1st_mrx6_well13001_Position_3	1st_mrx6_well13001_Position_3_1	0.18842346595347131
1st	230524_1	mrx6_well13001	Position_3	2	0	0.9532244711824276	0.2346501746096478	mrx6_well13001_Position_3	1st_mrx6_well13001	1st_mrx6_well13001_Position_3	1st_mrx6_well13001_Position_3_2	0.19753782559537916
1st	230524_1	mrx6_well13001	Position_3	3	0	1.0729924606253327	0.4239408064079659	mrx6_well13001_Position_3	1st_mrx6_well13001	1st_mrx6_well13001_Position_3	1st_mrx6_well13001_Position_3_3	0.28320621616496916
1st	230524_1	mrx6_well13001	Position_3	4	0	1.0948111224080466	0.2851169480403124	mrx6_well13001_Position_3	1st_mrx6_well13001	1st_mrx6_well13001_Position_3	1st_mrx6_well13001_Position_3_4	0.20661725357008914
1st	230524_1	mrx6_well13001	Position_3	5	0	0.9766142111518076	0.4538376474704858	mrx6_well13001_Position_3	1st_mrx6_well13001	1st_mrx6_well13001_Position_3	1st_mrx6_well13001_Position_3_5	0.3172687320687528
1st	230524_1	mrx6_well13001	Position_3	6	0	0.6758873068706903	0.3060272380915163	mrx6_well13001_Position_3	1st_mrx6_well13001	1st_mrx6_well13001_Position_3	1st_mrx6_well13001_Position_3_6	0.31166382009678356
1st	230524_1	mrx6_well13001	Position_3	7	0	1.036826441316762	0.1135219548500365	mrx6_well13001_Position_3	1st_mrx6_well13001	1st_mrx6_well13001_Position_3	1st_mrx6_well13001_Position_3_7	0.09868484645896441
1st	230524_1	mrx6_well13001	Position_3	8	0	0.7060851881757069	0.1733920506883357	mrx6_well13001_Position_3	1st_mrx6_well13001	1st_mrx6_well13001_Position_3	1st_mrx6_well13001_Position_3_8	0.19715353965532267
1st	230524_1	mrx6_well13001	Position_3	9	0	0.6865081323048585	0.1485443819866411	mrx6_well13001_Position_3	1st_mrx6_well13001	1st_mrx6_well13001_Position_3	1st_mrx6_well13001_Position_3_9	0.1778862759459788
1st	230524_1	mrx6_well13001	Position_3	10	0	1.2094560452150926	0.2513253969815199	mrx6_well13001_Position_3	1st_mrx6_well13001	1st_mrx6_well13001_Position_3	1st_mrx6_well13001_Position_3_10	0.1720485965399422
1st	230524_1	mrx6_well13001	Position_4	1	0	0.9755446307633951	0.2983303665044327	mrx6_well13001_Position_4	1st_mrx6_well13001	1st_mrx6_well13001_Position_4	1st_mrx6_well13001_Position_4_1	0.23419124101209574
1st	230524_1	mrx6_well13001	Position_4	2	0	0.798289711882601	0.2939403150812473	mrx6_well13001_Position_4	1st_mrx6_well13001	1st_mrx6_well13001_Position_4	1st_mrx6_well13001_Position_4_2	0.2691194234041841
1st	230524_1	mrx6_well13001	Position_4	3	0	1.058503266110998	0.1732975978903473	mrx6_well13001_Position_4	1st_mrx6_well13001	1st_mrx6_well13001_Position_4	1st_mrx6_well13001_Position_4_3	0.14068637468511958
1st	230524_1	mrx6_well13001	Position_4	4	0	1.1386357319441638	0.550909353983087	mrx6_well13001_Position_4	1st_mrx6_well13001	1st_mrx6_well13001_Position_4	1st_mrx6_well13001_Position_4_4	0.32606963766269587
1st	230524_1	mrx6_well13001	Position_4	5	0	0.8433285973122031	0.294274851784008	mrx6_well13001_Position_4	1st_mrx6_well13001	1st_mrx6_well13001_Position_4	1st_mrx6_well13001_Position_4_5	0.2586796409748931
1st	230524_1	mrx6_well13001	Position_4	6	0	1.0942354048397498	0.3457401564500137	mrx6_well13001_Position_4	1st_mrx6_well13001	1st_mrx6_well13001_Position_4	1st_mrx6_well13001_Position_4_6	0.2401014057074272
1st	230524_1	mrx6_well13001	Position_4	7	0	0.9811388769002672	0.5852944186605861	mrx6_well13001_Position_4	1st_mrx6_well13001	1st_mrx6_well13001_Position_4	1st_mrx6_well13001_Position_4_7	0.3736478408108814
1st	230524_1	mrx6_well13001	Position_4	8	0	0.8823359483439416	0.191078330249289	mrx6_well13001_Position_4	1st_mrx6_well13001	1st_mrx6_well13001_Position_4	1st_mrx6_well13001_Position_4_8	0.17800986446696782
1st	230524_1	mrx6_well13001	Position_4	9	0	1.152743301696113	0.374531276604174	mrx6_well13001_Position_4	1st_mrx6_well13001	1st_mrx6_well13001_Position_4	1st_mrx6_well13001_Position_4_9	0.2452285148496298
1st	230524_1	mrx6_well13001	Position_4	10	0	0.7471236601416203	0.2683381289803184	mrx6_well13001_Position_4	1st_mrx6_well13001	1st_mrx6_well13001_Position_4	1st_mrx6_well13001_Position_4_10	0.26425231540454924
1st	230524_1	mrx6_well13001	Position_4	11	0	1.037843107126199	0.4226689379069502	mrx6_well13001_Position_4	1st_mrx6_well13001	1st_mrx6_well13001_Position_4	1st_mrx6_well13001_Position_4_11	0.2893977761733262
1st	230524_1	mrx6_well13001	Position_4	12	0	1.127617440076852	0.3415501023919438	mrx6_well13001_Position_4	1st_mrx6_well13001	1st_mrx6_well13001_Position_4	1st_mrx6_well13001_Position_4_12	0.23247866054677566
1st	230524_1	mrx6_well13001	Position_5	1	0	0.8516999737721308	0.2161157384240652	mrx6_well13001_Position_5	1st_mrx6_well13001	1st_mrx6_well13001_Position_5	1st_mrx6_well13001_Position_5_1	0.20239048363464893
1st	230524_1	mrx6_well13001	Position_5	2	0	0.862158576343873	0.3217049699533029	mrx6_well13001_Position_5	1st_mrx6_well13001	1st_mrx6_well13001_Position_5	1st_mrx6_well13001_Position_5_2	0.2717415963685293
1st	230524_1	mrx6_well13001	Position_5	3	0	1.2951299384394626	0.1878110282164845	mrx6_well13001_Position_5	1st_mrx6_well13001	1st_mrx6_well13001_Position_5	1st_mrx6_well13001_Position_5_3	0.12664767677165265
1st	230524_1	mrx6_well13001	Position_5	4	0	0.8667484389075646	0.5025435175779158	mrx6_well13001_Position_5	1st_mrx6_well13001	1st_mrx6_well13001_Position_5	1st_mrx6_well13001_Position_5_4	0.36700976384012274
1st	230524_1	mrx6_well13001	Position_5	5	0	1.3736938671711834	0.2889100413145588	mrx6_well13001_Position_5	1st_mrx6_well13001	1st_mrx6_well13001_Position_5	1st_mrx6_well13001_Position_5_5	0.17376961514404884
1st	230524_1	mrx6_well13001	Position_5	6	0	0.988959409686804	0.2996368607321432	mrx6_well13001_Position_5	1st_mrx6_well13001	1st_mrx6_well13001_Position_5	1st_mrx6_well13001_Position_5_6	0.23252966628153096
1st	230524_1	mrx6_well13001	Position_5	7	0	0.9581509636928904	0.0656471024887094	mrx6_well13001_Position_5	1st_mrx6_well13001	1st_mrx6_well13001_Position_5	1st_mrx6_well13001_Position_5_7	0.06412114327735507
1st	230524_1	mrx6_well13001	Position_5	8	0	0.8957006603896207	0.3654234183869828	mrx6_well13001_Position_5	1st_mrx6_well13001	1st_mrx6_well13001_Position_5	1st_mrx6_well13001_Position_5_8	0.2897600835133322
1st	230524_1	mrx6_well13001	Position_5	9	0	1.2753082161280105	0.4569060911910477	mrx6_well13001_Position_5	1st_mrx6_well13001	1st_mrx6_well13001_Position_5	1st_mrx6_well13001_Position_5_9	0.26376995574999007
1st	230524_1	mrx6_well13001	Position_5	10	0	1.1217535431094596	0.4877585518200079	mrx6_well13001_Position_5	1st_mrx6_well13001	1st_mrx6_well13001_Position_5	1st_mrx6_well13001_Position_5_10	0.30304745975915304
1st	230524_1	mrx6_well13001	Position_5	11	0	1.4746470152954216	0.185571673242252	mrx6_well13001_Position_5	1st_mrx6_well13001	1st_mrx6_well13001_Position_5	1st_mrx6_well13001_Position_5_11	0.11177543929812293
1st	230524_1	mrx6_well13001	Position_5	12	0	0.7915783419553795	0.2762552930099354	mrx6_well13001_Position_5	1st_mrx6_well13001	1st_mrx6_well13001_Position_5	1st_mrx6_well13001_Position_5_12	0.2587063040198286
1st	230524_1	mrx6_well13001	Position_5	13	0	0.8706823693302752	0.3902070606126393	mrx6_well13001_Position_5	1st_mrx6_well13001	1st_mrx6_well13001_Position_5	1st_mrx6_well13001_Position_5_13	0.30946968968587957
1st	230524_1	mrx6_well13001	Position_5	14	0	2.3046963172438155	0.9329479309763028	mrx6_well13001_Position_5	1st_mrx6_well13001	1st_mrx6_well13001_Position_5	1st_mrx6_well13001_Position_5_14	0.288156406155243
1st	230524_1	mrx6_well13001	Position_5	15	0	0.5219260635032998	0.0666744287434093	mrx6_well13001_Position_5	1st_mrx6_well13001	1st_mrx6_well13001_Position_5	1st_mrx6_well13001_Position_5_15	0.11327620282631877
1st	230524_1	mrx6_well13001	Position_6	1	0	0.9327784203215232	0.5791988729469688	mrx6_well13001_Position_6	1st_mrx6_well13001	1st_mrx6_well13001_Position_6	1st_mrx6_well13001_Position_6_1	0.38307379054277674
1st	230524_1	mrx6_well13001	Position_6	2	0	1.145516328272015	0.2407469499959239	mrx6_well13001_Position_6	1st_mrx6_well13001	1st_mrx6_well13001_Position_6	1st_mrx6_well13001_Position_6_2	0.1736661092954321
1st	230524_1	mrx6_well13001	Position_6	3	0	0.3935817124667617	1.285435894011116	mrx6_well13001_Position_6	1st_mrx6_well13001	1st_mrx6_well13001_Position_6	1st_mrx6_well13001_Position_6_3	0.7655880969036476
1st	230524_1	mrx6_well13001	Position_6	4	0	1.1581184261781183	0.5618139879285846	mrx6_well13001_Position_6	1st_mrx6_well13001	1st_mrx6_well13001_Position_6	1st_mrx6_well13001_Position_6_4	0.3266488748747602
1st	230524_1	mrx6_well13001	Position_6	5	0	0.6783262244313628	0.5325862326807905	mrx6_well13001_Position_6	1st_mrx6_well13001	1st_mrx6_well13001_Position_6	1st_mrx6_well13001_Position_6_5	0.43982224276635956
1st	230524_1	mrx6_well13001	Position_6	6	0	0.386002479227552	1.3152740115092827	mrx6_well13001_Position_6	1st_mrx6_well13001	1st_mrx6_well13001_Position_6	1st_mrx6_well13001_Position_6_6	0.773110084498745
1st	230524_1	mrx6_well13001	Position_6	7	0	0.7860006926020007	0.1948082567655213	mrx6_well13001_Position_6	1st_mrx6_well13001	1st_mrx6_well13001_Position_6	1st_mrx6_well13001_Position_6_7	0.19861998291425062
1st	230524_1	mrx6_well13001	Position_6	8	0	0.9707492922449814	0.0980208557688561	mrx6_well13001_Position_6	1st_mrx6_well13001	1st_mrx6_well13001_Position_6	1st_mrx6_well13001_Position_6_8	0.09171369162117261
1st	230524_1	mrx6_well13001	Position_6	9	0	0.3948406888318959	1.3886511803255723	mrx6_well13001_Position_6	1st_mrx6_well13001	1st_mrx6_well13001_Position_6	1st_mrx6_well13001_Position_6_9	0.7786136871942002
1st	230524_1	mrx6_well13001	Position_6	10	0	1.5960387842283112	0.5361666108771946	mrx6_well13001_Position_6	1st_mrx6_well13001	1st_mrx6_well13001_Position_6	1st_mrx6_well13001_Position_6_10	0.2514610515984854
1st	230524_1	mrx6_well13001	Position_6	11	0	0.4042541889524342	0.6465493006255145	mrx6_well13001_Position_6	1st_mrx6_well13001	1st_mrx6_well13001_Position_6	1st_mrx6_well13001_Position_6_11	0.6152904011436036
1st	230524_1	mrx6_well13001	Position_6	12	0	1.767253920267769	0.5085625098806501	mrx6_well13001_Position_6	1st_mrx6_well13001	1st_mrx6_well13001_Position_6	1st_mrx6_well13001_Position_6_12	0.22346376585719782
1st	230524_1	mrx6_well13001	Position_7	1	0	0.0397351569725387	1.9345030654254085	mrx6_well13001_Position_7	1st_mrx6_well13001	1st_mrx6_well13001_Position_7	1st_mrx6_well13001_Position_7_1	0.9798731700552958
1st	230524_1	mrx6_well13001	Position_7	2	0	1.0425567766857693	0.2407684555964913	mrx6_well13001_Position_7	1st_mrx6_well13001	1st_mrx6_well13001_Position_7	1st_mrx6_well13001_Position_7_2	0.18761296788991644
1st	230524_1	mrx6_well13001	Position_7	3	0	1.1400133799737755	0.4158767054927425	mrx6_well13001_Position_7	1st_mrx6_well13001	1st_mrx6_well13001_Position_7	1st_mrx6_well13001_Position_7_3	0.267291828245082
1st	230524_1	mrx6_well13001	Position_7	4	0	1.0815395535914	0.3116054346145598	mrx6_well13001_Position_7	1st_mrx6_well13001	1st_mrx6_well13001_Position_7	1st_mrx6_well13001_Position_7_4	0.22367049894486118
1st	230524_1	mrx6_well13001	Position_7	5	0	0.0304931025420004	1.4918792307872475	mrx6_well13001_Position_7	1st_mrx6_well13001	1st_mrx6_well13001_Position_7	1st_mrx6_well13001_Position_7_5	0.9799700100465465
1st	230524_1	mrx6_well13001	Position_7	6	0	1.0490352416103097	0.3469216503415081	mrx6_well13001_Position_7	1st_mrx6_well13001	1st_mrx6_well13001_Position_7	1st_mrx6_well13001_Position_7_6	0.24851888503264924
1st	230524_1	mrx6_well13001	Position_7	7	0	0.9389944425630216	0.3616558362268353	mrx6_well13001_Position_7	1st_mrx6_well13001	1st_mrx6_well13001_Position_7	1st_mrx6_well13001_Position_7_7	0.27805770861274476
1st	230524_1	mrx6_well13001	Position_7	8	0	0.5613619910791238	0.0280518865430697	mrx6_well13001_Position_7	1st_mrx6_well13001	1st_mrx6_well13001_Position_7	1st_mrx6_well13001_Position_7_8	0.04759285047076986
1st	230524_1	mrx6_well10	Position_1	1	0	0.0520942038870343	1.580136911527414	mrx6_well10_Position_1	1st_mrx6_well10	1st_mrx6_well10_Position_1	1st_mrx6_well10_Position_1_1	0.9680840517037891
1st	230524_1	mrx6_well10	Position_1	2	0	0.0559303922796265	1.4966318790159283	mrx6_well10_Position_1	1st_mrx6_well10	1st_mrx6_well10_Position_1	1st_mrx6_well10_Position_1_2	0.9639754273862685
1st	230524_1	mrx6_well10	Position_1	3	0	1.3458679057597709	0.7137580380972449	mrx6_well10_Position_1	1st_mrx6_well10	1st_mrx6_well10_Position_1	1st_mrx6_well10_Position_1_3	0.3465474108180081
1st	230524_1	mrx6_well10	Position_1	4	0	0.0510303914025516	1.70467102465165	mrx6_well10_Position_1	1st_mrx6_well10	1st_mrx6_well10_Position_1	1st_mrx6_well10_Position_1_4	0.9709344704424524
1st	230524_1	mrx6_well10	Position_1	5	0	0.0728635389178331	2.0990182618341007	mrx6_well10_Position_1	1st_mrx6_well10	1st_mrx6_well10_Position_1	1st_mrx6_well10_Position_1_5	0.9664514252605245
1st	230524_1	mrx6_well10	Position_1	6	0	1.24586955329191	0.598475648578246	mrx6_well10_Position_1	1st_mrx6_well10	1st_mrx6_well10_Position_1	1st_mrx6_well10_Position_1_6	0.324492208926721
1st	230524_1	mrx6_well10	Position_1	7	0	0.8959234475580197	0.4574493790696664	mrx6_well10_Position_1	1st_mrx6_well10	1st_mrx6_well10_Position_1	1st_mrx6_well10_Position_1_7	0.33800691876571204
1st	230524_1	mrx6_well10	Position_2	1	0	0.1516556236562163	1.2780351140620394	mrx6_well10_Position_2	1st_mrx6_well10	1st_mrx6_well10_Position_2	1st_mrx6_well10_Position_2_1	0.8939241755890129
1st	230524_1	mrx6_well10	Position_2	2	0	0.3369049824030234	0.9126998051799442	mrx6_well10_Position_2	1st_mrx6_well10	1st_mrx6_well10_Position_2	1st_mrx6_well10_Position_2_2	0.7303907717457792
1st	230524_1	mrx6_well10	Position_2	3	0	0.2527794463151296	1.4827249849062212	mrx6_well10_Position_2	1st_mrx6_well10	1st_mrx6_well10_Position_2	1st_mrx6_well10_Position_2_3	0.8543481412275983
1st	230524_1	mrx6_well10	Position_2	4	0	0.1620660111918073	1.2661574140865743	mrx6_well10_Position_2	1st_mrx6_well10	1st_mrx6_well10_Position_2	1st_mrx6_well10_Position_2_4	0.8865261496742233
1st	230524_1	mrx6_well10	Position_2	5	0	0.3126538634887104	2.3983808952598027	mrx6_well10_Position_2	1st_mrx6_well10	1st_mrx6_well10_Position_2	1st_mrx6_well10_Position_2_5	0.8846736057220307
1st	230524_1	mrx6_well10	Position_2	6	0	0.0355657768259444	2.0194998512559668	mrx6_well10_Position_2	1st_mrx6_well10	1st_mrx6_well10_Position_2	1st_mrx6_well10_Position_2_6	0.9826936053331106
1st	230524_1	mrx6_well10	Position_2	7	0	0.074297779457614	4.367852853996679	mrx6_well10_Position_2	1st_mrx6_well10	1st_mrx6_well10_Position_2	1st_mrx6_well10_Position_2_7	0.9832743673980641
1st	230524_1	mrx6_well10	Position_2	8	0	0.4267678000417987	1.1949770411878278	mrx6_well10_Position_2	1st_mrx6_well10	1st_mrx6_well10_Position_2	1st_mrx6_well10_Position_2_8	0.7368465191366244
1st	230524_1	mrx6_well10	Position_2	9	0	0.0323991693563424	1.7842357855766924	mrx6_well10_Position_2	1st_mrx6_well10	1st_mrx6_well10_Position_2	1st_mrx6_well10_Position_2_9	0.9821652835269061
1st	230524_1	mrx6_well10	Position_3	1	0	0.0297805733413838	1.4501269223743796	mrx6_well10_Position_3	1st_mrx6_well10	1st_mrx6_well10_Position_3	1st_mrx6_well10_Position_3_1	0.979876733223126
1st	230524_1	mrx6_well10	Position_3	2	0	0.1978641217691897	2.528563177320071	mrx6_well10_Position_3	1st_mrx6_well10	1st_mrx6_well10_Position_3	1st_mrx6_well10_Position_3_2	0.9274273251902647
1st	230524_1	mrx6_well10	Position_3	3	0	0.1917398729733497	2.482376906342868	mrx6_well10_Position_3	1st_mrx6_well10	1st_mrx6_well10_Position_3	1st_mrx6_well10_Position_3_3	0.928297868493844
1st	230524_1	mrx6_well10	Position_3	4	0	0.0211138852398308	1.0879985899994338	mrx6_well10_Position_3	1st_mrx6_well10	1st_mrx6_well10_Position_3	1st_mrx6_well10_Position_3_4	0.980963260524794
1st	230524_1	mrx6_well10	Position_3	5	0	0.0316799196860902	2.59201268372113	mrx6_well10_Position_3	1st_mrx6_well10	1st_mrx6_well10_Position_3	1st_mrx6_well10_Position_3_5	0.9879254453646934
1st	230524_1	mrx6_well10	Position_3	6	0	0.0386545542164445	1.952159637216217	mrx6_well10_Position_3	1st_mrx6_well10	1st_mrx6_well10_Position_3	1st_mrx6_well10_Position_3_6	0.9805835449723074
1st	230524_1	mrx6_well10	Position_3	7	0	0.0302824408661441	2.217800621818973	mrx6_well10_Position_3	1st_mrx6_well10	1st_mrx6_well10_Position_3	1st_mrx6_well10_Position_3_7	0.9865296610393146
1st	230524_1	mrx6_well10	Position_3	8	0	0.0331563644224982	1.778997076570593	mrx6_well10_Position_3	1st_mrx6_well10	1st_mrx6_well10_Position_3	1st_mrx6_well10_Position_3_8	0.9817033350088015
1st	230524_1	mrx6_well10	Position_3	9	0	0.2689499521503249	2.547217545758288	mrx6_well10_Position_3	1st_mrx6_well10	1st_mrx6_well10_Position_3	1st_mrx6_well10_Position_3_9	0.9044978850334517
1st	230524_1	mrx6_well10	Position_3	10	0	0.0316944717253458	1.895157868425437	mrx6_well10_Position_3	1st_mrx6_well10	1st_mrx6_well10_Position_3	1st_mrx6_well10_Position_3_10	0.9835511673287505
1st	230524_1	mrx6_well10	Position_3	11	0	0.8206866677887076	0.200259364216616	mrx6_well10_Position_3	1st_mrx6_well10	1st_mrx6_well10_Position_3	1st_mrx6_well10_Position_3_11	0.1961507836249387
1st	230524_1	mrx6_well10	Position_3	12	0	0.0327536098086508	2.825303912148774	mrx6_well10_Position_3	1st_mrx6_well10	1st_mrx6_well10_Position_3	1st_mrx6_well10_Position_3_12	0.9885399053178543
1st	230524_1	mrx6_well10	Position_3	13	0	0.036958643685904	1.4160936065509542	mrx6_well10_Position_3	1st_mrx6_well10	1st_mrx6_well10_Position_3	1st_mrx6_well10_Position_3_13	0.9745648212719953
1st	230524_1	mrx6_well10	Position_3	14	0	0.0362086015009731	1.3178358093980518	mrx6_well10_Position_3	1st_mrx6_well10	1st_mrx6_well10_Position_3	1st_mrx6_well10_Position_3_14	0.9732589262142944
1st	230524_1	mrx6_well10	Position_3	15	0	1.190273706777582	0.2732000282184141	mrx6_well10_Position_3	1st_mrx6_well10	1st_mrx6_well10_Position_3	1st_mrx6_well10_Position_3_15	0.18667914680352057
1st	230524_1	mrx6_well10	Position_3	16	0	0.5626887067341394	2.566660267470177	mrx6_well10_Position_3	1st_mrx6_well10	1st_mrx6_well10_Position_3	1st_mrx6_well10_Position_3_16	0.8201898505495984
1st	230524_1	mrx6_well10	Position_3	17	0	0.0224129268716063	2.668764289966211	mrx6_well10_Position_3	1st_mrx6_well10	1st_mrx6_well10_Position_3	1st_mrx6_well10_Position_3_17	0.9916717016139347
1st	230524_1	mrx6_well10	Position_3	18	0	0.0351580992983481	2.6761612579856413	mrx6_well10_Position_3	1st_mrx6_well10	1st_mrx6_well10_Position_3	1st_mrx6_well10_Position_3_18	0.9870328446540627
1st	230524_1	mrx6_well10	Position_3	19	0	0.0487747461119824	2.77621325706238	mrx6_well10_Position_3	1st_mrx6_well10	1st_mrx6_well10_Position_3	1st_mrx6_well10_Position_3_19	0.9827345298255513
1st	230524_1	mrx6_well10	Position_3	20	0	0.1188182045661027	1.0423214242543033	mrx6_well10_Position_3	1st_mrx6_well10	1st_mrx6_well10_Position_3	1st_mrx6_well10_Position_3_20	0.8976710452240707
1st	230524_1	mrx6_well10	Position_3	21	0	0.0524524500869653	2.2841484299722867	mrx6_well10_Position_3	1st_mrx6_well10	1st_mrx6_well10_Position_3	1st_mrx6_well10_Position_3_21	0.9775518144606558
1st	230524_1	mrx6_well10	Position_3	22	0	0.0228154178686707	1.795019938219773	mrx6_well10_Position_3	1st_mrx6_well10	1st_mrx6_well10_Position_3	1st_mrx6_well10_Position_3_22	0.9874491285515734
1st	230524_1	mrx6_well10	Position_3	23	0	0.1965537979645753	2.6348305440729884	mrx6_well10_Position_3	1st_mrx6_well10	1st_mrx6_well10_Position_3	1st_mrx6_well10_Position_3_23	0.9305803189463397
1st	230524_1	mrx6_well10	Position_3	24	0	0.0315337026195396	2.667275561640587	mrx6_well10_Position_3	1st_mrx6_well10	1st_mrx6_well10_Position_3	1st_mrx6_well10_Position_3_24	0.9883156979497829
1st	230524_1	mrx6_well10	Position_3	25	0	0.214568354908383	2.8073552641193023	mrx6_well10_Position_3	1st_mrx6_well10	1st_mrx6_well10_Position_3	1st_mrx6_well10_Position_3_25	0.9289961024966538
1st	230524_1	mrx6_well10	Position_3	26	0	0.0125764574713692	0.8365794492775355	mrx6_well10_Position_3	1st_mrx6_well10	1st_mrx6_well10_Position_3	1st_mrx6_well10_Position_3_26	0.9851894600609685
1st	230524_1	mrx6_well10	Position_3	27	0	0.4316452831851142	1.8557853884954068	mrx6_well10_Position_3	1st_mrx6_well10	1st_mrx6_well10_Position_3	1st_mrx6_well10_Position_3_27	0.8112968893312973
1st	230524_1	mrx6_well10	Position_4	1	0	0.2151425024572847	0.8084223592783519	mrx6_well10_Position_4	1st_mrx6_well10	1st_mrx6_well10_Position_4	1st_mrx6_well10_Position_4_1	0.7898105821135046
1st	230524_1	mrx6_well10	Position_4	2	0	0.7358875509073857	0.391401626698981	mrx6_well10_Position_4	1st_mrx6_well10	1st_mrx6_well10_Position_4	1st_mrx6_well10_Position_4_2	0.3472060536676711
1st	230524_1	mrx6_well10	Position_4	3	0	0.0250337097637234	0.7921736163202748	mrx6_well10_Position_4	1st_mrx6_well10	1st_mrx6_well10_Position_4	1st_mrx6_well10_Position_4_3	0.9693667580249393
1st	230524_1	mrx6_well10	Position_4	4	0	0.0337090944337063	1.6213023149232064	mrx6_well10_Position_4	1st_mrx6_well10	1st_mrx6_well10_Position_4	1st_mrx6_well10_Position_4_4	0.9796321075231712
1st	230524_1	mrx6_well10	Position_4	5	0	0.92811308332056	0.3384620524216332	mrx6_well10_Position_4	1st_mrx6_well10	1st_mrx6_well10_Position_4	1st_mrx6_well10_Position_4_5	0.2672261935911917
1st	230524_1	mrx6_well10	Position_4	6	0	0.2918760621173324	0.9954763982669744	mrx6_well10_Position_4	1st_mrx6_well10	1st_mrx6_well10_Position_4	1st_mrx6_well10_Position_4_6	0.7732741645359499
1st	230524_1	mrx6_well10	Position_4	7	0	0.0452385236831768	1.9247323926829207	mrx6_well10_Position_4	1st_mrx6_well10	1st_mrx6_well10_Position_4	1st_mrx6_well10_Position_4_7	0.9770359433698514
1st	230524_1	mrx6_well10	Position_4	8	0	0.0313017431790184	1.764261810855719	mrx6_well10_Position_4	1st_mrx6_well10	1st_mrx6_well10_Position_4	1st_mrx6_well10_Position_4_8	0.9825671761332638
1st	230524_1	mrx6_well10	Position_4	9	0	0.285747287092419	1.0680657563824294	mrx6_well10_Position_4	1st_mrx6_well10	1st_mrx6_well10_Position_4	1st_mrx6_well10_Position_4_9	0.788931500941232
1st	230524_1	mrx6_well10	Position_4	10	0	0.0417554339859782	2.180601164714985	mrx6_well10_Position_4	1st_mrx6_well10	1st_mrx6_well10_Position_4	1st_mrx6_well10_Position_4_10	0.9812111908546156
1st	230524_1	mrx6_well10	Position_4	11	0	0.2789504848640559	2.067032479162881	mrx6_well10_Position_4	1st_mrx6_well10	1st_mrx6_well10_Position_4	1st_mrx6_well10_Position_4_11	0.8810944115360366
1st	230524_1	mrx6_well10	Position_4	12	0	0.0655199930254758	2.390142171909293	mrx6_well10_Position_4	1st_mrx6_well10	1st_mrx6_well10_Position_4	1st_mrx6_well10_Position_4_12	0.9733188082786558
1st	230524_1	mrx6_well10	Position_4	13	0	0.0377366000157401	2.5229405858091027	mrx6_well10_Position_4	1st_mrx6_well10	1st_mrx6_well10_Position_4	1st_mrx6_well10_Position_4_13	0.9852630389239851
1st	230524_1	mrx6_well10	Position_4	14	0	0.0962807158748263	0.69095015952627	mrx6_well10_Position_4	1st_mrx6_well10	1st_mrx6_well10_Position_4	1st_mrx6_well10_Position_4_14	0.8776969769817894
1st	230524_1	mrx6_well10	Position_4	15	0	0.0217922575618239	0.959104872003688	mrx6_well10_Position_4	1st_mrx6_well10	1st_mrx6_well10_Position_4	1st_mrx6_well10_Position_4_15	0.9777833404696813
1st	230524_1	mrx6_well10	Position_4	16	0	0.0278532737117366	1.3379234025889135	mrx6_well10_Position_4	1st_mrx6_well10	1st_mrx6_well10_Position_4	1st_mrx6_well10_Position_4_16	0.9796062751729074
1st	230524_1	mrx6_well10	Position_4	17	0	0.1588257932999482	0.6750837795768019	mrx6_well10_Position_4	1st_mrx6_well10	1st_mrx6_well10_Position_4	1st_mrx6_well10_Position_4_17	0.8095407482228025
1st	230524_1	mrx6_well10	Position_5	1	0	0.0803864313664426	1.6473133890806502	mrx6_well10_Position_5	1st_mrx6_well10	1st_mrx6_well10_Position_5	1st_mrx6_well10_Position_5_1	0.9534719918268902
1st	230524_1	mrx6_well10	Position_5	2	0	0.2669603011874907	0.846258670985984	mrx6_well10_Position_5	1st_mrx6_well10	1st_mrx6_well10_Position_5	1st_mrx6_well10_Position_5_2	0.7601906652145254
1st	230524_1	mrx6_well10	Position_5	3	0	0.0667403396887448	1.3081564750662296	mrx6_well10_Position_5	1st_mrx6_well10	1st_mrx6_well10_Position_5	1st_mrx6_well10_Position_5_3	0.9514579283532352
1st	230524_1	mrx6_well10	Position_5	4	0	0.0873871552107934	2.2188632127573125	mrx6_well10_Position_5	1st_mrx6_well10	1st_mrx6_well10_Position_5	1st_mrx6_well10_Position_5_4	0.962108556631783
1st	230524_1	mrx6_well10	Position_5	5	0	0.021246224809239	2.055143534829316	mrx6_well10_Position_5	1st_mrx6_well10	1st_mrx6_well10_Position_5	1st_mrx6_well10_Position_5_5	0.9897677087306878
1st	230524_1	mrx6_well10	Position_5	6	0	0.0849745844542692	2.50728998573979	mrx6_well10_Position_5	1st_mrx6_well10	1st_mrx6_well10_Position_5	1st_mrx6_well10_Position_5_6	0.9672199414244558
1st	230524_1	mrx6_well10	Position_5	7	0	0.3467476176616945	2.080425331079756	mrx6_well10_Position_5	1st_mrx6_well10	1st_mrx6_well10_Position_5	1st_mrx6_well10_Position_5_7	0.8571393036324455
1st	230524_1	mrx6_well10	Position_5	8	0	0.2417427005675002	0.8633655708316814	mrx6_well10_Position_5	1st_mrx6_well10	1st_mrx6_well10_Position_5	1st_mrx6_well10_Position_5_8	0.7812497591195939
1st	230524_1	mrx6_well10	Position_5	9	0	0.2836421812865433	1.1525278560219812	mrx6_well10_Position_5	1st_mrx6_well10	1st_mrx6_well10_Position_5	1st_mrx6_well10_Position_5_9	0.8025009755682502
1st	230524_1	mrx6_well10	Position_5	11	0	0.0221993422071076	1.5782673123813542	mrx6_well10_Position_5	1st_mrx6_well10	1st_mrx6_well10_Position_5	1st_mrx6_well10_Position_5_11	0.9861294565910117
1st	230524_1	mrx6_well10	Position_5	12	0	0.2767931723115797	1.435080434237156	mrx6_well10_Position_5	1st_mrx6_well10	1st_mrx6_well10_Position_5	1st_mrx6_well10_Position_5_12	0.8383098078896051
1st	230524_1	mrx6_well10	Position_5	13	0	0.1863126186317332	0.7717947229918506	mrx6_well10_Position_5	1st_mrx6_well10	1st_mrx6_well10_Position_5	1st_mrx6_well10_Position_5_13	0.8055409759035844
1st	230524_1	mrx6_well10	Position_5	14	0	0.0622631011454236	1.7512936924182827	mrx6_well10_Position_5	1st_mrx6_well10	1st_mrx6_well10_Position_5	1st_mrx6_well10_Position_5_14	0.9656679617829479
1st	230524_1	mrx6_well10	Position_6	1	0	0.0381020178696474	1.606974379395162	mrx6_well10_Position_6	1st_mrx6_well10	1st_mrx6_well10_Position_6	1st_mrx6_well10_Position_6_1	0.9768387547636099
1st	230524_1	mrx6_well10	Position_6	2	0	0.1344866935949292	1.7028060031484888	mrx6_well10_Position_6	1st_mrx6_well10	1st_mrx6_well10_Position_6	1st_mrx6_well10_Position_6_2	0.9268017045768998
1st	230524_1	mrx6_well10	Position_6	3	0	0.134920570708078	2.803067950398396	mrx6_well10_Position_6	1st_mrx6_well10	1st_mrx6_well10_Position_6	1st_mrx6_well10_Position_6_3	0.9540772301393249
1st	230524_1	mrx6_well10	Position_6	4	0	0.0363227466554497	2.8378679129124595	mrx6_well10_Position_6	1st_mrx6_well10	1st_mrx6_well10_Position_6	1st_mrx6_well10_Position_6_4	0.9873624435684061
1st	230524_1	mrx6_well10	Position_6	5	0	0.1785783600021188	2.479040422576668	mrx6_well10_Position_6	1st_mrx6_well10	1st_mrx6_well10_Position_6	1st_mrx6_well10_Position_6_5	0.9328051257115073
1st	230524_1	mrx6_well10	Position_6	6	0	0.128710373516034	2.388680599119834	mrx6_well10_Position_6	1st_mrx6_well10	1st_mrx6_well10_Position_6	1st_mrx6_well10_Position_6_6	0.9488715201908958
1st	230524_1	mrx6_well10	Position_6	7	0	0.0565982812011299	2.0689342675227578	mrx6_well10_Position_6	1st_mrx6_well10	1st_mrx6_well10_Position_6	1st_mrx6_well10_Position_6_7	0.973372187955856
1st	230524_1	mrx6_well10	Position_6	8	0	0.1187552280316778	1.3434015518539435	mrx6_well10_Position_6	1st_mrx6_well10	1st_mrx6_well10_Position_6	1st_mrx6_well10_Position_6_8	0.9187807835210616
1st	230524_1	mrx6_well10	Position_6	9	0	0.1369106189617923	1.73033248826788	mrx6_well10_Position_6	1st_mrx6_well10	1st_mrx6_well10_Position_6	1st_mrx6_well10_Position_6_9	0.9266776680381382
1st	230524_1	mrx6_well10	Position_6	10	0	0.151667929989778	1.6497654183022723	mrx6_well10_Position_6	1st_mrx6_well10	1st_mrx6_well10_Position_6	1st_mrx6_well10_Position_6_10	0.9158070821029403
1st	230524_1	mrx6_well10	Position_6	11	0	0.1052294117890285	1.848187081061836	mrx6_well10_Position_6	1st_mrx6_well10	1st_mrx6_well10_Position_6	1st_mrx6_well10_Position_6_11	0.9461305808699024
1st	230524_1	mrx6_well10	Position_6	12	0	0.0448705172701906	2.476695920366669	mrx6_well10_Position_6	1st_mrx6_well10	1st_mrx6_well10_Position_6	1st_mrx6_well10_Position_6_12	0.982205300403569
1st	230524_1	mrx6_well10	Position_6	13	0	0.0371692940087371	1.5952730255938472	mrx6_well10_Position_6	1st_mrx6_well10	1st_mrx6_well10_Position_6	1st_mrx6_well10_Position_6_13	0.977230868397368
1st	230524_1	mrx6_well10	Position_6	14	0	0.0866975398878534	1.319560633807028	mrx6_well10_Position_6	1st_mrx6_well10	1st_mrx6_well10_Position_6	1st_mrx6_well10_Position_6_14	0.9383487744216559
1st	230524_1	mrx6_well10	Position_6	15	0	0.0275039183465223	1.2292838441224652	mrx6_well10_Position_6	1st_mrx6_well10	1st_mrx6_well10_Position_6	1st_mrx6_well10_Position_6_15	0.9781157016579393
1st	230524_1	mrx6_well10	Position_6	16	0	0.0476728574901503	1.516499662024151	mrx6_well10_Position_6	1st_mrx6_well10	1st_mrx6_well10_Position_6	1st_mrx6_well10_Position_6_16	0.9695219952432399
1st	230524_1	mrx6_well10	Position_6	17	0	0.0275134666464197	1.4798421702449431	mrx6_well10_Position_6	1st_mrx6_well10	1st_mrx6_well10_Position_6	1st_mrx6_well10_Position_6_17	0.9817471962335571
1st	230524_1	mrx6_well10	Position_6	18	0	0.0499273388828726	1.6722243834520418	mrx6_well10_Position_6	1st_mrx6_well10	1st_mrx6_well10_Position_6	1st_mrx6_well10_Position_6_18	0.9710087454924236
1st	230524_1	mrx6_well10	Position_6	19	0	0.0398787747611985	2.0734121251979585	mrx6_well10_Position_6	1st_mrx6_well10	1st_mrx6_well10_Position_6	1st_mrx6_well10_Position_6_19	0.9811295384076232
1st	230524_1	mrx6_well10	Position_6	20	0	0.2517620361122951	3.321796126122013	mrx6_well10_Position_6	1st_mrx6_well10	1st_mrx6_well10_Position_6	1st_mrx6_well10_Position_6_20	0.9295486390083308
1st	230524_1	mrx6_well10	Position_6	21	0	0.1943856330000757	2.36458128835622	mrx6_well10_Position_6	1st_mrx6_well10	1st_mrx6_well10_Position_6	1st_mrx6_well10_Position_6_21	0.9240374577030297
1st	230524_1	mrx6_well10	Position_6	22	0	0.0211984974014435	1.176801255887197	mrx6_well10_Position_6	1st_mrx6_well10	1st_mrx6_well10_Position_6	1st_mrx6_well10_Position_6_22	0.9823050903447591
1st	230524_1	mrx6_well10	Position_7	1	0	0.0431664495967467	2.394732542654756	mrx6_well10_Position_7	1st_mrx6_well10	1st_mrx6_well10_Position_7	1st_mrx6_well10_Position_7_1	0.982293585692457
1st	230524_1	mrx6_well10	Position_7	2	0	0.3080031744555094	0.7162593959075271	mrx6_well10_Position_7	1st_mrx6_well10	1st_mrx6_well10_Position_7	1st_mrx6_well10_Position_7_2	0.699292756205724
1st	230524_1	mrx6_well10	Position_7	3	0	1.4081536928134122	0.4214006897177512	mrx6_well10_Position_7	1st_mrx6_well10	1st_mrx6_well10_Position_7	1st_mrx6_well10_Position_7_3	0.23032968778700588
1st	230524_1	mrx6_well10	Position_7	4	0	1.0714799832981492	0.5623446661157345	mrx6_well10_Position_7	1st_mrx6_well10	1st_mrx6_well10_Position_7	1st_mrx6_well10_Position_7_4	0.344189118653259
1st	230524_1	mrx6_well10	Position_7	5	0	0.0484625905254747	2.683131537947685	mrx6_well10_Position_7	1st_mrx6_well10	1st_mrx6_well10_Position_7	1st_mrx6_well10_Position_7_5	0.9822584951328172
1st	230524_1	mrx6_well10	Position_7	6	0	0.0446152815731352	2.2595617330855218	mrx6_well10_Position_7	1st_mrx6_well10	1st_mrx6_well10_Position_7	1st_mrx6_well10_Position_7_6	0.9806372161126065
1st	230524_1	mrx6_well10	Position_7	7	0	0.0398628489657388	1.5035557785476967	mrx6_well10_Position_7	1st_mrx6_well10	1st_mrx6_well10_Position_7	1st_mrx6_well10_Position_7_7	0.9741723675902753
1st	230524_1	mrx6_well10	Position_7	8	0	0.0411057116325399	1.7506433003272028	mrx6_well10_Position_7	1st_mrx6_well10	1st_mrx6_well10_Position_7	1st_mrx6_well10_Position_7_8	0.9770583316311807
1st	230524_1	mrx6_well10	Position_7	9	0	0.0465248737203412	1.9849987314735689	mrx6_well10_Position_7	1st_mrx6_well10	1st_mrx6_well10_Position_7	1st_mrx6_well10_Position_7_9	0.9770985315644903
1st	230524_1	mrx6_well10	Position_7	10	0	0.3781784415874452	0.9145981026788236	mrx6_well10_Position_7	1st_mrx6_well10	1st_mrx6_well10_Position_7	1st_mrx6_well10_Position_7_10	0.7074680514086175
1st	230524_1	mrx6_well10	Position_7	11	0	0.0314791634783421	1.5157532735108972	mrx6_well10_Position_7	1st_mrx6_well10	1st_mrx6_well10_Position_7	1st_mrx6_well10_Position_7_11	0.9796545349452489
1st	230524_1	mrx6_well10	Position_7	12	0	0.0284796815528406	1.2869451864953911	mrx6_well10_Position_7	1st_mrx6_well10	1st_mrx6_well10_Position_7	1st_mrx6_well10_Position_7_12	0.9783494426442634
1st	230524_1	mrx6_well10	Position_7	13	0	0.7112011766063918	0.2944840929974151	mrx6_well10_Position_7	1st_mrx6_well10	1st_mrx6_well10_Position_7	1st_mrx6_well10_Position_7_13	0.29281933612632915
1st	230524_1	mrx6_well10	Position_8	1	0	0.0316135894378772	1.8251495231316173	mrx6_well10_Position_8	1st_mrx6_well10	1st_mrx6_well10_Position_8	1st_mrx6_well10_Position_8_1	0.9829738165176447
1st	230524_1	mrx6_well10	Position_8	2	0	0.0361622075957105	2.166666584580702	mrx6_well10_Position_8	1st_mrx6_well10	1st_mrx6_well10_Position_8	1st_mrx6_well10_Position_8_2	0.983583741176734
1st	230524_1	mrx6_well10	Position_8	3	0	0.1487462537287	1.519321835416804	mrx6_well10_Position_8	1st_mrx6_well10	1st_mrx6_well10_Position_8	1st_mrx6_well10_Position_8_3	0.9108272289982492
1st	230524_1	mrx6_well10	Position_8	4	0	0.08993011283691	0.8243775913307626	mrx6_well10_Position_8	1st_mrx6_well10	1st_mrx6_well10_Position_8	1st_mrx6_well10_Position_8_4	0.9016413047522369
1st	230524_1	mrx6_well10	Position_8	5	0	1.5239930337298166	0.2678197816481743	mrx6_well10_Position_8	1st_mrx6_well10	1st_mrx6_well10_Position_8	1st_mrx6_well10_Position_8_5	0.1494686160014301
1st	230524_1	mrx6_well10	Position_8	6	0	0.1774921387230855	1.8594242677364607	mrx6_well10_Position_8	1st_mrx6_well10	1st_mrx6_well10_Position_8	1st_mrx6_well10_Position_8_6	0.9128623353613258
1st	230524_1	mrx6_well10	Position_8	7	0	0.032805552345531	1.4234325328113806	mrx6_well10_Position_8	1st_mrx6_well10	1st_mrx6_well10_Position_8	1st_mrx6_well10_Position_8_7	0.977472397762488
1st	230524_1	mrx6_well10	Position_8	8	0	0.0504077853640959	1.92599374086362	mrx6_well10_Position_8	1st_mrx6_well10	1st_mrx6_well10_Position_8	1st_mrx6_well10_Position_8_8	0.9744951697844986
1st	230524_1	mrx6_well10	Position_8	9	0	0.1663120414799847	1.7368332330422296	mrx6_well10_Position_8	1st_mrx6_well10	1st_mrx6_well10_Position_8	1st_mrx6_well10_Position_8_9	0.912612009337155
1st	230524_1	mrx6_well10	Position_8	10	0	0.0358414997079641	2.296576607975401	mrx6_well10_Position_8	1st_mrx6_well10	1st_mrx6_well10_Position_8	1st_mrx6_well10_Position_8_10	0.9846333298520124
1st	230524_1	mrx6_well10	Position_8	11	0	0.0380358549468109	1.6157512706917725	mrx6_well10_Position_8	1st_mrx6_well10	1st_mrx6_well10_Position_8	1st_mrx6_well10_Position_8_11	0.9770007552017168
1st	230524_1	mrx6_well10	Position_8	12	0	0.197973219405326	1.86784943743376	mrx6_well10_Position_8	1st_mrx6_well10	1st_mrx6_well10_Position_8	1st_mrx6_well10_Position_8_12	0.9041673694738904
1st	230524_1	mrx6_well10	Position_8	13	0	0.0355173170276577	1.5274825107949443	mrx6_well10_Position_8	1st_mrx6_well10	1st_mrx6_well10_Position_8	1st_mrx6_well10_Position_8_13	0.9772761862186917
1st	230524_1	mrx6_well10	Position_8	14	0	0.027835006954571	1.3406901015136	mrx6_well10_Position_8	1st_mrx6_well10	1st_mrx6_well10_Position_8	1st_mrx6_well10_Position_8_14	0.9796605800051944
1st	230524_1	mrx6_well10	Position_8	15	0	1.3711065156571918	0.0884708467599559	mrx6_well10_Position_8	1st_mrx6_well10	1st_mrx6_well10_Position_8	1st_mrx6_well10_Position_8_15	0.060614016795548856
1st	230524_1	mrx6_well10	Position_8	17	0	0.9572339034442212	0.1714948846718408	mrx6_well10_Position_8	1st_mrx6_well10	1st_mrx6_well10_Position_8	1st_mrx6_well10_Position_8_17	0.15193630788675053
1st	230524_1	mrx6_well10	Position_8	18	0	0.1649819138574227	1.331399875316572	mrx6_well10_Position_8	1st_mrx6_well10	1st_mrx6_well10_Position_8	1st_mrx6_well10_Position_8_18	0.8897461095483573
1st	230524_1	mrx6_well10	Position_8	19	0	0.787491739395664	0.0103876411519277	mrx6_well10_Position_8	1st_mrx6_well10	1st_mrx6_well10_Position_8	1st_mrx6_well10_Position_8_19	0.013019062035164477
1st	230524_1	mrx6_well10	Position_9	1	0	0.1853932267879571	1.2834986721707955	mrx6_well10_Position_9	1st_mrx6_well10	1st_mrx6_well10_Position_9	1st_mrx6_well10_Position_9_1	0.8737870180103955
1st	230524_1	mrx6_well10	Position_9	2	0	0.0355431512740432	1.9684338683988147	mrx6_well10_Position_9	1st_mrx6_well10	1st_mrx6_well10_Position_9	1st_mrx6_well10_Position_9_2	0.9822636931835449
1st	230524_1	mrx6_well10	Position_9	3	0	0.4925924764701366	2.029286473362107	mrx6_well10_Position_9	1st_mrx6_well10	1st_mrx6_well10_Position_9	1st_mrx6_well10_Position_9_3	0.8046724342169935
1st	230524_1	mrx6_well10	Position_9	4	0	0.0247670541847629	1.1418032050956026	mrx6_well10_Position_9	1st_mrx6_well10	1st_mrx6_well10_Position_9	1st_mrx6_well10_Position_9_4	0.9787693420197072
1st	230524_1	mrx6_well10	Position_9	5	0	0.1973300232783632	1.3629877117971383	mrx6_well10_Position_9	1st_mrx6_well10	1st_mrx6_well10_Position_9	1st_mrx6_well10_Position_9_5	0.8735321538412081
1st	230524_1	mrx6_well10	Position_9	6	0	0.0283436988668927	1.7577781112753184	mrx6_well10_Position_9	1st_mrx6_well10	1st_mrx6_well10_Position_9	1st_mrx6_well10_Position_9_6	0.9841311501231621
1st	230524_1	mrx6_well10	Position_9	7	0	0.6567593861789652	2.517605427103488	mrx6_well10_Position_9	1st_mrx6_well10	1st_mrx6_well10_Position_9	1st_mrx6_well10_Position_9_7	0.7931052589069487
1st	230524_1	mrx6_well10	Position_9	8	0	0.3680352380578614	1.4814024740998828	mrx6_well10_Position_9	1st_mrx6_well10	1st_mrx6_well10_Position_9	1st_mrx6_well10_Position_9_8	0.8010015500178842
1st	230524_1	mrx6_well10	Position_9	9	0	0.0297485499995579	1.4584048681612842	mrx6_well10_Position_9	1st_mrx6_well10	1st_mrx6_well10_Position_9	1st_mrx6_well10_Position_9_9	0.98000975595895
1st	230524_1	mrx6_well10	Position_9	10	0	0.0375678801969726	2.3860687260242326	mrx6_well10_Position_9	1st_mrx6_well10	1st_mrx6_well10_Position_9	1st_mrx6_well10_Position_9_10	0.9844993758137914
1st	230524_1	mrx6_well10	Position_9	11	0	0.1904287415517074	1.112597001460748	mrx6_well10_Position_9	1st_mrx6_well10	1st_mrx6_well10_Position_9	1st_mrx6_well10_Position_9_11	0.8538565008612519
1st	230524_1	mrx6_well10	Position_9	12	0	0.0156580349048784	1.3970472581238091	mrx6_well10_Position_9	1st_mrx6_well10	1st_mrx6_well10_Position_9	1st_mrx6_well10_Position_9_12	0.9889162764646338
1st	230524_1	mrx6_well10	Position_9	13	0	0.0350088502572992	2.3619338645154366	mrx6_well10_Position_9	1st_mrx6_well10	1st_mrx6_well10_Position_9	1st_mrx6_well10_Position_9_13	0.9853943734067844
1st	230524_1	mrx6_well10	Position_9	14	0	0.0259952134978813	1.898683598216914	mrx6_well10_Position_9	1st_mrx6_well10	1st_mrx6_well10_Position_9	1st_mrx6_well10_Position_9_14	0.986493739454262
1st	230524_1	mrx6_well10	Position_10	1	0	0.0391093726176767	1.5659842529147432	mrx6_well10_Position_10	1st_mrx6_well10	1st_mrx6_well10_Position_10	1st_mrx6_well10_Position_10_1	0.9756342109920823
1st	230524_1	mrx6_well10	Position_10	2	0	0.0399232377117769	2.2968388847852865	mrx6_well10_Position_10	1st_mrx6_well10	1st_mrx6_well10_Position_10	1st_mrx6_well10_Position_10_2	0.9829151468489592
1st	230524_1	mrx6_well10	Position_10	3	0	0.7765635643343756	0.8729269922815293	mrx6_well10_Position_10	1st_mrx6_well10	1st_mrx6_well10_Position_10	1st_mrx6_well10_Position_10_3	0.5292100574812786
1st	230524_1	mrx6_well10	Position_10	4	0	1.3166697978334487	0.1889120371018265	mrx6_well10_Position_10	1st_mrx6_well10	1st_mrx6_well10_Position_10	1st_mrx6_well10_Position_10_4	0.12547443966069624
1st	230524_1	mrx6_well10	Position_10	5	0	0.0419447575964962	2.182892004087924	mrx6_well10_Position_10	1st_mrx6_well10	1st_mrx6_well10_Position_10	1st_mrx6_well10_Position_10_5	0.981147040394667
1st	230524_1	mrx6_well10	Position_10	6	0	0.044279733411347	1.8384805238629425	mrx6_well10_Position_10	1st_mrx6_well10	1st_mrx6_well10_Position_10	1st_mrx6_well10_Position_10_6	0.9764814807194562
1st	230524_1	mrx6_well10	Position_10	7	0	1.0865035755494885	0.2107882040335385	mrx6_well10_Position_10	1st_mrx6_well10	1st_mrx6_well10_Position_10	1st_mrx6_well10_Position_10_7	0.16248326502252997
1st	230524_1	mrx6_well10	Position_10	9	0	0.0390678990255748	1.6697976952262203	mrx6_well10_Position_10	1st_mrx6_well10	1st_mrx6_well10_Position_10	1st_mrx6_well10_Position_10_9	0.9771381089554441
1st	230524_1	mrx6_well10	Position_10	10	0	0.7238269421651153	0.948475047941808	mrx6_well10_Position_10	1st_mrx6_well10	1st_mrx6_well10_Position_10	1st_mrx6_well10_Position_10_10	0.5671673259691359
1st	230524_1	mrx6_well10	Position_10	11	0	0.0118446637514434	1.3215048760328785	mrx6_well10_Position_10	1st_mrx6_well10	1st_mrx6_well10_Position_10	1st_mrx6_well10_Position_10_11	0.991116610162584
1st	230524_1	mrx6_well10	Position_10	12	0	0.0164604282642631	1.1769563474531226	mrx6_well10_Position_10	1st_mrx6_well10	1st_mrx6_well10_Position_10	1st_mrx6_well10_Position_10_12	0.9862073094670817
1st	230524_1	mrx6_well10	Position_10	13	0	0.0396727736883244	1.606852680160409	mrx6_well10_Position_10	1st_mrx6_well10	1st_mrx6_well10_Position_10	1st_mrx6_well10_Position_10_13	0.975905156160453
1st	230524_1	mrx6_well10	Position_10	14	0	0.0599142430318052	1.727224865152193	mrx6_well10_Position_10	1st_mrx6_well10	1st_mrx6_well10_Position_10	1st_mrx6_well10_Position_10_14	0.9664747736998006
1st	230524_1	mrx6_well10	Position_10	15	0	1.200991641529633	1.0824296987653967	mrx6_well10_Position_10	1st_mrx6_well10	1st_mrx6_well10_Position_10	1st_mrx6_well10_Position_10_15	0.4740385314194976
1st	230524_1	mrx6_well10	Position_10	16	0	0.0365329726248951	1.5420152366123203	mrx6_well10_Position_10	1st_mrx6_well10	1st_mrx6_well10_Position_10	1st_mrx6_well10_Position_10_16	0.9768566000004849
1st	230524_1	mrx6_well10	Position_10	17	0	0.0557165177087937	1.6151165465514514	mrx6_well10_Position_10	1st_mrx6_well10	1st_mrx6_well10_Position_10	1st_mrx6_well10_Position_10_17	0.9666534503652153
1st	230524_1	mrx6_well10	Position_10	18	0	0.1975716771609814	0.7388562360181141	mrx6_well10_Position_10	1st_mrx6_well10	1st_mrx6_well10_Position_10	1st_mrx6_well10_Position_10_18	0.7890156045325027
1st	230524_1	mrx6_well11	Position_1	1	0	0.3562496711185859	1.2132632343592114	mrx6_well11_Position_1	1st_mrx6_well11	1st_mrx6_well11_Position_1	1st_mrx6_well11_Position_1_1	0.7730189602932033
1st	230524_1	mrx6_well11	Position_1	2	0	0.0270469645437434	1.52699450030101	mrx6_well11_Position_1	1st_mrx6_well11	1st_mrx6_well11_Position_1	1st_mrx6_well11_Position_1_2	0.9825957253036067
1st	230524_1	mrx6_well11	Position_1	3	0	0.3952111980661431	1.385919582551146	mrx6_well11_Position_1	1st_mrx6_well11	1st_mrx6_well11_Position_1	1st_mrx6_well11_Position_1_3	0.7781121957090797
1st	230524_1	mrx6_well11	Position_1	4	0	0.0294568118329892	2.5110965435033394	mrx6_well11_Position_1	1st_mrx6_well11	1st_mrx6_well11_Position_1	1st_mrx6_well11_Position_1_4	0.9884053559547898
1st	230524_1	mrx6_well11	Position_1	5	0	0.0335925762554109	2.1508693279959514	mrx6_well11_Position_1	1st_mrx6_well11	1st_mrx6_well11_Position_1	1st_mrx6_well11_Position_1_5	0.9846220361224731
1st	230524_1	mrx6_well11	Position_1	6	0	0.0375806364229326	1.813654308466187	mrx6_well11_Position_1	1st_mrx6_well11	1st_mrx6_well11_Position_1	1st_mrx6_well11_Position_1_6	0.9796996936954518
1st	230524_1	mrx6_well11	Position_1	7	0	0.0228941031128019	1.0019118253790351	mrx6_well11_Position_1	1st_mrx6_well11	1st_mrx6_well11_Position_1	1st_mrx6_well11_Position_1_7	0.9776600598451903
1st	230524_1	mrx6_well11	Position_1	8	0	0.0861904539295628	2.018362743864926	mrx6_well11_Position_1	1st_mrx6_well11	1st_mrx6_well11_Position_1	1st_mrx6_well11_Position_1_8	0.9590457233298318
1st	230524_1	mrx6_well11	Position_1	9	0	0.1278009293682792	3.2426087038593634	mrx6_well11_Position_1	1st_mrx6_well11	1st_mrx6_well11_Position_1	1st_mrx6_well11_Position_1_9	0.9620814846633666
1st	230524_1	mrx6_well11	Position_2	1	0	0.0317943047032314	2.4110987134240225	mrx6_well11_Position_2	1st_mrx6_well11	1st_mrx6_well11_Position_2	1st_mrx6_well11_Position_2_1	0.9869849786841648
1st	230524_1	mrx6_well11	Position_2	2	0	0.0350116242961185	3.082492397743404	mrx6_well11_Position_2	1st_mrx6_well11	1st_mrx6_well11_Position_2	1st_mrx6_well11_Position_2_2	0.9887693410983273
1st	230524_1	mrx6_well11	Position_2	3	0	1.017027708966881	0.2191542017007912	mrx6_well11_Position_2	1st_mrx6_well11	1st_mrx6_well11_Position_2	1st_mrx6_well11_Position_2_3	0.1772831326923593
1st	230524_1	mrx6_well11	Position_2	4	0	0.0379496200127792	3.2873880605480217	mrx6_well11_Position_2	1st_mrx6_well11	1st_mrx6_well11_Position_2	1st_mrx6_well11_Position_2_4	0.9885877394543645
1st	230524_1	mrx6_well11	Position_2	5	0	0.4403438224951073	0.8106273138233893	mrx6_well11_Position_2	1st_mrx6_well11	1st_mrx6_well11_Position_2	1st_mrx6_well11_Position_2_5	0.6479984152224308
1st	230524_1	mrx6_well11	Position_2	6	0	1.262834914938077	0.1546782886827155	mrx6_well11_Position_2	1st_mrx6_well11	1st_mrx6_well11_Position_2	1st_mrx6_well11_Position_2_6	0.10911946942548155
1st	230524_1	mrx6_well11	Position_2	7	0	1.0033592513205472	0.159252897072656	mrx6_well11_Position_2	1st_mrx6_well11	1st_mrx6_well11_Position_2	1st_mrx6_well11_Position_2_7	0.13697852486123824
1st	230524_1	mrx6_well11	Position_2	8	0	0.0373661473354554	2.346130468229962	mrx6_well11_Position_2	1st_mrx6_well11	1st_mrx6_well11_Position_2	1st_mrx6_well11_Position_2_8	0.9843229702566239
1st	230524_1	mrx6_well11	Position_2	9	0	0.0336180416544511	1.8495123196495613	mrx6_well11_Position_2	1st_mrx6_well11	1st_mrx6_well11_Position_2	1st_mrx6_well11_Position_2_9	0.9821477884137709
1st	230524_1	mrx6_well11	Position_2	10	0	1.1264321284997427	0.56970934978818	mrx6_well11_Position_2	1st_mrx6_well11	1st_mrx6_well11_Position_2	1st_mrx6_well11_Position_2_10	0.3358855125477162
1st	230524_1	mrx6_well11	Position_2	11	0	1.093492382799785	0.2881436353501838	mrx6_well11_Position_2	1st_mrx6_well11	1st_mrx6_well11_Position_2	1st_mrx6_well11_Position_2_11	0.20855249252694816
1st	230524_1	mrx6_well11	Position_2	12	0	0.0102823656418662	2.214828670565627	mrx6_well11_Position_2	1st_mrx6_well11	1st_mrx6_well11_Position_2	1st_mrx6_well11_Position_2_12	0.995378942679916
1st	230524_1	mrx6_well11	Position_2	13	0	0.4151092872697942	1.0127448268125496	mrx6_well11_Position_2	1st_mrx6_well11	1st_mrx6_well11_Position_2	1st_mrx6_well11_Position_2_13	0.7092775212987515
1st	230524_1	mrx6_well11	Position_2	14	0	0.9837303804106584	0.3180672124838136	mrx6_well11_Position_2	1st_mrx6_well11	1st_mrx6_well11_Position_2	1st_mrx6_well11_Position_2_14	0.24432923691048578
1st	230524_1	mrx6_well11	Position_2	15	0	0.0346178535714272	2.736143142884276	mrx6_well11_Position_2	1st_mrx6_well11	1st_mrx6_well11_Position_2	1st_mrx6_well11_Position_2_15	0.9875060123858718
1st	230524_1	mrx6_well11	Position_2	18	0	0.0100552919162449	1.7718145567532222	mrx6_well11_Position_2	1st_mrx6_well11	1st_mrx6_well11_Position_2	1st_mrx6_well11_Position_2_18	0.9943568875562078
1st	230524_1	mrx6_well11	Position_2	19	0	0.0487659622179082	2.4336947932013904	mrx6_well11_Position_2	1st_mrx6_well11	1st_mrx6_well11_Position_2	1st_mrx6_well11_Position_2_19	0.9803557973226966
1st	230524_1	mrx6_well11	Position_2	20	0	0.9384310029209928	0.2587473660744055	mrx6_well11_Position_2	1st_mrx6_well11	1st_mrx6_well11_Position_2	1st_mrx6_well11_Position_2_20	0.21613100668660684
1st	230524_1	mrx6_well11	Position_3	1	0	0.177244409827097	2.158091648913656	mrx6_well11_Position_3	1st_mrx6_well11	1st_mrx6_well11_Position_3	1st_mrx6_well11_Position_3_1	0.9241032530784157
1st	230524_1	mrx6_well11	Position_3	2	0	0.0330505663871649	1.8678127111376848	mrx6_well11_Position_3	1st_mrx6_well11	1st_mrx6_well11_Position_3	1st_mrx6_well11_Position_3_2	0.982612865018782
1st	230524_1	mrx6_well11	Position_3	3	0	0.0356955219292958	2.009440137057344	mrx6_well11_Position_3	1st_mrx6_well11	1st_mrx6_well11_Position_3	1st_mrx6_well11_Position_3_3	0.9825461348872168
1st	230524_1	mrx6_well11	Position_3	4	0	0.0517108691845448	3.40862223722895	mrx6_well11_Position_3	1st_mrx6_well11	1st_mrx6_well11_Position_3	1st_mrx6_well11_Position_3_4	0.9850561007873195
1st	230524_1	mrx6_well11	Position_3	5	0	0.0309596465635161	2.382851875987261	mrx6_well11_Position_3	1st_mrx6_well11	1st_mrx6_well11_Position_3	1st_mrx6_well11_Position_3_5	0.9871739585819858
1st	230524_1	mrx6_well11	Position_3	6	0	0.0179301706306814	1.0357110086150134	mrx6_well11_Position_3	1st_mrx6_well11	1st_mrx6_well11_Position_3	1st_mrx6_well11_Position_3_6	0.9829826595772219
1st	230524_1	mrx6_well11	Position_3	7	0	0.0362917842001289	2.107458788662139	mrx6_well11_Position_3	1st_mrx6_well11	1st_mrx6_well11_Position_3	1st_mrx6_well11_Position_3_7	0.983070892360545
1st	230524_1	mrx6_well11	Position_3	8	0	0.2603531316640998	2.9300091112090687	mrx6_well11_Position_3	1st_mrx6_well11	1st_mrx6_well11_Position_3	1st_mrx6_well11_Position_3_8	0.9183938650710611
1st	230524_1	mrx6_well11	Position_3	9	0	0.0368918754910243	2.403501180875928	mrx6_well11_Position_3	1st_mrx6_well11	1st_mrx6_well11_Position_3	1st_mrx6_well11_Position_3_9	0.9848828141045665
1st	230524_1	mrx6_well11	Position_3	10	0	0.0305109968782527	1.303179583860896	mrx6_well11_Position_3	1st_mrx6_well11	1st_mrx6_well11_Position_3	1st_mrx6_well11_Position_3_10	0.9771228819346216
1st	230524_1	mrx6_well11	Position_3	11	0	0.0352660209742255	2.11228501797326	mrx6_well11_Position_3	1st_mrx6_well11	1st_mrx6_well11_Position_3	1st_mrx6_well11_Position_3_11	0.9835784946040168
1st	230524_1	mrx6_well11	Position_3	12	0	0.0423427419615028	2.602122333932927	mrx6_well11_Position_3	1st_mrx6_well11	1st_mrx6_well11_Position_3	1st_mrx6_well11_Position_3_12	0.9839881636753394
1st	230524_1	mrx6_well11	Position_3	13	0	0.0544713752664767	1.918443052319314	mrx6_well11_Position_3	1st_mrx6_well11	1st_mrx6_well11_Position_3	1st_mrx6_well11_Position_3_13	0.9723904014766965
1st	230524_1	mrx6_well11	Position_3	14	0	0.2174630812828746	2.5411485601811123	mrx6_well11_Position_3	1st_mrx6_well11	1st_mrx6_well11_Position_3	1st_mrx6_well11_Position_3_14	0.9211693744729259
1st	230524_1	mrx6_well11	Position_3	15	0	0.0394348500126428	2.076860809509061	mrx6_well11_Position_3	1st_mrx6_well11	1st_mrx6_well11_Position_3	1st_mrx6_well11_Position_3_15	0.9813660960673352
1st	230524_1	mrx6_well11	Position_3	16	0	0.0276960540587306	1.9391607475413064	mrx6_well11_Position_3	1st_mrx6_well11	1st_mrx6_well11_Position_3	1st_mrx6_well11_Position_3_16	0.9859186220185425
1st	230524_1	mrx6_well11	Position_3	17	0	0.0174351753177533	0.895654103552945	mrx6_well11_Position_3	1st_mrx6_well11	1st_mrx6_well11_Position_3	1st_mrx6_well11_Position_3_17	0.980905289634638
1st	230524_1	mrx6_well11	Position_4	1	0	0.0408662459123772	2.4297874242159	mrx6_well11_Position_4	1st_mrx6_well11	1st_mrx6_well11_Position_4	1st_mrx6_well11_Position_4_1	0.9834593385521917
1st	230524_1	mrx6_well11	Position_4	2	0	0.035653078457716	2.6332209768367187	mrx6_well11_Position_4	1st_mrx6_well11	1st_mrx6_well11_Position_4	1st_mrx6_well11_Position_4_2	0.9866411536404319
1st	230524_1	mrx6_well11	Position_4	3	0	0.0419994965541021	2.1695864590940297	mrx6_well11_Position_4	1st_mrx6_well11	1st_mrx6_well11_Position_4	1st_mrx6_well11_Position_4_3	0.9810093311332349
1st	230524_1	mrx6_well11	Position_4	4	0	0.0348429190814332	2.359851420935549	mrx6_well11_Position_4	1st_mrx6_well11	1st_mrx6_well11_Position_4	1st_mrx6_well11_Position_4_4	0.9854499513782682
1st	230524_1	mrx6_well11	Position_4	5	0	0.0380689003062551	3.41961497865168	mrx6_well11_Position_4	1st_mrx6_well11	1st_mrx6_well11_Position_4	1st_mrx6_well11_Position_4_5	0.9889900576111289
1st	230524_1	mrx6_well11	Position_4	6	0	0.0606548779579096	2.520752987439392	mrx6_well11_Position_4	1st_mrx6_well11	1st_mrx6_well11_Position_4	1st_mrx6_well11_Position_4_6	0.9765031792259709
1st	230524_1	mrx6_well11	Position_4	7	0	0.0416307170720248	1.8808452488778344	mrx6_well11_Position_4	1st_mrx6_well11	1st_mrx6_well11_Position_4	1st_mrx6_well11_Position_4_7	0.9783452600659922
1st	230524_1	mrx6_well11	Position_4	8	0	0.0391019134940469	2.080428449434678	mrx6_well11_Position_4	1st_mrx6_well11	1st_mrx6_well11_Position_4	1st_mrx6_well11_Position_4_8	0.9815516143679978
1st	230524_1	mrx6_well11	Position_4	10	0	0.0592874962226873	2.84814191181119	mrx6_well11_Position_4	1st_mrx6_well11	1st_mrx6_well11_Position_4	1st_mrx6_well11_Position_4_10	0.9796082766244083
1st	230524_1	mrx6_well11	Position_5	1	0	0.0557525362529437	1.7826690747290137	mrx6_well11_Position_5	1st_mrx6_well11	1st_mrx6_well11_Position_5	1st_mrx6_well11_Position_5_1	0.9696736940428129
1st	230524_1	mrx6_well11	Position_5	2	0	0.0451384994741723	3.666169348672027	mrx6_well11_Position_5	1st_mrx6_well11	1st_mrx6_well11_Position_5	1st_mrx6_well11_Position_5_2	0.9878375760456738
1st	230524_1	mrx6_well11	Position_5	3	0	0.021723915468091	0.8504171747608653	mrx6_well11_Position_5	1st_mrx6_well11	1st_mrx6_well11_Position_5	1st_mrx6_well11_Position_5_3	0.9750912831519175
1st	230524_1	mrx6_well11	Position_5	4	0	0.0404599750704835	2.959440931656535	mrx6_well11_Position_5	1st_mrx6_well11	1st_mrx6_well11_Position_5	1st_mrx6_well11_Position_5_4	0.9865128961494176
1st	230524_1	mrx6_well11	Position_5	5	0	0.0410523937040105	2.290172708496296	mrx6_well11_Position_5	1st_mrx6_well11	1st_mrx6_well11_Position_5	1st_mrx6_well11_Position_5_5	0.9823902060486294
1st	230524_1	mrx6_well11	Position_5	6	0	0.0451459399826593	2.500097586609689	mrx6_well11_Position_5	1st_mrx6_well11	1st_mrx6_well11_Position_5	1st_mrx6_well11_Position_5_6	0.9822626245736484
1st	230524_1	mrx6_well11	Position_6	1	0	0.037665044511874	1.4836457631613111	mrx6_well11_Position_6	1st_mrx6_well11	1st_mrx6_well11_Position_6	1st_mrx6_well11_Position_6_1	0.975241716339686
1st	230524_1	mrx6_well11	Position_6	2	0	0.0401985118104013	1.6042145296606298	mrx6_well11_Position_6	1st_mrx6_well11	1st_mrx6_well11_Position_6	1st_mrx6_well11_Position_6_2	0.9755544922129532
1st	230524_1	mrx6_well11	Position_6	3	0	1.2623631351054818	0.5941336000609331	mrx6_well11_Position_6	1st_mrx6_well11	1st_mrx6_well11_Position_6	1st_mrx6_well11_Position_6_3	0.32002943436777737
1st	230524_1	mrx6_well11	Position_6	5	0	1.4147391117407362	0.8407293138499584	mrx6_well11_Position_6	1st_mrx6_well11	1st_mrx6_well11_Position_6	1st_mrx6_well11_Position_6_5	0.3727515332562353
1st	230524_1	mrx6_well11	Position_6	7	0	1.2329389198770253	0.5935975149818933	mrx6_well11_Position_6	1st_mrx6_well11	1st_mrx6_well11_Position_6	1st_mrx6_well11_Position_6_7	0.3249853129963666
1st	230524_1	mrx6_well11	Position_6	8	0	0.6241039966689081	0.2574229099221908	mrx6_well11_Position_6	1st_mrx6_well11	1st_mrx6_well11_Position_6	1st_mrx6_well11_Position_6_8	0.2920193450675895
1st	230524_1	mrx6_well11	Position_7	1	0	0.0183891353607541	1.105916861920694	mrx6_well11_Position_7	1st_mrx6_well11	1st_mrx6_well11_Position_7	1st_mrx6_well11_Position_7_1	0.9836440120347852
1st	230524_1	mrx6_well11	Position_7	2	0	0.0268095824797356	3.98222264655324	mrx6_well11_Position_7	1st_mrx6_well11	1st_mrx6_well11_Position_7	1st_mrx6_well11_Position_7_2	0.993312704675811
1st	230524_1	mrx6_well11	Position_7	3	0	0.0563006462255232	2.151197433566707	mrx6_well11_Position_7	1st_mrx6_well11	1st_mrx6_well11_Position_7	1st_mrx6_well11_Position_7_3	0.9744957213141394
1st	230524_1	mrx6_well11	Position_7	4	0	0.0276712692460449	2.4843099948850766	mrx6_well11_Position_7	1st_mrx6_well11	1st_mrx6_well11_Position_7	1st_mrx6_well11_Position_7_4	0.9889842851771364
1st	230524_1	mrx6_well11	Position_7	5	0	0.9892817890498145	0.4473792160208487	mrx6_well11_Position_7	1st_mrx6_well11	1st_mrx6_well11_Position_7	1st_mrx6_well11_Position_7_5	0.3114020735871814
1st	230524_1	mrx6_well11	Position_7	6	0	0.0249204489100256	1.7104558269818917	mrx6_well11_Position_7	1st_mrx6_well11	1st_mrx6_well11_Position_7	1st_mrx6_well11_Position_7_6	0.9856397432325059
1st	230524_1	mrx6_well11	Position_7	7	0	0.0491369587061661	1.686991010616867	mrx6_well11_Position_7	1st_mrx6_well11	1st_mrx6_well11_Position_7	1st_mrx6_well11_Position_7_7	0.9716973866129661
1st	230524_1	mrx6_well11	Position_7	8	0	0.8648979063885176	0.4636233698135508	mrx6_well11_Position_7	1st_mrx6_well11	1st_mrx6_well11_Position_7	1st_mrx6_well11_Position_7_8	0.3489770003073956
1st	230524_1	mrx6_well11	Position_7	9	0	0.0367756638677196	2.1867504408808296	mrx6_well11_Position_7	1st_mrx6_well11	1st_mrx6_well11_Position_7	1st_mrx6_well11_Position_7_9	0.9834606556724558
1st	230524_1	mrx6_well11	Position_7	10	0	0.0331894434345659	2.340423537476898	mrx6_well11_Position_7	1st_mrx6_well11	1st_mrx6_well11_Position_7	1st_mrx6_well11_Position_7_10	0.9860173315104548
1st	230524_1	mrx6_well11	Position_7	11	0	0.0418223018322291	2.4025316804322783	mrx6_well11_Position_7	1st_mrx6_well11	1st_mrx6_well11_Position_7	1st_mrx6_well11_Position_7_11	0.9828902433380439
1st	230524_1	mrx6_well11	Position_7	12	0	0.6548701755640991	0.3132564223697129	mrx6_well11_Position_7	1st_mrx6_well11	1st_mrx6_well11_Position_7	1st_mrx6_well11_Position_7_12	0.32356968916902884
1st	230524_1	mrx6_well11	Position_7	13	0	0.058418910876657	2.7421743414557858	mrx6_well11_Position_7	1st_mrx6_well11	1st_mrx6_well11_Position_7	1st_mrx6_well11_Position_7_13	0.9791405228774285
1st	230524_1	mrx6_well11	Position_7	14	0	0.85821168954518	0.5688880949079658	mrx6_well11_Position_7	1st_mrx6_well11	1st_mrx6_well11_Position_7	1st_mrx6_well11_Position_7_14	0.3986323178697414
1st	230524_1	mrx6_well11	Position_7	15	0	0.0445402010279062	2.300770389637545	mrx6_well11_Position_7	1st_mrx6_well11	1st_mrx6_well11_Position_7	1st_mrx6_well11_Position_7_15	0.9810088262061407
1st	230524_1	mrx6_well11	Position_8	1	0	0.6622453598620616	0.8835274463449285	mrx6_well11_Position_8	1st_mrx6_well11	1st_mrx6_well11_Position_8	1st_mrx6_well11_Position_8_1	0.5715765232750627
1st	230524_1	mrx6_well11	Position_8	2	0	0.0483461602894315	2.5155658546734068	mrx6_well11_Position_8	1st_mrx6_well11	1st_mrx6_well11_Position_8	1st_mrx6_well11_Position_8_2	0.9811435961892272
1st	230524_1	mrx6_well11	Position_8	3	0	0.5733185142976727	0.9900350783025188	mrx6_well11_Position_8	1st_mrx6_well11	1st_mrx6_well11_Position_8	1st_mrx6_well11_Position_8_3	0.6332764916322473
1st	230524_1	mrx6_well11	Position_8	4	0	0.0389989560097576	3.4650105722225466	mrx6_well11_Position_8	1st_mrx6_well11	1st_mrx6_well11_Position_8	1st_mrx6_well11_Position_8_4	0.9888701912207895
1st	230524_1	mrx6_well11	Position_8	5	0	0.0357219322210458	2.1526260675161755	mrx6_well11_Position_8	1st_mrx6_well11	1st_mrx6_well11_Position_8	1st_mrx6_well11_Position_8_5	0.983676301838037
1st	230524_1	mrx6_well11	Position_8	6	0	0.0369653740493992	1.9834318471129628	mrx6_well11_Position_8	1st_mrx6_well11	1st_mrx6_well11_Position_8	1st_mrx6_well11_Position_8_6	0.9817039076958675
1st	230524_1	mrx6_well11	Position_8	7	0	0.0294931497319558	2.2289486779257226	mrx6_well11_Position_8	1st_mrx6_well11	1st_mrx6_well11_Position_8	1st_mrx6_well11_Position_8_7	0.9869409300825144
1st	230524_1	mrx6_well11	Position_8	8	0	0.03709855454174	2.368780957217022	mrx6_well11_Position_8	1st_mrx6_well11	1st_mrx6_well11_Position_8	1st_mrx6_well11_Position_8_8	0.9845800446944993
1st	230524_1	mrx6_well11	Position_8	9	0	0.0285894961659759	1.2745180130306886	mrx6_well11_Position_8	1st_mrx6_well11	1st_mrx6_well11_Position_8	1st_mrx6_well11_Position_8_9	0.9780605238138789
1st	230524_1	mrx6_well11	Position_8	10	0	0.0410322745212188	2.35747408321384	mrx6_well11_Position_8	1st_mrx6_well11	1st_mrx6_well11_Position_8	1st_mrx6_well11_Position_8_10	0.9828925721256099
1st	230524_1	mrx6_well11	Position_8	11	0	0.6173486534225082	1.1498199727985603	mrx6_well11_Position_8	1st_mrx6_well11	1st_mrx6_well11_Position_8	1st_mrx6_well11_Position_8_11	0.6506566242392765
1st	230524_1	mrx6_well11	Position_8	12	0	0.6051443885163573	0.9071787368996832	mrx6_well11_Position_8	1st_mrx6_well11	1st_mrx6_well11_Position_8	1st_mrx6_well11_Position_8_12	0.5998577431328493
1st	230524_1	mrx6_well11	Position_8	13	0	0.040411170172283	2.987218654546351	mrx6_well11_Position_8	1st_mrx6_well11	1st_mrx6_well11_Position_8	1st_mrx6_well11_Position_8_13	0.9866525392759867
1st	230524_1	mrx6_well11	Position_8	14	0	0.0433028571380613	2.984946854837822	mrx6_well11_Position_8	1st_mrx6_well11	1st_mrx6_well11_Position_8	1st_mrx6_well11_Position_8_14	0.9857003677844629
1st	230524_1	mrx6_well11	Position_8	15	0	0.0598294416399346	6.139356622039055	mrx6_well11_Position_8	1st_mrx6_well11	1st_mrx6_well11_Position_8	1st_mrx6_well11_Position_8_15	0.9903488230510654
1st	230524_1	mrx6_well11	Position_9	1	0	0.0620745229111136	1.871594788880416	mrx6_well11_Position_9	1st_mrx6_well11	1st_mrx6_well11_Position_9	1st_mrx6_well11_Position_9_1	0.9678980668863167
1st	230524_1	mrx6_well11	Position_9	2	0	0.0457881077219873	2.290025532654615	mrx6_well11_Position_9	1st_mrx6_well11	1st_mrx6_well11_Position_9	1st_mrx6_well11_Position_9_2	0.9803973626446479
1st	230524_1	mrx6_well11	Position_9	3	0	0.0586505052605529	1.539183994078274	mrx6_well11_Position_9	1st_mrx6_well11	1st_mrx6_well11_Position_9	1st_mrx6_well11_Position_9_3	0.9632937545879614
1st	230524_1	mrx6_well11	Position_9	4	0	0.0440896135491726	2.6015650697905714	mrx6_well11_Position_9	1st_mrx6_well11	1st_mrx6_well11_Position_9	1st_mrx6_well11_Position_9_4	0.9833350838161857
1st	230524_1	mrx6_well11	Position_9	5	0	0.0684216004341718	2.114676964900369	mrx6_well11_Position_9	1st_mrx6_well11	1st_mrx6_well11_Position_9	1st_mrx6_well11_Position_9_5	0.9686584923279966
1st	230524_1	mrx6_well11	Position_9	6	0	0.0290881526884806	1.984591732943339	mrx6_well11_Position_9	1st_mrx6_well11	1st_mrx6_well11_Position_9	1st_mrx6_well11_Position_9_6	0.9855547284868698
1st	230524_1	mrx6_well11	Position_9	7	0	0.0428281264476324	2.8945470864396943	mrx6_well11_Position_9	1st_mrx6_well11	1st_mrx6_well11_Position_9	1st_mrx6_well11_Position_9_7	0.9854195928869659
1st	230524_1	mrx6_well11	Position_9	8	0	0.0474676567260762	2.135497918902121	mrx6_well11_Position_9	1st_mrx6_well11	1st_mrx6_well11_Position_9	1st_mrx6_well11_Position_9_8	0.9782554258958406
1st	230524_1	mrx6_well11	Position_9	9	0	0.0556302806992523	3.690164186042304	mrx6_well11_Position_9	1st_mrx6_well11	1st_mrx6_well11_Position_9	1st_mrx6_well11_Position_9_9	0.9851486030017966
1st	230524_1	mrx6_well11	Position_9	10	0	0.0853282695659887	2.3685859211730507	mrx6_well11_Position_9	1st_mrx6_well11	1st_mrx6_well11_Position_9	1st_mrx6_well11_Position_9_10	0.9652276881204674
1st	230524_1	mrx6_well11	Position_9	11	0	0.0339870244715499	1.6151356953701683	mrx6_well11_Position_9	1st_mrx6_well11	1st_mrx6_well11_Position_9	1st_mrx6_well11_Position_9_11	0.9793908457735565
1st	230524_1	mrx6_well11	Position_9	12	0	0.0193923653383109	1.1291141756006633	mrx6_well11_Position_9	1st_mrx6_well11	1st_mrx6_well11_Position_9	1st_mrx6_well11_Position_9_12	0.983115145933382
1st	230524_1	mrx6_well11	Position_9	13	0	0.0552329415736223	2.843834406566942	mrx6_well11_Position_9	1st_mrx6_well11	1st_mrx6_well11_Position_9	1st_mrx6_well11_Position_9_13	0.9809480308868822
1st	230524_1	mrx6_well11	Position_9	14	0	0.0374144375451291	2.161178276621702	mrx6_well11_Position_9	1st_mrx6_well11	1st_mrx6_well11_Position_9	1st_mrx6_well11_Position_9_14	0.9829825518368883
1st	230524_1	mrx6_well11	Position_9	15	0	0.0463668652628501	3.021328801686445	mrx6_well11_Position_9	1st_mrx6_well11	1st_mrx6_well11_Position_9	1st_mrx6_well11_Position_9_15	0.9848854416158692
1st	230524_1	mrx6_well11	Position_10	1	0	0.0415670170864268	1.588769992232986	mrx6_well11_Position_10	1st_mrx6_well11	1st_mrx6_well11_Position_10	1st_mrx6_well11_Position_10_1	0.9745040339213185
1st	230524_1	mrx6_well11	Position_10	2	0	0.031978984960882	1.9733634469134869	mrx6_well11_Position_10	1st_mrx6_well11	1st_mrx6_well11_Position_10	1st_mrx6_well11_Position_10_2	0.9840531051193129
1st	230524_1	mrx6_well11	Position_10	3	0	0.036507159762968	1.1551482883714217	mrx6_well11_Position_10	1st_mrx6_well11	1st_mrx6_well11_Position_10	1st_mrx6_well11_Position_10_3	0.9693643327690716
1st	230524_1	mrx6_well11	Position_10	4	0	0.0186084244396061	1.698105421091516	mrx6_well11_Position_10	1st_mrx6_well11	1st_mrx6_well11_Position_10	1st_mrx6_well11_Position_10_4	0.9891604390049938
1st	230524_1	mrx6_well11	Position_10	5	0	0.1317661552761553	1.7216586320384866	mrx6_well11_Position_10	1st_mrx6_well11	1st_mrx6_well11_Position_10	1st_mrx6_well11_Position_10_5	0.9289066617766204
1st	230524_1	mrx6_well11	Position_10	6	0	0.0372115631306431	3.014259913562107	mrx6_well11_Position_10	1st_mrx6_well11	1st_mrx6_well11_Position_10	1st_mrx6_well11_Position_10_6	0.9878053708137643
1st	230524_1	mrx6_well11	Position_10	7	0	0.1038311287827128	1.6238207342605435	mrx6_well11_Position_10	1st_mrx6_well11	1st_mrx6_well11_Position_10	1st_mrx6_well11_Position_10_7	0.9399004330653663
1st	230524_1	mrx6_well11	Position_10	8	0	0.0175165956826442	1.778196165729811	mrx6_well11_Position_10	1st_mrx6_well11	1st_mrx6_well11_Position_10	1st_mrx6_well11_Position_10_8	0.9902453242750995
1st	230524_1	mrx6_well11	Position_10	9	0	0.028720412699556	1.9446357611127727	mrx6_well11_Position_10	1st_mrx6_well11	1st_mrx6_well11_Position_10	1st_mrx6_well11_Position_10_9	0.985445905265003
1st	230524_1	mrx6_well11	Position_10	10	0	0.0336654820143258	2.0786722205448136	mrx6_well11_Position_10	1st_mrx6_well11	1st_mrx6_well11_Position_10	1st_mrx6_well11_Position_10_10	0.9840624527159936
1st	230524_1	mrx6_well11	Position_10	11	0	0.1225493389520389	1.6632291623180455	mrx6_well11_Position_10	1st_mrx6_well11	1st_mrx6_well11_Position_10	1st_mrx6_well11_Position_10_11	0.9313748379964933
1st	230524_1	mrx6_well11	Position_10	13	0	0.0300003221044537	1.937016480852163	mrx6_well11_Position_10	1st_mrx6_well11	1st_mrx6_well11_Position_10	1st_mrx6_well11_Position_10_13	0.9847483142699338
1st	230524_1	mrx6_well11	Position_10	14	0	0.0446721790472064	1.7275828935124946	mrx6_well11_Position_10	1st_mrx6_well11	1st_mrx6_well11_Position_10	1st_mrx6_well11_Position_10_14	0.9747935950423403
1st	230524_1	mrx6_well11	Position_10	15	0	0.0316603899915454	2.241505693906671	mrx6_well11_Position_10	1st_mrx6_well11	1st_mrx6_well11_Position_10	1st_mrx6_well11_Position_10_15	0.9860721175562978
1st	230524_1	mrx6_well11	Position_10	16	0	0.0289240524488187	1.3251357842492348	mrx6_well11_Position_10	1st_mrx6_well11	1st_mrx6_well11_Position_10	1st_mrx6_well11_Position_10_16	0.9786390145657435
1st	230524_1	mrx6_well12	Position_1	1	0	0.0484748421604658	2.373968142966892	mrx6_well12_Position_1	1st_mrx6_well12	1st_mrx6_well12_Position_1	1st_mrx6_well12_Position_1_1	0.979989274274739
1st	230524_1	mrx6_well12	Position_1	2	0	0.1956766361655088	0.5568774623321046	mrx6_well12_Position_1	1st_mrx6_well12	1st_mrx6_well12_Position_1	1st_mrx6_well12_Position_1_2	0.7399832961428894
1st	230524_1	mrx6_well12	Position_1	3	0	0.2702406932957722	1.372600127491542	mrx6_well12_Position_1	1st_mrx6_well12	1st_mrx6_well12_Position_1	1st_mrx6_well12_Position_1_3	0.8355040306544963
1st	230524_1	mrx6_well12	Position_1	4	0	0.0574310548513435	1.881999657635249	mrx6_well12_Position_1	1st_mrx6_well12	1st_mrx6_well12_Position_1	1st_mrx6_well12_Position_1_4	0.9703876738253208
1st	230524_1	mrx6_well12	Position_1	5	0	0.0477029453812032	1.8544099762867	mrx6_well12_Position_1	1st_mrx6_well12	1st_mrx6_well12_Position_1	1st_mrx6_well12_Position_1_5	0.9749210760108953
1st	230524_1	mrx6_well12	Position_1	6	0	0.4080980474057056	1.845614407464249	mrx6_well12_Position_1	1st_mrx6_well12	1st_mrx6_well12_Position_1	1st_mrx6_well12_Position_1_6	0.818921865332082
1st	230524_1	mrx6_well12	Position_1	7	0	0.286862634615999	1.0524122865345744	mrx6_well12_Position_1	1st_mrx6_well12	1st_mrx6_well12_Position_1	1st_mrx6_well12_Position_1_7	0.7858075066696875
1st	230524_1	mrx6_well12	Position_1	8	0	0.2480391724391105	0.9492991196499576	mrx6_well12_Position_1	1st_mrx6_well12	1st_mrx6_well12_Position_1	1st_mrx6_well12_Position_1_8	0.7928411927707235
1st	230524_1	mrx6_well12	Position_1	9	0	0.0470900211957382	1.606437396475534	mrx6_well12_Position_1	1st_mrx6_well12	1st_mrx6_well12_Position_1	1st_mrx6_well12_Position_1_9	0.971521475427328
1st	230524_1	mrx6_well12	Position_2	1	0	0.0331787181846885	0.9355479100950196	mrx6_well12_Position_2	1st_mrx6_well12	1st_mrx6_well12_Position_2	1st_mrx6_well12_Position_2_1	0.9657501742843507
1st	230524_1	mrx6_well12	Position_2	2	0	0.0451324910104262	1.7851055983781796	mrx6_well12_Position_2	1st_mrx6_well12	1st_mrx6_well12_Position_2	1st_mrx6_well12_Position_2_2	0.9753406448745131
1st	230524_1	mrx6_well12	Position_2	3	0	0.287652286198765	1.7423322431639896	mrx6_well12_Position_2	1st_mrx6_well12	1st_mrx6_well12_Position_2	1st_mrx6_well12_Position_2_3	0.8582982864952848
1st	230524_1	mrx6_well12	Position_2	4	0	1.1435922990880376	0.5586775537772488	mrx6_well12_Position_2	1st_mrx6_well12	1st_mrx6_well12_Position_2	1st_mrx6_well12_Position_2_4	0.32819564585302047
1st	230524_1	mrx6_well12	Position_2	5	0	1.1437729543638104	0.6064607585827831	mrx6_well12_Position_2	1st_mrx6_well12	1st_mrx6_well12_Position_2	1st_mrx6_well12_Position_2_5	0.34650272937651305
1st	230524_1	mrx6_well12	Position_2	6	0	0.0752012938147587	2.1464669483406937	mrx6_well12_Position_2	1st_mrx6_well12	1st_mrx6_well12_Position_2	1st_mrx6_well12_Position_2_6	0.9661509795261787
1st	230524_1	mrx6_well12	Position_2	7	0	0.8561840095876952	0.4899238624387582	mrx6_well12_Position_2	1st_mrx6_well12	1st_mrx6_well12_Position_2	1st_mrx6_well12_Position_2_7	0.36395587056572115
1st	230524_1	mrx6_well12	Position_2	8	0	0.3178784533182325	1.7934673436750794	mrx6_well12_Position_2	1st_mrx6_well12	1st_mrx6_well12_Position_2	1st_mrx6_well12_Position_2_8	0.849442732795873
1st	230524_1	mrx6_well12	Position_3	1	0	0.0328110422676794	1.5002024909999108	mrx6_well12_Position_3	1st_mrx6_well12	1st_mrx6_well12_Position_3	1st_mrx6_well12_Position_3_1	0.9785970302572976
1st	230524_1	mrx6_well12	Position_3	2	0	0.3695994400327717	1.4983972278112034	mrx6_well12_Position_3	1st_mrx6_well12	1st_mrx6_well12_Position_3	1st_mrx6_well12_Position_3_2	0.8021412744491885
1st	230524_1	mrx6_well12	Position_3	3	0	0.0381458622211967	2.086391312617085	mrx6_well12_Position_3	1st_mrx6_well12	1st_mrx6_well12_Position_3	1st_mrx6_well12_Position_3_3	0.9820450954339736
1st	230524_1	mrx6_well12	Position_3	4	0	0.0401432669862255	2.010238804659682	mrx6_well12_Position_3	1st_mrx6_well12	1st_mrx6_well12_Position_3	1st_mrx6_well12_Position_3_4	0.9804215675013187
1st	230524_1	mrx6_well12	Position_3	5	0	0.3317233715430597	1.3111595677026713	mrx6_well12_Position_3	1st_mrx6_well12	1st_mrx6_well12_Position_3	1st_mrx6_well12_Position_3_5	0.798084596523135
1st	230524_1	mrx6_well12	Position_3	6	0	0.4231801660981765	1.7775447596964078	mrx6_well12_Position_3	1st_mrx6_well12	1st_mrx6_well12_Position_3	1st_mrx6_well12_Position_3_6	0.8077087412706134
1st	230524_1	mrx6_well12	Position_4	1	0	0.0418605649887916	1.380487807313964	mrx6_well12_Position_4	1st_mrx6_well12	1st_mrx6_well12_Position_4	1st_mrx6_well12_Position_4_1	0.9705694007150864
1st	230524_1	mrx6_well12	Position_4	2	0	0.0421721159219219	1.5765653688580226	mrx6_well12_Position_4	1st_mrx6_well12	1st_mrx6_well12_Position_4	1st_mrx6_well12_Position_4_2	0.9739475261934427
1st	230524_1	mrx6_well12	Position_4	3	0	0.0402652756512181	1.295832323313757	mrx6_well12_Position_4	1st_mrx6_well12	1st_mrx6_well12_Position_4	1st_mrx6_well12_Position_4_3	0.9698635221840006
1st	230524_1	mrx6_well12	Position_4	4	0	0.0493382228372452	1.2785193398084005	mrx6_well12_Position_4	1st_mrx6_well12	1st_mrx6_well12_Position_4	1st_mrx6_well12_Position_4_4	0.9628437384963618
1st	230524_1	mrx6_well12	Position_5	1	0	0.2336905400438735	1.552692994530358	mrx6_well12_Position_5	1st_mrx6_well12	1st_mrx6_well12_Position_5	1st_mrx6_well12_Position_5_1	0.8691823253400219
1st	230524_1	mrx6_well12	Position_5	2	0	0.0709523721707521	1.2018235503494572	mrx6_well12_Position_5	1st_mrx6_well12	1st_mrx6_well12_Position_5	1st_mrx6_well12_Position_5_2	0.9442538384680784
1st	230524_1	mrx6_well12	Position_5	3	0	0.1369509433313029	1.4356444143902365	mrx6_well12_Position_5	1st_mrx6_well12	1st_mrx6_well12_Position_5	1st_mrx6_well12_Position_5_3	0.9129140610400092
1st	230524_1	mrx6_well12	Position_5	4	0	0.0542207695362971	0.8257175645741399	mrx6_well12_Position_5	1st_mrx6_well12	1st_mrx6_well12_Position_5	1st_mrx6_well12_Position_5_4	0.9383811712316058
1st	230524_1	mrx6_well12	Position_5	5	0	0.1820246602776312	0.9780643548676068	mrx6_well12_Position_5	1st_mrx6_well12	1st_mrx6_well12_Position_5	1st_mrx6_well12_Position_5_5	0.8430942299243799
1st	230524_1	mrx6_well12	Position_5	6	0	0.2783504540080891	1.7206074742590554	mrx6_well12_Position_5	1st_mrx6_well12	1st_mrx6_well12_Position_5	1st_mrx6_well12_Position_5_6	0.8607522199082073
1st	230524_1	mrx6_well12	Position_6	1	0	0.0299665262403187	1.2298369615537963	mrx6_well12_Position_6	1st_mrx6_well12	1st_mrx6_well12_Position_6	1st_mrx6_well12_Position_6_1	0.9762133328486102
1st	230524_1	mrx6_well12	Position_6	2	0	0.6545509658205271	0.1987154168807744	mrx6_well12_Position_6	1st_mrx6_well12	1st_mrx6_well12_Position_6	1st_mrx6_well12_Position_6_2	0.2328879010229771
1st	230524_1	mrx6_well12	Position_6	3	0	0.0247533781552282	0.9774490624790536	mrx6_well12_Position_6	1st_mrx6_well12	1st_mrx6_well12_Position_6	1st_mrx6_well12_Position_6_3	0.9753010198822086
1st	230524_1	mrx6_well12	Position_6	4	0	0.0321442229215202	1.5982912764588362	mrx6_well12_Position_6	1st_mrx6_well12	1st_mrx6_well12_Position_6	1st_mrx6_well12_Position_6_4	0.980284885275292
1st	230524_1	mrx6_well12	Position_6	5	0	0.0285599583477566	0.9937550735642318	mrx6_well12_Position_6	1st_mrx6_well12	1st_mrx6_well12_Position_6	1st_mrx6_well12_Position_6_5	0.9720634467299749
1st	230524_1	mrx6_well12	Position_6	6	0	0.8861148436727476	0.4090959981097581	mrx6_well12_Position_6	1st_mrx6_well12	1st_mrx6_well12_Position_6	1st_mrx6_well12_Position_6_6	0.3158528209559678
1st	230524_1	mrx6_well12	Position_6	7	0	0.2395750222225499	3.710661612238292	mrx6_well12_Position_6	1st_mrx6_well12	1st_mrx6_well12_Position_6	1st_mrx6_well12_Position_6_7	0.9393517289236398
1st	230524_1	mrx6_well12	Position_6	8	0	0.2725018066713035	4.181525628845571	mrx6_well12_Position_6	1st_mrx6_well12	1st_mrx6_well12_Position_6	1st_mrx6_well12_Position_6_8	0.9388190102965361
1st	230524_1	mrx6_well12	Position_6	9	0	1.1224072748392933	0.5217323210429297	mrx6_well12_Position_6	1st_mrx6_well12	1st_mrx6_well12_Position_6	1st_mrx6_well12_Position_6_9	0.31732848132215635
1st	230524_1	mrx6_well12	Position_7	1	0	0.0453926734308793	1.4262682454305458	mrx6_well12_Position_7	1st_mrx6_well12	1st_mrx6_well12_Position_7	1st_mrx6_well12_Position_7_1	0.9691554808250271
1st	230524_1	mrx6_well12	Position_7	2	0	0.0577081692624763	1.5457395957586717	mrx6_well12_Position_7	1st_mrx6_well12	1st_mrx6_well12_Position_7	1st_mrx6_well12_Position_7_2	0.9640099474885512
1st	230524_1	mrx6_well12	Position_7	3	0	0.0579747351651371	3.5350728812642984	mrx6_well12_Position_7	1st_mrx6_well12	1st_mrx6_well12_Position_7	1st_mrx6_well12_Position_7_3	0.9838647462115325
1st	230524_1	mrx6_well12	Position_7	4	0	0.0527794657483587	2.543336949406235	mrx6_well12_Position_7	1st_mrx6_well12	1st_mrx6_well12_Position_7	1st_mrx6_well12_Position_7_4	0.9796698385941928
1st	230524_1	mrx6_well12	Position_7	5	0	0.0406372506527361	1.8483853553959493	mrx6_well12_Position_7	1st_mrx6_well12	1st_mrx6_well12_Position_7	1st_mrx6_well12_Position_7_5	0.9784876843068924
1st	230524_1	mrx6_well12	Position_7	6	0	0.0394202653612491	1.5045762958024445	mrx6_well12_Position_7	1st_mrx6_well12	1st_mrx6_well12_Position_7	1st_mrx6_well12_Position_7_6	0.9744686831870023
1st	230524_1	mrx6_well12	Position_7	7	0	0.1145724882885947	4.671509943934456	mrx6_well12_Position_7	1st_mrx6_well12	1st_mrx6_well12_Position_7	1st_mrx6_well12_Position_7_7	0.9760613215691362
1st	230524_1	mrx6_well12	Position_8	1	0	0.0596421137609041	1.3726308670936087	mrx6_well12_Position_8	1st_mrx6_well12	1st_mrx6_well12_Position_8	1st_mrx6_well12_Position_8_1	0.9583584173141905
1st	230524_1	mrx6_well12	Position_8	2	0	0.0532595547498676	2.095269995298359	mrx6_well12_Position_8	1st_mrx6_well12	1st_mrx6_well12_Position_8	1st_mrx6_well12_Position_8_2	0.9752111602334387
1st	230524_1	mrx6_well12	Position_8	3	0	0.0584886028121874	1.148411768573991	mrx6_well12_Position_8	1st_mrx6_well12	1st_mrx6_well12_Position_8	1st_mrx6_well12_Position_8_3	0.9515381681878093
1st	230524_1	mrx6_well12	Position_8	4	0	0.0476866424760714	1.4185447956984454	mrx6_well12_Position_8	1st_mrx6_well12	1st_mrx6_well12_Position_8	1st_mrx6_well12_Position_8_4	0.9674767289566223
1st	230524_1	mrx6_well12	Position_8	5	0	0.0308044975555681	1.3258701707098703	mrx6_well12_Position_8	1st_mrx6_well12	1st_mrx6_well12_Position_8	1st_mrx6_well12_Position_8_5	0.977294116064721
1st	230524_1	mrx6_well12	Position_8	6	0	0.0428727032095156	1.438166342230074	mrx6_well12_Position_8	1st_mrx6_well12	1st_mrx6_well12_Position_8	1st_mrx6_well12_Position_8_6	0.9710522802612604
1st	230524_1	mrx6_well12	Position_8	7	0	0.0401883043306668	1.284441808665082	mrx6_well12_Position_8	1st_mrx6_well12	1st_mrx6_well12_Position_8	1st_mrx6_well12_Position_8_7	0.9696607347693629
1st	230524_1	mrx6_well12	Position_9	1	0	0.0416111353256379	2.258052264778432	mrx6_well12_Position_9	1st_mrx6_well12	1st_mrx6_well12_Position_9	1st_mrx6_well12_Position_9_1	0.9819055539503064
1st	230524_1	mrx6_well12	Position_9	2	0	0.039644408104629	2.682968904097196	mrx6_well12_Position_9	1st_mrx6_well12	1st_mrx6_well12_Position_9	1st_mrx6_well12_Position_9_2	0.9854388399825431
1st	230524_1	mrx6_well12	Position_9	3	0	0.0442737258132635	1.9234584437619944	mrx6_well12_Position_9	1st_mrx6_well12	1st_mrx6_well12_Position_9	1st_mrx6_well12_Position_9_3	0.9775001260345202
1st	230524_1	mrx6_well12	Position_9	4	0	0.0332918511205567	1.7543948117794017	mrx6_well12_Position_9	1st_mrx6_well12	1st_mrx6_well12_Position_9	1st_mrx6_well12_Position_9_4	0.9813771329106684
1st	230524_1	mrx6_well12	Position_10	1	0	0.0721934953299284	1.2440419293136131	mrx6_well12_Position_10	1st_mrx6_well12	1st_mrx6_well12_Position_10	1st_mrx6_well12_Position_10_1	0.9451515329413964
1st	230524_1	mrx6_well12	Position_10	2	0	0.0251901590247025	1.488371069076398	mrx6_well12_Position_10	1st_mrx6_well12	1st_mrx6_well12_Position_10	1st_mrx6_well12_Position_10_2	0.9833570267545068
1st	230524_1	mrx6_well12	Position_10	3	0	0.0965751982236858	1.7492364110915752	mrx6_well12_Position_10	1st_mrx6_well12	1st_mrx6_well12_Position_10	1st_mrx6_well12_Position_10_3	0.9476787350690073
1st	230524_1	mrx6_well12	Position_10	4	0	0.0302736178818415	1.502692035943302	mrx6_well12_Position_10	1st_mrx6_well12	1st_mrx6_well12_Position_10	1st_mrx6_well12_Position_10_4	0.980251600675918
1st	230524_1	mrx6_well13	Position_1	1	0	1.1646781439641607	0.6133949402728337	mrx6_well13_Position_1	1st_mrx6_well13	1st_mrx6_well13_Position_1	1st_mrx6_well13_Position_1_1	0.3449773497561566
1st	230524_1	mrx6_well13	Position_1	2	0	1.1312296019590442	0.3778568783733431	mrx6_well13_Position_1	1st_mrx6_well13	1st_mrx6_well13_Position_1	1st_mrx6_well13_Position_1_2	0.2503878228967483
1st	230524_1	mrx6_well13	Position_1	3	0	1.0800443793170071	0.3669194059348282	mrx6_well13_Position_1	1st_mrx6_well13	1st_mrx6_well13_Position_1	1st_mrx6_well13_Position_1_3	0.2535788453551158
1st	230524_1	mrx6_well13	Position_1	4	0	1.0703695207075108	0.520303613411477	mrx6_well13_Position_1	1st_mrx6_well13	1st_mrx6_well13_Position_1	1st_mrx6_well13_Position_1_4	0.3270964991180624
1st	230524_1	mrx6_well13	Position_1	5	0	1.0623119749643335	0.3310748172020757	mrx6_well13_Position_1	1st_mrx6_well13	1st_mrx6_well13_Position_1	1st_mrx6_well13_Position_1_5	0.23760438886271298
1st	230524_1	mrx6_well13	Position_1	6	0	1.180401796840595	0.3235159748348434	mrx6_well13_Position_1	1st_mrx6_well13	1st_mrx6_well13_Position_1	1st_mrx6_well13_Position_1_6	0.21511546769902895
1st	230524_1	mrx6_well13	Position_1	7	0	0.8894368658114025	0.3617661447086547	mrx6_well13_Position_1	1st_mrx6_well13	1st_mrx6_well13_Position_1	1st_mrx6_well13_Position_1_7	0.28913465014625256
1st	230524_1	mrx6_well13	Position_2	1	0	1.2240748974933011	0.4068802631736615	mrx6_well13_Position_2	1st_mrx6_well13	1st_mrx6_well13_Position_2	1st_mrx6_well13_Position_2_1	0.2494736047846171
1st	230524_1	mrx6_well13	Position_2	2	0	0.8023975529252035	0.4309627506252834	mrx6_well13_Position_2	1st_mrx6_well13	1st_mrx6_well13_Position_2	1st_mrx6_well13_Position_2_2	0.3494216162014186
1st	230524_1	mrx6_well13	Position_2	3	0	0.850169802881945	0.4454438147112314	mrx6_well13_Position_2	1st_mrx6_well13	1st_mrx6_well13_Position_2	1st_mrx6_well13_Position_2_3	0.3438091485474808
1st	230524_1	mrx6_well13	Position_2	4	0	1.1684353421113147	0.3410217397339559	mrx6_well13_Position_2	1st_mrx6_well13	1st_mrx6_well13_Position_2	1st_mrx6_well13_Position_2_4	0.22592344216707771
1st	230524_1	mrx6_well13	Position_2	5	0	0.8108524044231202	0.3209151026817863	mrx6_well13_Position_2	1st_mrx6_well13	1st_mrx6_well13_Position_2	1st_mrx6_well13_Position_2_5	0.2835521435870661
1st	230524_1	mrx6_well13	Position_2	6	0	1.230598684199635	0.6204850181677252	mrx6_well13_Position_2	1st_mrx6_well13	1st_mrx6_well13_Position_2	1st_mrx6_well13_Position_2_6	0.33520095140710476
1st	230524_1	mrx6_well13	Position_2	7	0	0.5843051441661026	0.570058495286522	mrx6_well13_Position_2	1st_mrx6_well13	1st_mrx6_well13_Position_2	1st_mrx6_well13_Position_2_7	0.4938292196701829
1st	230524_1	mrx6_well13	Position_3	1	0	1.063400211148537	0.4779514384826289	mrx6_well13_Position_3	1st_mrx6_well13	1st_mrx6_well13_Position_3	1st_mrx6_well13_Position_3_1	0.310085916213214
1st	230524_1	mrx6_well13	Position_3	2	0	0.6891048573924606	0.2233425652870865	mrx6_well13_Position_3	1st_mrx6_well13	1st_mrx6_well13_Position_3	1st_mrx6_well13_Position_3_2	0.2447730792325606
1st	230524_1	mrx6_well13	Position_3	3	0	1.1740453233974797	0.5395463373450641	mrx6_well13_Position_3	1st_mrx6_well13	1st_mrx6_well13_Position_3	1st_mrx6_well13_Position_3_3	0.3148628402587257
1st	230524_1	mrx6_well13	Position_3	4	0	1.010069487320329	0.1786687798925775	mrx6_well13_Position_3	1st_mrx6_well13	1st_mrx6_well13_Position_3	1st_mrx6_well13_Position_3_4	0.15030119313941243
1st	230524_1	mrx6_well13	Position_3	5	0	0.9650618966018728	0.3775652834398124	mrx6_well13_Position_3	1st_mrx6_well13	1st_mrx6_well13_Position_3	1st_mrx6_well13_Position_3_5	0.28121379415847214
1st	230524_1	mrx6_well13	Position_3	6	0	0.8938795852332039	0.0578623042825286	mrx6_well13_Position_3	1st_mrx6_well13	1st_mrx6_well13_Position_3	1st_mrx6_well13_Position_3_6	0.0607962147299939
1st	230524_1	mrx6_well13	Position_3	7	0	0.5324610403940757	0.3607239610046203	mrx6_well13_Position_3	1st_mrx6_well13	1st_mrx6_well13_Position_3	1st_mrx6_well13_Position_3_7	0.4038625373687863
1st	230524_1	mrx6_well14	Position_1	2	0	1.1075217410482117	0.3564024990385986	mrx6_well14_Position_1	1st_mrx6_well14	1st_mrx6_well14_Position_1	1st_mrx6_well14_Position_1_2	0.2434569284934199
1st	230524_1	mrx6_well14	Position_1	3	0	0.0352591362165332	1.371266809922331	mrx6_well14_Position_1	1st_mrx6_well14	1st_mrx6_well14_Position_1	1st_mrx6_well14_Position_1_3	0.9749317555688717
1st	230524_1	mrx6_well14	Position_1	5	0	0.0362052785060043	1.683145428693851	mrx6_well14_Position_1	1st_mrx6_well14	1st_mrx6_well14_Position_1	1st_mrx6_well14_Position_1_5	0.9789424703439542
1st	230524_1	mrx6_well14	Position_1	6	0	1.1191419728897969	0.3910865015825576	mrx6_well14_Position_1	1st_mrx6_well14	1st_mrx6_well14_Position_1	1st_mrx6_well14_Position_1_6	0.2589585007786295
1st	230524_1	mrx6_well14	Position_1	7	0	0.9432622279069144	0.4432139632454879	mrx6_well14_Position_1	1st_mrx6_well14	1st_mrx6_well14_Position_1	1st_mrx6_well14_Position_1_7	0.3196693647347093
1st	230524_1	mrx6_well14	Position_1	8	0	0.9856713899785348	0.3561350846398676	mrx6_well14_Position_1	1st_mrx6_well14	1st_mrx6_well14_Position_1	1st_mrx6_well14_Position_1_8	0.26541464166145806
1st	230524_1	mrx6_well14	Position_1	10	0	0.0711321266033856	4.062827500253973	mrx6_well14_Position_1	1st_mrx6_well14	1st_mrx6_well14_Position_1	1st_mrx6_well14_Position_1_10	0.9827932217476781
1st	230524_1	mrx6_well14	Position_1	12	0	0.4442386424404737	7.864854167850767	mrx6_well14_Position_1	1st_mrx6_well14	1st_mrx6_well14_Position_1	1st_mrx6_well14_Position_1_12	0.9465358430116148
1st	230524_1	mrx6_well14	Position_1	13	0	0.0354152362784371	1.6458391268215733	mrx6_well14_Position_1	1st_mrx6_well14	1st_mrx6_well14_Position_1	1st_mrx6_well14_Position_1_13	0.9789352301140584
1st	230524_1	mrx6_well14	Position_2	3	0	0.0128713385821312	1.4123383833399563	mrx6_well14_Position_2	1st_mrx6_well14	1st_mrx6_well14_Position_2	1st_mrx6_well14_Position_2_3	0.9909688108464678
1st	230524_1	mrx6_well14	Position_2	4	0	0.0189569596619714	1.4913839729039078	mrx6_well14_Position_2	1st_mrx6_well14	1st_mrx6_well14_Position_2	1st_mrx6_well14_Position_2_4	0.9874485559828098
1st	230524_1	mrx6_well14	Position_2	6	0	0.0392807257223871	1.625326682368124	mrx6_well14_Position_2	1st_mrx6_well14	1st_mrx6_well14_Position_2	1st_mrx6_well14_Position_2_6	0.976402408440891
1st	230524_1	mrx6_well14	Position_2	7	0	0.0294437506133429	1.4119201373253654	mrx6_well14_Position_2	1st_mrx6_well14	1st_mrx6_well14_Position_2	1st_mrx6_well14_Position_2_7	0.9795722989456532
1st	230524_1	mrx6_well14	Position_2	8	0	0.0191831826311814	1.2561508401578565	mrx6_well14_Position_2	1st_mrx6_well14	1st_mrx6_well14_Position_2	1st_mrx6_well14_Position_2_8	0.9849583071662829
1st	230524_1	mrx6_well14	Position_2	9	0	0.0342756544457597	1.4672209676347994	mrx6_well14_Position_2	1st_mrx6_well14	1st_mrx6_well14_Position_2	1st_mrx6_well14_Position_2_9	0.9771723399562062
1st	230524_1	mrx6_well14	Position_3	1	0	0.0245658338577837	1.8334891653442096	mrx6_well14_Position_3	1st_mrx6_well14	1st_mrx6_well14_Position_3	1st_mrx6_well14_Position_3_1	0.9867787369758515
1st	230524_1	mrx6_well14	Position_3	2	0	0.0390583261478217	2.8357605009571825	mrx6_well14_Position_3	1st_mrx6_well14	1st_mrx6_well14_Position_3	1st_mrx6_well14_Position_3_2	0.986413639085857
1st	230524_1	mrx6_well14	Position_3	4	0	0.540742971800408	0.4788391632617049	mrx6_well14_Position_3	1st_mrx6_well14	1st_mrx6_well14_Position_3	1st_mrx6_well14_Position_3_4	0.4696425592358325
1st	230524_1	mrx6_well14	Position_3	5	0	0.0303106595694447	1.158612588518793	mrx6_well14_Position_3	1st_mrx6_well14	1st_mrx6_well14_Position_3	1st_mrx6_well14_Position_3_5	0.9745057894879392
1st	230524_1	mrx6_well14	Position_3	7	0	0.0450950751261918	3.4188786652891063	mrx6_well14_Position_3	1st_mrx6_well14	1st_mrx6_well14_Position_3	1st_mrx6_well14_Position_3_7	0.9869816925572925
1st	230524_1	mrx6_well14	Position_3	8	0	0.0338006889600644	1.7536725236537287	mrx6_well14_Position_3	1st_mrx6_well14	1st_mrx6_well14_Position_3	1st_mrx6_well14_Position_3_8	0.9810902402779854
1st	230524_1	mrx6_well14	Position_3	9	0	0.0537230160488131	3.794375615974988	mrx6_well14_Position_3	1st_mrx6_well14	1st_mrx6_well14_Position_3	1st_mrx6_well14_Position_3_9	0.9860390750897777
1st	230524_1	mrx6_well14	Position_3	10	0	0.0578778090829481	1.3688400629075783	mrx6_well14_Position_3	1st_mrx6_well14	1st_mrx6_well14_Position_3	1st_mrx6_well14_Position_3_10	0.9594328982490433
1st	230524_1	mrx6_well14	Position_3	11	0	0.7862497190423726	0.2577592328229271	mrx6_well14_Position_3	1st_mrx6_well14	1st_mrx6_well14_Position_3	1st_mrx6_well14_Position_3_11	0.2468936998695235
1st	230524_1	mrx6_well14	Position_3	12	0	0.029704936834649	1.9817567968396723	mrx6_well14_Position_3	1st_mrx6_well14	1st_mrx6_well14_Position_3	1st_mrx6_well14_Position_3_12	0.9852321640837843
1st	230524_1	mrx6_well14	Position_3	13	0	0.0263171259702104	0.979592291729218	mrx6_well14_Position_3	1st_mrx6_well14	1st_mrx6_well14_Position_3	1st_mrx6_well14_Position_3_13	0.973837479292719
1st	230524_1	mrx6_well14	Position_3	14	0	0.0448907119400724	2.1565309681318774	mrx6_well14_Position_3	1st_mrx6_well14	1st_mrx6_well14_Position_3	1st_mrx6_well14_Position_3_14	0.9796083084188554
1st	230524_1	mrx6_well14	Position_3	15	0	0.0392371023022374	0.6969240507303065	mrx6_well14_Position_3	1st_mrx6_well14	1st_mrx6_well14_Position_3	1st_mrx6_well14_Position_3_15	0.946700390070022
1st	230524_1	mrx6_well14	Position_3	16	0	0.0306846165817217	2.060429144307869	mrx6_well14_Position_3	1st_mrx6_well14	1st_mrx6_well14_Position_3	1st_mrx6_well14_Position_3_16	0.9853261849471701
1st	230524_1	mrx6_well14	Position_3	17	0	0.1431595194356925	1.4826363757216698	mrx6_well14_Position_3	1st_mrx6_well14	1st_mrx6_well14_Position_3	1st_mrx6_well14_Position_3_17	0.9119449619339604
1st	230524_1	mrx6_well14	Position_3	19	0	0.0323612324676197	1.8120312297419283	mrx6_well14_Position_3	1st_mrx6_well14	1st_mrx6_well14_Position_3	1st_mrx6_well14_Position_3_19	0.9824542589873462
1st	230524_1	mrx6_well14	Position_3	20	0	0.0934634009154703	0.26682341826339	mrx6_well14_Position_3	1st_mrx6_well14	1st_mrx6_well14_Position_3	1st_mrx6_well14_Position_3_20	0.74058612211103
1st	230524_1	mrx6_well14	Position_3	21	0	0.0822056258825035	0.1486924850437379	mrx6_well14_Position_3	1st_mrx6_well14	1st_mrx6_well14_Position_3	1st_mrx6_well14_Position_3_21	0.6439744545646653
1st	230524_1	mrx6_well14	Position_4	1	0	0.0318072462152228	1.613026547650526	mrx6_well14_Position_4	1st_mrx6_well14	1st_mrx6_well14_Position_4	1st_mrx6_well14_Position_4_1	0.9806623341921568
1st	230524_1	mrx6_well14	Position_4	2	0	1.0794532519349105	0.4093627001515878	mrx6_well14_Position_4	1st_mrx6_well14	1st_mrx6_well14_Position_4	1st_mrx6_well14_Position_4_2	0.27495856662328694
1st	230524_1	mrx6_well14	Position_4	3	0	0.0340603109887075	1.6315447745094434	mrx6_well14_Position_4	1st_mrx6_well14	1st_mrx6_well14_Position_4	1st_mrx6_well14_Position_4_3	0.9795507883079496
1st	230524_1	mrx6_well14	Position_4	4	0	0.0419522523301604	0.5382615004547884	mrx6_well14_Position_4	1st_mrx6_well14	1st_mrx6_well14_Position_4	1st_mrx6_well14_Position_4_4	0.9276951776327341
1st	230524_1	mrx6_well14	Position_4	5	0	0.0341657026878746	0.3719851807237148	mrx6_well14_Position_4	1st_mrx6_well14	1st_mrx6_well14_Position_4	1st_mrx6_well14_Position_4_5	0.9158792850556196
1st	230524_1	mrx6_well14	Position_4	6	0	0.0329868043351674	2.300518394866209	mrx6_well14_Position_4	1st_mrx6_well14	1st_mrx6_well14_Position_4	1st_mrx6_well14_Position_4_6	0.985863839366436
1st	230524_1	mrx6_well14	Position_4	7	0	0.0238918256494247	1.282643491500921	mrx6_well14_Position_4	1st_mrx6_well14	1st_mrx6_well14_Position_4	1st_mrx6_well14_Position_4_7	0.9817136013578763
1st	230524_1	mrx6_well14	Position_4	8	0	1.195663713590014	0.3712580755791692	mrx6_well14_Position_4	1st_mrx6_well14	1st_mrx6_well14_Position_4	1st_mrx6_well14_Position_4_8	0.23693465630854393
1st	230524_1	mrx6_well14	Position_4	10	0	0.0291997041077848	0.5634278084827605	mrx6_well14_Position_4	1st_mrx6_well14	1st_mrx6_well14_Position_4	1st_mrx6_well14_Position_4_10	0.9507284027699886
1st	230524_1	mrx6_well14	Position_4	11	0	0.0025194017186126	-0.0411041404484211	mrx6_well14_Position_4	1st_mrx6_well14	1st_mrx6_well14_Position_4	1st_mrx6_well14_Position_4_11	1.0652952903544282
1st	230524_1	mrx6_well14	Position_5	1	0	0.018486950312997	1.2908195926477144	mrx6_well14_Position_5	1st_mrx6_well14	1st_mrx6_well14_Position_5	1st_mrx6_well14_Position_5_1	0.9858803498597106
1st	230524_1	mrx6_well14	Position_5	3	0	0.021657061583817	2.0237053468235766	mrx6_well14_Position_5	1st_mrx6_well14	1st_mrx6_well14_Position_5	1st_mrx6_well14_Position_5_3	0.9894116262747392
1st	230524_1	mrx6_well14	Position_5	4	0	0.0206360162206323	1.7959310907473862	mrx6_well14_Position_5	1st_mrx6_well14	1st_mrx6_well14_Position_5	1st_mrx6_well14_Position_5_4	0.9886401024539769
1st	230524_1	mrx6_well14	Position_5	5	0	1.133506586469408	0.5694600499561621	mrx6_well14_Position_5	1st_mrx6_well14	1st_mrx6_well14_Position_5	1st_mrx6_well14_Position_5_5	0.33439295742835357
1st	230524_1	mrx6_well14	Position_5	7	0	0.021728028940454	1.760379127030773	mrx6_well14_Position_5	1st_mrx6_well14	1st_mrx6_well14_Position_5	1st_mrx6_well14_Position_5_7	0.9878076753871669
1st	230524_1	mrx6_well14	Position_5	8	0	0.0246600711971543	1.3184638941387088	mrx6_well14_Position_5	1st_mrx6_well14	1st_mrx6_well14_Position_5	1st_mrx6_well14_Position_5_8	0.9816397653279995
1st	230524_1	mrx6_well14	Position_5	10	0	1.2617939558611275	0.6290632358895945	mrx6_well14_Position_5	1st_mrx6_well14	1st_mrx6_well14_Position_5	1st_mrx6_well14_Position_5_10	0.33268680397124667
1st	230524_1	mrx6_well14	Position_5	12	0	0.0167118242666655	1.3982786911731853	mrx6_well14_Position_5	1st_mrx6_well14	1st_mrx6_well14_Position_5	1st_mrx6_well14_Position_5_12	0.9881894443218436
1st	230524_1	mrx6_well14	Position_5	14	0	0.833422414013059	0.5166256866866995	mrx6_well14_Position_5	1st_mrx6_well14	1st_mrx6_well14_Position_5	1st_mrx6_well14_Position_5_14	0.3826720591799074
1st	230524_1	mrx6_well14	Position_6	1	0	0.8908046057499522	0.2995259336026935	mrx6_well14_Position_6	1st_mrx6_well14	1st_mrx6_well14_Position_6	1st_mrx6_well14_Position_6_1	0.2516325707022428
1st	230524_1	mrx6_well14	Position_6	2	0	0.0193741260994188	1.3093900639838725	mrx6_well14_Position_6	1st_mrx6_well14	1st_mrx6_well14_Position_6	1st_mrx6_well14_Position_6_2	0.9854194399246984
1st	230524_1	mrx6_well14	Position_6	3	0	0.8017274717214353	0.3006092868059326	mrx6_well14_Position_6	1st_mrx6_well14	1st_mrx6_well14_Position_6	1st_mrx6_well14_Position_6_3	0.2727018621854923
1st	230524_1	mrx6_well14	Position_6	4	0	0.0166905081741055	1.162427190034767	mrx6_well14_Position_6	1st_mrx6_well14	1st_mrx6_well14_Position_6	1st_mrx6_well14_Position_6_4	0.9858449176028321
1st	230524_1	mrx6_well14	Position_6	5	0	0.883856350894609	0.1989025444164441	mrx6_well14_Position_6	1st_mrx6_well14	1st_mrx6_well14_Position_6	1st_mrx6_well14_Position_6_5	0.18369975557605897
1st	230524_1	mrx6_well14	Position_6	6	0	0.8851491844442337	0.1165930667095642	mrx6_well14_Position_6	1st_mrx6_well14	1st_mrx6_well14_Position_6	1st_mrx6_well14_Position_6_6	0.1163902856001864
1st	230524_1	mrx6_well14	Position_6	7	0	0.0251221854321999	2.369592710200501	mrx6_well14_Position_6	1st_mrx6_well14	1st_mrx6_well14_Position_6	1st_mrx6_well14_Position_6_7	0.9895093209308482
1st	230524_1	mrx6_well14	Position_6	8	0	0.0285756619665051	1.6308118412441868	mrx6_well14_Position_6	1st_mrx6_well14	1st_mrx6_well14_Position_6	1st_mrx6_well14_Position_6_8	0.9827793918471635
1st	230524_1	mrx6_well14	Position_6	9	0	0.0233556911402338	1.8988452697446805	mrx6_well14_Position_6	1st_mrx6_well14	1st_mrx6_well14_Position_6	1st_mrx6_well14_Position_6_9	0.9878495060529563
1st	230524_1	mrx6_well14	Position_7	1	0	0.0217622996151431	0.997798191263369	mrx6_well14_Position_7	1st_mrx6_well14	1st_mrx6_well14_Position_7	1st_mrx6_well14_Position_7_1	0.9786552148598937
1st	230524_1	mrx6_well14	Position_7	2	0	0.0319681226222519	1.7620333364333978	mrx6_well14_Position_7	1st_mrx6_well14	1st_mrx6_well14_Position_7	1st_mrx6_well14_Position_7_2	0.982180548147893
1st	230524_1	mrx6_well14	Position_7	3	0	0.8197124640568322	0.1266064863656105	mrx6_well14_Position_7	1st_mrx6_well14	1st_mrx6_well14_Position_7	1st_mrx6_well14_Position_7_3	0.13378838742380947
1st	230524_1	mrx6_well14	Position_7	4	0	0.0267150330472461	1.4468455011701975	mrx6_well14_Position_7	1st_mrx6_well14	1st_mrx6_well14_Position_7	1st_mrx6_well14_Position_7_4	0.9818704203682861
1st	230524_1	mrx6_well14	Position_7	5	0	0.7306136226109862	0.5493228603095931	mrx6_well14_Position_7	1st_mrx6_well14	1st_mrx6_well14_Position_7	1st_mrx6_well14_Position_7_5	0.42917978168427506
1st	230524_1	mrx6_well14	Position_7	6	0	0.032124913343083	1.9704556342831387	mrx6_well14_Position_7	1st_mrx6_well14	1st_mrx6_well14_Position_7	1st_mrx6_well14_Position_7_6	0.9839582415892522
1st	230524_1	mrx6_well14	Position_7	7	0	0.0323943082799976	2.568062334730425	mrx6_well14_Position_7	1st_mrx6_well14	1st_mrx6_well14_Position_7	1st_mrx6_well14_Position_7_7	0.9875428385368132
1st	230524_1	mrx6_well14	Position_7	8	0	0.0285131046694327	2.3336096725413684	mrx6_well14_Position_7	1st_mrx6_well14	1st_mrx6_well14_Position_7	1st_mrx6_well14_Position_7_8	0.9879290336029437
1st	230524_1	mrx6_well14	Position_7	9	0	0.847193709855969	0.0554664590131104	mrx6_well14_Position_7	1st_mrx6_well14	1st_mrx6_well14_Position_7	1st_mrx6_well14_Position_7_9	0.06144777506091019
1st	230524_1	mrx6_well14	Position_7	10	0	0.0229909647776815	2.034606675863884	mrx6_well14_Position_7	1st_mrx6_well14	1st_mrx6_well14_Position_7	1st_mrx6_well14_Position_7_10	0.9888263067941151
1st	230524_1	mrx6_well14	Position_7	11	0	0.6590896666158597	0.4904510172913002	mrx6_well14_Position_7	1st_mrx6_well14	1st_mrx6_well14_Position_7	1st_mrx6_well14_Position_7_11	0.42664955156203105
1st	230524_1	mrx6_well14	Position_7	12	0	0.0298729314017491	2.652843397192038	mrx6_well14_Position_7	1st_mrx6_well14	1st_mrx6_well14_Position_7	1st_mrx6_well14_Position_7_12	0.9888646700795951
1st	230524_1	mrx6_well14	Position_7	13	0	0.0414774784291875	1.8273642622019792	mrx6_well14_Position_7	1st_mrx6_well14	1st_mrx6_well14_Position_7	1st_mrx6_well14_Position_7_13	0.9778057833751191
1st	230524_1	mrx6_well14	Position_7	14	0	0.736695207863875	0.0358235883122049	mrx6_well14_Position_7	1st_mrx6_well14	1st_mrx6_well14_Position_7	1st_mrx6_well14_Position_7_14	0.046372448786397735
1st	230524_1	mrx6_well14	Position_7	15	0	0.845925449209729	0.1757155887792022	mrx6_well14_Position_7	1st_mrx6_well14	1st_mrx6_well14_Position_7	1st_mrx6_well14_Position_7_15	0.17199347152801625
1st	230524_1	mrx6_well14	Position_7	16	0	0.0172217842328772	1.2967343324708465	mrx6_well14_Position_7	1st_mrx6_well14	1st_mrx6_well14_Position_7	1st_mrx6_well14_Position_7_16	0.9868931815804618
1st	230524_1	mrx6_well14	Position_8	4	0	0.5095610009977738	0.1504391881505136	mrx6_well14_Position_8	1st_mrx6_well14	1st_mrx6_well14_Position_8	1st_mrx6_well14_Position_8_4	0.22793809854001915
1st	230524_1	mrx6_well14	Position_8	6	0	0.8649683770234102	0.3195567450340077	mrx6_well14_Position_8	1st_mrx6_well14	1st_mrx6_well14_Position_8	1st_mrx6_well14_Position_8_6	0.26977624964083935
1st	230524_1	mrx6_well14	Position_8	9	0	0.0104777913380206	0.8494524830139686	mrx6_well14_Position_8	1st_mrx6_well14	1st_mrx6_well14_Position_8	1st_mrx6_well14_Position_8_9	0.9878155338281162
1st	230524_1	mrx6_well14	Position_8	10	0	0.0071328885188121	0.9918574705132536	mrx6_well14_Position_8	1st_mrx6_well14	1st_mrx6_well14_Position_8	1st_mrx6_well14_Position_8_10	0.9928599025462835
1st	230524_1	mrx6_well14	Position_8	14	0	0.0150733059243552	1.5853259074653765	mrx6_well14_Position_8	1st_mrx6_well14	1st_mrx6_well14_Position_8	1st_mrx6_well14_Position_8_14	0.9905815337834182
1st	230524_1	mrx6_well14	Position_8	15	0	-0.0059775198045517	0.8822536689962902	mrx6_well14_Position_8	1st_mrx6_well14	1st_mrx6_well14_Position_8	1st_mrx6_well14_Position_8_15	1.0068215023426865
1st	230524_1	mrx6_well14	Position_8	16	0	0.0148133395330022	1.412620089173816	mrx6_well14_Position_8	1st_mrx6_well14	1st_mrx6_well14_Position_8	1st_mrx6_well14_Position_8_16	0.9896223955281598
1st	230524_1	mrx6_well15	Position_1	1	0	0.870106450359221	0.0985886732098312	mrx6_well15_Position_1	1st_mrx6_well15	1st_mrx6_well15_Position_1	1st_mrx6_well15_Position_1_1	0.10177471818645263
1st	230524_1	mrx6_well15	Position_1	2	0	2.183255201116013	0.4971545205878581	mrx6_well15_Position_1	1st_mrx6_well15	1st_mrx6_well15_Position_1	1st_mrx6_well15_Position_1_2	0.1854770621678797
1st	230524_1	mrx6_well15	Position_1	3	0	1.493194057203402	0.4956184365893489	mrx6_well15_Position_1	1st_mrx6_well15	1st_mrx6_well15_Position_1	1st_mrx6_well15_Position_1_3	0.2492031994651156
1st	230524_1	mrx6_well15	Position_1	4	0	0.9418560235896308	0.3189675524971234	mrx6_well15_Position_1	1st_mrx6_well15	1st_mrx6_well15_Position_1	1st_mrx6_well15_Position_1_4	0.25298349312844387
1st	230524_1	mrx6_well15	Position_1	5	0	1.3110100695935354	0.5113525346024952	mrx6_well15_Position_1	1st_mrx6_well15	1st_mrx6_well15_Position_1	1st_mrx6_well15_Position_1_5	0.28059867636939795
1st	230524_1	mrx6_well15	Position_1	6	0	1.0893840226803977	0.59188020929177	mrx6_well15_Position_1	1st_mrx6_well15	1st_mrx6_well15_Position_1	1st_mrx6_well15_Position_1_6	0.3520447280303339
1st	230524_1	mrx6_well15	Position_1	7	0	0.6760638227205696	0.716946654975577	mrx6_well15_Position_1	1st_mrx6_well15	1st_mrx6_well15_Position_1	1st_mrx6_well15_Position_1_7	0.5146742730616866
1st	230524_1	mrx6_well15	Position_1	8	0	0.7061129885428029	0.8033492197716944	mrx6_well15_Position_1	1st_mrx6_well15	1st_mrx6_well15_Position_1	1st_mrx6_well15_Position_1_8	0.5322088988691767
1st	230524_1	mrx6_well15	Position_1	9	0	0.7824406514222005	0.4965966474088631	mrx6_well15_Position_1	1st_mrx6_well15	1st_mrx6_well15_Position_1	1st_mrx6_well15_Position_1_9	0.38825814373256523
1st	230524_1	mrx6_well15	Position_1	10	0	0.6340426559993262	0.0992825555149468	mrx6_well15_Position_1	1st_mrx6_well15	1st_mrx6_well15_Position_1	1st_mrx6_well15_Position_1_10	0.13538680241189885
1st	230524_1	mrx6_well15	Position_1	12	0	1.7963661048780235	0.3266374642319969	mrx6_well15_Position_1	1st_mrx6_well15	1st_mrx6_well15_Position_1	1st_mrx6_well15_Position_1_12	0.15385629538480988
1st	230524_1	mrx6_well15	Position_2	1	0	0.8924378922785192	0.380795331897708	mrx6_well15_Position_2	1st_mrx6_well15	1st_mrx6_well15_Position_2	1st_mrx6_well15_Position_2_1	0.29907743896965916
1st	230524_1	mrx6_well15	Position_2	2	0	0.2111637083401311	0.8956200521317608	mrx6_well15_Position_2	1st_mrx6_well15	1st_mrx6_well15_Position_2	1st_mrx6_well15_Position_2_2	0.8092096072586947
1st	230524_1	mrx6_well15	Position_2	3	0	0.5610746819250514	0.5279617652587871	mrx6_well15_Position_2	1st_mrx6_well15	1st_mrx6_well15_Position_2	1st_mrx6_well15_Position_2_3	0.4847971494655245
1st	230524_1	mrx6_well15	Position_2	4	0	1.4189307488811942	0.288316319530404	mrx6_well15_Position_2	1st_mrx6_well15	1st_mrx6_well15_Position_2	1st_mrx6_well15_Position_2_4	0.16887791161864463
1st	230524_1	mrx6_well15	Position_2	5	0	0.0711768296529953	2.2574009030031927	mrx6_well15_Position_2	1st_mrx6_well15	1st_mrx6_well15_Position_2	1st_mrx6_well15_Position_2_5	0.9694333460915628
1st	230524_1	mrx6_well15	Position_2	6	0	0.7702879514937503	0.5023153895412799	mrx6_well15_Position_2	1st_mrx6_well15	1st_mrx6_well15_Position_2	1st_mrx6_well15_Position_2_6	0.3947148128125596
1st	230524_1	mrx6_well15	Position_2	7	0	0.7148273245240778	0.4789260293119409	mrx6_well15_Position_2	1st_mrx6_well15	1st_mrx6_well15_Position_2	1st_mrx6_well15_Position_2_7	0.40119345237687104
1st	230524_1	mrx6_well15	Position_2	8	0	0.7804007299759328	0.570649105579615	mrx6_well15_Position_2	1st_mrx6_well15	1st_mrx6_well15_Position_2	1st_mrx6_well15_Position_2_8	0.42237457905834075
1st	230524_1	mrx6_well15	Position_2	9	0	0.6532055993712138	0.451885531546732	mrx6_well15_Position_2	1st_mrx6_well15	1st_mrx6_well15_Position_2	1st_mrx6_well15_Position_2_9	0.40891245880452637
1st	230524_1	mrx6_well15	Position_2	10	0	0.2330789354029152	1.1918902318849909	mrx6_well15_Position_2	1st_mrx6_well15	1st_mrx6_well15_Position_2	1st_mrx6_well15_Position_2_10	0.836432295692035
1st	230524_1	mrx6_well15	Position_2	11	0	1.4793084726072314	0.1967587152599684	mrx6_well15_Position_2	1st_mrx6_well15	1st_mrx6_well15_Position_2	1st_mrx6_well15_Position_2_11	0.1173930953867932
1st	230524_1	mrx6_well15	Position_2	12	0	0.0344552062578508	1.027954388691484	mrx6_well15_Position_2	1st_mrx6_well15	1st_mrx6_well15_Position_2	1st_mrx6_well15_Position_2_12	0.9675688111048226
1st	230524_1	mrx6_well15	Position_2	13	0	1.389500979976111	0.2143702093313703	mrx6_well15_Position_2	1st_mrx6_well15	1st_mrx6_well15_Position_2	1st_mrx6_well15_Position_2_13	0.13365799620350494
1st	230524_1	mrx6_well15	Position_3	2	0	0.0298009303258656	0.8781038108386233	mrx6_well15_Position_3	1st_mrx6_well15	1st_mrx6_well15_Position_3	1st_mrx6_well15_Position_3_2	0.9671761485817966
1st	230524_1	mrx6_well15	Position_3	3	0	0.5787577036315606	0.0743385369013482	mrx6_well15_Position_3	1st_mrx6_well15	1st_mrx6_well15_Position_3	1st_mrx6_well15_Position_3_3	0.11382478153708245
1st	230524_1	mrx6_well15	Position_3	4	0	1.5489205296149056	0.2309808619088681	mrx6_well15_Position_3	1st_mrx6_well15	1st_mrx6_well15_Position_3	1st_mrx6_well15_Position_3_4	0.12977171825857464
1st	230524_1	mrx6_well15	Position_3	5	0	0.9433941996935205	0.1552628848950252	mrx6_well15_Position_3	1st_mrx6_well15	1st_mrx6_well15_Position_3	1st_mrx6_well15_Position_3_5	0.14132060592243137
1st	230524_1	mrx6_well15	Position_3	6	0	1.2146989902131626	0.1854458541212549	mrx6_well15_Position_3	1st_mrx6_well15	1st_mrx6_well15_Position_3	1st_mrx6_well15_Position_3_6	0.1324476213097865
1st	230524_1	mrx6_well15	Position_3	7	0	0.9063354847064802	0.3039246953918995	mrx6_well15_Position_3	1st_mrx6_well15	1st_mrx6_well15_Position_3	1st_mrx6_well15_Position_3_7	0.2511234364227319
1st	230524_1	mrx6_well15	Position_3	8	0	1.3190996852958552	0.408853668657982	mrx6_well15_Position_3	1st_mrx6_well15	1st_mrx6_well15_Position_3	1st_mrx6_well15_Position_3_8	0.2366115194732882
1st	230524_1	mrx6_well15	Position_3	9	0	0.4054512853848271	-0.0026972469581014	mrx6_well15_Position_3	1st_mrx6_well15	1st_mrx6_well15_Position_3	1st_mrx6_well15_Position_3_9	-0.006697007852826579
1st	230524_1	mrx6_well15	Position_3	10	0	0.0325871973583786	0.8259248432436311	mrx6_well15_Position_3	1st_mrx6_well15	1st_mrx6_well15_Position_3	1st_mrx6_well15_Position_3_10	0.9620422360814793
1st	230524_1	mrx6_well15	Position_4	1	0	1.0184321821371514	0.2973076119096092	mrx6_well15_Position_4	1st_mrx6_well15	1st_mrx6_well15_Position_4	1st_mrx6_well15_Position_4_1	0.22596231660303728
1st	230524_1	mrx6_well15	Position_4	2	0	0.9304148697779422	0.1740691646028224	mrx6_well15_Position_4	1st_mrx6_well15	1st_mrx6_well15_Position_4	1st_mrx6_well15_Position_4_2	0.15760224610255708
1st	230524_1	mrx6_well15	Position_4	3	0	0.8358380135160185	0.2636473304847059	mrx6_well15_Position_4	1st_mrx6_well15	1st_mrx6_well15_Position_4	1st_mrx6_well15_Position_4_3	0.23979158241924886
1st	230524_1	mrx6_well15	Position_4	4	0	0.9990453305256768	0.5421805186863748	mrx6_well15_Position_4	1st_mrx6_well15	1st_mrx6_well15_Position_4	1st_mrx6_well15_Position_4_4	0.3517852487119675
1st	230524_1	mrx6_well15	Position_4	5	0	0.068651389690892	2.60115382331737	mrx6_well15_Position_4	1st_mrx6_well15	1st_mrx6_well15_Position_4	1st_mrx6_well15_Position_4_5	0.9742859930917815
1st	230524_1	mrx6_well15	Position_4	6	0	0.0874052712002511	3.4459498404740656	mrx6_well15_Position_4	1st_mrx6_well15	1st_mrx6_well15_Position_4	1st_mrx6_well15_Position_4_6	0.975262811566417
1st	230524_1	mrx6_well15	Position_4	7	0	0.0759191872390406	2.887553385020769	mrx6_well15_Position_4	1st_mrx6_well15	1st_mrx6_well15_Position_4	1st_mrx6_well15_Position_4_7	0.9743816804819799
1st	230524_1	mrx6_well15	Position_4	8	0	0.5292203075354606	0.3881320351216197	mrx6_well15_Position_4	1st_mrx6_well15	1st_mrx6_well15_Position_4	1st_mrx6_well15_Position_4_8	0.42310028227257623
1st	230524_1	mrx6_well15	Position_4	9	0	0.7991188565301367	0.368702601426585	mrx6_well15_Position_4	1st_mrx6_well15	1st_mrx6_well15_Position_4	1st_mrx6_well15_Position_4_9	0.31571829658934797
1st	230524_1	mrx6_well15	Position_4	10	0	0.0518625395957791	2.121223836618178	mrx6_well15_Position_4	1st_mrx6_well15	1st_mrx6_well15_Position_4	1st_mrx6_well15_Position_4_10	0.9761341563945856
1st	230524_1	mrx6_well15	Position_4	11	0	0.0224961630509024	0.8637268417976767	mrx6_well15_Position_4	1st_mrx6_well15	1st_mrx6_well15_Position_4	1st_mrx6_well15_Position_4_11	0.9746156859753984
1st	230524_1	mrx6_well15	Position_5	1	0	1.2747523267858414	0.5418746370052071	mrx6_well15_Position_5	1st_mrx6_well15	1st_mrx6_well15_Position_5	1st_mrx6_well15_Position_5_1	0.29828613568213797
1st	230524_1	mrx6_well15	Position_5	2	0	0.0581048438130792	2.3055668808886187	mrx6_well15_Position_5	1st_mrx6_well15	1st_mrx6_well15_Position_5	1st_mrx6_well15_Position_5_2	0.9754175492282406
1st	230524_1	mrx6_well15	Position_5	3	0	1.0875127939483675	0.6246893094468031	mrx6_well15_Position_5	1st_mrx6_well15	1st_mrx6_well15_Position_5	1st_mrx6_well15_Position_5_3	0.3648455449319273
1st	230524_1	mrx6_well15	Position_5	4	0	1.6565586199300115	0.4880404742281652	mrx6_well15_Position_5	1st_mrx6_well15	1st_mrx6_well15_Position_5	1st_mrx6_well15_Position_5_4	0.22756722949178368
1st	230524_1	mrx6_well15	Position_5	5	0	0.2200267352860727	2.547067778714074	mrx6_well15_Position_5	1st_mrx6_well15	1st_mrx6_well15_Position_5	1st_mrx6_well15_Position_5_5	0.9204845609093419
1st	230524_1	mrx6_well15	Position_5	6	0	1.4051131963474537	0.3985540050023675	mrx6_well15_Position_5	1st_mrx6_well15	1st_mrx6_well15_Position_5	1st_mrx6_well15_Position_5_6	0.22096870459478293
1st	230524_1	mrx6_well15	Position_5	7	0	0.2331798659273419	2.149889740697619	mrx6_well15_Position_5	1st_mrx6_well15	1st_mrx6_well15_Position_5	1st_mrx6_well15_Position_5_7	0.9021514666298042
1st	230524_1	mrx6_well15	Position_5	8	0	0.1965556463960757	1.5363640044546298	mrx6_well15_Position_5	1st_mrx6_well15	1st_mrx6_well15_Position_5	1st_mrx6_well15_Position_5_8	0.886575441452473
1st	230524_1	mrx6_well15	Position_5	9	0	0.1796879748418724	1.7418267518577124	mrx6_well15_Position_5	1st_mrx6_well15	1st_mrx6_well15_Position_5	1st_mrx6_well15_Position_5_9	0.9064862879554889
1st	230524_1	mrx6_well15	Position_5	10	0	0.0409529597665819	1.82083188245044	mrx6_well15_Position_5	1st_mrx6_well15	1st_mrx6_well15_Position_5	1st_mrx6_well15_Position_5_10	0.9780033874817592
1st	230524_1	mrx6_well15	Position_5	11	0	1.6073790326064763	0.3327023634150088	mrx6_well15_Position_5	1st_mrx6_well15	1st_mrx6_well15_Position_5	1st_mrx6_well15_Position_5_11	0.17148886850689865
1st	230524_1	mrx6_well15	Position_5	12	0	2.1359422859273	0.9816024856037676	mrx6_well15_Position_5	1st_mrx6_well15	1st_mrx6_well15_Position_5	1st_mrx6_well15_Position_5_12	0.3148639578708246
1st	230524_1	mrx6_well15	Position_5	13	0	2.506127882534784	0.7001746856247724	mrx6_well15_Position_5	1st_mrx6_well15	1st_mrx6_well15_Position_5	1st_mrx6_well15_Position_5_13	0.21837448922566227
1st	230524_1	mrx6_well15	Position_6	1	0	0.897697172180687	0.428893448614197	mrx6_well15_Position_6	1st_mrx6_well15	1st_mrx6_well15_Position_6	1st_mrx6_well15_Position_6_1	0.32330505122764025
1st	230524_1	mrx6_well15	Position_6	2	0	0.7371419087175077	0.353803898736574	mrx6_well15_Position_6	1st_mrx6_well15	1st_mrx6_well15_Position_6	1st_mrx6_well15_Position_6_2	0.3243093252837545
1st	230524_1	mrx6_well15	Position_6	3	0	0.9495297887913084	0.7529272058688501	mrx6_well15_Position_6	1st_mrx6_well15	1st_mrx6_well15_Position_6	1st_mrx6_well15_Position_6_3	0.44225916321554315
1st	230524_1	mrx6_well15	Position_6	4	0	0.7884136848243875	0.4294334422678991	mrx6_well15_Position_6	1st_mrx6_well15	1st_mrx6_well15_Position_6	1st_mrx6_well15_Position_6_4	0.35261687014297755
1st	230524_1	mrx6_well15	Position_6	5	0	0.0359546473002863	1.687400748874557	mrx6_well15_Position_6	1st_mrx6_well15	1st_mrx6_well15_Position_6	1st_mrx6_well15_Position_6_5	0.979136835396755
1st	230524_1	mrx6_well15	Position_6	6	0	0.9374375903794314	0.7827358409267567	mrx6_well15_Position_6	1st_mrx6_well15	1st_mrx6_well15_Position_6	1st_mrx6_well15_Position_6_6	0.4550330953155101
1st	230524_1	mrx6_well15	Position_6	7	0	0.0476899300548398	2.522452830101229	mrx6_well15_Position_6	1st_mrx6_well15	1st_mrx6_well15_Position_6	1st_mrx6_well15_Position_6_7	0.9814446377087848
1st	230524_1	mrx6_well15	Position_6	8	0	0.0433393692526161	2.0608867510250795	mrx6_well15_Position_6	1st_mrx6_well15	1st_mrx6_well15_Position_6	1st_mrx6_well15_Position_6_8	0.9794036539918549
1st	230524_1	mrx6_well15	Position_6	9	0	0.957331336035686	0.5533817802668637	mrx6_well15_Position_6	1st_mrx6_well15	1st_mrx6_well15_Position_6	1st_mrx6_well15_Position_6_9	0.3663050080754301
1st	230524_1	mrx6_well15	Position_7	1	0	0.0479359840172273	1.4230327280705208	mrx6_well15_Position_7	1st_mrx6_well15	1st_mrx6_well15_Position_7	1st_mrx6_well15_Position_7_1	0.9674119621829402
1st	230524_1	mrx6_well15	Position_7	2	0	1.0645376712337868	0.3906125149571459	mrx6_well15_Position_7	1st_mrx6_well15	1st_mrx6_well15_Position_7	1st_mrx6_well15_Position_7_2	0.26843450158201954
1st	230524_1	mrx6_well15	Position_7	3	0	1.1424103166907975	0.4413241500799029	mrx6_well15_Position_7	1st_mrx6_well15	1st_mrx6_well15_Position_7	1st_mrx6_well15_Position_7_3	0.2786604442471855
1st	230524_1	mrx6_well15	Position_7	4	0	0.0506752763601104	1.9500797622010653	mrx6_well15_Position_7	1st_mrx6_well15	1st_mrx6_well15_Position_7	1st_mrx6_well15_Position_7_4	0.9746719236571043
1st	230524_1	mrx6_well15	Position_7	5	0	1.4932498281413151	0.2826905493540099	mrx6_well15_Position_7	1st_mrx6_well15	1st_mrx6_well15_Position_7	1st_mrx6_well15_Position_7_5	0.15917795041785068
1st	230524_1	mrx6_well15	Position_7	6	0	1.0663846958187642	0.0023505749416129	mrx6_well15_Position_7	1st_mrx6_well15	1st_mrx6_well15_Position_7	1st_mrx6_well15_Position_7_6	0.0021993986779724486
1st	230524_1	mrx6_well15	Position_7	7	0	1.1051360838911235	0.1491020414713603	mrx6_well15_Position_7	1st_mrx6_well15	1st_mrx6_well15_Position_7	1st_mrx6_well15_Position_7_7	0.11887857533294863
1st	230524_1	mrx6_well15	Position_7	8	0	1.2301556815978905	0.4174350323613352	mrx6_well15_Position_7	1st_mrx6_well15	1st_mrx6_well15_Position_7	1st_mrx6_well15_Position_7_8	0.253360879510071
1st	230524_1	mrx6_well15	Position_7	9	0	1.385528256788791	0.4727369584727489	mrx6_well15_Position_7	1st_mrx6_well15	1st_mrx6_well15_Position_7	1st_mrx6_well15_Position_7_9	0.2543969260094092
1st	230524_1	mrx6_well15	Position_7	10	0	1.0538090304832588	0.3269029989217356	mrx6_well15_Position_7	1st_mrx6_well15	1st_mrx6_well15_Position_7	1st_mrx6_well15_Position_7_10	0.23676406952332524
1st	230524_1	mrx6_well15	Position_7	11	0	0.8535060706925884	-0.1313213587603899	mrx6_well15_Position_7	1st_mrx6_well15	1st_mrx6_well15_Position_7	1st_mrx6_well15_Position_7_11	-0.18183901790033855
1st	230524_1	mrx6_well15	Position_8	1	0	1.1591855448372017	0.540464914918704	mrx6_well15_Position_8	1st_mrx6_well15	1st_mrx6_well15_Position_8	1st_mrx6_well15_Position_8_1	0.3179859198792689
1st	230524_1	mrx6_well15	Position_8	2	0	0.2725630087556956	2.4189858614990127	mrx6_well15_Position_8	1st_mrx6_well15	1st_mrx6_well15_Position_8	1st_mrx6_well15_Position_8_2	0.898733769329664
1st	230524_1	mrx6_well15	Position_8	3	0	1.2732356946402663	0.5604523405568289	mrx6_well15_Position_8	1st_mrx6_well15	1st_mrx6_well15_Position_8	1st_mrx6_well15_Position_8_3	0.3056421429376826
1st	230524_1	mrx6_well15	Position_8	4	0	0.5630868517410795	0.4294922146886707	mrx6_well15_Position_8	1st_mrx6_well15	1st_mrx6_well15_Position_8	1st_mrx6_well15_Position_8_4	0.4327032769626398
1st	230524_1	mrx6_well15	Position_8	5	0	0.2303020413557865	1.50546638773469	mrx6_well15_Position_8	1st_mrx6_well15	1st_mrx6_well15_Position_8	1st_mrx6_well15_Position_8_5	0.8673198351254364
1st	230524_1	mrx6_well15	Position_8	6	0	1.514897159592827	0.7603988017435351	mrx6_well15_Position_8	1st_mrx6_well15	1st_mrx6_well15_Position_8	1st_mrx6_well15_Position_8_6	0.3341977547821629
1st	230524_1	mrx6_well15	Position_8	7	0	1.2726832090724003	0.572178524961241	mrx6_well15_Position_8	1st_mrx6_well15	1st_mrx6_well15_Position_8	1st_mrx6_well15_Position_8_7	0.31014710447173666
1st	230524_1	mrx6_well15	Position_8	8	0	1.2577651814753052	0.440672535164463	mrx6_well15_Position_8	1st_mrx6_well15	1st_mrx6_well15_Position_8	1st_mrx6_well15_Position_8_8	0.2594575773059848
1st	230524_1	mrx6_well15	Position_8	9	0	1.7562035671242024	0.807412293832643	mrx6_well15_Position_8	1st_mrx6_well15	1st_mrx6_well15_Position_8	1st_mrx6_well15_Position_8_9	0.31495057669493587
1st	230524_1	mrx6_well15	Position_8	10	0	-0.0765131551514383	2.941930815573348	mrx6_well15_Position_8	1st_mrx6_well15	1st_mrx6_well15_Position_8	1st_mrx6_well15_Position_8_10	1.0267022696929187
1st	230524_1	mrx6_well15	Position_9	1	0	0.0369148508130603	1.5455791519149376	mrx6_well15_Position_9	1st_mrx6_well15	1st_mrx6_well15_Position_9	1st_mrx6_well15_Position_9_1	0.976672991651517
1st	230524_1	mrx6_well15	Position_9	2	0	0.0415725509812722	1.492971346894452	mrx6_well15_Position_9	1st_mrx6_well15	1st_mrx6_well15_Position_9	1st_mrx6_well15_Position_9_2	0.9729088551726535
1st	230524_1	mrx6_well15	Position_9	3	0	0.0315281492800313	0.9521426588370911	mrx6_well15_Position_9	1st_mrx6_well15	1st_mrx6_well15_Position_9	1st_mrx6_well15_Position_9_3	0.9679484752217254
1st	230524_1	mrx6_well15	Position_9	4	0	0.6724766860305004	0.7551438199076893	mrx6_well15_Position_9	1st_mrx6_well15	1st_mrx6_well15_Position_9	1st_mrx6_well15_Position_9_4	0.5289527691474502
1st	230524_1	mrx6_well15	Position_9	5	0	0.6616815484298216	0.7498522293159274	mrx6_well15_Position_9	1st_mrx6_well15	1st_mrx6_well15_Position_9	1st_mrx6_well15_Position_9_5	0.5312322249301452
1st	230524_1	mrx6_well15	Position_9	6	0	0.0406607235782053	1.5400297140301678	mrx6_well15_Position_9	1st_mrx6_well15	1st_mrx6_well15_Position_9	1st_mrx6_well15_Position_9_6	0.9742766055827313
1st	230524_1	mrx6_well15	Position_9	7	0	1.0624324223042758	1.56397819902961	mrx6_well15_Position_9	1st_mrx6_well15	1st_mrx6_well15_Position_9	1st_mrx6_well15_Position_9_7	0.5954812192448818
1st	230524_1	mrx6_well15	Position_9	8	0	0.0700070538382758	2.75530777155064	mrx6_well15_Position_9	1st_mrx6_well15	1st_mrx6_well15_Position_9	1st_mrx6_well15_Position_9_8	0.9752215033846222
1st	230524_1	mrx6_well15	Position_9	9	0	1.0723528763916768	0.1090389226253841	mrx6_well15_Position_9	1st_mrx6_well15	1st_mrx6_well15_Position_9	1st_mrx6_well15_Position_9_9	0.09229700317549727
1st	230524_1	mrx6_well15	Position_9	10	0	1.194614317490822	0.5852449014576827	mrx6_well15_Position_9	1st_mrx6_well15	1st_mrx6_well15_Position_9	1st_mrx6_well15_Position_9_10	0.3288152766393684
1st	230524_1	mrx6_well15	Position_9	12	0	0.7051258161507243	0.3795376644576897	mrx6_well15_Position_9	1st_mrx6_well15	1st_mrx6_well15_Position_9	1st_mrx6_well15_Position_9_12	0.34991282664444257
1st	230524_1	mrx6_well15	Position_9	13	0	1.112298714365339	-0.0768426703512143	mrx6_well15_Position_9	1st_mrx6_well15	1st_mrx6_well15_Position_9	1st_mrx6_well15_Position_9_13	-0.07421142673842569
1st	230524_1	mrx6_well15	Position_10	1	0	0.7656404203289534	0.3918965158328579	mrx6_well15_Position_10	1st_mrx6_well15	1st_mrx6_well15_Position_10	1st_mrx6_well15_Position_10_1	0.3385607003888081
1st	230524_1	mrx6_well15	Position_10	2	0	0.0290607485327541	1.0711375835104753	mrx6_well15_Position_10	1st_mrx6_well15	1st_mrx6_well15_Position_10	1st_mrx6_well15_Position_10_2	0.9735859002087524
1st	230524_1	mrx6_well15	Position_10	3	0	0.0436914273896122	2.1597953448223675	mrx6_well15_Position_10	1st_mrx6_well15	1st_mrx6_well15_Position_10	1st_mrx6_well15_Position_10_3	0.9801716861019537
1st	230524_1	mrx6_well15	Position_10	4	0	0.0220697296451922	1.2845357404566753	mrx6_well15_Position_10	1st_mrx6_well15	1st_mrx6_well15_Position_10	1st_mrx6_well15_Position_10_4	0.9831091097119994
1st	230524_1	mrx6_well15	Position_10	5	0	0.8516955784260422	0.4480594690152548	mrx6_well15_Position_10	1st_mrx6_well15	1st_mrx6_well15_Position_10	1st_mrx6_well15_Position_10_5	0.3447260850398746
1st	230524_1	mrx6_well15	Position_10	6	0	0.0226505082759175	1.2358549640961254	mrx6_well15_Position_10	1st_mrx6_well15	1st_mrx6_well15_Position_10	1st_mrx6_well15_Position_10_6	0.9820020581768106
1st	230524_1	mrx6_well15	Position_10	7	0	0.9662491284989474	0.2565189567298286	mrx6_well15_Position_10	1st_mrx6_well15	1st_mrx6_well15_Position_10	1st_mrx6_well15_Position_10_7	0.20978545304593452
1st	230524_1	mrx6_well15	Position_10	8	0	1.027391976422036	0.2239929286232462	mrx6_well15_Position_10	1st_mrx6_well15	1st_mrx6_well15_Position_10	1st_mrx6_well15_Position_10_8	0.17899602889579433
1st	230524_1	mrx6_well15	Position_10	9	0	0.7695041565324395	0.1093113485570624	mrx6_well15_Position_10	1st_mrx6_well15	1st_mrx6_well15_Position_10	1st_mrx6_well15_Position_10_9	0.12438486567886592
1st	230524_1	mrx6_well16	Position_1	1	0	0.0341107849834475	2.359070775660749	mrx6_well16_Position_1	1st_mrx6_well16	1st_mrx6_well16_Position_1	1st_mrx6_well16_Position_1_1	0.9857466790048868
1st	230524_1	mrx6_well16	Position_1	2	0	0.032475419971031	2.477142693984733	mrx6_well16_Position_1	1st_mrx6_well16	1st_mrx6_well16_Position_1	1st_mrx6_well16_Position_1_2	0.9870596168435197
1st	230524_1	mrx6_well16	Position_1	3	0	0.0389408882009896	2.463495208566348	mrx6_well16_Position_1	1st_mrx6_well16	1st_mrx6_well16_Position_1	1st_mrx6_well16_Position_1_3	0.9844388081472716
1st	230524_1	mrx6_well16	Position_1	4	0	1.063190721911724	0.5781647754217814	mrx6_well16_Position_1	1st_mrx6_well16	1st_mrx6_well16_Position_1	1st_mrx6_well16_Position_1_4	0.35224835592353376
1st	230524_1	mrx6_well16	Position_1	5	0	0.0454752756563894	3.277008604762195	mrx6_well16_Position_1	1st_mrx6_well16	1st_mrx6_well16_Position_1	1st_mrx6_well16_Position_1_5	0.9863128679346188
1st	230524_1	mrx6_well16	Position_1	6	0	0.0293758087177176	1.7566908821532996	mrx6_well16_Position_1	1st_mrx6_well16	1st_mrx6_well16_Position_1	1st_mrx6_well16_Position_1_6	0.9835527929232073
1st	230524_1	mrx6_well16	Position_1	7	0	1.012930314582286	0.8243444834621072	mrx6_well16_Position_1	1st_mrx6_well16	1st_mrx6_well16_Position_1	1st_mrx6_well16_Position_1_7	0.4486778375992228
1st	230524_1	mrx6_well16	Position_1	8	0	0.9604783136308308	0.8418624219053151	mrx6_well16_Position_1	1st_mrx6_well16	1st_mrx6_well16_Position_1	1st_mrx6_well16_Position_1_8	0.46709393252152437
1st	230524_1	mrx6_well16	Position_1	9	0	0.2217398077165282	2.046897211833258	mrx6_well16_Position_1	1st_mrx6_well16	1st_mrx6_well16_Position_1	1st_mrx6_well16_Position_1_9	0.9022585782539453
1st	230524_1	mrx6_well16	Position_1	10	0	0.6960417116658959	0.431132964139955	mrx6_well16_Position_1	1st_mrx6_well16	1st_mrx6_well16_Position_1	1st_mrx6_well16_Position_1_10	0.38248993114729546
1st	230524_1	mrx6_well16	Position_1	11	0	0.1691408271368304	1.41566602775852	mrx6_well16_Position_1	1st_mrx6_well16	1st_mrx6_well16_Position_1	1st_mrx6_well16_Position_1_11	0.8932735389083112
1st	230524_1	mrx6_well16	Position_2	1	0	0.0288461655821424	1.77996384177773	mrx6_well16_Position_2	1st_mrx6_well16	1st_mrx6_well16_Position_2	1st_mrx6_well16_Position_2_1	0.9840524071269121
1st	230524_1	mrx6_well16	Position_2	2	0	0.0229150456937136	1.3492708397356086	mrx6_well16_Position_2	1st_mrx6_well16	1st_mrx6_well16_Position_2	1st_mrx6_well16_Position_2_2	0.9833003342061458
1st	230524_1	mrx6_well16	Position_2	3	0	0.0427335554266146	2.037932614743358	mrx6_well16_Position_2	1st_mrx6_well16	1st_mrx6_well16_Position_2	1st_mrx6_well16_Position_2_3	0.979461599347711
1st	230524_1	mrx6_well16	Position_2	4	0	0.0453093733804336	2.279664195098945	mrx6_well16_Position_2	1st_mrx6_well16	1st_mrx6_well16_Position_2	1st_mrx6_well16_Position_2_4	0.98051187592207
1st	230524_1	mrx6_well16	Position_2	5	0	0.0317371641538955	1.3695327681099645	mrx6_well16_Position_2	1st_mrx6_well16	1st_mrx6_well16_Position_2	1st_mrx6_well16_Position_2_5	0.977351141687154
1st	230524_1	mrx6_well16	Position_2	6	0	0.031273000074206	2.2037644526103968	mrx6_well16_Position_2	1st_mrx6_well16	1st_mrx6_well16_Position_2	1st_mrx6_well16_Position_2_6	0.9860078407023369
1st	230524_1	mrx6_well16	Position_2	7	0	0.0339335051912952	2.2943139375708856	mrx6_well16_Position_2	1st_mrx6_well16	1st_mrx6_well16_Position_2	1st_mrx6_well16_Position_2_7	0.9854253012080892
1st	230524_1	mrx6_well16	Position_2	8	0	0.0281452397350314	2.8395087478489907	mrx6_well16_Position_2	1st_mrx6_well16	1st_mrx6_well16_Position_2	1st_mrx6_well16_Position_2_8	0.9901852734476019
1st	230524_1	mrx6_well16	Position_2	9	0	0.0396708239491647	1.659499216530563	mrx6_well16_Position_2	1st_mrx6_well16	1st_mrx6_well16_Position_2	1st_mrx6_well16_Position_2_9	0.976652822846403
1st	230524_1	mrx6_well16	Position_2	10	0	0.0423698694660696	3.6735714492130063	mrx6_well16_Position_2	1st_mrx6_well16	1st_mrx6_well16_Position_2	1st_mrx6_well16_Position_2_10	0.988597809859621
1st	230524_1	mrx6_well16	Position_2	11	0	0.0210178301279046	1.54482304614903	mrx6_well16_Position_2	1st_mrx6_well16	1st_mrx6_well16_Position_2	1st_mrx6_well16_Position_2_11	0.9865772886336456
1st	230524_1	mrx6_well16	Position_2	12	0	0.0490699669834876	1.4270113467522514	mrx6_well16_Position_2	1st_mrx6_well16	1st_mrx6_well16_Position_2	1st_mrx6_well16_Position_2_12	0.9667565963156197
1st	230524_1	mrx6_well16	Position_2	13	0	0.0143032163388396	1.2240700885638074	mrx6_well16_Position_2	1st_mrx6_well16	1st_mrx6_well16_Position_2	1st_mrx6_well16_Position_2_13	0.9884499962311735
1st	230524_1	mrx6_well16	Position_3	1	0	0.5294139799504763	1.0015482728095997	mrx6_well16_Position_3	1st_mrx6_well16	1st_mrx6_well16_Position_3	1st_mrx6_well16_Position_3_1	0.6541952755555996
1st	230524_1	mrx6_well16	Position_3	2	0	0.0297505773072302	1.1081018466313894	mrx6_well16_Position_3	1st_mrx6_well16	1st_mrx6_well16_Position_3	1st_mrx6_well16_Position_3_2	0.9738537470401917
1st	230524_1	mrx6_well16	Position_3	3	0	0.0332331234235525	2.113701274167785	mrx6_well16_Position_3	1st_mrx6_well16	1st_mrx6_well16_Position_3	1st_mrx6_well16_Position_3_3	0.9845206618978033
1st	230524_1	mrx6_well16	Position_3	4	0	0.3968607378899768	0.69019447426023	mrx6_well16_Position_3	1st_mrx6_well16	1st_mrx6_well16_Position_3	1st_mrx6_well16_Position_3_4	0.6349212685296988
1st	230524_1	mrx6_well16	Position_3	5	0	0.023193844127009	2.7691131902985617	mrx6_well16_Position_3	1st_mrx6_well16	1st_mrx6_well16_Position_3	1st_mrx6_well16_Position_3_5	0.9916936626806943
1st	230524_1	mrx6_well16	Position_3	6	0	0.0299773936838824	2.2123173379635985	mrx6_well16_Position_3	1st_mrx6_well16	1st_mrx6_well16_Position_3	1st_mrx6_well16_Position_3_6	0.9866309306886445
1st	230524_1	mrx6_well16	Position_3	7	0	0.0269713049386382	2.0637465964884067	mrx6_well16_Position_3	1st_mrx6_well16	1st_mrx6_well16_Position_3	1st_mrx6_well16_Position_3_7	0.9870995006450995
1st	230524_1	mrx6_well16	Position_3	8	0	0.0409088297219773	2.115624543928452	mrx6_well16_Position_3	1st_mrx6_well16	1st_mrx6_well16_Position_3	1st_mrx6_well16_Position_3_8	0.9810302821083962
1st	230524_1	mrx6_well16	Position_3	9	0	0.0443155901728679	2.681648284932069	mrx6_well16_Position_3	1st_mrx6_well16	1st_mrx6_well16_Position_3	1st_mrx6_well16_Position_3_9	0.9837431484042825
1st	230524_1	mrx6_well16	Position_3	10	0	0.747603377590221	0.5605795202498374	mrx6_well16_Position_3	1st_mrx6_well16	1st_mrx6_well16_Position_3	1st_mrx6_well16_Position_3_10	0.42851769517504823
1st	230524_1	mrx6_well16	Position_3	11	0	0.0402296863588545	3.2205098929961737	mrx6_well16_Position_3	1st_mrx6_well16	1st_mrx6_well16_Position_3	1st_mrx6_well16_Position_3_11	0.9876624043779626
1st	230524_1	mrx6_well16	Position_3	12	0	0.7540434118895915	0.5020697119162183	mrx6_well16_Position_3	1st_mrx6_well16	1st_mrx6_well16_Position_3	1st_mrx6_well16_Position_3_12	0.39970103201774715
1st	230524_1	mrx6_well16	Position_3	14	0	0.0515433020048819	2.083578051082834	mrx6_well16_Position_3	1st_mrx6_well16	1st_mrx6_well16_Position_3	1st_mrx6_well16_Position_3_14	0.9758593103242855
1st	230524_1	mrx6_well16	Position_3	15	0	0.020524812752236	1.5475337910816516	mrx6_well16_Position_3	1st_mrx6_well16	1st_mrx6_well16_Position_3	1st_mrx6_well16_Position_3_15	0.9869106851605846
1st	230524_1	mrx6_well16	Position_3	17	0	0.0625983448755543	2.612726427938008	mrx6_well16_Position_3	1st_mrx6_well16	1st_mrx6_well16_Position_3	1st_mrx6_well16_Position_3_17	0.9766015903894459
1st	230524_1	mrx6_well16	Position_3	18	0	1.880850003255664	1.4699546844817164	mrx6_well16_Position_3	1st_mrx6_well16	1st_mrx6_well16_Position_3	1st_mrx6_well16_Position_3_18	0.4386870681723614
1st	230524_1	mrx6_well16	Position_3	19	0	0.0584452545291703	3.0077038152469897	mrx6_well16_Position_3	1st_mrx6_well16	1st_mrx6_well16_Position_3	1st_mrx6_well16_Position_3_19	0.9809385476051113
1st	230524_1	mrx6_well16	Position_3	20	0	0.0161103907683864	1.1517868153935265	mrx6_well16_Position_3	1st_mrx6_well16	1st_mrx6_well16_Position_3	1st_mrx6_well16_Position_3_20	0.9862056431992586
1st	230524_1	mrx6_well16	Position_4	1	0	0.0452889230807526	2.5982373449154235	mrx6_well16_Position_4	1st_mrx6_well16	1st_mrx6_well16_Position_4	1st_mrx6_well16_Position_4_1	0.98286798825151
1st	230524_1	mrx6_well16	Position_4	2	0	0.0437080181639881	2.5572540366348684	mrx6_well16_Position_4	1st_mrx6_well16	1st_mrx6_well16_Position_4	1st_mrx6_well16_Position_4_2	0.9831954418237877
1st	230524_1	mrx6_well16	Position_4	3	0	0.0428131496906109	2.897941216389043	mrx6_well16_Position_4	1st_mrx6_well16	1st_mrx6_well16_Position_4	1st_mrx6_well16_Position_4_3	0.985441439725656
1st	230524_1	mrx6_well16	Position_4	4	0	0.0341426789173292	1.8593691681992883	mrx6_well16_Position_4	1st_mrx6_well16	1st_mrx6_well16_Position_4	1st_mrx6_well16_Position_4_4	0.981968595037142
1st	230524_1	mrx6_well16	Position_4	5	0	0.0361795256059301	1.9216983953109044	mrx6_well16_Position_4	1st_mrx6_well16	1st_mrx6_well16_Position_4	1st_mrx6_well16_Position_4_5	0.981521051328375
1st	230524_1	mrx6_well16	Position_4	6	0	0.0592810719300334	2.5505385466355746	mrx6_well16_Position_4	1st_mrx6_well16	1st_mrx6_well16_Position_4	1st_mrx6_well16_Position_4_6	0.9772853757752749
1st	230524_1	mrx6_well16	Position_4	7	0	0.0375457653565134	2.311980089298246	mrx6_well16_Position_4	1st_mrx6_well16	1st_mrx6_well16_Position_4	1st_mrx6_well16_Position_4_7	0.9840198543539627
1st	230524_1	mrx6_well16	Position_4	8	0	0.0443061293548519	2.420982389439021	mrx6_well16_Position_4	1st_mrx6_well16	1st_mrx6_well16_Position_4	1st_mrx6_well16_Position_4_8	0.9820280145641823
1st	230524_1	mrx6_well16	Position_4	9	0	0.0422000159952595	1.954896455837603	mrx6_well16_Position_4	1st_mrx6_well16	1st_mrx6_well16_Position_4	1st_mrx6_well16_Position_4_9	0.9788693152331646
1st	230524_1	mrx6_well16	Position_5	1	0	0.7379389579021849	0.2863037677488812	mrx6_well16_Position_5	1st_mrx6_well16	1st_mrx6_well16_Position_5	1st_mrx6_well16_Position_5_1	0.2795272649526415
1st	230524_1	mrx6_well16	Position_5	2	0	0.024976400139328	1.4079189490798845	mrx6_well16_Position_5	1st_mrx6_well16	1st_mrx6_well16_Position_5	1st_mrx6_well16_Position_5_2	0.9825692782428684
1st	230524_1	mrx6_well16	Position_5	3	0	0.0348681991276671	1.6352115165741683	mrx6_well16_Position_5	1st_mrx6_well16	1st_mrx6_well16_Position_5	1st_mrx6_well16_Position_5_3	0.9791218354430381
1st	230524_1	mrx6_well16	Position_5	4	0	0.0438553032091309	2.3082063041273337	mrx6_well16_Position_5	1st_mrx6_well16	1st_mrx6_well16_Position_5	1st_mrx6_well16_Position_5_4	0.9813545261432187
1st	230524_1	mrx6_well16	Position_5	5	0	0.0379569434148242	1.819316436365815	mrx6_well16_Position_5	1st_mrx6_well16	1st_mrx6_well16_Position_5	1st_mrx6_well16_Position_5_5	0.9795630821891674
1st	230524_1	mrx6_well16	Position_5	6	0	1.1242492445664063	0.2588770299558536	mrx6_well16_Position_5	1st_mrx6_well16	1st_mrx6_well16_Position_5	1st_mrx6_well16_Position_5_6	0.1871680371665785
1st	230524_1	mrx6_well16	Position_5	7	0	0.0441917021991835	2.18330953847223	mrx6_well16_Position_5	1st_mrx6_well16	1st_mrx6_well16_Position_5	1st_mrx6_well16_Position_5_7	0.9801608630368874
1st	230524_1	mrx6_well16	Position_5	8	0	0.6133216611880455	0.3853651206134106	mrx6_well16_Position_5	1st_mrx6_well16	1st_mrx6_well16_Position_5	1st_mrx6_well16_Position_5_8	0.38587185455511824
1st	230524_1	mrx6_well16	Position_5	9	0	0.027466882779941	1.8042796796309764	mrx6_well16_Position_5	1st_mrx6_well16	1st_mrx6_well16_Position_5	1st_mrx6_well16_Position_5_9	0.985005085668735
1st	230524_1	mrx6_well16	Position_6	1	0	0.0326420011624403	1.4620138451472828	mrx6_well16_Position_6	1st_mrx6_well16	1st_mrx6_well16_Position_6	1st_mrx6_well16_Position_6_1	0.9781608580710852
1st	230524_1	mrx6_well16	Position_6	2	0	0.0294246073313552	1.7368165946460017	mrx6_well16_Position_6	1st_mrx6_well16	1st_mrx6_well16_Position_6	1st_mrx6_well16_Position_6_2	0.9833405498080254
1st	230524_1	mrx6_well16	Position_6	3	0	0.0171740403420423	0.7939598229067729	mrx6_well16_Position_6	1st_mrx6_well16	1st_mrx6_well16_Position_6	1st_mrx6_well16_Position_6_3	0.9788271195172946
1st	230524_1	mrx6_well16	Position_6	4	0	0.0387655133195531	2.1007482607686416	mrx6_well16_Position_6	1st_mrx6_well16	1st_mrx6_well16_Position_6	1st_mrx6_well16_Position_6_4	0.9818811573970473
1st	230524_1	mrx6_well16	Position_6	5	0	0.0522933052220238	2.3497257344949083	mrx6_well16_Position_6	1st_mrx6_well16	1st_mrx6_well16_Position_6	1st_mrx6_well16_Position_6_5	0.9782294376699918
1st	230524_1	mrx6_well16	Position_6	6	0	0.0396370058524039	2.211361555979732	mrx6_well16_Position_6	1st_mrx6_well16	1st_mrx6_well16_Position_6	1st_mrx6_well16_Position_6_6	0.9823913677580751
1st	230524_1	mrx6_well16	Position_6	7	0	0.0322782720899288	1.678792871126484	mrx6_well16_Position_6	1st_mrx6_well16	1st_mrx6_well16_Position_6	1st_mrx6_well16_Position_6_7	0.9811356341214117
1st	230524_1	mrx6_well16	Position_7	1	0	0.0214939310945831	1.6522944585958892	mrx6_well16_Position_7	1st_mrx6_well16	1st_mrx6_well16_Position_7	1st_mrx6_well16_Position_7_1	0.987158513449506
1st	230524_1	mrx6_well16	Position_7	2	0	0.0194408364742511	2.0062555461617944	mrx6_well16_Position_7	1st_mrx6_well16	1st_mrx6_well16_Position_7	1st_mrx6_well16_Position_7_2	0.9904028873029074
1st	230524_1	mrx6_well16	Position_7	3	0	0.0450642090290807	2.236998314450622	mrx6_well16_Position_7	1st_mrx6_well16	1st_mrx6_well16_Position_7	1st_mrx6_well16_Position_7_3	0.980252859610364
1st	230524_1	mrx6_well16	Position_7	4	0	0.0205102852724752	1.0628113105357735	mrx6_well16_Position_7	1st_mrx6_well16	1st_mrx6_well16_Position_7	1st_mrx6_well16_Position_7_4	0.9810672238494675
1st	230524_1	mrx6_well16	Position_7	5	0	0.0413506188202422	1.6487399491780392	mrx6_well16_Position_7	1st_mrx6_well16	1st_mrx6_well16_Position_7	1st_mrx6_well16_Position_7_5	0.9755334893861829
1st	230524_1	mrx6_well16	Position_7	6	0	0.0330251572748972	2.345000064870092	mrx6_well16_Position_7	1st_mrx6_well16	1st_mrx6_well16_Position_7	1st_mrx6_well16_Position_7_6	0.9861123603873686
1st	230524_1	mrx6_well16	Position_7	7	0	0.0242264821388883	1.378822714554643	mrx6_well16_Position_7	1st_mrx6_well16	1st_mrx6_well16_Position_7	1st_mrx6_well16_Position_7_7	0.9827329774351597
1st	230524_1	mrx6_well16	Position_8	1	0	0.0129966015443696	0.785204087148313	mrx6_well16_Position_8	1st_mrx6_well16	1st_mrx6_well16_Position_8	1st_mrx6_well16_Position_8_1	0.9837176267466572
1st	230524_1	mrx6_well16	Position_8	2	0	0.0124814422017057	0.8846405243963759	mrx6_well16_Position_8	1st_mrx6_well16	1st_mrx6_well16_Position_8	1st_mrx6_well16_Position_8_2	0.9860872404573531
1st	230524_1	mrx6_well16	Position_8	3	0	0.0097393684412064	0.8155943740323949	mrx6_well16_Position_8	1st_mrx6_well16	1st_mrx6_well16_Position_8	1st_mrx6_well16_Position_8_3	0.9881994786593644
1st	230524_1	mrx6_well16	Position_8	4	0	0.0172314265111195	0.8671313450058304	mrx6_well16_Position_8	1st_mrx6_well16	1st_mrx6_well16_Position_8	1st_mrx6_well16_Position_8_4	0.9805154320533389
1st	230524_1	mrx6_well16	Position_9	1	0	0.0304912538470102	0.8701261073221775	mrx6_well16_Position_9	1st_mrx6_well16	1st_mrx6_well16_Position_9	1st_mrx6_well16_Position_9_1	0.9661440527779452
1st	230524_1	mrx6_well16	Position_9	2	0	0.0385992671698039	2.08628242839496	mrx6_well16_Position_9	1st_mrx6_well16	1st_mrx6_well16_Position_9	1st_mrx6_well16_Position_9_2	0.9818346276640381
1st	230524_1	mrx6_well16	Position_9	3	0	0.0384708425561567	2.15033251922526	mrx6_well16_Position_9	1st_mrx6_well16	1st_mrx6_well16_Position_9	1st_mrx6_well16_Position_9_3	0.9824238014122721
1st	230524_1	mrx6_well16	Position_9	4	0	0.0414322011037867	2.037724917898389	mrx6_well16_Position_9	1st_mrx6_well16	1st_mrx6_well16_Position_9	1st_mrx6_well16_Position_9_4	0.980072597339988
1st	230524_1	mrx6_well16	Position_10	1	0	0.0193336736351896	1.039406089372629	mrx6_well16_Position_10	1st_mrx6_well16	1st_mrx6_well16_Position_10	1st_mrx6_well16_Position_10_1	0.9817389746652532
1st	230524_1	mrx6_well16	Position_10	2	0	0.0226059948626377	1.7969059629642226	mrx6_well16_Position_10	1st_mrx6_well16	1st_mrx6_well16_Position_10	1st_mrx6_well16_Position_10_2	0.9875757920878754
1st	230524_1	mrx6_well16	Position_10	3	0	0.0251997755286849	1.4322091518752724	mrx6_well16_Position_10	1st_mrx6_well16	1st_mrx6_well16_Position_10	1st_mrx6_well16_Position_10_3	0.9827091936553645
1st	230524_1	mrx6_well16	Position_10	4	0	0.0376699311110335	2.8499500101807613	mrx6_well16_Position_10	1st_mrx6_well16	1st_mrx6_well16_Position_10	1st_mrx6_well16_Position_10_4	0.9869546782897678
1st	230524_1	mrx6_well16	Position_10	5	0	0.0316571855270998	1.3244273170328749	mrx6_well16_Position_10	1st_mrx6_well16	1st_mrx6_well16_Position_10	1st_mrx6_well16_Position_10_5	0.9766554477487662
1st	230524_1	mrx6_well16	Position_10	6	0	0.0329642542116574	2.3152757324728706	mrx6_well16_Position_10	1st_mrx6_well16	1st_mrx6_well16_Position_10	1st_mrx6_well16_Position_10_6	0.9859621442448054
1st	230524_1	mrx6_well16	Position_10	7	0	0.0466664269193042	1.39889755926154	mrx6_well16_Position_10	1st_mrx6_well16	1st_mrx6_well16_Position_10	1st_mrx6_well16_Position_10_7	0.9677174947872103
1st	230524_1	mrx6_well17	Position_1	1	0	0.0270118559907537	1.3409846987415197	mrx6_well17_Position_1	1st_mrx6_well17	1st_mrx6_well17_Position_1	1st_mrx6_well17_Position_1_1	0.9802544415062214
1st	230524_1	mrx6_well17	Position_1	2	0	0.03707690496342	1.4038971454930878	mrx6_well17_Position_1	1st_mrx6_well17	1st_mrx6_well17_Position_1	1st_mrx6_well17_Position_1_2	0.9742695540203004
1st	230524_1	mrx6_well17	Position_1	3	0	0.0285089130409348	2.852881387263983	mrx6_well17_Position_1	1st_mrx6_well17	1st_mrx6_well17_Position_1	1st_mrx6_well17_Position_1_3	0.9901058481949085
1st	230524_1	mrx6_well17	Position_1	4	0	0.0290792181821639	1.789927394853298	mrx6_well17_Position_1	1st_mrx6_well17	1st_mrx6_well17_Position_1	1st_mrx6_well17_Position_1_4	0.9840136819878637
1st	230524_1	mrx6_well17	Position_1	5	0	0.0113094154759218	1.4400992034628086	mrx6_well17_Position_1	1st_mrx6_well17	1st_mrx6_well17_Position_1	1st_mrx6_well17_Position_1_5	0.9922079727732419
1st	230524_1	mrx6_well17	Position_1	6	0	0.030385299267164	2.738412183157039	mrx6_well17_Position_1	1st_mrx6_well17	1st_mrx6_well17_Position_1	1st_mrx6_well17_Position_1_6	0.989025813747649
1st	230524_1	mrx6_well17	Position_1	7	0	0.0261133558242451	2.0819663306616887	mrx6_well17_Position_1	1st_mrx6_well17	1st_mrx6_well17_Position_1	1st_mrx6_well17_Position_1_7	0.9876127283083046
1st	230524_1	mrx6_well17	Position_1	8	0	0.0381761412338896	2.307281837411619	mrx6_well17_Position_1	1st_mrx6_well17	1st_mrx6_well17_Position_1	1st_mrx6_well17_Position_1_8	0.9837233744618457
1st	230524_1	mrx6_well17	Position_1	9	0	0.0298979527880657	2.245985200052824	mrx6_well17_Position_1	1st_mrx6_well17	1st_mrx6_well17_Position_1	1st_mrx6_well17_Position_1_9	0.9868631424461553
1st	230524_1	mrx6_well17	Position_2	1	0	0.0328937592072182	1.5705018446561323	mrx6_well17_Position_2	1st_mrx6_well17	1st_mrx6_well17_Position_2	1st_mrx6_well17_Position_2_1	0.9794849386340081
1st	230524_1	mrx6_well17	Position_2	2	0	0.025281003785591	1.228420236575879	mrx6_well17_Position_2	1st_mrx6_well17	1st_mrx6_well17_Position_2	1st_mrx6_well17_Position_2_2	0.9798349056603772
1st	230524_1	mrx6_well17	Position_2	3	0	0.0347605775512399	1.4585354428338322	mrx6_well17_Position_2	1st_mrx6_well17	1st_mrx6_well17_Position_2	1st_mrx6_well17_Position_2_3	0.9767222459065577
1st	230524_1	mrx6_well17	Position_2	4	0	1.1387907313580985	0.3471762377780404	mrx6_well17_Position_2	1st_mrx6_well17	1st_mrx6_well17_Position_2	1st_mrx6_well17_Position_2_4	0.2336365780592485
1st	230524_1	mrx6_well17	Position_2	5	0	0.0209449386267081	1.992420003595069	mrx6_well17_Position_2	1st_mrx6_well17	1st_mrx6_well17_Position_2	1st_mrx6_well17_Position_2_5	0.9895970481121047
1st	230524_1	mrx6_well17	Position_2	6	0	1.166366101075979	0.2730769774139163	mrx6_well17_Position_2	1st_mrx6_well17	1st_mrx6_well17_Position_2	1st_mrx6_well17_Position_2_6	0.1897101604742846
1st	230524_1	mrx6_well17	Position_2	7	0	0.8924500408782898	0.1530978602865683	mrx6_well17_Position_2	1st_mrx6_well17	1st_mrx6_well17_Position_2	1st_mrx6_well17_Position_2_7	0.14642835599975865
1st	230524_1	mrx6_well17	Position_2	8	0	0.0165073216741688	1.8716988283200664	mrx6_well17_Position_2	1st_mrx6_well17	1st_mrx6_well17_Position_2	1st_mrx6_well17_Position_2_8	0.9912576697866283
1st	230524_1	mrx6_well17	Position_2	9	0	1.0430119366986497	0.3296947321263813	mrx6_well17_Position_2	1st_mrx6_well17	1st_mrx6_well17_Position_2	1st_mrx6_well17_Position_2_9	0.24017857537516277
1st	230524_1	mrx6_well17	Position_2	10	0	0.8303831597250848	0.6611013720148468	mrx6_well17_Position_2	1st_mrx6_well17	1st_mrx6_well17_Position_2	1st_mrx6_well17_Position_2_10	0.44325057212871066
1st	230524_1	mrx6_well17	Position_2	11	0	0.0365635402747998	2.405583752079328	mrx6_well17_Position_2	1st_mrx6_well17	1st_mrx6_well17_Position_2	1st_mrx6_well17_Position_2_11	0.9850281183328816
1st	230524_1	mrx6_well17	Position_2	12	0	1.080814566388648	0.2551341457046033	mrx6_well17_Position_2	1st_mrx6_well17	1st_mrx6_well17_Position_2	1st_mrx6_well17_Position_2_12	0.19097600334135773
1st	230524_1	mrx6_well17	Position_2	13	0	1.0237224794879916	0.4982185286496654	mrx6_well17_Position_2	1st_mrx6_well17	1st_mrx6_well17_Position_2	1st_mrx6_well17_Position_2_13	0.3273573193610947
1st	230524_1	mrx6_well17	Position_2	14	0	0.6061713745255647	0.3147592588428231	mrx6_well17_Position_2	1st_mrx6_well17	1st_mrx6_well17_Position_2	1st_mrx6_well17_Position_2_14	0.34178389494066713
1st	230524_1	mrx6_well17	Position_2	15	0	0.8798779302643046	0.3542757808345522	mrx6_well17_Position_2	1st_mrx6_well17	1st_mrx6_well17_Position_2	1st_mrx6_well17_Position_2_15	0.2870596892822327
1st	230524_1	mrx6_well17	Position_3	1	0	1.2918377863463208	0.5000572858038633	mrx6_well17_Position_3	1st_mrx6_well17	1st_mrx6_well17_Position_3	1st_mrx6_well17_Position_3_1	0.27906616496457
1st	230524_1	mrx6_well17	Position_3	2	0	1.387511230777001	0.3703671591036612	mrx6_well17_Position_3	1st_mrx6_well17	1st_mrx6_well17_Position_3	1st_mrx6_well17_Position_3_2	0.2106898641201252
1st	230524_1	mrx6_well17	Position_3	3	0	0.0261370323985603	1.7807523766687652	mrx6_well17_Position_3	1st_mrx6_well17	1st_mrx6_well17_Position_3	1st_mrx6_well17_Position_3_3	0.9855347913007849
1st	230524_1	mrx6_well17	Position_3	4	0	0.0309596211126692	2.7009933623360385	mrx6_well17_Position_3	1st_mrx6_well17	1st_mrx6_well17_Position_3	1st_mrx6_well17_Position_3_4	0.9886675864115396
1st	230524_1	mrx6_well17	Position_3	5	0	1.0588991025746672	0.3744895055305818	mrx6_well17_Position_3	1st_mrx6_well17	1st_mrx6_well17_Position_3	1st_mrx6_well17_Position_3_5	0.26126167280316787
1st	230524_1	mrx6_well17	Position_3	6	0	0.0327672877502858	1.4829586444055072	mrx6_well17_Position_3	1st_mrx6_well17	1st_mrx6_well17_Position_3	1st_mrx6_well17_Position_3_6	0.9783817858788749
1st	230524_1	mrx6_well17	Position_3	7	0	0.0342470479472914	2.719573434311509	mrx6_well17_Position_3	1st_mrx6_well17	1st_mrx6_well17_Position_3	1st_mrx6_well17_Position_3_7	0.9875638052051959
1st	230524_1	mrx6_well17	Position_3	8	0	0.0203971523326928	1.6437962744462014	mrx6_well17_Position_3	1st_mrx6_well17	1st_mrx6_well17_Position_3	1st_mrx6_well17_Position_3_8	0.98774352067225
1st	230524_1	mrx6_well17	Position_3	9	0	1.145641421032987	0.4565243308607294	mrx6_well17_Position_3	1st_mrx6_well17	1st_mrx6_well17_Position_3	1st_mrx6_well17_Position_3_9	0.28494201072587527
1st	230524_1	mrx6_well17	Position_3	10	0	0.0393877811678161	1.98589922356162	mrx6_well17_Position_3	1st_mrx6_well17	1st_mrx6_well17_Position_3	1st_mrx6_well17_Position_3_10	0.9805520002469585
1st	230524_1	mrx6_well17	Position_4	1	0	1.423662205187462	0.6337774493906944	mrx6_well17_Position_4	1st_mrx6_well17	1st_mrx6_well17_Position_4	1st_mrx6_well17_Position_4_1	0.3080418169157141
1st	230524_1	mrx6_well17	Position_4	2	0	1.4233256035045665	0.4760062590144768	mrx6_well17_Position_4	1st_mrx6_well17	1st_mrx6_well17_Position_4	1st_mrx6_well17_Position_4_2	0.25061774006316084
1st	230524_1	mrx6_well17	Position_4	3	0	0.0415541667807355	2.894432123387939	mrx6_well17_Position_4	1st_mrx6_well17	1st_mrx6_well17_Position_4	1st_mrx6_well17_Position_4_3	0.9858466073496726
1st	230524_1	mrx6_well17	Position_4	4	0	0.0471410693284786	2.3788097958030767	mrx6_well17_Position_4	1st_mrx6_well17	1st_mrx6_well17_Position_4	1st_mrx6_well17_Position_4_4	0.9805680032493478
1st	230524_1	mrx6_well17	Position_4	5	0	1.2062066210419131	0.5508368068595855	mrx6_well17_Position_4	1st_mrx6_well17	1st_mrx6_well17_Position_4	1st_mrx6_well17_Position_4_5	0.31350210137803486
1st	230524_1	mrx6_well17	Position_4	6	0	1.4720254774953876	0.6143648009251271	mrx6_well17_Position_4	1st_mrx6_well17	1st_mrx6_well17_Position_4	1st_mrx6_well17_Position_4_6	0.29446302893542387
1st	230524_1	mrx6_well17	Position_4	7	0	1.1477532325730362	0.2776075104888439	mrx6_well17_Position_4	1st_mrx6_well17	1st_mrx6_well17_Position_4	1st_mrx6_well17_Position_4_7	0.19476298322381394
1st	230524_1	mrx6_well17	Position_4	8	0	0.7991511262271739	0.3697852628722139	mrx6_well17_Position_4	1st_mrx6_well17	1st_mrx6_well17_Position_4	1st_mrx6_well17_Position_4_8	0.3163433582191043
1st	230524_1	mrx6_well17	Position_4	9	0	1.4465250096124134	0.3126962485109085	mrx6_well17_Position_4	1st_mrx6_well17	1st_mrx6_well17_Position_4	1st_mrx6_well17_Position_4_9	0.1777469701818419
1st	230524_1	mrx6_well17	Position_4	10	0	0.0498471686623593	2.360095720657597	mrx6_well17_Position_4	1st_mrx6_well17	1st_mrx6_well17_Position_4	1st_mrx6_well17_Position_4_10	0.979316037370319
1st	230524_1	mrx6_well17	Position_4	11	0	1.5472693331533525	0.303555066788708	mrx6_well17_Position_4	1st_mrx6_well17	1st_mrx6_well17_Position_4	1st_mrx6_well17_Position_4_11	0.16401073316204967
1st	230524_1	mrx6_well17	Position_4	12	0	1.0842579353717812	0.4396935241037082	mrx6_well17_Position_4	1st_mrx6_well17	1st_mrx6_well17_Position_4	1st_mrx6_well17_Position_4_12	0.2885220007302864
1st	230524_1	mrx6_well17	Position_4	13	0	1.2389390320927527	0.4286452459963881	mrx6_well17_Position_4	1st_mrx6_well17	1st_mrx6_well17_Position_4	1st_mrx6_well17_Position_4_13	0.2570456267958859
1st	230524_1	mrx6_well17	Position_4	14	0	1.086353917916181	0.3007049040553962	mrx6_well17_Position_4	1st_mrx6_well17	1st_mrx6_well17_Position_4	1st_mrx6_well17_Position_4_14	0.21679318806968237
1st	230524_1	mrx6_well17	Position_4	15	0	0.9068103556470952	0.5439508964163846	mrx6_well17_Position_4	1st_mrx6_well17	1st_mrx6_well17_Position_4	1st_mrx6_well17_Position_4_15	0.37494170432433316
1st	230524_1	mrx6_well17	Position_5	1	0	1.2760588347517712	0.3386732031758445	mrx6_well17_Position_5	1st_mrx6_well17	1st_mrx6_well17_Position_5	1st_mrx6_well17_Position_5_1	0.20973956992301054
1st	230524_1	mrx6_well17	Position_5	2	0	0.0382017672018753	2.195296793364592	mrx6_well17_Position_5	1st_mrx6_well17	1st_mrx6_well17_Position_5	1st_mrx6_well17_Position_5_2	0.982895996497895
1st	230524_1	mrx6_well17	Position_5	3	0	0.0511742705798811	1.7615785162565971	mrx6_well17_Position_5	1st_mrx6_well17	1st_mrx6_well17_Position_5	1st_mrx6_well17_Position_5_3	0.9717698568985859
1st	230524_1	mrx6_well17	Position_5	4	0	0.0206632885984274	1.494238473286825	mrx6_well17_Position_5	1st_mrx6_well17	1st_mrx6_well17_Position_5	1st_mrx6_well17_Position_5_4	0.9863599811431254
1st	230524_1	mrx6_well17	Position_5	5	0	1.5174926470739103	0.3874730700801381	mrx6_well17_Position_5	1st_mrx6_well17	1st_mrx6_well17_Position_5	1st_mrx6_well17_Position_5_5	0.20340159751484094
1st	230524_1	mrx6_well17	Position_5	6	0	0.045984339624192	2.1141169792300536	mrx6_well17_Position_5	1st_mrx6_well17	1st_mrx6_well17_Position_5	1st_mrx6_well17_Position_5_6	0.9787119524335168
1st	230524_1	mrx6_well17	Position_5	7	0	0.0258300736140962	1.4697857045135247	mrx6_well17_Position_5	1st_mrx6_well17	1st_mrx6_well17_Position_5	1st_mrx6_well17_Position_5_7	0.9827294723739588
1st	230524_1	mrx6_well17	Position_5	8	0	1.2055586805994516	0.2866759598928994	mrx6_well17_Position_5	1st_mrx6_well17	1st_mrx6_well17_Position_5	1st_mrx6_well17_Position_5_8	0.1921118516578016
1st	230524_1	mrx6_well17	Position_5	10	0	1.1942658718752068	0.1670564929968613	mrx6_well17_Position_5	1st_mrx6_well17	1st_mrx6_well17_Position_5	1st_mrx6_well17_Position_5_10	0.12271633619459461
1st	230524_1	mrx6_well17	Position_5	11	0	1.1579437915346753	0.1734355893877984	mrx6_well17_Position_5	1st_mrx6_well17	1st_mrx6_well17_Position_5	1st_mrx6_well17_Position_5_11	0.13026759455117143
1st	230524_1	mrx6_well17	Position_5	12	0	0.0455720370080031	1.7834361138374029	mrx6_well17_Position_5	1st_mrx6_well17	1st_mrx6_well17_Position_5	1st_mrx6_well17_Position_5_12	0.9750837430730209
1st	230524_1	mrx6_well17	Position_5	13	0	0.0332185869619253	1.8725082812151723	mrx6_well17_Position_5	1st_mrx6_well17	1st_mrx6_well17_Position_5	1st_mrx6_well17_Position_5_13	0.982569072453861
1st	230524_1	mrx6_well17	Position_5	14	0	0.0231487724112331	1.195778058326966	mrx6_well17_Position_5	1st_mrx6_well17	1st_mrx6_well17_Position_5	1st_mrx6_well17_Position_5_14	0.9810088909133177
1st	230524_1	mrx6_well17	Position_5	15	0	0.0454287832180838	1.8112369385782456	mrx6_well17_Position_5	1st_mrx6_well17	1st_mrx6_well17_Position_5	1st_mrx6_well17_Position_5_15	0.97553206121879
1st	230524_1	mrx6_well17	Position_5	16	0	0.0332042992447012	1.897707808023091	mrx6_well17_Position_5	1st_mrx6_well17	1st_mrx6_well17_Position_5	1st_mrx6_well17_Position_5_16	0.9828038266890953
1st	230524_1	mrx6_well17	Position_5	17	0	8.370133707087803	2.1671905826710507	mrx6_well17_Position_5	1st_mrx6_well17	1st_mrx6_well17_Position_5	1st_mrx6_well17_Position_5_17	0.2056680161943319
1st	230524_1	mrx6_well17	Position_6	1	0	0.0426873628219118	2.242663932971628	mrx6_well17_Position_6	1st_mrx6_well17	1st_mrx6_well17_Position_6	1st_mrx6_well17_Position_6_1	0.9813213124387121
1st	230524_1	mrx6_well17	Position_6	2	0	0.0515284007050203	2.007662455150496	mrx6_well17_Position_6	1st_mrx6_well17	1st_mrx6_well17_Position_6	1st_mrx6_well17_Position_6_2	0.974976384263511
1st	230524_1	mrx6_well17	Position_6	3	0	0.01753850134518	2.08712303555551	mrx6_well17_Position_6	1st_mrx6_well17	1st_mrx6_well17_Position_6	1st_mrx6_well17_Position_6_3	0.9916668304914209
1st	230524_1	mrx6_well17	Position_6	4	0	0.0470612671233621	1.5833677654984784	mrx6_well17_Position_6	1st_mrx6_well17	1st_mrx6_well17_Position_6	1st_mrx6_well17_Position_6_4	0.971135654369645
1st	230524_1	mrx6_well17	Position_6	5	0	1.0622054988277023	0.5302215115078791	mrx6_well17_Position_6	1st_mrx6_well17	1st_mrx6_well17_Position_6	1st_mrx6_well17_Position_6_5	0.3329644046895075
1st	230524_1	mrx6_well17	Position_6	6	0	0.0531198571074015	2.637234162803364	mrx6_well17_Position_6	1st_mrx6_well17	1st_mrx6_well17_Position_6	1st_mrx6_well17_Position_6_6	0.9802554397249312
1st	230524_1	mrx6_well17	Position_6	7	0	0.0231541822575562	3.442262800245789	mrx6_well17_Position_6	1st_mrx6_well17	1st_mrx6_well17_Position_6	1st_mrx6_well17_Position_6_7	0.993318500378321
1st	230524_1	mrx6_well17	Position_6	8	0	0.0283343520079828	1.7301306412947357	mrx6_well17_Position_6	1st_mrx6_well17	1st_mrx6_well17_Position_6	1st_mrx6_well17_Position_6_8	0.9838868830963955
1st	230524_1	mrx6_well17	Position_6	9	0	0.9909947765192684	0.5892858900453724	mrx6_well17_Position_6	1st_mrx6_well17	1st_mrx6_well17_Position_6	1st_mrx6_well17_Position_6_9	0.37289951241788977
1st	230524_1	mrx6_well17	Position_6	10	0	0.0312335442460544	1.2735164105839194	mrx6_well17_Position_6	1st_mrx6_well17	1st_mrx6_well17_Position_6	1st_mrx6_well17_Position_6_10	0.97606166290297
1st	230524_1	mrx6_well17	Position_6	11	0	0.0237741684442082	2.537316645052229	mrx6_well17_Position_6	1st_mrx6_well17	1st_mrx6_well17_Position_6	1st_mrx6_well17_Position_6_11	0.9907171708559013
1st	230524_1	mrx6_well17	Position_6	12	0	1.4235633385116095	0.3144733093618667	mrx6_well17_Position_6	1st_mrx6_well17	1st_mrx6_well17_Position_6	1st_mrx6_well17_Position_6_12	0.18093594847187558
1st	230524_1	mrx6_well17	Position_6	13	0	0.0199079742994192	1.1474353923997838	mrx6_well17_Position_6	1st_mrx6_well17	1st_mrx6_well17_Position_6	1st_mrx6_well17_Position_6_13	0.9829459138867501
1st	230524_1	mrx6_well17	Position_6	14	0	0.0297743077797412	2.2280337906636407	mrx6_well17_Position_6	1st_mrx6_well17	1st_mrx6_well17_Position_6	1st_mrx6_well17_Position_6_14	0.9868127376280258
1st	230524_1	mrx6_well17	Position_6	15	0	0.0294566678263413	1.208056015773884	mrx6_well17_Position_6	1st_mrx6_well17	1st_mrx6_well17_Position_6	1st_mrx6_well17_Position_6_15	0.9761968760266403
1st	230524_1	mrx6_well17	Position_6	16	0	0.0265405625805835	3.1269174046682577	mrx6_well17_Position_6	1st_mrx6_well17	1st_mrx6_well17_Position_6	1st_mrx6_well17_Position_6_16	0.9915836637569841
1st	230524_1	mrx6_well17	Position_6	17	0	0.0286018822022007	1.1743512530592362	mrx6_well17_Position_6	1st_mrx6_well17	1st_mrx6_well17_Position_6	1st_mrx6_well17_Position_6_17	0.9762236105764962
1st	230524_1	mrx6_well17	Position_6	18	0	0.9690400973490824	0.3713596772575558	mrx6_well17_Position_6	1st_mrx6_well17	1st_mrx6_well17_Position_6	1st_mrx6_well17_Position_6_18	0.27705143218674244
1st	230524_1	mrx6_well17	Position_7	1	0	1.588097885273858	0.2578346470384159	mrx6_well17_Position_7	1st_mrx6_well17	1st_mrx6_well17_Position_7	1st_mrx6_well17_Position_7_1	0.13967717807944152
1st	230524_1	mrx6_well17	Position_7	2	0	1.0454115891527107	0.4064022011473791	mrx6_well17_Position_7	1st_mrx6_well17	1st_mrx6_well17_Position_7	1st_mrx6_well17_Position_7_2	0.2799272219775346
1st	230524_1	mrx6_well17	Position_7	3	0	0.0169407832423876	2.135130043787896	mrx6_well17_Position_7	1st_mrx6_well17	1st_mrx6_well17_Position_7	1st_mrx6_well17_Position_7_3	0.9921281479077689
1st	230524_1	mrx6_well17	Position_7	4	0	1.035564441237995	0.7188067662865614	mrx6_well17_Position_7	1st_mrx6_well17	1st_mrx6_well17_Position_7	1st_mrx6_well17_Position_7_4	0.4097233032573581
1st	230524_1	mrx6_well17	Position_7	5	0	1.021284255543336	0.2821027790657502	mrx6_well17_Position_7	1st_mrx6_well17	1st_mrx6_well17_Position_7	1st_mrx6_well17_Position_7_5	0.2164382271535783
1st	230524_1	mrx6_well17	Position_7	6	0	0.9513203743465732	0.5676159659540796	mrx6_well17_Position_7	1st_mrx6_well17	1st_mrx6_well17_Position_7	1st_mrx6_well17_Position_7_6	0.37369305802620256
1st	230524_1	mrx6_well17	Position_7	7	0	1.3807019963958185	0.3970048024613989	mrx6_well17_Position_7	1st_mrx6_well17	1st_mrx6_well17_Position_7	1st_mrx6_well17_Position_7_7	0.22332411774349392
1st	230524_1	mrx6_well17	Position_7	8	0	1.3187214671666785	0.1917610619255196	mrx6_well17_Position_7	1st_mrx6_well17	1st_mrx6_well17_Position_7	1st_mrx6_well17_Position_7_8	0.12695351202821803
1st	230524_1	mrx6_well17	Position_7	9	0	0.0173055735347998	1.725283315818873	mrx6_well17_Position_7	1st_mrx6_well17	1st_mrx6_well17_Position_7	1st_mrx6_well17_Position_7_9	0.990069044029531
1st	230524_1	mrx6_well17	Position_7	10	0	0.0144962874915264	2.042995414787191	mrx6_well17_Position_7	1st_mrx6_well17	1st_mrx6_well17_Position_7	1st_mrx6_well17_Position_7_10	0.9929543883576923
1st	230524_1	mrx6_well17	Position_7	11	0	1.9248753599688493	0.5963539152702526	mrx6_well17_Position_7	1st_mrx6_well17	1st_mrx6_well17_Position_7	1st_mrx6_well17_Position_7_11	0.23653299647399073
1st	230524_1	mrx6_well17	Position_7	12	0	1.3935160967866853	0.3805524420598629	mrx6_well17_Position_7	1st_mrx6_well17	1st_mrx6_well17_Position_7	1st_mrx6_well17_Position_7_12	0.21450830885445263
1st	230524_1	mrx6_well17	Position_7	13	0	1.0696200112461494	0.318596186198514	mrx6_well17_Position_7	1st_mrx6_well17	1st_mrx6_well17_Position_7	1st_mrx6_well17_Position_7_13	0.22950040979565342
1st	230524_1	mrx6_well17	Position_7	14	0	-0.0024205801969804	1.1081100273786768	mrx6_well17_Position_7	1st_mrx6_well17	1st_mrx6_well17_Position_7	1st_mrx6_well17_Position_7_14	1.0021892043947331
1st	230524_1	mrx6_well17	Position_7	15	0	0.0004536034718447	1.5857444238658422	mrx6_well17_Position_7	1st_mrx6_well17	1st_mrx6_well17_Position_7	1st_mrx6_well17_Position_7_15	0.9997140309948525
1st	230524_1	mrx6_well17	Position_8	1	0	1.2712537141962934	0.2657456959782955	mrx6_well17_Position_8	1st_mrx6_well17	1st_mrx6_well17_Position_8	1st_mrx6_well17_Position_8_1	0.17289902274465366
1st	230524_1	mrx6_well17	Position_8	2	0	1.189738322288456	0.4686493199388448	mrx6_well17_Position_8	1st_mrx6_well17	1st_mrx6_well17_Position_8	1st_mrx6_well17_Position_8_2	0.2825933503155055
1st	230524_1	mrx6_well17	Position_8	3	0	0.036610355562249	1.549461938765621	mrx6_well17_Position_8	1st_mrx6_well17	1st_mrx6_well17_Position_8	1st_mrx6_well17_Position_8_3	0.9769175997253244
1st	230524_1	mrx6_well17	Position_8	4	0	1.307357588490045	0.3725782323210158	mrx6_well17_Position_8	1st_mrx6_well17	1st_mrx6_well17_Position_8	1st_mrx6_well17_Position_8_4	0.2217812297978965
1st	230524_1	mrx6_well17	Position_8	5	0	0.0353195809964493	2.0158867713835504	mrx6_well17_Position_8	1st_mrx6_well17	1st_mrx6_well17_Position_8	1st_mrx6_well17_Position_8_5	0.9827810688303161
1st	230524_1	mrx6_well17	Position_8	6	0	0.043914120793313	1.6541166050836826	mrx6_well17_Position_8	1st_mrx6_well17	1st_mrx6_well17_Position_8	1st_mrx6_well17_Position_8_6	0.9741382060264945
1st	230524_1	mrx6_well17	Position_8	7	0	1.2064232484068942	0.4247120933529339	mrx6_well17_Position_8	1st_mrx6_well17	1st_mrx6_well17_Position_8	1st_mrx6_well17_Position_8_7	0.2603782055845305
1st	230524_1	mrx6_well17	Position_8	8	0	0.0329139622972915	1.4921275489968584	mrx6_well17_Position_8	1st_mrx6_well17	1st_mrx6_well17_Position_8	1st_mrx6_well17_Position_8_8	0.9784176613859115
1st	230524_1	mrx6_well17	Position_8	9	0	0.024368539565633	3.158248993672077	mrx6_well17_Position_8	1st_mrx6_well17	1st_mrx6_well17_Position_8	1st_mrx6_well17_Position_8_9	0.9923432397040676
1st	230524_1	mrx6_well17	Position_8	10	0	1.0524622274508617	0.4261413119993262	mrx6_well17_Position_8	1st_mrx6_well17	1st_mrx6_well17_Position_8	1st_mrx6_well17_Position_8_10	0.2882052562634774
1st	230524_1	mrx6_well17	Position_9	1	0	0.181430623392148	1.9549654552213	mrx6_well17_Position_9	1st_mrx6_well17	1st_mrx6_well17_Position_9	1st_mrx6_well17_Position_9_1	0.915076316976813
1st	230524_1	mrx6_well17	Position_9	2	0	0.0296504253786526	1.2215673021896365	mrx6_well17_Position_9	1st_mrx6_well17	1st_mrx6_well17_Position_9	1st_mrx6_well17_Position_9_2	0.9763027451375089
1st	230524_1	mrx6_well17	Position_9	3	0	0.0321509875013532	1.7621429642679822	mrx6_well17_Position_9	1st_mrx6_well17	1st_mrx6_well17_Position_9	1st_mrx6_well17_Position_9_3	0.9820815382732303
1st	230524_1	mrx6_well17	Position_9	4	0	0.208582303275824	2.092628039115806	mrx6_well17_Position_9	1st_mrx6_well17	1st_mrx6_well17_Position_9	1st_mrx6_well17_Position_9_4	0.9093597402056494
1st	230524_1	mrx6_well17	Position_9	5	0	0.1124671658776055	1.0069906214181132	mrx6_well17_Position_9	1st_mrx6_well17	1st_mrx6_well17_Position_9	1st_mrx6_well17_Position_9_5	0.8995342502826362
1st	230524_1	mrx6_well17	Position_9	6	0	0.0425478245065103	2.149009134897776	mrx6_well17_Position_9	1st_mrx6_well17	1st_mrx6_well17_Position_9	1st_mrx6_well17_Position_9_6	0.9805855721322088
1st	230524_1	mrx6_well17	Position_9	7	0	0.0283784859388604	1.5919023816130964	mrx6_well17_Position_9	1st_mrx6_well17	1st_mrx6_well17_Position_9	1st_mrx6_well17_Position_9_7	0.9824854526723278
1st	230524_1	mrx6_well17	Position_9	8	0	0.0333312222791035	1.718365129972059	mrx6_well17_Position_9	1st_mrx6_well17	1st_mrx6_well17_Position_9	1st_mrx6_well17_Position_9_8	0.9809720319185066
1st	230524_1	mrx6_well17	Position_9	9	0	0.0288248631614751	2.1147181031681592	mrx6_well17_Position_9	1st_mrx6_well17	1st_mrx6_well17_Position_9	1st_mrx6_well17_Position_9_9	0.9865527010121792
1st	230524_1	mrx6_well17	Position_9	10	0	0.0351995459141956	2.473499052626701	mrx6_well17_Position_9	1st_mrx6_well17	1st_mrx6_well17_Position_9	1st_mrx6_well17_Position_9_10	0.9859690016430558
1st	230524_1	mrx6_well17	Position_9	11	0	0.1765239942109969	1.7914122182717709	mrx6_well17_Position_9	1st_mrx6_well17	1st_mrx6_well17_Position_9	1st_mrx6_well17_Position_9_11	0.9102999410797505
1st	230524_1	mrx6_well17	Position_9	12	0	0.024486593164814	1.4746431237824538	mrx6_well17_Position_9	1st_mrx6_well17	1st_mrx6_well17_Position_9	1st_mrx6_well17_Position_9_12	0.9836661278286999
1st	230524_1	mrx6_well17	Position_10	1	0	0.0414237814135823	1.7757730991180554	mrx6_well17_Position_10	1st_mrx6_well17	1st_mrx6_well17_Position_10	1st_mrx6_well17_Position_10_1	0.9772045715808937
1st	230524_1	mrx6_well17	Position_10	2	0	0.0316898573018264	1.5538165248483986	mrx6_well17_Position_10	1st_mrx6_well17	1st_mrx6_well17_Position_10	1st_mrx6_well17_Position_10_2	0.9800127847742565
1st	230524_1	mrx6_well17	Position_10	3	0	0.0172671195048998	1.8951049885372024	mrx6_well17_Position_10	1st_mrx6_well17	1st_mrx6_well17_Position_10	1st_mrx6_well17_Position_10_3	0.9909708369870662
1st	230524_1	mrx6_well17	Position_10	4	0	0.0165092395904004	1.4199303336389948	mrx6_well17_Position_10	1st_mrx6_well17	1st_mrx6_well17_Position_10	1st_mrx6_well17_Position_10_4	0.9885068332159046
1st	230524_1	mrx6_well17	Position_10	5	0	0.037258052981479	1.43233391087446	mrx6_well17_Position_10	1st_mrx6_well17	1st_mrx6_well17_Position_10	1st_mrx6_well17_Position_10_5	0.9746473484492112
1st	230524_1	mrx6_well17	Position_10	6	0	0.0508052978482667	2.9376089126962386	mrx6_well17_Position_10	1st_mrx6_well17	1st_mrx6_well17_Position_10	1st_mrx6_well17_Position_10_6	0.9829992449945519
1st	230524_1	mrx6_well17	Position_10	7	0	0.0577557504159084	1.896306648676732	mrx6_well17_Position_10	1st_mrx6_well17	1st_mrx6_well17_Position_10	1st_mrx6_well17_Position_10_7	0.9704432415040958
1st	230524_1	mrx6_well17	Position_10	8	0	0.0257177998382312	3.022738987306071	mrx6_well17_Position_10	1st_mrx6_well17	1st_mrx6_well17_Position_10	1st_mrx6_well17_Position_10_8	0.9915636659352738
1st	230524_1	mrx6_well17	Position_10	9	0	0.025033936904309	1.8846919477142376	mrx6_well17_Position_10	1st_mrx6_well17	1st_mrx6_well17_Position_10	1st_mrx6_well17_Position_10_9	0.9868913454512298
1st	230524_1	mrx6_well17	Position_10	10	0	0.8515159612089968	0.2969650383950244	mrx6_well17_Position_10	1st_mrx6_well17	1st_mrx6_well17_Position_10	1st_mrx6_well17_Position_10_10	0.258572008154609
1st	230524_1	mrx6_well17	Position_10	11	0	0.021919708330881	0.6532913071425441	mrx6_well17_Position_10	1st_mrx6_well17	1st_mrx6_well17_Position_10	1st_mrx6_well17_Position_10_11	0.9675365066200646
1st	230524_1	mrx6_well17	Position_10	12	0	0.0550565816475943	2.9765849127017883	mrx6_well17_Position_10	1st_mrx6_well17	1st_mrx6_well17_Position_10	1st_mrx6_well17_Position_10_12	0.9818393494909563
1st	230524_1	mrx6_well17	Position_10	13	0	0.0159033434053577	1.9068853699116388	mrx6_well17_Position_10	1st_mrx6_well17	1st_mrx6_well17_Position_10	1st_mrx6_well17_Position_10_13	0.9917290218653703
1st	230524_1	mrx6_well17	Position_10	14	0	0.0520530527060768	2.917445800176026	mrx6_well17_Position_10	1st_mrx6_well17	1st_mrx6_well17_Position_10	1st_mrx6_well17_Position_10_14	0.9824707618069778
1st	230524_1	mrx6_well17	Position_10	15	0	0.0453075333307251	2.244363187927501	mrx6_well17_Position_10	1st_mrx6_well17	1st_mrx6_well17_Position_10	1st_mrx6_well17_Position_10_15	0.9802122056634294
1st	230524_1	mrx6_well17	Position_10	16	0	0.0597976656665389	2.671835206805474	mrx6_well17_Position_10	1st_mrx6_well17	1st_mrx6_well17_Position_10	1st_mrx6_well17_Position_10_16	0.9781091865348566
1st	230524_1	mrx6_well17	Position_10	17	0	0.9308544707565454	0.2084430412277202	mrx6_well17_Position_10	1st_mrx6_well17	1st_mrx6_well17_Position_10	1st_mrx6_well17_Position_10_17	0.18295751463959917
1st	230524_1	mrx6_well17	Position_10	18	0	0.0026539307551528	0.5855733524544829	mrx6_well17_Position_10	1st_mrx6_well17	1st_mrx6_well17_Position_10	1st_mrx6_well17_Position_10_18	0.9954882562728614
2nd	230524_2	mrx6_well9	Position_1	1	0	0.0344257389994002	2.010913544100537	mrx6_well9_Position_1	2nd_mrx6_well9	2nd_mrx6_well9_Position_1	2nd_mrx6_well9_Position_1_1	0.9831686902589462
2nd	230524_2	mrx6_well9	Position_1	2	0	0.0350023091958308	2.429945728831362	mrx6_well9_Position_1	2nd_mrx6_well9	2nd_mrx6_well9_Position_1	2nd_mrx6_well9_Position_1_2	0.9857999809100054
2nd	230524_2	mrx6_well9	Position_1	3	0	0.0334655269881581	1.7198345150109355	mrx6_well9_Position_1	2nd_mrx6_well9	2nd_mrx6_well9_Position_1	2nd_mrx6_well9_Position_1_3	0.9809128351186251
2nd	230524_2	mrx6_well9	Position_1	4	0	1.4339740041407365	0.6753249715127121	mrx6_well9_Position_1	2nd_mrx6_well9	2nd_mrx6_well9_Position_1	2nd_mrx6_well9_Position_1_4	0.3201655997123406
2nd	230524_2	mrx6_well9	Position_1	5	0	0.0397829830947612	2.3048316410497334	mrx6_well9_Position_1	2nd_mrx6_well9	2nd_mrx6_well9_Position_1	2nd_mrx6_well9_Position_1_5	0.9830321867461365
2nd	230524_2	mrx6_well9	Position_1	6	0	1.213923823321635	0.4848331545123071	mrx6_well9_Position_1	2nd_mrx6_well9	2nd_mrx6_well9_Position_1	2nd_mrx6_well9_Position_1_6	0.2854046581345085
2nd	230524_2	mrx6_well9	Position_1	7	0	0.0337828776609513	1.6116342536657522	mrx6_well9_Position_1	2nd_mrx6_well9	2nd_mrx6_well9_Position_1	2nd_mrx6_well9_Position_1_7	0.9794685025348484
2nd	230524_2	mrx6_well9	Position_1	8	0	0.0384016742883159	2.4661505863190825	mrx6_well9_Position_1	2nd_mrx6_well9	2nd_mrx6_well9_Position_1	2nd_mrx6_well9_Position_1_8	0.9846672497546517
2nd	230524_2	mrx6_well9	Position_1	9	0	1.1026681830018306	0.6146183131489376	mrx6_well9_Position_1	2nd_mrx6_well9	2nd_mrx6_well9_Position_1	2nd_mrx6_well9_Position_1_9	0.3579008595983145
2nd	230524_2	mrx6_well9	Position_1	10	0	1.1960435173548518	0.8257248201348116	mrx6_well9_Position_1	2nd_mrx6_well9	2nd_mrx6_well9_Position_1	2nd_mrx6_well9_Position_1_10	0.4084171291158294
2nd	230524_2	mrx6_well9	Position_1	11	0	0.0203530033453724	1.223738678836432	mrx6_well9_Position_1	2nd_mrx6_well9	2nd_mrx6_well9_Position_1	2nd_mrx6_well9_Position_1_11	0.9836402705388411
2nd	230524_2	mrx6_well9	Position_1	12	0	0.019237547950695	0.9433002327002812	mrx6_well9_Position_1	2nd_mrx6_well9	2nd_mrx6_well9_Position_1	2nd_mrx6_well9_Position_1_12	0.9800137217079579
2nd	230524_2	mrx6_well9	Position_1	13	0	0.9810301994193124	0.6370891337423141	mrx6_well9_Position_1	2nd_mrx6_well9	2nd_mrx6_well9_Position_1	2nd_mrx6_well9_Position_1_13	0.3937219713564094
2nd	230524_2	mrx6_well9	Position_1	14	0	0.032464326926407	2.589731710360752	mrx6_well9_Position_1	2nd_mrx6_well9	2nd_mrx6_well9_Position_1	2nd_mrx6_well9_Position_1_14	0.9876194127117995
2nd	230524_2	mrx6_well9	Position_1	15	0	0.0300384054800796	2.682999213200972	mrx6_well9_Position_1	2nd_mrx6_well9	2nd_mrx6_well9_Position_1	2nd_mrx6_well9_Position_1_15	0.9889281279134335
2nd	230524_2	mrx6_well9	Position_1	16	0	0.0143118777436453	1.0208217736638463	mrx6_well9_Position_1	2nd_mrx6_well9	2nd_mrx6_well9_Position_1	2nd_mrx6_well9_Position_1_16	0.9861738841895584
2nd	230524_2	mrx6_well9	Position_1	18	0	0.0387421250011629	2.696576070485281	mrx6_well9_Position_1	2nd_mrx6_well9	2nd_mrx6_well9_Position_1	2nd_mrx6_well9_Position_1_18	0.9858363370429476
2nd	230524_2	mrx6_well9	Position_1	19	0	0.0425789887514329	2.505167380299657	mrx6_well9_Position_1	2nd_mrx6_well9	2nd_mrx6_well9_Position_1	2nd_mrx6_well9_Position_1_19	0.9832875873090572
2nd	230524_2	mrx6_well9	Position_1	20	0	0.0394244790521188	2.5292486478660714	mrx6_well9_Position_1	2nd_mrx6_well9	2nd_mrx6_well9_Position_1	2nd_mrx6_well9_Position_1_20	0.9846518116147308
2nd	230524_2	mrx6_well9	Position_1	21	0	0.0232289308032512	1.8809851863223768	mrx6_well9_Position_1	2nd_mrx6_well9	2nd_mrx6_well9_Position_1	2nd_mrx6_well9_Position_1_21	0.9878013031232461
2nd	230524_2	mrx6_well9	Position_1	22	0	0.0352387240720152	2.7779488230888645	mrx6_well9_Position_1	2nd_mrx6_well9	2nd_mrx6_well9_Position_1	2nd_mrx6_well9_Position_1_22	0.9874737380706882
2nd	230524_2	mrx6_well9	Position_1	23	0	0.0410141177666092	2.095633769347279	mrx6_well9_Position_1	2nd_mrx6_well9	2nd_mrx6_well9_Position_1	2nd_mrx6_well9_Position_1_23	0.980804456357098
2nd	230524_2	mrx6_well9	Position_1	24	0	0.0169704424393598	1.461462463218864	mrx6_well9_Position_1	2nd_mrx6_well9	2nd_mrx6_well9_Position_1	2nd_mrx6_well9_Position_1_24	0.9885213306776311
2nd	230524_2	mrx6_well9	Position_2	1	0	0.0456707310517842	1.4055865073615843	mrx6_well9_Position_2	2nd_mrx6_well9	2nd_mrx6_well9_Position_2	2nd_mrx6_well9_Position_2_1	0.9685302303113988
2nd	230524_2	mrx6_well9	Position_2	2	0	0.0407635855795729	1.30625995273387	mrx6_well9_Position_2	2nd_mrx6_well9	2nd_mrx6_well9_Position_2	2nd_mrx6_well9_Position_2_2	0.9697380302421356
2nd	230524_2	mrx6_well9	Position_2	3	0	1.3990938251630822	0.5511456592169981	mrx6_well9_Position_2	2nd_mrx6_well9	2nd_mrx6_well9_Position_2	2nd_mrx6_well9_Position_2_3	0.28260409228264083
2nd	230524_2	mrx6_well9	Position_2	4	0	0.92451147731266	-0.0871643995074841	mrx6_well9_Position_2	2nd_mrx6_well9	2nd_mrx6_well9_Position_2	2nd_mrx6_well9_Position_2_4	-0.10409590218664916
2nd	230524_2	mrx6_well9	Position_2	5	0	1.4661410908419237	0.3124050372738611	mrx6_well9_Position_2	2nd_mrx6_well9	2nd_mrx6_well9_Position_2	2nd_mrx6_well9_Position_2_5	0.17565191722343862
2nd	230524_2	mrx6_well9	Position_2	6	0	0.0381783820647325	1.803326402733827	mrx6_well9_Position_2	2nd_mrx6_well9	2nd_mrx6_well9_Position_2	2nd_mrx6_well9_Position_2_6	0.9792678344471916
2nd	230524_2	mrx6_well9	Position_2	7	0	0.0420936697900429	2.0226961750741133	mrx6_well9_Position_2	2nd_mrx6_well9	2nd_mrx6_well9_Position_2	2nd_mrx6_well9_Position_2_7	0.9796135815493551
2nd	230524_2	mrx6_well9	Position_2	8	0	0.920840631423894	0.1456102762583488	mrx6_well9_Position_2	2nd_mrx6_well9	2nd_mrx6_well9_Position_2	2nd_mrx6_well9_Position_2_8	0.13653725193483965
2nd	230524_2	mrx6_well9	Position_2	9	0	0.8596914911622281	-0.0882246708812027	mrx6_well9_Position_2	2nd_mrx6_well9	2nd_mrx6_well9_Position_2	2nd_mrx6_well9_Position_2_9	-0.11435964394303404
2nd	230524_2	mrx6_well9	Position_2	10	0	0.0388489330412907	1.465813603074374	mrx6_well9_Position_2	2nd_mrx6_well9	2nd_mrx6_well9_Position_2	2nd_mrx6_well9_Position_2_10	0.9741809660911872
2nd	230524_2	mrx6_well9	Position_2	11	0	0.0330863187557557	2.0478478221668333	mrx6_well9_Position_2	2nd_mrx6_well9	2nd_mrx6_well9_Position_2	2nd_mrx6_well9_Position_2_11	0.9841002566563272
2nd	230524_2	mrx6_well9	Position_2	12	0	0.9714778190576892	0.3959792981774384	mrx6_well9_Position_2	2nd_mrx6_well9	2nd_mrx6_well9_Position_2	2nd_mrx6_well9_Position_2_12	0.2895734668287603
2nd	230524_2	mrx6_well9	Position_2	13	0	1.08153308473885	0.2927353248748818	mrx6_well9_Position_2	2nd_mrx6_well9	2nd_mrx6_well9_Position_2	2nd_mrx6_well9_Position_2_13	0.2130117543465628
2nd	230524_2	mrx6_well9	Position_2	14	0	0.0440437559098484	2.453899400508693	mrx6_well9_Position_2	2nd_mrx6_well9	2nd_mrx6_well9_Position_2	2nd_mrx6_well9_Position_2_14	0.9823679911223454
2nd	230524_2	mrx6_well9	Position_2	15	0	0.9632745158962924	0.1933603915251562	mrx6_well9_Position_2	2nd_mrx6_well9	2nd_mrx6_well9_Position_2	2nd_mrx6_well9_Position_2_15	0.16717495752936024
2nd	230524_2	mrx6_well9	Position_2	16	0	1.4533603021378452	0.4671505209024862	mrx6_well9_Position_2	2nd_mrx6_well9	2nd_mrx6_well9_Position_2	2nd_mrx6_well9_Position_2_16	0.24324284731858337
2nd	230524_2	mrx6_well9	Position_2	17	0	0.066636202680352	3.0716501044849744	mrx6_well9_Position_2	2nd_mrx6_well9	2nd_mrx6_well9_Position_2	2nd_mrx6_well9_Position_2_17	0.9787666910669659
2nd	230524_2	mrx6_well9	Position_3	1	0	0.0386194728809208	1.786749493864549	mrx6_well9_Position_3	2nd_mrx6_well9	2nd_mrx6_well9_Position_3	2nd_mrx6_well9_Position_3_1	0.9788429223984358
2nd	230524_2	mrx6_well9	Position_3	2	0	0.9062476350324904	0.6254567698008721	mrx6_well9_Position_3	2nd_mrx6_well9	2nd_mrx6_well9_Position_3	2nd_mrx6_well9_Position_3_2	0.40834038723608485
2nd	230524_2	mrx6_well9	Position_3	3	0	0.0378159646177824	1.7644777343968543	mrx6_well9_Position_3	2nd_mrx6_well9	2nd_mrx6_well9_Position_3	2nd_mrx6_well9_Position_3_3	0.9790178678211784
2nd	230524_2	mrx6_well9	Position_3	4	0	0.043693100955646	2.452494960936018	mrx6_well9_Position_3	2nd_mrx6_well9	2nd_mrx6_well9_Position_3	2nd_mrx6_well9_Position_3_4	0.9824960700587061
2nd	230524_2	mrx6_well9	Position_3	5	0	0.958253589883102	0.2034426257766241	mrx6_well9_Position_3	2nd_mrx6_well9	2nd_mrx6_well9_Position_3	2nd_mrx6_well9_Position_3_5	0.1751254958346311
2nd	230524_2	mrx6_well9	Position_3	6	0	0.048358532697496	2.193962460863398	mrx6_well9_Position_3	2nd_mrx6_well9	2nd_mrx6_well9_Position_3	2nd_mrx6_well9_Position_3_6	0.9784337154063297
2nd	230524_2	mrx6_well9	Position_3	7	0	0.0244826929581369	1.208510782688487	mrx6_well9_Position_3	2nd_mrx6_well9	2nd_mrx6_well9_Position_3	2nd_mrx6_well9_Position_3_7	0.9801436962630338
2nd	230524_2	mrx6_well9	Position_3	8	0	0.0802211554946825	1.5109664345188032	mrx6_well9_Position_3	2nd_mrx6_well9	2nd_mrx6_well9_Position_3	2nd_mrx6_well9_Position_3_8	0.9495840993242018
2nd	230524_2	mrx6_well9	Position_3	9	0	0.0280798458865187	1.748325237405317	mrx6_well9_Position_3	2nd_mrx6_well9	2nd_mrx6_well9_Position_3	2nd_mrx6_well9_Position_3_9	0.9841928813700058
2nd	230524_2	mrx6_well9	Position_3	10	0	0.0240014452023551	1.069830371871534	mrx6_well9_Position_3	2nd_mrx6_well9	2nd_mrx6_well9_Position_3	2nd_mrx6_well9_Position_3_10	0.9780574629228089
2nd	230524_2	mrx6_well9	Position_3	11	0	0.9295169081256578	0.4550760433773594	mrx6_well9_Position_3	2nd_mrx6_well9	2nd_mrx6_well9_Position_3	2nd_mrx6_well9_Position_3_11	0.32867135636026507
2nd	230524_2	mrx6_well9	Position_3	12	0	0.0261010014689886	1.510160228294542	mrx6_well9_Position_3	2nd_mrx6_well9	2nd_mrx6_well9_Position_3	2nd_mrx6_well9_Position_3_12	0.9830100500075718
2nd	230524_2	mrx6_well9	Position_3	13	0	0.035790926537128	2.250617134512518	mrx6_well9_Position_3	2nd_mrx6_well9	2nd_mrx6_well9_Position_3	2nd_mrx6_well9_Position_3_13	0.9843462209800393
2nd	230524_2	mrx6_well9	Position_3	14	0	1.3934313466317745	0.438798159990628	mrx6_well9_Position_3	2nd_mrx6_well9	2nd_mrx6_well9_Position_3	2nd_mrx6_well9_Position_3_14	0.23948864397426076
2nd	230524_2	mrx6_well9	Position_3	15	0	0.0272838883607019	1.8350500021103089	mrx6_well9_Position_3	2nd_mrx6_well9	2nd_mrx6_well9_Position_3	2nd_mrx6_well9_Position_3_15	0.9853496258107608
2nd	230524_2	mrx6_well9	Position_3	16	0	1.373701355969169	0.5952918890168997	mrx6_well9_Position_3	2nd_mrx6_well9	2nd_mrx6_well9_Position_3	2nd_mrx6_well9_Position_3_16	0.30233312914240673
2nd	230524_2	mrx6_well9	Position_3	17	0	0.0310426250269404	1.5656182625827997	mrx6_well9_Position_3	2nd_mrx6_well9	2nd_mrx6_well9_Position_3	2nd_mrx6_well9_Position_3_17	0.9805577845190331
2nd	230524_2	mrx6_well9	Position_3	18	0	0.0459370662727378	1.7651963505521011	mrx6_well9_Position_3	2nd_mrx6_well9	2nd_mrx6_well9_Position_3	2nd_mrx6_well9_Position_3_18	0.974636288058076
2nd	230524_2	mrx6_well9	Position_3	19	0	0.057691641554335	2.496813734613222	mrx6_well9_Position_3	2nd_mrx6_well9	2nd_mrx6_well9_Position_3	2nd_mrx6_well9_Position_3_19	0.9774157290516695
2nd	230524_2	mrx6_well9	Position_4	1	0	0.027458353565524	2.0269082754135326	mrx6_well9_Position_4	2nd_mrx6_well9	2nd_mrx6_well9_Position_4	2nd_mrx6_well9_Position_4_1	0.9866341512862434
2nd	230524_2	mrx6_well9	Position_4	2	0	0.3667792045595286	1.370191087657122	mrx6_well9_Position_4	2nd_mrx6_well9	2nd_mrx6_well9_Position_4	2nd_mrx6_well9_Position_4_2	0.7888396789495692
2nd	230524_2	mrx6_well9	Position_4	3	0	0.0158208977324374	1.2766372713212006	mrx6_well9_Position_4	2nd_mrx6_well9	2nd_mrx6_well9_Position_4	2nd_mrx6_well9_Position_4_3	0.9877590639981627
2nd	230524_2	mrx6_well9	Position_4	4	0	0.0201461023059422	1.1336569164749415	mrx6_well9_Position_4	2nd_mrx6_well9	2nd_mrx6_well9_Position_4	2nd_mrx6_well9_Position_4_4	0.9825393919256437
2nd	230524_2	mrx6_well9	Position_4	5	0	0.0256232937563588	1.0296132983284203	mrx6_well9_Position_4	2nd_mrx6_well9	2nd_mrx6_well9_Position_4	2nd_mrx6_well9_Position_4_5	0.9757179632050704
2nd	230524_2	mrx6_well9	Position_4	6	0	0.0235934540038147	1.6198902643756763	mrx6_well9_Position_4	2nd_mrx6_well9	2nd_mrx6_well9_Position_4	2nd_mrx6_well9_Position_4_6	0.9856442423250299
2nd	230524_2	mrx6_well9	Position_4	7	0	1.1875846483429644	0.3158694548657338	mrx6_well9_Position_4	2nd_mrx6_well9	2nd_mrx6_well9_Position_4	2nd_mrx6_well9_Position_4_7	0.21009584143047644
2nd	230524_2	mrx6_well9	Position_4	8	0	0.4436644220053909	1.5875725015370583	mrx6_well9_Position_4	2nd_mrx6_well9	2nd_mrx6_well9_Position_4	2nd_mrx6_well9_Position_4_8	0.7815791861287917
2nd	230524_2	mrx6_well9	Position_4	9	0	1.1623201113083568	0.4589670154617712	mrx6_well9_Position_4	2nd_mrx6_well9	2nd_mrx6_well9_Position_4	2nd_mrx6_well9_Position_4_9	0.28308805262403425
2nd	230524_2	mrx6_well9	Position_4	10	0	0.0006429024132092	0.6410479928392568	mrx6_well9_Position_4	2nd_mrx6_well9	2nd_mrx6_well9_Position_4	2nd_mrx6_well9_Position_4_10	0.9989981119913565
2nd	230524_2	mrx6_well9	Position_5	1	0	0.0576028769998113	2.2265528636848564	mrx6_well9_Position_5	2nd_mrx6_well9	2nd_mrx6_well9_Position_5	2nd_mrx6_well9_Position_5_1	0.9747815457703664
2nd	230524_2	mrx6_well9	Position_5	2	0	0.0315543347897374	3.0168340782516907	mrx6_well9_Position_5	2nd_mrx6_well9	2nd_mrx6_well9_Position_5	2nd_mrx6_well9_Position_5_2	0.989648847025286
2nd	230524_2	mrx6_well9	Position_5	3	0	0.9560340739196131	0.0396159945225692	mrx6_well9_Position_5	2nd_mrx6_well9	2nd_mrx6_well9_Position_5	2nd_mrx6_well9_Position_5_3	0.03978907427240308
2nd	230524_2	mrx6_well9	Position_5	4	0	0.0287362711726091	2.0374407788521967	mrx6_well9_Position_5	2nd_mrx6_well9	2nd_mrx6_well9_Position_5	2nd_mrx6_well9_Position_5_4	0.9860920577100282
2nd	230524_2	mrx6_well9	Position_5	5	0	0.0515913239448105	1.5392831743463484	mrx6_well9_Position_5	2nd_mrx6_well9	2nd_mrx6_well9_Position_5	2nd_mrx6_well9_Position_5_5	0.9675704626604881
2nd	230524_2	mrx6_well9	Position_5	6	0	0.9891513604315874	0.565157520183533	mrx6_well9_Position_5	2nd_mrx6_well9	2nd_mrx6_well9_Position_5	2nd_mrx6_well9_Position_5_6	0.36360695562639456
2nd	230524_2	mrx6_well9	Position_5	7	0	0.0615595098644149	2.475262267004478	mrx6_well9_Position_5	2nd_mrx6_well9	2nd_mrx6_well9_Position_5	2nd_mrx6_well9_Position_5_7	0.9757336087123961
2nd	230524_2	mrx6_well9	Position_5	8	0	0.0242388529945126	1.4584958910027417	mrx6_well9_Position_5	2nd_mrx6_well9	2nd_mrx6_well9_Position_5	2nd_mrx6_well9_Position_5_8	0.9836526033448384
2nd	230524_2	mrx6_well9	Position_5	9	0	0.9836758909357916	0.5888116810168071	mrx6_well9_Position_5	2nd_mrx6_well9	2nd_mrx6_well9_Position_5	2nd_mrx6_well9_Position_5_9	0.3744459997770693
2nd	230524_2	mrx6_well9	Position_5	10	0	0.0549739160381362	2.77604426894757	mrx6_well9_Position_5	2nd_mrx6_well9	2nd_mrx6_well9_Position_5	2nd_mrx6_well9_Position_5_10	0.9805815743856079
2nd	230524_2	mrx6_well9	Position_5	11	0	0.9775576092529268	0.4264258593298817	mrx6_well9_Position_5	2nd_mrx6_well9	2nd_mrx6_well9_Position_5	2nd_mrx6_well9_Position_5_11	0.303725698252216
2nd	230524_2	mrx6_well9	Position_5	12	0	0.8502016197981545	-0.0137454786738003	mrx6_well9_Position_5	2nd_mrx6_well9	2nd_mrx6_well9_Position_5	2nd_mrx6_well9_Position_5_12	-0.01643299391086279
2nd	230524_2	mrx6_well9	Position_5	13	0	0.027996501928695	2.919554164405409	mrx6_well9_Position_5	2nd_mrx6_well9	2nd_mrx6_well9_Position_5	2nd_mrx6_well9_Position_5_13	0.9905017741515146
2nd	230524_2	mrx6_well9	Position_5	14	0	0.0191270309640872	1.2735622896412622	mrx6_well9_Position_5	2nd_mrx6_well9	2nd_mrx6_well9_Position_5	2nd_mrx6_well9_Position_5_14	0.9852036907405329
2nd	230524_2	mrx6_well9	Position_5	15	0	0.0230181807673234	1.5734970377158684	mrx6_well9_Position_5	2nd_mrx6_well9	2nd_mrx6_well9_Position_5	2nd_mrx6_well9_Position_5_15	0.9855822352954504
2nd	230524_2	mrx6_well9	Position_5	16	0	0.0312424180954953	1.6328511604587113	mrx6_well9_Position_5	2nd_mrx6_well9	2nd_mrx6_well9_Position_5	2nd_mrx6_well9_Position_5_16	0.9812255641761208
2nd	230524_2	mrx6_well9	Position_5	17	0	0.0226852266335241	1.962352045794965	mrx6_well9_Position_5	2nd_mrx6_well9	2nd_mrx6_well9_Position_5	2nd_mrx6_well9_Position_5_17	0.9885718888261624
2nd	230524_2	mrx6_well9	Position_5	18	0	0.5107651270321957	0.1959050466848299	mrx6_well9_Position_5	2nd_mrx6_well9	2nd_mrx6_well9_Position_5	2nd_mrx6_well9_Position_5_18	0.27722274686419246
2nd	230524_2	mrx6_well9	Position_6	1	0	0.0225838455770674	1.5066298302073606	mrx6_well9_Position_6	2nd_mrx6_well9	2nd_mrx6_well9_Position_6	2nd_mrx6_well9_Position_6_1	0.985231726648349
2nd	230524_2	mrx6_well9	Position_6	2	0	0.0058492991816372	1.3098207548462326	mrx6_well9_Position_6	2nd_mrx6_well9	2nd_mrx6_well9_Position_6	2nd_mrx6_well9_Position_6_2	0.9955541291194324
2nd	230524_2	mrx6_well9	Position_6	3	0	0.0313569254406866	2.7651283086096385	mrx6_well9_Position_6	2nd_mrx6_well9	2nd_mrx6_well9_Position_6	2nd_mrx6_well9_Position_6_3	0.9887870227030413
2nd	230524_2	mrx6_well9	Position_6	4	0	1.2922094120558052	0.2667253022635587	mrx6_well9_Position_6	2nd_mrx6_well9	2nd_mrx6_well9_Position_6	2nd_mrx6_well9_Position_6_4	0.1710945941568899
2nd	230524_2	mrx6_well9	Position_6	5	0	0.0089625964347312	1.8696830620144609	mrx6_well9_Position_6	2nd_mrx6_well9	2nd_mrx6_well9_Position_6	2nd_mrx6_well9_Position_6_5	0.995229224630828
2nd	230524_2	mrx6_well9	Position_6	6	0	1.1928153466215234	0.4218336253128942	mrx6_well9_Position_6	2nd_mrx6_well9	2nd_mrx6_well9_Position_6	2nd_mrx6_well9_Position_6_6	0.2612540760531496
2nd	230524_2	mrx6_well9	Position_6	7	0	0.0136891166926216	1.8221279072810737	mrx6_well9_Position_6	2nd_mrx6_well9	2nd_mrx6_well9_Position_6	2nd_mrx6_well9_Position_6_7	0.9925433109542742
2nd	230524_2	mrx6_well9	Position_6	8	0	1.2891255802794992	0.3709943253275651	mrx6_well9_Position_6	2nd_mrx6_well9	2nd_mrx6_well9_Position_6	2nd_mrx6_well9_Position_6_8	0.22347441535670387
2nd	230524_2	mrx6_well9	Position_6	9	0	1.414795805224306	0.6060258546065286	mrx6_well9_Position_6	2nd_mrx6_well9	2nd_mrx6_well9_Position_6	2nd_mrx6_well9_Position_6_9	0.29989081503474174
2nd	230524_2	mrx6_well9	Position_6	10	0	1.1527932707032882	0.2152829839613691	mrx6_well9_Position_6	2nd_mrx6_well9	2nd_mrx6_well9_Position_6	2nd_mrx6_well9_Position_6_10	0.15736183069279225
2nd	230524_2	mrx6_well9	Position_6	11	0	0.0249307472591892	2.622184652257541	mrx6_well9_Position_6	2nd_mrx6_well9	2nd_mrx6_well9_Position_6	2nd_mrx6_well9_Position_6_11	0.9905819189961493
2nd	230524_2	mrx6_well9	Position_6	12	0	1.121529304543613	0.4998137543503383	mrx6_well9_Position_6	2nd_mrx6_well9	2nd_mrx6_well9_Position_6	2nd_mrx6_well9_Position_6_12	0.3082714368242965
2nd	230524_2	mrx6_well9	Position_6	13	0	0.74985701232311	0.2931812776335422	mrx6_well9_Position_6	2nd_mrx6_well9	2nd_mrx6_well9_Position_6	2nd_mrx6_well9_Position_6_13	0.2810839069443237
2nd	230524_2	mrx6_well9	Position_6	14	0	0.0310197297505946	1.8659865896131256	mrx6_well9_Position_6	2nd_mrx6_well9	2nd_mrx6_well9_Position_6	2nd_mrx6_well9_Position_6_14	0.9836480619837898
2nd	230524_2	mrx6_well9	Position_6	15	0	1.394400123294359	0.4241638323959211	mrx6_well9_Position_6	2nd_mrx6_well9	2nd_mrx6_well9_Position_6	2nd_mrx6_well9_Position_6_15	0.23324108622559794
2nd	230524_2	mrx6_well9	Position_6	16	0	0.0080432017749453	1.256279379170436	mrx6_well9_Position_6	2nd_mrx6_well9	2nd_mrx6_well9_Position_6	2nd_mrx6_well9_Position_6_16	0.9936383309954561
2nd	230524_2	mrx6_well9	Position_7	1	0	0.0246590598130352	0.5789299037669476	mrx6_well9_Position_7	2nd_mrx6_well9	2nd_mrx6_well9_Position_7	2nd_mrx6_well9_Position_7_1	0.9591459398681209
2nd	230524_2	mrx6_well9	Position_7	2	0	0.4894370030755506	2.0516710273137058	mrx6_well9_Position_7	2nd_mrx6_well9	2nd_mrx6_well9_Position_7	2nd_mrx6_well9_Position_7_2	0.8073922882371212
2nd	230524_2	mrx6_well9	Position_7	3	0	0.026081182652592	1.912248881149896	mrx6_well9_Position_7	2nd_mrx6_well9	2nd_mrx6_well9_Position_7	2nd_mrx6_well9_Position_7_3	0.9865445090391739
2nd	230524_2	mrx6_well9	Position_7	5	0	0.3119808398219538	1.4918532018008388	mrx6_well9_Position_7	2nd_mrx6_well9	2nd_mrx6_well9_Position_7	2nd_mrx6_well9_Position_7_5	0.8270457078516577
2nd	230524_2	mrx6_well9	Position_7	6	0	0.0255564563899572	0.941355191890006	mrx6_well9_Position_7	2nd_mrx6_well9	2nd_mrx6_well9_Position_7	2nd_mrx6_well9_Position_7_6	0.9735689848856206
2nd	230524_2	mrx6_well9	Position_7	7	0	0.0261969481249349	1.1560092711485657	mrx6_well9_Position_7	2nd_mrx6_well9	2nd_mrx6_well9_Position_7	2nd_mrx6_well9_Position_7_7	0.9778406273813771
2nd	230524_2	mrx6_well9	Position_7	8	0	0.9900387282922228	0.3305606213564261	mrx6_well9_Position_7	2nd_mrx6_well9	2nd_mrx6_well9_Position_7	2nd_mrx6_well9_Position_7_8	0.2503110587207037
2nd	230524_2	mrx6_well9	Position_7	9	0	0.0214169806591141	2.722911033192703	mrx6_well9_Position_7	2nd_mrx6_well9	2nd_mrx6_well9_Position_7	2nd_mrx6_well9_Position_7_9	0.9921959107836187
2nd	230524_2	mrx6_well9	Position_7	10	0	0.0098929855187382	1.0782171487331904	mrx6_well9_Position_7	2nd_mrx6_well9	2nd_mrx6_well9_Position_7	2nd_mrx6_well9_Position_7_10	0.9909081027670609
2nd	230524_2	mrx6_well9	Position_7	11	0	0.8931287503983791	0.2631076633377909	mrx6_well9_Position_7	2nd_mrx6_well9	2nd_mrx6_well9_Position_7	2nd_mrx6_well9_Position_7_11	0.22755524753593065
2nd	230524_2	mrx6_well9	Position_7	12	0	0.7238750346627951	0.1815849933915348	mrx6_well9_Position_7	2nd_mrx6_well9	2nd_mrx6_well9_Position_7	2nd_mrx6_well9_Position_7_12	0.20054446111964563
2nd	230524_2	mrx6_well9	Position_7	13	0	0.0275000752858872	1.1036229753492417	mrx6_well9_Position_7	2nd_mrx6_well9	2nd_mrx6_well9_Position_7	2nd_mrx6_well9_Position_7_13	0.9756878128595772
2nd	230524_2	mrx6_well9	Position_7	14	0	1.0732582763960508	0.324796515696286	mrx6_well9_Position_7	2nd_mrx6_well9	2nd_mrx6_well9_Position_7	2nd_mrx6_well9_Position_7_14	0.23232030499333553
2nd	230524_2	mrx6_well9	Position_7	15	0	0.0327580219952017	2.7859942397465627	mrx6_well9_Position_7	2nd_mrx6_well9	2nd_mrx6_well9_Position_7	2nd_mrx6_well9_Position_7_15	0.9883785381071554
2nd	230524_2	mrx6_well9	Position_7	16	0	0.7957167779594707	0.1831543418383338	mrx6_well9_Position_7	2nd_mrx6_well9	2nd_mrx6_well9_Position_7	2nd_mrx6_well9_Position_7_16	0.18710771840542822
2nd	230524_2	mrx6_well9	Position_7	17	0	0.5255375102496147	0.180558603243677	mrx6_well9_Position_7	2nd_mrx6_well9	2nd_mrx6_well9_Position_7	2nd_mrx6_well9_Position_7_17	0.25571391740197197
2nd	230524_2	mrx6_well9	Position_7	18	0	0.6484531111213719	0.1594810242466985	mrx6_well9_Position_7	2nd_mrx6_well9	2nd_mrx6_well9_Position_7	2nd_mrx6_well9_Position_7_18	0.19739359591985026
2nd	230524_2	mrx6_well9	Position_7	19	0	0.0266637627131584	1.69176574488554	mrx6_well9_Position_7	2nd_mrx6_well9	2nd_mrx6_well9_Position_7	2nd_mrx6_well9_Position_7_19	0.9844836447493165
2nd	230524_2	mrx6_well9	Position_7	20	0	0.0050939506289658	0.5340528616255714	mrx6_well9_Position_7	2nd_mrx6_well9	2nd_mrx6_well9_Position_7	2nd_mrx6_well9_Position_7_20	0.9905518302006376
2nd	230524_2	mrx6_well9	Position_7	21	0	0.7893202230492368	0.4130567346226684	mrx6_well9_Position_7	2nd_mrx6_well9	2nd_mrx6_well9_Position_7	2nd_mrx6_well9_Position_7_21	0.343533475077938
2nd	230524_2	mrx6_well9	Position_8	1	0	0.2966568719096387	0.9377026049662244	mrx6_well9_Position_8	2nd_mrx6_well9	2nd_mrx6_well9_Position_8	2nd_mrx6_well9_Position_8_1	0.759667359900318
2nd	230524_2	mrx6_well9	Position_8	2	0	0.311776583847158	1.099644259651931	mrx6_well9_Position_8	2nd_mrx6_well9	2nd_mrx6_well9_Position_8	2nd_mrx6_well9_Position_8_2	0.7791044497584259
2nd	230524_2	mrx6_well9	Position_8	3	0	0.2833659191482303	2.167788147990868	mrx6_well9_Position_8	2nd_mrx6_well9	2nd_mrx6_well9_Position_8	2nd_mrx6_well9_Position_8_3	0.8843948966949413
2nd	230524_2	mrx6_well9	Position_8	4	0	0.031896940181502	1.9925187951701608	mrx6_well9_Position_8	2nd_mrx6_well9	2nd_mrx6_well9_Position_8	2nd_mrx6_well9_Position_8_4	0.9842438785549347
2nd	230524_2	mrx6_well9	Position_8	5	0	0.206545055242784	1.6432333151817908	mrx6_well9_Position_8	2nd_mrx6_well9	2nd_mrx6_well9_Position_8	2nd_mrx6_well9_Position_8_5	0.8883406474282775
2nd	230524_2	mrx6_well9	Position_8	6	0	0.1974985587376365	1.8507690777997243	mrx6_well9_Position_8	2nd_mrx6_well9	2nd_mrx6_well9_Position_8	2nd_mrx6_well9_Position_8_6	0.9035777575085296
2nd	230524_2	mrx6_well9	Position_8	7	0	0.0263492142710486	2.16084270555007	mrx6_well9_Position_8	2nd_mrx6_well9	2nd_mrx6_well9_Position_8	2nd_mrx6_well9_Position_8_7	0.9879529482382123
2nd	230524_2	mrx6_well9	Position_8	8	0	0.0319576223839821	2.074314515343344	mrx6_well9_Position_8	2nd_mrx6_well9	2nd_mrx6_well9_Position_8	2nd_mrx6_well9_Position_8_8	0.9848274010696147
2nd	230524_2	mrx6_well9	Position_8	9	0	1.642632340093012	0.5040963131923156	mrx6_well9_Position_8	2nd_mrx6_well9	2nd_mrx6_well9_Position_8	2nd_mrx6_well9_Position_8_9	0.23482069446497242
2nd	230524_2	mrx6_well9	Position_8	10	0	0.0148977085366489	0.8603668480573716	mrx6_well9_Position_8	2nd_mrx6_well9	2nd_mrx6_well9_Position_8	2nd_mrx6_well9_Position_8_10	0.9829791936341837
2nd	230524_2	mrx6_well9	Position_8	11	0	0.1506785466733014	1.0577393803046444	mrx6_well9_Position_8	2nd_mrx6_well9	2nd_mrx6_well9_Position_8	2nd_mrx6_well9_Position_8_11	0.8753092425150265
2nd	230524_2	mrx6_well9	Position_8	12	0	1.0572504556686375	0.4709849669138474	mrx6_well9_Position_8	2nd_mrx6_well9	2nd_mrx6_well9_Position_8	2nd_mrx6_well9_Position_8_12	0.3081887515196805
2nd	230524_2	mrx6_well9	Position_8	13	0	1.160759764743253	0.3204343728981249	mrx6_well9_Position_8	2nd_mrx6_well9	2nd_mrx6_well9_Position_8	2nd_mrx6_well9_Position_8_13	0.21633516144506065
2nd	230524_2	mrx6_well9	Position_8	14	0	0.0312181137749129	1.8197371784663663	mrx6_well9_Position_8	2nd_mrx6_well9	2nd_mrx6_well9_Position_8	2nd_mrx6_well9_Position_8_14	0.9831340530450569
2nd	230524_2	mrx6_well9	Position_8	15	0	0.0258322838822755	1.6554117617881812	mrx6_well9_Position_8	2nd_mrx6_well9	2nd_mrx6_well9_Position_8	2nd_mrx6_well9_Position_8_15	0.9846350183670247
2nd	230524_2	mrx6_well9	Position_8	16	0	0.891146604873525	0.2963226615885473	mrx6_well9_Position_8	2nd_mrx6_well9	2nd_mrx6_well9_Position_8	2nd_mrx6_well9_Position_8_16	0.24954133126443473
2nd	230524_2	mrx6_well9	Position_9	1	0	0.0119751074058715	1.0068499233894233	mrx6_well9_Position_9	2nd_mrx6_well9	2nd_mrx6_well9_Position_9	2nd_mrx6_well9_Position_9_1	0.9882461590126778
2nd	230524_2	mrx6_well9	Position_9	2	0	0.0134783287237934	1.099148208393065	mrx6_well9_Position_9	2nd_mrx6_well9	2nd_mrx6_well9_Position_9	2nd_mrx6_well9_Position_9_2	0.9878860261964273
2nd	230524_2	mrx6_well9	Position_9	3	0	0.0441492606003825	2.310165347114632	mrx6_well9_Position_9	2nd_mrx6_well9	2nd_mrx6_well9_Position_9	2nd_mrx6_well9_Position_9_3	0.9812475102283668
2nd	230524_2	mrx6_well9	Position_9	4	0	0.971800480124394	0.233760050785364	mrx6_well9_Position_9	2nd_mrx6_well9	2nd_mrx6_well9_Position_9	2nd_mrx6_well9_Position_9_4	0.19390154603764315
2nd	230524_2	mrx6_well9	Position_9	5	0	0.021442912430867	1.260712778538886	mrx6_well9_Position_9	2nd_mrx6_well9	2nd_mrx6_well9_Position_9	2nd_mrx6_well9_Position_9_5	0.9832758902979647
2nd	230524_2	mrx6_well9	Position_9	6	0	1.4990805324067356	0.39032091979487	mrx6_well9_Position_9	2nd_mrx6_well9	2nd_mrx6_well9_Position_9	2nd_mrx6_well9_Position_9_6	0.2065844288094796
2nd	230524_2	mrx6_well9	Position_9	7	0	0.0417709274899137	2.578148495474449	mrx6_well9_Position_9	2nd_mrx6_well9	2nd_mrx6_well9_Position_9	2nd_mrx6_well9_Position_9_7	0.9840564075659047
2nd	230524_2	mrx6_well9	Position_9	8	0	0.0224407377917162	1.8913228631313133	mrx6_well9_Position_9	2nd_mrx6_well9	2nd_mrx6_well9_Position_9	2nd_mrx6_well9_Position_9_8	0.9882740283173467
2nd	230524_2	mrx6_well9	Position_9	9	0	1.1886930929576498	0.4883745652515451	mrx6_well9_Position_9	2nd_mrx6_well9	2nd_mrx6_well9_Position_9	2nd_mrx6_well9_Position_9_9	0.29120743153143913
2nd	230524_2	mrx6_well9	Position_9	11	0	0.0282506010692295	1.7628038383024869	mrx6_well9_Position_9	2nd_mrx6_well9	2nd_mrx6_well9_Position_9	2nd_mrx6_well9_Position_9_11	0.984226832837566
2nd	230524_2	mrx6_well9	Position_9	12	0	0.0464815962842825	2.9138267769214603	mrx6_well9_Position_9	2nd_mrx6_well9	2nd_mrx6_well9_Position_9	2nd_mrx6_well9_Position_9_12	0.9842983938075522
2nd	230524_2	mrx6_well9	Position_9	13	0	1.2474734837431414	0.3637514866154933	mrx6_well9_Position_9	2nd_mrx6_well9	2nd_mrx6_well9_Position_9	2nd_mrx6_well9_Position_9_13	0.22576082999416747
2nd	230524_2	mrx6_well9	Position_9	14	0	0.0174082258428607	1.389899696450329	mrx6_well9_Position_9	2nd_mrx6_well9	2nd_mrx6_well9_Position_9	2nd_mrx6_well9_Position_9_14	0.9876301230405253
2nd	230524_2	mrx6_well9	Position_9	15	0	0.0255473616535186	1.3739257687334423	mrx6_well9_Position_9	2nd_mrx6_well9	2nd_mrx6_well9_Position_9	2nd_mrx6_well9_Position_9_15	0.9817450145352525
2nd	230524_2	mrx6_well9	Position_9	16	0	0.0296313165383866	1.7819914805062982	mrx6_well9_Position_9	2nd_mrx6_well9	2nd_mrx6_well9_Position_9	2nd_mrx6_well9_Position_9_16	0.9836437714370098
2nd	230524_2	mrx6_well9	Position_9	17	0	1.224798335095732	0.2681479689101785	mrx6_well9_Position_9	2nd_mrx6_well9	2nd_mrx6_well9_Position_9	2nd_mrx6_well9_Position_9_17	0.1796099217973729
2nd	230524_2	mrx6_well9	Position_9	18	0	0.0280610089516976	1.3563991317802466	mrx6_well9_Position_9	2nd_mrx6_well9	2nd_mrx6_well9_Position_9	2nd_mrx6_well9_Position_9_18	0.9797314432347167
2nd	230524_2	mrx6_well9	Position_9	19	0	0.0508422996358129	3.196820786955273	mrx6_well9_Position_9	2nd_mrx6_well9	2nd_mrx6_well9_Position_9	2nd_mrx6_well9_Position_9_19	0.984344958734873
2nd	230524_2	mrx6_well9	Position_10	1	0	0.0394226550621747	1.315583992831426	mrx6_well9_Position_10	2nd_mrx6_well9	2nd_mrx6_well9_Position_10	2nd_mrx6_well9_Position_10_1	0.970905932363167
2nd	230524_2	mrx6_well9	Position_10	2	0	0.0349499621667673	1.7463524510818336	mrx6_well9_Position_10	2nd_mrx6_well9	2nd_mrx6_well9_Position_10	2nd_mrx6_well9_Position_10_2	0.9803795459396317
2nd	230524_2	mrx6_well9	Position_10	3	0	0.0143612077330615	1.8066847771506933	mrx6_well9_Position_10	2nd_mrx6_well9	2nd_mrx6_well9_Position_10	2nd_mrx6_well9_Position_10_3	0.9921137588768917
2nd	230524_2	mrx6_well9	Position_10	4	0	1.233931487775244	0.2330718879665082	mrx6_well9_Position_10	2nd_mrx6_well9	2nd_mrx6_well9_Position_10	2nd_mrx6_well9_Position_10_4	0.1588761769881146
2nd	230524_2	mrx6_well9	Position_10	5	0	0.0205826783284142	0.8952467566237292	mrx6_well9_Position_10	2nd_mrx6_well9	2nd_mrx6_well9_Position_10	2nd_mrx6_well9_Position_10_5	0.9775256422835004
2nd	230524_2	mrx6_well9	Position_10	6	0	0.0321355427545062	1.6152637742342966	mrx6_well9_Position_10	2nd_mrx6_well9	2nd_mrx6_well9_Position_10	2nd_mrx6_well9_Position_10_6	0.9804931673680397
2nd	230524_2	mrx6_well9	Position_10	7	0	0.0273568481009582	2.94831731892083	mrx6_well9_Position_10	2nd_mrx6_well9	2nd_mrx6_well9_Position_10	2nd_mrx6_well9_Position_10_7	0.9908065041515153
2nd	230524_2	mrx6_well9	Position_10	8	0	0.0174208545126584	1.8506496452849803	mrx6_well9_Position_10	2nd_mrx6_well9	2nd_mrx6_well9_Position_10	2nd_mrx6_well9_Position_10_8	0.990674412708436
2nd	230524_2	mrx6_well9	Position_10	9	0	1.3443568120972793	0.284839957785379	mrx6_well9_Position_10	2nd_mrx6_well9	2nd_mrx6_well9_Position_10	2nd_mrx6_well9_Position_10_9	0.1748345952133789
2nd	230524_2	mrx6_well9	Position_10	10	0	0.0279952707021145	1.681013563907546	mrx6_well9_Position_10	2nd_mrx6_well9	2nd_mrx6_well9_Position_10	2nd_mrx6_well9_Position_10_10	0.9836190017657173
2nd	230524_2	mrx6_well1	Position_1	1	0	1.0585085824587284	0.5451987697604271	mrx6_well1_Position_1	2nd_mrx6_well1	2nd_mrx6_well1_Position_1	2nd_mrx6_well1_Position_1_1	0.3399615079434534
2nd	230524_2	mrx6_well1	Position_1	2	0	1.411419814648355	0.3310467277256231	mrx6_well1_Position_1	2nd_mrx6_well1	2nd_mrx6_well1_Position_1	2nd_mrx6_well1_Position_1_2	0.18998742281421205
2nd	230524_2	mrx6_well1	Position_1	3	0	1.3398578719437906	0.3359699837623526	mrx6_well1_Position_1	2nd_mrx6_well1	2nd_mrx6_well1_Position_1	2nd_mrx6_well1_Position_1_3	0.20048000910020974
2nd	230524_2	mrx6_well1	Position_1	4	0	1.7094517450326294	0.4975629234416037	mrx6_well1_Position_1	2nd_mrx6_well1	2nd_mrx6_well1_Position_1	2nd_mrx6_well1_Position_1_4	0.22544613343489098
2nd	230524_2	mrx6_well1	Position_1	5	0	1.150471197140399	0.4811667515715627	mrx6_well1_Position_1	2nd_mrx6_well1	2nd_mrx6_well1_Position_1	2nd_mrx6_well1_Position_1_5	0.2948979900543516
2nd	230524_2	mrx6_well1	Position_1	7	0	1.3908208379248377	0.3587568299399983	mrx6_well1_Position_1	2nd_mrx6_well1	2nd_mrx6_well1_Position_1	2nd_mrx6_well1_Position_1_7	0.20505338890031724
2nd	230524_2	mrx6_well1	Position_2	1	0	1.19817557765515	0.3678671327308121	mrx6_well1_Position_2	2nd_mrx6_well1	2nd_mrx6_well1_Position_2	2nd_mrx6_well1_Position_2_1	0.23490236268214468
2nd	230524_2	mrx6_well1	Position_2	2	0	1.559944697607518	0.4244472376163201	mrx6_well1_Position_2	2nd_mrx6_well1	2nd_mrx6_well1_Position_2	2nd_mrx6_well1_Position_2_2	0.21389284550203674
2nd	230524_2	mrx6_well1	Position_2	3	0	0.6560528932433461	0.2845022758721081	mrx6_well1_Position_2	2nd_mrx6_well1	2nd_mrx6_well1_Position_2	2nd_mrx6_well1_Position_2_3	0.30248334729760556
2nd	230524_2	mrx6_well1	Position_2	4	0	0.5586480749607319	0.3562350471415954	mrx6_well1_Position_2	2nd_mrx6_well1	2nd_mrx6_well1_Position_2	2nd_mrx6_well1_Position_2_4	0.3893776576870236
2nd	230524_2	mrx6_well1	Position_2	5	0	0.9233005304416964	0.212085855518163	mrx6_well1_Position_2	2nd_mrx6_well1	2nd_mrx6_well1_Position_2	2nd_mrx6_well1_Position_2_5	0.18679619391319804
2nd	230524_2	mrx6_well1	Position_2	6	0	0.9320949890788556	0.1618492614477958	mrx6_well1_Position_2	2nd_mrx6_well1	2nd_mrx6_well1_Position_2	2nd_mrx6_well1_Position_2_6	0.14795019158414846
2nd	230524_2	mrx6_well1	Position_3	1	0	0.9436203088986392	0.2445776736603243	mrx6_well1_Position_3	2nd_mrx6_well1	2nd_mrx6_well1_Position_3	2nd_mrx6_well1_Position_3_1	0.20583915917243809
2nd	230524_2	mrx6_well1	Position_3	2	0	1.0561758091313267	0.2912125960316707	mrx6_well1_Position_3	2nd_mrx6_well1	2nd_mrx6_well1_Position_3	2nd_mrx6_well1_Position_3_2	0.2161311429694557
2nd	230524_2	mrx6_well1	Position_3	3	0	1.4079103555319998	0.3296465028493497	mrx6_well1_Position_3	2nd_mrx6_well1	2nd_mrx6_well1_Position_3	2nd_mrx6_well1_Position_3_3	0.1897183975645191
2nd	230524_2	mrx6_well1	Position_3	4	0	1.4277197905356331	0.5509552985966656	mrx6_well1_Position_3	2nd_mrx6_well1	2nd_mrx6_well1_Position_3	2nd_mrx6_well1_Position_3_4	0.27844657347875845
2nd	230524_2	mrx6_well1	Position_3	5	0	1.4186639514164148	0.3346861790645198	mrx6_well1_Position_3	2nd_mrx6_well1	2nd_mrx6_well1_Position_3	2nd_mrx6_well1_Position_3_5	0.19088382476848315
2nd	230524_2	mrx6_well1	Position_3	6	0	0.9116858215657352	0.241162572289395	mrx6_well1_Position_3	2nd_mrx6_well1	2nd_mrx6_well1_Position_3	2nd_mrx6_well1_Position_3_6	0.20918845320410803
2nd	230524_2	mrx6_well1	Position_3	7	0	1.5079389378354795	0.3114568796294852	mrx6_well1_Position_3	2nd_mrx6_well1	2nd_mrx6_well1_Position_3	2nd_mrx6_well1_Position_3_7	0.17118698231561852
2nd	230524_2	mrx6_well1	Position_3	8	0	0.973889147121455	0.3518681247422158	mrx6_well1_Position_3	2nd_mrx6_well1	2nd_mrx6_well1_Position_3	2nd_mrx6_well1_Position_3_8	0.26540916064339626
2nd	230524_2	mrx6_well1	Position_3	9	0	1.494605016063838	0.6610324306019089	mrx6_well1_Position_3	2nd_mrx6_well1	2nd_mrx6_well1_Position_3	2nd_mrx6_well1_Position_3_9	0.3066528796966147
2nd	230524_2	mrx6_well1	Position_3	10	0	0.9965300915647628	0.3378986569099529	mrx6_well1_Position_3	2nd_mrx6_well1	2nd_mrx6_well1_Position_3	2nd_mrx6_well1_Position_3_10	0.253215960234804
2nd	230524_2	mrx6_well1	Position_3	11	0	1.474280151989955	0.4714503079816228	mrx6_well1_Position_3	2nd_mrx6_well1	2nd_mrx6_well1_Position_3	2nd_mrx6_well1_Position_3_11	0.24229990622057151
2nd	230524_2	mrx6_well1	Position_4	1	0	0.9416776485388952	0.1573158477135535	mrx6_well1_Position_4	2nd_mrx6_well1	2nd_mrx6_well1_Position_4	2nd_mrx6_well1_Position_4_1	0.14314538552775624
2nd	230524_2	mrx6_well1	Position_4	2	0	1.378333693551412	0.4565623445880007	mrx6_well1_Position_4	2nd_mrx6_well1	2nd_mrx6_well1_Position_4	2nd_mrx6_well1_Position_4_2	0.2488219142109847
2nd	230524_2	mrx6_well1	Position_4	3	0	0.9767743090255728	0.4008500599379273	mrx6_well1_Position_4	2nd_mrx6_well1	2nd_mrx6_well1_Position_4	2nd_mrx6_well1_Position_4_3	0.29097195793619685
2nd	230524_2	mrx6_well1	Position_4	5	0	1.108657520042851	0.2881738324435953	mrx6_well1_Position_4	2nd_mrx6_well1	2nd_mrx6_well1_Position_4	2nd_mrx6_well1_Position_4_5	0.20630538678175286
2nd	230524_2	mrx6_well1	Position_5	1	0	1.0218258254551194	0.4226789077080713	mrx6_well1_Position_5	2nd_mrx6_well1	2nd_mrx6_well1_Position_5	2nd_mrx6_well1_Position_5_1	0.2926116460570433
2nd	230524_2	mrx6_well1	Position_5	2	0	1.3572856040064354	0.4775981528271189	mrx6_well1_Position_5	2nd_mrx6_well1	2nd_mrx6_well1_Position_5	2nd_mrx6_well1_Position_5_2	0.2602879615934399
2nd	230524_2	mrx6_well1	Position_5	3	0	0.8771069789802021	0.0651809512234033	mrx6_well1_Position_5	2nd_mrx6_well1	2nd_mrx6_well1_Position_5	2nd_mrx6_well1_Position_5_3	0.06917307240613736
2nd	230524_2	mrx6_well1	Position_5	4	0	1.0962256972467368	0.2572340971767653	mrx6_well1_Position_5	2nd_mrx6_well1	2nd_mrx6_well1_Position_5	2nd_mrx6_well1_Position_5_4	0.1900566963544954
2nd	230524_2	mrx6_well1	Position_5	5	0	1.1444906501439	0.3320215924637528	mrx6_well1_Position_5	2nd_mrx6_well1	2nd_mrx6_well1_Position_5	2nd_mrx6_well1_Position_5_5	0.22486883811906153
2nd	230524_2	mrx6_well1	Position_5	6	0	0.7572508440485473	0.3217045817863032	mrx6_well1_Position_5	2nd_mrx6_well1	2nd_mrx6_well1_Position_5	2nd_mrx6_well1_Position_5_6	0.29816299550779096
2nd	230524_2	mrx6_well1	Position_5	7	0	0.7372371115441037	0.1721864399963223	mrx6_well1_Position_5	2nd_mrx6_well1	2nd_mrx6_well1_Position_5	2nd_mrx6_well1_Position_5_7	0.18933580475749118
2nd	230524_2	mrx6_well1	Position_6	1	0	1.4050984076901718	0.3900496804281256	mrx6_well1_Position_6	2nd_mrx6_well1	2nd_mrx6_well1_Position_6	2nd_mrx6_well1_Position_6_1	0.21727994643438128
2nd	230524_2	mrx6_well1	Position_6	2	0	0.9119574168970432	0.2732149665190289	mrx6_well1_Position_6	2nd_mrx6_well1	2nd_mrx6_well1_Position_6	2nd_mrx6_well1_Position_6_2	0.23052761804281155
2nd	230524_2	mrx6_well1	Position_6	3	0	1.3205807558733822	0.6150870364489596	mrx6_well1_Position_6	2nd_mrx6_well1	2nd_mrx6_well1_Position_6	2nd_mrx6_well1_Position_6_3	0.31776477290609934
2nd	230524_2	mrx6_well1	Position_6	4	0	1.0871178207854115	0.3472104699899104	mrx6_well1_Position_6	2nd_mrx6_well1	2nd_mrx6_well1_Position_6	2nd_mrx6_well1_Position_6_4	0.24207182708654992
2nd	230524_2	mrx6_well1	Position_6	5	0	1.619040821044548	0.3540546105908524	mrx6_well1_Position_6	2nd_mrx6_well1	2nd_mrx6_well1_Position_6	2nd_mrx6_well1_Position_6_5	0.17944119930245553
2nd	230524_2	mrx6_well1	Position_6	6	0	1.5471839474050606	0.4094445241202284	mrx6_well1_Position_6	2nd_mrx6_well1	2nd_mrx6_well1_Position_6	2nd_mrx6_well1_Position_6_6	0.20926023007374828
2nd	230524_2	mrx6_well1	Position_6	8	0	0.5314120697682981	0.186391432524595	mrx6_well1_Position_6	2nd_mrx6_well1	2nd_mrx6_well1_Position_6	2nd_mrx6_well1_Position_6_8	0.25966916005452934
2nd	230524_2	mrx6_well1	Position_7	1	0	0.9784675897360988	0.1530011961003327	mrx6_well1_Position_7	2nd_mrx6_well1	2nd_mrx6_well1_Position_7	2nd_mrx6_well1_Position_7_1	0.13522352363192017
2nd	230524_2	mrx6_well1	Position_7	2	0	1.1100319820377875	0.7730918104243744	mrx6_well1_Position_7	2nd_mrx6_well1	2nd_mrx6_well1_Position_7	2nd_mrx6_well1_Position_7_2	0.4105369033724363
2nd	230524_2	mrx6_well1	Position_7	3	0	0.8221339859449037	0.3478283363290929	mrx6_well1_Position_7	2nd_mrx6_well1	2nd_mrx6_well1_Position_7	2nd_mrx6_well1_Position_7_3	0.2972987503161953
2nd	230524_2	mrx6_well1	Position_7	4	0	0.8470934397254515	0.2205875863948391	mrx6_well1_Position_7	2nd_mrx6_well1	2nd_mrx6_well1_Position_7	2nd_mrx6_well1_Position_7_4	0.2066043893244072
2nd	230524_2	mrx6_well1	Position_7	5	0	0.8600981476679234	0.5818463491962743	mrx6_well1_Position_7	2nd_mrx6_well1	2nd_mrx6_well1_Position_7	2nd_mrx6_well1_Position_7_5	0.40351508013076637
2nd	230524_2	mrx6_well1	Position_7	6	0	1.0596304527289129	0.2827749215755891	mrx6_well1_Position_7	2nd_mrx6_well1	2nd_mrx6_well1_Position_7	2nd_mrx6_well1_Position_7_6	0.21064793615124963
2nd	230524_2	mrx6_well1	Position_7	7	0	0.6421639808665986	0.2597358805010028	mrx6_well1_Position_7	2nd_mrx6_well1	2nd_mrx6_well1_Position_7	2nd_mrx6_well1_Position_7_7	0.2879874935418559
2nd	230524_2	mrx6_well1	Position_7	8	0	0.6873566276702311	0.4241732780742888	mrx6_well1_Position_7	2nd_mrx6_well1	2nd_mrx6_well1_Position_7	2nd_mrx6_well1_Position_7_8	0.3816121148716831
2nd	230524_2	mrx6_well1	Position_7	9	0	0.7773452649827083	-0.0580077446272097	mrx6_well1_Position_7	2nd_mrx6_well1	2nd_mrx6_well1_Position_7	2nd_mrx6_well1_Position_7_9	-0.08064051017183438
2nd	230524_2	mrx6_well1	Position_7	10	0	1.1547606492760227	0.5049893370461845	mrx6_well1_Position_7	2nd_mrx6_well1	2nd_mrx6_well1_Position_7	2nd_mrx6_well1_Position_7_10	0.30425626823783025
2nd	230524_2	mrx6_well1	Position_7	11	0	1.013665291433565	0.2318757674409026	mrx6_well1_Position_7	2nd_mrx6_well1	2nd_mrx6_well1_Position_7	2nd_mrx6_well1_Position_7_11	0.1861646918732948
2nd	230524_2	mrx6_well1	Position_8	1	0	0.951149454267845	0.2508935717545361	mrx6_well1_Position_8	2nd_mrx6_well1	2nd_mrx6_well1_Position_8	2nd_mrx6_well1_Position_8_1	0.20872262167249964
2nd	230524_2	mrx6_well1	Position_8	2	0	0.9961854577938404	0.3744584658148434	mrx6_well1_Position_8	2nd_mrx6_well1	2nd_mrx6_well1_Position_8	2nd_mrx6_well1_Position_8_2	0.2731989391007949
2nd	230524_2	mrx6_well1	Position_8	3	0	1.0871325857239131	0.3305304842186176	mrx6_well1_Position_8	2nd_mrx6_well1	2nd_mrx6_well1_Position_8	2nd_mrx6_well1_Position_8_3	0.23315165022392564
2nd	230524_2	mrx6_well1	Position_9	1	0	1.4815952689486311	0.4018260885922246	mrx6_well1_Position_9	2nd_mrx6_well1	2nd_mrx6_well1_Position_9	2nd_mrx6_well1_Position_9_1	0.21334901347666596
2nd	230524_2	mrx6_well1	Position_9	2	0	1.3731786239520056	0.6063692110526953	mrx6_well1_Position_9	2nd_mrx6_well1	2nd_mrx6_well1_Position_9	2nd_mrx6_well1_Position_9_2	0.3063170287326021
2nd	230524_2	mrx6_well1	Position_9	3	0	0.8890404184732997	0.4369414508138968	mrx6_well1_Position_9	2nd_mrx6_well1	2nd_mrx6_well1_Position_9	2nd_mrx6_well1_Position_9_3	0.3295229451732865
2nd	230524_2	mrx6_well1	Position_9	4	0	1.2511584669545572	0.3969305891311206	mrx6_well1_Position_9	2nd_mrx6_well1	2nd_mrx6_well1_Position_9	2nd_mrx6_well1_Position_9_4	0.2408429251231468
2nd	230524_2	mrx6_well1	Position_9	5	0	1.421945561423377	0.5499557455628827	mrx6_well1_Position_9	2nd_mrx6_well1	2nd_mrx6_well1_Position_9	2nd_mrx6_well1_Position_9_5	0.2788961818801182
2nd	230524_2	mrx6_well1	Position_9	6	0	0.9588395628179468	0.5099046366548036	mrx6_well1_Position_9	2nd_mrx6_well1	2nd_mrx6_well1_Position_9	2nd_mrx6_well1_Position_9_6	0.3471704853968779
2nd	230524_2	mrx6_well1	Position_9	7	0	0.8218874852227935	0.3330288005824174	mrx6_well1_Position_9	2nd_mrx6_well1	2nd_mrx6_well1_Position_9	2nd_mrx6_well1_Position_9_7	0.28835752398298614
2nd	230524_2	mrx6_well1	Position_10	1	0	1.0744936210884464	0.339116995815455	mrx6_well1_Position_10	2nd_mrx6_well1	2nd_mrx6_well1_Position_10	2nd_mrx6_well1_Position_10_1	0.23989420549075327
2nd	230524_2	mrx6_well1	Position_10	2	0	1.126557184666153	0.2887448183483046	mrx6_well1_Position_10	2nd_mrx6_well1	2nd_mrx6_well1_Position_10	2nd_mrx6_well1_Position_10_2	0.20401639913835057
2nd	230524_2	mrx6_well1	Position_10	3	0	1.1793003566328095	0.2426145672071695	mrx6_well1_Position_10	2nd_mrx6_well1	2nd_mrx6_well1_Position_10	2nd_mrx6_well1_Position_10_3	0.17062523442117913
2nd	230524_2	mrx6_well1	Position_10	4	0	1.240538585671139	0.4086849934924514	mrx6_well1_Position_10	2nd_mrx6_well1	2nd_mrx6_well1_Position_10	2nd_mrx6_well1_Position_10_4	0.24780448124548246
2nd	230524_2	mrx6_well1	Position_10	5	0	1.5386519462250792	0.3200947526598809	mrx6_well1_Position_10	2nd_mrx6_well1	2nd_mrx6_well1_Position_10	2nd_mrx6_well1_Position_10_5	0.1722099912010076
2nd	230524_2	mrx6_well1	Position_10	6	0	0.9243580179772888	-0.1227226892143338	mrx6_well1_Position_10	2nd_mrx6_well1	2nd_mrx6_well1_Position_10	2nd_mrx6_well1_Position_10_6	-0.15309042005884838
2nd	230524_2	mrx6_well1	Position_10	7	0	0.9764859118264752	-0.0070571207873258	mrx6_well1_Position_10	2nd_mrx6_well1	2nd_mrx6_well1_Position_10	2nd_mrx6_well1_Position_10_7	-0.0072796690716820335
2nd	230524_2	mrx6_well1	Position_10	8	0	1.0355759611609965	0.2114843759887355	mrx6_well1_Position_10	2nd_mrx6_well1	2nd_mrx6_well1_Position_10	2nd_mrx6_well1_Position_10_8	0.1695863220797335
2nd	230524_2	mrx6_well1	Position_10	9	0	1.1782839264987377	0.3345154747337454	mrx6_well1_Position_10	2nd_mrx6_well1	2nd_mrx6_well1_Position_10	2nd_mrx6_well1_Position_10_9	0.22112348435702345
2nd	230524_2	mrx6_well1	Position_10	10	0	0.7687324887249323	0.2278257613811334	mrx6_well1_Position_10	2nd_mrx6_well1	2nd_mrx6_well1_Position_10	2nd_mrx6_well1_Position_10_10	0.22861258873416124
2nd	230524_2	mrx6_well1	Position_10	11	0	1.2047892828494704	0.3895997754372217	mrx6_well1_Position_10	2nd_mrx6_well1	2nd_mrx6_well1_Position_10	2nd_mrx6_well1_Position_10_11	0.2443567794274003
2nd	230524_2	mrx6_well1	Position_10	12	0	0.8050639114930441	0.2370899794441544	mrx6_well1_Position_10	2nd_mrx6_well1	2nd_mrx6_well1_Position_10	2nd_mrx6_well1_Position_10_12	0.22749997049950246
2nd	230524_2	mrx6_well2	Position_1	1	0	0.9987035545140128	0.225382145937137	mrx6_well2_Position_1	2nd_mrx6_well2	2nd_mrx6_well2_Position_1	2nd_mrx6_well2_Position_1_1	0.1841228484689185
2nd	230524_2	mrx6_well2	Position_1	2	0	0.5981312442266177	0.3848427733889866	mrx6_well2_Position_1	2nd_mrx6_well2	2nd_mrx6_well2_Position_1	2nd_mrx6_well2_Position_1_2	0.3915085917759027
2nd	230524_2	mrx6_well2	Position_1	3	0	0.9212447724414942	0.4724633948827033	mrx6_well2_Position_1	2nd_mrx6_well2	2nd_mrx6_well2_Position_1	2nd_mrx6_well2_Position_1_3	0.33899736398172464
2nd	230524_2	mrx6_well2	Position_1	4	0	0.0257788760555325	1.2223537247595475	mrx6_well2_Position_1	2nd_mrx6_well2	2nd_mrx6_well2_Position_1	2nd_mrx6_well2_Position_1_4	0.9793460438108116
2nd	230524_2	mrx6_well2	Position_1	5	0	0.1605750843357739	1.3053866132286005	mrx6_well2_Position_1	2nd_mrx6_well2	2nd_mrx6_well2_Position_1	2nd_mrx6_well2_Position_1_5	0.8904643384594825
2nd	230524_2	mrx6_well2	Position_1	6	0	0.167137975184328	1.1711478941565858	mrx6_well2_Position_1	2nd_mrx6_well2	2nd_mrx6_well2_Position_1	2nd_mrx6_well2_Position_1_6	0.8751104087599453
2nd	230524_2	mrx6_well2	Position_1	7	0	1.137350212552878	0.7075665931846765	mrx6_well2_Position_1	2nd_mrx6_well2	2nd_mrx6_well2_Position_1	2nd_mrx6_well2_Position_1_7	0.3835222222401557
2nd	230524_2	mrx6_well2	Position_1	8	0	0.0230653375378851	1.0377226090761569	mrx6_well2_Position_1	2nd_mrx6_well2	2nd_mrx6_well2_Position_1	2nd_mrx6_well2_Position_1_8	0.9782564106129713
2nd	230524_2	mrx6_well2	Position_1	9	0	0.772757497674219	0.4619431145665233	mrx6_well2_Position_1	2nd_mrx6_well2	2nd_mrx6_well2_Position_1	2nd_mrx6_well2_Position_1_9	0.37413370495393705
2nd	230524_2	mrx6_well2	Position_1	10	0	1.0349603055062309	0.3374202875161883	mrx6_well2_Position_1	2nd_mrx6_well2	2nd_mrx6_well2_Position_1	2nd_mrx6_well2_Position_1_10	0.24586495118900026
2nd	230524_2	mrx6_well2	Position_1	11	0	1.3725431266259538	0.9038115727173038	mrx6_well2_Position_1	2nd_mrx6_well2	2nd_mrx6_well2_Position_1	2nd_mrx6_well2_Position_1_11	0.3970433838707382
2nd	230524_2	mrx6_well2	Position_1	12	0	1.3570172067437225	0.7534491155297734	mrx6_well2_Position_1	2nd_mrx6_well2	2nd_mrx6_well2_Position_1	2nd_mrx6_well2_Position_1_12	0.357005988476576
2nd	230524_2	mrx6_well2	Position_1	13	0	1.2388730542408806	0.4594441745402214	mrx6_well2_Position_1	2nd_mrx6_well2	2nd_mrx6_well2_Position_1	2nd_mrx6_well2_Position_1_13	0.2705290665101294
2nd	230524_2	mrx6_well2	Position_2	1	0	0.7129169665611937	0.4518689758735084	mrx6_well2_Position_2	2nd_mrx6_well2	2nd_mrx6_well2_Position_2	2nd_mrx6_well2_Position_2_1	0.38794164610965864
2nd	230524_2	mrx6_well2	Position_2	2	0	1.0787740251868352	0.3927400195003441	mrx6_well2_Position_2	2nd_mrx6_well2	2nd_mrx6_well2_Position_2	2nd_mrx6_well2_Position_2_2	0.26689518929045253
2nd	230524_2	mrx6_well2	Position_2	3	0	1.1675863161770654	0.6225343983990663	mrx6_well2_Position_2	2nd_mrx6_well2	2nd_mrx6_well2_Position_2	2nd_mrx6_well2_Position_2_3	0.3477611276882359
2nd	230524_2	mrx6_well2	Position_2	4	0	1.4908253181649822	0.5990142894212024	mrx6_well2_Position_2	2nd_mrx6_well2	2nd_mrx6_well2_Position_2	2nd_mrx6_well2_Position_2_4	0.28663170477139077
2nd	230524_2	mrx6_well2	Position_2	5	0	1.0460433526688224	0.6746466168464339	mrx6_well2_Position_2	2nd_mrx6_well2	2nd_mrx6_well2_Position_2	2nd_mrx6_well2_Position_2_5	0.3920791245365903
2nd	230524_2	mrx6_well2	Position_2	6	0	0.8882473964853834	0.5749654791959495	mrx6_well2_Position_2	2nd_mrx6_well2	2nd_mrx6_well2_Position_2	2nd_mrx6_well2_Position_2_6	0.39294725241412437
2nd	230524_2	mrx6_well2	Position_2	8	0	1.153489430193553	0.6015422073416138	mrx6_well2_Position_2	2nd_mrx6_well2	2nd_mrx6_well2_Position_2	2nd_mrx6_well2_Position_2_8	0.3427529136662417
2nd	230524_2	mrx6_well2	Position_2	9	0	1.9174437832446949	0.71577211792663	mrx6_well2_Position_2	2nd_mrx6_well2	2nd_mrx6_well2_Position_2	2nd_mrx6_well2_Position_2_9	0.27182431854837097
2nd	230524_2	mrx6_well2	Position_2	10	0	1.6564850918245175	0.4819901285528425	mrx6_well2_Position_2	2nd_mrx6_well2	2nd_mrx6_well2_Position_2	2nd_mrx6_well2_Position_2_10	0.22538962526196094
2nd	230524_2	mrx6_well2	Position_3	1	0	1.4355888924371736	0.5081120615311158	mrx6_well2_Position_3	2nd_mrx6_well2	2nd_mrx6_well2_Position_3	2nd_mrx6_well2_Position_3_1	0.2614147307453579
2nd	230524_2	mrx6_well2	Position_3	2	0	1.1274053108806732	0.4840822860802995	mrx6_well2_Position_3	2nd_mrx6_well2	2nd_mrx6_well2_Position_3	2nd_mrx6_well2_Position_3_2	0.3003946707335552
2nd	230524_2	mrx6_well2	Position_3	3	0	1.3234196507295704	0.3549835857914042	mrx6_well2_Position_3	2nd_mrx6_well2	2nd_mrx6_well2_Position_3	2nd_mrx6_well2_Position_3_3	0.2115007753007083
2nd	230524_2	mrx6_well2	Position_3	5	0	0.9816850604407084	0.2608504018946077	mrx6_well2_Position_3	2nd_mrx6_well2	2nd_mrx6_well2_Position_3	2nd_mrx6_well2_Position_3_5	0.20993396953383167
2nd	230524_2	mrx6_well2	Position_3	6	0	1.494592233837294	0.564667879429759	mrx6_well2_Position_3	2nd_mrx6_well2	2nd_mrx6_well2_Position_3	2nd_mrx6_well2_Position_3_6	0.2742091083063341
2nd	230524_2	mrx6_well2	Position_3	7	0	0.4478508169583414	0.262805294709472	mrx6_well2_Position_3	2nd_mrx6_well2	2nd_mrx6_well2_Position_3	2nd_mrx6_well2_Position_3_7	0.3698065638142528
2nd	230524_2	mrx6_well2	Position_3	8	0	1.0536752977226935	0.1470518745684224	mrx6_well2_Position_3	2nd_mrx6_well2	2nd_mrx6_well2_Position_3	2nd_mrx6_well2_Position_3_8	0.12246901541157904
2nd	230524_2	mrx6_well2	Position_4	1	0	1.1169994286672444	0.0782920542831011	mrx6_well2_Position_4	2nd_mrx6_well2	2nd_mrx6_well2_Position_4	2nd_mrx6_well2_Position_4_1	0.0655003866419698
2nd	230524_2	mrx6_well2	Position_4	2	0	0.8563456904483616	0.1777830351996021	mrx6_well2_Position_4	2nd_mrx6_well2	2nd_mrx6_well2_Position_4	2nd_mrx6_well2_Position_4_2	0.1719157690820424
2nd	230524_2	mrx6_well2	Position_4	3	0	1.1304784459418942	0.2018521730991153	mrx6_well2_Position_4	2nd_mrx6_well2	2nd_mrx6_well2_Position_4	2nd_mrx6_well2_Position_4_3	0.15150306554119827
2nd	230524_2	mrx6_well2	Position_4	4	0	0.032215672875754	1.1037470171256216	mrx6_well2_Position_4	2nd_mrx6_well2	2nd_mrx6_well2_Position_4	2nd_mrx6_well2_Position_4_4	0.9716402016022946
2nd	230524_2	mrx6_well2	Position_4	5	0	1.1658811246420906	0.4288681792526799	mrx6_well2_Position_4	2nd_mrx6_well2	2nd_mrx6_well2_Position_4	2nd_mrx6_well2_Position_4_5	0.2689251396475159
2nd	230524_2	mrx6_well2	Position_4	6	0	1.2674043227112703	0.2126814481941853	mrx6_well2_Position_4	2nd_mrx6_well2	2nd_mrx6_well2_Position_4	2nd_mrx6_well2_Position_4_6	0.143695353590269
2nd	230524_2	mrx6_well2	Position_4	7	0	0.8730945921576238	0.2278108294465081	mrx6_well2_Position_4	2nd_mrx6_well2	2nd_mrx6_well2_Position_4	2nd_mrx6_well2_Position_4_7	0.20693042742451428
2nd	230524_2	mrx6_well2	Position_4	8	0	1.2382368614993031	0.56316265561595	mrx6_well2_Position_4	2nd_mrx6_well2	2nd_mrx6_well2_Position_4	2nd_mrx6_well2_Position_4_8	0.3126250730419836
2nd	230524_2	mrx6_well2	Position_4	9	0	0.0268378953964655	1.0222970748483848	mrx6_well2_Position_4	2nd_mrx6_well2	2nd_mrx6_well2_Position_4	2nd_mrx6_well2_Position_4_9	0.9744190250466993
2nd	230524_2	mrx6_well2	Position_4	10	0	0.0204729429587875	1.8992979327462287	mrx6_well2_Position_4	2nd_mrx6_well2	2nd_mrx6_well2_Position_4	2nd_mrx6_well2_Position_4_10	0.989335736249635
2nd	230524_2	mrx6_well2	Position_4	11	0	0.014724824278124	1.7040957097079772	mrx6_well2_Position_4	2nd_mrx6_well2	2nd_mrx6_well2_Position_4	2nd_mrx6_well2_Position_4_11	0.9914331810756439
2nd	230524_2	mrx6_well2	Position_5	1	0	1.1718200421933294	0.6220322440199595	mrx6_well2_Position_5	2nd_mrx6_well2	2nd_mrx6_well2_Position_5	2nd_mrx6_well2_Position_5_1	0.3467577842393205
2nd	230524_2	mrx6_well2	Position_5	2	0	1.0337275582592702	0.3505301234886631	mrx6_well2_Position_5	2nd_mrx6_well2	2nd_mrx6_well2_Position_5	2nd_mrx6_well2_Position_5_2	0.2532260634060855
2nd	230524_2	mrx6_well2	Position_5	3	0	0.940879472026694	0.1146405348020997	mrx6_well2_Position_5	2nd_mrx6_well2	2nd_mrx6_well2_Position_5	2nd_mrx6_well2_Position_5_3	0.108610480199732
2nd	230524_2	mrx6_well2	Position_5	4	0	0.8520522071092861	0.1283747314973552	mrx6_well2_Position_5	2nd_mrx6_well2	2nd_mrx6_well2_Position_5	2nd_mrx6_well2_Position_5_4	0.1309375808051523
2nd	230524_2	mrx6_well2	Position_5	5	0	1.3277426219988142	0.0399145200227791	mrx6_well2_Position_5	2nd_mrx6_well2	2nd_mrx6_well2_Position_5	2nd_mrx6_well2_Position_5_5	0.029184595171111175
2nd	230524_2	mrx6_well2	Position_5	6	0	1.2067596910318197	0.0709509453718185	mrx6_well2_Position_5	2nd_mrx6_well2	2nd_mrx6_well2_Position_5	2nd_mrx6_well2_Position_5_6	0.05552974464666237
2nd	230524_2	mrx6_well2	Position_5	7	0	1.2925935642581057	0.103209307938592	mrx6_well2_Position_5	2nd_mrx6_well2	2nd_mrx6_well2_Position_5	2nd_mrx6_well2_Position_5_7	0.07394261037460285
2nd	230524_2	mrx6_well2	Position_5	8	0	1.3032836126046652	0.0699338640559194	mrx6_well2_Position_5	2nd_mrx6_well2	2nd_mrx6_well2_Position_5	2nd_mrx6_well2_Position_5_8	0.05092701283265477
2nd	230524_2	mrx6_well2	Position_5	9	0	0.9718486516331348	0.0963476561248795	mrx6_well2_Position_5	2nd_mrx6_well2	2nd_mrx6_well2_Position_5	2nd_mrx6_well2_Position_5_9	0.09019658224348195
2nd	230524_2	mrx6_well2	Position_5	10	0	1.2212925014640372	-0.1112549410255803	mrx6_well2_Position_5	2nd_mrx6_well2	2nd_mrx6_well2_Position_5	2nd_mrx6_well2_Position_5_10	-0.10022628511924893
2nd	230524_2	mrx6_well2	Position_5	11	0	0.8484883617119308	0.4794044838943296	mrx6_well2_Position_5	2nd_mrx6_well2	2nd_mrx6_well2_Position_5	2nd_mrx6_well2_Position_5_11	0.36102648303331547
2nd	230524_2	mrx6_well2	Position_5	12	0	1.1080567034115123	0.4746270095765532	mrx6_well2_Position_5	2nd_mrx6_well2	2nd_mrx6_well2_Position_5	2nd_mrx6_well2_Position_5_12	0.2998874668903174
2nd	230524_2	mrx6_well2	Position_5	13	0	1.1197748191998516	0.3325361975609606	mrx6_well2_Position_5	2nd_mrx6_well2	2nd_mrx6_well2_Position_5	2nd_mrx6_well2_Position_5_13	0.2289703746120708
2nd	230524_2	mrx6_well2	Position_5	14	0	0.0124666157638188	1.1368954213556592	mrx6_well2_Position_5	2nd_mrx6_well2	2nd_mrx6_well2_Position_5	2nd_mrx6_well2_Position_5_14	0.9891534474245707
2nd	230524_2	mrx6_well2	Position_5	15	0	1.4103743330944385	0.5593694344907809	mrx6_well2_Position_5	2nd_mrx6_well2	2nd_mrx6_well2_Position_5	2nd_mrx6_well2_Position_5_15	0.2839808119695346
2nd	230524_2	mrx6_well2	Position_5	16	0	0.0190079846734489	1.992239531967804	mrx6_well2_Position_5	2nd_mrx6_well2	2nd_mrx6_well2_Position_5	2nd_mrx6_well2_Position_5_16	0.9905491569206798
2nd	230524_2	mrx6_well2	Position_6	1	0	0.0855470741109362	2.9635659052217243	mrx6_well2_Position_6	2nd_mrx6_well2	2nd_mrx6_well2_Position_6	2nd_mrx6_well2_Position_6_1	0.9719436194425111
2nd	230524_2	mrx6_well2	Position_6	2	0	0.0698864927215743	2.0959898032421425	mrx6_well2_Position_6	2nd_mrx6_well2	2nd_mrx6_well2_Position_6	2nd_mrx6_well2_Position_6_2	0.9677329250743392
2nd	230524_2	mrx6_well2	Position_6	3	0	1.2220603046665863	0.4108804762356136	mrx6_well2_Position_6	2nd_mrx6_well2	2nd_mrx6_well2_Position_6	2nd_mrx6_well2_Position_6_3	0.25161994913777713
2nd	230524_2	mrx6_well2	Position_6	4	0	0.0689092276473594	2.067693285440469	mrx6_well2_Position_6	2nd_mrx6_well2	2nd_mrx6_well2_Position_6	2nd_mrx6_well2_Position_6_4	0.9677482230666427
2nd	230524_2	mrx6_well2	Position_6	5	0	1.1662470352322802	0.5194279995795312	mrx6_well2_Position_6	2nd_mrx6_well2	2nd_mrx6_well2_Position_6	2nd_mrx6_well2_Position_6_5	0.30814242890980476
2nd	230524_2	mrx6_well2	Position_7	1	0	0.0883838966428605	2.6502523578011004	mrx6_well2_Position_7	2nd_mrx6_well2	2nd_mrx6_well2_Position_7	2nd_mrx6_well2_Position_7_1	0.9677270406029861
2nd	230524_2	mrx6_well2	Position_7	2	0	0.725871403659215	0.5522658600644986	mrx6_well2_Position_7	2nd_mrx6_well2	2nd_mrx6_well2_Position_7	2nd_mrx6_well2_Position_7_2	0.4320865025525758
2nd	230524_2	mrx6_well2	Position_7	3	0	1.107741956978958	0.5241958981303823	mrx6_well2_Position_7	2nd_mrx6_well2	2nd_mrx6_well2_Position_7	2nd_mrx6_well2_Position_7_3	0.3212106983664896
2nd	230524_2	mrx6_well2	Position_7	4	0	1.7522274129203643	0.5914320997843995	mrx6_well2_Position_7	2nd_mrx6_well2	2nd_mrx6_well2_Position_7	2nd_mrx6_well2_Position_7_4	0.2523541054399328
2nd	230524_2	mrx6_well2	Position_7	5	0	0.0692431759922452	2.299420747250591	mrx6_well2_Position_7	2nd_mrx6_well2	2nd_mrx6_well2_Position_7	2nd_mrx6_well2_Position_7_5	0.9707669900686259
2nd	230524_2	mrx6_well2	Position_7	6	0	0.9451844920201158	0.6649879236080728	mrx6_well2_Position_7	2nd_mrx6_well2	2nd_mrx6_well2_Position_7	2nd_mrx6_well2_Position_7_6	0.41299174992302673
2nd	230524_2	mrx6_well2	Position_7	7	0	1.143066987794859	0.4856785682022605	mrx6_well2_Position_7	2nd_mrx6_well2	2nd_mrx6_well2_Position_7	2nd_mrx6_well2_Position_7_7	0.2981917994581589
2nd	230524_2	mrx6_well2	Position_7	8	0	0.8295484840260337	0.6260794147396863	mrx6_well2_Position_7	2nd_mrx6_well2	2nd_mrx6_well2_Position_7	2nd_mrx6_well2_Position_7_8	0.4301095185593529
2nd	230524_2	mrx6_well2	Position_7	9	0	0.5619605157615934	0.3860957134179643	mrx6_well2_Position_7	2nd_mrx6_well2	2nd_mrx6_well2_Position_7	2nd_mrx6_well2_Position_7_9	0.4072498038983291
2nd	230524_2	mrx6_well2	Position_8	1	0	0.9660183661965152	0.2422582904950622	mrx6_well2_Position_8	2nd_mrx6_well2	2nd_mrx6_well2_Position_8	2nd_mrx6_well2_Position_8_1	0.2004990240880741
2nd	230524_2	mrx6_well2	Position_8	2	0	0.8033943052037181	0.4169640638120963	mrx6_well2_Position_8	2nd_mrx6_well2	2nd_mrx6_well2_Position_8	2nd_mrx6_well2_Position_8_2	0.341673457894476
2nd	230524_2	mrx6_well2	Position_8	3	0	0.772811050440889	0.2413451292761239	mrx6_well2_Position_8	2nd_mrx6_well2	2nd_mrx6_well2_Position_8	2nd_mrx6_well2_Position_8_3	0.23797629408861673
2nd	230524_2	mrx6_well2	Position_8	4	0	0.7840279957752375	0.3884627407897089	mrx6_well2_Position_8	2nd_mrx6_well2	2nd_mrx6_well2_Position_8	2nd_mrx6_well2_Position_8_4	0.33131412357916845
2nd	230524_2	mrx6_well2	Position_8	5	0	0.8578712929086086	0.5207825976585079	mrx6_well2_Position_8	2nd_mrx6_well2	2nd_mrx6_well2_Position_8	2nd_mrx6_well2_Position_8_5	0.37774716426055366
2nd	230524_2	mrx6_well2	Position_9	1	0	0.7232440243016245	0.2912931835892451	mrx6_well2_Position_9	2nd_mrx6_well2	2nd_mrx6_well2_Position_9	2nd_mrx6_well2_Position_9_1	0.28711927105642293
2nd	230524_2	mrx6_well2	Position_9	2	0	0.027382716266292	1.409931458549551	mrx6_well2_Position_9	2nd_mrx6_well2	2nd_mrx6_well2_Position_9	2nd_mrx6_well2_Position_9_2	0.9809486911448567
2nd	230524_2	mrx6_well2	Position_9	3	0	0.032817944833296	1.931803047442942	mrx6_well2_Position_9	2nd_mrx6_well2	2nd_mrx6_well2_Position_9	2nd_mrx6_well2_Position_9_3	0.9832955338651489
2nd	230524_2	mrx6_well2	Position_9	4	0	0.0382502245701999	1.770565489970343	mrx6_well2_Position_9	2nd_mrx6_well2	2nd_mrx6_well2_Position_9	2nd_mrx6_well2_Position_9_4	0.9788534430220185
2nd	230524_2	mrx6_well2	Position_9	5	0	0.038301433662791	2.549350844197461	mrx6_well2_Position_9	2nd_mrx6_well2	2nd_mrx6_well2_Position_9	2nd_mrx6_well2_Position_9_5	0.9851983846552741
2nd	230524_2	mrx6_well2	Position_9	6	0	0.0262315480680783	1.4336076049046662	mrx6_well2_Position_9	2nd_mrx6_well2	2nd_mrx6_well2_Position_9	2nd_mrx6_well2_Position_9_6	0.9820312066472106
2nd	230524_2	mrx6_well2	Position_9	7	0	0.3862313087788355	0.1122937059456823	mrx6_well2_Position_9	2nd_mrx6_well2	2nd_mrx6_well2_Position_9	2nd_mrx6_well2_Position_9_7	0.22525189835806972
2nd	230524_2	mrx6_well2	Position_10	1	0	0.8032143542516132	0.3833696606944611	mrx6_well2_Position_10	2nd_mrx6_well2	2nd_mrx6_well2_Position_10	2nd_mrx6_well2_Position_10_1	0.32308682391266136
2nd	230524_2	mrx6_well2	Position_10	2	0	0.962008187286685	0.3913041292196055	mrx6_well2_Position_10	2nd_mrx6_well2	2nd_mrx6_well2_Position_10	2nd_mrx6_well2_Position_10_2	0.28914547251723516
2nd	230524_2	mrx6_well2	Position_10	3	0	0.8317799354485542	0.850326107435701	mrx6_well2_Position_10	2nd_mrx6_well2	2nd_mrx6_well2_Position_10	2nd_mrx6_well2_Position_10_3	0.5055127832355165
2nd	230524_2	mrx6_well2	Position_10	4	0	1.2257699129795374	0.4087789312806601	mrx6_well2_Position_10	2nd_mrx6_well2	2nd_mrx6_well2_Position_10	2nd_mrx6_well2_Position_10_4	0.25008670295544144
2nd	230524_2	mrx6_well2	Position_10	5	0	0.7179724659111688	0.8294626061507331	mrx6_well2_Position_10	2nd_mrx6_well2	2nd_mrx6_well2_Position_10	2nd_mrx6_well2_Position_10_5	0.5360241738902194
2nd	230524_2	mrx6_well2	Position_10	6	0	1.2857200191656888	0.6229954379610626	mrx6_well2_Position_10	2nd_mrx6_well2	2nd_mrx6_well2_Position_10	2nd_mrx6_well2_Position_10_6	0.32639513429564665
2nd	230524_2	mrx6_well3	Position_1	1	0	0.0396661554624165	1.558185708838432	mrx6_well3_Position_1	2nd_mrx6_well3	2nd_mrx6_well3_Position_1	2nd_mrx6_well3_Position_1_1	0.9751753236024964
2nd	230524_2	mrx6_well3	Position_1	2	0	0.0374353583007282	1.9580170440599296	mrx6_well3_Position_1	2nd_mrx6_well3	2nd_mrx6_well3_Position_1	2nd_mrx6_well3_Position_1_2	0.9812396636189159
2nd	230524_2	mrx6_well3	Position_2	1	0	0.0379360351908878	1.7039183167813765	mrx6_well3_Position_2	2nd_mrx6_well3	2nd_mrx6_well3_Position_2	2nd_mrx6_well3_Position_2_1	0.9782208913460912
2nd	230524_2	mrx6_well3	Position_2	2	0	0.0299521363812069	1.7595075013558397	mrx6_well3_Position_2	2nd_mrx6_well3	2nd_mrx6_well3_Position_2	2nd_mrx6_well3_Position_2_2	0.9832619100483962
2nd	230524_2	mrx6_well3	Position_2	3	0	0.115176589076937	0.6908602860805353	mrx6_well3_Position_2	2nd_mrx6_well3	2nd_mrx6_well3_Position_2	2nd_mrx6_well3_Position_2_3	0.8571075435544616
2nd	230524_2	mrx6_well3	Position_3	1	0	0.8795433783289628	0.5487828556275988	mrx6_well3_Position_3	2nd_mrx6_well3	2nd_mrx6_well3_Position_3	2nd_mrx6_well3_Position_3_1	0.38421394397233233
2nd	230524_2	mrx6_well3	Position_3	2	0	0.6022300918490541	0.3016156334507659	mrx6_well3_Position_3	2nd_mrx6_well3	2nd_mrx6_well3_Position_3	2nd_mrx6_well3_Position_3_2	0.33370256118732566
2nd	230524_2	mrx6_well3	Position_4	1	0	0.0451387346121675	1.1520042339233336	mrx6_well3_Position_4	2nd_mrx6_well3	2nd_mrx6_well3_Position_4	2nd_mrx6_well3_Position_4_1	0.9622946166009003
2nd	230524_2	mrx6_well3	Position_4	2	0	0.0352120608184728	1.1716408999009196	mrx6_well3_Position_4	2nd_mrx6_well3	2nd_mrx6_well3_Position_4	2nd_mrx6_well3_Position_4_2	0.9708232386508103
2nd	230524_2	mrx6_well3	Position_4	3	0	0.185488803887712	3.8902084641006014	mrx6_well3_Position_4	2nd_mrx6_well3	2nd_mrx6_well3_Position_4	2nd_mrx6_well3_Position_4_3	0.954489062437342
2nd	230524_2	mrx6_well3	Position_4	4	0	0.086611144312381	2.0058113931435355	mrx6_well3_Position_4	2nd_mrx6_well3	2nd_mrx6_well3_Position_4	2nd_mrx6_well3_Position_4_4	0.9586072398084147
2nd	230524_2	mrx6_well3	Position_5	1	0	0.0235946393483621	1.4322085862490266	mrx6_well3_Position_5	2nd_mrx6_well3	2nd_mrx6_well3_Position_5	2nd_mrx6_well3_Position_5_1	0.9837927001853701
2nd	230524_2	mrx6_well3	Position_5	2	0	0.0225261966532198	1.4079541014610182	mrx6_well3_Position_5	2nd_mrx6_well3	2nd_mrx6_well3_Position_5	2nd_mrx6_well3_Position_5_2	0.9842527040163256
2nd	230524_2	mrx6_well3	Position_5	3	0	0.0537749329103081	2.126800558553095	mrx6_well3_Position_5	2nd_mrx6_well3	2nd_mrx6_well3_Position_5	2nd_mrx6_well3_Position_5_3	0.9753391097346421
2nd	230524_2	mrx6_well3	Position_5	4	0	0.0254384761224272	0.94205673703683	mrx6_well3_Position_5	2nd_mrx6_well3	2nd_mrx6_well3_Position_5	2nd_mrx6_well3_Position_5_4	0.9737068713349387
2nd	230524_2	mrx6_well3	Position_5	5	0	0.0341964589069884	1.6574759844922506	mrx6_well3_Position_5	2nd_mrx6_well3	2nd_mrx6_well3_Position_5	2nd_mrx6_well3_Position_5_5	0.9797854135175992
2nd	230524_2	mrx6_well3	Position_5	6	0	0.0490721218014713	1.6721762240059426	mrx6_well3_Position_5	2nd_mrx6_well3	2nd_mrx6_well3_Position_5	2nd_mrx6_well3_Position_5_6	0.971490388402696
2nd	230524_2	mrx6_well3	Position_5	7	0	0.0671998225518352	2.422298687981965	mrx6_well3_Position_5	2nd_mrx6_well3	2nd_mrx6_well3_Position_5	2nd_mrx6_well3_Position_5_7	0.9730066829654676
2nd	230524_2	mrx6_well3	Position_5	8	0	0.0370038759269996	1.5372979357591676	mrx6_well3_Position_5	2nd_mrx6_well3	2nd_mrx6_well3_Position_5	2nd_mrx6_well3_Position_5_8	0.976495055997321
2nd	230524_2	mrx6_well3	Position_5	9	0	0.0316509766910219	1.3519068613940406	mrx6_well3_Position_5	2nd_mrx6_well3	2nd_mrx6_well3_Position_5	2nd_mrx6_well3_Position_5_9	0.9771234885743346
2nd	230524_2	mrx6_well3	Position_6	1	0	0.995658362970767	0.4319057969955851	mrx6_well3_Position_6	2nd_mrx6_well3	2nd_mrx6_well3_Position_6	2nd_mrx6_well3_Position_6_1	0.3025473804314092
2nd	230524_2	mrx6_well3	Position_6	2	0	1.0767954955178969	0.592657197939214	mrx6_well3_Position_6	2nd_mrx6_well3	2nd_mrx6_well3_Position_6	2nd_mrx6_well3_Position_6_2	0.3550008935634687
2nd	230524_2	mrx6_well3	Position_6	3	0	0.6069900706823204	0.3109198858354781	mrx6_well3_Position_6	2nd_mrx6_well3	2nd_mrx6_well3_Position_6	2nd_mrx6_well3_Position_6_3	0.33872591056206647
2nd	230524_2	mrx6_well3	Position_7	1	0	0.048609105495106	2.037165596495229	mrx6_well3_Position_7	2nd_mrx6_well3	2nd_mrx6_well3_Position_7	2nd_mrx6_well3_Position_7_1	0.9766949395595215
2nd	230524_2	mrx6_well3	Position_7	2	0	0.0317031486537565	1.35777829275308	mrx6_well3_Position_7	2nd_mrx6_well3	2nd_mrx6_well3_Position_7	2nd_mrx6_well3_Position_7_2	0.9771834673648773
2nd	230524_2	mrx6_well3	Position_8	1	0	0.8481940961294376	0.5942337983872304	mrx6_well3_Position_8	2nd_mrx6_well3	2nd_mrx6_well3_Position_8	2nd_mrx6_well3_Position_8_1	0.41196776673980473
2nd	230524_2	mrx6_well3	Position_8	2	0	0.5109663893147848	0.3198925593089851	mrx6_well3_Position_8	2nd_mrx6_well3	2nd_mrx6_well3_Position_8	2nd_mrx6_well3_Position_8_2	0.38501427930559495
2nd	230524_2	mrx6_well3	Position_8	3	0	0.0213798503080999	0.988452896878383	mrx6_well3_Position_8	2nd_mrx6_well3	2nd_mrx6_well3_Position_8	2nd_mrx6_well3_Position_8_3	0.9788283254156029
2nd	230524_2	mrx6_well3	Position_9	1	0	0.0385100677082932	1.8247888662108704	mrx6_well3_Position_9	2nd_mrx6_well3	2nd_mrx6_well3_Position_9	2nd_mrx6_well3_Position_9_1	0.9793323191425365
2nd	230524_2	mrx6_well3	Position_9	2	0	0.7870027991938403	0.5084918584565754	mrx6_well3_Position_9	2nd_mrx6_well3	2nd_mrx6_well3_Position_9	2nd_mrx6_well3_Position_9_2	0.39250787755374134
2nd	230524_2	mrx6_well3	Position_9	3	0	0.7366975906947406	0.5263279123069765	mrx6_well3_Position_9	2nd_mrx6_well3	2nd_mrx6_well3_Position_9	2nd_mrx6_well3_Position_9_3	0.41671994037816434
2nd	230524_2	mrx6_well3	Position_9	4	0	0.0273727645779085	2.03515569447064	mrx6_well3_Position_9	2nd_mrx6_well3	2nd_mrx6_well3_Position_9	2nd_mrx6_well3_Position_9_4	0.9867285396922301
2nd	230524_2	mrx6_well3	Position_9	6	0	0.8532773383649412	0.4737897306260411	mrx6_well3_Position_9	2nd_mrx6_well3	2nd_mrx6_well3_Position_9	2nd_mrx6_well3_Position_9_6	0.3570201851111269
2nd	230524_2	mrx6_well3	Position_10	1	0	1.2055201364922354	0.4544976389381725	mrx6_well3_Position_10	2nd_mrx6_well3	2nd_mrx6_well3_Position_10	2nd_mrx6_well3_Position_10_1	0.2737908266195106
2nd	230524_2	mrx6_well3	Position_10	2	0	1.5273487052863175	0.4952020181603998	mrx6_well3_Position_10	2nd_mrx6_well3	2nd_mrx6_well3_Position_10	2nd_mrx6_well3_Position_10_2	0.24484034561887494
2nd	230524_2	mrx6_well3	Position_10	3	0	0.9881774526557608	0.6084972317098752	mrx6_well3_Position_10	2nd_mrx6_well3	2nd_mrx6_well3_Position_10	2nd_mrx6_well3_Position_10_3	0.38110282430615045
2nd	230524_2	mrx6_well3	Position_10	4	0	0.0626808854030259	1.2961024508271335	mrx6_well3_Position_10	2nd_mrx6_well3	2nd_mrx6_well3_Position_10	2nd_mrx6_well3_Position_10_4	0.9538698453743706
2nd	230524_2	mrx6_well3	Position_10	5	0	1.0838326712474171	0.3829658348224359	mrx6_well3_Position_10	2nd_mrx6_well3	2nd_mrx6_well3_Position_10	2nd_mrx6_well3_Position_10_5	0.2610895997218844
2nd	230524_2	mrx6_well3	Position_11	1	0	0.0617776039651832	2.768026045811132	mrx6_well3_Position_11	2nd_mrx6_well3	2nd_mrx6_well3_Position_11	2nd_mrx6_well3_Position_11_1	0.9781689432869073
2nd	230524_2	mrx6_well3	Position_11	2	0	0.0537436913116838	2.5667072737051573	mrx6_well3_Position_11	2nd_mrx6_well3	2nd_mrx6_well3_Position_11	2nd_mrx6_well3_Position_11_2	0.9794906708695699
2nd	230524_2	mrx6_well3	Position_11	3	0	0.0783587951615074	3.3472254806651622	mrx6_well3_Position_11	2nd_mrx6_well3	2nd_mrx6_well3_Position_11	2nd_mrx6_well3_Position_11_3	0.9771254218690627
2nd	230524_2	mrx6_well4	Position_1	1	0	0.7980999625895128	0.2594824136175254	mrx6_well4_Position_1	2nd_mrx6_well4	2nd_mrx6_well4_Position_1	2nd_mrx6_well4_Position_1_1	0.24535432837690146
2nd	230524_2	mrx6_well4	Position_1	2	0	0.7393893483899209	0.3306542730035832	mrx6_well4_Position_1	2nd_mrx6_well4	2nd_mrx6_well4_Position_1	2nd_mrx6_well4_Position_1_2	0.3090100874326753
2nd	230524_2	mrx6_well4	Position_1	3	0	1.1673130121513642	0.3645100607840297	mrx6_well4_Position_1	2nd_mrx6_well4	2nd_mrx6_well4_Position_1	2nd_mrx6_well4_Position_1_3	0.23795833032174418
2nd	230524_2	mrx6_well4	Position_1	4	0	1.2067142307260277	0.7106970330884933	mrx6_well4_Position_1	2nd_mrx6_well4	2nd_mrx6_well4_Position_1	2nd_mrx6_well4_Position_1_4	0.3706544581753547
2nd	230524_2	mrx6_well4	Position_1	5	0	0.8296158521418785	0.3059725527986808	mrx6_well4_Position_1	2nd_mrx6_well4	2nd_mrx6_well4_Position_1	2nd_mrx6_well4_Position_1_5	0.2694396591824099
2nd	230524_2	mrx6_well4	Position_1	6	0	0.8301712023357166	0.7434458626139259	mrx6_well4_Position_1	2nd_mrx6_well4	2nd_mrx6_well4_Position_1	2nd_mrx6_well4_Position_1_6	0.4724439504205027
2nd	230524_2	mrx6_well4	Position_1	7	0	0.719873689791107	0.4003584485841439	mrx6_well4_Position_1	2nd_mrx6_well4	2nd_mrx6_well4_Position_1	2nd_mrx6_well4_Position_1_7	0.3573888258239145
2nd	230524_2	mrx6_well4	Position_1	8	0	0.453096046892802	0.3441813466347553	mrx6_well4_Position_1	2nd_mrx6_well4	2nd_mrx6_well4_Position_1	2nd_mrx6_well4_Position_1_8	0.4316958557070375
2nd	230524_2	mrx6_well4	Position_2	1	0	1.115463846078777	0.324143950966338	mrx6_well4_Position_2	2nd_mrx6_well4	2nd_mrx6_well4_Position_2	2nd_mrx6_well4_Position_2_1	0.2251612915904344
2nd	230524_2	mrx6_well4	Position_2	2	0	1.1128068012419958	0.4039695607490227	mrx6_well4_Position_2	2nd_mrx6_well4	2nd_mrx6_well4_Position_2	2nd_mrx6_well4_Position_2_2	0.266334293487239
2nd	230524_2	mrx6_well4	Position_2	3	0	0.0432203613659867	1.890841516564552	mrx6_well4_Position_2	2nd_mrx6_well4	2nd_mrx6_well4_Position_2	2nd_mrx6_well4_Position_2_3	0.9776530617457634
2nd	230524_2	mrx6_well4	Position_2	4	0	0.7682583584103572	0.1593786954966013	mrx6_well4_Position_2	2nd_mrx6_well4	2nd_mrx6_well4_Position_2	2nd_mrx6_well4_Position_2_4	0.17181148039024635
2nd	230524_2	mrx6_well4	Position_2	5	0	1.1670016203380378	0.2727485775941884	mrx6_well4_Position_2	2nd_mrx6_well4	2nd_mrx6_well4_Position_2	2nd_mrx6_well4_Position_2_5	0.18944159756734938
2nd	230524_2	mrx6_well4	Position_2	6	0	1.2052009405813535	0.3701852269039727	mrx6_well4_Position_2	2nd_mrx6_well4	2nd_mrx6_well4_Position_2	2nd_mrx6_well4_Position_2_6	0.2349806254138135
2nd	230524_2	mrx6_well4	Position_2	7	0	0.0332357855538709	1.3313770943129164	mrx6_well4_Position_2	2nd_mrx6_well4	2nd_mrx6_well4_Position_2	2nd_mrx6_well4_Position_2_7	0.9756445318344676
2nd	230524_2	mrx6_well4	Position_3	1	0	0.5865422679588549	1.2094805685635988	mrx6_well4_Position_3	2nd_mrx6_well4	2nd_mrx6_well4_Position_3	2nd_mrx6_well4_Position_3_1	0.6734215979711335
2nd	230524_2	mrx6_well4	Position_3	2	0	0.99769646027314	-0.0204932979619384	mrx6_well4_Position_3	2nd_mrx6_well4	2nd_mrx6_well4_Position_3	2nd_mrx6_well4_Position_3_2	-0.02097137908709722
2nd	230524_2	mrx6_well4	Position_3	3	0	0.527112974635617	0.1217761866213039	mrx6_well4_Position_3	2nd_mrx6_well4	2nd_mrx6_well4_Position_3	2nd_mrx6_well4_Position_3_3	0.1876687019789623
2nd	230524_2	mrx6_well4	Position_3	4	0	1.424102691648865	0.3382286346295332	mrx6_well4_Position_3	2nd_mrx6_well4	2nd_mrx6_well4_Position_3	2nd_mrx6_well4_Position_3_4	0.19192113854310655
2nd	230524_2	mrx6_well4	Position_3	5	0	0.9227791421299716	0.0491553224603691	mrx6_well4_Position_3	2nd_mrx6_well4	2nd_mrx6_well4_Position_3	2nd_mrx6_well4_Position_3_5	0.050574729316844945
2nd	230524_2	mrx6_well4	Position_3	6	0	0.2162955754057903	0.4323279227926269	mrx6_well4_Position_3	2nd_mrx6_well4	2nd_mrx6_well4_Position_3	2nd_mrx6_well4_Position_3_6	0.6665313914673743
2nd	230524_2	mrx6_well4	Position_4	1	0	0.9479728100476232	0.1571080106245036	mrx6_well4_Position_4	2nd_mrx6_well4	2nd_mrx6_well4_Position_4	2nd_mrx6_well4_Position_4_1	0.14216879678442718
2nd	230524_2	mrx6_well4	Position_4	2	0	1.1950124722633682	0.4304221673939389	mrx6_well4_Position_4	2nd_mrx6_well4	2nd_mrx6_well4_Position_4	2nd_mrx6_well4_Position_4_2	0.26480435256669904
2nd	230524_2	mrx6_well4	Position_4	3	0	0.5707786680800895	0.4743019772430993	mrx6_well4_Position_4	2nd_mrx6_well4	2nd_mrx6_well4_Position_4	2nd_mrx6_well4_Position_4_3	0.45384246600071954
2nd	230524_2	mrx6_well4	Position_4	4	0	0.9642765480769232	0.3513606168013164	mrx6_well4_Position_4	2nd_mrx6_well4	2nd_mrx6_well4_Position_4	2nd_mrx6_well4_Position_4_4	0.2670649827939714
2nd	230524_2	mrx6_well4	Position_4	5	0	0.9030812393900066	-0.2849768109892324	mrx6_well4_Position_4	2nd_mrx6_well4	2nd_mrx6_well4_Position_4	2nd_mrx6_well4_Position_4_5	-0.4610496186324936
2nd	230524_2	mrx6_well4	Position_4	6	0	0.994410105092484	0.5149926055781521	mrx6_well4_Position_4	2nd_mrx6_well4	2nd_mrx6_well4_Position_4	2nd_mrx6_well4_Position_4_6	0.34118966524800926
2nd	230524_2	mrx6_well4	Position_5	1	0	1.805518916028619	0.914672888798445	mrx6_well4_Position_5	2nd_mrx6_well4	2nd_mrx6_well4_Position_5	2nd_mrx6_well4_Position_5_1	0.3362530859681769
2nd	230524_2	mrx6_well4	Position_5	2	0	1.3007534338106277	0.5025574266421802	mrx6_well4_Position_5	2nd_mrx6_well4	2nd_mrx6_well4_Position_5	2nd_mrx6_well4_Position_5_2	0.27868596461288375
2nd	230524_2	mrx6_well4	Position_5	3	0	1.033337369263544	0.4176271724338686	mrx6_well4_Position_5	2nd_mrx6_well4	2nd_mrx6_well4_Position_5	2nd_mrx6_well4_Position_5_3	0.2878272765682523
2nd	230524_2	mrx6_well4	Position_5	4	0	1.5262750842880974	0.6040618982938227	mrx6_well4_Position_5	2nd_mrx6_well4	2nd_mrx6_well4_Position_5	2nd_mrx6_well4_Position_5_4	0.2835522751718432
2nd	230524_2	mrx6_well4	Position_5	5	0	0.7749910487101878	0.3149581953289087	mrx6_well4_Position_5	2nd_mrx6_well4	2nd_mrx6_well4_Position_5	2nd_mrx6_well4_Position_5_5	0.28896592850667746
2nd	230524_2	mrx6_well4	Position_5	6	0	1.2782031428946583	0.5030431223091864	mrx6_well4_Position_5	2nd_mrx6_well4	2nd_mrx6_well4_Position_5	2nd_mrx6_well4_Position_5_6	0.28241076606643073
2nd	230524_2	mrx6_well4	Position_5	7	0	0.9724233373129674	0.3454250460655788	mrx6_well4_Position_5	2nd_mrx6_well4	2nd_mrx6_well4_Position_5	2nd_mrx6_well4_Position_5_7	0.26211288826717555
2nd	230524_2	mrx6_well4	Position_5	8	0	1.252802050016862	0.5042169927788468	mrx6_well4_Position_5	2nd_mrx6_well4	2nd_mrx6_well4_Position_5	2nd_mrx6_well4_Position_5_8	0.286972981224241
2nd	230524_2	mrx6_well4	Position_6	1	0	1.0017534925356122	0.4377619408536883	mrx6_well4_Position_6	2nd_mrx6_well4	2nd_mrx6_well4_Position_6	2nd_mrx6_well4_Position_6_1	0.30410368009948285
2nd	230524_2	mrx6_well4	Position_6	2	0	0.1544136076766593	1.493508945658242	mrx6_well4_Position_6	2nd_mrx6_well4	2nd_mrx6_well4_Position_6	2nd_mrx6_well4_Position_6_2	0.9062980190639588
2nd	230524_2	mrx6_well4	Position_6	3	0	0.8361067726172847	0.3040734092435067	mrx6_well4_Position_6	2nd_mrx6_well4	2nd_mrx6_well4_Position_6	2nd_mrx6_well4_Position_6_3	0.26668890942066215
2nd	230524_2	mrx6_well4	Position_6	4	0	0.1508295501954622	1.742296299132095	mrx6_well4_Position_6	2nd_mrx6_well4	2nd_mrx6_well4_Position_6	2nd_mrx6_well4_Position_6_4	0.9203277741682957
2nd	230524_2	mrx6_well4	Position_6	5	0	0.1513992571257899	1.7596539206917674	mrx6_well4_Position_6	2nd_mrx6_well4	2nd_mrx6_well4_Position_6	2nd_mrx6_well4_Position_6_5	0.9207770569217287
2nd	230524_2	mrx6_well4	Position_6	6	0	0.8414982751207947	0.1245494305241997	mrx6_well4_Position_6	2nd_mrx6_well4	2nd_mrx6_well4_Position_6	2nd_mrx6_well4_Position_6_6	0.12892679087834763
2nd	230524_2	mrx6_well4	Position_6	7	0	0.667960687436126	0.0361725868171782	mrx6_well4_Position_6	2nd_mrx6_well4	2nd_mrx6_well4_Position_6	2nd_mrx6_well4_Position_6_7	0.05137179017074189
2nd	230524_2	mrx6_well4	Position_7	1	0	1.2462692054312	0.5580410138453816	mrx6_well4_Position_7	2nd_mrx6_well4	2nd_mrx6_well4_Position_7	2nd_mrx6_well4_Position_7_1	0.3092821887741245
2nd	230524_2	mrx6_well4	Position_7	2	0	0.9746306679873702	0.5834717864473706	mrx6_well4_Position_7	2nd_mrx6_well4	2nd_mrx6_well4_Position_7	2nd_mrx6_well4_Position_7_2	0.37447587916100583
2nd	230524_2	mrx6_well4	Position_7	3	0	1.171514252825499	0.6903815864909071	mrx6_well4_Position_7	2nd_mrx6_well4	2nd_mrx6_well4_Position_7	2nd_mrx6_well4_Position_7_3	0.37079495636253224
2nd	230524_2	mrx6_well4	Position_7	4	0	0.5713265333176517	0.4031809485835458	mrx6_well4_Position_7	2nd_mrx6_well4	2nd_mrx6_well4_Position_7	2nd_mrx6_well4_Position_7_4	0.41372791494321554
2nd	230524_2	mrx6_well4	Position_7	5	0	0.9629994689944332	0.3113853876768923	mrx6_well4_Position_7	2nd_mrx6_well4	2nd_mrx6_well4_Position_7	2nd_mrx6_well4_Position_7_5	0.24434171988690007
2nd	230524_2	mrx6_well4	Position_7	6	0	1.1961106893283728	0.2493724734942599	mrx6_well4_Position_7	2nd_mrx6_well4	2nd_mrx6_well4_Position_7	2nd_mrx6_well4_Position_7_6	0.17251842145798763
2nd	230524_2	mrx6_well4	Position_7	7	0	0.897029587375994	0.7500605340607029	mrx6_well4_Position_7	2nd_mrx6_well4	2nd_mrx6_well4_Position_7	2nd_mrx6_well4_Position_7_7	0.4553852423123346
2nd	230524_2	mrx6_well4	Position_7	8	0	1.17652748569495	0.3778645697812554	mrx6_well4_Position_7	2nd_mrx6_well4	2nd_mrx6_well4_Position_7	2nd_mrx6_well4_Position_7_8	0.24309476393038584
2nd	230524_2	mrx6_well4	Position_7	9	0	0.1876400637091021	1.506861819690958	mrx6_well4_Position_7	2nd_mrx6_well4	2nd_mrx6_well4_Position_7	2nd_mrx6_well4_Position_7_9	0.889265355472726
2nd	230524_2	mrx6_well4	Position_7	10	0	1.026031627066845	0.2981775940265745	mrx6_well4_Position_7	2nd_mrx6_well4	2nd_mrx6_well4_Position_7	2nd_mrx6_well4_Position_7_10	0.22517408070936462
2nd	230524_2	mrx6_well4	Position_7	12	0	0.0902794619084014	0.7580679144283351	mrx6_well4_Position_7	2nd_mrx6_well4	2nd_mrx6_well4_Position_7	2nd_mrx6_well4_Position_7_12	0.893581963678324
2nd	230524_2	mrx6_well4	Position_8	1	0	1.2647298646680367	0.3745477250767127	mrx6_well4_Position_8	2nd_mrx6_well4	2nd_mrx6_well4_Position_8	2nd_mrx6_well4_Position_8_1	0.22848340477529083
2nd	230524_2	mrx6_well4	Position_8	2	0	1.6344550039157892	0.3121346824014014	mrx6_well4_Position_8	2nd_mrx6_well4	2nd_mrx6_well4_Position_8	2nd_mrx6_well4_Position_8_2	0.16034949974071736
2nd	230524_2	mrx6_well4	Position_8	3	0	0.6481940648838194	0.1349693066332491	mrx6_well4_Position_8	2nd_mrx6_well4	2nd_mrx6_well4_Position_8	2nd_mrx6_well4_Position_8_3	0.1723386352604816
2nd	230524_2	mrx6_well4	Position_8	4	0	1.1698930661087938	0.2054969784493246	mrx6_well4_Position_8	2nd_mrx6_well4	2nd_mrx6_well4_Position_8	2nd_mrx6_well4_Position_8_4	0.1494099650222102
2nd	230524_2	mrx6_well4	Position_8	5	0	1.804529680603428	0.69060553652633	mrx6_well4_Position_8	2nd_mrx6_well4	2nd_mrx6_well4_Position_8	2nd_mrx6_well4_Position_8_5	0.27678080602010735
2nd	230524_2	mrx6_well4	Position_9	1	0	1.0996604024966994	0.055384737912134	mrx6_well4_Position_9	2nd_mrx6_well4	2nd_mrx6_well4_Position_9	2nd_mrx6_well4_Position_9_1	0.04795028001462378
2nd	230524_2	mrx6_well4	Position_9	2	0	1.3100633721456916	0.0617743265248967	mrx6_well4_Position_9	2nd_mrx6_well4	2nd_mrx6_well4_Position_9	2nd_mrx6_well4_Position_9_2	0.0450303462171659
2nd	230524_2	mrx6_well4	Position_9	3	0	1.2499650933865896	0.2109714941897592	mrx6_well4_Position_9	2nd_mrx6_well4	2nd_mrx6_well4_Position_9	2nd_mrx6_well4_Position_9_3	0.14440838567795386
2nd	230524_2	mrx6_well4	Position_9	4	0	1.5032328260082812	0.316451411601231	mrx6_well4_Position_9	2nd_mrx6_well4	2nd_mrx6_well4_Position_9	2nd_mrx6_well4_Position_9_4	0.17390457369513065
2nd	230524_2	mrx6_well4	Position_9	5	0	0.9282653471693272	0.3962231026965691	mrx6_well4_Position_9	2nd_mrx6_well4	2nd_mrx6_well4_Position_9	2nd_mrx6_well4_Position_9_5	0.2991517991241724
2nd	230524_2	mrx6_well4	Position_9	6	0	1.1298489863858665	0.1117712676368346	mrx6_well4_Position_9	2nd_mrx6_well4	2nd_mrx6_well4_Position_9	2nd_mrx6_well4_Position_9_6	0.09002049320209547
2nd	230524_2	mrx6_well4	Position_10	1	0	1.2038917358077963	0.4280638378260185	mrx6_well4_Position_10	2nd_mrx6_well4	2nd_mrx6_well4_Position_10	2nd_mrx6_well4_Position_10_1	0.262301158647882
2nd	230524_2	mrx6_well4	Position_10	2	0	1.2832769674554376	0.3462772029668522	mrx6_well4_Position_10	2nd_mrx6_well4	2nd_mrx6_well4_Position_10	2nd_mrx6_well4_Position_10_2	0.21249812326098766
2nd	230524_2	mrx6_well4	Position_10	3	0	1.3362765627139384	0.3610063538449666	mrx6_well4_Position_10	2nd_mrx6_well4	2nd_mrx6_well4_Position_10	2nd_mrx6_well4_Position_10_3	0.21269662843061893
2nd	230524_2	mrx6_well4	Position_10	4	0	1.0913845262960646	0.2755785969298769	mrx6_well4_Position_10	2nd_mrx6_well4	2nd_mrx6_well4_Position_10	2nd_mrx6_well4_Position_10_4	0.20159914502999163
2nd	230524_2	mrx6_well5	Position_1	1	0	1.0975481345750484	0.3946048473260043	mrx6_well5_Position_1	2nd_mrx6_well5	2nd_mrx6_well5_Position_1	2nd_mrx6_well5_Position_1_1	0.2644533450070679
2nd	230524_2	mrx6_well5	Position_1	2	0	0.0473173537036606	2.284695205061045	mrx6_well5_Position_1	2nd_mrx6_well5	2nd_mrx6_well5_Position_1	2nd_mrx6_well5_Position_1_2	0.9797096488499508
2nd	230524_2	mrx6_well5	Position_1	3	0	1.105920449880961	0.4142446288726729	mrx6_well5_Position_1	2nd_mrx6_well5	2nd_mrx6_well5_Position_1	2nd_mrx6_well5_Position_1_3	0.2724997664150445
2nd	230524_2	mrx6_well5	Position_1	4	0	0.029279374645994	1.161948342638524	mrx6_well5_Position_1	2nd_mrx6_well5	2nd_mrx6_well5_Position_1	2nd_mrx6_well5_Position_1_4	0.9754208416903375
2nd	230524_2	mrx6_well5	Position_1	5	0	1.2202807281189372	0.584874926710444	mrx6_well5_Position_1	2nd_mrx6_well5	2nd_mrx6_well5_Position_1	2nd_mrx6_well5_Position_1_5	0.32400248983832086
2nd	230524_2	mrx6_well5	Position_1	6	0	1.0968793382364574	0.297869070640973	mrx6_well5_Position_1	2nd_mrx6_well5	2nd_mrx6_well5_Position_1	2nd_mrx6_well5_Position_1_6	0.21356473235249235
2nd	230524_2	mrx6_well5	Position_2	1	0	1.2977670223692233	0.3435902508718294	mrx6_well5_Position_2	2nd_mrx6_well5	2nd_mrx6_well5_Position_2	2nd_mrx6_well5_Position_2_1	0.2093330053568228
2nd	230524_2	mrx6_well5	Position_2	2	0	1.7551909782645283	0.5145690070874066	mrx6_well5_Position_2	2nd_mrx6_well5	2nd_mrx6_well5_Position_2	2nd_mrx6_well5_Position_2_2	0.22670635239329975
2nd	230524_2	mrx6_well5	Position_2	3	0	1.6130291641589247	0.3882897957962509	mrx6_well5_Position_2	2nd_mrx6_well5	2nd_mrx6_well5_Position_2	2nd_mrx6_well5_Position_2_3	0.19401694760586666
2nd	230524_2	mrx6_well5	Position_2	4	0	0.8935872023342187	0.3767112332224802	mrx6_well5_Position_2	2nd_mrx6_well5	2nd_mrx6_well5_Position_2	2nd_mrx6_well5_Position_2_4	0.2965533316250911
2nd	230524_2	mrx6_well5	Position_2	5	0	1.2021549643453755	0.3223994867703425	mrx6_well5_Position_2	2nd_mrx6_well5	2nd_mrx6_well5_Position_2	2nd_mrx6_well5_Position_2_5	0.21147128364906886
2nd	230524_2	mrx6_well5	Position_2	6	0	1.137829269616955	0.2220377314109121	mrx6_well5_Position_2	2nd_mrx6_well5	2nd_mrx6_well5_Position_2	2nd_mrx6_well5_Position_2_6	0.16327900540500137
2nd	230524_2	mrx6_well5	Position_3	1	0	0.0401755648333714	2.269966546482396	mrx6_well5_Position_3	2nd_mrx6_well5	2nd_mrx6_well5_Position_3	2nd_mrx6_well5_Position_3_1	0.9826090504837
2nd	230524_2	mrx6_well5	Position_3	2	0	0.0705436804004999	1.5123537776303502	mrx6_well5_Position_3	2nd_mrx6_well5	2nd_mrx6_well5_Position_3	2nd_mrx6_well5_Position_3_2	0.9554338279826051
2nd	230524_2	mrx6_well5	Position_3	3	0	0.0272729585859062	0.6264872570612126	mrx6_well5_Position_3	2nd_mrx6_well5	2nd_mrx6_well5_Position_3	2nd_mrx6_well5_Position_3_3	0.9582829332021829
2nd	230524_2	mrx6_well5	Position_3	4	0	0.113700941470145	0.9039087418007524	mrx6_well5_Position_3	2nd_mrx6_well5	2nd_mrx6_well5_Position_3	2nd_mrx6_well5_Position_3_4	0.8882666474785532
2nd	230524_2	mrx6_well5	Position_3	5	0	0.1132103620144877	1.573101784262366	mrx6_well5_Position_3	2nd_mrx6_well5	2nd_mrx6_well5_Position_3	2nd_mrx6_well5_Position_3_5	0.932865120930048
2nd	230524_2	mrx6_well5	Position_3	6	0	0.3120128423060995	2.826672282596041	mrx6_well5_Position_3	2nd_mrx6_well5	2nd_mrx6_well5_Position_3	2nd_mrx6_well5_Position_3_6	0.9005912253412716
2nd	230524_2	mrx6_well5	Position_4	1	0	0.6470737005923327	0.4448858406837635	mrx6_well5_Position_4	2nd_mrx6_well5	2nd_mrx6_well5_Position_4	2nd_mrx6_well5_Position_4_1	0.4074197109572913
2nd	230524_2	mrx6_well5	Position_4	2	0	0.0724950281782734	1.3312994929285042	mrx6_well5_Position_4	2nd_mrx6_well5	2nd_mrx6_well5_Position_4	2nd_mrx6_well5_Position_4_2	0.9483578065818942
2nd	230524_2	mrx6_well5	Position_4	3	0	0.4125105231810969	0.3756104002421689	mrx6_well5_Position_4	2nd_mrx6_well5	2nd_mrx6_well5_Position_4	2nd_mrx6_well5_Position_4_3	0.47658980884643354
2nd	230524_2	mrx6_well5	Position_4	4	0	0.0847706384437482	0.4590058594196102	mrx6_well5_Position_4	2nd_mrx6_well5	2nd_mrx6_well5_Position_4	2nd_mrx6_well5_Position_4_4	0.8441075721793155
2nd	230524_2	mrx6_well5	Position_4	5	0	0.1581729431513044	1.207600169812722	mrx6_well5_Position_4	2nd_mrx6_well5	2nd_mrx6_well5_Position_4	2nd_mrx6_well5_Position_4_5	0.8841879799434369
2nd	230524_2	mrx6_well5	Position_4	6	0	0.0397780618281659	1.1079273877962856	mrx6_well5_Position_4	2nd_mrx6_well5	2nd_mrx6_well5_Position_4	2nd_mrx6_well5_Position_4_6	0.9653412277155414
2nd	230524_2	mrx6_well5	Position_4	7	0	0.0232466491275146	1.204633412501954	mrx6_well5_Position_4	2nd_mrx6_well5	2nd_mrx6_well5_Position_4	2nd_mrx6_well5_Position_4_7	0.9810676548516759
2nd	230524_2	mrx6_well5	Position_5	1	0	0.7320015163670464	0.7328348439815477	mrx6_well5_Position_5	2nd_mrx6_well5	2nd_mrx6_well5_Position_5	2nd_mrx6_well5_Position_5_1	0.5002844439273418
2nd	230524_2	mrx6_well5	Position_5	2	0	0.7045182336305351	0.8831292422871729	mrx6_well5_Position_5	2nd_mrx6_well5	2nd_mrx6_well5_Position_5	2nd_mrx6_well5_Position_5_2	0.5562502102531909
2nd	230524_2	mrx6_well5	Position_5	3	0	0.0521574623164004	1.3587077311075886	mrx6_well5_Position_5	2nd_mrx6_well5	2nd_mrx6_well5_Position_5	2nd_mrx6_well5_Position_5_3	0.9630315762558285
2nd	230524_2	mrx6_well5	Position_5	4	0	0.7797674147839889	0.2290293456326737	mrx6_well5_Position_5	2nd_mrx6_well5	2nd_mrx6_well5_Position_5	2nd_mrx6_well5_Position_5_4	0.2270321977819178
2nd	230524_2	mrx6_well5	Position_5	5	0	1.4727036234030928	0.3018969988579251	mrx6_well5_Position_5	2nd_mrx6_well5	2nd_mrx6_well5_Position_5	2nd_mrx6_well5_Position_5_5	0.17012109376659537
2nd	230524_2	mrx6_well5	Position_5	6	0	1.2197979187483154	0.471476205861804	mrx6_well5_Position_5	2nd_mrx6_well5	2nd_mrx6_well5_Position_5	2nd_mrx6_well5_Position_5_6	0.2787698333470873
2nd	230524_2	mrx6_well5	Position_5	7	0	0.5383910672024703	0.4653099387457388	mrx6_well5_Position_5	2nd_mrx6_well5	2nd_mrx6_well5_Position_5	2nd_mrx6_well5_Position_5_7	0.4635941739503933
2nd	230524_2	mrx6_well5	Position_5	8	0	0.3423185310559856	0.4435765118226336	mrx6_well5_Position_5	2nd_mrx6_well5	2nd_mrx6_well5_Position_5	2nd_mrx6_well5_Position_5_8	0.5644220762582716
2nd	230524_2	mrx6_well5	Position_5	9	0	1.3488900585379175	0.2544210036899663	mrx6_well5_Position_5	2nd_mrx6_well5	2nd_mrx6_well5_Position_5	2nd_mrx6_well5_Position_5_9	0.15868474289476622
2nd	230524_2	mrx6_well5	Position_5	10	0	0.9747253840387692	0.1627134567993875	mrx6_well5_Position_5	2nd_mrx6_well5	2nd_mrx6_well5_Position_5	2nd_mrx6_well5_Position_5_10	0.14305248858873776
2nd	230524_2	mrx6_well5	Position_5	11	0	1.0195849869872964	0.1308973664881759	mrx6_well5_Position_5	2nd_mrx6_well5	2nd_mrx6_well5_Position_5	2nd_mrx6_well5_Position_5_11	0.11377607495912502
2nd	230524_2	mrx6_well5	Position_5	12	0	0.0497654819415404	1.47386558284627	mrx6_well5_Position_5	2nd_mrx6_well5	2nd_mrx6_well5_Position_5	2nd_mrx6_well5_Position_5_12	0.967337577257608
2nd	230524_2	mrx6_well5	Position_5	13	0	0.0893652740940081	2.6848430052716736	mrx6_well5_Position_5	2nd_mrx6_well5	2nd_mrx6_well5_Position_5	2nd_mrx6_well5_Position_5_13	0.9677871071329794
2nd	230524_2	mrx6_well5	Position_5	14	0	0.0557314648766826	1.5914393763728574	mrx6_well5_Position_5	2nd_mrx6_well5	2nd_mrx6_well5_Position_5	2nd_mrx6_well5_Position_5_14	0.9661653403028887
2nd	230524_2	mrx6_well5	Position_6	1	0	0.7645803781897057	0.651358342265518	mrx6_well5_Position_6	2nd_mrx6_well5	2nd_mrx6_well5_Position_6	2nd_mrx6_well5_Position_6_1	0.46001873729119197
2nd	230524_2	mrx6_well5	Position_6	2	0	0.4861276713751061	0.4839383628372107	mrx6_well5_Position_6	2nd_mrx6_well5	2nd_mrx6_well5_Position_6	2nd_mrx6_well5_Position_6_2	0.49887156726414345
2nd	230524_2	mrx6_well5	Position_6	3	0	0.8717392134484018	0.6961048467573225	mrx6_well5_Position_6	2nd_mrx6_well5	2nd_mrx6_well5_Position_6	2nd_mrx6_well5_Position_6_3	0.4439885728597162
2nd	230524_2	mrx6_well5	Position_6	4	0	1.0602824262942474	0.184065433502914	mrx6_well5_Position_6	2nd_mrx6_well5	2nd_mrx6_well5_Position_6	2nd_mrx6_well5_Position_6_4	0.14792120390910474
2nd	230524_2	mrx6_well5	Position_6	5	0	0.0222653930695537	2.2345366909739344	mrx6_well5_Position_6	2nd_mrx6_well5	2nd_mrx6_well5_Position_6	2nd_mrx6_well5_Position_6_5	0.9901340958398704
2nd	230524_2	mrx6_well5	Position_6	6	0	0.0299963831039069	1.6255491441226724	mrx6_well5_Position_6	2nd_mrx6_well5	2nd_mrx6_well5_Position_6	2nd_mrx6_well5_Position_6_6	0.9818812695811768
2nd	230524_2	mrx6_well5	Position_6	7	0	0.7256467292435438	0.1480864579263145	mrx6_well5_Position_6	2nd_mrx6_well5	2nd_mrx6_well5_Position_6	2nd_mrx6_well5_Position_6_7	0.16948704719113036
2nd	230524_2	mrx6_well5	Position_6	8	0	0.964703580973813	0.1480296514892707	mrx6_well5_Position_6	2nd_mrx6_well5	2nd_mrx6_well5_Position_6	2nd_mrx6_well5_Position_6_8	0.13303247100978605
2nd	230524_2	mrx6_well5	Position_7	1	0	1.0707613978700938	0.2698076907654066	mrx6_well5_Position_7	2nd_mrx6_well5	2nd_mrx6_well5_Position_7	2nd_mrx6_well5_Position_7_1	0.20126354773705146
2nd	230524_2	mrx6_well5	Position_7	2	0	0.0418152129042368	1.5630644059566274	mrx6_well5_Position_7	2nd_mrx6_well5	2nd_mrx6_well5_Position_7	2nd_mrx6_well5_Position_7_2	0.9739449536196882
2nd	230524_2	mrx6_well5	Position_7	3	0	0.8924890931545416	0.230364659274288	mrx6_well5_Position_7	2nd_mrx6_well5	2nd_mrx6_well5_Position_7	2nd_mrx6_well5_Position_7_3	0.20515998523938614
2nd	230524_2	mrx6_well5	Position_7	4	0	1.2386080782351174	0.4560096336953136	mrx6_well5_Position_7	2nd_mrx6_well5	2nd_mrx6_well5_Position_7	2nd_mrx6_well5_Position_7_4	0.26909292313240857
2nd	230524_2	mrx6_well5	Position_7	5	0	0.0250779656937844	0.8320322673108472	mrx6_well5_Position_7	2nd_mrx6_well5	2nd_mrx6_well5_Position_7	2nd_mrx6_well5_Position_7_5	0.9707412597258667
2nd	230524_2	mrx6_well5	Position_7	6	0	0.9634055564217624	0.1985045370490633	mrx6_well5_Position_7	2nd_mrx6_well5	2nd_mrx6_well5_Position_7	2nd_mrx6_well5_Position_7_6	0.17084328483290478
2nd	230524_2	mrx6_well5	Position_8	1	0	1.133299025960489	0.4444288664749585	mrx6_well5_Position_8	2nd_mrx6_well5	2nd_mrx6_well5_Position_8	2nd_mrx6_well5_Position_8_1	0.28168917378326835
2nd	230524_2	mrx6_well5	Position_8	2	0	0.0136017783874061	0.8165979390160321	mrx6_well5_Position_8	2nd_mrx6_well5	2nd_mrx6_well5_Position_8	2nd_mrx6_well5_Position_8_2	0.9836162575073533
2nd	230524_2	mrx6_well5	Position_8	3	0	1.2163412424843345	-0.0145704249120748	mrx6_well5_Position_8	2nd_mrx6_well5	2nd_mrx6_well5_Position_8	2nd_mrx6_well5_Position_8_3	-0.012124129408890988
2nd	230524_2	mrx6_well5	Position_8	4	0	0.7595698854552614	0.274806511909229	mrx6_well5_Position_8	2nd_mrx6_well5	2nd_mrx6_well5_Position_8	2nd_mrx6_well5_Position_8_4	0.26567361031188874
2nd	230524_2	mrx6_well5	Position_8	5	0	0.6834704807573427	0.5306328061057201	mrx6_well5_Position_8	2nd_mrx6_well5	2nd_mrx6_well5_Position_8	2nd_mrx6_well5_Position_8_5	0.4370573837064074
2nd	230524_2	mrx6_well5	Position_8	6	0	0.7791446757034367	0.4241959043593242	mrx6_well5_Position_8	2nd_mrx6_well5	2nd_mrx6_well5_Position_8	2nd_mrx6_well5_Position_8_6	0.352515249121907
2nd	230524_2	mrx6_well5	Position_8	7	0	1.1987107895412945	0.8025913170307092	mrx6_well5_Position_8	2nd_mrx6_well5	2nd_mrx6_well5_Position_8	2nd_mrx6_well5_Position_8_7	0.4010345636448933
2nd	230524_2	mrx6_well5	Position_8	8	0	0.0145033408310473	0.876225726995659	mrx6_well5_Position_8	2nd_mrx6_well5	2nd_mrx6_well5_Position_8	2nd_mrx6_well5_Position_8_8	0.9837174497219069
2nd	230524_2	mrx6_well5	Position_9	1	0	0.0340196692017051	1.4219638229225684	mrx6_well5_Position_9	2nd_mrx6_well5	2nd_mrx6_well5_Position_9	2nd_mrx6_well5_Position_9_1	0.9766345776681364
2nd	230524_2	mrx6_well5	Position_9	2	0	0.0555326784451228	1.7716925453278465	mrx6_well5_Position_9	2nd_mrx6_well5	2nd_mrx6_well5_Position_9	2nd_mrx6_well5_Position_9_2	0.9696081918514372
2nd	230524_2	mrx6_well5	Position_9	3	0	0.044484382790816	2.2399856483666465	mrx6_well5_Position_9	2nd_mrx6_well5	2nd_mrx6_well5_Position_9	2nd_mrx6_well5_Position_9_3	0.9805274824427102
2nd	230524_2	mrx6_well5	Position_9	4	0	0.790753832832428	0.1602909832948695	mrx6_well5_Position_9	2nd_mrx6_well5	2nd_mrx6_well5_Position_9	2nd_mrx6_well5_Position_9_4	0.16854198727204306
2nd	230524_2	mrx6_well5	Position_9	5	0	0.4561564420977584	0.7145169278253982	mrx6_well5_Position_9	2nd_mrx6_well5	2nd_mrx6_well5_Position_9	2nd_mrx6_well5_Position_9_5	0.6103469560192518
2nd	230524_2	mrx6_well5	Position_9	6	0	0.0368841032311674	1.0598573680824095	mrx6_well5_Position_9	2nd_mrx6_well5	2nd_mrx6_well5_Position_9	2nd_mrx6_well5_Position_9_6	0.9663693730966598
2nd	230524_2	mrx6_well5	Position_9	7	0	0.709777919562839	1.334436196426108	mrx6_well5_Position_9	2nd_mrx6_well5	2nd_mrx6_well5_Position_9	2nd_mrx6_well5_Position_9_7	0.6527869003490059
2nd	230524_2	mrx6_well5	Position_9	8	0	0.9333035097833758	0.2882685462106141	mrx6_well5_Position_9	2nd_mrx6_well5	2nd_mrx6_well5_Position_9	2nd_mrx6_well5_Position_9_8	0.23598161467114662
2nd	230524_2	mrx6_well5	Position_10	1	0	0.0232892871065542	1.6931584821459584	mrx6_well5_Position_10	2nd_mrx6_well5	2nd_mrx6_well5_Position_10	2nd_mrx6_well5_Position_10_1	0.9864316948504082
2nd	230524_2	mrx6_well5	Position_10	2	0	0.7857135514269025	0.310251407055706	mrx6_well5_Position_10	2nd_mrx6_well5	2nd_mrx6_well5_Position_10	2nd_mrx6_well5_Position_10_2	0.28308515217973484
2nd	230524_2	mrx6_well5	Position_10	3	0	0.9440670444531952	0.3518485408187012	mrx6_well5_Position_10	2nd_mrx6_well5	2nd_mrx6_well5_Position_10	2nd_mrx6_well5_Position_10_3	0.2715057560982105
2nd	230524_2	mrx6_well5	Position_10	4	0	1.235890133113465	0.1591019583074213	mrx6_well5_Position_10	2nd_mrx6_well5	2nd_mrx6_well5_Position_10	2nd_mrx6_well5_Position_10_4	0.11405222960466108
2nd	230524_2	mrx6_well5	Position_10	5	0	0.0226625141273704	1.537377286466716	mrx6_well5_Position_10	2nd_mrx6_well5	2nd_mrx6_well5_Position_10	2nd_mrx6_well5_Position_10_5	0.9854731179815155
2nd	230524_2	mrx6_well5	Position_10	6	0	0.9901596563852484	0.6147740054721043	mrx6_well5_Position_10	2nd_mrx6_well5	2nd_mrx6_well5_Position_10	2nd_mrx6_well5_Position_10_6	0.3830525959313736
2nd	230524_2	mrx6_well6	Position_1	1	0	1.215729964553928	0.62301637331211	mrx6_well6_Position_1	2nd_mrx6_well6	2nd_mrx6_well6_Position_1	2nd_mrx6_well6_Position_1_1	0.3388267106136855
2nd	230524_2	mrx6_well6	Position_1	2	0	1.0555206404546522	0.5971200778614957	mrx6_well6_Position_1	2nd_mrx6_well6	2nd_mrx6_well6_Position_1	2nd_mrx6_well6_Position_1_2	0.3613126986668299
2nd	230524_2	mrx6_well6	Position_1	3	0	0.7086687543161856	0.2999253971801877	mrx6_well6_Position_1	2nd_mrx6_well6	2nd_mrx6_well6_Position_1	2nd_mrx6_well6_Position_1_3	0.297369756442878
2nd	230524_2	mrx6_well6	Position_1	4	0	1.0830952666187164	0.3789510405486876	mrx6_well6_Position_1	2nd_mrx6_well6	2nd_mrx6_well6_Position_1	2nd_mrx6_well6_Position_1_4	0.25919222851625984
2nd	230524_2	mrx6_well6	Position_2	1	0	0.8230107403150309	0.3157472851599573	mrx6_well6_Position_2	2nd_mrx6_well6	2nd_mrx6_well6_Position_2	2nd_mrx6_well6_Position_2_1	0.2772733786251524
2nd	230524_2	mrx6_well6	Position_2	2	0	1.0367854339807383	0.4580418608207122	mrx6_well6_Position_2	2nd_mrx6_well6	2nd_mrx6_well6_Position_2	2nd_mrx6_well6_Position_2_2	0.30641791357011
2nd	230524_2	mrx6_well6	Position_2	3	0	1.1227705776260772	0.4966819542062023	mrx6_well6_Position_2	2nd_mrx6_well6	2nd_mrx6_well6_Position_2	2nd_mrx6_well6_Position_2_3	0.3066974452435768
2nd	230524_2	mrx6_well6	Position_2	4	0	1.2707422342753414	0.6857770597186873	mrx6_well6_Position_2	2nd_mrx6_well6	2nd_mrx6_well6_Position_2	2nd_mrx6_well6_Position_2_4	0.3505087130108211
2nd	230524_2	mrx6_well6	Position_2	5	0	1.0478288259618749	0.7801063932218807	mrx6_well6_Position_2	2nd_mrx6_well6	2nd_mrx6_well6_Position_2	2nd_mrx6_well6_Position_2_5	0.42676916831343104
2nd	230524_2	mrx6_well6	Position_2	6	0	0.9299099403590454	0.2209754084041744	mrx6_well6_Position_2	2nd_mrx6_well6	2nd_mrx6_well6_Position_2	2nd_mrx6_well6_Position_2_6	0.1920047106704782
2nd	230524_2	mrx6_well6	Position_3	1	0	1.180189909462223	0.3475726092008791	mrx6_well6_Position_3	2nd_mrx6_well6	2nd_mrx6_well6_Position_3	2nd_mrx6_well6_Position_3_1	0.22750434374121783
2nd	230524_2	mrx6_well6	Position_3	2	0	1.8588535815142349	0.9236193383420008	mrx6_well6_Position_3	2nd_mrx6_well6	2nd_mrx6_well6_Position_3	2nd_mrx6_well6_Position_3_2	0.33194189663118884
2nd	230524_2	mrx6_well6	Position_3	3	0	0.9412167825489784	0.3640873219104579	mrx6_well6_Position_3	2nd_mrx6_well6	2nd_mrx6_well6_Position_3	2nd_mrx6_well6_Position_3_3	0.27892911748809435
2nd	230524_2	mrx6_well6	Position_4	1	0	0.9066800994364024	0.6624991331080654	mrx6_well6_Position_4	2nd_mrx6_well6	2nd_mrx6_well6_Position_4	2nd_mrx6_well6_Position_4_1	0.42219468583828035
2nd	230524_2	mrx6_well6	Position_4	2	0	1.2434292629093509	0.8220467171217968	mrx6_well6_Position_4	2nd_mrx6_well6	2nd_mrx6_well6_Position_4	2nd_mrx6_well6_Position_4_2	0.3979938401943557
2nd	230524_2	mrx6_well6	Position_4	3	0	0.6692858924449291	0.3682413011832912	mrx6_well6_Position_4	2nd_mrx6_well6	2nd_mrx6_well6_Position_4	2nd_mrx6_well6_Position_4_3	0.35492207186932206
2nd	230524_2	mrx6_well6	Position_4	4	0	0.579993394559527	0.3317977566355871	mrx6_well6_Position_4	2nd_mrx6_well6	2nd_mrx6_well6_Position_4	2nd_mrx6_well6_Position_4_4	0.3638966623011082
2nd	230524_2	mrx6_well6	Position_5	1	0	0.7401097107532336	0.7985707578938571	mrx6_well6_Position_5	2nd_mrx6_well6	2nd_mrx6_well6_Position_5	2nd_mrx6_well6_Position_5_1	0.5189971369403377
2nd	230524_2	mrx6_well6	Position_5	2	0	0.4903103611933607	0.3640230232739096	mrx6_well6_Position_5	2nd_mrx6_well6	2nd_mrx6_well6_Position_5	2nd_mrx6_well6_Position_5_2	0.42609013049501804
2nd	230524_2	mrx6_well6	Position_5	3	0	0.2431686065529425	3.084693427925288	mrx6_well6_Position_5	2nd_mrx6_well6	2nd_mrx6_well6_Position_5	2nd_mrx6_well6_Position_5_3	0.9269294808397703
2nd	230524_2	mrx6_well6	Position_5	4	0	0.2032524061423747	2.56629049531314	mrx6_well6_Position_5	2nd_mrx6_well6	2nd_mrx6_well6_Position_5	2nd_mrx6_well6_Position_5_4	0.9266115697158701
2nd	230524_2	mrx6_well6	Position_6	1	0	0.6751205229397736	0.3152238395493248	mrx6_well6_Position_6	2nd_mrx6_well6	2nd_mrx6_well6_Position_6	2nd_mrx6_well6_Position_6_1	0.3182972019521086
2nd	230524_2	mrx6_well6	Position_6	2	0	0.0459959436499949	1.454636966454711	mrx6_well6_Position_6	2nd_mrx6_well6	2nd_mrx6_well6_Position_6	2nd_mrx6_well6_Position_6_2	0.969348970464212
2nd	230524_2	mrx6_well6	Position_6	3	0	0.7690031120662615	0.7104220455611541	mrx6_well6_Position_6	2nd_mrx6_well6	2nd_mrx6_well6_Position_6	2nd_mrx6_well6_Position_6_3	0.4802014092422711
2nd	230524_2	mrx6_well6	Position_6	4	0	0.0740118354464409	0.8905444123500005	mrx6_well6_Position_6	2nd_mrx6_well6	2nd_mrx6_well6_Position_6	2nd_mrx6_well6_Position_6_4	0.9232685127326444
2nd	230524_2	mrx6_well6	Position_7	1	0	0.1703081477750018	2.182562565358343	mrx6_well6_Position_7	2nd_mrx6_well6	2nd_mrx6_well6_Position_7	2nd_mrx6_well6_Position_7_1	0.9276168695439281
2nd	230524_2	mrx6_well6	Position_7	2	0	0.2073194978508073	2.500531993803522	mrx6_well6_Position_7	2nd_mrx6_well6	2nd_mrx6_well6_Position_7	2nd_mrx6_well6_Position_7_2	0.9234376410634884
2nd	230524_2	mrx6_well6	Position_8	1	0	1.58874764534129	0.5478128935236715	mrx6_well6_Position_8	2nd_mrx6_well6	2nd_mrx6_well6_Position_8	2nd_mrx6_well6_Position_8_1	0.2563994249443054
2nd	230524_2	mrx6_well6	Position_8	2	0	0.862245327827826	0.365264455816444	mrx6_well6_Position_8	2nd_mrx6_well6	2nd_mrx6_well6_Position_8	2nd_mrx6_well6_Position_8_2	0.2975654130690798
2nd	230524_2	mrx6_well6	Position_8	3	0	0.9332937718930684	0.1791964850343407	mrx6_well6_Position_8	2nd_mrx6_well6	2nd_mrx6_well6_Position_8	2nd_mrx6_well6_Position_8_3	0.1610769028479082
2nd	230524_2	mrx6_well6	Position_8	4	0	1.1425218296719448	0.3571975944609652	mrx6_well6_Position_8	2nd_mrx6_well6	2nd_mrx6_well6_Position_8	2nd_mrx6_well6_Position_8_4	0.23817628065161955
2nd	230524_2	mrx6_well6	Position_8	5	0	1.3347348593615305	0.4582031465683907	mrx6_well6_Position_8	2nd_mrx6_well6	2nd_mrx6_well6_Position_8	2nd_mrx6_well6_Position_8_5	0.25555994967641954
2nd	230524_2	mrx6_well6	Position_8	6	0	0.8468253496603868	0.3065216842684548	mrx6_well6_Position_8	2nd_mrx6_well6	2nd_mrx6_well6_Position_8	2nd_mrx6_well6_Position_8_6	0.26576708939398574
2nd	230524_2	mrx6_well6	Position_8	7	0	0.9323794956064833	0.4826676116491188	mrx6_well6_Position_8	2nd_mrx6_well6	2nd_mrx6_well6_Position_8	2nd_mrx6_well6_Position_8_7	0.3410964971938096
2nd	230524_2	mrx6_well6	Position_8	9	0	0.8384355792327052	0.1380147047717	mrx6_well6_Position_8	2nd_mrx6_well6	2nd_mrx6_well6_Position_8	2nd_mrx6_well6_Position_8_9	0.14134329932877296
2nd	230524_2	mrx6_well6	Position_8	10	0	0.5499964430591604	0.0919012849250538	mrx6_well6_Position_8	2nd_mrx6_well6	2nd_mrx6_well6_Position_8	2nd_mrx6_well6_Position_8_10	0.1431712263784705
2nd	230524_2	mrx6_well6	Position_9	1	0	0.6144701143863421	0.4241307243035486	mrx6_well6_Position_9	2nd_mrx6_well6	2nd_mrx6_well6_Position_9	2nd_mrx6_well6_Position_9_1	0.4083674001636226
2nd	230524_2	mrx6_well6	Position_9	2	0	1.0016360210642403	0.3222030782175985	mrx6_well6_Position_9	2nd_mrx6_well6	2nd_mrx6_well6_Position_9	2nd_mrx6_well6_Position_9_2	0.2433853769634002
2nd	230524_2	mrx6_well6	Position_9	3	0	0.0370024883939545	2.253913642985897	mrx6_well6_Position_9	2nd_mrx6_well6	2nd_mrx6_well6_Position_9	2nd_mrx6_well6_Position_9_3	0.9838481697836458
2nd	230524_2	mrx6_well7	Position_1	1	0	0.3635406412384401	1.269112300997392	mrx6_well7_Position_1	2nd_mrx6_well7	2nd_mrx6_well7_Position_1	2nd_mrx6_well7_Position_1_1	0.7773313410132404
2nd	230524_2	mrx6_well7	Position_1	2	0	0.2801966354596253	0.9962599232719672	mrx6_well7_Position_1	2nd_mrx6_well7	2nd_mrx6_well7_Position_1	2nd_mrx6_well7_Position_1_2	0.7804887024607754
2nd	230524_2	mrx6_well7	Position_1	3	0	0.3457280656175903	1.6172935520565062	mrx6_well7_Position_1	2nd_mrx6_well7	2nd_mrx6_well7_Position_1	2nd_mrx6_well7_Position_1_3	0.8238796442663585
2nd	230524_2	mrx6_well7	Position_1	4	0	0.0387310032221611	1.6466004656118527	mrx6_well7_Position_1	2nd_mrx6_well7	2nd_mrx6_well7_Position_1	2nd_mrx6_well7_Position_1_4	0.9770187622207299
2nd	230524_2	mrx6_well7	Position_1	5	0	0.0337128622153492	1.1771914081870964	mrx6_well7_Position_1	2nd_mrx6_well7	2nd_mrx6_well7_Position_1	2nd_mrx6_well7_Position_1_5	0.9721589368875999
2nd	230524_2	mrx6_well7	Position_1	6	0	0.049714672683876	1.866798446733685	mrx6_well7_Position_1	2nd_mrx6_well7	2nd_mrx6_well7_Position_1	2nd_mrx6_well7_Position_1_6	0.9740598317954721
2nd	230524_2	mrx6_well7	Position_2	1	0	0.0252345347033721	0.9840414077020956	mrx6_well7_Position_2	2nd_mrx6_well7	2nd_mrx6_well7_Position_2	2nd_mrx6_well7_Position_2_1	0.9749973880847402
2nd	230524_2	mrx6_well7	Position_2	2	0	0.0246506872720668	0.8018736599631877	mrx6_well7_Position_2	2nd_mrx6_well7	2nd_mrx6_well7_Position_2	2nd_mrx6_well7_Position_2_2	0.9701754856290393
2nd	230524_2	mrx6_well7	Position_2	3	0	0.0422950850320194	1.4316440607010663	mrx6_well7_Position_2	2nd_mrx6_well7	2nd_mrx6_well7_Position_2	2nd_mrx6_well7_Position_2_3	0.9713047277735586
2nd	230524_2	mrx6_well7	Position_2	4	0	0.0181392928729437	1.0958847525716076	mrx6_well7_Position_2	2nd_mrx6_well7	2nd_mrx6_well7_Position_2	2nd_mrx6_well7_Position_2_4	0.9837173237443854
2nd	230524_2	mrx6_well7	Position_3	1	0	0.0426641065250112	1.890967258013365	mrx6_well7_Position_3	2nd_mrx6_well7	2nd_mrx6_well7_Position_3	2nd_mrx6_well7_Position_3_1	0.9779357599863939
2nd	230524_2	mrx6_well7	Position_3	2	0	0.067087290227148	2.8444789532221484	mrx6_well7_Position_3	2nd_mrx6_well7	2nd_mrx6_well7_Position_3	2nd_mrx6_well7_Position_3_2	0.976958350036484
2nd	230524_2	mrx6_well7	Position_3	3	0	0.0448489917351212	2.1311383339226646	mrx6_well7_Position_3	2nd_mrx6_well7	2nd_mrx6_well7_Position_3	2nd_mrx6_well7_Position_3_3	0.9793891300715349
2nd	230524_2	mrx6_well7	Position_4	1	0	1.017808026810177	0.7077440607361263	mrx6_well7_Position_4	2nd_mrx6_well7	2nd_mrx6_well7_Position_4	2nd_mrx6_well7_Position_4_1	0.41015514155966315
2nd	230524_2	mrx6_well7	Position_4	2	0	0.8775242448551047	0.5512169402194659	mrx6_well7_Position_4	2nd_mrx6_well7	2nd_mrx6_well7_Position_4	2nd_mrx6_well7_Position_4_2	0.3858060129978657
2nd	230524_2	mrx6_well7	Position_5	1	0	0.0502618514485343	2.611206864551951	mrx6_well7_Position_5	2nd_mrx6_well7	2nd_mrx6_well7_Position_5	2nd_mrx6_well7_Position_5_1	0.9811149944591252
2nd	230524_2	mrx6_well7	Position_5	2	0	0.0454434347361152	1.640754586255264	mrx6_well7_Position_5	2nd_mrx6_well7	2nd_mrx6_well7_Position_5	2nd_mrx6_well7_Position_5_2	0.9730497639242884
2nd	230524_2	mrx6_well7	Position_5	3	0	0.034855184251606	1.590762802447008	mrx6_well7_Position_5	2nd_mrx6_well7	2nd_mrx6_well7_Position_5	2nd_mrx6_well7_Position_5_3	0.9785588099191793
2nd	230524_2	mrx6_well7	Position_6	1	0	0.0470876925035848	2.0273968390896173	mrx6_well7_Position_6	2nd_mrx6_well7	2nd_mrx6_well7_Position_6	2nd_mrx6_well7_Position_6_1	0.977301497414675
2nd	230524_2	mrx6_well7	Position_6	2	0	0.0480805438862214	2.156649959406209	mrx6_well7_Position_6	2nd_mrx6_well7	2nd_mrx6_well7_Position_6	2nd_mrx6_well7_Position_6_2	0.9781920992999278
2nd	230524_2	mrx6_well7	Position_6	3	0	0.0324308263465681	1.7627040614680272	mrx6_well7_Position_6	2nd_mrx6_well7	2nd_mrx6_well7_Position_6	2nd_mrx6_well7_Position_6_3	0.9819340448638657
2nd	230524_2	mrx6_well7	Position_6	4	0	0.0469937644390879	2.852245629518398	mrx6_well7_Position_6	2nd_mrx6_well7	2nd_mrx6_well7_Position_6	2nd_mrx6_well7_Position_6_4	0.983791002379096
2nd	230524_2	mrx6_well7	Position_7	1	0	0.0437208800375452	2.602433355200306	mrx6_well7_Position_7	2nd_mrx6_well7	2nd_mrx6_well7_Position_7	2nd_mrx6_well7_Position_7_1	0.9834775768338329
2nd	230524_2	mrx6_well7	Position_7	2	0	0.0310101951248161	1.1368610190045512	mrx6_well7_Position_7	2nd_mrx6_well7	2nd_mrx6_well7_Position_7	2nd_mrx6_well7_Position_7_2	0.9734472476505607
2nd	230524_2	mrx6_well7	Position_8	1	0	0.0475707644725801	1.4834340054558786	mrx6_well7_Position_8	2nd_mrx6_well7	2nd_mrx6_well7_Position_8	2nd_mrx6_well7_Position_8_1	0.9689284021794374
2nd	230524_2	mrx6_well7	Position_8	2	0	0.0385286777102463	1.214471357438604	mrx6_well7_Position_8	2nd_mrx6_well7	2nd_mrx6_well7_Position_8	2nd_mrx6_well7_Position_8_2	0.9692508566405034
2nd	230524_2	mrx6_well7	Position_8	3	0	0.9492601330578196	0.4456747509309104	mrx6_well7_Position_8	2nd_mrx6_well7	2nd_mrx6_well7_Position_8	2nd_mrx6_well7_Position_8_3	0.3194950216289172
2nd	230524_2	mrx6_well7	Position_8	4	0	0.7269475659692951	0.3266306295065405	mrx6_well7_Position_8	2nd_mrx6_well7	2nd_mrx6_well7_Position_8	2nd_mrx6_well7_Position_8_4	0.3100203012069947
2nd	230524_2	mrx6_well7	Position_8	5	0	1.0457882063126307	0.550255995587735	mrx6_well7_Position_8	2nd_mrx6_well7	2nd_mrx6_well7_Position_8	2nd_mrx6_well7_Position_8_5	0.34476237871893545
2nd	230524_2	mrx6_well7	Position_8	6	0	0.9480054494744756	0.6029431528600705	mrx6_well7_Position_8	2nd_mrx6_well7	2nd_mrx6_well7_Position_8	2nd_mrx6_well7_Position_8_6	0.38875766221556135
2nd	230524_2	mrx6_well7	Position_9	1	0	0.6871682819144915	0.4874825107373993	mrx6_well7_Position_9	2nd_mrx6_well7	2nd_mrx6_well7_Position_9	2nd_mrx6_well7_Position_9_1	0.41500207022110724
2nd	230524_2	mrx6_well7	Position_9	2	0	0.7168099743044488	0.5167066540536145	mrx6_well7_Position_9	2nd_mrx6_well7	2nd_mrx6_well7_Position_9	2nd_mrx6_well7_Position_9_2	0.41888908683898646
2nd	230524_2	mrx6_well7	Position_9	3	0	0.4336200584899681	0.5181610111701803	mrx6_well7_Position_9	2nd_mrx6_well7	2nd_mrx6_well7_Position_9	2nd_mrx6_well7_Position_9_3	0.5444119742318468
2nd	230524_2	mrx6_well7	Position_9	4	0	0.0092779614329969	1.1454117216306756	mrx6_well7_Position_9	2nd_mrx6_well7	2nd_mrx6_well7_Position_9	2nd_mrx6_well7_Position_9_4	0.9919649741665828
2nd	230524_2	mrx6_well7	Position_9	5	0	0.020087343423288	2.0469003959981604	mrx6_well7_Position_9	2nd_mrx6_well7	2nd_mrx6_well7_Position_9	2nd_mrx6_well7_Position_9_5	0.9902818274921599
2nd	230524_2	mrx6_well7	Position_9	6	0	0.6383346344774528	0.7334517814012502	mrx6_well7_Position_9	2nd_mrx6_well7	2nd_mrx6_well7_Position_9	2nd_mrx6_well7_Position_9_6	0.5346690803403494
2nd	230524_2	mrx6_well7	Position_10	1	0	0.0262426055920677	1.576093491270124	mrx6_well7_Position_10	2nd_mrx6_well7	2nd_mrx6_well7_Position_10	2nd_mrx6_well7_Position_10_1	0.9836222839618618
2nd	230524_2	mrx6_well7	Position_10	2	0	0.7349289099748698	0.2479610826482591	mrx6_well7_Position_10	2nd_mrx6_well7	2nd_mrx6_well7_Position_10	2nd_mrx6_well7_Position_10_2	0.25227755344878683
2nd	230524_2	mrx6_well7	Position_10	3	0	0.0265948911126503	1.6117196377434382	mrx6_well7_Position_10	2nd_mrx6_well7	2nd_mrx6_well7_Position_10	2nd_mrx6_well7_Position_10_3	0.9837669198165389
2nd	230524_2	mrx6_well7	Position_10	4	0	1.0051293575513744	0.3889374935935504	mrx6_well7_Position_10	2nd_mrx6_well7	2nd_mrx6_well7_Position_10	2nd_mrx6_well7_Position_10_4	0.27899486547156777
2nd	230524_2	mrx6_well7	Position_10	5	0	0.0501173494922553	2.390507585216856	mrx6_well7_Position_10	2nd_mrx6_well7	2nd_mrx6_well7_Position_10	2nd_mrx6_well7_Position_10_5	0.9794653620146561
2nd	230524_2	mrx6_well7	Position_10	6	0	0.0275305637184198	0.9970901808284776	mrx6_well7_Position_10	2nd_mrx6_well7	2nd_mrx6_well7_Position_10	2nd_mrx6_well7_Position_10_6	0.9731309717620502
2nd	230524_2	mrx6_well7	Position_10	7	0	0.6788307660815506	0.3176548367805004	mrx6_well7_Position_10	2nd_mrx6_well7	2nd_mrx6_well7_Position_10	2nd_mrx6_well7_Position_10_7	0.31877513921741535
2nd	230524_2	mrx6_well8	Position_1	1	0	1.8685247624001544	0.4296777309072114	mrx6_well8_Position_1	2nd_mrx6_well8	2nd_mrx6_well8_Position_1	2nd_mrx6_well8_Position_1_1	0.18696252056051768
2nd	230524_2	mrx6_well8	Position_1	2	0	0.7594571394643435	0.98917881260078	mrx6_well8_Position_1	2nd_mrx6_well8	2nd_mrx6_well8_Position_1	2nd_mrx6_well8_Position_1_2	0.565685963068853
2nd	230524_2	mrx6_well8	Position_1	3	0	1.0787829904296529	0.1573209702222042	mrx6_well8_Position_1	2nd_mrx6_well8	2nd_mrx6_well8_Position_1	2nd_mrx6_well8_Position_1_3	0.12727163347914627
2nd	230524_2	mrx6_well8	Position_1	4	0	0.973250599998029	0.5716257935589818	mrx6_well8_Position_1	2nd_mrx6_well8	2nd_mrx6_well8_Position_1	2nd_mrx6_well8_Position_1_4	0.37001393505847946
2nd	230524_2	mrx6_well8	Position_1	5	0	1.3137017849913897	0.353819523598319	mrx6_well8_Position_1	2nd_mrx6_well8	2nd_mrx6_well8_Position_1	2nd_mrx6_well8_Position_1_5	0.21218290991289263
2nd	230524_2	mrx6_well8	Position_1	6	0	0.0340546057196362	2.000724382414375	mrx6_well8_Position_1	2nd_mrx6_well8	2nd_mrx6_well8_Position_1	2nd_mrx6_well8_Position_1_6	0.9832637323668917
2nd	230524_2	mrx6_well8	Position_1	7	0	0.1107811760364714	2.390154087735332	mrx6_well8_Position_1	2nd_mrx6_well8	2nd_mrx6_well8_Position_1	2nd_mrx6_well8_Position_1_7	0.955704100925269
2nd	230524_2	mrx6_well8	Position_1	8	0	0.3089786953774927	2.1231342299661384	mrx6_well8_Position_1	2nd_mrx6_well8	2nd_mrx6_well8_Position_1	2nd_mrx6_well8_Position_1_8	0.8729587379936985
2nd	230524_2	mrx6_well8	Position_1	9	0	1.327023532364488	0.5300518648528706	mrx6_well8_Position_1	2nd_mrx6_well8	2nd_mrx6_well8_Position_1	2nd_mrx6_well8_Position_1_9	0.2854229104790792
2nd	230524_2	mrx6_well8	Position_1	10	0	1.313942150811189	0.774047205457638	mrx6_well8_Position_1	2nd_mrx6_well8	2nd_mrx6_well8_Position_1	2nd_mrx6_well8_Position_1_10	0.37071415289244414
2nd	230524_2	mrx6_well8	Position_1	11	0	0.0126543512294272	1.0254376521391255	mrx6_well8_Position_1	2nd_mrx6_well8	2nd_mrx6_well8_Position_1	2nd_mrx6_well8_Position_1_11	0.9878099906478766
2nd	230524_2	mrx6_well8	Position_1	12	0	1.3264218106220191	0.5004511208086666	mrx6_well8_Position_1	2nd_mrx6_well8	2nd_mrx6_well8_Position_1	2nd_mrx6_well8_Position_1_12	0.2739386588955295
2nd	230524_2	mrx6_well8	Position_1	13	0	0.2500172312945061	1.3314370192441198	mrx6_well8_Position_1	2nd_mrx6_well8	2nd_mrx6_well8_Position_1	2nd_mrx6_well8_Position_1_13	0.8419067568920485
2nd	230524_2	mrx6_well8	Position_1	14	0	0.0479632177066117	1.6092856031793064	mrx6_well8_Position_1	2nd_mrx6_well8	2nd_mrx6_well8_Position_1	2nd_mrx6_well8_Position_1_14	0.9710585295930566
2nd	230524_2	mrx6_well8	Position_1	15	0	0.962006577714363	0.6243696045240114	mrx6_well8_Position_1	2nd_mrx6_well8	2nd_mrx6_well8_Position_1	2nd_mrx6_well8_Position_1_15	0.3935823113802848
2nd	230524_2	mrx6_well8	Position_1	16	0	1.670785858546369	0.4718549886897656	mrx6_well8_Position_1	2nd_mrx6_well8	2nd_mrx6_well8_Position_1	2nd_mrx6_well8_Position_1_16	0.22022122340215225
2nd	230524_2	mrx6_well8	Position_1	17	0	1.1851032481258152	0.4937077726124854	mrx6_well8_Position_1	2nd_mrx6_well8	2nd_mrx6_well8_Position_1	2nd_mrx6_well8_Position_1_17	0.29408180343929635
2nd	230524_2	mrx6_well8	Position_1	18	0	0.1836037507714488	1.1378968595629004	mrx6_well8_Position_1	2nd_mrx6_well8	2nd_mrx6_well8_Position_1	2nd_mrx6_well8_Position_1_18	0.8610641952522476
2nd	230524_2	mrx6_well8	Position_1	19	0	0.0477857451266858	2.2030538291136645	mrx6_well8_Position_1	2nd_mrx6_well8	2nd_mrx6_well8_Position_1	2nd_mrx6_well8_Position_1_19	0.9787698129739818
2nd	230524_2	mrx6_well8	Position_1	20	0	0.2940415225140116	0.9543372158183254	mrx6_well8_Position_1	2nd_mrx6_well8	2nd_mrx6_well8_Position_1	2nd_mrx6_well8_Position_1_20	0.7644612860782852
2nd	230524_2	mrx6_well8	Position_1	21	0	0.2594002507477078	1.695936707906876	mrx6_well8_Position_1	2nd_mrx6_well8	2nd_mrx6_well8_Position_1	2nd_mrx6_well8_Position_1_21	0.8673373151366226
2nd	230524_2	mrx6_well8	Position_1	22	0	0.3021131047839085	1.646661556199083	mrx6_well8_Position_1	2nd_mrx6_well8	2nd_mrx6_well8_Position_1	2nd_mrx6_well8_Position_1_22	0.8449727868323585
2nd	230524_2	mrx6_well8	Position_1	23	0	0.8515026984395238	0.4208880906762413	mrx6_well8_Position_1	2nd_mrx6_well8	2nd_mrx6_well8_Position_1	2nd_mrx6_well8_Position_1_23	0.33078523852623387
2nd	230524_2	mrx6_well8	Position_1	24	0	0.357930129719662	1.55616896977569	mrx6_well8_Position_1	2nd_mrx6_well8	2nd_mrx6_well8_Position_1	2nd_mrx6_well8_Position_1_24	0.8130033445948387
2nd	230524_2	mrx6_well8	Position_1	25	0	0.0413620732421951	3.363495289154288	mrx6_well8_Position_1	2nd_mrx6_well8	2nd_mrx6_well8_Position_1	2nd_mrx6_well8_Position_1_25	0.9878520393544231
2nd	230524_2	mrx6_well8	Position_1	26	0	1.97565914566608	0.7127968966707527	mrx6_well8_Position_1	2nd_mrx6_well8	2nd_mrx6_well8_Position_1	2nd_mrx6_well8_Position_1_26	0.2651324349165042
2nd	230524_2	mrx6_well8	Position_1	27	0	0.0508027200087661	3.033214110942952	mrx6_well8_Position_1	2nd_mrx6_well8	2nd_mrx6_well8_Position_1	2nd_mrx6_well8_Position_1_27	0.9835270937892099
2nd	230524_2	mrx6_well8	Position_1	28	0	0.2439238452451268	1.0502720071234433	mrx6_well8_Position_1	2nd_mrx6_well8	2nd_mrx6_well8_Position_1	2nd_mrx6_well8_Position_1_28	0.8115247821272876
2nd	230524_2	mrx6_well8	Position_1	29	0	0.046791959655185	2.381187887058981	mrx6_well8_Position_1	2nd_mrx6_well8	2nd_mrx6_well8_Position_1	2nd_mrx6_well8_Position_1_29	0.9807280279865134
2nd	230524_2	mrx6_well8	Position_1	30	0	0.1040548912913592	2.2120815842392623	mrx6_well8_Position_1	2nd_mrx6_well8	2nd_mrx6_well8_Position_1	2nd_mrx6_well8_Position_1_30	0.9550739378310942
2nd	230524_2	mrx6_well8	Position_1	31	0	1.2440320230469273	0.3838931560549667	mrx6_well8_Position_1	2nd_mrx6_well8	2nd_mrx6_well8_Position_1	2nd_mrx6_well8_Position_1_31	0.23581744479605368
2nd	230524_2	mrx6_well8	Position_1	32	0	1.2021836527191128	0.196724803214141	mrx6_well8_Position_1	2nd_mrx6_well8	2nd_mrx6_well8_Position_1	2nd_mrx6_well8_Position_1_32	0.140627360124791
2nd	230524_2	mrx6_well8	Position_1	33	0	0.2598718792881391	0.8927053917754854	mrx6_well8_Position_1	2nd_mrx6_well8	2nd_mrx6_well8_Position_1	2nd_mrx6_well8_Position_1_33	0.774529755347055
2nd	230524_2	mrx6_well8	Position_1	34	0	0.4351601413146915	3.158356024504099	mrx6_well8_Position_1	2nd_mrx6_well8	2nd_mrx6_well8_Position_1	2nd_mrx6_well8_Position_1_34	0.8789040813413067
2nd	230524_2	mrx6_well8	Position_1	35	0	0.0380226080031905	2.306334522378518	mrx6_well8_Position_1	2nd_mrx6_well8	2nd_mrx6_well8_Position_1	2nd_mrx6_well8_Position_1_35	0.9837812219348168
2nd	230524_2	mrx6_well8	Position_1	36	0	0.039782139178827	1.3917979496415167	mrx6_well8_Position_1	2nd_mrx6_well8	2nd_mrx6_well8_Position_1	2nd_mrx6_well8_Position_1_36	0.9722110278778685
2nd	230524_2	mrx6_well8	Position_2	1	0	1.40553250963956	0.4732761563649694	mrx6_well8_Position_2	2nd_mrx6_well8	2nd_mrx6_well8_Position_2	2nd_mrx6_well8_Position_2_1	0.2519022638805672
2nd	230524_2	mrx6_well8	Position_2	2	0	1.1764017368736055	0.2182672741599605	mrx6_well8_Position_2	2nd_mrx6_well8	2nd_mrx6_well8_Position_2	2nd_mrx6_well8_Position_2_2	0.1565011285352976
2nd	230524_2	mrx6_well8	Position_2	3	0	1.5004083599189453	0.3808542562827442	mrx6_well8_Position_2	2nd_mrx6_well8	2nd_mrx6_well8_Position_2	2nd_mrx6_well8_Position_2_3	0.20244608753864324
2nd	230524_2	mrx6_well8	Position_2	4	0	0.0580697958993074	1.6637828291560803	mrx6_well8_Position_2	2nd_mrx6_well8	2nd_mrx6_well8_Position_2	2nd_mrx6_well8_Position_2_4	0.9662748164074497
2nd	230524_2	mrx6_well8	Position_2	5	0	0.0486644111726756	1.8017188947362368	mrx6_well8_Position_2	2nd_mrx6_well8	2nd_mrx6_well8_Position_2	2nd_mrx6_well8_Position_2_5	0.9737003619643166
2nd	230524_2	mrx6_well8	Position_2	6	0	0.0391117878823398	1.335650632561797	mrx6_well8_Position_2	2nd_mrx6_well8	2nd_mrx6_well8_Position_2	2nd_mrx6_well8_Position_2_6	0.9715501476468174
2nd	230524_2	mrx6_well8	Position_2	7	0	1.145036887676484	0.3614600567684176	mrx6_well8_Position_2	2nd_mrx6_well8	2nd_mrx6_well8_Position_2	2nd_mrx6_well8_Position_2_7	0.23993414530396184
2nd	230524_2	mrx6_well8	Position_2	8	0	1.6099015245502384	0.5048551589755028	mrx6_well8_Position_2	2nd_mrx6_well8	2nd_mrx6_well8_Position_2	2nd_mrx6_well8_Position_2_8	0.2387296670621245
2nd	230524_2	mrx6_well8	Position_2	9	0	0.786421517507498	0.1658167713341004	mrx6_well8_Position_2	2nd_mrx6_well8	2nd_mrx6_well8_Position_2	2nd_mrx6_well8_Position_2_9	0.17413369455645095
2nd	230524_2	mrx6_well8	Position_2	10	0	1.2857227800981272	0.3921758220884262	mrx6_well8_Position_2	2nd_mrx6_well8	2nd_mrx6_well8_Position_2	2nd_mrx6_well8_Position_2_10	0.23373034674286178
2nd	230524_2	mrx6_well8	Position_2	11	0	1.27006649021603	0.2489665432491539	mrx6_well8_Position_2	2nd_mrx6_well8	2nd_mrx6_well8_Position_2	2nd_mrx6_well8_Position_2_11	0.16389804419276982
2nd	230524_2	mrx6_well8	Position_2	12	0	0.0475208526751394	3.3902657646419287	mrx6_well8_Position_2	2nd_mrx6_well8	2nd_mrx6_well8_Position_2	2nd_mrx6_well8_Position_2_12	0.9861769045129899
2nd	230524_2	mrx6_well8	Position_2	13	0	1.4517069142627623	0.364029583776	mrx6_well8_Position_2	2nd_mrx6_well8	2nd_mrx6_well8_Position_2	2nd_mrx6_well8_Position_2_13	0.20048590980530517
2nd	230524_2	mrx6_well8	Position_2	14	0	0.0353287707613202	1.548096159200705	mrx6_well8_Position_2	2nd_mrx6_well8	2nd_mrx6_well8_Position_2	2nd_mrx6_well8_Position_2_14	0.9776883828890028
2nd	230524_2	mrx6_well8	Position_2	15	0	0.0465658538213746	1.6084138667734884	mrx6_well8_Position_2	2nd_mrx6_well8	2nd_mrx6_well8_Position_2	2nd_mrx6_well8_Position_2_15	0.97186318766212
2nd	230524_2	mrx6_well8	Position_2	16	0	1.1804690000799452	0.5714909101287183	mrx6_well8_Position_2	2nd_mrx6_well8	2nd_mrx6_well8_Position_2	2nd_mrx6_well8_Position_2_16	0.32620090608160784
2nd	230524_2	mrx6_well8	Position_2	17	0	0.0470742609411428	3.232785044608233	mrx6_well8_Position_2	2nd_mrx6_well8	2nd_mrx6_well8_Position_2	2nd_mrx6_well8_Position_2_17	0.9856474755299731
2nd	230524_2	mrx6_well8	Position_2	18	0	0.8098479565452928	0.4164708577398732	mrx6_well8_Position_2	2nd_mrx6_well8	2nd_mrx6_well8_Position_2	2nd_mrx6_well8_Position_2_18	0.3396105913800551
2nd	230524_2	mrx6_well8	Position_2	19	0	0.8970675885245996	0.2122536166688471	mrx6_well8_Position_2	2nd_mrx6_well8	2nd_mrx6_well8_Position_2	2nd_mrx6_well8_Position_2_19	0.19133648187301502
2nd	230524_2	mrx6_well8	Position_2	20	0	0.0329398217522106	1.8072351809074323	mrx6_well8_Position_2	2nd_mrx6_well8	2nd_mrx6_well8_Position_2	2nd_mrx6_well8_Position_2_20	0.9820996254679029
2nd	230524_2	mrx6_well8	Position_2	21	0	1.4432468020488811	0.6355995408349927	mrx6_well8_Position_2	2nd_mrx6_well8	2nd_mrx6_well8_Position_2	2nd_mrx6_well8_Position_2_21	0.3057462823121689
2nd	230524_2	mrx6_well8	Position_2	22	0	0.0238483067811434	1.0297476323999248	mrx6_well8_Position_2	2nd_mrx6_well8	2nd_mrx6_well8_Position_2	2nd_mrx6_well8_Position_2_22	0.9773648455785809
2nd	230524_2	mrx6_well8	Position_2	23	0	0.0313192723001446	2.270406813629166	mrx6_well8_Position_2	2nd_mrx6_well8	2nd_mrx6_well8_Position_2	2nd_mrx6_well8_Position_2_23	0.9863931366587873
2nd	230524_2	mrx6_well8	Position_2	24	0	0.9783317301463722	0.4884205326037065	mrx6_well8_Position_2	2nd_mrx6_well8	2nd_mrx6_well8_Position_2	2nd_mrx6_well8_Position_2_24	0.3329945656180174
2nd	230524_2	mrx6_well8	Position_3	1	0	1.35120904253441	0.076717261429475	mrx6_well8_Position_3	2nd_mrx6_well8	2nd_mrx6_well8_Position_3	2nd_mrx6_well8_Position_3_1	0.05372634513175501
2nd	230524_2	mrx6_well8	Position_3	2	0	0.9415238172663104	0.3188736549773034	mrx6_well8_Position_3	2nd_mrx6_well8	2nd_mrx6_well8_Position_3	2nd_mrx6_well8_Position_3_2	0.25299452117250076
2nd	230524_2	mrx6_well8	Position_3	3	0	1.1812784585840008	0.5110106830862134	mrx6_well8_Position_3	2nd_mrx6_well8	2nd_mrx6_well8_Position_3	2nd_mrx6_well8_Position_3_3	0.3019641682401085
2nd	230524_2	mrx6_well8	Position_3	4	0	0.0772082891314589	1.8445511228154008	mrx6_well8_Position_3	2nd_mrx6_well8	2nd_mrx6_well8_Position_3	2nd_mrx6_well8_Position_3_4	0.9598241649545287
2nd	230524_2	mrx6_well8	Position_3	5	0	1.0354462557154671	0.2912213089673816	mrx6_well8_Position_3	2nd_mrx6_well8	2nd_mrx6_well8_Position_3	2nd_mrx6_well8_Position_3_5	0.21951340088502166
2nd	230524_2	mrx6_well8	Position_3	6	0	1.5110325608622333	0.3631012517698342	mrx6_well8_Position_3	2nd_mrx6_well8	2nd_mrx6_well8_Position_3	2nd_mrx6_well8_Position_3_6	0.19374350397098286
2nd	230524_2	mrx6_well8	Position_3	7	0	1.300439880759656	0.5628718227050759	mrx6_well8_Position_3	2nd_mrx6_well8	2nd_mrx6_well8_Position_3	2nd_mrx6_well8_Position_3_7	0.3020814078817005
2nd	230524_2	mrx6_well8	Position_3	8	0	0.0901862869468246	2.545564558409222	mrx6_well8_Position_3	2nd_mrx6_well8	2nd_mrx6_well8_Position_3	2nd_mrx6_well8_Position_3_8	0.9657834551753157
2nd	230524_2	mrx6_well8	Position_3	9	0	0.0761182484167923	1.967918925578787	mrx6_well8_Position_3	2nd_mrx6_well8	2nd_mrx6_well8_Position_3	2nd_mrx6_well8_Position_3_9	0.9627608297025244
2nd	230524_2	mrx6_well8	Position_3	10	0	1.0965835214773902	0.5424615417965236	mrx6_well8_Position_3	2nd_mrx6_well8	2nd_mrx6_well8_Position_3	2nd_mrx6_well8_Position_3_10	0.33096194482474
2nd	230524_2	mrx6_well8	Position_3	11	0	0.1143934501341257	1.2988569478700758	mrx6_well8_Position_3	2nd_mrx6_well8	2nd_mrx6_well8_Position_3	2nd_mrx6_well8_Position_3_11	0.9190564882941674
2nd	230524_2	mrx6_well8	Position_3	12	0	0.0380913929803653	1.5098607368477015	mrx6_well8_Position_3	2nd_mrx6_well8	2nd_mrx6_well8_Position_3	2nd_mrx6_well8_Position_3_12	0.9753923960267453
2nd	230524_2	mrx6_well8	Position_3	13	0	1.187208219903907	0.7174427900043934	mrx6_well8_Position_3	2nd_mrx6_well8	2nd_mrx6_well8_Position_3	2nd_mrx6_well8_Position_3_13	0.37667939495064495
2nd	230524_2	mrx6_well8	Position_3	14	0	1.5247987863357708	0.3301078520133144	mrx6_well8_Position_3	2nd_mrx6_well8	2nd_mrx6_well8_Position_3	2nd_mrx6_well8_Position_3_14	0.1779646722851339
2nd	230524_2	mrx6_well8	Position_3	15	0	0.0690176804102875	1.4933559830598724	mrx6_well8_Position_3	2nd_mrx6_well8	2nd_mrx6_well8_Position_3	2nd_mrx6_well8_Position_3_15	0.9558251127601616
2nd	230524_2	mrx6_well8	Position_3	16	0	1.2256798087672482	0.4568074324447366	mrx6_well8_Position_3	2nd_mrx6_well8	2nd_mrx6_well8_Position_3	2nd_mrx6_well8_Position_3_16	0.27150721934489913
2nd	230524_2	mrx6_well8	Position_3	17	0	0.9903954079512346	0.1554879132691938	mrx6_well8_Position_3	2nd_mrx6_well8	2nd_mrx6_well8_Position_3	2nd_mrx6_well8_Position_3_17	0.13569262279128966
2nd	230524_2	mrx6_well8	Position_3	18	0	1.3569743838998876	0.172407426115482	mrx6_well8_Position_3	2nd_mrx6_well8	2nd_mrx6_well8_Position_3	2nd_mrx6_well8_Position_3_18	0.11273014036550452
2nd	230524_2	mrx6_well8	Position_3	19	0	0.1256387602655416	2.161801881292325	mrx6_well8_Position_3	2nd_mrx6_well8	2nd_mrx6_well8_Position_3	2nd_mrx6_well8_Position_3_19	0.9450745265328612
2nd	230524_2	mrx6_well8	Position_3	20	0	2.4024621184972768	0.6113154940093263	mrx6_well8_Position_3	2nd_mrx6_well8	2nd_mrx6_well8_Position_3	2nd_mrx6_well8_Position_3_20	0.20284027974475735
2nd	230524_2	mrx6_well8	Position_3	21	0	1.3517856750497348	0.2658386451549843	mrx6_well8_Position_3	2nd_mrx6_well8	2nd_mrx6_well8_Position_3	2nd_mrx6_well8_Position_3_21	0.16433892705157954
2nd	230524_2	mrx6_well8	Position_3	22	0	0.0365511341302689	1.7145659960208277	mrx6_well8_Position_3	2nd_mrx6_well8	2nd_mrx6_well8_Position_3	2nd_mrx6_well8_Position_3_22	0.9791269621540879
2nd	230524_2	mrx6_well8	Position_3	23	0	1.322785676264829	0.4646163955163395	mrx6_well8_Position_3	2nd_mrx6_well8	2nd_mrx6_well8_Position_3	2nd_mrx6_well8_Position_3_23	0.2599394970228179
2nd	230524_2	mrx6_well8	Position_3	24	0	0.1053112201960842	2.4886902939728457	mrx6_well8_Position_3	2nd_mrx6_well8	2nd_mrx6_well8_Position_3	2nd_mrx6_well8_Position_3_24	0.9594020205382092
2nd	230524_2	mrx6_well8	Position_3	25	0	0.1159146310330127	1.5125520469322535	mrx6_well8_Position_3	2nd_mrx6_well8	2nd_mrx6_well8_Position_3	2nd_mrx6_well8_Position_3_25	0.9288197710143843
2nd	230524_2	mrx6_well8	Position_3	26	0	1.1504113027012868	0.830092717099447	mrx6_well8_Position_3	2nd_mrx6_well8	2nd_mrx6_well8_Position_3	2nd_mrx6_well8_Position_3_26	0.4191320536592326
2nd	230524_2	mrx6_well8	Position_3	27	0	0.0819448589546678	1.9343099449433527	mrx6_well8_Position_3	2nd_mrx6_well8	2nd_mrx6_well8_Position_3	2nd_mrx6_well8_Position_3_27	0.9593578853246901
2nd	230524_2	mrx6_well8	Position_3	28	0	0.1518811365468913	2.9568483268834207	mrx6_well8_Position_3	2nd_mrx6_well8	2nd_mrx6_well8_Position_3	2nd_mrx6_well8_Position_3_28	0.9511436622795414
2nd	230524_2	mrx6_well8	Position_3	29	0	2.4349086780926927	0.9256269544747928	mrx6_well8_Position_3	2nd_mrx6_well8	2nd_mrx6_well8_Position_3	2nd_mrx6_well8_Position_3_29	0.27544030347555154
2nd	230524_2	mrx6_well8	Position_3	30	0	2.109224100904746	1.45458627691022	mrx6_well8_Position_3	2nd_mrx6_well8	2nd_mrx6_well8_Position_3	2nd_mrx6_well8_Position_3_30	0.4081547901552641
2nd	230524_2	mrx6_well8	Position_4	1	0	0.0629495361658435	1.673747502302107	mrx6_well8_Position_4	2nd_mrx6_well8	2nd_mrx6_well8_Position_4	2nd_mrx6_well8_Position_4_1	0.9637533002178807
2nd	230524_2	mrx6_well8	Position_4	2	0	0.0623614777848019	1.8161853517291888	mrx6_well8_Position_4	2nd_mrx6_well8	2nd_mrx6_well8_Position_4	2nd_mrx6_well8_Position_4_2	0.9668033413886543
2nd	230524_2	mrx6_well8	Position_4	3	0	1.185126470097643	0.7335997325070623	mrx6_well8_Position_4	2nd_mrx6_well8	2nd_mrx6_well8_Position_4	2nd_mrx6_well8_Position_4_3	0.382336850099398
2nd	230524_2	mrx6_well8	Position_4	4	0	0.1601547763479953	1.727938294722044	mrx6_well8_Position_4	2nd_mrx6_well8	2nd_mrx6_well8_Position_4	2nd_mrx6_well8_Position_4_4	0.9151764397624579
2nd	230524_2	mrx6_well8	Position_4	5	0	1.2577621111092308	0.2359925742316124	mrx6_well8_Position_4	2nd_mrx6_well8	2nd_mrx6_well8_Position_4	2nd_mrx6_well8_Position_4_5	0.15798616502934276
2nd	230524_2	mrx6_well8	Position_4	6	0	1.0478192883096409	1.0709053371241557	mrx6_well8_Position_4	2nd_mrx6_well8	2nd_mrx6_well8_Position_4	2nd_mrx6_well8_Position_4_6	0.5054481003659897
2nd	230524_2	mrx6_well8	Position_4	7	0	0.0438541930656194	1.5967721602984228	mrx6_well8_Position_4	2nd_mrx6_well8	2nd_mrx6_well8_Position_4	2nd_mrx6_well8_Position_4_7	0.9732698472289574
2nd	230524_2	mrx6_well8	Position_4	8	0	0.0512433935827268	1.8385245086184387	mrx6_well8_Position_4	2nd_mrx6_well8	2nd_mrx6_well8_Position_4	2nd_mrx6_well8_Position_4_8	0.9728837633854192
2nd	230524_2	mrx6_well8	Position_4	9	0	0.0400847850334543	1.5112544336903448	mrx6_well8_Position_4	2nd_mrx6_well8	2nd_mrx6_well8_Position_4	2nd_mrx6_well8_Position_4_9	0.9741611734238049
2nd	230524_2	mrx6_well8	Position_4	10	0	1.3925845867972697	0.5419424917196071	mrx6_well8_Position_4	2nd_mrx6_well8	2nd_mrx6_well8_Position_4	2nd_mrx6_well8_Position_4_10	0.28014210694589625
2nd	230524_2	mrx6_well8	Position_4	11	0	0.0521207494510315	2.188110023967886	mrx6_well8_Position_4	2nd_mrx6_well8	2nd_mrx6_well8_Position_4	2nd_mrx6_well8_Position_4_11	0.9767342052124891
2nd	230524_2	mrx6_well8	Position_4	12	0	1.0258700667342395	0.4286677034161206	mrx6_well8_Position_4	2nd_mrx6_well8	2nd_mrx6_well8_Position_4	2nd_mrx6_well8_Position_4_12	0.2947106030610727
2nd	230524_2	mrx6_well8	Position_4	13	0	0.065121947941386	2.900618663767476	mrx6_well8_Position_4	2nd_mrx6_well8	2nd_mrx6_well8_Position_4	2nd_mrx6_well8_Position_4_13	0.9780419273066964
2nd	230524_2	mrx6_well8	Position_4	14	0	0.0381744268797043	1.5059006968437232	mrx6_well8_Position_4	2nd_mrx6_well8	2nd_mrx6_well8_Position_4	2nd_mrx6_well8_Position_4_14	0.9752768331714007
2nd	230524_2	mrx6_well8	Position_4	15	0	0.9599150922548852	0.183699929674908	mrx6_well8_Position_4	2nd_mrx6_well8	2nd_mrx6_well8_Position_4	2nd_mrx6_well8_Position_4_15	0.16063091700642718
2nd	230524_2	mrx6_well8	Position_4	16	0	0.4673298035731332	0.2455672540192866	mrx6_well8_Position_4	2nd_mrx6_well8	2nd_mrx6_well8_Position_4	2nd_mrx6_well8_Position_4_16	0.34446383444001144
2nd	230524_2	mrx6_well8	Position_4	17	0	1.219040934167355	0.7995001539260322	mrx6_well8_Position_4	2nd_mrx6_well8	2nd_mrx6_well8_Position_4	2nd_mrx6_well8_Position_4_17	0.3960782164118344
2nd	230524_2	mrx6_well8	Position_4	18	0	1.134920609546269	0.4608387614430905	mrx6_well8_Position_4	2nd_mrx6_well8	2nd_mrx6_well8_Position_4	2nd_mrx6_well8_Position_4_18	0.28878963195896745
2nd	230524_2	mrx6_well8	Position_4	19	0	0.1353710125452304	1.3617887020745367	mrx6_well8_Position_4	2nd_mrx6_well8	2nd_mrx6_well8_Position_4	2nd_mrx6_well8_Position_4_19	0.9095814486435
2nd	230524_2	mrx6_well8	Position_4	20	0	2.2062760710330367	0.7164128821988822	mrx6_well8_Position_4	2nd_mrx6_well8	2nd_mrx6_well8_Position_4	2nd_mrx6_well8_Position_4_20	0.24512115167324613
2nd	230524_2	mrx6_well8	Position_4	21	0	0.0290946322406679	1.438693981414763	mrx6_well8_Position_4	2nd_mrx6_well8	2nd_mrx6_well8_Position_4	2nd_mrx6_well8_Position_4_21	0.980177913924397
2nd	230524_2	mrx6_well8	Position_4	22	0	2.185542491019703	0.797717311403542	mrx6_well8_Position_4	2nd_mrx6_well8	2nd_mrx6_well8_Position_4	2nd_mrx6_well8_Position_4_22	0.26739786818284195
2nd	230524_2	mrx6_well8	Position_4	23	0	0.061088505487261	3.1007753271594747	mrx6_well8_Position_4	2nd_mrx6_well8	2nd_mrx6_well8_Position_4	2nd_mrx6_well8_Position_4_23	0.9806795900391051
2nd	230524_2	mrx6_well8	Position_4	24	0	0.0102370566904378	0.8256969102389758	mrx6_well8_Position_4	2nd_mrx6_well8	2nd_mrx6_well8_Position_4	2nd_mrx6_well8_Position_4_24	0.9877537495837847
2nd	230524_2	mrx6_well8	Position_4	25	0	0.617865561250563	0.7605241184707868	mrx6_well8_Position_4	2nd_mrx6_well8	2nd_mrx6_well8_Position_4	2nd_mrx6_well8_Position_4_25	0.5517482680402335
2nd	230524_2	mrx6_well8	Position_4	26	0	0.0910142766248067	1.9368023857726184	mrx6_well8_Position_4	2nd_mrx6_well8	2nd_mrx6_well8_Position_4	2nd_mrx6_well8_Position_4_26	0.9551171078172308
2nd	230524_2	mrx6_well8	Position_4	27	0	0.0108251889696108	1.3078548838382311	mrx6_well8_Position_4	2nd_mrx6_well8	2nd_mrx6_well8_Position_4	2nd_mrx6_well8_Position_4_27	0.9917908906088488
2nd	230524_2	mrx6_well8	Position_4	28	0	0.909001350237544	0.458395747726329	mrx6_well8_Position_4	2nd_mrx6_well8	2nd_mrx6_well8_Position_4	2nd_mrx6_well8_Position_4_28	0.33523235379752137
2nd	230524_2	mrx6_well8	Position_4	29	0	0.211546800587009	1.551090799245499	mrx6_well8_Position_4	2nd_mrx6_well8	2nd_mrx6_well8_Position_4	2nd_mrx6_well8_Position_4_29	0.8799828163162349
2nd	230524_2	mrx6_well8	Position_4	31	0	1.5517415241114914	0.7056140307008719	mrx6_well8_Position_4	2nd_mrx6_well8	2nd_mrx6_well8_Position_4	2nd_mrx6_well8_Position_4_31	0.3125843552632205
2nd	230524_2	mrx6_well8	Position_4	32	0	0.9209478216944748	0.2576812362681346	mrx6_well8_Position_4	2nd_mrx6_well8	2nd_mrx6_well8_Position_4	2nd_mrx6_well8_Position_4_32	0.21862793431681138
2nd	230524_2	mrx6_well8	Position_5	1	0	0.0521139581768241	1.963465035861154	mrx6_well8_Position_5	2nd_mrx6_well8	2nd_mrx6_well8_Position_5	2nd_mrx6_well8_Position_5_1	0.9741444228527011
2nd	230524_2	mrx6_well8	Position_5	2	0	0.0646010617100539	1.9602032147850152	mrx6_well8_Position_5	2nd_mrx6_well8	2nd_mrx6_well8_Position_5	2nd_mrx6_well8_Position_5_2	0.9680951574134967
2nd	230524_2	mrx6_well8	Position_5	3	0	1.2480803887502376	0.1837977220596558	mrx6_well8_Position_5	2nd_mrx6_well8	2nd_mrx6_well8_Position_5	2nd_mrx6_well8_Position_5_3	0.12836129044231065
2nd	230524_2	mrx6_well8	Position_5	4	0	1.2514289636100349	0.2459098768056276	mrx6_well8_Position_5	2nd_mrx6_well8	2nd_mrx6_well8_Position_5	2nd_mrx6_well8_Position_5_4	0.16423128163653514
2nd	230524_2	mrx6_well8	Position_5	5	0	0.1655297957232528	1.6925734572373043	mrx6_well8_Position_5	2nd_mrx6_well8	2nd_mrx6_well8_Position_5	2nd_mrx6_well8_Position_5_5	0.9109146407986152
2nd	230524_2	mrx6_well8	Position_5	6	0	0.0322246132149656	1.2204911734971775	mrx6_well8_Position_5	2nd_mrx6_well8	2nd_mrx6_well8_Position_5	2nd_mrx6_well8_Position_5_6	0.9742761977163698
2nd	230524_2	mrx6_well8	Position_5	7	0	0.1198261829467527	1.240646595581436	mrx6_well8_Position_5	2nd_mrx6_well8	2nd_mrx6_well8_Position_5	2nd_mrx6_well8_Position_5_7	0.9119231308131096
2nd	230524_2	mrx6_well8	Position_5	8	0	0.1784773702056152	1.178490770498685	mrx6_well8_Position_5	2nd_mrx6_well8	2nd_mrx6_well8_Position_5	2nd_mrx6_well8_Position_5_8	0.8684734262714664
2nd	230524_2	mrx6_well8	Position_5	9	0	1.0106892079090108	0.4660487480413153	mrx6_well8_Position_5	2nd_mrx6_well8	2nd_mrx6_well8_Position_5	2nd_mrx6_well8_Position_5_9	0.3155933970298736
2nd	230524_2	mrx6_well8	Position_5	10	0	1.2023105148250024	0.2968051539769045	mrx6_well8_Position_5	2nd_mrx6_well8	2nd_mrx6_well8_Position_5	2nd_mrx6_well8_Position_5_10	0.1979868266029873
2nd	230524_2	mrx6_well8	Position_5	11	0	1.3725223069292298	0.2877832377821784	mrx6_well8_Position_5	2nd_mrx6_well8	2nd_mrx6_well8_Position_5	2nd_mrx6_well8_Position_5_11	0.17333149232613113
2nd	230524_2	mrx6_well8	Position_5	12	0	0.0737061225709443	2.0334275278791707	mrx6_well8_Position_5	2nd_mrx6_well8	2nd_mrx6_well8_Position_5	2nd_mrx6_well8_Position_5_12	0.9650206703522582
2nd	230524_2	mrx6_well8	Position_5	13	0	0.077235487932761	1.345210534820667	mrx6_well8_Position_5	2nd_mrx6_well8	2nd_mrx6_well8_Position_5	2nd_mrx6_well8_Position_5_13	0.9457023418131141
2nd	230524_2	mrx6_well8	Position_5	14	0	0.0534750952758406	2.0772753995711755	mrx6_well8_Position_5	2nd_mrx6_well8	2nd_mrx6_well8_Position_5	2nd_mrx6_well8_Position_5_14	0.9749031642113123
2nd	230524_2	mrx6_well8	Position_5	15	0	0.2240736786745958	1.5033183062770217	mrx6_well8_Position_5	2nd_mrx6_well8	2nd_mrx6_well8_Position_5	2nd_mrx6_well8_Position_5_15	0.8702820896318609
2nd	230524_2	mrx6_well8	Position_5	16	0	1.2363834647187502	0.3078825094862989	mrx6_well8_Position_5	2nd_mrx6_well8	2nd_mrx6_well8_Position_5	2nd_mrx6_well8_Position_5_16	0.19937142605553387
2nd	230524_2	mrx6_well8	Position_5	17	0	0.9537159509196323	0.4986560801369945	mrx6_well8_Position_5	2nd_mrx6_well8	2nd_mrx6_well8_Position_5	2nd_mrx6_well8_Position_5_17	0.34333908218696085
2nd	230524_2	mrx6_well8	Position_5	18	0	1.2379011362302033	0.3368201378322214	mrx6_well8_Position_5	2nd_mrx6_well8	2nd_mrx6_well8_Position_5	2nd_mrx6_well8_Position_5_18	0.21389190797130828
2nd	230524_2	mrx6_well8	Position_5	19	0	0.079649504489188	1.967843547826354	mrx6_well8_Position_5	2nd_mrx6_well8	2nd_mrx6_well8_Position_5	2nd_mrx6_well8_Position_5_19	0.9610990111057466
2nd	230524_2	mrx6_well8	Position_5	20	0	0.0242475161429969	1.0219317906222216	mrx6_well8_Position_5	2nd_mrx6_well8	2nd_mrx6_well8_Position_5	2nd_mrx6_well8_Position_5_20	0.9768227912880727
2nd	230524_2	mrx6_well8	Position_5	21	0	0.0066341893619755	0.774275047566744	mrx6_well8_Position_5	2nd_mrx6_well8	2nd_mrx6_well8_Position_5	2nd_mrx6_well8_Position_5_21	0.9915045320912487
2nd	230524_2	mrx6_well8	Position_5	22	0	0.0378439855708001	1.7456328465079658	mrx6_well8_Position_5	2nd_mrx6_well8	2nd_mrx6_well8_Position_5	2nd_mrx6_well8_Position_5_22	0.9787807809498201
2nd	230524_2	mrx6_well8	Position_5	23	0	1.3765349463652037	0.350857447110985	mrx6_well8_Position_5	2nd_mrx6_well8	2nd_mrx6_well8_Position_5	2nd_mrx6_well8_Position_5_23	0.20311392387512064
2nd	230524_2	mrx6_well8	Position_5	24	0	1.2622428974126207	0.6940466683273038	mrx6_well8_Position_5	2nd_mrx6_well8	2nd_mrx6_well8_Position_5	2nd_mrx6_well8_Position_5_24	0.354777063928568
2nd	230524_2	mrx6_well8	Position_5	25	0	1.9351212955262964	0.2775126663192462	mrx6_well8_Position_5	2nd_mrx6_well8	2nd_mrx6_well8_Position_5	2nd_mrx6_well8_Position_5_25	0.12542185969511868
2nd	230524_2	mrx6_well8	Position_5	26	0	0.0393792876067796	1.674657732510588	mrx6_well8_Position_5	2nd_mrx6_well8	2nd_mrx6_well8_Position_5	2nd_mrx6_well8_Position_5_26	0.9770254159364171
2nd	230524_2	mrx6_well8	Position_5	27	0	1.3602144983918365	0.6233927098198986	mrx6_well8_Position_5	2nd_mrx6_well8	2nd_mrx6_well8_Position_5	2nd_mrx6_well8_Position_5_27	0.3142722547282436
2nd	230524_2	mrx6_well8	Position_5	28	0	0.0117592326053027	1.322005038031063	mrx6_well8_Position_5	2nd_mrx6_well8	2nd_mrx6_well8_Position_5	2nd_mrx6_well8_Position_5_28	0.9911834250892835
2nd	230524_2	mrx6_well8	Position_5	29	0	0.1673743901665042	1.515688014165335	mrx6_well8_Position_5	2nd_mrx6_well8	2nd_mrx6_well8_Position_5	2nd_mrx6_well8_Position_5_29	0.9005536635268433
2nd	230524_2	mrx6_well8	Position_5	30	0	0.0420744672618742	1.6912592432832312	mrx6_well8_Position_5	2nd_mrx6_well8	2nd_mrx6_well8_Position_5	2nd_mrx6_well8_Position_5_30	0.9757262741698813
2nd	230524_2	mrx6_well8	Position_5	31	0	2.002012830460847	0.3028151091813451	mrx6_well8_Position_5	2nd_mrx6_well8	2nd_mrx6_well8_Position_5	2nd_mrx6_well8_Position_5_31	0.13138295660731836
2nd	230524_2	mrx6_well8	Position_5	32	0	0.0956756492133264	1.7320285936983058	mrx6_well8_Position_5	2nd_mrx6_well8	2nd_mrx6_well8_Position_5	2nd_mrx6_well8_Position_5_32	0.947652553970707
2nd	230524_2	mrx6_well8	Position_5	33	0	0.5528917384411574	1.1073040780249377	mrx6_well8_Position_5	2nd_mrx6_well8	2nd_mrx6_well8_Position_5	2nd_mrx6_well8_Position_5_33	0.6669719722471975
2nd	230524_2	mrx6_well8	Position_5	34	0	2.432291580448769	0.3243255808547495	mrx6_well8_Position_5	2nd_mrx6_well8	2nd_mrx6_well8_Position_5	2nd_mrx6_well8_Position_5_34	0.11765347230929449
2nd	230524_2	mrx6_well8	Position_5	35	0	1.4078622676537147	0.7478246804087866	mrx6_well8_Position_5	2nd_mrx6_well8	2nd_mrx6_well8_Position_5	2nd_mrx6_well8_Position_5_35	0.3469078295811551
2nd	230524_2	mrx6_well8	Position_5	36	0	1.270331031921758	0.4889908857770317	mrx6_well8_Position_5	2nd_mrx6_well8	2nd_mrx6_well8_Position_5	2nd_mrx6_well8_Position_5_36	0.27794281470479065
2nd	230524_2	mrx6_well8	Position_5	37	0	0.1650441595070131	1.480716594290378	mrx6_well8_Position_5	2nd_mrx6_well8	2nd_mrx6_well8_Position_5	2nd_mrx6_well8_Position_5_37	0.899715581911773
2nd	230524_2	mrx6_well8	Position_5	39	0	0.0391258953667854	1.4386860107624295	mrx6_well8_Position_5	2nd_mrx6_well8	2nd_mrx6_well8_Position_5	2nd_mrx6_well8_Position_5_39	0.9735244416393514
2nd	230524_2	mrx6_well8	Position_5	40	0	0.0730789720658061	2.1610394842018663	mrx6_well8_Position_5	2nd_mrx6_well8	2nd_mrx6_well8_Position_5	2nd_mrx6_well8_Position_5_40	0.96728957148141
2nd	230524_2	mrx6_well8	Position_6	1	0	0.0265795221837975	1.2744506562122495	mrx6_well8_Position_6	2nd_mrx6_well8	2nd_mrx6_well8_Position_6	2nd_mrx6_well8_Position_6_1	0.9795704030351045
2nd	230524_2	mrx6_well8	Position_6	2	0	1.1901189905425609	0.3351013268053464	mrx6_well8_Position_6	2nd_mrx6_well8	2nd_mrx6_well8_Position_6	2nd_mrx6_well8_Position_6_2	0.2197068338219027
2nd	230524_2	mrx6_well8	Position_6	3	0	0.1319904570463797	1.009745785064882	mrx6_well8_Position_6	2nd_mrx6_well8	2nd_mrx6_well8_Position_6	2nd_mrx6_well8_Position_6_3	0.8843949660367204
2nd	230524_2	mrx6_well8	Position_6	4	0	0.4541488248066019	1.224550689648635	mrx6_well8_Position_6	2nd_mrx6_well8	2nd_mrx6_well8_Position_6	2nd_mrx6_well8_Position_6_4	0.729463896965515
2nd	230524_2	mrx6_well8	Position_6	5	0	1.2978230262756203	0.3456065696617776	mrx6_well8_Position_6	2nd_mrx6_well8	2nd_mrx6_well8_Position_6	2nd_mrx6_well8_Position_6_5	0.21029593875887737
2nd	230524_2	mrx6_well8	Position_6	6	0	0.4498905328320427	1.6246018525283668	mrx6_well8_Position_6	2nd_mrx6_well8	2nd_mrx6_well8_Position_6	2nd_mrx6_well8_Position_6_6	0.7831322322478028
2nd	230524_2	mrx6_well8	Position_6	7	0	1.2748174161363308	0.3619286203059783	mrx6_well8_Position_6	2nd_mrx6_well8	2nd_mrx6_well8_Position_6	2nd_mrx6_well8_Position_6_7	0.22112692638173698
2nd	230524_2	mrx6_well8	Position_6	8	0	0.0583481201975268	1.1375108650637584	mrx6_well8_Position_6	2nd_mrx6_well8	2nd_mrx6_well8_Position_6	2nd_mrx6_well8_Position_6_8	0.9512081935105599
2nd	230524_2	mrx6_well8	Position_6	9	0	0.0218017879738803	0.957765173782314	mrx6_well8_Position_6	2nd_mrx6_well8	2nd_mrx6_well8_Position_6	2nd_mrx6_well8_Position_6_9	0.9777434429446319
2nd	230524_2	mrx6_well8	Position_6	10	0	0.0875886893787515	0.6639406359993302	mrx6_well8_Position_6	2nd_mrx6_well8	2nd_mrx6_well8_Position_6	2nd_mrx6_well8_Position_6_10	0.8834527324204053
2nd	230524_2	mrx6_well8	Position_6	11	0	0.5127812897837033	1.8015654742644265	mrx6_well8_Position_6	2nd_mrx6_well8	2nd_mrx6_well8_Position_6	2nd_mrx6_well8_Position_6_11	0.778433682562429
2nd	230524_2	mrx6_well8	Position_6	12	0	1.2606145614904891	0.2025609151229161	mrx6_well8_Position_6	2nd_mrx6_well8	2nd_mrx6_well8_Position_6	2nd_mrx6_well8_Position_6_12	0.1384392496734252
2nd	230524_2	mrx6_well8	Position_6	13	0	0.9083291729211797	0.3537157907889616	mrx6_well8_Position_6	2nd_mrx6_well8	2nd_mrx6_well8_Position_6	2nd_mrx6_well8_Position_6_13	0.2802719403507725
2nd	230524_2	mrx6_well8	Position_6	14	0	1.0562461521792377	0.2017883200409974	mrx6_well8_Position_6	2nd_mrx6_well8	2nd_mrx6_well8_Position_6	2nd_mrx6_well8_Position_6_14	0.16039967464871802
2nd	230524_2	mrx6_well8	Position_6	15	0	1.2193204728304372	0.5823197688898215	mrx6_well8_Position_6	2nd_mrx6_well8	2nd_mrx6_well8_Position_6	2nd_mrx6_well8_Position_6_15	0.3232164532103288
2nd	230524_2	mrx6_well8	Position_6	16	0	1.0178915221804168	0.1871501234759446	mrx6_well8_Position_6	2nd_mrx6_well8	2nd_mrx6_well8_Position_6	2nd_mrx6_well8_Position_6_16	0.15530593830556602
2nd	230524_2	mrx6_well8	Position_6	17	0	0.0903308244737043	2.1361524231367137	mrx6_well8_Position_6	2nd_mrx6_well8	2nd_mrx6_well8_Position_6	2nd_mrx6_well8_Position_6_17	0.9594289224629684
2nd	230524_2	mrx6_well8	Position_6	18	0	0.156225108134951	1.072751275866692	mrx6_well8_Position_6	2nd_mrx6_well8	2nd_mrx6_well8_Position_6	2nd_mrx6_well8_Position_6_18	0.872881928270851
2nd	230524_2	mrx6_well8	Position_6	19	0	1.8704318757951268	0.1764319040810196	mrx6_well8_Position_6	2nd_mrx6_well8	2nd_mrx6_well8_Position_6	2nd_mrx6_well8_Position_6_19	0.08619621189041476
2nd	230524_2	mrx6_well8	Position_6	20	0	0.155901844221905	1.0046188072759314	mrx6_well8_Position_6	2nd_mrx6_well8	2nd_mrx6_well8_Position_6	2nd_mrx6_well8_Position_6_20	0.8656621542919646
2nd	230524_2	mrx6_well8	Position_7	1	0	0.4069956340745252	0.890684409205874	mrx6_well8_Position_7	2nd_mrx6_well8	2nd_mrx6_well8_Position_7	2nd_mrx6_well8_Position_7_1	0.6863667310119967
2nd	230524_2	mrx6_well8	Position_7	2	0	0.1935581690703541	0.9774520420116826	mrx6_well8_Position_7	2nd_mrx6_well8	2nd_mrx6_well8_Position_7	2nd_mrx6_well8_Position_7_2	0.8347083849153608
2nd	230524_2	mrx6_well8	Position_7	3	0	1.0228513043739869	0.0689954460294016	mrx6_well8_Position_7	2nd_mrx6_well8	2nd_mrx6_well8_Position_7	2nd_mrx6_well8_Position_7_3	0.06319151108331904
2nd	230524_2	mrx6_well8	Position_7	4	0	0.0390311482453573	0.5935949690130473	mrx6_well8_Position_7	2nd_mrx6_well8	2nd_mrx6_well8_Position_7	2nd_mrx6_well8_Position_7_4	0.9383029767811271
2nd	230524_2	mrx6_well8	Position_7	5	0	0.4189993506473237	1.019476361260987	mrx6_well8_Position_7	2nd_mrx6_well8	2nd_mrx6_well8_Position_7	2nd_mrx6_well8_Position_7_5	0.7087198990023469
2nd	230524_2	mrx6_well8	Position_7	6	0	1.0944199450462424	0.096335513268132	mrx6_well8_Position_7	2nd_mrx6_well8	2nd_mrx6_well8_Position_7	2nd_mrx6_well8_Position_7_6	0.08090285255085365
2nd	230524_2	mrx6_well8	Position_7	7	0	0.4626485308219494	1.1634454930931806	mrx6_well8_Position_7	2nd_mrx6_well8	2nd_mrx6_well8_Position_7	2nd_mrx6_well8_Position_7_7	0.7154847604027009
2nd	230524_2	mrx6_well8	Position_7	8	0	1.017946876732979	0.2706017615103122	mrx6_well8_Position_7	2nd_mrx6_well8	2nd_mrx6_well8_Position_7	2nd_mrx6_well8_Position_7_8	0.21000508128217027
2nd	230524_2	mrx6_well8	Position_7	9	0	0.9388217484047102	-0.0458099144044592	mrx6_well8_Position_7	2nd_mrx6_well8	2nd_mrx6_well8_Position_7	2nd_mrx6_well8_Position_7_9	-0.05129821650767321
2nd	230524_2	mrx6_well8	Position_7	10	0	1.2838919864824976	0.348707830324052	mrx6_well8_Position_7	2nd_mrx6_well8	2nd_mrx6_well8_Position_7	2nd_mrx6_well8_Position_7_10	0.2135905117312476
2nd	230524_2	mrx6_well8	Position_7	11	0	1.131415350822835	0.3108774506227415	mrx6_well8_Position_7	2nd_mrx6_well8	2nd_mrx6_well8_Position_7	2nd_mrx6_well8_Position_7_11	0.21554392444526954
2nd	230524_2	mrx6_well8	Position_7	12	0	1.1829448067866126	-0.0314075169916161	mrx6_well8_Position_7	2nd_mrx6_well8	2nd_mrx6_well8_Position_7	2nd_mrx6_well8_Position_7_12	-0.02727442460609109
2nd	230524_2	mrx6_well8	Position_7	13	0	1.045661624917155	0.3198699676863508	mrx6_well8_Position_7	2nd_mrx6_well8	2nd_mrx6_well8_Position_7	2nd_mrx6_well8_Position_7_13	0.23424574679849816
2nd	230524_2	mrx6_well8	Position_7	14	0	1.6781269971344646	0.3617200808775535	mrx6_well8_Position_7	2nd_mrx6_well8	2nd_mrx6_well8_Position_7	2nd_mrx6_well8_Position_7_14	0.17732705788420006
2nd	230524_2	mrx6_well8	Position_7	15	0	0.8784387391703976	0.2405841647795397	mrx6_well8_Position_7	2nd_mrx6_well8	2nd_mrx6_well8_Position_7	2nd_mrx6_well8_Position_7_15	0.21499485303680874
2nd	230524_2	mrx6_well8	Position_7	16	0	1.0699196959685835	0.4099194759495843	mrx6_well8_Position_7	2nd_mrx6_well8	2nd_mrx6_well8_Position_7	2nd_mrx6_well8_Position_7_16	0.27700272011197447
2nd	230524_2	mrx6_well8	Position_7	17	0	0.0644958073863252	1.3145722388568093	mrx6_well8_Position_7	2nd_mrx6_well8	2nd_mrx6_well8_Position_7	2nd_mrx6_well8_Position_7_17	0.9532323241322102
2nd	230524_2	mrx6_well8	Position_7	18	0	0.151219019061769	0.9060892660483214	mrx6_well8_Position_7	2nd_mrx6_well8	2nd_mrx6_well8_Position_7	2nd_mrx6_well8_Position_7_18	0.856977362996807
2nd	230524_2	mrx6_well8	Position_7	19	0	1.0806468039970032	0.5317253301038561	mrx6_well8_Position_7	2nd_mrx6_well8	2nd_mrx6_well8_Position_7	2nd_mrx6_well8_Position_7_19	0.3297782930243788
2nd	230524_2	mrx6_well8	Position_7	20	0	2.2695405058880995	0.564865445475056	mrx6_well8_Position_7	2nd_mrx6_well8	2nd_mrx6_well8_Position_7	2nd_mrx6_well8_Position_7_20	0.19928882988810911
2nd	230524_2	mrx6_well8	Position_7	21	0	0.0184301594730931	0.958579947651108	mrx6_well8_Position_7	2nd_mrx6_well8	2nd_mrx6_well8_Position_7	2nd_mrx6_well8_Position_7_21	0.981136162933522
2nd	230524_2	mrx6_well8	Position_8	1	0	1.1581840829770436	0.1403124733382029	mrx6_well8_Position_8	2nd_mrx6_well8	2nd_mrx6_well8_Position_8	2nd_mrx6_well8_Position_8_1	0.10805763993427035
2nd	230524_2	mrx6_well8	Position_8	2	0	1.2050900839954772	0.4533554010204075	mrx6_well8_Position_8	2nd_mrx6_well8	2nd_mrx6_well8_Position_8	2nd_mrx6_well8_Position_8_2	0.27336165410107843
2nd	230524_2	mrx6_well8	Position_8	3	0	1.3743443160208626	0.1224279384225551	mrx6_well8_Position_8	2nd_mrx6_well8	2nd_mrx6_well8_Position_8	2nd_mrx6_well8_Position_8_3	0.08179463379222014
2nd	230524_2	mrx6_well8	Position_8	4	0	0.0350683815138574	1.1700494595203843	mrx6_well8_Position_8	2nd_mrx6_well8	2nd_mrx6_well8_Position_8	2nd_mrx6_well8_Position_8_4	0.9709004544453831
2nd	230524_2	mrx6_well8	Position_8	5	0	0.8271157525291132	0.6370911470119623	mrx6_well8_Position_8	2nd_mrx6_well8	2nd_mrx6_well8_Position_8	2nd_mrx6_well8_Position_8_5	0.43511005665363617
2nd	230524_2	mrx6_well8	Position_8	6	0	0.6582602259680618	0.6860112115402044	mrx6_well8_Position_8	2nd_mrx6_well8	2nd_mrx6_well8_Position_8	2nd_mrx6_well8_Position_8_6	0.5103219427259356
2nd	230524_2	mrx6_well8	Position_8	7	0	1.0925337856508226	0.2701477137257837	mrx6_well8_Position_8	2nd_mrx6_well8	2nd_mrx6_well8_Position_8	2nd_mrx6_well8_Position_8_7	0.19824714274712743
2nd	230524_2	mrx6_well8	Position_8	8	0	0.8509235518581694	1.1109814579089583	mrx6_well8_Position_8	2nd_mrx6_well8	2nd_mrx6_well8_Position_8	2nd_mrx6_well8_Position_8_8	0.5662768851590977
2nd	230524_2	mrx6_well8	Position_8	9	0	0.0578305163409216	0.931967687124974	mrx6_well8_Position_8	2nd_mrx6_well8	2nd_mrx6_well8_Position_8	2nd_mrx6_well8_Position_8_9	0.9415734276558381
2nd	230524_2	mrx6_well8	Position_8	10	0	0.4829919182308169	0.5273668672823472	mrx6_well8_Position_8	2nd_mrx6_well8	2nd_mrx6_well8_Position_8	2nd_mrx6_well8_Position_8_10	0.5219599956410496
2nd	230524_2	mrx6_well8	Position_8	11	0	0.1456296441100187	1.6877281336770438	mrx6_well8_Position_8	2nd_mrx6_well8	2nd_mrx6_well8_Position_8	2nd_mrx6_well8_Position_8_11	0.9205667077782278
2nd	230524_2	mrx6_well8	Position_8	12	0	0.5815387632968383	-0.0779502515903345	mrx6_well8_Position_8	2nd_mrx6_well8	2nd_mrx6_well8_Position_8	2nd_mrx6_well8_Position_8_12	-0.15478957477839497
2nd	230524_2	mrx6_well8	Position_8	13	0	0.9134278244504008	0.295958579829897	mrx6_well8_Position_8	2nd_mrx6_well8	2nd_mrx6_well8_Position_8	2nd_mrx6_well8_Position_8_13	0.2447179650626394
2nd	230524_2	mrx6_well8	Position_8	14	0	0.2359010795859607	2.4984901604031435	mrx6_well8_Position_8	2nd_mrx6_well8	2nd_mrx6_well8_Position_8	2nd_mrx6_well8_Position_8_14	0.9137281175656119
2nd	230524_2	mrx6_well8	Position_8	15	0	0.0310777673902552	1.6918807915528704	mrx6_well8_Position_8	2nd_mrx6_well8	2nd_mrx6_well8_Position_8	2nd_mrx6_well8_Position_8_15	0.9819625566564303
2nd	230524_2	mrx6_well8	Position_8	16	0	0.0611139187955215	1.546153402138247	mrx6_well8_Position_8	2nd_mrx6_well8	2nd_mrx6_well8_Position_8	2nd_mrx6_well8_Position_8_16	0.9619765063349783
3rd	250424	250424_well1	Position_1	1	0	927.1585556619711	181.5580814295052	250424_well1_Position_1	3rd_250424_well1	3rd_250424_well1_Position_1	3rd_250424_well1_Position_1_1	0.1637551700367652
3rd	250424	250424_well1	Position_1	2	0	996.2663394405754	114.99896776185432	250424_well1_Position_1	3rd_250424_well1	3rd_250424_well1_Position_1	3rd_250424_well1_Position_1_2	0.10348470974169081
3rd	250424	250424_well1	Position_1	3	0	925.4040870479872	21.029711362810072	250424_well1_Position_1	3rd_250424_well1	3rd_250424_well1_Position_1	3rd_250424_well1_Position_1_3	0.02221994966591649
3rd	250424	250424_well1	Position_1	4	0	951.3964740280998	24.90341466676366	250424_well1_Position_1	3rd_250424_well1	3rd_250424_well1_Position_1	3rd_250424_well1_Position_1_4	0.0255079560646627
3rd	250424	250424_well1	Position_1	5	0	848.3996222472056	338.76101867114176	250424_well1_Position_1	3rd_250424_well1	3rd_250424_well1_Position_1	3rd_250424_well1_Position_1_5	0.2853539841154839
3rd	250424	250424_well1	Position_1	6	0	1180.1865370330677	-55.53154064767335	250424_well1_Position_1	3rd_250424_well1	3rd_250424_well1_Position_1	3rd_250424_well1_Position_1_6	-0.0493765117535155
3rd	250424	250424_well1	Position_1	7	0	1047.4407006731226	223.94893095034652	250424_well1_Position_1	3rd_250424_well1	3rd_250424_well1_Position_1	3rd_250424_well1_Position_1_7	0.1761450033727116
3rd	250424	250424_well1	Position_1	8	0	1071.293945363718	60.22028161808558	250424_well1_Position_1	3rd_250424_well1	3rd_250424_well1_Position_1	3rd_250424_well1_Position_1_8	0.053220967250864275
3rd	250424	250424_well1	Position_1	9	0	655.3256847351535	209.5888811730176	250424_well1_Position_1	3rd_250424_well1	3rd_250424_well1_Position_1	3rd_250424_well1_Position_1_9	0.24232321830878945
3rd	250424	250424_well1	Position_1	10	0	745.2960486489419	151.68399627193045	250424_well1_Position_1	3rd_250424_well1	3rd_250424_well1_Position_1	3rd_250424_well1_Position_1_10	0.16910520711228458
3rd	250424	250424_well1	Position_1	11	0	1099.4394830484828	170.12275719039445	250424_well1_Position_1	3rd_250424_well1	3rd_250424_well1_Position_1	3rd_250424_well1_Position_1_11	0.13400111613148216
3rd	250424	250424_well1	Position_1	12	0	712.1031551845464	189.8226837628613	250424_well1_Position_1	3rd_250424_well1	3rd_250424_well1_Position_1	3rd_250424_well1_Position_1_12	0.2104637383317389
3rd	250424	250424_well1	Position_2	1	0	1178.1091785261203	267.16723798041033	250424_well1_Position_2	3rd_250424_well1	3rd_250424_well1_Position_2	3rd_250424_well1_Position_2_1	0.18485546081641407
3rd	250424	250424_well1	Position_2	3	0	697.424542125071	218.8414357847389	250424_well1_Position_2	3rd_250424_well1	3rd_250424_well1_Position_2	3rd_250424_well1_Position_2_3	0.23884051253759414
3rd	250424	250424_well1	Position_2	4	0	769.2074319358173	226.98210991691485	250424_well1_Position_2	3rd_250424_well1	3rd_250424_well1_Position_2	3rd_250424_well1_Position_2_4	0.22785032404051264
3rd	250424	250424_well1	Position_2	5	0	599.0478317010235	405.41222918987984	250424_well1_Position_2	3rd_250424_well1	3rd_250424_well1_Position_2	3rd_250424_well1_Position_2_5	0.4036120946713406
3rd	250424	250424_well1	Position_2	6	0	920.1309125148308	223.6397007847724	250424_well1_Position_2	3rd_250424_well1	3rd_250424_well1_Position_2	3rd_250424_well1_Position_2_6	0.19552845490548676
3rd	250424	250424_well1	Position_2	7	0	1055.108467042497	304.8276893765402	250424_well1_Position_2	3rd_250424_well1	3rd_250424_well1_Position_2	3rd_250424_well1_Position_2_7	0.22414852928038015
3rd	250424	250424_well1	Position_2	8	0	1164.6355083853066	231.89828070150068	250424_well1_Position_2	3rd_250424_well1	3rd_250424_well1_Position_2	3rd_250424_well1_Position_2_8	0.16605275326215976
3rd	250424	250424_well1	Position_2	10	0	667.1272776943714	112.91998349137371	250424_well1_Position_2	3rd_250424_well1	3rd_250424_well1_Position_2	3rd_250424_well1_Position_2_10	0.1447604383864187
3rd	250424	250424_well1	Position_3	1	0	758.9712396003562	210.67572368713448	250424_well1_Position_3	3rd_250424_well1	3rd_250424_well1_Position_3	3rd_250424_well1_Position_3_1	0.21727054450091773
3rd	250424	250424_well1	Position_3	2	0	1024.9157505290402	265.2793405258872	250424_well1_Position_3	3rd_250424_well1	3rd_250424_well1_Position_3	3rd_250424_well1_Position_3_2	0.2056118042651842
3rd	250424	250424_well1	Position_3	3	0	1221.5199406521322	257.1580886557021	250424_well1_Position_3	3rd_250424_well1	3rd_250424_well1_Position_3	3rd_250424_well1_Position_3_3	0.17391080651687046
3rd	250424	250424_well1	Position_3	4	0	1056.285041840099	216.7856784960173	250424_well1_Position_3	3rd_250424_well1	3rd_250424_well1_Position_3	3rd_250424_well1_Position_3_4	0.17028565266097828
3rd	250424	250424_well1	Position_3	5	0	715.2832227703243	232.8389985850434	250424_well1_Position_3	3rd_250424_well1	3rd_250424_well1_Position_3	3rd_250424_well1_Position_3_5	0.24557909659810886
3rd	250424	250424_well1	Position_3	6	0	894.3437030294166	188.0049194705288	250424_well1_Position_3	3rd_250424_well1	3rd_250424_well1_Position_3	3rd_250424_well1_Position_3_6	0.17370089041762354
3rd	250424	250424_well1	Position_3	7	0	1007.8484204922088	288.090659499396	250424_well1_Position_3	3rd_250424_well1	3rd_250424_well1_Position_3	3rd_250424_well1_Position_3_7	0.22230262513671728
3rd	250424	250424_well1	Position_4	1	0	809.9051988793129	265.6782718406109	250424_well1_Position_4	3rd_250424_well1	3rd_250424_well1_Position_4	3rd_250424_well1_Position_4_1	0.2470085112620628
3rd	250424	250424_well1	Position_4	2	0	709.8656507120127	283.8043336080591	250424_well1_Position_4	3rd_250424_well1	3rd_250424_well1_Position_4	3rd_250424_well1_Position_4_2	0.28561226371575965
3rd	250424	250424_well1	Position_4	3	0	866.1578834118558	290.2351219116342	250424_well1_Position_4	3rd_250424_well1	3rd_250424_well1_Position_4	3rd_250424_well1_Position_4_3	0.2509831178289112
3rd	250424	250424_well1	Position_4	4	0	527.9965140103282	307.3276654824163	250424_well1_Position_4	3rd_250424_well1	3rd_250424_well1_Position_4	3rd_250424_well1_Position_4_4	0.3679142457830478
3rd	250424	250424_well1	Position_4	5	0	865.0037974421981	228.32960078422644	250424_well1_Position_4	3rd_250424_well1	3rd_250424_well1_Position_4	3rd_250424_well1_Position_4_5	0.20883803710251278
3rd	250424	250424_well1	Position_4	6	0	796.6642296571636	233.16724169126044	250424_well1_Position_4	3rd_250424_well1	3rd_250424_well1_Position_4	3rd_250424_well1_Position_4_6	0.22641300851483953
3rd	250424	250424_well1	Position_4	7	0	959.4611786006348	279.9630980713201	250424_well1_Position_4	3rd_250424_well1	3rd_250424_well1_Position_4	3rd_250424_well1_Position_4_7	0.22588156722495717
3rd	250424	250424_well1	Position_4	8	0	1213.391864941431	287.26120210215674	250424_well1_Position_4	3rd_250424_well1	3rd_250424_well1_Position_4	3rd_250424_well1_Position_4_8	0.19142412620932123
3rd	250424	250424_well1	Position_4	9	0	805.0407688493221	230.7198158592272	250424_well1_Position_4	3rd_250424_well1	3rd_250424_well1_Position_4	3rd_250424_well1_Position_4_9	0.2227540024842218
3rd	250424	250424_well1	Position_4	11	0	8334.322662197703	3620.261619606194	250424_well1_Position_4	3rd_250424_well1	3rd_250424_well1_Position_4	3rd_250424_well1_Position_4_11	0.3028345891639748
3rd	250424	250424_well1	Position_4	12	0	1578.2111599416066	434.741770046619	250424_well1_Position_4	3rd_250424_well1	3rd_250424_well1_Position_4	3rd_250424_well1_Position_4_12	0.21597214896086117
3rd	250424	250424_well1	Position_5	1	0	847.7914113060417	311.3926584099078	250424_well1_Position_5	3rd_250424_well1	3rd_250424_well1_Position_5	3rd_250424_well1_Position_5_1	0.26863089870292345
3rd	250424	250424_well1	Position_5	2	0	754.0184765932236	305.5377311760293	250424_well1_Position_5	3rd_250424_well1	3rd_250424_well1_Position_5	3rd_250424_well1_Position_5_2	0.28836387247383144
3rd	250424	250424_well1	Position_5	3	0	822.0381625049321	364.71518391598215	250424_well1_Position_5	3rd_250424_well1	3rd_250424_well1_Position_5	3rd_250424_well1_Position_5_3	0.307321807868428
3rd	250424	250424_well1	Position_5	4	0	920.3199810564128	395.9072900948375	250424_well1_Position_5	3rd_250424_well1	3rd_250424_well1_Position_5	3rd_250424_well1_Position_5_4	0.3007894599756724
3rd	250424	250424_well1	Position_6	1	0	1051.880870425742	364.97559970804105	250424_well1_Position_6	3rd_250424_well1	3rd_250424_well1_Position_6	3rd_250424_well1_Position_6_1	0.25759532274541486
3rd	250424	250424_well1	Position_6	2	0	737.8224053615769	256.605251434139	250424_well1_Position_6	3rd_250424_well1	3rd_250424_well1_Position_6	3rd_250424_well1_Position_6_2	0.25804315646347026
3rd	250424	250424_well1	Position_6	3	0	1029.9418853490265	313.6405490985638	250424_well1_Position_6	3rd_250424_well1	3rd_250424_well1_Position_6	3rd_250424_well1_Position_6_3	0.233436029719692
3rd	250424	250424_well1	Position_6	4	0	608.2118392346538	20.84319415364474	250424_well1_Position_6	3rd_250424_well1	3rd_250424_well1_Position_6	3rd_250424_well1_Position_6_4	0.033134134610411425
3rd	250424	250424_well1	Position_6	5	0	717.6368465248568	191.1309071731554	250424_well1_Position_6	3rd_250424_well1	3rd_250424_well1_Position_6	3rd_250424_well1_Position_6_5	0.21031876009617867
3rd	250424	250424_well1	Position_6	6	0	1064.241128059113	192.79502166406573	250424_well1_Position_6	3rd_250424_well1	3rd_250424_well1_Position_6	3rd_250424_well1_Position_6_6	0.15337269473636264
3rd	250424	250424_well1	Position_6	7	0	699.3180115229172	161.9471872905459	250424_well1_Position_6	3rd_250424_well1	3rd_250424_well1_Position_6	3rd_250424_well1_Position_6_7	0.18803405445112056
3rd	250424	250424_well1	Position_6	8	0	844.0989638722331	241.72857840851523	250424_well1_Position_6	3rd_250424_well1	3rd_250424_well1_Position_6	3rd_250424_well1_Position_6_8	0.22262152044952882
3rd	250424	250424_well1	Position_6	9	0	961.3462998885184	172.49623907009973	250424_well1_Position_6	3rd_250424_well1	3rd_250424_well1_Position_6	3rd_250424_well1_Position_6_9	0.15213421012456416
3rd	250424	250424_well1	Position_6	10	0	797.8715700901354	291.86532908259034	250424_well1_Position_6	3rd_250424_well1	3rd_250424_well1_Position_6	3rd_250424_well1_Position_6_10	0.2678310051757998
3rd	250424	250424_well1	Position_6	11	0	594.7422125027601	271.48571121546064	250424_well1_Position_6	3rd_250424_well1	3rd_250424_well1_Position_6	3rd_250424_well1_Position_6_11	0.31341140568423126
3rd	250424	250424_well1	Position_6	12	0	1054.924493787963	264.44518765935203	250424_well1_Position_6	3rd_250424_well1	3rd_250424_well1_Position_6	3rd_250424_well1_Position_6_12	0.20043297293997417
3rd	250424	250424_well1	Position_6	13	0	967.1768693621356	403.3881800789612	250424_well1_Position_6	3rd_250424_well1	3rd_250424_well1_Position_6	3rd_250424_well1_Position_6_13	0.2943225352517628
3rd	250424	250424_well1	Position_6	14	0	705.4775436231105	239.7121400336532	250424_well1_Position_6	3rd_250424_well1	3rd_250424_well1_Position_6	3rd_250424_well1_Position_6_14	0.2536127342252101
3rd	250424	250424_well1	Position_6	15	0	587.7897637358709	173.0543835824198	250424_well1_Position_6	3rd_250424_well1	3rd_250424_well1_Position_6	3rd_250424_well1_Position_6_15	0.22745050243519116
3rd	250424	250424_well1	Position_6	16	0	876.0838131423991	203.10809466540684	250424_well1_Position_6	3rd_250424_well1	3rd_250424_well1_Position_6	3rd_250424_well1_Position_6_16	0.18820387105939876
3rd	250424	250424_well1	Position_6	17	0	921.2655966084386	148.61480527238612	250424_well1_Position_6	3rd_250424_well1	3rd_250424_well1_Position_6	3rd_250424_well1_Position_6_17	0.1389078676561649
3rd	250424	250424_well1	Position_6	18	0	754.5462824868688	278.4554339218585	250424_well1_Position_6	3rd_250424_well1	3rd_250424_well1_Position_6	3rd_250424_well1_Position_6_18	0.26955950750006513
3rd	250424	250424_well1	Position_6	19	0	1468.7327841468482	586.5673723137688	250424_well1_Position_6	3rd_250424_well1	3rd_250424_well1_Position_6	3rd_250424_well1_Position_6_19	0.2853925595587373
3rd	250424	250424_well1	Position_6	20	0	569.8228994648779	-82.21351608604716	250424_well1_Position_6	3rd_250424_well1	3rd_250424_well1_Position_6	3rd_250424_well1_Position_6_20	-0.1686052789147708
3rd	250424	250424_well1	Position_6	22	0	1500.893554337991	240.12051547785777	250424_well1_Position_6	3rd_250424_well1	3rd_250424_well1_Position_6	3rd_250424_well1_Position_6_22	0.13791991669731646
3rd	250424	250424_well1	Position_6	23	0	878.7590619173156	162.0083902086714	250424_well1_Position_6	3rd_250424_well1	3rd_250424_well1_Position_6	3rd_250424_well1_Position_6_23	0.1556624295636216
3rd	250424	250424_well1	Position_6	24	0	1528.6634172319823	340.6845944797178	250424_well1_Position_6	3rd_250424_well1	3rd_250424_well1_Position_6	3rd_250424_well1_Position_6_24	0.18224781707059684
3rd	250424	250424_well1	Position_7	1	0	695.9253775708831	77.00597176469397	250424_well1_Position_7	3rd_250424_well1	3rd_250424_well1_Position_7	3rd_250424_well1_Position_7_1	0.09962847519496965
3rd	250424	250424_well1	Position_7	2	0	812.505090881471	201.97115249262944	250424_well1_Position_7	3rd_250424_well1	3rd_250424_well1_Position_7	3rd_250424_well1_Position_7_2	0.19908909036734349
3rd	250424	250424_well1	Position_7	3	0	986.955060408064	343.8074016363868	250424_well1_Position_7	3rd_250424_well1	3rd_250424_well1_Position_7	3rd_250424_well1_Position_7_3	0.25835369680340653
3rd	250424	250424_well1	Position_7	4	0	661.7672281374136	103.5356800512414	250424_well1_Position_7	3rd_250424_well1	3rd_250424_well1_Position_7	3rd_250424_well1_Position_7_4	0.13528719013533239
3rd	250424	250424_well1	Position_7	5	0	893.5000454691434	72.40131916998934	250424_well1_Position_7	3rd_250424_well1	3rd_250424_well1_Position_7	3rd_250424_well1_Position_7_5	0.07495725942683491
3rd	250424	250424_well1	Position_7	6	0	817.6649094573771	514.1044122160762	250424_well1_Position_7	3rd_250424_well1	3rd_250424_well1_Position_7	3rd_250424_well1_Position_7_6	0.3860311270498941
3rd	250424	250424_well1	Position_7	7	0	1063.5346805410634	316.2850049938934	250424_well1_Position_7	3rd_250424_well1	3rd_250424_well1_Position_7	3rd_250424_well1_Position_7_7	0.2292219833573903
3rd	250424	250424_well1	Position_8	1	0	872.0484626816574	250.94846990487343	250424_well1_Position_8	3rd_250424_well1	3rd_250424_well1_Position_8	3rd_250424_well1_Position_8_1	0.22346318375677038
3rd	250424	250424_well1	Position_8	2	0	961.5260519693878	321.46767154529493	250424_well1_Position_8	3rd_250424_well1	3rd_250424_well1_Position_8	3rd_250424_well1_Position_8_2	0.25056059562369015
3rd	250424	250424_well1	Position_8	3	0	731.6296290026038	230.5523832602333	250424_well1_Position_8	3rd_250424_well1	3rd_250424_well1_Position_8	3rd_250424_well1_Position_8_3	0.239614106605491
3rd	250424	250424_well1	Position_8	4	0	927.47648097815	265.1056378780483	250424_well1_Position_8	3rd_250424_well1	3rd_250424_well1_Position_8	3rd_250424_well1_Position_8_4	0.2222954995604917
3rd	250424	250424_well1	Position_8	5	0	46.61495298801485	1888.451808794808	250424_well1_Position_8	3rd_250424_well1	3rd_250424_well1_Position_8	3rd_250424_well1_Position_8_5	0.9759104161630747
3rd	250424	250424_well1	Position_8	6	0	1013.0010361178192	258.5646284747955	250424_well1_Position_8	3rd_250424_well1	3rd_250424_well1_Position_8	3rd_250424_well1_Position_8_6	0.2033435123915796
3rd	250424	250424_well1	Position_8	7	0	36.68350474115478	1203.8412303303492	250424_well1_Position_8	3rd_250424_well1	3rd_250424_well1_Position_8	3rd_250424_well1_Position_8_7	0.970429042078681
3rd	250424	250424_well1	Position_8	8	0	962.172566755664	329.4560260835686	250424_well1_Position_8	3rd_250424_well1	3rd_250424_well1_Position_8	3rd_250424_well1_Position_8_8	0.25507024845227744
3rd	250424	250424_well1	Position_8	9	0	111.26133859655394	3769.493069496934	250424_well1_Position_8	3rd_250424_well1	3rd_250424_well1_Position_8	3rd_250424_well1_Position_8_9	0.9713299717280451
3rd	250424	250424_well1	Position_8	11	0	48.25378786756748	1637.597009782896	250424_well1_Position_8	3rd_250424_well1	3rd_250424_well1_Position_8	3rd_250424_well1_Position_8_11	0.971377189526607
3rd	250424	250424_well1	Position_9	1	0	802.9874225161024	142.70432451714447	250424_well1_Position_9	3rd_250424_well1	3rd_250424_well1_Position_9	3rd_250424_well1_Position_9_1	0.15089940772437294
3rd	250424	250424_well1	Position_9	2	0	610.2870105058762	385.1022019972109	250424_well1_Position_9	3rd_250424_well1	3rd_250424_well1_Position_9	3rd_250424_well1_Position_9_2	0.38688605136557735
3rd	250424	250424_well1	Position_9	3	0	921.2450767364078	160.13835307710107	250424_well1_Position_9	3rd_250424_well1	3rd_250424_well1_Position_9	3rd_250424_well1_Position_9_3	0.14808656084615418
3rd	250424	250424_well1	Position_9	4	0	779.0756057824475	313.7579808034024	250424_well1_Position_9	3rd_250424_well1	3rd_250424_well1_Position_9	3rd_250424_well1_Position_9_4	0.2871049944425866
3rd	250424	250424_well1	Position_9	5	0	1284.0160610293397	221.21982332005751	250424_well1_Position_9	3rd_250424_well1	3rd_250424_well1_Position_9	3rd_250424_well1_Position_9_5	0.146966881151438
3rd	250424	250424_well1	Position_9	6	0	926.1479111286	506.96863690886966	250424_well1_Position_9	3rd_250424_well1	3rd_250424_well1_Position_9	3rd_250424_well1_Position_9_6	0.35375255250741455
3rd	250424	250424_well1	Position_9	7	0	659.4368125193922	345.4996156380423	250424_well1_Position_9	3rd_250424_well1	3rd_250424_well1_Position_9	3rd_250424_well1_Position_9_7	0.3438024594963891
3rd	250424	250424_well1	Position_9	8	0	823.0459853355386	147.65476304578158	250424_well1_Position_9	3rd_250424_well1	3rd_250424_well1_Position_9	3rd_250424_well1_Position_9_8	0.1521115166460945
3rd	250424	250424_well1	Position_9	9	0	850.1157811390409	430.3192170605112	250424_well1_Position_9	3rd_250424_well1	3rd_250424_well1_Position_9	3rd_250424_well1_Position_9_9	0.336072676602555
3rd	250424	250424_well1	Position_10	1	0	921.100666801981	466.3419354084349	250424_well1_Position_10	3rd_250424_well1	3rd_250424_well1_Position_10	3rd_250424_well1_Position_10_1	0.33611620016963467
3rd	250424	250424_well1	Position_10	2	0	916.2475391682008	87.40657907967096	250424_well1_Position_10	3rd_250424_well1	3rd_250424_well1_Position_10	3rd_250424_well1_Position_10_2	0.08708834795821982
3rd	250424	250424_well1	Position_10	3	0	1103.883079800718	370.0135591038082	250424_well1_Position_10	3rd_250424_well1	3rd_250424_well1_Position_10	3rd_250424_well1_Position_10_3	0.25104444188082337
3rd	250424	250424_well1	Position_10	4	0	1019.07929590404	302.89418253462105	250424_well1_Position_10	3rd_250424_well1	3rd_250424_well1_Position_10	3rd_250424_well1_Position_10_4	0.22912273769089478
3rd	250424	250424_well1	Position_10	5	0	1295.3020332004978	229.1091134066345	250424_well1_Position_10	3rd_250424_well1	3rd_250424_well1_Position_10	3rd_250424_well1_Position_10_5	0.1502935175438467
3rd	250424	250424_well1	Position_10	6	0	919.2562480717731	244.5863277113208	250424_well1_Position_10	3rd_250424_well1	3rd_250424_well1_Position_10	3rd_250424_well1_Position_10_6	0.21015413321406493
3rd	250424	250424_well1	Position_10	7	0	1111.7417985892764	224.2866979308635	250424_well1_Position_10	3rd_250424_well1	3rd_250424_well1_Position_10	3rd_250424_well1_Position_10_7	0.16787568417518595
3rd	250424	250424_well1	Position_10	8	0	970.0701919271968	387.1728497248368	250424_well1_Position_10	3rd_250424_well1	3rd_250424_well1_Position_10	3rd_250424_well1_Position_10_8	0.2852641994418117
3rd	250424	250424_well1	Position_10	9	0	1072.629164231966	184.8374986775545	250424_well1_Position_10	3rd_250424_well1	3rd_250424_well1_Position_10	3rd_250424_well1_Position_10_9	0.14699196736546347
3rd	250424	250424_well1	Position_10	10	0	935.3568668237954	121.54473891227089	250424_well1_Position_10	3rd_250424_well1	3rd_250424_well1_Position_10	3rd_250424_well1_Position_10_10	0.11500099749363378
3rd	250424	250424_well1	Position_10	11	0	1077.1099311745202	163.90025516995792	250424_well1_Position_10	3rd_250424_well1	3rd_250424_well1_Position_10	3rd_250424_well1_Position_10_11	0.13207003211854595
3rd	250424	250424_well1	Position_10	12	0	1149.181415621459	198.27430183077192	250424_well1_Position_10	3rd_250424_well1	3rd_250424_well1_Position_10	3rd_250424_well1_Position_10_12	0.14714717468093788
3rd	250424	250424_well1	Position_10	14	0	689.0552933772245	250.3668201383604	250424_well1_Position_10	3rd_250424_well1	3rd_250424_well1_Position_10	3rd_250424_well1_Position_10_14	0.2665115250496036
3rd	250424	250424_well1	Position_10	17	0	1048.281239965443	221.25785589034388	250424_well1_Position_10	3rd_250424_well1	3rd_250424_well1_Position_10	3rd_250424_well1_Position_10_17	0.1742820340173893
3rd	250424	250424_well2	Position_1	1	0	12.316721755401844	680.7903165423256	250424_well2_Position_1	3rd_250424_well2	3rd_250424_well2_Position_1	3rd_250424_well2_Position_1_1	0.9822296974711846
3rd	250424	250424_well2	Position_1	2	0	55.946811132752174	1594.0638724144917	250424_well2_Position_1	3rd_250424_well2	3rd_250424_well2_Position_1	3rd_250424_well2_Position_1_2	0.9660930612809876
3rd	250424	250424_well2	Position_1	3	0	46.33496880129289	1292.361122591847	250424_well2_Position_1	3rd_250424_well2	3rd_250424_well2_Position_1	3rd_250424_well2_Position_1_3	0.9653879852946508
3rd	250424	250424_well2	Position_1	4	0	53.431127388460695	1551.7930914182502	250424_well2_Position_1	3rd_250424_well2	3rd_250424_well2_Position_1	3rd_250424_well2_Position_1_4	0.9667142279798269
3rd	250424	250424_well2	Position_1	5	0	26.6485077510222	953.0109240964424	250424_well2_Position_1	3rd_250424_well2	3rd_250424_well2_Position_1	3rd_250424_well2_Position_1_5	0.9727981920198862
3rd	250424	250424_well2	Position_1	6	0	118.08106725510277	1689.3138062192222	250424_well2_Position_1	3rd_250424_well2	3rd_250424_well2_Position_1	3rd_250424_well2_Position_1_6	0.9346678089065742
3rd	250424	250424_well2	Position_1	8	0	31.97214155988172	1763.1169742986565	250424_well2_Position_1	3rd_250424_well2	3rd_250424_well2_Position_1	3rd_250424_well2_Position_1_8	0.9821891062246286
3rd	250424	250424_well2	Position_1	9	0	17.372783818588395	1069.1338999297989	250424_well2_Position_1	3rd_250424_well2	3rd_250424_well2_Position_1	3rd_250424_well2_Position_1_9	0.9840104215846576
3rd	250424	250424_well2	Position_1	10	0	21.825513965081218	1602.7152306511143	250424_well2_Position_1	3rd_250424_well2	3rd_250424_well2_Position_1	3rd_250424_well2_Position_1_10	0.9865651175340403
3rd	250424	250424_well2	Position_1	11	0	22.63615352451988	1265.3859237646516	250424_well2_Position_1	3rd_250424_well2	3rd_250424_well2_Position_1	3rd_250424_well2_Position_1_11	0.9824256478800729
3rd	250424	250424_well2	Position_1	13	0	119.39302204994904	1911.233025797009	250424_well2_Position_1	3rd_250424_well2	3rd_250424_well2_Position_1	3rd_250424_well2_Position_1_13	0.9412038360403484
3rd	250424	250424_well2	Position_1	14	0	33.982565084447764	1453.2363976224124	250424_well2_Position_1	3rd_250424_well2	3rd_250424_well2_Position_1	3rd_250424_well2_Position_1_14	0.9771502610331186
3rd	250424	250424_well2	Position_2	1	0	16.347968330182287	1483.6731806071843	250424_well2_Position_2	3rd_250424_well2	3rd_250424_well2_Position_2	3rd_250424_well2_Position_2_1	0.98910150810756
3rd	250424	250424_well2	Position_2	2	0	27.77667489256442	2314.960257668783	250424_well2_Position_2	3rd_250424_well2	3rd_250424_well2_Position_2	3rd_250424_well2_Position_2_2	0.9881434938312958
3rd	250424	250424_well2	Position_2	3	0	15.846378655360128	1286.3695386231402	250424_well2_Position_2	3rd_250424_well2	3rd_250424_well2_Position_2	3rd_250424_well2_Position_2_3	0.9878312202722282
3rd	250424	250424_well2	Position_2	4	0	33.453425340226204	2162.0092490306947	250424_well2_Position_2	3rd_250424_well2	3rd_250424_well2_Position_2	3rd_250424_well2_Position_2_4	0.9847624713775597
3rd	250424	250424_well2	Position_2	7	0	27.5778697774565	1724.5002432957435	250424_well2_Position_2	3rd_250424_well2	3rd_250424_well2_Position_2	3rd_250424_well2_Position_2_7	0.984259908521382
3rd	250424	250424_well2	Position_2	8	0	28.170789881053324	1595.1610765610856	250424_well2_Position_2	3rd_250424_well2	3rd_250424_well2_Position_2	3rd_250424_well2_Position_2_8	0.9826463149874615
3rd	250424	250424_well2	Position_3	1	0	36.97548309847587	1330.5998286448505	250424_well2_Position_3	3rd_250424_well2	3rd_250424_well2_Position_3	3rd_250424_well2_Position_3_1	0.9729627445150781
3rd	250424	250424_well2	Position_3	2	0	22.726054228368884	930.6863694937956	250424_well2_Position_3	3rd_250424_well2	3rd_250424_well2_Position_3	3rd_250424_well2_Position_3_2	0.9761634591044605
3rd	250424	250424_well2	Position_3	3	0	18.24350350403005	1278.4106120577885	250424_well2_Position_3	3rd_250424_well2	3rd_250424_well2_Position_3	3rd_250424_well2_Position_3_3	0.9859303238349532
3rd	250424	250424_well2	Position_3	4	0	7.546423263656444	1555.2860783205429	250424_well2_Position_3	3rd_250424_well2	3rd_250424_well2_Position_3	3rd_250424_well2_Position_3_4	0.9951713166599704
3rd	250424	250424_well2	Position_3	5	0	10.247620458291491	1727.9328265974752	250424_well2_Position_3	3rd_250424_well2	3rd_250424_well2_Position_3	3rd_250424_well2_Position_3_5	0.9941043978053892
3rd	250424	250424_well2	Position_3	6	0	39.89083102090052	1617.095923137421	250424_well2_Position_3	3rd_250424_well2	3rd_250424_well2_Position_3	3rd_250424_well2_Position_3_6	0.9759256789948431
3rd	250424	250424_well2	Position_3	7	0	25.632461827900013	1707.206744806694	250424_well2_Position_3	3rd_250424_well2	3rd_250424_well2_Position_3	3rd_250424_well2_Position_3_7	0.9852078244018487
3rd	250424	250424_well2	Position_3	8	0	71.40362317559934	1383.8885754261066	250424_well2_Position_3	3rd_250424_well2	3rd_250424_well2_Position_3	3rd_250424_well2_Position_3_8	0.9509351982755035
3rd	250424	250424_well2	Position_3	9	0	4.75252492372662	1147.6015894417278	250424_well2_Position_3	3rd_250424_well2	3rd_250424_well2_Position_3	3rd_250424_well2_Position_3_9	0.995875812075055
3rd	250424	250424_well2	Position_3	10	0	56.50871014536144	2350.1427571588747	250424_well2_Position_3	3rd_250424_well2	3rd_250424_well2_Position_3	3rd_250424_well2_Position_3_10	0.9765197782424813
3rd	250424	250424_well2	Position_3	11	0	37.90633365505155	1988.0323379428269	250424_well2_Position_3	3rd_250424_well2	3rd_250424_well2_Position_3	3rd_250424_well2_Position_3_11	0.9812894959820504
3rd	250424	250424_well2	Position_3	13	0	13.361762807269336	1097.9832745250762	250424_well2_Position_3	3rd_250424_well2	3rd_250424_well2_Position_3	3rd_250424_well2_Position_3_13	0.9879769447305558
3rd	250424	250424_well2	Position_3	14	0	6.591998268594471	638.4144871123289	250424_well2_Position_3	3rd_250424_well2	3rd_250424_well2_Position_3	3rd_250424_well2_Position_3_14	0.989779950406698
3rd	250424	250424_well2	Position_3	15	0	42.38554652188622	1732.434542051143	250424_well2_Position_3	3rd_250424_well2	3rd_250424_well2_Position_3	3rd_250424_well2_Position_3_15	0.976118398256375
3rd	250424	250424_well2	Position_3	16	0	64.19487012344105	2330.475422673176	250424_well2_Position_3	3rd_250424_well2	3rd_250424_well2_Position_3	3rd_250424_well2_Position_3_16	0.9731926059647773
3rd	250424	250424_well2	Position_4	1	0	9.604566203142875	956.4406717895764	250424_well2_Position_4	3rd_250424_well2	3rd_250424_well2_Position_4	3rd_250424_well2_Position_4_1	0.9900578504759264
3rd	250424	250424_well2	Position_4	2	0	17.421744685178677	1427.5010182530254	250424_well2_Position_4	3rd_250424_well2	3rd_250424_well2_Position_4	3rd_250424_well2_Position_4_2	0.9879427848103437
3rd	250424	250424_well2	Position_4	3	0	16.397025856125435	1515.492176817478	250424_well2_Position_4	3rd_250424_well2	3rd_250424_well2_Position_4	3rd_250424_well2_Position_4_3	0.9892962063917495
3rd	250424	250424_well2	Position_4	4	0	18.86236062532732	1332.7375623924693	250424_well2_Position_4	3rd_250424_well2	3rd_250424_well2_Position_4	3rd_250424_well2_Position_4_4	0.9860444201689416
3rd	250424	250424_well2	Position_4	5	0	16.271754772378333	1139.9756283581332	250424_well2_Position_4	3rd_250424_well2	3rd_250424_well2_Position_4	3rd_250424_well2_Position_4_5	0.9859270991573422
3rd	250424	250424_well2	Position_4	6	0	25.87042358761141	1842.775329204268	250424_well2_Position_4	3rd_250424_well2	3rd_250424_well2_Position_4	3rd_250424_well2_Position_4_6	0.986155522763499
3rd	250424	250424_well2	Position_4	7	0	15.30292046170904	1051.695110528178	250424_well2_Position_4	3rd_250424_well2	3rd_250424_well2_Position_4	3rd_250424_well2_Position_4_7	0.9856579674776794
3rd	250424	250424_well2	Position_4	8	0	18.71260737288614	1232.054033715236	250424_well2_Position_4	3rd_250424_well2	3rd_250424_well2_Position_4	3rd_250424_well2_Position_4_8	0.9850390898204585
3rd	250424	250424_well2	Position_4	9	0	29.85776307972524	1630.3877312693498	250424_well2_Position_4	3rd_250424_well2	3rd_250424_well2_Position_4	3rd_250424_well2_Position_4_9	0.9820160553476271
3rd	250424	250424_well2	Position_4	10	0	21.4521403375869	1111.8839456442536	250424_well2_Position_4	3rd_250424_well2	3rd_250424_well2_Position_4	3rd_250424_well2_Position_4_10	0.9810716868518289
3rd	250424	250424_well2	Position_4	11	0	31.058294371098945	2151.90696598502	250424_well2_Position_4	3rd_250424_well2	3rd_250424_well2_Position_4	3rd_250424_well2_Position_4_11	0.985772428478302
3rd	250424	250424_well2	Position_5	1	0	19.54920494403914	1630.1444469813234	250424_well2_Position_5	3rd_250424_well2	3rd_250424_well2_Position_5	3rd_250424_well2_Position_5_1	0.9881497968297186
3rd	250424	250424_well2	Position_5	2	0	19.92333303617238	1816.0952541822644	250424_well2_Position_5	3rd_250424_well2	3rd_250424_well2_Position_5	3rd_250424_well2_Position_5_2	0.9891486212749315
3rd	250424	250424_well2	Position_5	3	0	39.28880658678369	2256.610157664611	250424_well2_Position_5	3rd_250424_well2	3rd_250424_well2_Position_5	3rd_250424_well2_Position_5_3	0.9828873973992168
3rd	250424	250424_well2	Position_5	4	0	26.838728826142688	1300.6097469273925	250424_well2_Position_5	3rd_250424_well2	3rd_250424_well2_Position_5	3rd_250424_well2_Position_5_4	0.9797817170938349
3rd	250424	250424_well2	Position_5	6	0	47.917975202374215	2653.577146602864	250424_well2_Position_5	3rd_250424_well2	3rd_250424_well2_Position_5	3rd_250424_well2_Position_5_6	0.9822624239386545
3rd	250424	250424_well2	Position_5	7	0	37.802765117315175	1246.6917878349332	250424_well2_Position_5	3rd_250424_well2	3rd_250424_well2_Position_5	3rd_250424_well2_Position_5_7	0.9705699296034924
3rd	250424	250424_well2	Position_6	1	0	31.21070207196931	1651.9120394384188	250424_well2_Position_6	3rd_250424_well2	3rd_250424_well2_Position_6	3rd_250424_well2_Position_6_1	0.9814566690222712
3rd	250424	250424_well2	Position_6	2	0	18.022258744403395	968.1881109851016	250424_well2_Position_6	3rd_250424_well2	3rd_250424_well2_Position_6	3rd_250424_well2_Position_6_2	0.9817257460501592
3rd	250424	250424_well2	Position_6	3	0	30.30139199184992	2108.4844071306347	250424_well2_Position_6	3rd_250424_well2	3rd_250424_well2_Position_6	3rd_250424_well2_Position_6_3	0.9858324325866189
3rd	250424	250424_well2	Position_6	4	0	35.67543698872307	1464.6935157031096	250424_well2_Position_6	3rd_250424_well2	3rd_250424_well2_Position_6	3rd_250424_well2_Position_6_4	0.9762222239238441
3rd	250424	250424_well2	Position_6	5	0	36.110784626919816	1313.498122297843	250424_well2_Position_6	3rd_250424_well2	3rd_250424_well2_Position_6	3rd_250424_well2_Position_6_5	0.9732435193324247
3rd	250424	250424_well2	Position_6	6	0	15.509577161769258	962.1156839878504	250424_well2_Position_6	3rd_250424_well2	3rd_250424_well2_Position_6	3rd_250424_well2_Position_6_6	0.9841354578506584
3rd	250424	250424_well2	Position_6	7	0	40.33313036978301	2526.5711428779387	250424_well2_Position_6	3rd_250424_well2	3rd_250424_well2_Position_6	3rd_250424_well2_Position_6_7	0.9842872479546142
3rd	250424	250424_well2	Position_6	8	0	18.873890763670925	1229.112056031861	250424_well2_Position_6	3rd_250424_well2	3rd_250424_well2_Position_6	3rd_250424_well2_Position_6_8	0.984876519794046
3rd	250424	250424_well2	Position_6	9	0	24.28864516635922	1704.5352012437331	250424_well2_Position_6	3rd_250424_well2	3rd_250424_well2_Position_6	3rd_250424_well2_Position_6_9	0.9859507692372508
3rd	250424	250424_well2	Position_6	12	0	25.92750654440056	2507.604812020674	250424_well2_Position_6	3rd_250424_well2	3rd_250424_well2_Position_6	3rd_250424_well2_Position_6_12	0.9897662617704102
3rd	250424	250424_well2	Position_7	1	0	184.70741719664784	753.9610309580673	250424_well2_Position_7	3rd_250424_well2	3rd_250424_well2_Position_7	3rd_250424_well2_Position_7_1	0.8032240057074939
3rd	250424	250424_well2	Position_7	2	0	12.101071328575053	804.2949801708814	250424_well2_Position_7	3rd_250424_well2	3rd_250424_well2_Position_7	3rd_250424_well2_Position_7_2	0.985177449956612
3rd	250424	250424_well2	Position_7	3	0	7.78055510722142	853.865941811963	250424_well2_Position_7	3rd_250424_well2	3rd_250424_well2_Position_7	3rd_250424_well2_Position_7_3	0.9909701308656848
3rd	250424	250424_well2	Position_7	4	0	179.14803622441408	711.9060270578507	250424_well2_Position_7	3rd_250424_well2	3rd_250424_well2_Position_7	3rd_250424_well2_Position_7_4	0.7989481855180495
3rd	250424	250424_well2	Position_7	5	0	33.478136250670026	1109.3791360432467	250424_well2_Position_7	3rd_250424_well2	3rd_250424_well2_Position_7	3rd_250424_well2_Position_7_5	0.9707066340983476
3rd	250424	250424_well2	Position_7	6	0	654.8560575061033	174.4663681482412	250424_well2_Position_7	3rd_250424_well2	3rd_250424_well2_Position_7	3rd_250424_well2_Position_7_6	0.2103721818574788
3rd	250424	250424_well2	Position_7	7	0	31.796045795289587	1331.2783574459424	250424_well2_Position_7	3rd_250424_well2	3rd_250424_well2_Position_7	3rd_250424_well2_Position_7_7	0.9766732867115088
3rd	250424	250424_well2	Position_7	8	0	4.773500899145085	945.4838201370546	250424_well2_Position_7	3rd_250424_well2	3rd_250424_well2_Position_7	3rd_250424_well2_Position_7_8	0.9949766228646996
3rd	250424	250424_well2	Position_7	9	0	7.612899145364052	1029.838498816506	250424_well2_Position_7	3rd_250424_well2	3rd_250424_well2_Position_7	3rd_250424_well2_Position_7_9	0.9926619221292486
3rd	250424	250424_well2	Position_7	10	0	10.244270695753782	2057.515011160124	250424_well2_Position_7	3rd_250424_well2	3rd_250424_well2_Position_7	3rd_250424_well2_Position_7_10	0.9950457140801423
3rd	250424	250424_well2	Position_7	11	0	646.2790515875354	244.9089465310992	250424_well2_Position_7	3rd_250424_well2	3rd_250424_well2_Position_7	3rd_250424_well2_Position_7_11	0.2748117647994817
3rd	250424	250424_well2	Position_7	12	0	519.2744478731387	247.3148207752781	250424_well2_Position_7	3rd_250424_well2	3rd_250424_well2_Position_7	3rd_250424_well2_Position_7_12	0.32261711830550666
3rd	250424	250424_well2	Position_7	14	0	15.497741889120736	901.4220962136664	250424_well2_Position_7	3rd_250424_well2	3rd_250424_well2_Position_7	3rd_250424_well2_Position_7_14	0.9830980405864188
3rd	250424	250424_well2	Position_7	15	0	540.7728947956597	198.14494032144464	250424_well2_Position_7	3rd_250424_well2	3rd_250424_well2_Position_7	3rd_250424_well2_Position_7_15	0.2681555795578306
3rd	250424	250424_well2	Position_7	16	0	652.9199943361363	42181.66847129642	250424_well2_Position_7	3rd_250424_well2	3rd_250424_well2_Position_7	3rd_250424_well2_Position_7_16	0.984757178305565
3rd	250424	250424_well2	Position_7	17	0	10.106340892813463	1341.4840309147291	250424_well2_Position_7	3rd_250424_well2	3rd_250424_well2_Position_7	3rd_250424_well2_Position_7_17	0.9925226303001125
3rd	250424	250424_well2	Position_8	1	0	20.56713687525433	1343.969063062324	250424_well2_Position_8	3rd_250424_well2	3rd_250424_well2_Position_8	3rd_250424_well2_Position_8_1	0.9849273790785504
3rd	250424	250424_well2	Position_8	2	0	16.030528785667506	1428.7625612637694	250424_well2_Position_8	3rd_250424_well2	3rd_250424_well2_Position_8	3rd_250424_well2_Position_8_2	0.9889046197022447
3rd	250424	250424_well2	Position_8	3	0	32.221986357220416	895.412779090369	250424_well2_Position_8	3rd_250424_well2	3rd_250424_well2_Position_8	3rd_250424_well2_Position_8_3	0.9652643609775954
3rd	250424	250424_well2	Position_8	4	0	34.79293782825486	1496.0806141314772	250424_well2_Position_8	3rd_250424_well2	3rd_250424_well2_Position_8	3rd_250424_well2_Position_8_4	0.9772724940059777
3rd	250424	250424_well2	Position_8	5	0	27.45180179820036	2381.2906206065304	250424_well2_Position_8	3rd_250424_well2	3rd_250424_well2_Position_8	3rd_250424_well2_Position_8_5	0.9886032638679588
3rd	250424	250424_well2	Position_8	6	0	26.11154592166288	2031.9180695225289	250424_well2_Position_8	3rd_250424_well2	3rd_250424_well2_Position_8	3rd_250424_well2_Position_8_6	0.9873123565736311
3rd	250424	250424_well2	Position_8	7	0	11.895219509118672	693.1864878672417	250424_well2_Position_8	3rd_250424_well2	3rd_250424_well2_Position_8	3rd_250424_well2_Position_8_7	0.9831293034769243
3rd	250424	250424_well2	Position_8	8	0	24.751543915524728	1428.3032639513058	250424_well2_Position_8	3rd_250424_well2	3rd_250424_well2_Position_8	3rd_250424_well2_Position_8_8	0.9829658566342302
3rd	250424	250424_well2	Position_9	1	0	765.4870586864686	155.0885191729598	250424_well2_Position_9	3rd_250424_well2	3rd_250424_well2_Position_9	3rd_250424_well2_Position_9_1	0.16846907837114247
3rd	250424	250424_well2	Position_9	2	0	784.836273030492	199.4572034602841	250424_well2_Position_9	3rd_250424_well2	3rd_250424_well2_Position_9	3rd_250424_well2_Position_9_2	0.2026399729594807
3rd	250424	250424_well2	Position_9	3	0	24.741214869102425	2897.641654469284	250424_well2_Position_9	3rd_250424_well2	3rd_250424_well2_Position_9	3rd_250424_well2_Position_9_3	0.991533889987966
3rd	250424	250424_well2	Position_9	4	0	543.4476752731764	142.4795028666225	250424_well2_Position_9	3rd_250424_well2	3rd_250424_well2_Position_9	3rd_250424_well2_Position_9_4	0.2077181184933071
3rd	250424	250424_well2	Position_9	5	0	24.52328653504306	2169.228748210276	250424_well2_Position_9	3rd_250424_well2	3rd_250424_well2_Position_9	3rd_250424_well2_Position_9_5	0.9888213042556152
3rd	250424	250424_well2	Position_9	6	0	48.492173959540224	1676.396600378294	250424_well2_Position_9	3rd_250424_well2	3rd_250424_well2_Position_9	3rd_250424_well2_Position_9_6	0.9718867821038746
3rd	250424	250424_well2	Position_9	7	0	577.8593236624524	134.93968909546928	250424_well2_Position_9	3rd_250424_well2	3rd_250424_well2_Position_9	3rd_250424_well2_Position_9_7	0.18930959033370187
3rd	250424	250424_well2	Position_9	8	0	18.055963842836302	1955.451878403314	250424_well2_Position_9	3rd_250424_well2	3rd_250424_well2_Position_9	3rd_250424_well2_Position_9_8	0.9908508274168873
3rd	250424	250424_well2	Position_9	9	0	38.99014774374966	980.557512296055	250424_well2_Position_9	3rd_250424_well2	3rd_250424_well2_Position_9	3rd_250424_well2_Position_9_9	0.9617574054927188
3rd	250424	250424_well2	Position_9	12	0	29.3430407195248	1590.0879286658312	250424_well2_Position_9	3rd_250424_well2	3rd_250424_well2_Position_9	3rd_250424_well2_Position_9_12	0.9818806474161342
3rd	250424	250424_well2	Position_9	13	0	34.50824082417632	1673.4136682540566	250424_well2_Position_9	3rd_250424_well2	3rd_250424_well2_Position_9	3rd_250424_well2_Position_9_13	0.9797951881518984
3rd	250424	250424_well2	Position_9	14	0	20.8000469268965	1528.7845697426471	250424_well2_Position_9	3rd_250424_well2	3rd_250424_well2_Position_9	3rd_250424_well2_Position_9_14	0.9865770176709671
3rd	250424	250424_well2	Position_10	1	0	558.6719394700434	671.214082009134	250424_well2_Position_10	3rd_250424_well2	3rd_250424_well2_Position_10	3rd_250424_well2_Position_10_1	0.5457530781607456
3rd	250424	250424_well2	Position_10	2	0	372.6052346329409	398.6023805067079	250424_well2_Position_10	3rd_250424_well2	3rd_250424_well2_Position_10	3rd_250424_well2_Position_10_2	0.5168548295967355
3rd	250424	250424_well2	Position_10	3	0	20.07794574375868	1284.935829580252	250424_well2_Position_10	3rd_250424_well2	3rd_250424_well2_Position_10	3rd_250424_well2_Position_10_3	0.984614763366177
3rd	250424	250424_well2	Position_10	4	0	28.0965242429411	1660.0518638700305	250424_well2_Position_10	3rd_250424_well2	3rd_250424_well2_Position_10	3rd_250424_well2_Position_10_4	0.9833566027484423
3rd	250424	250424_well2	Position_10	5	0	23.75089329465813	1225.3200673904664	250424_well2_Position_10	3rd_250424_well2	3rd_250424_well2_Position_10	3rd_250424_well2_Position_10_5	0.9809851529318793
3rd	250424	250424_well2	Position_10	6	0	422.7027004419325	554.4377089081433	250424_well2_Position_10	3rd_250424_well2	3rd_250424_well2_Position_10	3rd_250424_well2_Position_10_6	0.5674084334276134
3rd	250424	250424_well2	Position_10	7	0	22.27999135333584	1659.992664289973	250424_well2_Position_10	3rd_250424_well2	3rd_250424_well2_Position_10	3rd_250424_well2_Position_10_7	0.9867560164646343
3rd	250424	250424_well2	Position_10	8	0	29.65565832996869	2457.81336574033	250424_well2_Position_10	3rd_250424_well2	3rd_250424_well2_Position_10	3rd_250424_well2_Position_10_8	0.9880779788439565
3rd	250424	250424_well2	Position_10	9	0	656.1086016060508	184.2679908905686	250424_well2_Position_10	3rd_250424_well2	3rd_250424_well2_Position_10	3rd_250424_well2_Position_10_9	0.21926835246938395
3rd	250424	250424_well2	Position_10	10	0	26.208933479341788	1028.5762045237186	250424_well2_Position_10	3rd_250424_well2	3rd_250424_well2_Position_10	3rd_250424_well2_Position_10_10	0.9751523485352087
3rd	250424	250424_well2	Position_10	11	0	22.3130295763375	1464.8141697946355	250424_well2_Position_10	3rd_250424_well2	3rd_250424_well2_Position_10	3rd_250424_well2_Position_10_11	0.9849958836165627
3rd	250424	250424_well2	Position_10	14	0	307.70725642926993	385.2942702923661	250424_well2_Position_10	3rd_250424_well2	3rd_250424_well2_Position_10	3rd_250424_well2_Position_10_14	0.5559789631562104
3rd	250424	250424_well2	Position_10	15	0	762.4318886058393	116.56427468620328	250424_well2_Position_10	3rd_250424_well2	3rd_250424_well2_Position_10	3rd_250424_well2_Position_10_15	0.1326106751702343
3rd	250424	250424_well3	Position_1	1	0	117.03651469312886	1712.0331049879046	250424_well3_Position_1	3rd_250424_well3	3rd_250424_well3_Position_1	3rd_250424_well3_Position_1_1	0.9360130891499152
3rd	250424	250424_well3	Position_1	2	0	108.76607083956284	1865.748220042626	250424_well3_Position_1	3rd_250424_well3	3rd_250424_well3_Position_1	3rd_250424_well3_Position_1_2	0.9449150247522556
3rd	250424	250424_well3	Position_1	3	0	126.510535022548	3472.4877802977308	250424_well3_Position_1	3rd_250424_well3	3rd_250424_well3_Position_1	3rd_250424_well3_Position_1_3	0.9648484039339458
3rd	250424	250424_well3	Position_1	4	0	145.61254520065418	2112.024176204314	250424_well3_Position_1	3rd_250424_well3	3rd_250424_well3_Position_1	3rd_250424_well3_Position_1_4	0.9355022250390945
3rd	250424	250424_well3	Position_1	5	0	163.2793703987859	2761.5457569741384	250424_well3_Position_1	3rd_250424_well3	3rd_250424_well3_Position_1	3rd_250424_well3_Position_1_5	0.9441746554791659
3rd	250424	250424_well3	Position_2	1	0	11.220149518419166	1099.658676567616	250424_well3_Position_2	3rd_250424_well3	3rd_250424_well3_Position_2	3rd_250424_well3_Position_2_1	0.9898997539110983
3rd	250424	250424_well3	Position_2	2	0	23.464629032988487	1619.7361718219809	250424_well3_Position_2	3rd_250424_well3	3rd_250424_well3_Position_2	3rd_250424_well3_Position_2_2	0.9857201694273885
3rd	250424	250424_well3	Position_2	3	0	24.647429754586742	1229.2436905551872	250424_well3_Position_2	3rd_250424_well3	3rd_250424_well3_Position_2	3rd_250424_well3_Position_2_3	0.9803432456332433
3rd	250424	250424_well3	Position_2	4	0	20.48214964471336	1965.4533151616424	250424_well3_Position_2	3rd_250424_well3	3rd_250424_well3_Position_2	3rd_250424_well3_Position_2_4	0.9896863971626033
3rd	250424	250424_well3	Position_2	5	0	895.0228356186847	255.43766905670108	250424_well3_Position_2	3rd_250424_well3	3rd_250424_well3_Position_2	3rd_250424_well3_Position_2_5	0.2220308024644231
3rd	250424	250424_well3	Position_2	6	0	33.39001974619161	2793.562263029548	250424_well3_Position_2	3rd_250424_well3	3rd_250424_well3_Position_2	3rd_250424_well3_Position_2_6	0.9881886864700077
3rd	250424	250424_well3	Position_2	7	0	68.48048401375715	2273.7594010872285	250424_well3_Position_2	3rd_250424_well3	3rd_250424_well3_Position_2	3rd_250424_well3_Position_2_7	0.9707628221817235
3rd	250424	250424_well3	Position_2	8	0	24.68035550129704	2444.10966322161	250424_well3_Position_2	3rd_250424_well3	3rd_250424_well3_Position_2	3rd_250424_well3_Position_2_8	0.9900030560257757
3rd	250424	250424_well3	Position_3	1	0	690.4324097236688	270.3757709648243	250424_well3_Position_3	3rd_250424_well3	3rd_250424_well3_Position_3	3rd_250424_well3_Position_3_1	0.28140452631354496
3rd	250424	250424_well3	Position_3	2	0	643.083057679516	315.9950785238301	250424_well3_Position_3	3rd_250424_well3	3rd_250424_well3_Position_3	3rd_250424_well3_Position_3_2	0.3294779294779295
3rd	250424	250424_well3	Position_3	3	0	38.858259032497365	1698.8311860390843	250424_well3_Position_3	3rd_250424_well3	3rd_250424_well3_Position_3	3rd_250424_well3_Position_3_3	0.9776379725717349
3rd	250424	250424_well3	Position_3	4	0	782.6031455595542	257.3007863586125	250424_well3_Position_3	3rd_250424_well3	3rd_250424_well3_Position_3	3rd_250424_well3_Position_3_4	0.24742745792296933
3rd	250424	250424_well3	Position_3	5	0	772.8132202536448	316.3888251003117	250424_well3_Position_3	3rd_250424_well3	3rd_250424_well3_Position_3	3rd_250424_well3_Position_3_5	0.29047762667163857
3rd	250424	250424_well3	Position_3	6	0	64.91284340930592	2328.6398815086163	250424_well3_Position_3	3rd_250424_well3	3rd_250424_well3_Position_3	3rd_250424_well3_Position_3_6	0.9728801280483463
3rd	250424	250424_well3	Position_4	1	0	789.1548106499955	366.96773666911776	250424_well3_Position_4	3rd_250424_well3	3rd_250424_well3_Position_4	3rd_250424_well3_Position_4_1	0.317412490155187
3rd	250424	250424_well3	Position_4	2	0	649.929671139492	283.51009358664805	250424_well3_Position_4	3rd_250424_well3	3rd_250424_well3_Position_4	3rd_250424_well3_Position_4_2	0.30372617955677783
3rd	250424	250424_well3	Position_4	3	0	826.0039030741393	386.0424036802587	250424_well3_Position_4	3rd_250424_well3	3rd_250424_well3_Position_4	3rd_250424_well3_Position_4_3	0.3185046656459835
3rd	250424	250424_well3	Position_4	4	0	24.69103207832077	1543.5569731621856	250424_well3_Position_4	3rd_250424_well3	3rd_250424_well3_Position_4	3rd_250424_well3_Position_4_4	0.9842556585464719
3rd	250424	250424_well3	Position_4	5	0	20.77222908964795	1739.4810110573442	250424_well3_Position_4	3rd_250424_well3	3rd_250424_well3_Position_4	3rd_250424_well3_Position_4_5	0.988199295069661
3rd	250424	250424_well3	Position_4	6	0	40.50896075978051	2030.5700570194365	250424_well3_Position_4	3rd_250424_well3	3rd_250424_well3_Position_4	3rd_250424_well3_Position_4_6	0.9804406493368768
3rd	250424	250424_well3	Position_4	7	0	909.1578258691212	902.3698784071396	250424_well3_Position_4	3rd_250424_well3	3rd_250424_well3_Position_4	3rd_250424_well3_Position_4_7	0.49812645772792813
3rd	250424	250424_well3	Position_4	8	0	25.103093383545264	1622.9179951485064	250424_well3_Position_4	3rd_250424_well3	3rd_250424_well3_Position_4	3rd_250424_well3_Position_4_8	0.984767735341357
3rd	250424	250424_well3	Position_4	9	0	19.48295168715329	1149.8764512272714	250424_well3_Position_4	3rd_250424_well3	3rd_250424_well3_Position_4	3rd_250424_well3_Position_4_9	0.983338782209648
3rd	250424	250424_well3	Position_4	10	0	98.34142753500224	2904.48303632701	250424_well3_Position_4	3rd_250424_well3	3rd_250424_well3_Position_4	3rd_250424_well3_Position_4_10	0.9672503575488649
3rd	250424	250424_well3	Position_4	11	0	35.618563977697654	1330.7914117448158	250424_well3_Position_4	3rd_250424_well3	3rd_250424_well3_Position_4	3rd_250424_well3_Position_4_11	0.9739327400922525
3rd	250424	250424_well3	Position_4	12	0	55.14651645734427	1869.1815085700223	250424_well3_Position_4	3rd_250424_well3	3rd_250424_well3_Position_4	3rd_250424_well3_Position_4_12	0.9713424552674381
3rd	250424	250424_well3	Position_4	13	0	22.853887414566856	1455.269053014612	250424_well3_Position_4	3rd_250424_well3	3rd_250424_well3_Position_4	3rd_250424_well3_Position_4_13	0.9845385747088594
3rd	250424	250424_well3	Position_4	14	0	71.9781894551086	2340.2959610062103	250424_well3_Position_4	3rd_250424_well3	3rd_250424_well3_Position_4	3rd_250424_well3_Position_4_14	0.970161687699823
3rd	250424	250424_well3	Position_4	16	0	48.04419477731842	2233.0735461834406	250424_well3_Position_4	3rd_250424_well3	3rd_250424_well3_Position_4	3rd_250424_well3_Position_4_16	0.978938309972074
3rd	250424	250424_well3	Position_4	17	0	33.59664794894013	1909.453086314671	250424_well3_Position_4	3rd_250424_well3	3rd_250424_well3_Position_4	3rd_250424_well3_Position_4_17	0.982709321662488
3rd	250424	250424_well3	Position_5	1	0	134.54694586971775	1549.804228492415	250424_well3_Position_5	3rd_250424_well3	3rd_250424_well3_Position_5	3rd_250424_well3_Position_5_1	0.9201194216991768
3rd	250424	250424_well3	Position_5	2	0	222.22592770479645	2276.413524687741	250424_well3_Position_5	3rd_250424_well3	3rd_250424_well3_Position_5	3rd_250424_well3_Position_5_2	0.9110612267440158
3rd	250424	250424_well3	Position_5	3	0	31.69105801569224	1342.4624239330471	250424_well3_Position_5	3rd_250424_well3	3rd_250424_well3_Position_5	3rd_250424_well3_Position_5_3	0.9769377595501559
3rd	250424	250424_well3	Position_5	4	0	147.38905576888038	1861.7535522861608	250424_well3_Position_5	3rd_250424_well3	3rd_250424_well3_Position_5	3rd_250424_well3_Position_5_4	0.9266408192340508
3rd	250424	250424_well3	Position_5	5	0	32.20850681158223	1507.3775913927134	250424_well3_Position_5	3rd_250424_well3	3rd_250424_well3_Position_5	3rd_250424_well3_Position_5_5	0.9790797625094505
3rd	250424	250424_well3	Position_5	7	0	45.247901281777736	1958.902155543633	250424_well3_Position_5	3rd_250424_well3	3rd_250424_well3_Position_5	3rd_250424_well3_Position_5_7	0.9774228974882995
3rd	250424	250424_well3	Position_5	8	0	40.85890369478489	1355.052697731172	250424_well3_Position_5	3rd_250424_well3	3rd_250424_well3_Position_5	3rd_250424_well3_Position_5_8	0.9707295908615943
3rd	250424	250424_well3	Position_5	9	0	354.5885515421247	3422.9381465069305	250424_well3_Position_5	3rd_250424_well3	3rd_250424_well3_Position_5	3rd_250424_well3_Position_5_9	0.9061320859160954
3rd	250424	250424_well3	Position_6	3	0	10.69481133847695	1184.4956212267175	250424_well3_Position_6	3rd_250424_well3	3rd_250424_well3_Position_6	3rd_250424_well3_Position_6_3	0.9910517930473028
3rd	250424	250424_well3	Position_6	4	0	140.82167405502142	1909.9673309778057	250424_well3_Position_6	3rd_250424_well3	3rd_250424_well3_Position_6	3rd_250424_well3_Position_6_4	0.9313329290778175
3rd	250424	250424_well3	Position_7	1	0	928.5598221732988	546.5628787956124	250424_well3_Position_7	3rd_250424_well3	3rd_250424_well3_Position_7	3rd_250424_well3_Position_7_1	0.3705202817613824
3rd	250424	250424_well3	Position_7	2	0	920.5875433028648	519.9432944941974	250424_well3_Position_7	3rd_250424_well3	3rd_250424_well3_Position_7	3rd_250424_well3_Position_7_2	0.36093867680703234
3rd	250424	250424_well3	Position_7	3	0	931.787433069101	394.1321360738386	250424_well3_Position_7	3rd_250424_well3	3rd_250424_well3_Position_7	3rd_250424_well3_Position_7_3	0.29725191877860396
3rd	250424	250424_well3	Position_7	4	0	906.3187691174816	612.8727683257673	250424_well3_Position_7	3rd_250424_well3	3rd_250424_well3_Position_7	3rd_250424_well3_Position_7_4	0.4034203411619925
3rd	250424	250424_well3	Position_7	5	0	674.7188981119829	409.9889186239459	250424_well3_Position_7	3rd_250424_well3	3rd_250424_well3_Position_7	3rd_250424_well3_Position_7_5	0.37797175635524843
3rd	250424	250424_well3	Position_8	1	0	32.43675932093162	801.8023115430279	250424_well3_Position_8	3rd_250424_well3	3rd_250424_well3_Position_8	3rd_250424_well3_Position_8_1	0.9611181489170253
3rd	250424	250424_well3	Position_8	2	0	34.32924740382145	1237.3657832049537	250424_well3_Position_8	3rd_250424_well3	3rd_250424_well3_Position_8	3rd_250424_well3_Position_8_2	0.9730051257750157
3rd	250424	250424_well3	Position_8	3	0	38.2168118482948	1555.0086336476363	250424_well3_Position_8	3rd_250424_well3	3rd_250424_well3_Position_8	3rd_250424_well3_Position_8_3	0.9760129290199737
3rd	250424	250424_well3	Position_9	1	0	822.4941508517119	284.71425132044715	250424_well3_Position_9	3rd_250424_well3	3rd_250424_well3_Position_9	3rd_250424_well3_Position_9_1	0.25714603570735656
3rd	250424	250424_well3	Position_9	2	0	772.0828684094979	425.6112738664135	250424_well3_Position_9	3rd_250424_well3	3rd_250424_well3_Position_9	3rd_250424_well3_Position_9_2	0.3553589007771618
3rd	250424	250424_well3	Position_9	4	0	931.7847024671416	271.68993408672674	250424_well3_Position_9	3rd_250424_well3	3rd_250424_well3_Position_9	3rd_250424_well3_Position_9_4	0.22575459908711232
3rd	250424	250424_well3	Position_10	1	0	636.413940827756	253.5254082057841	250424_well3_Position_10	3rd_250424_well3	3rd_250424_well3_Position_10	3rd_250424_well3_Position_10_1	0.28487942294169666
3rd	250424	250424_well3	Position_10	2	0	766.3369783695686	290.01259793410685	250424_well3_Position_10	3rd_250424_well3	3rd_250424_well3_Position_10	3rd_250424_well3_Position_10_2	0.27454225801737353
3rd	250424	250424_well3	Position_10	3	0	765.3491360384673	489.9194997889665	250424_well3_Position_10	3rd_250424_well3	3rd_250424_well3_Position_10	3rd_250424_well3_Position_10_3	0.3902905607659247
3rd	250424	250424_well3	Position_10	4	0	122.04173943740336	1686.1001597654022	250424_well3_Position_10	3rd_250424_well3	3rd_250424_well3_Position_10	3rd_250424_well3_Position_10_4	0.9325043352564252
3rd	250424	250424_well4	Position_1	1	0	671.1514404446496	601.3616272329351	250424_well4_Position_1	3rd_250424_well4	3rd_250424_well4_Position_1	3rd_250424_well4_Position_1_1	0.4725779581426675
3rd	250424	250424_well4	Position_1	2	0	593.298230732572	459.9918176922274	250424_well4_Position_1	3rd_250424_well4	3rd_250424_well4_Position_1	3rd_250424_well4_Position_1_2	0.4367190389581175
3rd	250424	250424_well4	Position_1	3	0	777.5619253234875	983.0094670952234	250424_well4_Position_1	3rd_250424_well4	3rd_250424_well4_Position_1	3rd_250424_well4_Position_1_3	0.5583468363329157
3rd	250424	250424_well4	Position_1	4	0	758.0535538811308	601.2343504627138	250424_well4_Position_1	3rd_250424_well4	3rd_250424_well4_Position_1	3rd_250424_well4_Position_1_4	0.44231567759954543
3rd	250424	250424_well4	Position_2	1	0	859.0876253223848	401.9772569283589	250424_well4_Position_2	3rd_250424_well4	3rd_250424_well4_Position_2	3rd_250424_well4_Position_2_1	0.3187601705400847
3rd	250424	250424_well4	Position_2	2	0	657.8360478082823	229.70089761288204	250424_well4_Position_2	3rd_250424_well4	3rd_250424_well4_Position_2	3rd_250424_well4_Position_2_2	0.2588071390131052
3rd	250424	250424_well4	Position_2	3	0	760.3655210236165	117.88864516306457	250424_well4_Position_2	3rd_250424_well4	3rd_250424_well4_Position_2	3rd_250424_well4_Position_2_3	0.13423067000630232
3rd	250424	250424_well4	Position_2	4	0	467.24920248778966	201.8150127669254	250424_well4_Position_2	3rd_250424_well4	3rd_250424_well4_Position_2	3rd_250424_well4_Position_2_4	0.30163773247100617
3rd	250424	250424_well4	Position_2	6	0	687.6291841224586	227.2856395872548	250424_well4_Position_2	3rd_250424_well4	3rd_250424_well4_Position_2	3rd_250424_well4_Position_2_6	0.24842273149065142
3rd	250424	250424_well4	Position_2	7	0	751.3167721593159	340.5457831125186	250424_well4_Position_2	3rd_250424_well4	3rd_250424_well4_Position_2	3rd_250424_well4_Position_2_7	0.3118943693675208
3rd	250424	250424_well4	Position_3	1	0	412.6357546932599	98.025023861446	250424_well4_Position_3	3rd_250424_well4	3rd_250424_well4_Position_3	3rd_250424_well4_Position_3_1	0.1919572208754325
3rd	250424	250424_well4	Position_3	2	0	673.1241563878971	208.9280386807848	250424_well4_Position_3	3rd_250424_well4	3rd_250424_well4_Position_3	3rd_250424_well4_Position_3_2	0.236865845183364
3rd	250424	250424_well4	Position_3	3	0	677.906996398313	198.4180643110588	250424_well4_Position_3	3rd_250424_well4	3rd_250424_well4_Position_3	3rd_250424_well4_Position_3_3	0.2264206208486636
3rd	250424	250424_well4	Position_3	4	0	831.3374517127244	298.4399890278042	250424_well4_Position_3	3rd_250424_well4	3rd_250424_well4_Position_3	3rd_250424_well4_Position_3_4	0.26415821228664954
3rd	250424	250424_well4	Position_3	5	0	487.7533624636817	85.06907816761185	250424_well4_Position_3	3rd_250424_well4	3rd_250424_well4_Position_3	3rd_250424_well4_Position_3_5	0.14850863397366085
3rd	250424	250424_well4	Position_3	6	0	709.3576438212766	286.74482104467194	250424_well4_Position_3	3rd_250424_well4	3rd_250424_well4_Position_3	3rd_250424_well4_Position_3_6	0.287866791980342
3rd	250424	250424_well4	Position_4	1	0	558.8265190387267	365.97320349282336	250424_well4_Position_4	3rd_250424_well4	3rd_250424_well4_Position_4	3rd_250424_well4_Position_4_1	0.39573238894471874
3rd	250424	250424_well4	Position_4	2	0	774.0350468741645	447.5580842776057	250424_well4_Position_4	3rd_250424_well4	3rd_250424_well4_Position_4	3rd_250424_well4_Position_4_2	0.36637246302754567
3rd	250424	250424_well4	Position_4	3	0	687.1361761400899	286.7372726739227	250424_well4_Position_4	3rd_250424_well4	3rd_250424_well4_Position_4	3rd_250424_well4_Position_4_3	0.29442970544387737
3rd	250424	250424_well4	Position_4	4	0	501.6917324072517	306.6221730336356	250424_well4_Position_4	3rd_250424_well4	3rd_250424_well4_Position_4	3rd_250424_well4_Position_4_4	0.3793355167710388
3rd	250424	250424_well4	Position_4	5	0	701.2736321252811	325.46338521049154	250424_well4_Position_4	3rd_250424_well4	3rd_250424_well4_Position_4	3rd_250424_well4_Position_4_5	0.3169880696958018
3rd	250424	250424_well4	Position_4	6	0	751.147164439189	430.9836326085705	250424_well4_Position_4	3rd_250424_well4	3rd_250424_well4_Position_4	3rd_250424_well4_Position_4_6	0.36458201891440795
3rd	250424	250424_well4	Position_4	7	0	819.7579578166508	524.9164102868942	250424_well4_Position_4	3rd_250424_well4	3rd_250424_well4_Position_4	3rd_250424_well4_Position_4_7	0.3903669339865588
3rd	250424	250424_well4	Position_4	8	0	1078.2929822787344	346.76030714261583	250424_well4_Position_4	3rd_250424_well4	3rd_250424_well4_Position_4	3rd_250424_well4_Position_4_8	0.24333146677161774
3rd	250424	250424_well4	Position_4	9	0	792.6025549407196	523.0356526328227	250424_well4_Position_4	3rd_250424_well4	3rd_250424_well4_Position_4	3rd_250424_well4_Position_4_9	0.3975527995629343
3rd	250424	250424_well4	Position_5	2	0	80.82176091229445	1270.6519217919133	250424_well4_Position_5	3rd_250424_well4	3rd_250424_well4_Position_5	3rd_250424_well4_Position_5_2	0.9401973105753895
3rd	250424	250424_well4	Position_5	3	0	343.56984484892706	938.227244285785	250424_well4_Position_5	3rd_250424_well4	3rd_250424_well4_Position_5	3rd_250424_well4_Position_5_3	0.7319623770710412
3rd	250424	250424_well4	Position_5	4	0	25.37823851198221	1484.655163191244	250424_well4_Position_5	3rd_250424_well4	3rd_250424_well4_Position_5	3rd_250424_well4_Position_5_4	0.9831935912918501
3rd	250424	250424_well4	Position_5	5	0	78.04444650912627	1170.627259747247	250424_well4_Position_5	3rd_250424_well4	3rd_250424_well4_Position_5	3rd_250424_well4_Position_5_5	0.9374980260078845
3rd	250424	250424_well4	Position_5	6	0	24.643815112409182	1228.3872550341157	250424_well4_Position_5	3rd_250424_well4	3rd_250424_well4_Position_5	3rd_250424_well4_Position_5_6	0.9803326384320803
3rd	250424	250424_well4	Position_5	7	0	270.1846789502046	677.1303935241117	250424_well4_Position_5	3rd_250424_well4	3rd_250424_well4_Position_5	3rd_250424_well4_Position_5_7	0.7147890001955712
3rd	250424	250424_well4	Position_5	8	0	312.20574565270545	803.9097170779112	250424_well4_Position_5	3rd_250424_well4	3rd_250424_well4_Position_5	3rd_250424_well4_Position_5_8	0.7202746883473123
3rd	250424	250424_well4	Position_6	1	0	49.53650595577392	1541.5388344043718	250424_well4_Position_6	3rd_250424_well4	3rd_250424_well4_Position_6	3rd_250424_well4_Position_6_1	0.9688660211749865
3rd	250424	250424_well4	Position_6	2	0	423.5808897348584	1057.177600326997	250424_well4_Position_6	3rd_250424_well4	3rd_250424_well4_Position_6	3rd_250424_well4_Position_6_2	0.7139432982638754
3rd	250424	250424_well4	Position_6	3	0	59.75212719197757	2816.9482643878982	250424_well4_Position_6	3rd_250424_well4	3rd_250424_well4_Position_6	3rd_250424_well4_Position_6_3	0.9792289362608381
3rd	250424	250424_well4	Position_6	5	0	55.17211547234391	2307.550051515056	250424_well4_Position_6	3rd_250424_well4	3rd_250424_well4_Position_6	3rd_250424_well4_Position_6_5	0.9766489195203635
3rd	250424	250424_well4	Position_7	1	0	1116.399426509428	235.5354135522485	250424_well4_Position_7	3rd_250424_well4	3rd_250424_well4_Position_7	3rd_250424_well4_Position_7_1	0.17422098060695232
3rd	250424	250424_well4	Position_7	2	0	18.348823655168623	1040.1624084665962	250424_well4_Position_7	3rd_250424_well4	3rd_250424_well4_Position_7	3rd_250424_well4_Position_7_2	0.9826654426534627
3rd	250424	250424_well4	Position_7	3	0	777.0561667986806	152.568342694487	250424_well4_Position_7	3rd_250424_well4	3rd_250424_well4_Position_7	3rd_250424_well4_Position_7_3	0.16411824466382394
3rd	250424	250424_well4	Position_7	4	0	24.08108263544929	1558.8506197851596	250424_well4_Position_7	3rd_250424_well4	3rd_250424_well4_Position_7	3rd_250424_well4_Position_7_4	0.9847870362324384
3rd	250424	250424_well4	Position_7	5	0	977.6852778488455	301.2048059184231	250424_well4_Position_7	3rd_250424_well4	3rd_250424_well4_Position_7	3rd_250424_well4_Position_7_5	0.23552047962648534
3rd	250424	250424_well4	Position_7	6	0	1217.0576395230316	180.04519984513053	250424_well4_Position_7	3rd_250424_well4	3rd_250424_well4_Position_7	3rd_250424_well4_Position_7_6	0.12887039863619182
3rd	250424	250424_well4	Position_7	7	0	17.53050645194096	1503.1328120736823	250424_well4_Position_7	3rd_250424_well4	3rd_250424_well4_Position_7	3rd_250424_well4_Position_7_7	0.9884718029044471
3rd	250424	250424_well4	Position_8	1	0	831.438579343142	215.8194721386521	250424_well4_Position_8	3rd_250424_well4	3rd_250424_well4_Position_8	3rd_250424_well4_Position_8_1	0.20608050884238435
3rd	250424	250424_well4	Position_8	2	0	731.886442585847	85.05618341214961	250424_well4_Position_8	3rd_250424_well4	3rd_250424_well4_Position_8	3rd_250424_well4_Position_8_2	0.10411524714877368
3rd	250424	250424_well4	Position_8	3	0	75.1327018451905	1004.2805480713836	250424_well4_Position_8	3rd_250424_well4	3rd_250424_well4_Position_8	3rd_250424_well4_Position_8_3	0.9303948679053203
3rd	250424	250424_well4	Position_8	4	0	516.3455254447496	53.72206097740587	250424_well4_Position_8	3rd_250424_well4	3rd_250424_well4_Position_8	3rd_250424_well4_Position_8_4	0.09423805572699719
3rd	250424	250424_well4	Position_8	5	0	685.5832101175242	153.7389869010665	250424_well4_Position_8	3rd_250424_well4	3rd_250424_well4_Position_8	3rd_250424_well4_Position_8_5	0.18317040517595323
3rd	250424	250424_well4	Position_8	6	0	62.08132197832129	933.6149436125748	250424_well4_Position_8	3rd_250424_well4	3rd_250424_well4_Position_8	3rd_250424_well4_Position_8_6	0.9376503416516491
3rd	250424	250424_well4	Position_8	7	0	602.4752857240475	113.3853048347132	250424_well4_Position_8	3rd_250424_well4	3rd_250424_well4_Position_8	3rd_250424_well4_Position_8_7	0.15839020380520036
3rd	250424	250424_well4	Position_8	8	0	605.4462798845735	111.48158514917873	250424_well4_Position_8	3rd_250424_well4	3rd_250424_well4_Position_8	3rd_250424_well4_Position_8_8	0.1554990265916506
3rd	250424	250424_well4	Position_8	9	0	991.3099300188898	180.9355960004777	250424_well4_Position_8	3rd_250424_well4	3rd_250424_well4_Position_8	3rd_250424_well4_Position_8_9	0.15434957266579352
3rd	250424	250424_well4	Position_8	10	0	68.73117504986634	1030.073420973457	250424_well4_Position_8	3rd_250424_well4	3rd_250424_well4_Position_8	3rd_250424_well4_Position_8_10	0.9374491376368365
3rd	250424	250424_well4	Position_9	1	0	514.0006556956848	751.8433778376813	250424_well4_Position_9	3rd_250424_well4	3rd_250424_well4_Position_9	3rd_250424_well4_Position_9_1	0.5939462982173653
3rd	250424	250424_well4	Position_9	2	0	17.39560487272397	1191.064475950959	250424_well4_Position_9	3rd_250424_well4	3rd_250424_well4_Position_9	3rd_250424_well4_Position_9_2	0.985605147287226
3rd	250424	250424_well4	Position_9	3	0	509.1628847252621	829.8914593450182	250424_well4_Position_9	3rd_250424_well4	3rd_250424_well4_Position_9	3rd_250424_well4_Position_9_3	0.6197593570567299
[truncated: 2,281 more rows]
