# Supplementary material for: Real-time assessment of mitochondrial DNA heteroplasmy dynamics at the single-cell level
Source: EMBO J. 2024 Aug 5;43(22):4. doi: 10.1038/s44318-024-00183-5 (PMC11574196; doi:10.1038/s44318-024-00183-5)
Supplement: Supplementary file 18 — Source data Fig. 5 [file 44318_2024_183_MOESM18_ESM.zip › Figure 5/5G/readme.txt]

These csv files were used as input in the '18hrs_heteroplasmic_cells.ipynb’ python script, upon minor processing of the raw csv data for creation of the 'replicate' column in each dataframe.
