# Supplementary material for: Real-time assessment of mitochondrial DNA heteroplasmy dynamics at the single-cell level
Source: EMBO J. 2024 Aug 5;43(22):4. doi: 10.1038/s44318-024-00183-5 (PMC11574196; doi:10.1038/s44318-024-00183-5)
Supplement: Supplementary file 18 — Source data Fig. 5 [file 44318_2024_183_MOESM18_ESM.zip › Figure 5/5H/yCJ43_vs_WT_vs_cob.csv]

	Zygote	Sample_x	Area_x	Mean_x	IntDen_x	RawIntDen_x	_x	Replicate_x	Area_y	Mean_y	IntDen_y	RawIntDen_y	_y	Sample_y	Replicate_y	ratio	Replicate	Mating
1	20231213_yCJ043xyCO354_Zygote10_6_rep1_Results	No signal	15	15	15	15	15	15	59	59	59	59	59	59	59	0.2542372881355932	rep1	Δcob
2	20231213_yCJ043xyCO354_Zygote11_7_rep1_Results	No signal	47	47	47	47	47	47	47	47	47	47	47	47	47	1.0	rep1	Δcob
4	20231213_yCJ043xyCO354_Zygote12_5_rep1_Results	No signal	15	15	15	15	15	15	70	70	70	70	70	70	70	0.21428571428571427	rep1	Δcob
6	20231213_yCJ043xyCO354_Zygote1_5_rep1_Results	No signal	10	10	10	10	10	10	71	71	71	71	71	70	71	0.14285714285714285	rep1	Δcob
8	20231213_yCJ043xyCO354_Zygote2_5_rep1_Results	No signal	32	32	32	32	32	32	97	97	97	97	97	97	97	0.32989690721649484	rep1	Δcob
10	20231213_yCJ043xyCO354_Zygote3_5_rep1_Results	No signal	45	45	45	45	45	45	127	127	127	127	127	127	127	0.3543307086614173	rep1	Δcob
12	20231213_yCJ043xyCO354_Zygote4_5_rep1_Results	No signal	10	10	10	10	10	10	63	63	63	63	63	63	63	0.15873015873015872	rep1	Δcob
14	20231213_yCJ043xyCO354_Zygote5_5_rep1_Results	No signal	31	31	31	31	31	31	105	105	105	105	105	105	105	0.29523809523809524	rep1	Δcob
16	20231213_yCJ043xyCO354_Zygote6_5_rep1_Results	No signal	26	26	26	26	26	26	97	97	97	97	97	97	97	0.26804123711340205	rep1	Δcob
18	20231213_yCJ043xyCO354_Zygote7_5_rep1_Results	No signal	37	37	37	37	37	37	88	88	88	88	88	88	88	0.42045454545454547	rep1	Δcob
20	20231213_yCJ043xyCO354_Zygote8_5_rep1_Results	No signal	32	32	32	32	32	32	77	77	77	77	77	77	77	0.4155844155844156	rep1	Δcob
22	20231213_yCJ043xyCO354_Zygote9_7_rep1_Results	No signal	29	29	29	29	29	29	74	74	74	74	74	74	74	0.3918918918918919	rep1	Δcob
24	20231215_yCJ043xyCO354_Zygote13_5_rep3_Results	No signal	15	15	15	15	15	15	97	97	97	97	97	97	97	0.15463917525773196	rep3	Δcob
26	20231215_yCJ043xyCO354_Zygote14_5_rep3_Results	No signal	26	26	26	26	26	26	63	63	63	63	63	63	63	0.4126984126984127	rep3	Δcob
28	20231215_yCJ043xyCO354_Zygote15_5_rep3_Results	No signal	1	1	1	1	1	1	61	61	61	61	61	61	61	0.01639344262295082	rep3	Δcob
30	20231215_yCJ043xyCO354_Zygote16_5_rep3_Results	No signal	8	8	8	8	8	8	112	112	112	112	112	112	112	0.07142857142857142	rep3	Δcob
32	20231215_yCJ043xyCO354_Zygote17_5_rep3_Results	No signal	33	33	33	33	33	33	136	136	136	136	136	136	136	0.2426470588235294	rep3	Δcob
34	20231215_yCJ043xyCO354_Zygote18_5_rep3_Results	No signal	27	27	27	27	27	27	90	90	90	90	90	90	90	0.3	rep3	Δcob
36	20231215_yCJ043xyCO354_Zygote19_5_rep3_Results	No signal	7	7	7	7	7	7	56	56	56	56	56	56	56	0.125	rep3	Δcob
38	20231215_yCJ043xyCO354_Zygote20_5_rep3_Results	No signal	8	8	8	8	8	8	70	70	70	70	70	70	70	0.11428571428571428	rep3	Δcob
40	20231215_yCJ043xyCO354_Zygote21_5_rep3_Results	No signal	11	11	11	11	11	11	103	103	103	103	103	103	103	0.10679611650485436	rep3	Δcob
42	20231215_yCJ043xyCO354_Zygote22_5_rep3_Results	No signal	5	5	5	5	5	5	103	103	103	103	103	103	103	0.04854368932038835	rep3	Δcob
44	20231215_yCJ043xyCO354_Zygote23_5_rep3_Results	No signal	50	50	50	50	50	50	125	125	125	125	125	125	125	0.4	rep3	Δcob
46	20231215_yCJ043xyCO354_Zygote24_5_rep3_Results	No signal	15	15	15	15	15	15	113	113	113	113	113	113	113	0.13274336283185842	rep3	Δcob
48	20231215_yCJ043xyCO354_Zygote25_5_rep3_Results	No signal	15	15	15	15	15	15	107	107	107	107	107	107	107	0.14018691588785046	rep3	Δcob
50	20231215_yCJ043xyCO354_Zygote26_5_rep3_Results	No signal	18	18	18	18	18	18	66	66	66	66	66	66	66	0.2727272727272727	rep3	Δcob
52	20231215_yCJ043xyCO354_Zygote27_5_rep3_Results	No signal	23	23	23	23	23	23	90	90	90	90	90	90	90	0.25555555555555554	rep3	Δcob
54	20231215_yCJ043xyCO354_Zygote28_5_rep3_Results	No signal	3	3	3	3	3	3	59	59	59	59	59	59	59	0.05084745762711865	rep3	Δcob
56	20231215_yCJ043xyCO354_Zygote29_5_rep3_Results	No signal	8	8	8	8	8	8	63	63	63	63	63	63	63	0.12698412698412698	rep3	Δcob
59	20231215_yCJ043xyCO354_Zygote31_5_rep3_Results	No signal	74	74	74	74	74	74	100	100	100	100	100	100	100	0.74	rep3	Δcob
61	20240222_yCJ043xyCO354_rep2_Z032_9_Results	No signal	99	99	99	99	99	99	368	368	368	368	368	368	368	0.26902173913043476	rep2	Δcob
63	20240222_yCJ043xyCO354_rep2_Z033_9_Results	No signal	77	77	77	77	77	77	258	258	258	258	258	258	258	0.29844961240310075	rep2	Δcob
65	20240222_yCJ043xyCO354_rep2_Z034_9_Results	No signal	15	15	15	15	15	15	177	177	177	177	177	177	177	0.0847457627118644	rep2	Δcob
67	20240222_yCJ043xyCO354_rep2_Z035_9_Results	No signal	13	13	13	13	13	13	83	83	83	83	83	83	83	0.1566265060240964	rep2	Δcob
69	20240222_yCJ043xyCO354_rep2_Z036_9_Results	No signal	52	52	52	52	52	52	285	285	285	285	285	285	285	0.1824561403508772	rep2	Δcob
71	20240222_yCJ043xyCO354_rep2_Z037_9_Results	No signal	18	18	18	18	18	18	242	242	242	242	242	242	242	0.0743801652892562	rep2	Δcob
73	20240222_yCJ043xyCO354_rep2_Z038_9_Results	No signal	110	110	110	110	110	110	331	331	331	331	331	331	331	0.3323262839879154	rep2	Δcob
75	20240222_yCJ043xyCO354_rep2_Z039_9_Results	No signal	66	66	66	66	66	66	424	424	424	424	424	424	424	0.15566037735849056	rep2	Δcob
77	20240222_yCJ043xyCO354_rep2_Z040_9_Results	No signal	32	32	32	32	32	32	342	342	342	342	342	342	342	0.0935672514619883	rep2	Δcob
79	20240222_yCJ043xyCO354_rep2_Z041_9_Results	No signal	15	15	15	15	15	15	377	377	377	377	377	377	377	0.03978779840848806	rep2	Δcob
81	20240222_yCJ043xyCO354_rep2_Z042_9_Results	No signal	140	140	140	140	140	140	361	361	361	361	361	361	361	0.3878116343490305	rep2	Δcob
83	20240222_yCJ043xyCO354_rep2_Z043_9_Results	No signal	137	137	137	137	137	137	416	416	416	416	416	416	416	0.3293269230769231	rep2	Δcob
85	20240222_yCJ043xyCO354_rep2_Z044_9_Results	No signal	131	131	131	131	131	131	299	299	299	299	299	299	299	0.43812709030100333	rep2	Δcob
87	20240222_yCJ043xyCO354_rep2_Z045_9_Results	No signal	39	39	39	39	39	39	428	428	428	428	428	428	428	0.0911214953271028	rep2	Δcob
89	20240222_yCJ043xyCO354_rep2_Z046_9_Results	No signal	61	61	61	61	61	61	478	478	478	478	478	478	478	0.12761506276150628	rep2	Δcob
91	20240222_yCJ043xyCO354_rep2_Z047_9_Results	No signal	50	50	50	50	50	50	144	144	144	144	144	144	144	0.3472222222222222	rep2	Δcob
93	20240222_yCJ043xyCO354_rep2_Z048_9_Results	No signal	147	147	147	147	147	147	434	434	434	434	434	434	434	0.3387096774193548	rep2	Δcob
95	20240222_yCJ043xyCO354_rep2_Z049_9_Results	No signal	10	10	10	10	10	10	563	563	563	563	563	563	563	0.017761989342806393	rep2	Δcob
97	20240222_yCJ043xyCO354_rep2_Z050_9_Results	No signal	43	43	43	43	43	43	372	372	372	372	372	372	372	0.11559139784946236	rep2	Δcob
99	20240222_yCJ043xyCO354_rep2_Z051_9_Results	No signal	144	144	144	144	144	144	465	465	465	465	465	465	465	0.3096774193548387	rep2	Δcob
101	20240314_plastic_yCJ043xyCO354_rep4_Z052_9_Results	No signal	103	103	103	103	103	103	370	370	370	370	370	370	370	0.27837837837837837	rep4	Δcob
103	20240314_plastic_yCJ043xyCO354_rep4_Z053_9_Results	No signal	2	2	2	2	2	2	439	439	439	439	439	439	439	0.004555808656036446	rep4	Δcob
105	20240314_plastic_yCJ043xyCO354_rep4_Z054_9_Results	No signal	89	89	89	89	89	89	326	326	326	326	326	325	326	0.27384615384615385	rep4	Δcob
107	20240314_plastic_yCJ043xyCO354_rep4_Z055_9_Results	No signal	197	197	197	197	197	197	471	471	471	471	471	471	471	0.4182590233545648	rep4	Δcob
109	20240314_plastic_yCJ043xyCO354_rep4_Z056_9_Results	No signal	36	36	36	36	36	36	495	495	495	495	495	495	495	0.07272727272727272	rep4	Δcob
111	20240314_plastic_yCJ043xyCO354_rep4_Z057_9_Results	No signal	67	67	67	67	67	67	540	540	540	540	540	540	540	0.12407407407407407	rep4	Δcob
113	20240314_plastic_yCJ043xyCO354_rep4_Z058_9_Results	No signal	169	169	169	169	169	169	590	590	590	590	590	590	590	0.2864406779661017	rep4	Δcob
115	20240314_plastic_yCJ043xyCO354_rep4_Z059_9_Results	No signal	3	3	3	3	3	3	538	538	538	538	538	538	538	0.0055762081784386614	rep4	Δcob
117	20240314_plastic_yCJ043xyCO354_rep4_Z060_9_Results	No signal	120	120	120	120	120	120	641	641	641	641	641	641	641	0.187207488299532	rep4	Δcob
119	20240314_plastic_yCJ043xyCO354_rep4_Z061_9_Results	No signal	168	168	168	168	168	168	467	467	467	467	467	467	467	0.35974304068522484	rep4	Δcob
121	20240314_plastic_yCJ043xyCO354_rep4_Z062_9_Results	No signal	178	178	178	178	178	178	538	538	538	538	538	538	538	0.3308550185873606	rep4	Δcob
123	20240314_plastic_yCJ043xyCO354_rep4_Z063_9_Results	No signal	45	45	45	45	45	45	732	732	732	732	732	732	732	0.06147540983606557	rep4	Δcob
125	20240314_plastic_yCJ043xyCO354_rep4_Z064_9_Results	No signal	31	31	31	31	31	31	758	758	758	758	758	758	758	0.040897097625329816	rep4	Δcob
127	20240314_plastic_yCJ043xyCO354_rep4_Z065_9_Results	No signal	35	35	35	35	35	35	785	785	785	785	785	785	785	0.044585987261146494	rep4	Δcob
129	20240314_plastic_yCJ043xyCO354_rep4_Z066_9_Results	No signal	103	103	103	103	103	103	742	742	742	742	742	742	742	0.13881401617250674	rep4	Δcob
131	20240314_plastic_yCJ043xyCO354_rep4_Z067_9_Results	No signal	24	24	24	24	24	24	681	681	681	681	681	681	681	0.03524229074889868	rep4	Δcob
133	20240314_plastic_yCJ043xyCO354_rep4_Z068_9_Results	No signal	186	186	186	186	186	186	479	479	479	479	479	479	479	0.3883089770354906	rep4	Δcob
135	20240314_plastic_yCJ043xyCO354_rep4_Z069_9_Results	No signal	71	71	71	71	71	71	408	408	408	408	408	408	408	0.17401960784313725	rep4	Δcob
137	20240314_plastic_yCJ043xyCO354_rep4_Z070_9_Results	No signal	233	233	233	233	233	233	631	631	631	631	631	631	631	0.3692551505546751	rep4	Δcob
139	20240314_plastic_yCJ043xyCO354_rep4_Z071_9_Results	No signal	84	84	84	84	84	84	391	391	391	391	391	391	391	0.21483375959079284	rep4	Δcob
141	20240314_plastic_yCJ043xyCO354_rep5_Z072_9_Results	No signal	117	117	117	117	117	117	512	512	512	512	512	512	512	0.228515625	rep5	Δcob
143	20240314_plastic_yCJ043xyCO354_rep5_Z073_9_Results	No signal	394	394	394	394	394	394	780	780	780	780	780	780	780	0.5051282051282051	rep5	Δcob
145	20240314_plastic_yCJ043xyCO354_rep5_Z074_9_Results	No signal	307	307	307	307	307	307	641	641	641	641	641	641	641	0.4789391575663027	rep5	Δcob
147	20240314_plastic_yCJ043xyCO354_rep5_Z075_9_Results	No signal	198	198	198	198	198	198	566	566	566	566	566	566	566	0.3498233215547703	rep5	Δcob
149	20240314_plastic_yCJ043xyCO354_rep5_Z076_9_Results	No signal	346	346	346	346	346	346	605	605	605	605	605	605	605	0.571900826446281	rep5	Δcob
151	20240314_plastic_yCJ043xyCO354_rep5_Z077_9_Results	No signal	293	293	293	293	293	293	798	798	798	798	798	798	798	0.36716791979949875	rep5	Δcob
153	20240314_plastic_yCJ043xyCO354_rep5_Z078_9_Results	No signal	18	18	18	18	18	18	480	480	480	480	480	480	480	0.0375	rep5	Δcob
155	20240314_plastic_yCJ043xyCO354_rep5_Z079_9_Results	No signal	20	20	20	20	20	20	436	436	436	436	436	436	436	0.045871559633027525	rep5	Δcob
157	20240314_plastic_yCJ043xyCO354_rep5_Z080_9_Results	No signal	21	21	21	21	21	21	409	409	409	409	409	409	409	0.05134474327628362	rep5	Δcob
159	20240314_plastic_yCJ043xyCO354_rep5_Z081_9_Results	No signal	36	36	36	36	36	36	392	392	392	392	392	392	392	0.09183673469387756	rep5	Δcob
161	20240314_plastic_yCJ043xyCO354_rep5_Z082_9_Results	No signal	31	31	31	31	31	31	482	482	482	482	482	482	482	0.06431535269709543	rep5	Δcob
163	20240314_plastic_yCJ043xyCO354_rep5_Z083_9_Results	No signal	28	28	28	28	28	28	458	458	458	458	458	458	458	0.0611353711790393	rep5	Δcob
165	20240314_plastic_yCJ043xyCO354_rep5_Z084_9_Results	No signal	142	142	142	142	142	142	527	527	527	527	527	527	527	0.269449715370019	rep5	Δcob
167	20240314_plastic_yCJ043xyCO354_rep5_Z085_9_Results	No signal	124	124	124	124	124	124	604	604	604	604	604	604	604	0.2052980132450331	rep5	Δcob
1	20240307_yCJ043xyCO392_rep4_Z059_9_Results	No signal	139	139	139	139	139	139	264	264	264	264	264	264	264	0.5265151515151515	rep4	WT (intronless mtDNA)
3	20240307_yCJ043xyCO392_rep4_Z060_9_Results	No signal	205	205	205	205	205	205	376	376	376	376	376	376	376	0.5452127659574468	rep4	WT (intronless mtDNA)
5	20240307_yCJ043xyCO392_rep4_Z061_9_Results	No signal	33	33	33	33	33	33	257	257	257	257	257	257	257	0.12840466926070038	rep4	WT (intronless mtDNA)
7	20240307_yCJ043xyCO392_rep4_Z062_9_Results	No signal	137	137	137	137	137	137	367	367	367	367	367	367	367	0.37329700272479566	rep4	WT (intronless mtDNA)
9	20240307_yCJ043xyCO392_rep4_Z063_9_Results	No signal	66	66	66	66	66	66	444	444	444	444	444	444	444	0.14864864864864866	rep4	WT (intronless mtDNA)
11	20240307_yCJ043xyCO392_rep4_Z064_9_Results	No signal	17	17	17	17	17	17	273	273	273	273	273	273	273	0.06227106227106227	rep4	WT (intronless mtDNA)
13	20240307_yCJ043xyCO392_rep4_Z065_9_Results	No signal	24	24	24	24	24	24	394	394	394	394	394	394	394	0.06091370558375635	rep4	WT (intronless mtDNA)
15	20240307_yCJ043xyCO392_rep4_Z066_9_Results	No signal	194	194	194	194	194	194	354	354	354	354	354	354	354	0.5480225988700564	rep4	WT (intronless mtDNA)
17	20240307_yCJ043xyCO392_rep4_Z067_9_Results	No signal	178	178	178	178	178	178	357	357	357	357	357	357	357	0.49859943977591037	rep4	WT (intronless mtDNA)
19	20240307_yCJ043xyCO392_rep4_Z068_9_Results	No signal	151	151	151	151	151	151	521	521	521	521	521	521	521	0.28982725527831094	rep4	WT (intronless mtDNA)
21	20240307_yCJ043xyCO392_rep4_Z069_9_Results	No signal	144	144	144	144	144	144	479	479	479	479	479	479	479	0.30062630480167013	rep4	WT (intronless mtDNA)
23	20240307_yCJ043xyCO392_rep4_Z070_9_Results	No signal	4	4	4	4	4	4	297	297	297	297	297	297	297	0.013468013468013467	rep4	WT (intronless mtDNA)
25	20240307_yCJ043xyCO392_rep4_Z071_9_Results	No signal	217	217	217	217	217	217	436	436	436	436	436	436	436	0.49770642201834864	rep4	WT (intronless mtDNA)
27	20240307_yCJ043xyCO392_rep4_Z072_9_Results	No signal	225	225	225	225	225	225	453	453	453	453	453	453	453	0.4966887417218543	rep4	WT (intronless mtDNA)
29	20240307_yCJ043xyCO392_rep4_Z073_9_Results	No signal	211	211	211	211	211	211	497	497	497	497	497	497	497	0.4245472837022133	rep4	WT (intronless mtDNA)
31	20240307_yCJ043xyCO392_rep4_Z074_9_Results	No signal	207	207	207	207	207	207	451	451	451	451	451	451	451	0.458980044345898	rep4	WT (intronless mtDNA)
33	20240307_yCJ043xyCO392_rep5_Z075_9_Results	No signal	9	9	9	9	9	9	542	542	542	542	542	542	542	0.016605166051660517	rep5	WT (intronless mtDNA)
35	20240307_yCJ043xyCO392_rep5_Z076_9_Results	No signal	337	337	337	337	337	337	370	370	370	370	370	370	370	0.9108108108108108	rep5	WT (intronless mtDNA)
37	20240307_yCJ043xyCO392_rep5_Z077_9_Results	No signal	229	229	229	229	229	229	443	443	443	443	443	443	443	0.5169300225733634	rep5	WT (intronless mtDNA)
39	20240307_yCJ043xyCO392_rep5_Z078_9_Results	No signal	234	234	234	234	234	234	426	426	426	426	426	426	426	0.5492957746478874	rep5	WT (intronless mtDNA)
41	20240307_yCJ043xyCO392_rep5_Z079_9_Results	No signal	393	393	393	393	393	393	578	578	578	578	578	578	578	0.6799307958477508	rep5	WT (intronless mtDNA)
43	20240307_yCJ043xyCO392_rep5_Z080_9_Results	No signal	304	304	304	304	304	304	520	520	520	520	520	520	520	0.5846153846153846	rep5	WT (intronless mtDNA)
45	20240307_yCJ043xyCO392_rep5_Z081_9_Results	No signal	366	366	366	366	366	366	664	664	664	664	664	664	664	0.5512048192771084	rep5	WT (intronless mtDNA)
47	20240307_yCJ043xyCO392_rep5_Z082_9_Results	No signal	126	126	126	126	126	126	582	582	582	582	582	582	582	0.21649484536082475	rep5	WT (intronless mtDNA)
49	20240307_yCJ043xyCO392_rep5_Z083_9_Results	No signal	18	18	18	18	18	18	787	787	787	787	787	787	787	0.022871664548919948	rep5	WT (intronless mtDNA)
51	20240307_yCJ043xyCO392_rep5_Z084_9_Results	No signal	23	23	23	23	23	23	472	472	472	472	472	472	472	0.048728813559322036	rep5	WT (intronless mtDNA)
53	20240307_yCJ043xyCO392_rep5_Z085_9_Results	No signal	254	254	254	254	254	254	467	467	467	467	467	467	467	0.5438972162740899	rep5	WT (intronless mtDNA)
55	20240307_yCJ043xyCO392_rep5_Z086_9_Results	No signal	441	441	441	441	441	441	472	472	472	472	472	472	472	0.934322033898305	rep5	WT (intronless mtDNA)
57	20240307_yCJ043xyCO392_rep5_Z087_9_Results	No signal	12	12	12	12	12	12	515	515	515	515	515	515	515	0.02330097087378641	rep5	WT (intronless mtDNA)
59	20240307_yCJ043xyCO392_rep5_Z088_9_Results	No signal	101	101	101	101	101	101	500	500	500	500	500	500	500	0.202	rep5	WT (intronless mtDNA)
61	20240307_yCJ043xyCO392_rep5_Z089_9_Results	No signal	88	88	88	88	88	88	408	408	408	408	408	408	408	0.21568627450980393	rep5	WT (intronless mtDNA)
63	20240307_yCJ043xyCO392_rep5_Z090_9_Results	No signal	334	334	334	334	334	334	582	582	582	582	582	582	582	0.5738831615120275	rep5	WT (intronless mtDNA)
65	392Z000_Results_rep1	No signal	73	73	73	73	73	73	158	158	158	158	158	158	158	0.4620253164556962	rep1	WT (intronless mtDNA)
67	392Z001_Results_rep1	No signal	81	81	81	81	81	81	358	358	358	358	358	358	358	0.22625698324022347	rep1	WT (intronless mtDNA)
69	392Z002_Results_rep1	No signal	126	126	126	126	126	126	411	411	411	411	411	411	411	0.30656934306569344	rep1	WT (intronless mtDNA)
71	392Z003_Results_rep1	No signal	38	38	38	38	38	38	132	132	132	132	132	132	132	0.2878787878787879	rep1	WT (intronless mtDNA)
73	392Z004_Results_rep1	No signal	9	9	9	9	9	9	191	191	191	191	191	191	191	0.04712041884816754	rep1	WT (intronless mtDNA)
75	392Z005_Results_rep1	No signal	82	82	82	82	82	82	214	214	214	214	214	214	214	0.38317757009345793	rep1	WT (intronless mtDNA)
77	392Z006_Results_rep1	No signal	161	161	161	161	161	161	382	382	382	382	382	382	382	0.4214659685863874	rep1	WT (intronless mtDNA)
79	392Z007_Results_rep1	No signal	59	59	59	59	59	59	338	338	338	338	338	338	338	0.17455621301775148	rep1	WT (intronless mtDNA)
81	392Z022_Results_rep1	No signal	45	45	45	45	45	45	283	283	283	283	283	283	283	0.15901060070671377	rep1	WT (intronless mtDNA)
83	392Z023_Results_rep1	No signal	28	28	28	28	28	28	584	584	584	584	584	584	584	0.04794520547945205	rep1	WT (intronless mtDNA)
85	392Z024_Results_rep1	No signal	164	164	164	164	164	164	479	479	479	479	479	479	479	0.34237995824634654	rep1	WT (intronless mtDNA)
87	392Z025_Results_rep1	No signal	391	391	391	391	391	391	642	642	642	642	642	642	642	0.6090342679127726	rep1	WT (intronless mtDNA)
89	392Z026_Results_rep1	No signal	83	83	83	83	83	83	647	647	647	647	647	647	647	0.12828438948995363	rep1	WT (intronless mtDNA)
91	392Z027_Results_rep1	No signal	7	7	7	7	7	7	348	348	348	348	348	348	348	0.020114942528735632	rep1	WT (intronless mtDNA)
93	392Z028_Results_rep1	No signal	192	192	192	192	192	192	357	357	357	357	357	357	357	0.5378151260504201	rep1	WT (intronless mtDNA)
95	392Z029_Results_rep1	No signal	265	265	265	265	265	265	608	608	608	608	608	608	608	0.43585526315789475	rep1	WT (intronless mtDNA)
97	392Z030_Results_rep1	No signal	235	235	235	235	235	235	610	610	610	610	610	610	610	0.38524590163934425	rep1	WT (intronless mtDNA)
99	392Z031_Results_rep1	No signal	314	314	314	314	314	314	509	509	509	509	509	509	509	0.6168958742632613	rep1	WT (intronless mtDNA)
101	392Z032_Results_rep1	No signal	503	503	503	503	503	503	597	597	597	597	597	597	597	0.8425460636515912	rep1	WT (intronless mtDNA)
103	392Z033_Results_rep1	No signal	46	46	46	46	46	46	571	571	571	571	571	571	571	0.08056042031523643	rep1	WT (intronless mtDNA)
105	392Z034_Results_rep1	No signal	27	27	27	27	27	27	396	396	396	396	396	396	396	0.06818181818181818	rep1	WT (intronless mtDNA)
107	392Z035_Results_rep2	No signal	447	447	447	447	447	447	546	546	546	546	546	546	546	0.8186813186813187	rep2	WT (intronless mtDNA)
109	392Z036_Results_rep2	No signal	374	374	374	374	374	374	566	566	566	566	566	566	566	0.6607773851590106	rep2	WT (intronless mtDNA)
111	392Z037_Results_rep2	No signal	394	394	394	394	394	394	559	559	559	559	559	559	559	0.7048300536672629	rep2	WT (intronless mtDNA)
113	392Z038_Results_rep2	No signal	274	274	274	274	274	274	565	565	565	565	565	565	565	0.4849557522123894	rep2	WT (intronless mtDNA)
115	392Z039_Results_rep2	No signal	207	207	207	207	207	207	480	480	480	480	480	480	480	0.43125	rep2	WT (intronless mtDNA)
117	392Z040_Results_rep2	No signal	157	157	157	157	157	157	264	264	264	264	264	264	264	0.5946969696969697	rep2	WT (intronless mtDNA)
119	392Z041_Results_rep2	No signal	168	168	168	168	168	168	281	281	281	281	281	281	281	0.597864768683274	rep2	WT (intronless mtDNA)
121	392Z042_Results_rep2	No signal	157	157	157	157	157	157	264	264	264	264	264	264	264	0.5946969696969697	rep2	WT (intronless mtDNA)
123	392Z043_Results_rep2	No signal	171	171	171	171	171	171	292	292	292	292	292	292	292	0.5856164383561644	rep2	WT (intronless mtDNA)
125	392Z044_Results_rep2	No signal	178	178	178	178	178	178	311	311	311	311	311	311	311	0.572347266881029	rep2	WT (intronless mtDNA)
127	392Z045_Results_rep2	No signal	166	166	166	166	166	166	331	331	331	331	331	331	331	0.5015105740181269	rep2	WT (intronless mtDNA)
129	392Z046_Results_rep2	No signal	158	158	158	158	158	158	361	361	361	361	361	361	361	0.4376731301939058	rep2	WT (intronless mtDNA)
131	392Z047_Results_rep2	No signal	157	157	157	157	157	157	287	287	287	287	287	287	287	0.5470383275261324	rep2	WT (intronless mtDNA)
133	392Z048_Results_rep2	No signal	2	2	2	2	2	2	174	174	174	174	174	174	174	0.011494252873563218	rep2	WT (intronless mtDNA)
135	392Z049_Results_rep2	No signal	54	54	54	54	54	54	218	218	218	218	218	218	218	0.24770642201834864	rep2	WT (intronless mtDNA)
137	392Z050_Results_rep2	No signal	67	67	67	67	67	67	200	200	200	200	200	200	200	0.335	rep2	WT (intronless mtDNA)
139	392Z051_Results_rep2	No signal	13	13	13	13	13	13	152	152	152	152	152	152	152	0.08552631578947369	rep2	WT (intronless mtDNA)
141	392Z052_Results_rep2	No signal	90	90	90	90	90	90	145	145	145	145	145	145	145	0.6206896551724138	rep2	WT (intronless mtDNA)
143	392Z053_Results_rep2	No signal	115	115	115	115	115	115	175	175	175	175	175	175	175	0.6571428571428571	rep2	WT (intronless mtDNA)
145	392Z054_Results_rep2	No signal	105	105	105	105	105	105	177	177	177	177	177	177	177	0.5932203389830508	rep2	WT (intronless mtDNA)
147	392Z055_Results_rep2	No signal	19	19	19	19	19	19	97	97	97	97	97	97	97	0.1958762886597938	rep2	WT (intronless mtDNA)
149	392Z056_Results_rep2	No signal	13	13	13	13	13	13	237	237	237	237	237	237	237	0.05485232067510549	rep2	WT (intronless mtDNA)
151	392Z057_Results_rep2	No signal	23	23	23	23	23	23	89	89	89	89	89	89	89	0.25842696629213485	rep2	WT (intronless mtDNA)
153	392Z058_Results_rep2	No signal	15	15	15	15	15	15	228	228	228	228	228	228	228	0.06578947368421052	rep2	WT (intronless mtDNA)
155	Zygote10_Results_rep3	No signal	49	49	49	49	49	49	90	90	90	90	90	90	90	0.5444444444444444	rep3	WT (intronless mtDNA)
157	Zygote11_Results_rep3	No signal	23	23	23	23	23	23	108	108	108	108	108	108	108	0.21296296296296297	rep3	WT (intronless mtDNA)
159	Zygote12_Results_rep3	No signal	9	9	9	9	9	9	32	32	32	32	32	32	32	0.28125	rep3	WT (intronless mtDNA)
161	Zygote13_Results_rep3	No signal	24	24	24	24	24	24	77	77	77	77	77	77	77	0.3116883116883117	rep3	WT (intronless mtDNA)
163	Zygote14_Results_rep3	No signal	19	19	19	19	19	19	31	31	31	31	31	31	31	0.6129032258064516	rep3	WT (intronless mtDNA)
165	Zygote15_Results_rep3	No signal	23	23	23	23	23	23	75	75	75	75	75	75	75	0.30666666666666664	rep3	WT (intronless mtDNA)
167	Zygote16_Results_rep3	No signal	8	8	8	8	8	8	38	38	38	38	38	38	38	0.21052631578947367	rep3	WT (intronless mtDNA)
169	Zygote17_Results_rep3	No signal	6	6	6	6	6	6	59	59	59	59	59	59	59	0.1016949152542373	rep3	WT (intronless mtDNA)
171	Zygote18_Results_rep3	No signal	18	18	18	18	18	18	77	77	77	77	77	77	77	0.23376623376623376	rep3	WT (intronless mtDNA)
173	Zygote19_Results_rep3	No signal	3	3	3	3	3	3	75	75	75	75	75	75	75	0.04	rep3	WT (intronless mtDNA)
175	Zygote20_Results_rep3	No signal	14	14	14	14	14	14	66	66	66	66	66	66	66	0.21212121212121213	rep3	WT (intronless mtDNA)
177	Zygote21_Results_rep3	No signal	39	39	39	39	39	39	70	70	70	70	70	70	70	0.5571428571428572	rep3	WT (intronless mtDNA)
179	Zygote2_Results_rep3	No signal	36	36	36	36	36	36	112	112	112	112	112	112	112	0.32142857142857145	rep3	WT (intronless mtDNA)
181	Zygote3_Results_rep3	No signal	59	59	59	59	59	59	78	78	78	78	78	78	78	0.7564102564102564	rep3	WT (intronless mtDNA)
183	Zygote4_Results_rep3	No signal	7	7	7	7	7	7	88	88	88	88	88	88	88	0.07954545454545454	rep3	WT (intronless mtDNA)
185	Zygote5_Results_rep3	No signal	53	53	53	53	53	53	106	106	106	106	106	106	106	0.5	rep3	WT (intronless mtDNA)
187	Zygote6_Results_rep3	No signal	67	67	67	67	67	67	87	87	87	87	87	87	87	0.7701149425287356	rep3	WT (intronless mtDNA)
189	Zygote7_Results_rep3	No signal	26	26	26	26	26	26	79	79	79	79	79	79	79	0.3291139240506329	rep3	WT (intronless mtDNA)
191	Zygote8_Results_rep3	No signal	16	16	16	16	16	16	96	96	96	96	96	96	96	0.16666666666666666	rep3	WT (intronless mtDNA)
193	Zygote9_Results_rep3	No signal	10	10	10	10	10	10	40	40	40	40	40	40	40	0.25	rep3	WT (intronless mtDNA)
1	20240111_yCO862xyFT225_Z001_9_rep3_Results	No signal	138	138	138	138	138	138	326	326	326	326	326	325	326	0.4246153846153846	rep3	WT Mat α
3	20240111_yCO862xyFT225_Z002_9_rep3_Results	No signal	326	326	326	326	326	326	378	378	378	378	378	378	378	0.8624338624338624	rep3	WT Mat α
5	20240111_yCO862xyFT225_Z003_9_rep3_Results	No signal	251	251	251	251	251	251	426	426	426	426	426	426	426	0.5892018779342723	rep3	WT Mat α
7	20240111_yCO862xyFT225_Z004_8_rep3_Results	No signal	36	36	36	36	36	36	404	404	404	404	404	404	404	0.0891089108910891	rep3	WT Mat α
9	20240111_yCO862xyFT225_Z005_9_rep3_Results	No signal	103	103	103	103	103	103	418	418	418	418	418	418	418	0.24641148325358853	rep3	WT Mat α
11	20240111_yCO862xyFT225_Z006_9_rep3_Results	No signal	245	245	245	245	245	245	459	459	459	459	459	459	459	0.5337690631808278	rep3	WT Mat α
13	20240111_yCO862xyFT225_Z007_9_rep3_Results	No signal	165	165	165	165	165	165	364	364	364	364	364	364	364	0.4532967032967033	rep3	WT Mat α
15	20240126_yCJ043xyFT225_Z000_9_rep3_Results	No signal	138	138	138	138	138	138	288	288	288	288	288	288	288	0.4791666666666667	rep3	WT Mat α
17	20240126_yCJ043xyFT225_Z001_9_rep3_Results	No signal	25	25	25	25	25	25	72	72	72	72	72	72	72	0.3472222222222222	rep3	WT Mat α
20	20240126_yCJ043xyFT225_Z003_9_rep3_Results	No signal	55	55	55	55	55	55	285	285	285	285	285	285	285	0.19298245614035087	rep3	WT Mat α
22	20240126_yCJ043xyFT225_Z004_9_rep3_Results	No signal	174	174	174	174	174	174	277	277	277	277	277	277	277	0.628158844765343	rep3	WT Mat α
24	20240126_yCJ043xyFT225_Z005_9_rep3_Results	No signal	199	199	199	199	199	199	248	248	248	248	248	248	248	0.8024193548387096	rep3	WT Mat α
26	20240126_yCJ043xyFT225_Z006_9_rep3_Results	No signal	10	10	10	10	10	10	136	136	136	136	136	136	136	0.07352941176470588	rep3	WT Mat α
28	20240126_yCJ043xyFT225_Z007_9_rep3_Results	No signal	80	80	80	80	80	80	218	218	218	218	218	218	218	0.3669724770642202	rep3	WT Mat α
30	20240126_yCJ043xyFT225_Z008_9_rep3_Results	No signal	58	58	58	58	58	58	267	267	267	267	267	267	267	0.21722846441947566	rep3	WT Mat α
32	20240126_yCJ043xyFT225_Z009_9_rep3_Results	No signal	92	92	92	92	92	92	208	208	208	208	208	208	208	0.4423076923076923	rep3	WT Mat α
34	20240126_yCJ043xyFT225_Z010_9_rep3_Results	No signal	63	63	63	63	63	63	286	286	286	286	286	286	286	0.2202797202797203	rep3	WT Mat α
36	20240126_yCJ043xyFT225_Z011_9_rep3_Results	No signal	127	127	127	127	127	127	167	167	167	167	167	167	167	0.7604790419161677	rep3	WT Mat α
38	20240126_yCJ043xyFT225_Z012_9_rep3_Results	No signal	49	49	49	49	49	49	107	107	107	107	107	107	107	0.45794392523364486	rep3	WT Mat α
40	20240220_yCJ043xyFT225_rep1_Z021_9_Results	No signal	193	193	193	193	193	193	289	289	289	289	289	289	289	0.6678200692041523	rep1	WT Mat α
42	20240220_yCJ043xyFT225_rep1_Z022_9_Results	No signal	110	110	110	110	110	110	271	271	271	271	271	271	271	0.4059040590405904	rep1	WT Mat α
44	20240220_yCJ043xyFT225_rep1_Z023_9_Results	No signal	123	123	123	123	123	123	231	231	231	231	231	231	231	0.5324675324675324	rep1	WT Mat α
46	20240220_yCJ043xyFT225_rep1_Z024_9_Results	No signal	225	225	225	225	225	225	358	358	358	358	358	358	358	0.6284916201117319	rep1	WT Mat α
48	20240220_yCJ043xyFT225_rep1_Z025_9_Results	No signal	88	88	88	88	88	88	364	364	364	364	364	364	364	0.24175824175824176	rep1	WT Mat α
50	20240220_yCJ043xyFT225_rep1_Z026_9_Results	No signal	139	139	139	139	139	139	262	262	262	262	262	262	262	0.5305343511450382	rep1	WT Mat α
52	20240220_yCJ043xyFT225_rep1_Z027_9_Results	No signal	180	180	180	180	180	180	286	286	286	286	286	286	286	0.6293706293706294	rep1	WT Mat α
54	20240220_yCJ043xyFT225_rep1_Z028_8_Results	No signal	95	95	95	95	95	95	266	266	266	266	266	266	266	0.35714285714285715	rep1	WT Mat α
56	20240220_yCJ043xyFT225_rep1_Z029_9_Results	No signal	254	254	254	254	254	254	341	341	341	341	341	341	341	0.7448680351906158	rep1	WT Mat α
58	20240220_yCJ043xyFT225_rep1_Z030_9_Results	No signal	141	141	141	141	141	141	293	293	293	293	293	293	293	0.4812286689419795	rep1	WT Mat α
60	20240220_yCJ043xyFT225_rep1_Z031_9_Results	No signal	127	127	127	127	127	127	281	281	281	281	281	281	281	0.45195729537366547	rep1	WT Mat α
62	20240220_yCJ043xyFT225_rep2_Z032_9_Results	No signal	84	84	84	84	84	84	280	280	280	280	280	280	280	0.3	rep2	WT Mat α
64	20240220_yCJ043xyFT225_rep2_Z033_9_Results	No signal	79	79	79	79	79	79	291	291	291	291	291	291	291	0.27147766323024053	rep2	WT Mat α
66	20240220_yCJ043xyFT225_rep2_Z034_9_Results	No signal	109	109	109	109	109	109	346	346	346	346	346	346	346	0.315028901734104	rep2	WT Mat α
68	20240220_yCJ043xyFT225_rep2_Z035_9_Results	No signal	108	108	108	108	108	108	378	378	378	378	378	378	378	0.2857142857142857	rep2	WT Mat α
70	20240220_yCJ043xyFT225_rep2_Z036_9_Results	No signal	67	67	67	67	67	67	325	325	325	325	325	325	325	0.20615384615384616	rep2	WT Mat α
72	20240220_yCJ043xyFT225_rep2_Z037_9_Results	No signal	91	91	91	91	91	91	259	259	259	259	259	259	259	0.35135135135135137	rep2	WT Mat α
74	20240220_yCJ043xyFT225_rep2_Z038_9_Results	No signal	204	204	204	204	204	204	417	417	417	417	417	417	417	0.4892086330935252	rep2	WT Mat α
76	20240220_yCJ043xyFT225_rep2_Z039_9_Results	No signal	213	213	213	213	213	213	377	377	377	377	377	377	377	0.5649867374005305	rep2	WT Mat α
78	20240220_yCJ043xyFT225_rep2_Z040_9_Results	No signal	175	175	175	175	175	175	283	283	283	283	283	283	283	0.6183745583038869	rep2	WT Mat α
80	20240220_yCJ043xyFT225_rep2_Z041_9_Results	No signal	146	146	146	146	146	146	428	428	428	428	428	428	428	0.3411214953271028	rep2	WT Mat α
82	20240220_yCJ043xyFT225_rep2_Z042_9_Results	No signal	351	351	351	351	351	351	470	470	470	470	470	470	470	0.7468085106382979	rep2	WT Mat α
84	20240220_yCJ043xyFT225_rep2_Z043_8_Results	No signal	461	461	461	461	461	461	477	477	477	477	477	477	477	0.9664570230607966	rep2	WT Mat α
86	20240313_yCJ043xyFT225_rep4_Z044_9_Results	No signal	66	66	66	66	66	66	147	147	147	147	147	147	147	0.4489795918367347	rep4	WT Mat α
88	20240313_yCJ043xyFT225_rep4_Z045_9_Results	No signal	40	40	40	40	40	40	169	169	169	169	169	169	169	0.23668639053254437	rep4	WT Mat α
90	20240313_yCJ043xyFT225_rep4_Z046_9_Results	No signal	135	135	135	135	135	135	263	263	263	263	263	263	263	0.5133079847908745	rep4	WT Mat α
92	20240313_yCJ043xyFT225_rep4_Z047_9_Results	No signal	155	155	155	155	155	155	273	273	273	273	273	273	273	0.5677655677655677	rep4	WT Mat α
94	20240313_yCJ043xyFT225_rep4_Z048_9_Results	No signal	162	162	162	162	162	162	182	182	182	182	182	182	182	0.8901098901098901	rep4	WT Mat α
96	20240313_yCJ043xyFT225_rep4_Z049_9_Results	No signal	8	8	8	8	8	8	126	126	126	126	126	126	126	0.06349206349206349	rep4	WT Mat α
98	20240313_yCJ043xyFT225_rep4_Z050_9_Results	No signal	81	81	81	81	81	81	156	156	156	156	156	156	156	0.5192307692307693	rep4	WT Mat α
100	20240313_yCJ043xyFT225_rep4_Z051_9_Results	No signal	55	55	55	55	55	55	107	107	107	107	107	107	107	0.514018691588785	rep4	WT Mat α
102	20240313_yCJ043xyFT225_rep4_Z052_9_Results	No signal	47	47	47	47	47	47	115	115	115	115	115	115	115	0.40869565217391307	rep4	WT Mat α
104	20240313_yCJ043xyFT225_rep4_Z053_9_Results	No signal	38	38	38	38	38	38	229	229	229	229	229	229	229	0.16593886462882096	rep4	WT Mat α
106	20240313_yCJ043xyFT225_rep4_Z054_9_Results	No signal	30	30	30	30	30	30	269	269	269	269	269	269	269	0.11152416356877323	rep4	WT Mat α
108	20240313_yCJ043xyFT225_rep4_Z055_9_Results	No signal	119	119	119	119	119	119	202	202	202	202	202	202	202	0.5891089108910891	rep4	WT Mat α
110	20240313_yCJ043xyFT225_rep4_Z056_9_Results	No signal	135	135	135	135	135	135	214	214	214	214	214	214	214	0.6308411214953271	rep4	WT Mat α
112	20240313_yCJ043xyFT225_rep4_Z057_9_Results	No signal	220	220	220	220	220	220	433	433	433	433	433	433	433	0.5080831408775982	rep4	WT Mat α
114	20240313_yCJ043xyFT225_rep4_Z058_9_Results	No signal	237	237	237	237	237	237	507	507	507	507	507	507	507	0.46745562130177515	rep4	WT Mat α
116	20240313_yCJ043xyFT225_rep4_Z059_9_Results	No signal	209	209	209	209	209	209	446	446	446	446	446	446	446	0.46860986547085204	rep4	WT Mat α
118	20240313_yCJ043xyFT225_rep4_Z060_9_Results	No signal	185	185	185	185	185	185	402	402	402	402	402	402	402	0.4601990049751244	rep4	WT Mat α
120	20240313_yCJ043xyFT225_rep4_Z061_9_Results	No signal	185	185	185	185	185	185	505	505	505	505	505	505	505	0.36633663366336633	rep4	WT Mat α
122	20240313_yCJ043xyFT225_rep4_Z062_9_Results	No signal	206	206	206	206	206	206	526	526	526	526	526	526	526	0.3916349809885932	rep4	WT Mat α
124	20240313_yCJ043xyFT225_rep5_Z063_9_Results	No signal	298	298	298	298	298	298	567	567	567	567	567	567	567	0.5255731922398589	rep5	WT Mat α
126	20240313_yCJ043xyFT225_rep5_Z064_9_Results	No signal	313	313	313	313	313	313	535	535	535	535	535	535	535	0.5850467289719626	rep5	WT Mat α
128	20240313_yCJ043xyFT225_rep5_Z065_9_Results	No signal	320	320	320	320	320	320	540	540	540	540	540	540	540	0.5925925925925926	rep5	WT Mat α
130	20240313_yCJ043xyFT225_rep5_Z066_9_Results	No signal	185	185	185	185	185	185	317	317	317	317	317	317	317	0.583596214511041	rep5	WT Mat α
132	20240313_yCJ043xyFT225_rep5_Z067_9_Results	No signal	19	19	19	19	19	19	187	187	187	187	187	187	187	0.10160427807486631	rep5	WT Mat α
134	20240313_yCJ043xyFT225_rep5_Z068_9_Results	No signal	113	113	113	113	113	113	467	467	467	467	467	467	467	0.24197002141327623	rep5	WT Mat α
136	20240313_yCJ043xyFT225_rep5_Z069_9_Results	No signal	100	100	100	100	100	100	438	438	438	438	438	438	438	0.228310502283105	rep5	WT Mat α
138	20240313_yCJ043xyFT225_rep5_Z070_9_Results	No signal	425	425	425	425	425	425	493	493	493	493	493	493	493	0.8620689655172413	rep5	WT Mat α
140	20240313_yCJ043xyFT225_rep5_Z071_9_Results	No signal	292	292	292	292	292	292	379	379	379	379	379	379	379	0.7704485488126649	rep5	WT Mat α
142	20240313_yCJ043xyFT225_rep5_Z072_9_Results	No signal	300	300	300	300	300	300	446	446	446	446	446	446	446	0.672645739910314	rep5	WT Mat α
144	20240313_yCJ043xyFT225_rep5_Z073_9_Results	No signal	321	321	321	321	321	321	450	450	450	450	450	450	450	0.7133333333333334	rep5	WT Mat α
146	20240313_yCJ043xyFT225_rep5_Z074_9_Results	No signal	151	151	151	151	151	151	300	300	300	300	300	300	300	0.5033333333333333	rep5	WT Mat α
148	20240313_yCJ043xyFT225_rep5_Z075_9_Results	No signal	122	122	122	122	122	122	253	253	253	253	253	253	253	0.48221343873517786	rep5	WT Mat α
150	20240313_yCJ043xyFT225_rep5_Z076_9_Results	No signal	216	216	216	216	216	216	442	442	442	442	442	442	442	0.48868778280542985	rep5	WT Mat α
152	20240313_yCJ043xyFT225_rep5_Z077_9_Results	No signal	207	207	207	207	207	207	375	375	375	375	375	375	375	0.552	rep5	WT Mat α
154	20240313_yCJ043xyFT225_rep5_Z078_9_Results	No signal	325	325	325	325	325	325	478	478	478	478	478	478	478	0.6799163179916318	rep5	WT Mat α
156	20240313_yCJ043xyFT225_rep5_Z079_9_Results	No signal	158	158	158	158	158	158	397	397	397	397	397	397	397	0.3979848866498741	rep5	WT Mat α
158	20240313_yCJ043xyFT225_rep5_Z080_9_Results	No signal	151	151	151	151	151	151	349	349	349	349	349	349	349	0.4326647564469914	rep5	WT Mat α
