# Supplementary material for: Real-time assessment of mitochondrial DNA heteroplasmy dynamics at the single-cell level
Source: EMBO J. 2024 Aug 5;43(22):4. doi: 10.1038/s44318-024-00183-5 (PMC11574196; doi:10.1038/s44318-024-00183-5)
Supplement: Supplementary file 18 — Source data Fig. 5 [file 44318_2024_183_MOESM18_ESM.zip › Figure 5/5C/readme.txt]

This folder contains the montage of 10 sequential timepoints from an example video of mother-daughter pair. Images in both fluorescent channels (NG, mKate2) are max projections while for the brightfield (BF) images, the in-focus z-slice was taken. LacO represents the mtDNA foci, while mKate2 the mitochondrial matrix. The raw .nd2 file can be provided upon request.
